# Supplementary material for: Fast and near-optimal monitoring for healthcare acquired infection outbreaks
Source: PLoS Comput Biol. 2019 Sep 16;15(9):e1007284. doi: 10.1371/journal.pcbi.1007284 (PMC6762212; doi:10.1371/journal.pcbi.1007284)
Supplement: S1 Data — (ZIP) [file pcbi.1007284.s006.zip › MobilityLogs1/HAISE_Carilion_all_visits_day_5.txt]

#Person location Sublocation StartTime EndTime Type
416099 218 1001 60960 62757 1
400108 99400108 1001 86380 86390 1
400317 99400317 1001 86380 86390 1
400339 99400339 1001 86380 86390 1
400394 99400394 1001 86380 86390 1
400848 99400848 1001 86380 86390 1
400832 99400832 1001 86380 86390 1
401119 99401119 1001 86380 86390 1
401121 99401121 1001 86380 86390 1
401345 99401345 1001 86380 86390 1
401323 99401323 1001 86380 86390 1
401818 99401818 1001 86380 86390 1
402021 99402021 1001 86380 86390 1
402439 99402439 1001 86380 86390 1
402740 99402740 1001 86380 86390 1
402744 99402744 1001 86380 86390 1
402809 99402809 1001 86380 86390 1
403053 99403053 1001 86380 86390 1
403062 99403062 1001 86380 86390 1
403259 99403259 1001 86380 86390 1
403301 99403301 1001 86380 86390 1
403373 99403373 1001 86380 86390 1
403401 99403401 1001 86380 86390 1
403782 99403782 1001 86380 86390 1
404106 99404106 1001 86380 86390 1
404111 99404111 1001 86380 86390 1
404097 99404097 1001 86380 86390 1
405452 99405452 1001 86380 86390 1
405592 99405592 1001 86380 86390 1
405625 99405625 1001 86380 86390 1
405610 99405610 1001 86380 86390 1
405740 99405740 1001 86380 86390 1
405776 99405776 1001 86380 86390 1
406187 99406187 1001 86380 86390 1
406591 99406591 1001 86380 86390 1
406941 99406941 1001 86380 86390 1
406956 99406956 1001 86380 86390 1
407095 99407095 1001 86380 86390 1
407274 99407274 1001 86380 86390 1
407626 99407626 1001 86380 86390 1
408042 99408042 1001 86380 86390 1
408119 99408119 1001 86380 86390 1
408433 99408433 1001 86380 86390 1
408950 99408950 1001 86380 86390 1
409801 99409801 1001 86380 86390 1
409955 99409955 1001 86380 86390 1
410255 99410255 1001 86380 86390 1
410458 99410458 1001 86380 86390 1
410701 99410701 1001 86380 86390 1
411081 99411081 1001 86380 86390 1
413599 99413599 1001 86380 86390 1
413383 99413383 1001 86380 86390 1
413407 99413407 1001 86380 86390 1
413396 99413396 1001 86380 86390 1
412490 99412490 1001 86380 86390 1
412731 99412731 1001 86380 86390 1
412601 99412601 1001 86380 86390 1
415306 99415306 1001 86380 86390 1
414639 99414639 1001 86380 86390 1
414824 99414824 1001 86380 86390 1
414451 99414451 1001 86380 86390 1
414300 99414300 1001 86380 86390 1
414174 99414174 1001 86380 86390 1
416956 99416956 1001 86380 86390 1
416254 99416254 1001 86380 86390 1
416266 99416266 1001 86380 86390 1
417147 99417147 1001 86380 86390 1
417057 99417057 1001 86380 86390 1
417510 99417510 1001 86380 86390 1
418477 99418477 1001 86380 86390 1
418822 99418822 1001 86380 86390 1
419105 99419105 1001 86380 86390 1
419150 99419150 1001 86380 86390 1
420205 99420205 1001 86380 86390 1
419896 99419896 1001 86380 86390 1
419762 99419762 1001 86380 86390 1
419591 99419591 1001 86380 86390 1
420475 99420475 1001 86380 86390 1
422025 99422025 1001 86380 86390 1
421878 99421878 1001 86380 86390 1
421826 99421826 1001 86380 86390 1
421381 99421381 1001 86380 86390 1
421021 99421021 1001 86380 86390 1
421023 99421023 1001 86380 86390 1
421096 99421096 1001 86380 86390 1
422405 99422405 1001 86380 86390 1
422219 99422219 1001 86380 86390 1
422377 99422377 1001 86380 86390 1
422186 99422186 1001 86380 86390 1
423638 99423638 1001 86380 86390 1
422691 99422691 1001 86380 86390 1
423763 99423763 1001 86380 86390 1
423857 99423857 1001 86380 86390 1
425263 99425263 1001 86380 86390 1
424884 99424884 1001 86380 86390 1
424910 99424910 1001 86380 86390 1
424771 99424771 1001 86380 86390 1
424199 99424199 1001 86380 86390 1
424558 99424558 1001 86380 86390 1
425429 99425429 1001 86380 86390 1
425435 99425435 1001 86380 86390 1
425788 99425788 1001 86380 86390 1
425523 99425523 1001 86380 86390 1
427043 99427043 1001 86380 86390 1
426596 99426596 1001 86380 86390 1
426597 99426597 1001 86380 86390 1
426580 99426580 1001 86380 86390 1
425959 99425959 1001 86380 86390 1
427122 99427122 1001 86380 86390 1
428092 99428092 1001 86380 86390 1
428180 99428180 1001 86380 86390 1
427913 99427913 1001 86380 86390 1
428864 99428864 1001 86380 86390 1
430197 99430197 1001 86380 86390 1
429703 99429703 1001 86380 86390 1
429586 99429586 1001 86380 86390 1
429346 99429346 1001 86380 86390 1
430573 99430573 1001 86380 86390 1
430456 99430456 1001 86380 86390 1
430496 99430496 1001 86380 86390 1
430921 99430921 1001 86380 86390 1
431005 99431005 1001 86380 86390 1
431243 99431243 1001 86380 86390 1
431021 99431021 1001 86380 86390 1
433645 99433645 1001 86380 86390 1
433607 99433607 1001 86380 86390 1
433483 99433483 1001 86380 86390 1
433316 99433316 1001 86380 86390 1
433146 99433146 1001 86380 86390 1
433185 99433185 1001 86380 86390 1
433133 99433133 1001 86380 86390 1
432756 99432756 1001 86380 86390 1
432623 99432623 1001 86380 86390 1
433936 99433936 1001 86380 86390 1
433735 99433735 1001 86380 86390 1
433806 99433806 1001 86380 86390 1
435365 99435365 1001 86380 86390 1
435372 99435372 1001 86380 86390 1
435146 99435146 1001 86380 86390 1
434932 99434932 1001 86380 86390 1
435465 99435465 1001 86380 86390 1
435841 99435841 1001 86380 86390 1
436573 99436573 1001 86380 86390 1
436580 99436580 1001 86380 86390 1
436194 99436194 1001 86380 86390 1
436261 99436261 1001 86380 86390 1
435947 99435947 1001 86380 86390 1
300543 99300543 1001 86380 86390 1
300494 99300494 1001 86380 86390 1
300161 99300161 1001 86380 86390 1
300113 99300113 1001 86380 86390 1
300777 99300777 1001 86380 86390 1
300882 99300882 1001 86380 86390 1
300108 99300108 1001 86380 86390 1
301414 99301414 1001 86380 86390 1
301530 99301530 1001 86380 86390 1
301396 99301396 1001 86380 86390 1
301092 99301092 1001 86380 86390 1
301655 99301655 1001 86380 86390 1
302245 99302245 1001 86380 86390 1
302173 99302173 1001 86380 86390 1
301856 99301856 1001 86380 86390 1
301847 99301847 1001 86380 86390 1
302510 99302510 1001 86380 86390 1
302461 99302461 1001 86380 86390 1
302579 99302579 1001 86380 86390 1
303018 99303018 1001 86380 86390 1
302642 99302642 1001 86380 86390 1
303212 99303212 1001 86380 86390 1
303638 99303638 1001 86380 86390 1
303477 99303477 1001 86380 86390 1
303568 99303568 1001 86380 86390 1
303460 99303460 1001 86380 86390 1
304082 99304082 1001 86380 86390 1
304061 99304061 1001 86380 86390 1
304192 99304192 1001 86380 86390 1
304067 99304067 1001 86380 86390 1
304093 99304093 1001 86380 86390 1
304235 99304235 1001 86380 86390 1
304751 99304751 1001 86380 86390 1
304489 99304489 1001 86380 86390 1
304374 99304374 1001 86380 86390 1
304388 99304388 1001 86380 86390 1
304987 99304987 1001 86380 86390 1
305004 99305004 1001 86380 86390 1
305047 99305047 1001 86380 86390 1
305648 99305648 1001 86380 86390 1
305394 99305394 1001 86380 86390 1
500042 99500042 1001 86380 86390 1
500426 99500426 1001 86380 86390 1
500454 99500454 1001 86380 86390 1
500559 99500559 1001 86380 86390 1
500204 99500204 1001 86380 86390 1
501566 99501566 1001 86380 86390 1
501180 99501180 1001 86380 86390 1
501773 99501773 1001 86380 86390 1
501674 99501674 1001 86380 86390 1
502284 99502284 1001 86380 86390 1
502174 99502174 1001 86380 86390 1
502194 99502194 1001 86380 86390 1
501859 99501859 1001 86380 86390 1
501967 99501967 1001 86380 86390 1
501920 99501920 1001 86380 86390 1
502579 99502579 1001 86380 86390 1
502619 99502619 1001 86380 86390 1
503129 99503129 1001 86380 86390 1
503142 99503142 1001 86380 86390 1
503110 99503110 1001 86380 86390 1
503006 99503006 1001 86380 86390 1
502848 99502848 1001 86380 86390 1
503439 99503439 1001 86380 86390 1
503417 99503417 1001 86380 86390 1
503806 99503806 1001 86380 86390 1
503717 99503717 1001 86380 86390 1
504322 99504322 1001 86380 86390 1
504248 99504248 1001 86380 86390 1
504137 99504137 1001 86380 86390 1
504751 99504751 1001 86380 86390 1
504777 99504777 1001 86380 86390 1
504904 99504904 1001 86380 86390 1
504563 99504563 1001 86380 86390 1
504576 99504576 1001 86380 86390 1
504591 99504591 1001 86380 86390 1
504670 99504670 1001 86380 86390 1
504340 99504340 1001 86380 86390 1
504514 99504514 1001 86380 86390 1
505747 99505747 1001 86380 86390 1
505584 99505584 1001 86380 86390 1
505364 99505364 1001 86380 86390 1
505344 99505344 1001 86380 86390 1
505192 99505192 1001 86380 86390 1
505935 99505935 1001 86380 86390 1
505799 99505799 1001 86380 86390 1
505851 99505851 1001 86380 86390 1
506430 99506430 1001 86380 86390 1
506503 99506503 1001 86380 86390 1
506413 99506413 1001 86380 86390 1
506589 99506589 1001 86380 86390 1
506391 99506391 1001 86380 86390 1
506250 99506250 1001 86380 86390 1
506001 99506001 1001 86380 86390 1
507270 99507270 1001 86380 86390 1
507271 99507271 1001 86380 86390 1
507098 99507098 1001 86380 86390 1
508146 99508146 1001 86380 86390 1
508057 99508057 1001 86380 86390 1
508032 99508032 1001 86380 86390 1
507670 99507670 1001 86380 86390 1
507825 99507825 1001 86380 86390 1
507814 99507814 1001 86380 86390 1
508402 99508402 1001 86380 86390 1
508250 99508250 1001 86380 86390 1
508948 99508948 1001 86380 86390 1
508924 99508924 1001 86380 86390 1
508941 99508941 1001 86380 86390 1
508994 99508994 1001 86380 86390 1
508560 99508560 1001 86380 86390 1
508630 99508630 1001 86380 86390 1
508501 99508501 1001 86380 86390 1
508540 99508540 1001 86380 86390 1
509158 99509158 1001 86380 86390 1
509262 99509262 1001 86380 86390 1
509720 99509720 1001 86380 86390 1
509875 99509875 1001 86380 86390 1
509880 99509880 1001 86380 86390 1
509796 99509796 1001 86380 86390 1
509685 99509685 1001 86380 86390 1
509359 99509359 1001 86380 86390 1
510708 99510708 1001 86380 86390 1
510317 99510317 1001 86380 86390 1
510423 99510423 1001 86380 86390 1
510462 99510462 1001 86380 86390 1
510475 99510475 1001 86380 86390 1
510415 99510415 1001 86380 86390 1
510209 99510209 1001 86380 86390 1
510274 99510274 1001 86380 86390 1
510764 99510764 1001 86380 86390 1
510842 99510842 1001 86380 86390 1
510886 99510886 1001 86380 86390 1
511491 99511491 1001 86380 86390 1
511523 99511523 1001 86380 86390 1
511362 99511362 1001 86380 86390 1
511433 99511433 1001 86380 86390 1
511348 99511348 1001 86380 86390 1
511141 99511141 1001 86380 86390 1
511255 99511255 1001 86380 86390 1
511109 99511109 1001 86380 86390 1
511609 99511609 1001 86380 86390 1
511869 99511869 1001 86380 86390 1
512481 99512481 1001 86380 86390 1
512474 99512474 1001 86380 86390 1
512579 99512579 1001 86380 86390 1
512425 99512425 1001 86380 86390 1
512426 99512426 1001 86380 86390 1
512910 99512910 1001 86380 86390 1
512872 99512872 1001 86380 86390 1
512908 99512908 1001 86380 86390 1
513243 99513243 1001 86380 86390 1
513218 99513218 1001 86380 86390 1
513389 99513389 1001 86380 86390 1
513340 99513340 1001 86380 86390 1
513963 99513963 1001 86380 86390 1
513643 99513643 1001 86380 86390 1
514910 99514910 1001 86380 86390 1
515028 99515028 1001 86380 86390 1
515042 99515042 1001 86380 86390 1
514954 99514954 1001 86380 86390 1
515019 99515019 1001 86380 86390 1
515491 99515491 1001 86380 86390 1
515531 99515531 1001 86380 86390 1
515609 99515609 1001 86380 86390 1
515887 99515887 1001 86380 86390 1
516182 99516182 1001 86380 86390 1
516558 99516558 1001 86380 86390 1
516697 99516697 1001 86380 86390 1
516972 99516972 1001 86380 86390 1
516879 99516879 1001 86380 86390 1
517397 99517397 1001 86380 86390 1
517449 99517449 1001 86380 86390 1
517399 99517399 1001 86380 86390 1
517351 99517351 1001 86380 86390 1
517392 99517392 1001 86380 86390 1
517434 99517434 1001 86380 86390 1
518141 99518141 1001 86380 86390 1
518015 99518015 1001 86380 86390 1
517797 99517797 1001 86380 86390 1
517712 99517712 1001 86380 86390 1
517662 99517662 1001 86380 86390 1
518173 99518173 1001 86380 86390 1
518678 99518678 1001 86380 86390 1
518381 99518381 1001 86380 86390 1
518474 99518474 1001 86380 86390 1
519003 99519003 1001 86380 86390 1
519741 99519741 1001 86380 86390 1
519434 99519434 1001 86380 86390 1
519462 99519462 1001 86380 86390 1
519246 99519246 1001 86380 86390 1
519305 99519305 1001 86380 86390 1
520493 99520493 1001 86380 86390 1
520222 99520222 1001 86380 86390 1
520801 99520801 1001 86380 86390 1
521343 99521343 1001 86380 86390 1
521359 99521359 1001 86380 86390 1
521458 99521458 1001 86380 86390 1
521388 99521388 1001 86380 86390 1
521100 99521100 1001 86380 86390 1
520847 99520847 1001 86380 86390 1
520969 99520969 1001 86380 86390 1
521541 99521541 1001 86380 86390 1
521607 99521607 1001 86380 86390 1
521513 99521513 1001 86380 86390 1
522075 99522075 1001 86380 86390 1
521675 99521675 1001 86380 86390 1
521694 99521694 1001 86380 86390 1
521722 99521722 1001 86380 86390 1
523008 99523008 1001 86380 86390 1
522972 99522972 1001 86380 86390 1
523240 99523240 1001 86380 86390 1
523842 99523842 1001 86380 86390 1
523881 99523881 1001 86380 86390 1
524743 99524743 1001 86380 86390 1
524685 99524685 1001 86380 86390 1
524763 99524763 1001 86380 86390 1
524423 99524423 1001 86380 86390 1
524368 99524368 1001 86380 86390 1
524177 99524177 1001 86380 86390 1
524335 99524335 1001 86380 86390 1
524884 99524884 1001 86380 86390 1
524963 99524963 1001 86380 86390 1
524894 99524894 1001 86380 86390 1
524882 99524882 1001 86380 86390 1
524935 99524935 1001 86380 86390 1
525469 99525469 1001 86380 86390 1
525569 99525569 1001 86380 86390 1
525491 99525491 1001 86380 86390 1
525591 99525591 1001 86380 86390 1
525291 99525291 1001 86380 86390 1
525066 99525066 1001 86380 86390 1
525082 99525082 1001 86380 86390 1
525049 99525049 1001 86380 86390 1
526248 99526248 1001 86380 86390 1
526196 99526196 1001 86380 86390 1
525817 99525817 1001 86380 86390 1
525910 99525910 1001 86380 86390 1
526577 99526577 1001 86380 86390 1
527188 99527188 1001 86380 86390 1
527059 99527059 1001 86380 86390 1
526876 99526876 1001 86380 86390 1
527023 99527023 1001 86380 86390 1
526989 99526989 1001 86380 86390 1
527440 99527440 1001 86380 86390 1
527308 99527308 1001 86380 86390 1
527898 99527898 1001 86380 86390 1
528229 99528229 1001 86380 86390 1
528890 99528890 1001 86380 86390 1
528635 99528635 1001 86380 86390 1
528511 99528511 1001 86380 86390 1
528346 99528346 1001 86380 86390 1
528330 99528330 1001 86380 86390 1
529541 99529541 1001 86380 86390 1
529659 99529659 1001 86380 86390 1
529439 99529439 1001 86380 86390 1
529212 99529212 1001 86380 86390 1
529174 99529174 1001 86380 86390 1
529153 99529153 1001 86380 86390 1
529167 99529167 1001 86380 86390 1
529929 99529929 1001 86380 86390 1
530469 99530469 1001 86380 86390 1
530424 99530424 1001 86380 86390 1
530284 99530284 1001 86380 86390 1
530272 99530272 1001 86380 86390 1
530668 99530668 1001 86380 86390 1
530598 99530598 1001 86380 86390 1
531194 99531194 1001 86380 86390 1
531272 99531272 1001 86380 86390 1
530908 99530908 1001 86380 86390 1
531413 99531413 1001 86380 86390 1
531890 99531890 1001 86380 86390 1
531930 99531930 1001 86380 86390 1
531756 99531756 1001 86380 86390 1
533015 99533015 1001 86380 86390 1
532847 99532847 1001 86380 86390 1
532778 99532778 1001 86380 86390 1
533203 99533203 1001 86380 86390 1
533191 99533191 1001 86380 86390 1
533841 99533841 1001 86380 86390 1
533538 99533538 1001 86380 86390 1
533337 99533337 1001 86380 86390 1
533898 99533898 1001 86380 86390 1
534565 99534565 1001 86380 86390 1
534284 99534284 1001 86380 86390 1
534305 99534305 1001 86380 86390 1
534219 99534219 1001 86380 86390 1
534220 99534220 1001 86380 86390 1
535436 99535436 1001 86380 86390 1
535199 99535199 1001 86380 86390 1
535095 99535095 1001 86380 86390 1
535649 99535649 1001 86380 86390 1
535582 99535582 1001 86380 86390 1
536260 99536260 1001 86380 86390 1
536237 99536237 1001 86380 86390 1
536268 99536268 1001 86380 86390 1
536036 99536036 1001 86380 86390 1
535741 99535741 1001 86380 86390 1
535921 99535921 1001 86380 86390 1
536480 99536480 1001 86380 86390 1
536408 99536408 1001 86380 86390 1
536962 99536962 1001 86380 86390 1
536906 99536906 1001 86380 86390 1
536922 99536922 1001 86380 86390 1
536589 99536589 1001 86380 86390 1
537213 99537213 1001 86380 86390 1
537915 99537915 1001 86380 86390 1
537800 99537800 1001 86380 86390 1
537588 99537588 1001 86380 86390 1
537507 99537507 1001 86380 86390 1
538181 99538181 1001 86380 86390 1
538781 99538781 1001 86380 86390 1
538755 99538755 1001 86380 86390 1
538672 99538672 1001 86380 86390 1
538224 99538224 1001 86380 86390 1
538396 99538396 1001 86380 86390 1
538280 99538280 1001 86380 86390 1
538384 99538384 1001 86380 86390 1
538920 99538920 1001 86380 86390 1
539542 99539542 1001 86380 86390 1
539557 99539557 1001 86380 86390 1
539255 99539255 1001 86380 86390 1
539147 99539147 1001 86380 86390 1
539755 99539755 1001 86380 86390 1
539783 99539783 1001 86380 86390 1
540421 99540421 1001 86380 86390 1
540447 99540447 1001 86380 86390 1
540450 99540450 1001 86380 86390 1
540014 99540014 1001 86380 86390 1
539860 99539860 1001 86380 86390 1
539889 99539889 1001 86380 86390 1
539904 99539904 1001 86380 86390 1
540528 99540528 1001 86380 86390 1
540535 99540535 1001 86380 86390 1
540654 99540654 1001 86380 86390 1
540513 99540513 1001 86380 86390 1
541292 99541292 1001 86380 86390 1
541205 99541205 1001 86380 86390 1
541272 99541272 1001 86380 86390 1
540706 99540706 1001 86380 86390 1
541366 99541366 1001 86380 86390 1
541457 99541457 1001 86380 86390 1
542011 99542011 1001 86380 86390 1
542076 99542076 1001 86380 86390 1
542109 99542109 1001 86380 86390 1
542001 99542001 1001 86380 86390 1
541708 99541708 1001 86380 86390 1
541892 99541892 1001 86380 86390 1
541550 99541550 1001 86380 86390 1
542886 99542886 1001 86380 86390 1
542849 99542849 1001 86380 86390 1
542875 99542875 1001 86380 86390 1
542599 99542599 1001 86380 86390 1
542660 99542660 1001 86380 86390 1
542496 99542496 1001 86380 86390 1
542434 99542434 1001 86380 86390 1
542501 99542501 1001 86380 86390 1
543588 99543588 1001 86380 86390 1
543418 99543418 1001 86380 86390 1
543179 99543179 1001 86380 86390 1
543214 99543214 1001 86380 86390 1
543838 99543838 1001 86380 86390 1
544289 99544289 1001 86380 86390 1
544046 99544046 1001 86380 86390 1
544151 99544151 1001 86380 86390 1
400053 99400053 1001 86380 86390 1
400135 99400135 1001 86380 86390 1
400670 99400670 1001 86380 86390 1
401478 99401478 1001 86380 86390 1
401510 99401510 1001 86380 86390 1
401812 99401812 1001 86380 86390 1
401888 99401888 1001 86380 86390 1
402902 99402902 1001 86380 86390 1
403434 99403434 1001 86380 86390 1
403586 99403586 1001 86380 86390 1
403714 99403714 1001 86380 86390 1
404214 99404214 1001 86380 86390 1
404246 99404246 1001 86380 86390 1
404369 99404369 1001 86380 86390 1
404411 99404411 1001 86380 86390 1
404582 99404582 1001 86380 86390 1
404865 99404865 1001 86380 86390 1
404822 99404822 1001 86380 86390 1
405139 99405139 1001 86380 86390 1
405648 99405648 1001 86380 86390 1
405839 99405839 1001 86380 86390 1
405783 99405783 1001 86380 86390 1
406715 99406715 1001 86380 86390 1
406807 99406807 1001 86380 86390 1
406995 99406995 1001 86380 86390 1
407045 99407045 1001 86380 86390 1
407440 99407440 1001 86380 86390 1
407712 99407712 1001 86380 86390 1
407772 99407772 1001 86380 86390 1
408597 99408597 1001 86380 86390 1
408986 99408986 1001 86380 86390 1
409441 99409441 1001 86380 86390 1
409616 99409616 1001 86380 86390 1
409740 99409740 1001 86380 86390 1
409715 99409715 1001 86380 86390 1
410062 99410062 1001 86380 86390 1
410166 99410166 1001 86380 86390 1
410363 99410363 1001 86380 86390 1
410579 99410579 1001 86380 86390 1
411842 99411842 1001 86380 86390 1
411892 99411892 1001 86380 86390 1
412152 99412152 1001 86380 86390 1
412213 99412213 1001 86380 86390 1
412336 99412336 1001 86380 86390 1
413581 99413581 1001 86380 86390 1
413669 99413669 1001 86380 86390 1
413586 99413586 1001 86380 86390 1
413685 99413685 1001 86380 86390 1
413173 99413173 1001 86380 86390 1
412553 99412553 1001 86380 86390 1
412536 99412536 1001 86380 86390 1
413926 99413926 1001 86380 86390 1
415103 99415103 1001 86380 86390 1
415203 99415203 1001 86380 86390 1
414545 99414545 1001 86380 86390 1
415367 99415367 1001 86380 86390 1
415618 99415618 1001 86380 86390 1
416612 99416612 1001 86380 86390 1
416369 99416369 1001 86380 86390 1
416398 99416398 1001 86380 86390 1
416348 99416348 1001 86380 86390 1
416408 99416408 1001 86380 86390 1
415780 99415780 1001 86380 86390 1
416020 99416020 1001 86380 86390 1
417061 99417061 1001 86380 86390 1
417541 99417541 1001 86380 86390 1
418681 99418681 1001 86380 86390 1
418443 99418443 1001 86380 86390 1
418164 99418164 1001 86380 86390 1
418377 99418377 1001 86380 86390 1
418398 99418398 1001 86380 86390 1
418349 99418349 1001 86380 86390 1
418171 99418171 1001 86380 86390 1
418402 99418402 1001 86380 86390 1
418382 99418382 1001 86380 86390 1
418405 99418405 1001 86380 86390 1
417735 99417735 1001 86380 86390 1
417732 99417732 1001 86380 86390 1
418843 99418843 1001 86380 86390 1
420374 99420374 1001 86380 86390 1
419783 99419783 1001 86380 86390 1
419807 99419807 1001 86380 86390 1
419625 99419625 1001 86380 86390 1
419270 99419270 1001 86380 86390 1
419429 99419429 1001 86380 86390 1
419456 99419456 1001 86380 86390 1
421941 99421941 1001 86380 86390 1
421872 99421872 1001 86380 86390 1
421102 99421102 1001 86380 86390 1
421140 99421140 1001 86380 86390 1
422384 99422384 1001 86380 86390 1
422488 99422488 1001 86380 86390 1
422124 99422124 1001 86380 86390 1
422468 99422468 1001 86380 86390 1
422296 99422296 1001 86380 86390 1
423692 99423692 1001 86380 86390 1
423140 99423140 1001 86380 86390 1
422806 99422806 1001 86380 86390 1
422554 99422554 1001 86380 86390 1
423959 99423959 1001 86380 86390 1
424030 99424030 1001 86380 86390 1
423818 99423818 1001 86380 86390 1
424495 99424495 1001 86380 86390 1
424280 99424280 1001 86380 86390 1
425668 99425668 1001 86380 86390 1
425483 99425483 1001 86380 86390 1
425681 99425681 1001 86380 86390 1
426873 99426873 1001 86380 86390 1
426703 99426703 1001 86380 86390 1
426553 99426553 1001 86380 86390 1
426012 99426012 1001 86380 86390 1
425869 99425869 1001 86380 86390 1
426061 99426061 1001 86380 86390 1
427411 99427411 1001 86380 86390 1
427488 99427488 1001 86380 86390 1
428531 99428531 1001 86380 86390 1
428052 99428052 1001 86380 86390 1
428209 99428209 1001 86380 86390 1
427815 99427815 1001 86380 86390 1
430044 99430044 1001 86380 86390 1
429857 99429857 1001 86380 86390 1
429758 99429758 1001 86380 86390 1
429440 99429440 1001 86380 86390 1
429282 99429282 1001 86380 86390 1
430407 99430407 1001 86380 86390 1
431973 99431973 1001 86380 86390 1
431685 99431685 1001 86380 86390 1
431980 99431980 1001 86380 86390 1
431386 99431386 1001 86380 86390 1
431579 99431579 1001 86380 86390 1
430952 99430952 1001 86380 86390 1
433635 99433635 1001 86380 86390 1
432552 99432552 1001 86380 86390 1
432765 99432765 1001 86380 86390 1
433792 99433792 1001 86380 86390 1
433974 99433974 1001 86380 86390 1
435046 99435046 1001 86380 86390 1
434837 99434837 1001 86380 86390 1
434362 99434362 1001 86380 86390 1
435522 99435522 1001 86380 86390 1
435439 99435439 1001 86380 86390 1
435582 99435582 1001 86380 86390 1
436812 99436812 1001 86380 86390 1
436899 99436899 1001 86380 86390 1
436850 99436850 1001 86380 86390 1
436462 99436462 1001 86380 86390 1
435955 99435955 1001 86380 86390 1
437217 99437217 1001 86380 86390 1
300356 99300356 1001 86380 86390 1
300462 99300462 1001 86380 86390 1
300350 99300350 1001 86380 86390 1
300506 99300506 1001 86380 86390 1
300832 99300832 1001 86380 86390 1
301359 99301359 1001 86380 86390 1
301278 99301278 1001 86380 86390 1
301016 99301016 1001 86380 86390 1
300952 99300952 1001 86380 86390 1
300955 99300955 1001 86380 86390 1
302188 99302188 1001 86380 86390 1
302330 99302330 1001 86380 86390 1
302074 99302074 1001 86380 86390 1
302126 99302126 1001 86380 86390 1
302023 99302023 1001 86380 86390 1
301866 99301866 1001 86380 86390 1
302562 99302562 1001 86380 86390 1
302435 99302435 1001 86380 86390 1
302476 99302476 1001 86380 86390 1
302570 99302570 1001 86380 86390 1
303133 99303133 1001 86380 86390 1
302784 99302784 1001 86380 86390 1
303333 99303333 1001 86380 86390 1
303283 99303283 1001 86380 86390 1
303218 99303218 1001 86380 86390 1
303808 99303808 1001 86380 86390 1
303466 99303466 1001 86380 86390 1
304080 99304080 1001 86380 86390 1
304629 99304629 1001 86380 86390 1
304474 99304474 1001 86380 86390 1
304514 99304514 1001 86380 86390 1
304647 99304647 1001 86380 86390 1
304369 99304369 1001 86380 86390 1
305013 99305013 1001 86380 86390 1
305603 99305603 1001 86380 86390 1
305669 99305669 1001 86380 86390 1
305420 99305420 1001 86380 86390 1
305349 99305349 1001 86380 86390 1
305174 99305174 1001 86380 86390 1
305239 99305239 1001 86380 86390 1
305136 99305136 1001 86380 86390 1
500091 99500091 1001 86380 86390 1
500105 99500105 1001 86380 86390 1
500085 99500085 1001 86380 86390 1
500699 99500699 1001 86380 86390 1
500511 99500511 1001 86380 86390 1
500344 99500344 1001 86380 86390 1
500974 99500974 1001 86380 86390 1
501614 99501614 1001 86380 86390 1
501241 99501241 1001 86380 86390 1
502199 99502199 1001 86380 86390 1
502028 99502028 1001 86380 86390 1
501917 99501917 1001 86380 86390 1
501995 99501995 1001 86380 86390 1
502050 99502050 1001 86380 86390 1
503170 99503170 1001 86380 86390 1
503078 99503078 1001 86380 86390 1
502938 99502938 1001 86380 86390 1
502771 99502771 1001 86380 86390 1
503495 99503495 1001 86380 86390 1
504114 99504114 1001 86380 86390 1
503956 99503956 1001 86380 86390 1
503922 99503922 1001 86380 86390 1
504115 99504115 1001 86380 86390 1
503860 99503860 1001 86380 86390 1
503757 99503757 1001 86380 86390 1
503770 99503770 1001 86380 86390 1
503722 99503722 1001 86380 86390 1
504785 99504785 1001 86380 86390 1
504553 99504553 1001 86380 86390 1
505138 99505138 1001 86380 86390 1
504986 99504986 1001 86380 86390 1
505668 99505668 1001 86380 86390 1
505551 99505551 1001 86380 86390 1
505362 99505362 1001 86380 86390 1
505415 99505415 1001 86380 86390 1
505455 99505455 1001 86380 86390 1
505496 99505496 1001 86380 86390 1
505219 99505219 1001 86380 86390 1
505290 99505290 1001 86380 86390 1
505893 99505893 1001 86380 86390 1
505971 99505971 1001 86380 86390 1
506496 99506496 1001 86380 86390 1
506505 99506505 1001 86380 86390 1
506210 99506210 1001 86380 86390 1
506761 99506761 1001 86380 86390 1
506751 99506751 1001 86380 86390 1
506794 99506794 1001 86380 86390 1
506680 99506680 1001 86380 86390 1
507352 99507352 1001 86380 86390 1
507277 99507277 1001 86380 86390 1
507103 99507103 1001 86380 86390 1
506900 99506900 1001 86380 86390 1
506813 99506813 1001 86380 86390 1
507512 99507512 1001 86380 86390 1
507618 99507618 1001 86380 86390 1
507491 99507491 1001 86380 86390 1
507429 99507429 1001 86380 86390 1
507866 99507866 1001 86380 86390 1
507680 99507680 1001 86380 86390 1
507706 99507706 1001 86380 86390 1
508369 99508369 1001 86380 86390 1
508422 99508422 1001 86380 86390 1
509056 99509056 1001 86380 86390 1
509007 99509007 1001 86380 86390 1
508748 99508748 1001 86380 86390 1
508827 99508827 1001 86380 86390 1
508829 99508829 1001 86380 86390 1
508536 99508536 1001 86380 86390 1
508554 99508554 1001 86380 86390 1
509233 99509233 1001 86380 86390 1
509239 99509239 1001 86380 86390 1
509757 99509757 1001 86380 86390 1
509619 99509619 1001 86380 86390 1
509622 99509622 1001 86380 86390 1
509571 99509571 1001 86380 86390 1
509638 99509638 1001 86380 86390 1
509989 99509989 1001 86380 86390 1
509955 99509955 1001 86380 86390 1
510651 99510651 1001 86380 86390 1
510591 99510591 1001 86380 86390 1
510687 99510687 1001 86380 86390 1
510518 99510518 1001 86380 86390 1
510791 99510791 1001 86380 86390 1
510743 99510743 1001 86380 86390 1
510927 99510927 1001 86380 86390 1
510877 99510877 1001 86380 86390 1
511477 99511477 1001 86380 86390 1
511504 99511504 1001 86380 86390 1
511487 99511487 1001 86380 86390 1
511023 99511023 1001 86380 86390 1
510950 99510950 1001 86380 86390 1
512177 99512177 1001 86380 86390 1
512321 99512321 1001 86380 86390 1
512219 99512219 1001 86380 86390 1
511969 99511969 1001 86380 86390 1
512062 99512062 1001 86380 86390 1
511758 99511758 1001 86380 86390 1
512396 99512396 1001 86380 86390 1
512527 99512527 1001 86380 86390 1
513024 99513024 1001 86380 86390 1
513041 99513041 1001 86380 86390 1
513158 99513158 1001 86380 86390 1
512899 99512899 1001 86380 86390 1
512813 99512813 1001 86380 86390 1
512982 99512982 1001 86380 86390 1
512906 99512906 1001 86380 86390 1
512752 99512752 1001 86380 86390 1
512707 99512707 1001 86380 86390 1
513982 99513982 1001 86380 86390 1
513945 99513945 1001 86380 86390 1
513940 99513940 1001 86380 86390 1
514027 99514027 1001 86380 86390 1
513686 99513686 1001 86380 86390 1
513785 99513785 1001 86380 86390 1
513489 99513489 1001 86380 86390 1
513583 99513583 1001 86380 86390 1
514211 99514211 1001 86380 86390 1
514744 99514744 1001 86380 86390 1
514772 99514772 1001 86380 86390 1
514612 99514612 1001 86380 86390 1
514331 99514331 1001 86380 86390 1
514398 99514398 1001 86380 86390 1
514271 99514271 1001 86380 86390 1
514388 99514388 1001 86380 86390 1
515409 99515409 1001 86380 86390 1
515133 99515133 1001 86380 86390 1
515799 99515799 1001 86380 86390 1
515830 99515830 1001 86380 86390 1
515806 99515806 1001 86380 86390 1
515833 99515833 1001 86380 86390 1
516386 99516386 1001 86380 86390 1
516349 99516349 1001 86380 86390 1
516441 99516441 1001 86380 86390 1
516151 99516151 1001 86380 86390 1
516235 99516235 1001 86380 86390 1
515994 99515994 1001 86380 86390 1
516036 99516036 1001 86380 86390 1
515974 99515974 1001 86380 86390 1
515990 99515990 1001 86380 86390 1
516666 99516666 1001 86380 86390 1
516783 99516783 1001 86380 86390 1
516913 99516913 1001 86380 86390 1
517432 99517432 1001 86380 86390 1
518066 99518066 1001 86380 86390 1
518017 99518017 1001 86380 86390 1
517544 99517544 1001 86380 86390 1
518970 99518970 1001 86380 86390 1
518805 99518805 1001 86380 86390 1
518671 99518671 1001 86380 86390 1
518685 99518685 1001 86380 86390 1
518725 99518725 1001 86380 86390 1
518738 99518738 1001 86380 86390 1
518420 99518420 1001 86380 86390 1
518551 99518551 1001 86380 86390 1
518565 99518565 1001 86380 86390 1
519059 99519059 1001 86380 86390 1
519753 99519753 1001 86380 86390 1
519708 99519708 1001 86380 86390 1
519559 99519559 1001 86380 86390 1
519417 99519417 1001 86380 86390 1
519411 99519411 1001 86380 86390 1
520282 99520282 1001 86380 86390 1
520310 99520310 1001 86380 86390 1
520356 99520356 1001 86380 86390 1
520073 99520073 1001 86380 86390 1
520643 99520643 1001 86380 86390 1
520775 99520775 1001 86380 86390 1
521274 99521274 1001 86380 86390 1
521275 99521275 1001 86380 86390 1
521186 99521186 1001 86380 86390 1
521165 99521165 1001 86380 86390 1
521256 99521256 1001 86380 86390 1
521632 99521632 1001 86380 86390 1
521983 99521983 1001 86380 86390 1
522065 99522065 1001 86380 86390 1
521939 99521939 1001 86380 86390 1
521978 99521978 1001 86380 86390 1
522045 99522045 1001 86380 86390 1
521729 99521729 1001 86380 86390 1
522304 99522304 1001 86380 86390 1
522338 99522338 1001 86380 86390 1
522442 99522442 1001 86380 86390 1
522565 99522565 1001 86380 86390 1
522582 99522582 1001 86380 86390 1
523198 99523198 1001 86380 86390 1
523279 99523279 1001 86380 86390 1
523137 99523137 1001 86380 86390 1
523857 99523857 1001 86380 86390 1
523913 99523913 1001 86380 86390 1
523860 99523860 1001 86380 86390 1
523611 99523611 1001 86380 86390 1
523618 99523618 1001 86380 86390 1
523440 99523440 1001 86380 86390 1
523329 99523329 1001 86380 86390 1
523960 99523960 1001 86380 86390 1
524093 99524093 1001 86380 86390 1
524733 99524733 1001 86380 86390 1
524467 99524467 1001 86380 86390 1
524365 99524365 1001 86380 86390 1
524419 99524419 1001 86380 86390 1
524498 99524498 1001 86380 86390 1
524205 99524205 1001 86380 86390 1
524350 99524350 1001 86380 86390 1
524222 99524222 1001 86380 86390 1
524917 99524917 1001 86380 86390 1
524853 99524853 1001 86380 86390 1
526227 99526227 1001 86380 86390 1
526358 99526358 1001 86380 86390 1
526183 99526183 1001 86380 86390 1
525982 99525982 1001 86380 86390 1
526449 99526449 1001 86380 86390 1
526586 99526586 1001 86380 86390 1
527087 99527087 1001 86380 86390 1
527033 99527033 1001 86380 86390 1
526811 99526811 1001 86380 86390 1
526807 99526807 1001 86380 86390 1
527337 99527337 1001 86380 86390 1
527322 99527322 1001 86380 86390 1
528000 99528000 1001 86380 86390 1
528044 99528044 1001 86380 86390 1
527950 99527950 1001 86380 86390 1
527723 99527723 1001 86380 86390 1
527775 99527775 1001 86380 86390 1
527801 99527801 1001 86380 86390 1
527674 99527674 1001 86380 86390 1
527588 99527588 1001 86380 86390 1
528256 99528256 1001 86380 86390 1
528169 99528169 1001 86380 86390 1
528820 99528820 1001 86380 86390 1
528557 99528557 1001 86380 86390 1
528552 99528552 1001 86380 86390 1
528445 99528445 1001 86380 86390 1
529372 99529372 1001 86380 86390 1
529375 99529375 1001 86380 86390 1
530427 99530427 1001 86380 86390 1
530472 99530472 1001 86380 86390 1
530488 99530488 1001 86380 86390 1
530192 99530192 1001 86380 86390 1
530317 99530317 1001 86380 86390 1
529982 99529982 1001 86380 86390 1
530060 99530060 1001 86380 86390 1
531328 99531328 1001 86380 86390 1
531042 99531042 1001 86380 86390 1
530865 99530865 1001 86380 86390 1
530779 99530779 1001 86380 86390 1
531390 99531390 1001 86380 86390 1
531422 99531422 1001 86380 86390 1
532090 99532090 1001 86380 86390 1
532182 99532182 1001 86380 86390 1
531966 99531966 1001 86380 86390 1
531776 99531776 1001 86380 86390 1
531674 99531674 1001 86380 86390 1
532320 99532320 1001 86380 86390 1
532828 99532828 1001 86380 86390 1
532978 99532978 1001 86380 86390 1
532808 99532808 1001 86380 86390 1
532477 99532477 1001 86380 86390 1
532493 99532493 1001 86380 86390 1
532532 99532532 1001 86380 86390 1
533821 99533821 1001 86380 86390 1
533662 99533662 1001 86380 86390 1
533639 99533639 1001 86380 86390 1
533631 99533631 1001 86380 86390 1
533543 99533543 1001 86380 86390 1
533305 99533305 1001 86380 86390 1
533925 99533925 1001 86380 86390 1
534445 99534445 1001 86380 86390 1
534463 99534463 1001 86380 86390 1
534162 99534162 1001 86380 86390 1
534782 99534782 1001 86380 86390 1
535338 99535338 1001 86380 86390 1
535101 99535101 1001 86380 86390 1
535283 99535283 1001 86380 86390 1
535145 99535145 1001 86380 86390 1
535675 99535675 1001 86380 86390 1
535520 99535520 1001 86380 86390 1
536253 99536253 1001 86380 86390 1
536257 99536257 1001 86380 86390 1
536296 99536296 1001 86380 86390 1
536043 99536043 1001 86380 86390 1
535767 99535767 1001 86380 86390 1
536462 99536462 1001 86380 86390 1
536977 99536977 1001 86380 86390 1
537864 99537864 1001 86380 86390 1
537473 99537473 1001 86380 86390 1
537564 99537564 1001 86380 86390 1
537418 99537418 1001 86380 86390 1
538043 99538043 1001 86380 86390 1
538107 99538107 1001 86380 86390 1
538137 99538137 1001 86380 86390 1
538150 99538150 1001 86380 86390 1
538711 99538711 1001 86380 86390 1
538518 99538518 1001 86380 86390 1
538572 99538572 1001 86380 86390 1
538366 99538366 1001 86380 86390 1
539606 99539606 1001 86380 86390 1
539477 99539477 1001 86380 86390 1
539581 99539581 1001 86380 86390 1
539484 99539484 1001 86380 86390 1
539417 99539417 1001 86380 86390 1
539354 99539354 1001 86380 86390 1
539206 99539206 1001 86380 86390 1
539174 99539174 1001 86380 86390 1
539817 99539817 1001 86380 86390 1
539818 99539818 1001 86380 86390 1
540457 99540457 1001 86380 86390 1
540213 99540213 1001 86380 86390 1
539975 99539975 1001 86380 86390 1
539958 99539958 1001 86380 86390 1
540569 99540569 1001 86380 86390 1
540495 99540495 1001 86380 86390 1
541096 99541096 1001 86380 86390 1
541173 99541173 1001 86380 86390 1
540814 99540814 1001 86380 86390 1
540730 99540730 1001 86380 86390 1
540812 99540812 1001 86380 86390 1
541421 99541421 1001 86380 86390 1
542007 99542007 1001 86380 86390 1
542059 99542059 1001 86380 86390 1
541997 99541997 1001 86380 86390 1
541948 99541948 1001 86380 86390 1
541872 99541872 1001 86380 86390 1
541513 99541513 1001 86380 86390 1
541623 99541623 1001 86380 86390 1
542182 99542182 1001 86380 86390 1
542266 99542266 1001 86380 86390 1
542888 99542888 1001 86380 86390 1
542799 99542799 1001 86380 86390 1
542551 99542551 1001 86380 86390 1
542708 99542708 1001 86380 86390 1
542469 99542469 1001 86380 86390 1
543049 99543049 1001 86380 86390 1
543127 99543127 1001 86380 86390 1
543119 99543119 1001 86380 86390 1
543057 99543057 1001 86380 86390 1
543643 99543643 1001 86380 86390 1
543669 99543669 1001 86380 86390 1
543725 99543725 1001 86380 86390 1
543536 99543536 1001 86380 86390 1
543310 99543310 1001 86380 86390 1
543314 99543314 1001 86380 86390 1
543798 99543798 1001 86380 86390 1
543879 99543879 1001 86380 86390 1
543816 99543816 1001 86380 86390 1
544572 99544572 1001 86380 86390 1
544551 99544551 1001 86380 86390 1
543989 99543989 1001 86380 86390 1
544085 99544085 1001 86380 86390 1
544111 99544111 1001 86380 86390 1
544037 99544037 1001 86380 86390 1
544143 99544143 1001 86380 86390 1
544605 99544605 1001 86380 86390 1
519366 649 1002 64996 69337 1
400039 99400039 1001 86380 86390 1
400508 99400508 1001 86380 86390 1
400581 99400581 1001 86380 86390 1
400880 99400880 1001 86380 86390 1
400964 99400964 1001 86380 86390 1
401078 99401078 1001 86380 86390 1
401268 99401268 1001 86380 86390 1
401781 99401781 1001 86380 86390 1
401871 99401871 1001 86380 86390 1
402420 99402420 1001 86380 86390 1
402436 99402436 1001 86380 86390 1
402572 99402572 1001 86380 86390 1
402580 99402580 1001 86380 86390 1
402932 99402932 1001 86380 86390 1
402986 99402986 1001 86380 86390 1
403003 99403003 1001 86380 86390 1
403504 99403504 1001 86380 86390 1
403550 99403550 1001 86380 86390 1
403825 99403825 1001 86380 86390 1
403868 99403868 1001 86380 86390 1
404026 99404026 1001 86380 86390 1
403966 99403966 1001 86380 86390 1
404489 99404489 1001 86380 86390 1
404592 99404592 1001 86380 86390 1
404738 99404738 1001 86380 86390 1
404761 99404761 1001 86380 86390 1
404876 99404876 1001 86380 86390 1
405088 99405088 1001 86380 86390 1
405207 99405207 1001 86380 86390 1
405585 99405585 1001 86380 86390 1
406214 99406214 1001 86380 86390 1
406389 99406389 1001 86380 86390 1
406630 99406630 1001 86380 86390 1
406912 99406912 1001 86380 86390 1
407163 99407163 1001 86380 86390 1
407445 99407445 1001 86380 86390 1
407698 99407698 1001 86380 86390 1
407941 99407941 1001 86380 86390 1
408997 99408997 1001 86380 86390 1
409207 99409207 1001 86380 86390 1
409354 99409354 1001 86380 86390 1
409491 99409491 1001 86380 86390 1
409773 99409773 1001 86380 86390 1
410233 99410233 1001 86380 86390 1
410289 99410289 1001 86380 86390 1
410356 99410356 1001 86380 86390 1
410905 99410905 1001 86380 86390 1
411191 99411191 1001 86380 86390 1
411717 99411717 1001 86380 86390 1
412351 99412351 1001 86380 86390 1
412890 99412890 1001 86380 86390 1
414064 99414064 1001 86380 86390 1
413845 99413845 1001 86380 86390 1
415187 99415187 1001 86380 86390 1
414972 99414972 1001 86380 86390 1
415228 99415228 1001 86380 86390 1
415069 99415069 1001 86380 86390 1
414423 99414423 1001 86380 86390 1
414127 99414127 1001 86380 86390 1
414213 99414213 1001 86380 86390 1
414171 99414171 1001 86380 86390 1
414372 99414372 1001 86380 86390 1
416955 99416955 1001 86380 86390 1
416901 99416901 1001 86380 86390 1
416212 99416212 1001 86380 86390 1
416041 99416041 1001 86380 86390 1
416049 99416049 1001 86380 86390 1
416582 99416582 1001 86380 86390 1
417474 99417474 1001 86380 86390 1
418109 99418109 1001 86380 86390 1
418259 99418259 1001 86380 86390 1
418403 99418403 1001 86380 86390 1
418152 99418152 1001 86380 86390 1
417695 99417695 1001 86380 86390 1
418023 99418023 1001 86380 86390 1
419196 99419196 1001 86380 86390 1
418805 99418805 1001 86380 86390 1
418864 99418864 1001 86380 86390 1
419067 99419067 1001 86380 86390 1
420243 99420243 1001 86380 86390 1
420363 99420363 1001 86380 86390 1
420429 99420429 1001 86380 86390 1
419680 99419680 1001 86380 86390 1
419381 99419381 1001 86380 86390 1
419289 99419289 1001 86380 86390 1
420601 99420601 1001 86380 86390 1
420827 99420827 1001 86380 86390 1
422043 99422043 1001 86380 86390 1
422086 99422086 1001 86380 86390 1
421366 99421366 1001 86380 86390 1
421567 99421567 1001 86380 86390 1
421558 99421558 1001 86380 86390 1
421150 99421150 1001 86380 86390 1
422226 99422226 1001 86380 86390 1
423567 99423567 1001 86380 86390 1
423266 99423266 1001 86380 86390 1
423025 99423025 1001 86380 86390 1
422542 99422542 1001 86380 86390 1
423916 99423916 1001 86380 86390 1
424124 99424124 1001 86380 86390 1
423995 99423995 1001 86380 86390 1
425163 99425163 1001 86380 86390 1
424707 99424707 1001 86380 86390 1
425824 99425824 1001 86380 86390 1
426972 99426972 1001 86380 86390 1
426663 99426663 1001 86380 86390 1
426077 99426077 1001 86380 86390 1
427255 99427255 1001 86380 86390 1
427453 99427453 1001 86380 86390 1
428715 99428715 1001 86380 86390 1
428361 99428361 1001 86380 86390 1
428173 99428173 1001 86380 86390 1
427885 99427885 1001 86380 86390 1
428956 99428956 1001 86380 86390 1
429254 99429254 1001 86380 86390 1
429349 99429349 1001 86380 86390 1
430700 99430700 1001 86380 86390 1
431995 99431995 1001 86380 86390 1
431889 99431889 1001 86380 86390 1
431489 99431489 1001 86380 86390 1
431521 99431521 1001 86380 86390 1
431091 99431091 1001 86380 86390 1
432347 99432347 1001 86380 86390 1
432084 99432084 1001 86380 86390 1
432178 99432178 1001 86380 86390 1
433581 99433581 1001 86380 86390 1
433657 99433657 1001 86380 86390 1
433621 99433621 1001 86380 86390 1
433017 99433017 1001 86380 86390 1
433972 99433972 1001 86380 86390 1
435339 99435339 1001 86380 86390 1
435253 99435253 1001 86380 86390 1
435380 99435380 1001 86380 86390 1
435326 99435326 1001 86380 86390 1
434691 99434691 1001 86380 86390 1
434139 99434139 1001 86380 86390 1
437054 99437054 1001 86380 86390 1
436571 99436571 1001 86380 86390 1
436430 99436430 1001 86380 86390 1
436699 99436699 1001 86380 86390 1
436653 99436653 1001 86380 86390 1
436324 99436324 1001 86380 86390 1
436144 99436144 1001 86380 86390 1
300084 99300084 1001 86380 86390 1
437301 99437301 1001 86380 86390 1
300689 99300689 1001 86380 86390 1
300189 99300189 1001 86380 86390 1
300847 99300847 1001 86380 86390 1
300914 99300914 1001 86380 86390 1
300747 99300747 1001 86380 86390 1
301553 99301553 1001 86380 86390 1
301328 99301328 1001 86380 86390 1
301125 99301125 1001 86380 86390 1
301726 99301726 1001 86380 86390 1
301598 99301598 1001 86380 86390 1
301757 99301757 1001 86380 86390 1
302252 99302252 1001 86380 86390 1
302220 99302220 1001 86380 86390 1
302130 99302130 1001 86380 86390 1
302132 99302132 1001 86380 86390 1
301909 99301909 1001 86380 86390 1
302469 99302469 1001 86380 86390 1
303115 99303115 1001 86380 86390 1
302975 99302975 1001 86380 86390 1
302924 99302924 1001 86380 86390 1
302678 99302678 1001 86380 86390 1
302672 99302672 1001 86380 86390 1
303405 99303405 1001 86380 86390 1
303636 99303636 1001 86380 86390 1
303640 99303640 1001 86380 86390 1
303593 99303593 1001 86380 86390 1
303503 99303503 1001 86380 86390 1
303427 99303427 1001 86380 86390 1
303572 99303572 1001 86380 86390 1
303512 99303512 1001 86380 86390 1
303565 99303565 1001 86380 86390 1
304227 99304227 1001 86380 86390 1
304125 99304125 1001 86380 86390 1
304193 99304193 1001 86380 86390 1
304409 99304409 1001 86380 86390 1
304360 99304360 1001 86380 86390 1
304401 99304401 1001 86380 86390 1
304402 99304402 1001 86380 86390 1
304936 99304936 1001 86380 86390 1
304940 99304940 1001 86380 86390 1
305020 99305020 1001 86380 86390 1
305634 99305634 1001 86380 86390 1
305585 99305585 1001 86380 86390 1
305654 99305654 1001 86380 86390 1
305524 99305524 1001 86380 86390 1
305674 99305674 1001 86380 86390 1
305337 99305337 1001 86380 86390 1
305362 99305362 1001 86380 86390 1
305388 99305388 1001 86380 86390 1
305080 99305080 1001 86380 86390 1
500044 99500044 1001 86380 86390 1
500733 99500733 1001 86380 86390 1
500248 99500248 1001 86380 86390 1
500916 99500916 1001 86380 86390 1
500958 99500958 1001 86380 86390 1
501426 99501426 1001 86380 86390 1
501191 99501191 1001 86380 86390 1
501641 99501641 1001 86380 86390 1
501746 99501746 1001 86380 86390 1
501735 99501735 1001 86380 86390 1
502293 99502293 1001 86380 86390 1
502334 99502334 1001 86380 86390 1
502272 99502272 1001 86380 86390 1
501877 99501877 1001 86380 86390 1
503284 99503284 1001 86380 86390 1
503035 99503035 1001 86380 86390 1
502936 99502936 1001 86380 86390 1
502711 99502711 1001 86380 86390 1
502871 99502871 1001 86380 86390 1
502833 99502833 1001 86380 86390 1
503968 99503968 1001 86380 86390 1
503748 99503748 1001 86380 86390 1
503618 99503618 1001 86380 86390 1
504313 99504313 1001 86380 86390 1
504237 99504237 1001 86380 86390 1
504268 99504268 1001 86380 86390 1
504854 99504854 1001 86380 86390 1
504665 99504665 1001 86380 86390 1
504603 99504603 1001 86380 86390 1
504517 99504517 1001 86380 86390 1
504385 99504385 1001 86380 86390 1
505104 99505104 1001 86380 86390 1
505769 99505769 1001 86380 86390 1
505492 99505492 1001 86380 86390 1
505518 99505518 1001 86380 86390 1
505294 99505294 1001 86380 86390 1
505257 99505257 1001 86380 86390 1
505793 99505793 1001 86380 86390 1
505929 99505929 1001 86380 86390 1
506533 99506533 1001 86380 86390 1
506568 99506568 1001 86380 86390 1
506165 99506165 1001 86380 86390 1
506745 99506745 1001 86380 86390 1
506695 99506695 1001 86380 86390 1
507283 99507283 1001 86380 86390 1
507288 99507288 1001 86380 86390 1
507076 99507076 1001 86380 86390 1
507012 99507012 1001 86380 86390 1
507044 99507044 1001 86380 86390 1
506872 99506872 1001 86380 86390 1
507589 99507589 1001 86380 86390 1
507578 99507578 1001 86380 86390 1
507426 99507426 1001 86380 86390 1
507864 99507864 1001 86380 86390 1
507936 99507936 1001 86380 86390 1
508027 99508027 1001 86380 86390 1
508899 99508899 1001 86380 86390 1
509180 99509180 1001 86380 86390 1
509813 99509813 1001 86380 86390 1
509895 99509895 1001 86380 86390 1
509719 99509719 1001 86380 86390 1
509530 99509530 1001 86380 86390 1
509904 99509904 1001 86380 86390 1
509935 99509935 1001 86380 86390 1
510526 99510526 1001 86380 86390 1
510606 99510606 1001 86380 86390 1
510521 99510521 1001 86380 86390 1
510345 99510345 1001 86380 86390 1
510463 99510463 1001 86380 86390 1
510362 99510362 1001 86380 86390 1
511479 99511479 1001 86380 86390 1
511526 99511526 1001 86380 86390 1
511182 99511182 1001 86380 86390 1
511040 99511040 1001 86380 86390 1
510989 99510989 1001 86380 86390 1
511556 99511556 1001 86380 86390 1
511743 99511743 1001 86380 86390 1
512229 99512229 1001 86380 86390 1
511894 99511894 1001 86380 86390 1
511920 99511920 1001 86380 86390 1
511806 99511806 1001 86380 86390 1
512427 99512427 1001 86380 86390 1
512515 99512515 1001 86380 86390 1
513169 99513169 1001 86380 86390 1
513162 99513162 1001 86380 86390 1
512826 99512826 1001 86380 86390 1
512907 99512907 1001 86380 86390 1
513242 99513242 1001 86380 86390 1
513956 99513956 1001 86380 86390 1
513983 99513983 1001 86380 86390 1
513973 99513973 1001 86380 86390 1
513887 99513887 1001 86380 86390 1
513708 99513708 1001 86380 86390 1
513462 99513462 1001 86380 86390 1
513491 99513491 1001 86380 86390 1
513587 99513587 1001 86380 86390 1
514217 99514217 1001 86380 86390 1
514230 99514230 1001 86380 86390 1
514432 99514432 1001 86380 86390 1
514345 99514345 1001 86380 86390 1
514374 99514374 1001 86380 86390 1
515037 99515037 1001 86380 86390 1
515546 99515546 1001 86380 86390 1
515470 99515470 1001 86380 86390 1
515472 99515472 1001 86380 86390 1
515215 99515215 1001 86380 86390 1
515074 99515074 1001 86380 86390 1
515871 99515871 1001 86380 86390 1
516335 99516335 1001 86380 86390 1
516174 99516174 1001 86380 86390 1
516293 99516293 1001 86380 86390 1
516112 99516112 1001 86380 86390 1
516158 99516158 1001 86380 86390 1
516146 99516146 1001 86380 86390 1
515906 99515906 1001 86380 86390 1
516632 99516632 1001 86380 86390 1
517224 99517224 1001 86380 86390 1
517250 99517250 1001 86380 86390 1
517253 99517253 1001 86380 86390 1
516947 99516947 1001 86380 86390 1
516798 99516798 1001 86380 86390 1
516725 99516725 1001 86380 86390 1
517539 99517539 1001 86380 86390 1
518004 99518004 1001 86380 86390 1
517945 99517945 1001 86380 86390 1
517756 99517756 1001 86380 86390 1
517567 99517567 1001 86380 86390 1
517700 99517700 1001 86380 86390 1
518914 99518914 1001 86380 86390 1
518877 99518877 1001 86380 86390 1
518769 99518769 1001 86380 86390 1
519153 99519153 1001 86380 86390 1
519527 99519527 1001 86380 86390 1
519220 99519220 1001 86380 86390 1
519253 99519253 1001 86380 86390 1
520539 99520539 1001 86380 86390 1
520503 99520503 1001 86380 86390 1
520232 99520232 1001 86380 86390 1
520671 99520671 1001 86380 86390 1
520817 99520817 1001 86380 86390 1
521346 99521346 1001 86380 86390 1
521166 99521166 1001 86380 86390 1
521231 99521231 1001 86380 86390 1
520918 99520918 1001 86380 86390 1
521581 99521581 1001 86380 86390 1
522257 99522257 1001 86380 86390 1
522269 99522269 1001 86380 86390 1
522067 99522067 1001 86380 86390 1
521769 99521769 1001 86380 86390 1
522389 99522389 1001 86380 86390 1
522964 99522964 1001 86380 86390 1
523005 99523005 1001 86380 86390 1
522874 99522874 1001 86380 86390 1
522797 99522797 1001 86380 86390 1
522788 99522788 1001 86380 86390 1
522847 99522847 1001 86380 86390 1
523768 99523768 1001 86380 86390 1
523811 99523811 1001 86380 86390 1
523648 99523648 1001 86380 86390 1
523355 99523355 1001 86380 86390 1
523530 99523530 1001 86380 86390 1
524617 99524617 1001 86380 86390 1
524701 99524701 1001 86380 86390 1
524499 99524499 1001 86380 86390 1
524337 99524337 1001 86380 86390 1
524265 99524265 1001 86380 86390 1
524330 99524330 1001 86380 86390 1
524782 99524782 1001 86380 86390 1
525555 99525555 1001 86380 86390 1
525543 99525543 1001 86380 86390 1
525403 99525403 1001 86380 86390 1
525390 99525390 1001 86380 86390 1
525176 99525176 1001 86380 86390 1
525666 99525666 1001 86380 86390 1
526272 99526272 1001 86380 86390 1
526303 99526303 1001 86380 86390 1
526027 99526027 1001 86380 86390 1
526159 99526159 1001 86380 86390 1
526046 99526046 1001 86380 86390 1
526560 99526560 1001 86380 86390 1
527185 99527185 1001 86380 86390 1
527088 99527088 1001 86380 86390 1
527178 99527178 1001 86380 86390 1
527011 99527011 1001 86380 86390 1
526680 99526680 1001 86380 86390 1
527366 99527366 1001 86380 86390 1
527753 99527753 1001 86380 86390 1
527751 99527751 1001 86380 86390 1
527615 99527615 1001 86380 86390 1
528143 99528143 1001 86380 86390 1
528093 99528093 1001 86380 86390 1
528838 99528838 1001 86380 86390 1
528723 99528723 1001 86380 86390 1
528726 99528726 1001 86380 86390 1
528843 99528843 1001 86380 86390 1
528714 99528714 1001 86380 86390 1
528430 99528430 1001 86380 86390 1
528472 99528472 1001 86380 86390 1
529616 99529616 1001 86380 86390 1
529502 99529502 1001 86380 86390 1
529430 99529430 1001 86380 86390 1
529159 99529159 1001 86380 86390 1
529231 99529231 1001 86380 86390 1
529196 99529196 1001 86380 86390 1
529118 99529118 1001 86380 86390 1
529920 99529920 1001 86380 86390 1
529902 99529902 1001 86380 86390 1
529853 99529853 1001 86380 86390 1
530504 99530504 1001 86380 86390 1
530366 99530366 1001 86380 86390 1
530484 99530484 1001 86380 86390 1
529956 99529956 1001 86380 86390 1
529983 99529983 1001 86380 86390 1
529957 99529957 1001 86380 86390 1
530694 99530694 1001 86380 86390 1
530621 99530621 1001 86380 86390 1
530558 99530558 1001 86380 86390 1
530755 99530755 1001 86380 86390 1
531204 99531204 1001 86380 86390 1
531234 99531234 1001 86380 86390 1
530987 99530987 1001 86380 86390 1
530966 99530966 1001 86380 86390 1
531840 99531840 1001 86380 86390 1
531730 99531730 1001 86380 86390 1
532215 99532215 1001 86380 86390 1
532373 99532373 1001 86380 86390 1
532209 99532209 1001 86380 86390 1
532971 99532971 1001 86380 86390 1
533001 99533001 1001 86380 86390 1
532922 99532922 1001 86380 86390 1
532626 99532626 1001 86380 86390 1
532730 99532730 1001 86380 86390 1
533217 99533217 1001 86380 86390 1
533235 99533235 1001 86380 86390 1
533656 99533656 1001 86380 86390 1
533839 99533839 1001 86380 86390 1
533754 99533754 1001 86380 86390 1
533473 99533473 1001 86380 86390 1
533327 99533327 1001 86380 86390 1
533971 99533971 1001 86380 86390 1
534626 99534626 1001 86380 86390 1
534379 99534379 1001 86380 86390 1
534232 99534232 1001 86380 86390 1
534762 99534762 1001 86380 86390 1
534699 99534699 1001 86380 86390 1
534690 99534690 1001 86380 86390 1
535420 99535420 1001 86380 86390 1
535480 99535480 1001 86380 86390 1
535494 99535494 1001 86380 86390 1
535022 99535022 1001 86380 86390 1
535561 99535561 1001 86380 86390 1
535656 99535656 1001 86380 86390 1
536052 99536052 1001 86380 86390 1
535821 99535821 1001 86380 86390 1
535874 99535874 1001 86380 86390 1
535773 99535773 1001 86380 86390 1
535908 99535908 1001 86380 86390 1
536526 99536526 1001 86380 86390 1
537034 99537034 1001 86380 86390 1
536964 99536964 1001 86380 86390 1
537122 99537122 1001 86380 86390 1
536545 99536545 1001 86380 86390 1
536668 99536668 1001 86380 86390 1
537855 99537855 1001 86380 86390 1
537908 99537908 1001 86380 86390 1
538020 99538020 1001 86380 86390 1
538140 99538140 1001 86380 86390 1
538133 99538133 1001 86380 86390 1
538422 99538422 1001 86380 86390 1
538243 99538243 1001 86380 86390 1
538361 99538361 1001 86380 86390 1
538845 99538845 1001 86380 86390 1
538861 99538861 1001 86380 86390 1
539607 99539607 1001 86380 86390 1
539528 99539528 1001 86380 86390 1
539465 99539465 1001 86380 86390 1
539537 99539537 1001 86380 86390 1
539243 99539243 1001 86380 86390 1
539265 99539265 1001 86380 86390 1
540330 99540330 1001 86380 86390 1
540414 99540414 1001 86380 86390 1
539972 99539972 1001 86380 86390 1
540636 99540636 1001 86380 86390 1
541168 99541168 1001 86380 86390 1
540705 99540705 1001 86380 86390 1
540878 99540878 1001 86380 86390 1
541451 99541451 1001 86380 86390 1
541928 99541928 1001 86380 86390 1
542019 99542019 1001 86380 86390 1
542065 99542065 1001 86380 86390 1
541924 99541924 1001 86380 86390 1
541868 99541868 1001 86380 86390 1
541514 99541514 1001 86380 86390 1
541664 99541664 1001 86380 86390 1
542130 99542130 1001 86380 86390 1
542229 99542229 1001 86380 86390 1
542887 99542887 1001 86380 86390 1
542785 99542785 1001 86380 86390 1
542639 99542639 1001 86380 86390 1
542680 99542680 1001 86380 86390 1
542433 99542433 1001 86380 86390 1
542397 99542397 1001 86380 86390 1
542374 99542374 1001 86380 86390 1
542453 99542453 1001 86380 86390 1
543103 99543103 1001 86380 86390 1
543120 99543120 1001 86380 86390 1
542967 99542967 1001 86380 86390 1
543674 99543674 1001 86380 86390 1
543640 99543640 1001 86380 86390 1
543462 99543462 1001 86380 86390 1
543452 99543452 1001 86380 86390 1
543481 99543481 1001 86380 86390 1
543243 99543243 1001 86380 86390 1
544176 99544176 1001 86380 86390 1
544129 99544129 1001 86380 86390 1
544659 99544659 1001 86380 86390 1
544663 99544663 1001 86380 86390 1
544645 99544645 1001 86380 86390 1
411676 1146 1001 3720 4437 1
513811 767 1002 38910 46193 1
400092 99400092 1001 86380 86390 1
400680 99400680 1001 86380 86390 1
400647 99400647 1001 86380 86390 1
400917 99400917 1001 86380 86390 1
401165 99401165 1001 86380 86390 1
401902 99401902 1001 86380 86390 1
402965 99402965 1001 86380 86390 1
403280 99403280 1001 86380 86390 1
403415 99403415 1001 86380 86390 1
403396 99403396 1001 86380 86390 1
403513 99403513 1001 86380 86390 1
403708 99403708 1001 86380 86390 1
403636 99403636 1001 86380 86390 1
403817 99403817 1001 86380 86390 1
404140 99404140 1001 86380 86390 1
404252 99404252 1001 86380 86390 1
404606 99404606 1001 86380 86390 1
405288 99405288 1001 86380 86390 1
405269 99405269 1001 86380 86390 1
405469 99405469 1001 86380 86390 1
405458 99405458 1001 86380 86390 1
405418 99405418 1001 86380 86390 1
405508 99405508 1001 86380 86390 1
405588 99405588 1001 86380 86390 1
406280 99406280 1001 86380 86390 1
406419 99406419 1001 86380 86390 1
406953 99406953 1001 86380 86390 1
406962 99406962 1001 86380 86390 1
407458 99407458 1001 86380 86390 1
407570 99407570 1001 86380 86390 1
407874 99407874 1001 86380 86390 1
408169 99408169 1001 86380 86390 1
408277 99408277 1001 86380 86390 1
408331 99408331 1001 86380 86390 1
409477 99409477 1001 86380 86390 1
409627 99409627 1001 86380 86390 1
409847 99409847 1001 86380 86390 1
410376 99410376 1001 86380 86390 1
410485 99410485 1001 86380 86390 1
410835 99410835 1001 86380 86390 1
410864 99410864 1001 86380 86390 1
411216 99411216 1001 86380 86390 1
411683 99411683 1001 86380 86390 1
411750 99411750 1001 86380 86390 1
412243 99412243 1001 86380 86390 1
412859 99412859 1001 86380 86390 1
414028 99414028 1001 86380 86390 1
415161 99415161 1001 86380 86390 1
415620 99415620 1001 86380 86390 1
416837 99416837 1001 86380 86390 1
416852 99416852 1001 86380 86390 1
416237 99416237 1001 86380 86390 1
415921 99415921 1001 86380 86390 1
416047 99416047 1001 86380 86390 1
417226 99417226 1001 86380 86390 1
417040 99417040 1001 86380 86390 1
417112 99417112 1001 86380 86390 1
417420 99417420 1001 86380 86390 1
418744 99418744 1001 86380 86390 1
418487 99418487 1001 86380 86390 1
418774 99418774 1001 86380 86390 1
418542 99418542 1001 86380 86390 1
418085 99418085 1001 86380 86390 1
418147 99418147 1001 86380 86390 1
417685 99417685 1001 86380 86390 1
419037 99419037 1001 86380 86390 1
419147 99419147 1001 86380 86390 1
418927 99418927 1001 86380 86390 1
419620 99419620 1001 86380 86390 1
419401 99419401 1001 86380 86390 1
420674 99420674 1001 86380 86390 1
420806 99420806 1001 86380 86390 1
421372 99421372 1001 86380 86390 1
421361 99421361 1001 86380 86390 1
421309 99421309 1001 86380 86390 1
421249 99421249 1001 86380 86390 1
422216 99422216 1001 86380 86390 1
422407 99422407 1001 86380 86390 1
422228 99422228 1001 86380 86390 1
423558 99423558 1001 86380 86390 1
423012 99423012 1001 86380 86390 1
422747 99422747 1001 86380 86390 1
422578 99422578 1001 86380 86390 1
422825 99422825 1001 86380 86390 1
423951 99423951 1001 86380 86390 1
423972 99423972 1001 86380 86390 1
423898 99423898 1001 86380 86390 1
425172 99425172 1001 86380 86390 1
425033 99425033 1001 86380 86390 1
425363 99425363 1001 86380 86390 1
425436 99425436 1001 86380 86390 1
425818 99425818 1001 86380 86390 1
428440 99428440 1001 86380 86390 1
427995 99427995 1001 86380 86390 1
427670 99427670 1001 86380 86390 1
427645 99427645 1001 86380 86390 1
428871 99428871 1001 86380 86390 1
428918 99428918 1001 86380 86390 1
428833 99428833 1001 86380 86390 1
430237 99430237 1001 86380 86390 1
430114 99430114 1001 86380 86390 1
429738 99429738 1001 86380 86390 1
429934 99429934 1001 86380 86390 1
429910 99429910 1001 86380 86390 1
429576 99429576 1001 86380 86390 1
429612 99429612 1001 86380 86390 1
429352 99429352 1001 86380 86390 1
429237 99429237 1001 86380 86390 1
431895 99431895 1001 86380 86390 1
431658 99431658 1001 86380 86390 1
431842 99431842 1001 86380 86390 1
431019 99431019 1001 86380 86390 1
432142 99432142 1001 86380 86390 1
433409 99433409 1001 86380 86390 1
433721 99433721 1001 86380 86390 1
433691 99433691 1001 86380 86390 1
433446 99433446 1001 86380 86390 1
433390 99433390 1001 86380 86390 1
433191 99433191 1001 86380 86390 1
433214 99433214 1001 86380 86390 1
433201 99433201 1001 86380 86390 1
433089 99433089 1001 86380 86390 1
432744 99432744 1001 86380 86390 1
435434 99435434 1001 86380 86390 1
435083 99435083 1001 86380 86390 1
435393 99435393 1001 86380 86390 1
435399 99435399 1001 86380 86390 1
435020 99435020 1001 86380 86390 1
434688 99434688 1001 86380 86390 1
434174 99434174 1001 86380 86390 1
436950 99436950 1001 86380 86390 1
436788 99436788 1001 86380 86390 1
436591 99436591 1001 86380 86390 1
436683 99436683 1001 86380 86390 1
436693 99436693 1001 86380 86390 1
437302 99437302 1001 86380 86390 1
437179 99437179 1001 86380 86390 1
300696 99300696 1001 86380 86390 1
300712 99300712 1001 86380 86390 1
300721 99300721 1001 86380 86390 1
300560 99300560 1001 86380 86390 1
300445 99300445 1001 86380 86390 1
300434 99300434 1001 86380 86390 1
300243 99300243 1001 86380 86390 1
300208 99300208 1001 86380 86390 1
300843 99300843 1001 86380 86390 1
301443 99301443 1001 86380 86390 1
301612 99301612 1001 86380 86390 1
302061 99302061 1001 86380 86390 1
302127 99302127 1001 86380 86390 1
301785 99301785 1001 86380 86390 1
301859 99301859 1001 86380 86390 1
301925 99301925 1001 86380 86390 1
303087 99303087 1001 86380 86390 1
302952 99302952 1001 86380 86390 1
302932 99302932 1001 86380 86390 1
302946 99302946 1001 86380 86390 1
302869 99302869 1001 86380 86390 1
302831 99302831 1001 86380 86390 1
302717 99302717 1001 86380 86390 1
302707 99302707 1001 86380 86390 1
303887 99303887 1001 86380 86390 1
303837 99303837 1001 86380 86390 1
303534 99303534 1001 86380 86390 1
304097 99304097 1001 86380 86390 1
304136 99304136 1001 86380 86390 1
304539 99304539 1001 86380 86390 1
304630 99304630 1001 86380 86390 1
304421 99304421 1001 86380 86390 1
304435 99304435 1001 86380 86390 1
304377 99304377 1001 86380 86390 1
304961 99304961 1001 86380 86390 1
304917 99304917 1001 86380 86390 1
304879 99304879 1001 86380 86390 1
305469 99305469 1001 86380 86390 1
305256 99305256 1001 86380 86390 1
500034 99500034 1001 86380 86390 1
500676 99500676 1001 86380 86390 1
500767 99500767 1001 86380 86390 1
500456 99500456 1001 86380 86390 1
500587 99500587 1001 86380 86390 1
500577 99500577 1001 86380 86390 1
500552 99500552 1001 86380 86390 1
500264 99500264 1001 86380 86390 1
500199 99500199 1001 86380 86390 1
500836 99500836 1001 86380 86390 1
501502 99501502 1001 86380 86390 1
501582 99501582 1001 86380 86390 1
501534 99501534 1001 86380 86390 1
501547 99501547 1001 86380 86390 1
501337 99501337 1001 86380 86390 1
501260 99501260 1001 86380 86390 1
501179 99501179 1001 86380 86390 1
501222 99501222 1001 86380 86390 1
501730 99501730 1001 86380 86390 1
501801 99501801 1001 86380 86390 1
501840 99501840 1001 86380 86390 1
502313 99502313 1001 86380 86390 1
502419 99502419 1001 86380 86390 1
502323 99502323 1001 86380 86390 1
502227 99502227 1001 86380 86390 1
502125 99502125 1001 86380 86390 1
502256 99502256 1001 86380 86390 1
501962 99501962 1001 86380 86390 1
501925 99501925 1001 86380 86390 1
502004 99502004 1001 86380 86390 1
502528 99502528 1001 86380 86390 1
502999 99502999 1001 86380 86390 1
503015 99503015 1001 86380 86390 1
503029 99503029 1001 86380 86390 1
503030 99503030 1001 86380 86390 1
502927 99502927 1001 86380 86390 1
502866 99502866 1001 86380 86390 1
502859 99502859 1001 86380 86390 1
503353 99503353 1001 86380 86390 1
503331 99503331 1001 86380 86390 1
503308 99503308 1001 86380 86390 1
503951 99503951 1001 86380 86390 1
504086 99504086 1001 86380 86390 1
503982 99503982 1001 86380 86390 1
504010 99504010 1001 86380 86390 1
503753 99503753 1001 86380 86390 1
504224 99504224 1001 86380 86390 1
504894 99504894 1001 86380 86390 1
504934 99504934 1001 86380 86390 1
504892 99504892 1001 86380 86390 1
504558 99504558 1001 86380 86390 1
504643 99504643 1001 86380 86390 1
504443 99504443 1001 86380 86390 1
505019 99505019 1001 86380 86390 1
505114 99505114 1001 86380 86390 1
504959 99504959 1001 86380 86390 1
505677 99505677 1001 86380 86390 1
505400 99505400 1001 86380 86390 1
505369 99505369 1001 86380 86390 1
505307 99505307 1001 86380 86390 1
505308 99505308 1001 86380 86390 1
505845 99505845 1001 86380 86390 1
505897 99505897 1001 86380 86390 1
505892 99505892 1001 86380 86390 1
506562 99506562 1001 86380 86390 1
506251 99506251 1001 86380 86390 1
506142 99506142 1001 86380 86390 1
507167 99507167 1001 86380 86390 1
506844 99506844 1001 86380 86390 1
507627 99507627 1001 86380 86390 1
507449 99507449 1001 86380 86390 1
507554 99507554 1001 86380 86390 1
507542 99507542 1001 86380 86390 1
508221 99508221 1001 86380 86390 1
508229 99508229 1001 86380 86390 1
507904 99507904 1001 86380 86390 1
507640 99507640 1001 86380 86390 1
507721 99507721 1001 86380 86390 1
507755 99507755 1001 86380 86390 1
508415 99508415 1001 86380 86390 1
508252 99508252 1001 86380 86390 1
508437 99508437 1001 86380 86390 1
508946 99508946 1001 86380 86390 1
508725 99508725 1001 86380 86390 1
508498 99508498 1001 86380 86390 1
508512 99508512 1001 86380 86390 1
509131 99509131 1001 86380 86390 1
509170 99509170 1001 86380 86390 1
509734 99509734 1001 86380 86390 1
509857 99509857 1001 86380 86390 1
509882 99509882 1001 86380 86390 1
509490 99509490 1001 86380 86390 1
509595 99509595 1001 86380 86390 1
509537 99509537 1001 86380 86390 1
509438 99509438 1001 86380 86390 1
509428 99509428 1001 86380 86390 1
510002 99510002 1001 86380 86390 1
510478 99510478 1001 86380 86390 1
510442 99510442 1001 86380 86390 1
510287 99510287 1001 86380 86390 1
510223 99510223 1001 86380 86390 1
510239 99510239 1001 86380 86390 1
511349 99511349 1001 86380 86390 1
511413 99511413 1001 86380 86390 1
511541 99511541 1001 86380 86390 1
511315 99511315 1001 86380 86390 1
510967 99510967 1001 86380 86390 1
511721 99511721 1001 86380 86390 1
512303 99512303 1001 86380 86390 1
512285 99512285 1001 86380 86390 1
512070 99512070 1001 86380 86390 1
511994 99511994 1001 86380 86390 1
512030 99512030 1001 86380 86390 1
512561 99512561 1001 86380 86390 1
512555 99512555 1001 86380 86390 1
513030 99513030 1001 86380 86390 1
513011 99513011 1001 86380 86390 1
512937 99512937 1001 86380 86390 1
512799 99512799 1001 86380 86390 1
513285 99513285 1001 86380 86390 1
513315 99513315 1001 86380 86390 1
513672 99513672 1001 86380 86390 1
513750 99513750 1001 86380 86390 1
513747 99513747 1001 86380 86390 1
513425 99513425 1001 86380 86390 1
514212 99514212 1001 86380 86390 1
514762 99514762 1001 86380 86390 1
514662 99514662 1001 86380 86390 1
514592 99514592 1001 86380 86390 1
514302 99514302 1001 86380 86390 1
514282 99514282 1001 86380 86390 1
514295 99514295 1001 86380 86390 1
514296 99514296 1001 86380 86390 1
514335 99514335 1001 86380 86390 1
514364 99514364 1001 86380 86390 1
514378 99514378 1001 86380 86390 1
514893 99514893 1001 86380 86390 1
514916 99514916 1001 86380 86390 1
515529 99515529 1001 86380 86390 1
515585 99515585 1001 86380 86390 1
515433 99515433 1001 86380 86390 1
515091 99515091 1001 86380 86390 1
515198 99515198 1001 86380 86390 1
515122 99515122 1001 86380 86390 1
515856 99515856 1001 86380 86390 1
515883 99515883 1001 86380 86390 1
515794 99515794 1001 86380 86390 1
516406 99516406 1001 86380 86390 1
516281 99516281 1001 86380 86390 1
515914 99515914 1001 86380 86390 1
516061 99516061 1001 86380 86390 1
515986 99515986 1001 86380 86390 1
515923 99515923 1001 86380 86390 1
516004 99516004 1001 86380 86390 1
516605 99516605 1001 86380 86390 1
517134 99517134 1001 86380 86390 1
517113 99517113 1001 86380 86390 1
516789 99516789 1001 86380 86390 1
516905 99516905 1001 86380 86390 1
516918 99516918 1001 86380 86390 1
517386 99517386 1001 86380 86390 1
518067 99518067 1001 86380 86390 1
518043 99518043 1001 86380 86390 1
518157 99518157 1001 86380 86390 1
518331 99518331 1001 86380 86390 1
518922 99518922 1001 86380 86390 1
518781 99518781 1001 86380 86390 1
518418 99518418 1001 86380 86390 1
519090 99519090 1001 86380 86390 1
519083 99519083 1001 86380 86390 1
519790 99519790 1001 86380 86390 1
519440 99519440 1001 86380 86390 1
519518 99519518 1001 86380 86390 1
519534 99519534 1001 86380 86390 1
519484 99519484 1001 86380 86390 1
519602 99519602 1001 86380 86390 1
519500 99519500 1001 86380 86390 1
519554 99519554 1001 86380 86390 1
519386 99519386 1001 86380 86390 1
519866 99519866 1001 86380 86390 1
520010 99520010 1001 86380 86390 1
520568 99520568 1001 86380 86390 1
520452 99520452 1001 86380 86390 1
520270 99520270 1001 86380 86390 1
520363 99520363 1001 86380 86390 1
520407 99520407 1001 86380 86390 1
520166 99520166 1001 86380 86390 1
521415 99521415 1001 86380 86390 1
521339 99521339 1001 86380 86390 1
521200 99521200 1001 86380 86390 1
521243 99521243 1001 86380 86390 1
521208 99521208 1001 86380 86390 1
521041 99521041 1001 86380 86390 1
520935 99520935 1001 86380 86390 1
522135 99522135 1001 86380 86390 1
522011 99522011 1001 86380 86390 1
522026 99522026 1001 86380 86390 1
521964 99521964 1001 86380 86390 1
521784 99521784 1001 86380 86390 1
521761 99521761 1001 86380 86390 1
522452 99522452 1001 86380 86390 1
523029 99523029 1001 86380 86390 1
522968 99522968 1001 86380 86390 1
523099 99523099 1001 86380 86390 1
522903 99522903 1001 86380 86390 1
522727 99522727 1001 86380 86390 1
522780 99522780 1001 86380 86390 1
522658 99522658 1001 86380 86390 1
523320 99523320 1001 86380 86390 1
523178 99523178 1001 86380 86390 1
523622 99523622 1001 86380 86390 1
523541 99523541 1001 86380 86390 1
523501 99523501 1001 86380 86390 1
524639 99524639 1001 86380 86390 1
524502 99524502 1001 86380 86390 1
524470 99524470 1001 86380 86390 1
524549 99524549 1001 86380 86390 1
524188 99524188 1001 86380 86390 1
524282 99524282 1001 86380 86390 1
524899 99524899 1001 86380 86390 1
524915 99524915 1001 86380 86390 1
525521 99525521 1001 86380 86390 1
525410 99525410 1001 86380 86390 1
525423 99525423 1001 86380 86390 1
525251 99525251 1001 86380 86390 1
525317 99525317 1001 86380 86390 1
525095 99525095 1001 86380 86390 1
525147 99525147 1001 86380 86390 1
525109 99525109 1001 86380 86390 1
525058 99525058 1001 86380 86390 1
524982 99524982 1001 86380 86390 1
525077 99525077 1001 86380 86390 1
525691 99525691 1001 86380 86390 1
525642 99525642 1001 86380 86390 1
526086 99526086 1001 86380 86390 1
525881 99525881 1001 86380 86390 1
525987 99525987 1001 86380 86390 1
526434 99526434 1001 86380 86390 1
527126 99527126 1001 86380 86390 1
526739 99526739 1001 86380 86390 1
527332 99527332 1001 86380 86390 1
527947 99527947 1001 86380 86390 1
527850 99527850 1001 86380 86390 1
527803 99527803 1001 86380 86390 1
527532 99527532 1001 86380 86390 1
527544 99527544 1001 86380 86390 1
528202 99528202 1001 86380 86390 1
528788 99528788 1001 86380 86390 1
528797 99528797 1001 86380 86390 1
528581 99528581 1001 86380 86390 1
528626 99528626 1001 86380 86390 1
528551 99528551 1001 86380 86390 1
528485 99528485 1001 86380 86390 1
529676 99529676 1001 86380 86390 1
529638 99529638 1001 86380 86390 1
529421 99529421 1001 86380 86390 1
529895 99529895 1001 86380 86390 1
529824 99529824 1001 86380 86390 1
530481 99530481 1001 86380 86390 1
530529 99530529 1001 86380 86390 1
530475 99530475 1001 86380 86390 1
530166 99530166 1001 86380 86390 1
530329 99530329 1001 86380 86390 1
530042 99530042 1001 86380 86390 1
530758 99530758 1001 86380 86390 1
531208 99531208 1001 86380 86390 1
531248 99531248 1001 86380 86390 1
530988 99530988 1001 86380 86390 1
531159 99531159 1001 86380 86390 1
531069 99531069 1001 86380 86390 1
530890 99530890 1001 86380 86390 1
531382 99531382 1001 86380 86390 1
531530 99531530 1001 86380 86390 1
532013 99532013 1001 86380 86390 1
532068 99532068 1001 86380 86390 1
532071 99532071 1001 86380 86390 1
532154 99532154 1001 86380 86390 1
531920 99531920 1001 86380 86390 1
531676 99531676 1001 86380 86390 1
531612 99531612 1001 86380 86390 1
531788 99531788 1001 86380 86390 1
532232 99532232 1001 86380 86390 1
532316 99532316 1001 86380 86390 1
532381 99532381 1001 86380 86390 1
533003 99533003 1001 86380 86390 1
532684 99532684 1001 86380 86390 1
532543 99532543 1001 86380 86390 1
532547 99532547 1001 86380 86390 1
533223 99533223 1001 86380 86390 1
533214 99533214 1001 86380 86390 1
533073 99533073 1001 86380 86390 1
533849 99533849 1001 86380 86390 1
533458 99533458 1001 86380 86390 1
533540 99533540 1001 86380 86390 1
533605 99533605 1001 86380 86390 1
533247 99533247 1001 86380 86390 1
533274 99533274 1001 86380 86390 1
533989 99533989 1001 86380 86390 1
534296 99534296 1001 86380 86390 1
534830 99534830 1001 86380 86390 1
534928 99534928 1001 86380 86390 1
534966 99534966 1001 86380 86390 1
535553 99535553 1001 86380 86390 1
536240 99536240 1001 86380 86390 1
536053 99536053 1001 86380 86390 1
536096 99536096 1001 86380 86390 1
535777 99535777 1001 86380 86390 1
536463 99536463 1001 86380 86390 1
536525 99536525 1001 86380 86390 1
536781 99536781 1001 86380 86390 1
536953 99536953 1001 86380 86390 1
536608 99536608 1001 86380 86390 1
536675 99536675 1001 86380 86390 1
536572 99536572 1001 86380 86390 1
536718 99536718 1001 86380 86390 1
537289 99537289 1001 86380 86390 1
537196 99537196 1001 86380 86390 1
537840 99537840 1001 86380 86390 1
537920 99537920 1001 86380 86390 1
537871 99537871 1001 86380 86390 1
537758 99537758 1001 86380 86390 1
537661 99537661 1001 86380 86390 1
538015 99538015 1001 86380 86390 1
538084 99538084 1001 86380 86390 1
538813 99538813 1001 86380 86390 1
538250 99538250 1001 86380 86390 1
538882 99538882 1001 86380 86390 1
539512 99539512 1001 86380 86390 1
539517 99539517 1001 86380 86390 1
539312 99539312 1001 86380 86390 1
539102 99539102 1001 86380 86390 1
539212 99539212 1001 86380 86390 1
539758 99539758 1001 86380 86390 1
540431 99540431 1001 86380 86390 1
540427 99540427 1001 86380 86390 1
540101 99540101 1001 86380 86390 1
540003 99540003 1001 86380 86390 1
539981 99539981 1001 86380 86390 1
539909 99539909 1001 86380 86390 1
540561 99540561 1001 86380 86390 1
540629 99540629 1001 86380 86390 1
541125 99541125 1001 86380 86390 1
541181 99541181 1001 86380 86390 1
540934 99540934 1001 86380 86390 1
540896 99540896 1001 86380 86390 1
541030 99541030 1001 86380 86390 1
540753 99540753 1001 86380 86390 1
541487 99541487 1001 86380 86390 1
541463 99541463 1001 86380 86390 1
541392 99541392 1001 86380 86390 1
542191 99542191 1001 86380 86390 1
542812 99542812 1001 86380 86390 1
542445 99542445 1001 86380 86390 1
542502 99542502 1001 86380 86390 1
542375 99542375 1001 86380 86390 1
542981 99542981 1001 86380 86390 1
543385 99543385 1001 86380 86390 1
543527 99543527 1001 86380 86390 1
543381 99543381 1001 86380 86390 1
543485 99543485 1001 86380 86390 1
543273 99543273 1001 86380 86390 1
543169 99543169 1001 86380 86390 1
543904 99543904 1001 86380 86390 1
544427 99544427 1001 86380 86390 1
544068 99544068 1001 86380 86390 1
544022 99544022 1001 86380 86390 1
544657 99544657 1001 86380 86390 1
505516 1008 1001 69263 69562 1
513802 1058 1002 38346 42096 1
522232 889 1001 40440 40539 1
400083 99400083 1001 86380 86390 1
400253 99400253 1001 86380 86390 1
400642 99400642 1001 86380 86390 1
400721 99400721 1001 86380 86390 1
400704 99400704 1001 86380 86390 1
400852 99400852 1001 86380 86390 1
401730 99401730 1001 86380 86390 1
402125 99402125 1001 86380 86390 1
402716 99402716 1001 86380 86390 1
403169 99403169 1001 86380 86390 1
403497 99403497 1001 86380 86390 1
403676 99403676 1001 86380 86390 1
403694 99403694 1001 86380 86390 1
403671 99403671 1001 86380 86390 1
403986 99403986 1001 86380 86390 1
404767 99404767 1001 86380 86390 1
404728 99404728 1001 86380 86390 1
405090 99405090 1001 86380 86390 1
405308 99405308 1001 86380 86390 1
405487 99405487 1001 86380 86390 1
405576 99405576 1001 86380 86390 1
405512 99405512 1001 86380 86390 1
405683 99405683 1001 86380 86390 1
406147 99406147 1001 86380 86390 1
406156 99406156 1001 86380 86390 1
406266 99406266 1001 86380 86390 1
406209 99406209 1001 86380 86390 1
406484 99406484 1001 86380 86390 1
406395 99406395 1001 86380 86390 1
406734 99406734 1001 86380 86390 1
406693 99406693 1001 86380 86390 1
406873 99406873 1001 86380 86390 1
406955 99406955 1001 86380 86390 1
407050 99407050 1001 86380 86390 1
407776 99407776 1001 86380 86390 1
408096 99408096 1001 86380 86390 1
408285 99408285 1001 86380 86390 1
409587 99409587 1001 86380 86390 1
409802 99409802 1001 86380 86390 1
410536 99410536 1001 86380 86390 1
410541 99410541 1001 86380 86390 1
410976 99410976 1001 86380 86390 1
410935 99410935 1001 86380 86390 1
411171 99411171 1001 86380 86390 1
411889 99411889 1001 86380 86390 1
412029 99412029 1001 86380 86390 1
412340 99412340 1001 86380 86390 1
413419 99413419 1001 86380 86390 1
413654 99413654 1001 86380 86390 1
413531 99413531 1001 86380 86390 1
413442 99413442 1001 86380 86390 1
412579 99412579 1001 86380 86390 1
412701 99412701 1001 86380 86390 1
413802 99413802 1001 86380 86390 1
413736 99413736 1001 86380 86390 1
415087 99415087 1001 86380 86390 1
414528 99414528 1001 86380 86390 1
414614 99414614 1001 86380 86390 1
414386 99414386 1001 86380 86390 1
415388 99415388 1001 86380 86390 1
415455 99415455 1001 86380 86390 1
416819 99416819 1001 86380 86390 1
416899 99416899 1001 86380 86390 1
416825 99416825 1001 86380 86390 1
416856 99416856 1001 86380 86390 1
416255 99416255 1001 86380 86390 1
416346 99416346 1001 86380 86390 1
416121 99416121 1001 86380 86390 1
415743 99415743 1001 86380 86390 1
418559 99418559 1001 86380 86390 1
418544 99418544 1001 86380 86390 1
417634 99417634 1001 86380 86390 1
417795 99417795 1001 86380 86390 1
417925 99417925 1001 86380 86390 1
419131 99419131 1001 86380 86390 1
418954 99418954 1001 86380 86390 1
420083 99420083 1001 86380 86390 1
419704 99419704 1001 86380 86390 1
420039 99420039 1001 86380 86390 1
419980 99419980 1001 86380 86390 1
419508 99419508 1001 86380 86390 1
420671 99420671 1001 86380 86390 1
421529 99421529 1001 86380 86390 1
421009 99421009 1001 86380 86390 1
422437 99422437 1001 86380 86390 1
422156 99422156 1001 86380 86390 1
423613 99423613 1001 86380 86390 1
423004 99423004 1001 86380 86390 1
423273 99423273 1001 86380 86390 1
423033 99423033 1001 86380 86390 1
422723 99422723 1001 86380 86390 1
425372 99425372 1001 86380 86390 1
425013 99425013 1001 86380 86390 1
424485 99424485 1001 86380 86390 1
425499 99425499 1001 86380 86390 1
425702 99425702 1001 86380 86390 1
426911 99426911 1001 86380 86390 1
426875 99426875 1001 86380 86390 1
426881 99426881 1001 86380 86390 1
426999 99426999 1001 86380 86390 1
426655 99426655 1001 86380 86390 1
426114 99426114 1001 86380 86390 1
426101 99426101 1001 86380 86390 1
425954 99425954 1001 86380 86390 1
428691 99428691 1001 86380 86390 1
428701 99428701 1001 86380 86390 1
428628 99428628 1001 86380 86390 1
428063 99428063 1001 86380 86390 1
427692 99427692 1001 86380 86390 1
427596 99427596 1001 86380 86390 1
429172 99429172 1001 86380 86390 1
429290 99429290 1001 86380 86390 1
429551 99429551 1001 86380 86390 1
429205 99429205 1001 86380 86390 1
429398 99429398 1001 86380 86390 1
429401 99429401 1001 86380 86390 1
429537 99429537 1001 86380 86390 1
429289 99429289 1001 86380 86390 1
430805 99430805 1001 86380 86390 1
431937 99431937 1001 86380 86390 1
431946 99431946 1001 86380 86390 1
431876 99431876 1001 86380 86390 1
431376 99431376 1001 86380 86390 1
431506 99431506 1001 86380 86390 1
431320 99431320 1001 86380 86390 1
430836 99430836 1001 86380 86390 1
430857 99430857 1001 86380 86390 1
431140 99431140 1001 86380 86390 1
433065 99433065 1001 86380 86390 1
433069 99433069 1001 86380 86390 1
432527 99432527 1001 86380 86390 1
432588 99432588 1001 86380 86390 1
432696 99432696 1001 86380 86390 1
433849 99433849 1001 86380 86390 1
435392 99435392 1001 86380 86390 1
435397 99435397 1001 86380 86390 1
435121 99435121 1001 86380 86390 1
435310 99435310 1001 86380 86390 1
434452 99434452 1001 86380 86390 1
434218 99434218 1001 86380 86390 1
434529 99434529 1001 86380 86390 1
435662 99435662 1001 86380 86390 1
435675 99435675 1001 86380 86390 1
436769 99436769 1001 86380 86390 1
436578 99436578 1001 86380 86390 1
436583 99436583 1001 86380 86390 1
436107 99436107 1001 86380 86390 1
436032 99436032 1001 86380 86390 1
300059 99300059 1001 86380 86390 1
300553 99300553 1001 86380 86390 1
300341 99300341 1001 86380 86390 1
300517 99300517 1001 86380 86390 1
300466 99300466 1001 86380 86390 1
300802 99300802 1001 86380 86390 1
301539 99301539 1001 86380 86390 1
301213 99301213 1001 86380 86390 1
301067 99301067 1001 86380 86390 1
301100 99301100 1001 86380 86390 1
302256 99302256 1001 86380 86390 1
302165 99302165 1001 86380 86390 1
302026 99302026 1001 86380 86390 1
302174 99302174 1001 86380 86390 1
301937 99301937 1001 86380 86390 1
302509 99302509 1001 86380 86390 1
302394 99302394 1001 86380 86390 1
303075 99303075 1001 86380 86390 1
302767 99302767 1001 86380 86390 1
303295 99303295 1001 86380 86390 1
303521 99303521 1001 86380 86390 1
303540 99303540 1001 86380 86390 1
304098 99304098 1001 86380 86390 1
304720 99304720 1001 86380 86390 1
304814 99304814 1001 86380 86390 1
304686 99304686 1001 86380 86390 1
304778 99304778 1001 86380 86390 1
304611 99304611 1001 86380 86390 1
305015 99305015 1001 86380 86390 1
304992 99304992 1001 86380 86390 1
305506 99305506 1001 86380 86390 1
305541 99305541 1001 86380 86390 1
305464 99305464 1001 86380 86390 1
305207 99305207 1001 86380 86390 1
305222 99305222 1001 86380 86390 1
305088 99305088 1001 86380 86390 1
500139 99500139 1001 86380 86390 1
305686 99305686 1001 86380 86390 1
500132 99500132 1001 86380 86390 1
500684 99500684 1001 86380 86390 1
500737 99500737 1001 86380 86390 1
500658 99500658 1001 86380 86390 1
500748 99500748 1001 86380 86390 1
500505 99500505 1001 86380 86390 1
500558 99500558 1001 86380 86390 1
500565 99500565 1001 86380 86390 1
500592 99500592 1001 86380 86390 1
500979 99500979 1001 86380 86390 1
500933 99500933 1001 86380 86390 1
500897 99500897 1001 86380 86390 1
500911 99500911 1001 86380 86390 1
500950 99500950 1001 86380 86390 1
501593 99501593 1001 86380 86390 1
501287 99501287 1001 86380 86390 1
501290 99501290 1001 86380 86390 1
501193 99501193 1001 86380 86390 1
501133 99501133 1001 86380 86390 1
501689 99501689 1001 86380 86390 1
501805 99501805 1001 86380 86390 1
502172 99502172 1001 86380 86390 1
502250 99502250 1001 86380 86390 1
501900 99501900 1001 86380 86390 1
501893 99501893 1001 86380 86390 1
501856 99501856 1001 86380 86390 1
502485 99502485 1001 86380 86390 1
503166 99503166 1001 86380 86390 1
503209 99503209 1001 86380 86390 1
503225 99503225 1001 86380 86390 1
503041 99503041 1001 86380 86390 1
502727 99502727 1001 86380 86390 1
503375 99503375 1001 86380 86390 1
503955 99503955 1001 86380 86390 1
503821 99503821 1001 86380 86390 1
503875 99503875 1001 86380 86390 1
503707 99503707 1001 86380 86390 1
504246 99504246 1001 86380 86390 1
503705 99503705 1001 86380 86390 1
504250 99504250 1001 86380 86390 1
504133 99504133 1001 86380 86390 1
504239 99504239 1001 86380 86390 1
504845 99504845 1001 86380 86390 1
504820 99504820 1001 86380 86390 1
505736 99505736 1001 86380 86390 1
505396 99505396 1001 86380 86390 1
505423 99505423 1001 86380 86390 1
505392 99505392 1001 86380 86390 1
505457 99505457 1001 86380 86390 1
505269 99505269 1001 86380 86390 1
505238 99505238 1001 86380 86390 1
506382 99506382 1001 86380 86390 1
506308 99506308 1001 86380 86390 1
506206 99506206 1001 86380 86390 1
505994 99505994 1001 86380 86390 1
506022 99506022 1001 86380 86390 1
506139 99506139 1001 86380 86390 1
506722 99506722 1001 86380 86390 1
506623 99506623 1001 86380 86390 1
506702 99506702 1001 86380 86390 1
507279 99507279 1001 86380 86390 1
507127 99507127 1001 86380 86390 1
507065 99507065 1001 86380 86390 1
507209 99507209 1001 86380 86390 1
507486 99507486 1001 86380 86390 1
507546 99507546 1001 86380 86390 1
508218 99508218 1001 86380 86390 1
508203 99508203 1001 86380 86390 1
507849 99507849 1001 86380 86390 1
507989 99507989 1001 86380 86390 1
507671 99507671 1001 86380 86390 1
507649 99507649 1001 86380 86390 1
508414 99508414 1001 86380 86390 1
508449 99508449 1001 86380 86390 1
509001 99509001 1001 86380 86390 1
508700 99508700 1001 86380 86390 1
508767 99508767 1001 86380 86390 1
508470 99508470 1001 86380 86390 1
509113 99509113 1001 86380 86390 1
509145 99509145 1001 86380 86390 1
509804 99509804 1001 86380 86390 1
509675 99509675 1001 86380 86390 1
509624 99509624 1001 86380 86390 1
509370 99509370 1001 86380 86390 1
510091 99510091 1001 86380 86390 1
510552 99510552 1001 86380 86390 1
510566 99510566 1001 86380 86390 1
510558 99510558 1001 86380 86390 1
510623 99510623 1001 86380 86390 1
510146 99510146 1001 86380 86390 1
510108 99510108 1001 86380 86390 1
510922 99510922 1001 86380 86390 1
511024 99511024 1001 86380 86390 1
510976 99510976 1001 86380 86390 1
511081 99511081 1001 86380 86390 1
511043 99511043 1001 86380 86390 1
511725 99511725 1001 86380 86390 1
511574 99511574 1001 86380 86390 1
512275 99512275 1001 86380 86390 1
512100 99512100 1001 86380 86390 1
512169 99512169 1001 86380 86390 1
512017 99512017 1001 86380 86390 1
511906 99511906 1001 86380 86390 1
511948 99511948 1001 86380 86390 1
512558 99512558 1001 86380 86390 1
513077 99513077 1001 86380 86390 1
512928 99512928 1001 86380 86390 1
512971 99512971 1001 86380 86390 1
513829 99513829 1001 86380 86390 1
513842 99513842 1001 86380 86390 1
513526 99513526 1001 86380 86390 1
513606 99513606 1001 86380 86390 1
513506 99513506 1001 86380 86390 1
514163 99514163 1001 86380 86390 1
514039 99514039 1001 86380 86390 1
514749 99514749 1001 86380 86390 1
514499 99514499 1001 86380 86390 1
514961 99514961 1001 86380 86390 1
514975 99514975 1001 86380 86390 1
514970 99514970 1001 86380 86390 1
515557 99515557 1001 86380 86390 1
515559 99515559 1001 86380 86390 1
515429 99515429 1001 86380 86390 1
515319 99515319 1001 86380 86390 1
515739 99515739 1001 86380 86390 1
515870 99515870 1001 86380 86390 1
515809 99515809 1001 86380 86390 1
516310 99516310 1001 86380 86390 1
516119 99516119 1001 86380 86390 1
515901 99515901 1001 86380 86390 1
515936 99515936 1001 86380 86390 1
516522 99516522 1001 86380 86390 1
517164 99517164 1001 86380 86390 1
517219 99517219 1001 86380 86390 1
517130 99517130 1001 86380 86390 1
516883 99516883 1001 86380 86390 1
516757 99516757 1001 86380 86390 1
516851 99516851 1001 86380 86390 1
518072 99518072 1001 86380 86390 1
517966 99517966 1001 86380 86390 1
517676 99517676 1001 86380 86390 1
518329 99518329 1001 86380 86390 1
518310 99518310 1001 86380 86390 1
518363 99518363 1001 86380 86390 1
518788 99518788 1001 86380 86390 1
518979 99518979 1001 86380 86390 1
518832 99518832 1001 86380 86390 1
518734 99518734 1001 86380 86390 1
518726 99518726 1001 86380 86390 1
519063 99519063 1001 86380 86390 1
519814 99519814 1001 86380 86390 1
519715 99519715 1001 86380 86390 1
519479 99519479 1001 86380 86390 1
519547 99519547 1001 86380 86390 1
520019 99520019 1001 86380 86390 1
519825 99519825 1001 86380 86390 1
519829 99519829 1001 86380 86390 1
519910 99519910 1001 86380 86390 1
519847 99519847 1001 86380 86390 1
520045 99520045 1001 86380 86390 1
520826 99520826 1001 86380 86390 1
521453 99521453 1001 86380 86390 1
521308 99521308 1001 86380 86390 1
521426 99521426 1001 86380 86390 1
521190 99521190 1001 86380 86390 1
521039 99521039 1001 86380 86390 1
520878 99520878 1001 86380 86390 1
520944 99520944 1001 86380 86390 1
520853 99520853 1001 86380 86390 1
520922 99520922 1001 86380 86390 1
522119 99522119 1001 86380 86390 1
522146 99522146 1001 86380 86390 1
522240 99522240 1001 86380 86390 1
521894 99521894 1001 86380 86390 1
521988 99521988 1001 86380 86390 1
522066 99522066 1001 86380 86390 1
522957 99522957 1001 86380 86390 1
522817 99522817 1001 86380 86390 1
522563 99522563 1001 86380 86390 1
522667 99522667 1001 86380 86390 1
523131 99523131 1001 86380 86390 1
523317 99523317 1001 86380 86390 1
523880 99523880 1001 86380 86390 1
523732 99523732 1001 86380 86390 1
523668 99523668 1001 86380 86390 1
523556 99523556 1001 86380 86390 1
523420 99523420 1001 86380 86390 1
523525 99523525 1001 86380 86390 1
523488 99523488 1001 86380 86390 1
524113 99524113 1001 86380 86390 1
524488 99524488 1001 86380 86390 1
524167 99524167 1001 86380 86390 1
525458 99525458 1001 86380 86390 1
525489 99525489 1001 86380 86390 1
525358 99525358 1001 86380 86390 1
525085 99525085 1001 86380 86390 1
525604 99525604 1001 86380 86390 1
526270 99526270 1001 86380 86390 1
526217 99526217 1001 86380 86390 1
526024 99526024 1001 86380 86390 1
526026 99526026 1001 86380 86390 1
526014 99526014 1001 86380 86390 1
526437 99526437 1001 86380 86390 1
526432 99526432 1001 86380 86390 1
527082 99527082 1001 86380 86390 1
527223 99527223 1001 86380 86390 1
526839 99526839 1001 86380 86390 1
526880 99526880 1001 86380 86390 1
527377 99527377 1001 86380 86390 1
527253 99527253 1001 86380 86390 1
527451 99527451 1001 86380 86390 1
528049 99528049 1001 86380 86390 1
527940 99527940 1001 86380 86390 1
527663 99527663 1001 86380 86390 1
528115 99528115 1001 86380 86390 1
528222 99528222 1001 86380 86390 1
528276 99528276 1001 86380 86390 1
528869 99528869 1001 86380 86390 1
528706 99528706 1001 86380 86390 1
528661 99528661 1001 86380 86390 1
528295 99528295 1001 86380 86390 1
528478 99528478 1001 86380 86390 1
528481 99528481 1001 86380 86390 1
528914 99528914 1001 86380 86390 1
529546 99529546 1001 86380 86390 1
529343 99529343 1001 86380 86390 1
529396 99529396 1001 86380 86390 1
529513 99529513 1001 86380 86390 1
529181 99529181 1001 86380 86390 1
530527 99530527 1001 86380 86390 1
530457 99530457 1001 86380 86390 1
530140 99530140 1001 86380 86390 1
530682 99530682 1001 86380 86390 1
530715 99530715 1001 86380 86390 1
531282 99531282 1001 86380 86390 1
531312 99531312 1001 86380 86390 1
530976 99530976 1001 86380 86390 1
530937 99530937 1001 86380 86390 1
531474 99531474 1001 86380 86390 1
532155 99532155 1001 86380 86390 1
532019 99532019 1001 86380 86390 1
531935 99531935 1001 86380 86390 1
531759 99531759 1001 86380 86390 1
532301 99532301 1001 86380 86390 1
532932 99532932 1001 86380 86390 1
532874 99532874 1001 86380 86390 1
532528 99532528 1001 86380 86390 1
532549 99532549 1001 86380 86390 1
533133 99533133 1001 86380 86390 1
533084 99533084 1001 86380 86390 1
533118 99533118 1001 86380 86390 1
533627 99533627 1001 86380 86390 1
533508 99533508 1001 86380 86390 1
533329 99533329 1001 86380 86390 1
533300 99533300 1001 86380 86390 1
533654 99533654 1001 86380 86390 1
534640 99534640 1001 86380 86390 1
534459 99534459 1001 86380 86390 1
534472 99534472 1001 86380 86390 1
534195 99534195 1001 86380 86390 1
534247 99534247 1001 86380 86390 1
534723 99534723 1001 86380 86390 1
535339 99535339 1001 86380 86390 1
535178 99535178 1001 86380 86390 1
535272 99535272 1001 86380 86390 1
535006 99535006 1001 86380 86390 1
534920 99534920 1001 86380 86390 1
535652 99535652 1001 86380 86390 1
535686 99535686 1001 86380 86390 1
536241 99536241 1001 86380 86390 1
536179 99536179 1001 86380 86390 1
535929 99535929 1001 86380 86390 1
535944 99535944 1001 86380 86390 1
535887 99535887 1001 86380 86390 1
536406 99536406 1001 86380 86390 1
537131 99537131 1001 86380 86390 1
537024 99537024 1001 86380 86390 1
537056 99537056 1001 86380 86390 1
536607 99536607 1001 86380 86390 1
536571 99536571 1001 86380 86390 1
536677 99536677 1001 86380 86390 1
537770 99537770 1001 86380 86390 1
537638 99537638 1001 86380 86390 1
538114 99538114 1001 86380 86390 1
538787 99538787 1001 86380 86390 1
538355 99538355 1001 86380 86390 1
538333 99538333 1001 86380 86390 1
538854 99538854 1001 86380 86390 1
539272 99539272 1001 86380 86390 1
540437 99540437 1001 86380 86390 1
540384 99540384 1001 86380 86390 1
540376 99540376 1001 86380 86390 1
540150 99540150 1001 86380 86390 1
539849 99539849 1001 86380 86390 1
540047 99540047 1001 86380 86390 1
540039 99540039 1001 86380 86390 1
540581 99540581 1001 86380 86390 1
541147 99541147 1001 86380 86390 1
541239 99541239 1001 86380 86390 1
541010 99541010 1001 86380 86390 1
540681 99540681 1001 86380 86390 1
541344 99541344 1001 86380 86390 1
541478 99541478 1001 86380 86390 1
541455 99541455 1001 86380 86390 1
542072 99542072 1001 86380 86390 1
542111 99542111 1001 86380 86390 1
541976 99541976 1001 86380 86390 1
541742 99541742 1001 86380 86390 1
541669 99541669 1001 86380 86390 1
541605 99541605 1001 86380 86390 1
542225 99542225 1001 86380 86390 1
542303 99542303 1001 86380 86390 1
542763 99542763 1001 86380 86390 1
542597 99542597 1001 86380 86390 1
542341 99542341 1001 86380 86390 1
542421 99542421 1001 86380 86390 1
542487 99542487 1001 86380 86390 1
543112 99543112 1001 86380 86390 1
543714 99543714 1001 86380 86390 1
543451 99543451 1001 86380 86390 1
543283 99543283 1001 86380 86390 1
543172 99543172 1001 86380 86390 1
543316 99543316 1001 86380 86390 1
543961 99543961 1001 86380 86390 1
544489 99544489 1001 86380 86390 1
544412 99544412 1001 86380 86390 1
544555 99544555 1001 86380 86390 1
544245 99544245 1001 86380 86390 1
544233 99544233 1001 86380 86390 1
544106 99544106 1001 86380 86390 1
543991 99543991 1001 86380 86390 1
544173 99544173 1001 86380 86390 1
544050 99544050 1001 86380 86390 1
430844 376 1001 44280 44757 1
525084 1040 1002 28525 39494 1
400284 99400284 1001 86380 86390 1
400459 99400459 1001 86380 86390 1
400727 99400727 1001 86380 86390 1
401324 99401324 1001 86380 86390 1
402392 99402392 1001 86380 86390 1
402597 99402597 1001 86380 86390 1
402848 99402848 1001 86380 86390 1
402918 99402918 1001 86380 86390 1
403298 99403298 1001 86380 86390 1
403903 99403903 1001 86380 86390 1
404066 99404066 1001 86380 86390 1
404814 99404814 1001 86380 86390 1
405373 99405373 1001 86380 86390 1
405853 99405853 1001 86380 86390 1
406354 99406354 1001 86380 86390 1
406711 99406711 1001 86380 86390 1
406980 99406980 1001 86380 86390 1
407988 99407988 1001 86380 86390 1
408319 99408319 1001 86380 86390 1
408429 99408429 1001 86380 86390 1
408771 99408771 1001 86380 86390 1
408882 99408882 1001 86380 86390 1
409583 99409583 1001 86380 86390 1
409757 99409757 1001 86380 86390 1
409887 99409887 1001 86380 86390 1
410521 99410521 1001 86380 86390 1
410407 99410407 1001 86380 86390 1
410655 99410655 1001 86380 86390 1
410783 99410783 1001 86380 86390 1
410855 99410855 1001 86380 86390 1
411095 99411095 1001 86380 86390 1
411408 99411408 1001 86380 86390 1
411347 99411347 1001 86380 86390 1
411771 99411771 1001 86380 86390 1
411963 99411963 1001 86380 86390 1
412262 99412262 1001 86380 86390 1
412458 99412458 1001 86380 86390 1
412301 99412301 1001 86380 86390 1
412861 99412861 1001 86380 86390 1
412584 99412584 1001 86380 86390 1
413764 99413764 1001 86380 86390 1
413712 99413712 1001 86380 86390 1
415217 99415217 1001 86380 86390 1
414608 99414608 1001 86380 86390 1
414188 99414188 1001 86380 86390 1
414282 99414282 1001 86380 86390 1
416889 99416889 1001 86380 86390 1
416622 99416622 1001 86380 86390 1
416776 99416776 1001 86380 86390 1
416750 99416750 1001 86380 86390 1
416244 99416244 1001 86380 86390 1
415902 99415902 1001 86380 86390 1
415761 99415761 1001 86380 86390 1
416000 99416000 1001 86380 86390 1
415806 99415806 1001 86380 86390 1
417142 99417142 1001 86380 86390 1
417437 99417437 1001 86380 86390 1
419032 99419032 1001 86380 86390 1
419044 99419044 1001 86380 86390 1
420445 99420445 1001 86380 86390 1
420399 99420399 1001 86380 86390 1
420281 99420281 1001 86380 86390 1
420270 99420270 1001 86380 86390 1
419472 99419472 1001 86380 86390 1
419590 99419590 1001 86380 86390 1
420569 99420569 1001 86380 86390 1
420599 99420599 1001 86380 86390 1
422111 99422111 1001 86380 86390 1
421432 99421432 1001 86380 86390 1
420925 99420925 1001 86380 86390 1
420958 99420958 1001 86380 86390 1
422251 99422251 1001 86380 86390 1
423495 99423495 1001 86380 86390 1
423191 99423191 1001 86380 86390 1
423199 99423199 1001 86380 86390 1
423034 99423034 1001 86380 86390 1
422637 99422637 1001 86380 86390 1
422818 99422818 1001 86380 86390 1
423801 99423801 1001 86380 86390 1
423835 99423835 1001 86380 86390 1
423961 99423961 1001 86380 86390 1
424115 99424115 1001 86380 86390 1
425086 99425086 1001 86380 86390 1
425350 99425350 1001 86380 86390 1
425120 99425120 1001 86380 86390 1
424823 99424823 1001 86380 86390 1
424737 99424737 1001 86380 86390 1
424722 99424722 1001 86380 86390 1
424901 99424901 1001 86380 86390 1
424530 99424530 1001 86380 86390 1
426902 99426902 1001 86380 86390 1
426299 99426299 1001 86380 86390 1
426637 99426637 1001 86380 86390 1
425864 99425864 1001 86380 86390 1
425957 99425957 1001 86380 86390 1
426221 99426221 1001 86380 86390 1
427369 99427369 1001 86380 86390 1
427238 99427238 1001 86380 86390 1
427263 99427263 1001 86380 86390 1
427123 99427123 1001 86380 86390 1
427158 99427158 1001 86380 86390 1
428350 99428350 1001 86380 86390 1
428646 99428646 1001 86380 86390 1
427923 99427923 1001 86380 86390 1
427953 99427953 1001 86380 86390 1
428309 99428309 1001 86380 86390 1
427626 99427626 1001 86380 86390 1
427802 99427802 1001 86380 86390 1
427554 99427554 1001 86380 86390 1
427876 99427876 1001 86380 86390 1
427808 99427808 1001 86380 86390 1
430286 99430286 1001 86380 86390 1
429567 99429567 1001 86380 86390 1
429751 99429751 1001 86380 86390 1
430606 99430606 1001 86380 86390 1
431915 99431915 1001 86380 86390 1
432001 99432001 1001 86380 86390 1
431532 99431532 1001 86380 86390 1
431468 99431468 1001 86380 86390 1
430833 99430833 1001 86380 86390 1
431236 99431236 1001 86380 86390 1
432228 99432228 1001 86380 86390 1
432212 99432212 1001 86380 86390 1
432260 99432260 1001 86380 86390 1
432137 99432137 1001 86380 86390 1
432335 99432335 1001 86380 86390 1
432169 99432169 1001 86380 86390 1
433521 99433521 1001 86380 86390 1
433533 99433533 1001 86380 86390 1
433440 99433440 1001 86380 86390 1
433309 99433309 1001 86380 86390 1
432884 99432884 1001 86380 86390 1
432592 99432592 1001 86380 86390 1
433960 99433960 1001 86380 86390 1
434082 99434082 1001 86380 86390 1
435375 99435375 1001 86380 86390 1
435116 99435116 1001 86380 86390 1
434832 99434832 1001 86380 86390 1
434340 99434340 1001 86380 86390 1
435716 99435716 1001 86380 86390 1
435772 99435772 1001 86380 86390 1
436905 99436905 1001 86380 86390 1
436738 99436738 1001 86380 86390 1
436703 99436703 1001 86380 86390 1
436166 99436166 1001 86380 86390 1
436217 99436217 1001 86380 86390 1
437212 99437212 1001 86380 86390 1
437229 99437229 1001 86380 86390 1
300701 99300701 1001 86380 86390 1
300558 99300558 1001 86380 86390 1
300650 99300650 1001 86380 86390 1
300357 99300357 1001 86380 86390 1
300500 99300500 1001 86380 86390 1
300504 99300504 1001 86380 86390 1
300194 99300194 1001 86380 86390 1
300778 99300778 1001 86380 86390 1
300852 99300852 1001 86380 86390 1
301435 99301435 1001 86380 86390 1
301624 99301624 1001 86380 86390 1
302208 99302208 1001 86380 86390 1
302146 99302146 1001 86380 86390 1
301941 99301941 1001 86380 86390 1
301916 99301916 1001 86380 86390 1
301957 99301957 1001 86380 86390 1
301898 99301898 1001 86380 86390 1
302418 99302418 1001 86380 86390 1
302555 99302555 1001 86380 86390 1
303158 99303158 1001 86380 86390 1
303009 99303009 1001 86380 86390 1
303141 99303141 1001 86380 86390 1
302768 99302768 1001 86380 86390 1
302609 99302609 1001 86380 86390 1
303393 99303393 1001 86380 86390 1
303839 99303839 1001 86380 86390 1
303805 99303805 1001 86380 86390 1
303795 99303795 1001 86380 86390 1
303798 99303798 1001 86380 86390 1
303656 99303656 1001 86380 86390 1
304060 99304060 1001 86380 86390 1
304706 99304706 1001 86380 86390 1
304806 99304806 1001 86380 86390 1
304540 99304540 1001 86380 86390 1
304520 99304520 1001 86380 86390 1
304293 99304293 1001 86380 86390 1
304438 99304438 1001 86380 86390 1
304910 99304910 1001 86380 86390 1
305611 99305611 1001 86380 86390 1
305624 99305624 1001 86380 86390 1
305522 99305522 1001 86380 86390 1
305437 99305437 1001 86380 86390 1
305450 99305450 1001 86380 86390 1
500062 99500062 1001 86380 86390 1
500534 99500534 1001 86380 86390 1
500524 99500524 1001 86380 86390 1
500420 99500420 1001 86380 86390 1
500581 99500581 1001 86380 86390 1
500288 99500288 1001 86380 86390 1
500384 99500384 1001 86380 86390 1
500281 99500281 1001 86380 86390 1
500849 99500849 1001 86380 86390 1
500997 99500997 1001 86380 86390 1
500871 99500871 1001 86380 86390 1
501450 99501450 1001 86380 86390 1
501581 99501581 1001 86380 86390 1
501427 99501427 1001 86380 86390 1
501751 99501751 1001 86380 86390 1
502370 99502370 1001 86380 86390 1
502388 99502388 1001 86380 86390 1
501897 99501897 1001 86380 86390 1
501933 99501933 1001 86380 86390 1
501973 99501973 1001 86380 86390 1
502542 99502542 1001 86380 86390 1
503224 99503224 1001 86380 86390 1
502803 99502803 1001 86380 86390 1
503494 99503494 1001 86380 86390 1
504054 99504054 1001 86380 86390 1
503991 99503991 1001 86380 86390 1
503813 99503813 1001 86380 86390 1
503776 99503776 1001 86380 86390 1
503909 99503909 1001 86380 86390 1
503584 99503584 1001 86380 86390 1
503506 99503506 1001 86380 86390 1
504270 99504270 1001 86380 86390 1
504275 99504275 1001 86380 86390 1
504456 99504456 1001 86380 86390 1
504433 99504433 1001 86380 86390 1
504461 99504461 1001 86380 86390 1
504997 99504997 1001 86380 86390 1
505116 99505116 1001 86380 86390 1
505679 99505679 1001 86380 86390 1
505333 99505333 1001 86380 86390 1
505225 99505225 1001 86380 86390 1
505936 99505936 1001 86380 86390 1
505784 99505784 1001 86380 86390 1
506489 99506489 1001 86380 86390 1
506412 99506412 1001 86380 86390 1
506401 99506401 1001 86380 86390 1
506062 99506062 1001 86380 86390 1
506687 99506687 1001 86380 86390 1
506627 99506627 1001 86380 86390 1
507400 99507400 1001 86380 86390 1
507036 99507036 1001 86380 86390 1
507561 99507561 1001 86380 86390 1
507462 99507462 1001 86380 86390 1
507475 99507475 1001 86380 86390 1
507454 99507454 1001 86380 86390 1
507622 99507622 1001 86380 86390 1
507532 99507532 1001 86380 86390 1
508211 99508211 1001 86380 86390 1
508152 99508152 1001 86380 86390 1
508179 99508179 1001 86380 86390 1
508238 99508238 1001 86380 86390 1
507896 99507896 1001 86380 86390 1
508000 99508000 1001 86380 86390 1
507824 99507824 1001 86380 86390 1
507751 99507751 1001 86380 86390 1
508258 99508258 1001 86380 86390 1
508939 99508939 1001 86380 86390 1
508877 99508877 1001 86380 86390 1
509020 99509020 1001 86380 86390 1
508792 99508792 1001 86380 86390 1
508807 99508807 1001 86380 86390 1
508773 99508773 1001 86380 86390 1
508686 99508686 1001 86380 86390 1
508456 99508456 1001 86380 86390 1
508644 99508644 1001 86380 86390 1
508529 99508529 1001 86380 86390 1
509201 99509201 1001 86380 86390 1
509217 99509217 1001 86380 86390 1
509703 99509703 1001 86380 86390 1
509949 99509949 1001 86380 86390 1
510006 99510006 1001 86380 86390 1
510557 99510557 1001 86380 86390 1
510453 99510453 1001 86380 86390 1
511439 99511439 1001 86380 86390 1
511414 99511414 1001 86380 86390 1
511457 99511457 1001 86380 86390 1
511445 99511445 1001 86380 86390 1
511368 99511368 1001 86380 86390 1
511435 99511435 1001 86380 86390 1
511195 99511195 1001 86380 86390 1
511208 99511208 1001 86380 86390 1
511346 99511346 1001 86380 86390 1
510999 99510999 1001 86380 86390 1
510981 99510981 1001 86380 86390 1
511655 99511655 1001 86380 86390 1
511618 99511618 1001 86380 86390 1
511607 99511607 1001 86380 86390 1
511687 99511687 1001 86380 86390 1
512213 99512213 1001 86380 86390 1
512088 99512088 1001 86380 86390 1
511841 99511841 1001 86380 86390 1
511872 99511872 1001 86380 86390 1
511781 99511781 1001 86380 86390 1
512505 99512505 1001 86380 86390 1
512564 99512564 1001 86380 86390 1
513013 99513013 1001 86380 86390 1
512981 99512981 1001 86380 86390 1
512730 99512730 1001 86380 86390 1
512589 99512589 1001 86380 86390 1
512720 99512720 1001 86380 86390 1
513321 99513321 1001 86380 86390 1
513343 99513343 1001 86380 86390 1
513509 99513509 1001 86380 86390 1
514133 99514133 1001 86380 86390 1
514189 99514189 1001 86380 86390 1
514793 99514793 1001 86380 86390 1
514246 99514246 1001 86380 86390 1
514376 99514376 1001 86380 86390 1
514917 99514917 1001 86380 86390 1
515449 99515449 1001 86380 86390 1
515220 99515220 1001 86380 86390 1
515260 99515260 1001 86380 86390 1
515210 99515210 1001 86380 86390 1
515237 99515237 1001 86380 86390 1
515781 99515781 1001 86380 86390 1
515885 99515885 1001 86380 86390 1
516388 99516388 1001 86380 86390 1
516495 99516495 1001 86380 86390 1
516468 99516468 1001 86380 86390 1
516212 99516212 1001 86380 86390 1
516031 99516031 1001 86380 86390 1
516026 99516026 1001 86380 86390 1
515899 99515899 1001 86380 86390 1
516620 99516620 1001 86380 86390 1
517159 99517159 1001 86380 86390 1
516926 99516926 1001 86380 86390 1
516834 99516834 1001 86380 86390 1
516773 99516773 1001 86380 86390 1
516802 99516802 1001 86380 86390 1
517511 99517511 1001 86380 86390 1
518160 99518160 1001 86380 86390 1
518074 99518074 1001 86380 86390 1
518131 99518131 1001 86380 86390 1
518024 99518024 1001 86380 86390 1
517961 99517961 1001 86380 86390 1
517781 99517781 1001 86380 86390 1
517560 99517560 1001 86380 86390 1
517625 99517625 1001 86380 86390 1
517692 99517692 1001 86380 86390 1
517628 99517628 1001 86380 86390 1
519087 99519087 1001 86380 86390 1
519165 99519165 1001 86380 86390 1
519693 99519693 1001 86380 86390 1
519811 99519811 1001 86380 86390 1
519429 99519429 1001 86380 86390 1
519562 99519562 1001 86380 86390 1
519932 99519932 1001 86380 86390 1
519818 99519818 1001 86380 86390 1
520550 99520550 1001 86380 86390 1
520476 99520476 1001 86380 86390 1
520465 99520465 1001 86380 86390 1
520466 99520466 1001 86380 86390 1
520467 99520467 1001 86380 86390 1
520636 99520636 1001 86380 86390 1
520296 99520296 1001 86380 86390 1
520272 99520272 1001 86380 86390 1
520327 99520327 1001 86380 86390 1
520123 99520123 1001 86380 86390 1
520219 99520219 1001 86380 86390 1
520209 99520209 1001 86380 86390 1
520043 99520043 1001 86380 86390 1
520793 99520793 1001 86380 86390 1
520703 99520703 1001 86380 86390 1
520810 99520810 1001 86380 86390 1
520669 99520669 1001 86380 86390 1
520699 99520699 1001 86380 86390 1
521299 99521299 1001 86380 86390 1
521081 99521081 1001 86380 86390 1
521188 99521188 1001 86380 86390 1
520955 99520955 1001 86380 86390 1
521477 99521477 1001 86380 86390 1
521510 99521510 1001 86380 86390 1
522189 99522189 1001 86380 86390 1
522170 99522170 1001 86380 86390 1
521892 99521892 1001 86380 86390 1
521930 99521930 1001 86380 86390 1
521873 99521873 1001 86380 86390 1
521826 99521826 1001 86380 86390 1
522489 99522489 1001 86380 86390 1
522337 99522337 1001 86380 86390 1
523034 99523034 1001 86380 86390 1
522947 99522947 1001 86380 86390 1
522810 99522810 1001 86380 86390 1
522849 99522849 1001 86380 86390 1
522555 99522555 1001 86380 86390 1
522639 99522639 1001 86380 86390 1
523219 99523219 1001 86380 86390 1
523895 99523895 1001 86380 86390 1
523844 99523844 1001 86380 86390 1
523920 99523920 1001 86380 86390 1
523770 99523770 1001 86380 86390 1
523825 99523825 1001 86380 86390 1
523678 99523678 1001 86380 86390 1
523653 99523653 1001 86380 86390 1
523679 99523679 1001 86380 86390 1
523723 99523723 1001 86380 86390 1
523487 99523487 1001 86380 86390 1
523374 99523374 1001 86380 86390 1
524005 99524005 1001 86380 86390 1
524728 99524728 1001 86380 86390 1
524764 99524764 1001 86380 86390 1
524560 99524560 1001 86380 86390 1
524309 99524309 1001 86380 86390 1
524348 99524348 1001 86380 86390 1
524186 99524186 1001 86380 86390 1
524962 99524962 1001 86380 86390 1
524775 99524775 1001 86380 86390 1
524880 99524880 1001 86380 86390 1
525400 99525400 1001 86380 86390 1
525698 99525698 1001 86380 86390 1
525776 99525776 1001 86380 86390 1
526260 99526260 1001 86380 86390 1
526011 99526011 1001 86380 86390 1
526122 99526122 1001 86380 86390 1
525837 99525837 1001 86380 86390 1
525826 99525826 1001 86380 86390 1
526435 99526435 1001 86380 86390 1
526610 99526610 1001 86380 86390 1
527021 99527021 1001 86380 86390 1
526983 99526983 1001 86380 86390 1
526895 99526895 1001 86380 86390 1
526948 99526948 1001 86380 86390 1
526974 99526974 1001 86380 86390 1
526694 99526694 1001 86380 86390 1
526712 99526712 1001 86380 86390 1
526651 99526651 1001 86380 86390 1
527427 99527427 1001 86380 86390 1
527331 99527331 1001 86380 86390 1
527734 99527734 1001 86380 86390 1
527802 99527802 1001 86380 86390 1
527597 99527597 1001 86380 86390 1
527458 99527458 1001 86380 86390 1
527518 99527518 1001 86380 86390 1
528140 99528140 1001 86380 86390 1
528223 99528223 1001 86380 86390 1
528969 99528969 1001 86380 86390 1
529575 99529575 1001 86380 86390 1
529133 99529133 1001 86380 86390 1
529228 99529228 1001 86380 86390 1
529296 99529296 1001 86380 86390 1
529885 99529885 1001 86380 86390 1
530476 99530476 1001 86380 86390 1
530263 99530263 1001 86380 86390 1
530315 99530315 1001 86380 86390 1
530602 99530602 1001 86380 86390 1
530744 99530744 1001 86380 86390 1
530931 99530931 1001 86380 86390 1
530831 99530831 1001 86380 86390 1
531578 99531578 1001 86380 86390 1
532061 99532061 1001 86380 86390 1
531995 99531995 1001 86380 86390 1
531868 99531868 1001 86380 86390 1
531604 99531604 1001 86380 86390 1
531709 99531709 1001 86380 86390 1
532206 99532206 1001 86380 86390 1
532620 99532620 1001 86380 86390 1
532713 99532713 1001 86380 86390 1
532637 99532637 1001 86380 86390 1
532421 99532421 1001 86380 86390 1
533040 99533040 1001 86380 86390 1
533735 99533735 1001 86380 86390 1
533400 99533400 1001 86380 86390 1
534166 99534166 1001 86380 86390 1
534108 99534108 1001 86380 86390 1
534776 99534776 1001 86380 86390 1
535346 99535346 1001 86380 86390 1
535112 99535112 1001 86380 86390 1
535191 99535191 1001 86380 86390 1
535121 99535121 1001 86380 86390 1
535594 99535594 1001 86380 86390 1
535646 99535646 1001 86380 86390 1
536276 99536276 1001 86380 86390 1
536140 99536140 1001 86380 86390 1
536155 99536155 1001 86380 86390 1
536070 99536070 1001 86380 86390 1
535858 99535858 1001 86380 86390 1
535911 99535911 1001 86380 86390 1
535763 99535763 1001 86380 86390 1
536505 99536505 1001 86380 86390 1
537134 99537134 1001 86380 86390 1
537020 99537020 1001 86380 86390 1
536808 99536808 1001 86380 86390 1
536847 99536847 1001 86380 86390 1
536835 99536835 1001 86380 86390 1
536732 99536732 1001 86380 86390 1
537873 99537873 1001 86380 86390 1
537975 99537975 1001 86380 86390 1
537907 99537907 1001 86380 86390 1
537667 99537667 1001 86380 86390 1
537747 99537747 1001 86380 86390 1
537756 99537756 1001 86380 86390 1
537569 99537569 1001 86380 86390 1
538035 99538035 1001 86380 86390 1
538139 99538139 1001 86380 86390 1
538192 99538192 1001 86380 86390 1
538170 99538170 1001 86380 86390 1
538209 99538209 1001 86380 86390 1
538309 99538309 1001 86380 86390 1
538878 99538878 1001 86380 86390 1
538918 99538918 1001 86380 86390 1
538931 99538931 1001 86380 86390 1
538867 99538867 1001 86380 86390 1
538907 99538907 1001 86380 86390 1
538908 99538908 1001 86380 86390 1
539266 99539266 1001 86380 86390 1
539283 99539283 1001 86380 86390 1
539430 99539430 1001 86380 86390 1
539236 99539236 1001 86380 86390 1
539145 99539145 1001 86380 86390 1
539197 99539197 1001 86380 86390 1
539159 99539159 1001 86380 86390 1
539057 99539057 1001 86380 86390 1
539667 99539667 1001 86380 86390 1
539668 99539668 1001 86380 86390 1
540266 99540266 1001 86380 86390 1
540454 99540454 1001 86380 86390 1
540132 99540132 1001 86380 86390 1
540212 99540212 1001 86380 86390 1
540139 99540139 1001 86380 86390 1
540104 99540104 1001 86380 86390 1
540520 99540520 1001 86380 86390 1
541185 99541185 1001 86380 86390 1
540956 99540956 1001 86380 86390 1
540918 99540918 1001 86380 86390 1
540794 99540794 1001 86380 86390 1
540865 99540865 1001 86380 86390 1
541476 99541476 1001 86380 86390 1
541443 99541443 1001 86380 86390 1
542053 99542053 1001 86380 86390 1
541894 99541894 1001 86380 86390 1
541754 99541754 1001 86380 86390 1
541899 99541899 1001 86380 86390 1
541718 99541718 1001 86380 86390 1
541706 99541706 1001 86380 86390 1
542765 99542765 1001 86380 86390 1
542905 99542905 1001 86380 86390 1
542718 99542718 1001 86380 86390 1
542596 99542596 1001 86380 86390 1
542325 99542325 1001 86380 86390 1
542961 99542961 1001 86380 86390 1
543594 99543594 1001 86380 86390 1
543660 99543660 1001 86380 86390 1
543598 99543598 1001 86380 86390 1
543444 99543444 1001 86380 86390 1
543354 99543354 1001 86380 86390 1
543923 99543923 1001 86380 86390 1
544444 99544444 1001 86380 86390 1
544565 99544565 1001 86380 86390 1
544337 99544337 1001 86380 86390 1
544260 99544260 1001 86380 86390 1
544100 99544100 1001 86380 86390 1
544092 99544092 1001 86380 86390 1
544707 99544707 1001 86380 86390 1
411379 475 1001 52680 53217 1
402839 226 1001 62100 63537 1
505539 668 1002 29399 40069 1
400003 99400003 1001 86380 86390 1
400228 99400228 1001 86380 86390 1
400335 99400335 1001 86380 86390 1
400666 99400666 1001 86380 86390 1
401110 99401110 1001 86380 86390 1
401084 99401084 1001 86380 86390 1
401286 99401286 1001 86380 86390 1
401567 99401567 1001 86380 86390 1
401683 99401683 1001 86380 86390 1
403271 99403271 1001 86380 86390 1
403509 99403509 1001 86380 86390 1
403726 99403726 1001 86380 86390 1
403791 99403791 1001 86380 86390 1
403755 99403755 1001 86380 86390 1
403880 99403880 1001 86380 86390 1
403944 99403944 1001 86380 86390 1
404265 99404265 1001 86380 86390 1
404480 99404480 1001 86380 86390 1
404385 99404385 1001 86380 86390 1
404495 99404495 1001 86380 86390 1
405591 99405591 1001 86380 86390 1
405631 99405631 1001 86380 86390 1
406346 99406346 1001 86380 86390 1
406530 99406530 1001 86380 86390 1
406847 99406847 1001 86380 86390 1
406861 99406861 1001 86380 86390 1
406981 99406981 1001 86380 86390 1
407421 99407421 1001 86380 86390 1
407358 99407358 1001 86380 86390 1
407794 99407794 1001 86380 86390 1
408906 99408906 1001 86380 86390 1
409452 99409452 1001 86380 86390 1
410315 99410315 1001 86380 86390 1
410988 99410988 1001 86380 86390 1
411018 99411018 1001 86380 86390 1
411404 99411404 1001 86380 86390 1
411485 99411485 1001 86380 86390 1
411454 99411454 1001 86380 86390 1
411871 99411871 1001 86380 86390 1
412103 99412103 1001 86380 86390 1
413303 99413303 1001 86380 86390 1
413486 99413486 1001 86380 86390 1
413167 99413167 1001 86380 86390 1
413080 99413080 1001 86380 86390 1
412853 99412853 1001 86380 86390 1
413983 99413983 1001 86380 86390 1
413987 99413987 1001 86380 86390 1
413770 99413770 1001 86380 86390 1
415125 99415125 1001 86380 86390 1
415086 99415086 1001 86380 86390 1
414991 99414991 1001 86380 86390 1
415671 99415671 1001 86380 86390 1
415484 99415484 1001 86380 86390 1
415628 99415628 1001 86380 86390 1
415559 99415559 1001 86380 86390 1
415714 99415714 1001 86380 86390 1
416914 99416914 1001 86380 86390 1
416517 99416517 1001 86380 86390 1
416576 99416576 1001 86380 86390 1
416034 99416034 1001 86380 86390 1
415835 99415835 1001 86380 86390 1
415989 99415989 1001 86380 86390 1
415891 99415891 1001 86380 86390 1
417244 99417244 1001 86380 86390 1
417269 99417269 1001 86380 86390 1
417089 99417089 1001 86380 86390 1
417193 99417193 1001 86380 86390 1
418060 99418060 1001 86380 86390 1
418257 99418257 1001 86380 86390 1
418423 99418423 1001 86380 86390 1
418092 99418092 1001 86380 86390 1
417827 99417827 1001 86380 86390 1
417901 99417901 1001 86380 86390 1
417780 99417780 1001 86380 86390 1
419097 99419097 1001 86380 86390 1
419193 99419193 1001 86380 86390 1
419847 99419847 1001 86380 86390 1
420048 99420048 1001 86380 86390 1
419575 99419575 1001 86380 86390 1
419444 99419444 1001 86380 86390 1
420618 99420618 1001 86380 86390 1
421968 99421968 1001 86380 86390 1
421951 99421951 1001 86380 86390 1
421937 99421937 1001 86380 86390 1
421621 99421621 1001 86380 86390 1
421441 99421441 1001 86380 86390 1
421673 99421673 1001 86380 86390 1
421492 99421492 1001 86380 86390 1
421037 99421037 1001 86380 86390 1
422196 99422196 1001 86380 86390 1
423513 99423513 1001 86380 86390 1
423468 99423468 1001 86380 86390 1
423050 99423050 1001 86380 86390 1
422751 99422751 1001 86380 86390 1
422548 99422548 1001 86380 86390 1
423942 99423942 1001 86380 86390 1
423890 99423890 1001 86380 86390 1
423910 99423910 1001 86380 86390 1
425009 99425009 1001 86380 86390 1
425233 99425233 1001 86380 86390 1
424999 99424999 1001 86380 86390 1
425000 99425000 1001 86380 86390 1
424364 99424364 1001 86380 86390 1
424588 99424588 1001 86380 86390 1
425605 99425605 1001 86380 86390 1
425421 99425421 1001 86380 86390 1
427068 99427068 1001 86380 86390 1
426855 99426855 1001 86380 86390 1
427028 99427028 1001 86380 86390 1
426406 99426406 1001 86380 86390 1
425924 99425924 1001 86380 86390 1
426103 99426103 1001 86380 86390 1
427463 99427463 1001 86380 86390 1
427506 99427506 1001 86380 86390 1
428711 99428711 1001 86380 86390 1
428295 99428295 1001 86380 86390 1
427704 99427704 1001 86380 86390 1
427561 99427561 1001 86380 86390 1
429039 99429039 1001 86380 86390 1
429862 99429862 1001 86380 86390 1
429887 99429887 1001 86380 86390 1
429792 99429792 1001 86380 86390 1
429917 99429917 1001 86380 86390 1
429677 99429677 1001 86380 86390 1
429608 99429608 1001 86380 86390 1
429412 99429412 1001 86380 86390 1
430525 99430525 1001 86380 86390 1
430652 99430652 1001 86380 86390 1
430414 99430414 1001 86380 86390 1
431904 99431904 1001 86380 86390 1
431394 99431394 1001 86380 86390 1
430925 99430925 1001 86380 86390 1
432288 99432288 1001 86380 86390 1
432183 99432183 1001 86380 86390 1
432365 99432365 1001 86380 86390 1
433338 99433338 1001 86380 86390 1
433083 99433083 1001 86380 86390 1
433838 99433838 1001 86380 86390 1
433949 99433949 1001 86380 86390 1
435051 99435051 1001 86380 86390 1
434608 99434608 1001 86380 86390 1
434531 99434531 1001 86380 86390 1
434196 99434196 1001 86380 86390 1
435879 99435879 1001 86380 86390 1
436842 99436842 1001 86380 86390 1
436863 99436863 1001 86380 86390 1
437015 99437015 1001 86380 86390 1
436628 99436628 1001 86380 86390 1
436698 99436698 1001 86380 86390 1
300045 99300045 1001 86380 86390 1
437173 99437173 1001 86380 86390 1
437282 99437282 1001 86380 86390 1
300633 99300633 1001 86380 86390 1
300547 99300547 1001 86380 86390 1
300362 99300362 1001 86380 86390 1
300324 99300324 1001 86380 86390 1
300278 99300278 1001 86380 86390 1
300879 99300879 1001 86380 86390 1
301439 99301439 1001 86380 86390 1
301378 99301378 1001 86380 86390 1
301484 99301484 1001 86380 86390 1
301337 99301337 1001 86380 86390 1
301196 99301196 1001 86380 86390 1
302316 99302316 1001 86380 86390 1
302090 99302090 1001 86380 86390 1
302119 99302119 1001 86380 86390 1
301830 99301830 1001 86380 86390 1
302439 99302439 1001 86380 86390 1
303181 99303181 1001 86380 86390 1
303192 99303192 1001 86380 86390 1
303061 99303061 1001 86380 86390 1
303050 99303050 1001 86380 86390 1
302989 99302989 1001 86380 86390 1
302702 99302702 1001 86380 86390 1
302691 99302691 1001 86380 86390 1
302722 99302722 1001 86380 86390 1
302645 99302645 1001 86380 86390 1
302598 99302598 1001 86380 86390 1
303362 99303362 1001 86380 86390 1
303286 99303286 1001 86380 86390 1
303241 99303241 1001 86380 86390 1
304032 99304032 1001 86380 86390 1
303919 99303919 1001 86380 86390 1
303864 99303864 1001 86380 86390 1
303623 99303623 1001 86380 86390 1
303651 99303651 1001 86380 86390 1
303772 99303772 1001 86380 86390 1
304137 99304137 1001 86380 86390 1
304767 99304767 1001 86380 86390 1
304494 99304494 1001 86380 86390 1
304509 99304509 1001 86380 86390 1
304282 99304282 1001 86380 86390 1
304364 99304364 1001 86380 86390 1
305025 99305025 1001 86380 86390 1
305014 99305014 1001 86380 86390 1
304993 99304993 1001 86380 86390 1
305560 99305560 1001 86380 86390 1
305615 99305615 1001 86380 86390 1
305552 99305552 1001 86380 86390 1
305436 99305436 1001 86380 86390 1
305148 99305148 1001 86380 86390 1
500014 99500014 1001 86380 86390 1
500717 99500717 1001 86380 86390 1
500642 99500642 1001 86380 86390 1
500405 99500405 1001 86380 86390 1
500515 99500515 1001 86380 86390 1
500568 99500568 1001 86380 86390 1
500283 99500283 1001 86380 86390 1
500287 99500287 1001 86380 86390 1
500254 99500254 1001 86380 86390 1
500924 99500924 1001 86380 86390 1
501527 99501527 1001 86380 86390 1
501561 99501561 1001 86380 86390 1
501312 99501312 1001 86380 86390 1
501091 99501091 1001 86380 86390 1
501771 99501771 1001 86380 86390 1
501799 99501799 1001 86380 86390 1
502405 99502405 1001 86380 86390 1
502438 99502438 1001 86380 86390 1
502118 99502118 1001 86380 86390 1
502139 99502139 1001 86380 86390 1
502039 99502039 1001 86380 86390 1
501881 99501881 1001 86380 86390 1
502543 99502543 1001 86380 86390 1
502569 99502569 1001 86380 86390 1
503149 99503149 1001 86380 86390 1
503051 99503051 1001 86380 86390 1
502844 99502844 1001 86380 86390 1
503939 99503939 1001 86380 86390 1
504050 99504050 1001 86380 86390 1
503734 99503734 1001 86380 86390 1
503742 99503742 1001 86380 86390 1
503884 99503884 1001 86380 86390 1
503691 99503691 1001 86380 86390 1
504179 99504179 1001 86380 86390 1
504273 99504273 1001 86380 86390 1
504210 99504210 1001 86380 86390 1
504855 99504855 1001 86380 86390 1
504761 99504761 1001 86380 86390 1
504750 99504750 1001 86380 86390 1
504574 99504574 1001 86380 86390 1
504338 99504338 1001 86380 86390 1
504430 99504430 1001 86380 86390 1
505612 99505612 1001 86380 86390 1
505359 99505359 1001 86380 86390 1
505529 99505529 1001 86380 86390 1
505467 99505467 1001 86380 86390 1
505520 99505520 1001 86380 86390 1
505471 99505471 1001 86380 86390 1
505267 99505267 1001 86380 86390 1
506525 99506525 1001 86380 86390 1
506504 99506504 1001 86380 86390 1
506198 99506198 1001 86380 86390 1
506113 99506113 1001 86380 86390 1
506039 99506039 1001 86380 86390 1
506735 99506735 1001 86380 86390 1
506739 99506739 1001 86380 86390 1
507359 99507359 1001 86380 86390 1
507360 99507360 1001 86380 86390 1
507023 99507023 1001 86380 86390 1
507078 99507078 1001 86380 86390 1
506847 99506847 1001 86380 86390 1
507430 99507430 1001 86380 86390 1
508134 99508134 1001 86380 86390 1
508186 99508186 1001 86380 86390 1
508115 99508115 1001 86380 86390 1
508117 99508117 1001 86380 86390 1
508033 99508033 1001 86380 86390 1
507723 99507723 1001 86380 86390 1
507628 99507628 1001 86380 86390 1
508261 99508261 1001 86380 86390 1
508346 99508346 1001 86380 86390 1
508682 99508682 1001 86380 86390 1
508459 99508459 1001 86380 86390 1
508641 99508641 1001 86380 86390 1
508474 99508474 1001 86380 86390 1
509135 99509135 1001 86380 86390 1
509854 99509854 1001 86380 86390 1
509751 99509751 1001 86380 86390 1
509567 99509567 1001 86380 86390 1
509384 99509384 1001 86380 86390 1
510042 99510042 1001 86380 86390 1
510664 99510664 1001 86380 86390 1
510581 99510581 1001 86380 86390 1
510353 99510353 1001 86380 86390 1
510472 99510472 1001 86380 86390 1
510920 99510920 1001 86380 86390 1
510739 99510739 1001 86380 86390 1
510729 99510729 1001 86380 86390 1
510888 99510888 1001 86380 86390 1
510786 99510786 1001 86380 86390 1
511133 99511133 1001 86380 86390 1
511640 99511640 1001 86380 86390 1
512238 99512238 1001 86380 86390 1
511888 99511888 1001 86380 86390 1
511927 99511927 1001 86380 86390 1
511774 99511774 1001 86380 86390 1
512584 99512584 1001 86380 86390 1
512462 99512462 1001 86380 86390 1
512927 99512927 1001 86380 86390 1
512852 99512852 1001 86380 86390 1
512893 99512893 1001 86380 86390 1
512869 99512869 1001 86380 86390 1
512804 99512804 1001 86380 86390 1
512786 99512786 1001 86380 86390 1
513375 99513375 1001 86380 86390 1
513965 99513965 1001 86380 86390 1
513693 99513693 1001 86380 86390 1
513471 99513471 1001 86380 86390 1
514064 99514064 1001 86380 86390 1
514116 99514116 1001 86380 86390 1
514643 99514643 1001 86380 86390 1
514606 99514606 1001 86380 86390 1
514919 99514919 1001 86380 86390 1
515394 99515394 1001 86380 86390 1
515241 99515241 1001 86380 86390 1
515765 99515765 1001 86380 86390 1
516179 99516179 1001 86380 86390 1
516233 99516233 1001 86380 86390 1
516159 99516159 1001 86380 86390 1
515978 99515978 1001 86380 86390 1
516601 99516601 1001 86380 86390 1
516619 99516619 1001 86380 86390 1
517235 99517235 1001 86380 86390 1
517275 99517275 1001 86380 86390 1
517117 99517117 1001 86380 86390 1
516953 99516953 1001 86380 86390 1
516882 99516882 1001 86380 86390 1
518142 99518142 1001 86380 86390 1
517947 99517947 1001 86380 86390 1
517779 99517779 1001 86380 86390 1
517937 99517937 1001 86380 86390 1
517928 99517928 1001 86380 86390 1
517688 99517688 1001 86380 86390 1
517564 99517564 1001 86380 86390 1
518255 99518255 1001 86380 86390 1
518168 99518168 1001 86380 86390 1
518795 99518795 1001 86380 86390 1
518974 99518974 1001 86380 86390 1
518772 99518772 1001 86380 86390 1
518483 99518483 1001 86380 86390 1
518545 99518545 1001 86380 86390 1
518571 99518571 1001 86380 86390 1
519141 99519141 1001 86380 86390 1
519696 99519696 1001 86380 86390 1
519762 99519762 1001 86380 86390 1
519558 99519558 1001 86380 86390 1
519212 99519212 1001 86380 86390 1
519218 99519218 1001 86380 86390 1
519993 99519993 1001 86380 86390 1
519930 99519930 1001 86380 86390 1
520358 99520358 1001 86380 86390 1
520399 99520399 1001 86380 86390 1
520275 99520275 1001 86380 86390 1
520291 99520291 1001 86380 86390 1
520227 99520227 1001 86380 86390 1
520206 99520206 1001 86380 86390 1
520730 99520730 1001 86380 86390 1
521285 99521285 1001 86380 86390 1
521171 99521171 1001 86380 86390 1
521242 99521242 1001 86380 86390 1
521258 99521258 1001 86380 86390 1
521045 99521045 1001 86380 86390 1
521531 99521531 1001 86380 86390 1
522229 99522229 1001 86380 86390 1
521947 99521947 1001 86380 86390 1
521820 99521820 1001 86380 86390 1
521705 99521705 1001 86380 86390 1
522437 99522437 1001 86380 86390 1
522427 99522427 1001 86380 86390 1
522468 99522468 1001 86380 86390 1
522990 99522990 1001 86380 86390 1
523001 99523001 1001 86380 86390 1
522772 99522772 1001 86380 86390 1
522901 99522901 1001 86380 86390 1
522541 99522541 1001 86380 86390 1
522580 99522580 1001 86380 86390 1
523921 99523921 1001 86380 86390 1
523470 99523470 1001 86380 86390 1
523483 99523483 1001 86380 86390 1
523499 99523499 1001 86380 86390 1
524033 99524033 1001 86380 86390 1
524010 99524010 1001 86380 86390 1
524027 99524027 1001 86380 86390 1
524121 99524121 1001 86380 86390 1
524770 99524770 1001 86380 86390 1
524572 99524572 1001 86380 86390 1
524702 99524702 1001 86380 86390 1
524552 99524552 1001 86380 86390 1
524495 99524495 1001 86380 86390 1
524949 99524949 1001 86380 86390 1
524856 99524856 1001 86380 86390 1
525362 99525362 1001 86380 86390 1
525338 99525338 1001 86380 86390 1
525039 99525039 1001 86380 86390 1
525182 99525182 1001 86380 86390 1
525623 99525623 1001 86380 86390 1
525650 99525650 1001 86380 86390 1
526322 99526322 1001 86380 86390 1
526300 99526300 1001 86380 86390 1
526224 99526224 1001 86380 86390 1
526314 99526314 1001 86380 86390 1
526239 99526239 1001 86380 86390 1
526195 99526195 1001 86380 86390 1
526068 99526068 1001 86380 86390 1
526161 99526161 1001 86380 86390 1
526603 99526603 1001 86380 86390 1
526424 99526424 1001 86380 86390 1
526481 99526481 1001 86380 86390 1
527136 99527136 1001 86380 86390 1
526896 99526896 1001 86380 86390 1
526718 99526718 1001 86380 86390 1
526731 99526731 1001 86380 86390 1
526642 99526642 1001 86380 86390 1
526751 99526751 1001 86380 86390 1
526665 99526665 1001 86380 86390 1
528011 99528011 1001 86380 86390 1
527994 99527994 1001 86380 86390 1
527919 99527919 1001 86380 86390 1
527971 99527971 1001 86380 86390 1
527693 99527693 1001 86380 86390 1
527634 99527634 1001 86380 86390 1
528120 99528120 1001 86380 86390 1
528688 99528688 1001 86380 86390 1
528560 99528560 1001 86380 86390 1
528603 99528603 1001 86380 86390 1
529023 99529023 1001 86380 86390 1
529697 99529697 1001 86380 86390 1
529660 99529660 1001 86380 86390 1
529721 99529721 1001 86380 86390 1
529402 99529402 1001 86380 86390 1
529121 99529121 1001 86380 86390 1
529273 99529273 1001 86380 86390 1
529903 99529903 1001 86380 86390 1
530522 99530522 1001 86380 86390 1
530474 99530474 1001 86380 86390 1
530546 99530546 1001 86380 86390 1
530210 99530210 1001 86380 86390 1
530224 99530224 1001 86380 86390 1
530710 99530710 1001 86380 86390 1
530698 99530698 1001 86380 86390 1
530640 99530640 1001 86380 86390 1
531291 99531291 1001 86380 86390 1
531352 99531352 1001 86380 86390 1
531283 99531283 1001 86380 86390 1
531004 99531004 1001 86380 86390 1
531380 99531380 1001 86380 86390 1
531583 99531583 1001 86380 86390 1
532059 99532059 1001 86380 86390 1
531877 99531877 1001 86380 86390 1
531878 99531878 1001 86380 86390 1
531626 99531626 1001 86380 86390 1
532843 99532843 1001 86380 86390 1
532937 99532937 1001 86380 86390 1
532860 99532860 1001 86380 86390 1
532566 99532566 1001 86380 86390 1
532583 99532583 1001 86380 86390 1
533100 99533100 1001 86380 86390 1
533602 99533602 1001 86380 86390 1
533580 99533580 1001 86380 86390 1
533999 99533999 1001 86380 86390 1
533988 99533988 1001 86380 86390 1
533950 99533950 1001 86380 86390 1
534515 99534515 1001 86380 86390 1
534478 99534478 1001 86380 86390 1
534433 99534433 1001 86380 86390 1
534104 99534104 1001 86380 86390 1
534169 99534169 1001 86380 86390 1
534149 99534149 1001 86380 86390 1
534140 99534140 1001 86380 86390 1
535456 99535456 1001 86380 86390 1
535281 99535281 1001 86380 86390 1
535653 99535653 1001 86380 86390 1
536315 99536315 1001 86380 86390 1
536232 99536232 1001 86380 86390 1
536029 99536029 1001 86380 86390 1
535913 99535913 1001 86380 86390 1
535914 99535914 1001 86380 86390 1
535786 99535786 1001 86380 86390 1
535843 99535843 1001 86380 86390 1
536356 99536356 1001 86380 86390 1
537116 99537116 1001 86380 86390 1
536817 99536817 1001 86380 86390 1
536714 99536714 1001 86380 86390 1
536730 99536730 1001 86380 86390 1
537221 99537221 1001 86380 86390 1
537654 99537654 1001 86380 86390 1
537708 99537708 1001 86380 86390 1
537727 99537727 1001 86380 86390 1
537676 99537676 1001 86380 86390 1
537781 99537781 1001 86380 86390 1
537458 99537458 1001 86380 86390 1
538063 99538063 1001 86380 86390 1
538128 99538128 1001 86380 86390 1
538105 99538105 1001 86380 86390 1
538785 99538785 1001 86380 86390 1
538803 99538803 1001 86380 86390 1
538566 99538566 1001 86380 86390 1
538302 99538302 1001 86380 86390 1
538837 99538837 1001 86380 86390 1
538864 99538864 1001 86380 86390 1
538830 99538830 1001 86380 86390 1
538885 99538885 1001 86380 86390 1
539460 99539460 1001 86380 86390 1
539586 99539586 1001 86380 86390 1
539418 99539418 1001 86380 86390 1
539103 99539103 1001 86380 86390 1
539083 99539083 1001 86380 86390 1
539808 99539808 1001 86380 86390 1
539732 99539732 1001 86380 86390 1
539838 99539838 1001 86380 86390 1
540343 99540343 1001 86380 86390 1
540382 99540382 1001 86380 86390 1
540017 99540017 1001 86380 86390 1
540660 99540660 1001 86380 86390 1
541026 99541026 1001 86380 86390 1
541086 99541086 1001 86380 86390 1
540826 99540826 1001 86380 86390 1
541983 99541983 1001 86380 86390 1
541972 99541972 1001 86380 86390 1
542012 99542012 1001 86380 86390 1
541923 99541923 1001 86380 86390 1
541745 99541745 1001 86380 86390 1
541515 99541515 1001 86380 86390 1
541534 99541534 1001 86380 86390 1
542161 99542161 1001 86380 86390 1
542823 99542823 1001 86380 86390 1
542642 99542642 1001 86380 86390 1
542670 99542670 1001 86380 86390 1
542464 99542464 1001 86380 86390 1
543033 99543033 1001 86380 86390 1
543050 99543050 1001 86380 86390 1
543042 99543042 1001 86380 86390 1
543477 99543477 1001 86380 86390 1
543466 99543466 1001 86380 86390 1
543558 99543558 1001 86380 86390 1
543417 99543417 1001 86380 86390 1
543407 99543407 1001 86380 86390 1
543446 99543446 1001 86380 86390 1
544402 99544402 1001 86380 86390 1
544590 99544590 1001 86380 86390 1
544040 99544040 1001 86380 86390 1
544646 99544646 1001 86380 86390 1
544738 99544738 1001 86380 86390 1
544626 99544626 1001 86380 86390 1
544719 99544719 1001 86380 86390 1
544668 99544668 1001 86380 86390 1
400064 99400064 1001 86380 86390 1
400215 99400215 1001 86380 86390 1
400808 99400808 1001 86380 86390 1
401139 99401139 1001 86380 86390 1
401305 99401305 1001 86380 86390 1
401840 99401840 1001 86380 86390 1
402548 99402548 1001 86380 86390 1
402773 99402773 1001 86380 86390 1
402699 99402699 1001 86380 86390 1
402946 99402946 1001 86380 86390 1
403021 99403021 1001 86380 86390 1
404036 99404036 1001 86380 86390 1
404073 99404073 1001 86380 86390 1
404367 99404367 1001 86380 86390 1
404663 99404663 1001 86380 86390 1
404989 99404989 1001 86380 86390 1
405210 99405210 1001 86380 86390 1
405198 99405198 1001 86380 86390 1
405299 99405299 1001 86380 86390 1
405483 99405483 1001 86380 86390 1
405461 99405461 1001 86380 86390 1
406227 99406227 1001 86380 86390 1
406423 99406423 1001 86380 86390 1
406803 99406803 1001 86380 86390 1
406754 99406754 1001 86380 86390 1
407102 99407102 1001 86380 86390 1
407484 99407484 1001 86380 86390 1
407627 99407627 1001 86380 86390 1
409171 99409171 1001 86380 86390 1
409151 99409151 1001 86380 86390 1
409204 99409204 1001 86380 86390 1
409906 99409906 1001 86380 86390 1
410015 99410015 1001 86380 86390 1
410228 99410228 1001 86380 86390 1
410459 99410459 1001 86380 86390 1
411260 99411260 1001 86380 86390 1
412055 99412055 1001 86380 86390 1
413402 99413402 1001 86380 86390 1
413340 99413340 1001 86380 86390 1
413490 99413490 1001 86380 86390 1
413049 99413049 1001 86380 86390 1
412707 99412707 1001 86380 86390 1
412733 99412733 1001 86380 86390 1
413953 99413953 1001 86380 86390 1
413875 99413875 1001 86380 86390 1
415030 99415030 1001 86380 86390 1
414951 99414951 1001 86380 86390 1
414961 99414961 1001 86380 86390 1
414664 99414664 1001 86380 86390 1
414789 99414789 1001 86380 86390 1
414887 99414887 1001 86380 86390 1
414467 99414467 1001 86380 86390 1
416766 99416766 1001 86380 86390 1
416850 99416850 1001 86380 86390 1
416185 99416185 1001 86380 86390 1
416444 99416444 1001 86380 86390 1
417222 99417222 1001 86380 86390 1
418712 99418712 1001 86380 86390 1
418686 99418686 1001 86380 86390 1
418123 99418123 1001 86380 86390 1
418845 99418845 1001 86380 86390 1
419066 99419066 1001 86380 86390 1
420217 99420217 1001 86380 86390 1
419425 99419425 1001 86380 86390 1
419479 99419479 1001 86380 86390 1
420724 99420724 1001 86380 86390 1
420764 99420764 1001 86380 86390 1
421748 99421748 1001 86380 86390 1
421848 99421848 1001 86380 86390 1
421148 99421148 1001 86380 86390 1
420845 99420845 1001 86380 86390 1
421133 99421133 1001 86380 86390 1
422322 99422322 1001 86380 86390 1
422159 99422159 1001 86380 86390 1
423374 99423374 1001 86380 86390 1
423094 99423094 1001 86380 86390 1
423227 99423227 1001 86380 86390 1
423095 99423095 1001 86380 86390 1
423098 99423098 1001 86380 86390 1
422573 99422573 1001 86380 86390 1
422930 99422930 1001 86380 86390 1
422872 99422872 1001 86380 86390 1
423805 99423805 1001 86380 86390 1
425096 99425096 1001 86380 86390 1
424604 99424604 1001 86380 86390 1
424727 99424727 1001 86380 86390 1
424245 99424245 1001 86380 86390 1
424478 99424478 1001 86380 86390 1
424407 99424407 1001 86380 86390 1
427055 99427055 1001 86380 86390 1
427075 99427075 1001 86380 86390 1
426329 99426329 1001 86380 86390 1
426288 99426288 1001 86380 86390 1
426337 99426337 1001 86380 86390 1
426612 99426612 1001 86380 86390 1
425930 99425930 1001 86380 86390 1
425876 99425876 1001 86380 86390 1
427427 99427427 1001 86380 86390 1
427361 99427361 1001 86380 86390 1
427408 99427408 1001 86380 86390 1
428364 99428364 1001 86380 86390 1
428289 99428289 1001 86380 86390 1
429801 99429801 1001 86380 86390 1
429573 99429573 1001 86380 86390 1
429840 99429840 1001 86380 86390 1
429458 99429458 1001 86380 86390 1
431674 99431674 1001 86380 86390 1
431756 99431756 1001 86380 86390 1
431310 99431310 1001 86380 86390 1
431301 99431301 1001 86380 86390 1
430928 99430928 1001 86380 86390 1
432485 99432485 1001 86380 86390 1
432202 99432202 1001 86380 86390 1
433291 99433291 1001 86380 86390 1
432607 99432607 1001 86380 86390 1
432842 99432842 1001 86380 86390 1
432715 99432715 1001 86380 86390 1
433967 99433967 1001 86380 86390 1
434092 99434092 1001 86380 86390 1
433916 99433916 1001 86380 86390 1
433789 99433789 1001 86380 86390 1
434029 99434029 1001 86380 86390 1
435248 99435248 1001 86380 86390 1
434264 99434264 1001 86380 86390 1
435544 99435544 1001 86380 86390 1
435651 99435651 1001 86380 86390 1
435601 99435601 1001 86380 86390 1
435532 99435532 1001 86380 86390 1
435536 99435536 1001 86380 86390 1
436983 99436983 1001 86380 86390 1
436445 99436445 1001 86380 86390 1
436450 99436450 1001 86380 86390 1
436728 99436728 1001 86380 86390 1
436368 99436368 1001 86380 86390 1
436617 99436617 1001 86380 86390 1
436210 99436210 1001 86380 86390 1
437316 99437316 1001 86380 86390 1
300548 99300548 1001 86380 86390 1
300611 99300611 1001 86380 86390 1
300140 99300140 1001 86380 86390 1
300283 99300283 1001 86380 86390 1
300288 99300288 1001 86380 86390 1
300779 99300779 1001 86380 86390 1
300909 99300909 1001 86380 86390 1
300796 99300796 1001 86380 86390 1
300861 99300861 1001 86380 86390 1
300800 99300800 1001 86380 86390 1
301326 99301326 1001 86380 86390 1
301231 99301231 1001 86380 86390 1
301118 99301118 1001 86380 86390 1
301692 99301692 1001 86380 86390 1
302303 99302303 1001 86380 86390 1
301782 99301782 1001 86380 86390 1
302527 99302527 1001 86380 86390 1
303039 99303039 1001 86380 86390 1
303049 99303049 1001 86380 86390 1
302591 99302591 1001 86380 86390 1
302649 99302649 1001 86380 86390 1
304029 99304029 1001 86380 86390 1
303803 99303803 1001 86380 86390 1
303687 99303687 1001 86380 86390 1
303451 99303451 1001 86380 86390 1
303413 99303413 1001 86380 86390 1
303597 99303597 1001 86380 86390 1
304108 99304108 1001 86380 86390 1
304074 99304074 1001 86380 86390 1
304823 99304823 1001 86380 86390 1
305003 99305003 1001 86380 86390 1
305505 99305505 1001 86380 86390 1
305566 99305566 1001 86380 86390 1
305309 99305309 1001 86380 86390 1
305155 99305155 1001 86380 86390 1
305106 99305106 1001 86380 86390 1
305097 99305097 1001 86380 86390 1
305273 99305273 1001 86380 86390 1
500020 99500020 1001 86380 86390 1
500621 99500621 1001 86380 86390 1
500334 99500334 1001 86380 86390 1
501488 99501488 1001 86380 86390 1
501612 99501612 1001 86380 86390 1
501628 99501628 1001 86380 86390 1
501242 99501242 1001 86380 86390 1
501270 99501270 1001 86380 86390 1
501322 99501322 1001 86380 86390 1
501232 99501232 1001 86380 86390 1
501171 99501171 1001 86380 86390 1
501837 99501837 1001 86380 86390 1
501816 99501816 1001 86380 86390 1
501713 99501713 1001 86380 86390 1
502396 99502396 1001 86380 86390 1
502130 99502130 1001 86380 86390 1
502121 99502121 1001 86380 86390 1
502187 99502187 1001 86380 86390 1
502025 99502025 1001 86380 86390 1
502038 99502038 1001 86380 86390 1
502474 99502474 1001 86380 86390 1
503262 99503262 1001 86380 86390 1
503270 99503270 1001 86380 86390 1
503444 99503444 1001 86380 86390 1
503315 99503315 1001 86380 86390 1
503471 99503471 1001 86380 86390 1
503915 99503915 1001 86380 86390 1
504070 99504070 1001 86380 86390 1
504059 99504059 1001 86380 86390 1
504107 99504107 1001 86380 86390 1
503837 99503837 1001 86380 86390 1
503601 99503601 1001 86380 86390 1
504869 99504869 1001 86380 86390 1
504858 99504858 1001 86380 86390 1
504925 99504925 1001 86380 86390 1
504635 99504635 1001 86380 86390 1
504661 99504661 1001 86380 86390 1
504572 99504572 1001 86380 86390 1
504640 99504640 1001 86380 86390 1
505592 99505592 1001 86380 86390 1
505404 99505404 1001 86380 86390 1
505394 99505394 1001 86380 86390 1
506590 99506590 1001 86380 86390 1
506352 99506352 1001 86380 86390 1
506358 99506358 1001 86380 86390 1
506119 99506119 1001 86380 86390 1
506070 99506070 1001 86380 86390 1
506176 99506176 1001 86380 86390 1
507126 99507126 1001 86380 86390 1
506960 99506960 1001 86380 86390 1
508088 99508088 1001 86380 86390 1
508195 99508195 1001 86380 86390 1
507913 99507913 1001 86380 86390 1
507881 99507881 1001 86380 86390 1
507796 99507796 1001 86380 86390 1
507800 99507800 1001 86380 86390 1
508377 99508377 1001 86380 86390 1
508405 99508405 1001 86380 86390 1
508279 99508279 1001 86380 86390 1
508306 99508306 1001 86380 86390 1
508411 99508411 1001 86380 86390 1
508976 99508976 1001 86380 86390 1
509016 99509016 1001 86380 86390 1
508819 99508819 1001 86380 86390 1
508729 99508729 1001 86380 86390 1
508622 99508622 1001 86380 86390 1
508509 99508509 1001 86380 86390 1
508517 99508517 1001 86380 86390 1
509123 99509123 1001 86380 86390 1
509826 99509826 1001 86380 86390 1
509698 99509698 1001 86380 86390 1
509442 99509442 1001 86380 86390 1
510446 99510446 1001 86380 86390 1
510382 99510382 1001 86380 86390 1
510499 99510499 1001 86380 86390 1
510170 99510170 1001 86380 86390 1
510180 99510180 1001 86380 86390 1
510870 99510870 1001 86380 86390 1
510808 99510808 1001 86380 86390 1
511533 99511533 1001 86380 86390 1
511485 99511485 1001 86380 86390 1
511499 99511499 1001 86380 86390 1
511343 99511343 1001 86380 86390 1
510997 99510997 1001 86380 86390 1
511050 99511050 1001 86380 86390 1
511052 99511052 1001 86380 86390 1
510982 99510982 1001 86380 86390 1
511593 99511593 1001 86380 86390 1
511685 99511685 1001 86380 86390 1
511726 99511726 1001 86380 86390 1
511741 99511741 1001 86380 86390 1
512189 99512189 1001 86380 86390 1
512245 99512245 1001 86380 86390 1
512207 99512207 1001 86380 86390 1
512031 99512031 1001 86380 86390 1
512166 99512166 1001 86380 86390 1
511822 99511822 1001 86380 86390 1
511882 99511882 1001 86380 86390 1
512509 99512509 1001 86380 86390 1
513090 99513090 1001 86380 86390 1
513173 99513173 1001 86380 86390 1
513181 99513181 1001 86380 86390 1
513148 99513148 1001 86380 86390 1
513149 99513149 1001 86380 86390 1
512638 99512638 1001 86380 86390 1
513293 99513293 1001 86380 86390 1
513255 99513255 1001 86380 86390 1
513848 99513848 1001 86380 86390 1
513753 99513753 1001 86380 86390 1
513811 99513811 1001 86380 86390 1
513575 99513575 1001 86380 86390 1
514110 99514110 1001 86380 86390 1
514666 99514666 1001 86380 86390 1
514802 99514802 1001 86380 86390 1
514699 99514699 1001 86380 86390 1
514466 99514466 1001 86380 86390 1
514532 99514532 1001 86380 86390 1
514481 99514481 1001 86380 86390 1
514586 99514586 1001 86380 86390 1
514359 99514359 1001 86380 86390 1
514385 99514385 1001 86380 86390 1
514894 99514894 1001 86380 86390 1
514900 99514900 1001 86380 86390 1
514941 99514941 1001 86380 86390 1
515679 99515679 1001 86380 86390 1
515166 99515166 1001 86380 86390 1
515231 99515231 1001 86380 86390 1
516479 99516479 1001 86380 86390 1
516449 99516449 1001 86380 86390 1
516398 99516398 1001 86380 86390 1
516326 99516326 1001 86380 86390 1
516353 99516353 1001 86380 86390 1
516299 99516299 1001 86380 86390 1
516160 99516160 1001 86380 86390 1
516521 99516521 1001 86380 86390 1
516612 99516612 1001 86380 86390 1
516617 99516617 1001 86380 86390 1
516630 99516630 1001 86380 86390 1
516695 99516695 1001 86380 86390 1
517005 99517005 1001 86380 86390 1
516997 99516997 1001 86380 86390 1
516873 99516873 1001 86380 86390 1
516891 99516891 1001 86380 86390 1
516869 99516869 1001 86380 86390 1
517414 99517414 1001 86380 86390 1
517415 99517415 1001 86380 86390 1
518085 99518085 1001 86380 86390 1
517968 99517968 1001 86380 86390 1
517729 99517729 1001 86380 86390 1
517613 99517613 1001 86380 86390 1
517707 99517707 1001 86380 86390 1
518197 99518197 1001 86380 86390 1
518199 99518199 1001 86380 86390 1
518216 99518216 1001 86380 86390 1
518336 99518336 1001 86380 86390 1
518364 99518364 1001 86380 86390 1
518952 99518952 1001 86380 86390 1
518735 99518735 1001 86380 86390 1
518764 99518764 1001 86380 86390 1
518728 99518728 1001 86380 86390 1
518540 99518540 1001 86380 86390 1
519180 99519180 1001 86380 86390 1
519155 99519155 1001 86380 86390 1
519782 99519782 1001 86380 86390 1
519792 99519792 1001 86380 86390 1
519654 99519654 1001 86380 86390 1
519772 99519772 1001 86380 86390 1
519391 99519391 1001 86380 86390 1
520017 99520017 1001 86380 86390 1
520524 99520524 1001 86380 86390 1
520383 99520383 1001 86380 86390 1
520113 99520113 1001 86380 86390 1
520204 99520204 1001 86380 86390 1
520107 99520107 1001 86380 86390 1
520780 99520780 1001 86380 86390 1
521358 99521358 1001 86380 86390 1
521281 99521281 1001 86380 86390 1
521459 99521459 1001 86380 86390 1
520910 99520910 1001 86380 86390 1
521644 99521644 1001 86380 86390 1
522242 99522242 1001 86380 86390 1
521951 99521951 1001 86380 86390 1
521968 99521968 1001 86380 86390 1
521781 99521781 1001 86380 86390 1
521706 99521706 1001 86380 86390 1
521696 99521696 1001 86380 86390 1
522373 99522373 1001 86380 86390 1
522922 99522922 1001 86380 86390 1
523039 99523039 1001 86380 86390 1
522853 99522853 1001 86380 86390 1
522793 99522793 1001 86380 86390 1
522640 99522640 1001 86380 86390 1
522654 99522654 1001 86380 86390 1
522538 99522538 1001 86380 86390 1
523310 99523310 1001 86380 86390 1
523202 99523202 1001 86380 86390 1
523909 99523909 1001 86380 86390 1
523823 99523823 1001 86380 86390 1
523601 99523601 1001 86380 86390 1
523694 99523694 1001 86380 86390 1
523447 99523447 1001 86380 86390 1
523462 99523462 1001 86380 86390 1
524587 99524587 1001 86380 86390 1
524614 99524614 1001 86380 86390 1
524514 99524514 1001 86380 86390 1
524217 99524217 1001 86380 86390 1
524862 99524862 1001 86380 86390 1
524857 99524857 1001 86380 86390 1
525261 99525261 1001 86380 86390 1
525002 99525002 1001 86380 86390 1
525020 99525020 1001 86380 86390 1
525634 99525634 1001 86380 86390 1
525712 99525712 1001 86380 86390 1
525782 99525782 1001 86380 86390 1
526038 99526038 1001 86380 86390 1
525903 99525903 1001 86380 86390 1
525812 99525812 1001 86380 86390 1
526498 99526498 1001 86380 86390 1
527109 99527109 1001 86380 86390 1
526843 99526843 1001 86380 86390 1
527002 99527002 1001 86380 86390 1
526795 99526795 1001 86380 86390 1
527884 99527884 1001 86380 86390 1
528062 99528062 1001 86380 86390 1
528020 99528020 1001 86380 86390 1
527970 99527970 1001 86380 86390 1
527497 99527497 1001 86380 86390 1
528163 99528163 1001 86380 86390 1
528142 99528142 1001 86380 86390 1
528761 99528761 1001 86380 86390 1
528527 99528527 1001 86380 86390 1
528545 99528545 1001 86380 86390 1
529074 99529074 1001 86380 86390 1
529038 99529038 1001 86380 86390 1
529526 99529526 1001 86380 86390 1
529565 99529565 1001 86380 86390 1
529492 99529492 1001 86380 86390 1
529265 99529265 1001 86380 86390 1
529828 99529828 1001 86380 86390 1
529807 99529807 1001 86380 86390 1
529735 99529735 1001 86380 86390 1
530442 99530442 1001 86380 86390 1
530501 99530501 1001 86380 86390 1
530450 99530450 1001 86380 86390 1
530200 99530200 1001 86380 86390 1
530022 99530022 1001 86380 86390 1
530738 99530738 1001 86380 86390 1
530560 99530560 1001 86380 86390 1
530928 99530928 1001 86380 86390 1
531433 99531433 1001 86380 86390 1
531551 99531551 1001 86380 86390 1
532201 99532201 1001 86380 86390 1
531974 99531974 1001 86380 86390 1
531720 99531720 1001 86380 86390 1
532401 99532401 1001 86380 86390 1
532390 99532390 1001 86380 86390 1
532864 99532864 1001 86380 86390 1
532972 99532972 1001 86380 86390 1
532960 99532960 1001 86380 86390 1
532849 99532849 1001 86380 86390 1
532819 99532819 1001 86380 86390 1
532520 99532520 1001 86380 86390 1
533132 99533132 1001 86380 86390 1
533159 99533159 1001 86380 86390 1
533198 99533198 1001 86380 86390 1
533162 99533162 1001 86380 86390 1
533157 99533157 1001 86380 86390 1
533595 99533595 1001 86380 86390 1
533624 99533624 1001 86380 86390 1
533380 99533380 1001 86380 86390 1
533412 99533412 1001 86380 86390 1
534446 99534446 1001 86380 86390 1
534069 99534069 1001 86380 86390 1
534174 99534174 1001 86380 86390 1
534886 99534886 1001 86380 86390 1
535200 99535200 1001 86380 86390 1
535677 99535677 1001 86380 86390 1
536081 99536081 1001 86380 86390 1
535996 99535996 1001 86380 86390 1
535759 99535759 1001 86380 86390 1
536504 99536504 1001 86380 86390 1
536801 99536801 1001 86380 86390 1
536852 99536852 1001 86380 86390 1
536699 99536699 1001 86380 86390 1
536679 99536679 1001 86380 86390 1
537233 99537233 1001 86380 86390 1
537879 99537879 1001 86380 86390 1
537931 99537931 1001 86380 86390 1
537765 99537765 1001 86380 86390 1
538079 99538079 1001 86380 86390 1
538072 99538072 1001 86380 86390 1
538153 99538153 1001 86380 86390 1
538740 99538740 1001 86380 86390 1
538743 99538743 1001 86380 86390 1
538681 99538681 1001 86380 86390 1
538694 99538694 1001 86380 86390 1
538545 99538545 1001 86380 86390 1
538946 99538946 1001 86380 86390 1
538829 99538829 1001 86380 86390 1
538921 99538921 1001 86380 86390 1
539337 99539337 1001 86380 86390 1
539407 99539407 1001 86380 86390 1
539104 99539104 1001 86380 86390 1
539213 99539213 1001 86380 86390 1
539727 99539727 1001 86380 86390 1
540322 99540322 1001 86380 86390 1
540113 99540113 1001 86380 86390 1
540665 99540665 1001 86380 86390 1
541151 99541151 1001 86380 86390 1
540937 99540937 1001 86380 86390 1
540990 99540990 1001 86380 86390 1
540773 99540773 1001 86380 86390 1
542073 99542073 1001 86380 86390 1
541519 99541519 1001 86380 86390 1
542535 99542535 1001 86380 86390 1
542525 99542525 1001 86380 86390 1
542425 99542425 1001 86380 86390 1
542401 99542401 1001 86380 86390 1
543571 99543571 1001 86380 86390 1
543756 99543756 1001 86380 86390 1
543589 99543589 1001 86380 86390 1
543437 99543437 1001 86380 86390 1
543372 99543372 1001 86380 86390 1
543280 99543280 1001 86380 86390 1
543302 99543302 1001 86380 86390 1
543780 99543780 1001 86380 86390 1
544442 99544442 1001 86380 86390 1
544225 99544225 1001 86380 86390 1
544296 99544296 1001 86380 86390 1
544348 99544348 1001 86380 86390 1
544704 99544704 1001 86380 86390 1
400308 99400308 1001 86380 86390 1
400586 99400586 1001 86380 86390 1
400604 99400604 1001 86380 86390 1
401023 99401023 1001 86380 86390 1
401009 99401009 1001 86380 86390 1
401123 99401123 1001 86380 86390 1
401074 99401074 1001 86380 86390 1
401313 99401313 1001 86380 86390 1
401513 99401513 1001 86380 86390 1
401749 99401749 1001 86380 86390 1
402347 99402347 1001 86380 86390 1
402499 99402499 1001 86380 86390 1
402777 99402777 1001 86380 86390 1
402784 99402784 1001 86380 86390 1
402785 99402785 1001 86380 86390 1
403469 99403469 1001 86380 86390 1
403967 99403967 1001 86380 86390 1
404690 99404690 1001 86380 86390 1
405294 99405294 1001 86380 86390 1
405368 99405368 1001 86380 86390 1
405465 99405465 1001 86380 86390 1
406604 99406604 1001 86380 86390 1
406662 99406662 1001 86380 86390 1
406633 99406633 1001 86380 86390 1
406776 99406776 1001 86380 86390 1
408037 99408037 1001 86380 86390 1
408267 99408267 1001 86380 86390 1
408580 99408580 1001 86380 86390 1
408641 99408641 1001 86380 86390 1
409127 99409127 1001 86380 86390 1
409087 99409087 1001 86380 86390 1
409449 99409449 1001 86380 86390 1
409495 99409495 1001 86380 86390 1
410405 99410405 1001 86380 86390 1
410445 99410445 1001 86380 86390 1
410464 99410464 1001 86380 86390 1
410809 99410809 1001 86380 86390 1
410853 99410853 1001 86380 86390 1
410904 99410904 1001 86380 86390 1
411196 99411196 1001 86380 86390 1
411229 99411229 1001 86380 86390 1
411415 99411415 1001 86380 86390 1
411738 99411738 1001 86380 86390 1
411722 99411722 1001 86380 86390 1
411865 99411865 1001 86380 86390 1
413690 99413690 1001 86380 86390 1
413112 99413112 1001 86380 86390 1
413108 99413108 1001 86380 86390 1
413000 99413000 1001 86380 86390 1
413255 99413255 1001 86380 86390 1
414976 99414976 1001 86380 86390 1
415198 99415198 1001 86380 86390 1
414985 99414985 1001 86380 86390 1
414864 99414864 1001 86380 86390 1
414452 99414452 1001 86380 86390 1
415450 99415450 1001 86380 86390 1
416285 99416285 1001 86380 86390 1
416416 99416416 1001 86380 86390 1
416137 99416137 1001 86380 86390 1
415828 99415828 1001 86380 86390 1
415883 99415883 1001 86380 86390 1
417236 99417236 1001 86380 86390 1
417314 99417314 1001 86380 86390 1
417494 99417494 1001 86380 86390 1
418202 99418202 1001 86380 86390 1
418314 99418314 1001 86380 86390 1
418155 99418155 1001 86380 86390 1
417938 99417938 1001 86380 86390 1
417624 99417624 1001 86380 86390 1
417959 99417959 1001 86380 86390 1
420355 99420355 1001 86380 86390 1
420267 99420267 1001 86380 86390 1
420372 99420372 1001 86380 86390 1
420073 99420073 1001 86380 86390 1
419946 99419946 1001 86380 86390 1
419838 99419838 1001 86380 86390 1
420001 99420001 1001 86380 86390 1
419249 99419249 1001 86380 86390 1
420459 99420459 1001 86380 86390 1
421889 99421889 1001 86380 86390 1
421863 99421863 1001 86380 86390 1
421431 99421431 1001 86380 86390 1
421683 99421683 1001 86380 86390 1
420877 99420877 1001 86380 86390 1
421061 99421061 1001 86380 86390 1
422464 99422464 1001 86380 86390 1
422497 99422497 1001 86380 86390 1
423740 99423740 1001 86380 86390 1
423127 99423127 1001 86380 86390 1
423919 99423919 1001 86380 86390 1
425300 99425300 1001 86380 86390 1
425175 99425175 1001 86380 86390 1
425271 99425271 1001 86380 86390 1
424680 99424680 1001 86380 86390 1
424729 99424729 1001 86380 86390 1
424333 99424333 1001 86380 86390 1
425399 99425399 1001 86380 86390 1
427115 99427115 1001 86380 86390 1
426892 99426892 1001 86380 86390 1
426542 99426542 1001 86380 86390 1
426529 99426529 1001 86380 86390 1
426652 99426652 1001 86380 86390 1
426641 99426641 1001 86380 86390 1
427172 99427172 1001 86380 86390 1
427397 99427397 1001 86380 86390 1
427184 99427184 1001 86380 86390 1
427337 99427337 1001 86380 86390 1
428155 99428155 1001 86380 86390 1
428064 99428064 1001 86380 86390 1
428142 99428142 1001 86380 86390 1
427946 99427946 1001 86380 86390 1
428872 99428872 1001 86380 86390 1
428836 99428836 1001 86380 86390 1
430373 99430373 1001 86380 86390 1
430330 99430330 1001 86380 86390 1
429616 99429616 1001 86380 86390 1
429766 99429766 1001 86380 86390 1
429203 99429203 1001 86380 86390 1
429487 99429487 1001 86380 86390 1
430791 99430791 1001 86380 86390 1
430381 99430381 1001 86380 86390 1
431764 99431764 1001 86380 86390 1
431791 99431791 1001 86380 86390 1
431822 99431822 1001 86380 86390 1
431020 99431020 1001 86380 86390 1
432455 99432455 1001 86380 86390 1
433373 99433373 1001 86380 86390 1
433556 99433556 1001 86380 86390 1
433606 99433606 1001 86380 86390 1
433297 99433297 1001 86380 86390 1
432909 99432909 1001 86380 86390 1
432532 99432532 1001 86380 86390 1
432866 99432866 1001 86380 86390 1
432737 99432737 1001 86380 86390 1
434061 99434061 1001 86380 86390 1
433318 99433318 1001 86380 86390 1
434131 99434131 1001 86380 86390 1
435282 99435282 1001 86380 86390 1
434509 99434509 1001 86380 86390 1
434495 99434495 1001 86380 86390 1
434464 99434464 1001 86380 86390 1
435494 99435494 1001 86380 86390 1
435973 99435973 1001 86380 86390 1
436270 99436270 1001 86380 86390 1
436274 99436274 1001 86380 86390 1
437160 99437160 1001 86380 86390 1
300406 99300406 1001 86380 86390 1
300437 99300437 1001 86380 86390 1
300481 99300481 1001 86380 86390 1
300190 99300190 1001 86380 86390 1
300855 99300855 1001 86380 86390 1
301415 99301415 1001 86380 86390 1
301380 99301380 1001 86380 86390 1
301281 99301281 1001 86380 86390 1
300991 99300991 1001 86380 86390 1
301649 99301649 1001 86380 86390 1
301650 99301650 1001 86380 86390 1
302321 99302321 1001 86380 86390 1
302315 99302315 1001 86380 86390 1
302342 99302342 1001 86380 86390 1
303042 99303042 1001 86380 86390 1
302902 99302902 1001 86380 86390 1
302801 99302801 1001 86380 86390 1
302868 99302868 1001 86380 86390 1
302590 99302590 1001 86380 86390 1
302774 99302774 1001 86380 86390 1
303374 99303374 1001 86380 86390 1
303267 99303267 1001 86380 86390 1
303972 99303972 1001 86380 86390 1
303885 99303885 1001 86380 86390 1
303978 99303978 1001 86380 86390 1
303875 99303875 1001 86380 86390 1
303929 99303929 1001 86380 86390 1
303730 99303730 1001 86380 86390 1
303429 99303429 1001 86380 86390 1
303488 99303488 1001 86380 86390 1
304238 99304238 1001 86380 86390 1
304693 99304693 1001 86380 86390 1
304681 99304681 1001 86380 86390 1
304842 99304842 1001 86380 86390 1
304687 99304687 1001 86380 86390 1
304511 99304511 1001 86380 86390 1
304547 99304547 1001 86380 86390 1
304317 99304317 1001 86380 86390 1
304920 99304920 1001 86380 86390 1
305544 99305544 1001 86380 86390 1
305523 99305523 1001 86380 86390 1
305455 99305455 1001 86380 86390 1
305354 99305354 1001 86380 86390 1
305093 99305093 1001 86380 86390 1
305096 99305096 1001 86380 86390 1
305244 99305244 1001 86380 86390 1
500612 99500612 1001 86380 86390 1
500482 99500482 1001 86380 86390 1
500486 99500486 1001 86380 86390 1
501460 99501460 1001 86380 86390 1
501567 99501567 1001 86380 86390 1
501619 99501619 1001 86380 86390 1
501410 99501410 1001 86380 86390 1
501255 99501255 1001 86380 86390 1
501163 99501163 1001 86380 86390 1
501757 99501757 1001 86380 86390 1
501723 99501723 1001 86380 86390 1
502347 99502347 1001 86380 86390 1
502132 99502132 1001 86380 86390 1
502116 99502116 1001 86380 86390 1
501850 99501850 1001 86380 86390 1
501906 99501906 1001 86380 86390 1
501999 99501999 1001 86380 86390 1
502632 99502632 1001 86380 86390 1
503271 99503271 1001 86380 86390 1
503049 99503049 1001 86380 86390 1
503045 99503045 1001 86380 86390 1
502725 99502725 1001 86380 86390 1
502764 99502764 1001 86380 86390 1
502691 99502691 1001 86380 86390 1
502786 99502786 1001 86380 86390 1
503348 99503348 1001 86380 86390 1
503481 99503481 1001 86380 86390 1
504025 99504025 1001 86380 86390 1
503736 99503736 1001 86380 86390 1
503613 99503613 1001 86380 86390 1
503563 99503563 1001 86380 86390 1
503554 99503554 1001 86380 86390 1
503661 99503661 1001 86380 86390 1
503559 99503559 1001 86380 86390 1
504245 99504245 1001 86380 86390 1
504173 99504173 1001 86380 86390 1
504277 99504277 1001 86380 86390 1
504279 99504279 1001 86380 86390 1
504885 99504885 1001 86380 86390 1
504848 99504848 1001 86380 86390 1
504812 99504812 1001 86380 86390 1
504586 99504586 1001 86380 86390 1
504707 99504707 1001 86380 86390 1
505130 99505130 1001 86380 86390 1
505653 99505653 1001 86380 86390 1
505424 99505424 1001 86380 86390 1
505388 99505388 1001 86380 86390 1
505560 99505560 1001 86380 86390 1
505278 99505278 1001 86380 86390 1
505264 99505264 1001 86380 86390 1
505847 99505847 1001 86380 86390 1
505787 99505787 1001 86380 86390 1
506415 99506415 1001 86380 86390 1
506564 99506564 1001 86380 86390 1
506397 99506397 1001 86380 86390 1
506664 99506664 1001 86380 86390 1
507280 99507280 1001 86380 86390 1
507349 99507349 1001 86380 86390 1
507246 99507246 1001 86380 86390 1
507079 99507079 1001 86380 86390 1
507151 99507151 1001 86380 86390 1
506834 99506834 1001 86380 86390 1
508114 99508114 1001 86380 86390 1
508030 99508030 1001 86380 86390 1
508019 99508019 1001 86380 86390 1
507838 99507838 1001 86380 86390 1
507813 99507813 1001 86380 86390 1
507778 99507778 1001 86380 86390 1
508288 99508288 1001 86380 86390 1
508964 99508964 1001 86380 86390 1
508856 99508856 1001 86380 86390 1
508734 99508734 1001 86380 86390 1
508799 99508799 1001 86380 86390 1
508750 99508750 1001 86380 86390 1
508544 99508544 1001 86380 86390 1
508608 99508608 1001 86380 86390 1
509664 99509664 1001 86380 86390 1
509295 99509295 1001 86380 86390 1
510026 99510026 1001 86380 86390 1
510645 99510645 1001 86380 86390 1
510440 99510440 1001 86380 86390 1
510301 99510301 1001 86380 86390 1
510187 99510187 1001 86380 86390 1
510191 99510191 1001 86380 86390 1
510244 99510244 1001 86380 86390 1
510879 99510879 1001 86380 86390 1
510857 99510857 1001 86380 86390 1
510784 99510784 1001 86380 86390 1
511464 99511464 1001 86380 86390 1
511475 99511475 1001 86380 86390 1
511244 99511244 1001 86380 86390 1
511261 99511261 1001 86380 86390 1
511184 99511184 1001 86380 86390 1
511215 99511215 1001 86380 86390 1
510977 99510977 1001 86380 86390 1
511121 99511121 1001 86380 86390 1
511577 99511577 1001 86380 86390 1
511591 99511591 1001 86380 86390 1
511684 99511684 1001 86380 86390 1
511659 99511659 1001 86380 86390 1
511716 99511716 1001 86380 86390 1
511855 99511855 1001 86380 86390 1
511779 99511779 1001 86380 86390 1
512572 99512572 1001 86380 86390 1
512553 99512553 1001 86380 86390 1
512476 99512476 1001 86380 86390 1
512936 99512936 1001 86380 86390 1
512865 99512865 1001 86380 86390 1
512674 99512674 1001 86380 86390 1
512644 99512644 1001 86380 86390 1
513300 99513300 1001 86380 86390 1
513275 99513275 1001 86380 86390 1
513211 99513211 1001 86380 86390 1
514011 99514011 1001 86380 86390 1
514021 99514021 1001 86380 86390 1
513992 99513992 1001 86380 86390 1
513710 99513710 1001 86380 86390 1
513675 99513675 1001 86380 86390 1
514810 99514810 1001 86380 86390 1
514751 99514751 1001 86380 86390 1
514817 99514817 1001 86380 86390 1
514575 99514575 1001 86380 86390 1
514423 99514423 1001 86380 86390 1
515050 99515050 1001 86380 86390 1
515560 99515560 1001 86380 86390 1
515357 99515357 1001 86380 86390 1
515423 99515423 1001 86380 86390 1
515758 99515758 1001 86380 86390 1
515702 99515702 1001 86380 86390 1
516009 99516009 1001 86380 86390 1
516701 99516701 1001 86380 86390 1
516641 99516641 1001 86380 86390 1
516529 99516529 1001 86380 86390 1
516609 99516609 1001 86380 86390 1
517246 99517246 1001 86380 86390 1
517321 99517321 1001 86380 86390 1
516940 99516940 1001 86380 86390 1
516836 99516836 1001 86380 86390 1
516734 99516734 1001 86380 86390 1
517371 99517371 1001 86380 86390 1
517467 99517467 1001 86380 86390 1
517520 99517520 1001 86380 86390 1
517435 99517435 1001 86380 86390 1
518114 99518114 1001 86380 86390 1
518012 99518012 1001 86380 86390 1
517897 99517897 1001 86380 86390 1
517861 99517861 1001 86380 86390 1
518359 99518359 1001 86380 86390 1
518234 99518234 1001 86380 86390 1
518971 99518971 1001 86380 86390 1
518893 99518893 1001 86380 86390 1
518980 99518980 1001 86380 86390 1
518601 99518601 1001 86380 86390 1
518745 99518745 1001 86380 86390 1
518618 99518618 1001 86380 86390 1
518713 99518713 1001 86380 86390 1
518445 99518445 1001 86380 86390 1
518515 99518515 1001 86380 86390 1
518385 99518385 1001 86380 86390 1
519028 99519028 1001 86380 86390 1
519017 99519017 1001 86380 86390 1
519732 99519732 1001 86380 86390 1
519669 99519669 1001 86380 86390 1
519748 99519748 1001 86380 86390 1
519214 99519214 1001 86380 86390 1
519989 99519989 1001 86380 86390 1
520015 99520015 1001 86380 86390 1
520411 99520411 1001 86380 86390 1
520334 99520334 1001 86380 86390 1
520151 99520151 1001 86380 86390 1
520074 99520074 1001 86380 86390 1
520690 99520690 1001 86380 86390 1
520651 99520651 1001 86380 86390 1
520645 99520645 1001 86380 86390 1
520739 99520739 1001 86380 86390 1
521352 99521352 1001 86380 86390 1
521335 99521335 1001 86380 86390 1
521001 99521001 1001 86380 86390 1
521030 99521030 1001 86380 86390 1
520972 99520972 1001 86380 86390 1
521596 99521596 1001 86380 86390 1
521611 99521611 1001 86380 86390 1
522116 99522116 1001 86380 86390 1
522121 99522121 1001 86380 86390 1
522251 99522251 1001 86380 86390 1
522023 99522023 1001 86380 86390 1
522052 99522052 1001 86380 86390 1
521756 99521756 1001 86380 86390 1
521824 99521824 1001 86380 86390 1
522822 99522822 1001 86380 86390 1
522761 99522761 1001 86380 86390 1
522774 99522774 1001 86380 86390 1
522525 99522525 1001 86380 86390 1
523247 99523247 1001 86380 86390 1
523157 99523157 1001 86380 86390 1
523134 99523134 1001 86380 86390 1
523856 99523856 1001 86380 86390 1
523781 99523781 1001 86380 86390 1
523613 99523613 1001 86380 86390 1
523721 99523721 1001 86380 86390 1
523672 99523672 1001 86380 86390 1
524450 99524450 1001 86380 86390 1
524490 99524490 1001 86380 86390 1
524311 99524311 1001 86380 86390 1
524223 99524223 1001 86380 86390 1
524967 99524967 1001 86380 86390 1
525498 99525498 1001 86380 86390 1
525262 99525262 1001 86380 86390 1
525336 99525336 1001 86380 86390 1
525774 99525774 1001 86380 86390 1
526333 99526333 1001 86380 86390 1
526154 99526154 1001 86380 86390 1
526144 99526144 1001 86380 86390 1
525803 99525803 1001 86380 86390 1
526533 99526533 1001 86380 86390 1
526521 99526521 1001 86380 86390 1
526626 99526626 1001 86380 86390 1
527174 99527174 1001 86380 86390 1
527127 99527127 1001 86380 86390 1
526866 99526866 1001 86380 86390 1
526960 99526960 1001 86380 86390 1
526756 99526756 1001 86380 86390 1
527998 99527998 1001 86380 86390 1
527923 99527923 1001 86380 86390 1
527942 99527942 1001 86380 86390 1
527698 99527698 1001 86380 86390 1
528806 99528806 1001 86380 86390 1
528717 99528717 1001 86380 86390 1
528377 99528377 1001 86380 86390 1
528357 99528357 1001 86380 86390 1
529018 99529018 1001 86380 86390 1
528988 99528988 1001 86380 86390 1
529625 99529625 1001 86380 86390 1
529132 99529132 1001 86380 86390 1
529150 99529150 1001 86380 86390 1
529763 99529763 1001 86380 86390 1
529921 99529921 1001 86380 86390 1
530430 99530430 1001 86380 86390 1
530369 99530369 1001 86380 86390 1
530371 99530371 1001 86380 86390 1
530183 99530183 1001 86380 86390 1
530344 99530344 1001 86380 86390 1
530131 99530131 1001 86380 86390 1
530082 99530082 1001 86380 86390 1
530137 99530137 1001 86380 86390 1
530732 99530732 1001 86380 86390 1
530619 99530619 1001 86380 86390 1
530702 99530702 1001 86380 86390 1
531243 99531243 1001 86380 86390 1
531365 99531365 1001 86380 86390 1
531077 99531077 1001 86380 86390 1
530806 99530806 1001 86380 86390 1
531584 99531584 1001 86380 86390 1
531469 99531469 1001 86380 86390 1
531521 99531521 1001 86380 86390 1
531977 99531977 1001 86380 86390 1
531907 99531907 1001 86380 86390 1
532241 99532241 1001 86380 86390 1
532216 99532216 1001 86380 86390 1
532257 99532257 1001 86380 86390 1
532219 99532219 1001 86380 86390 1
532225 99532225 1001 86380 86390 1
532408 99532408 1001 86380 86390 1
532906 99532906 1001 86380 86390 1
532792 99532792 1001 86380 86390 1
532682 99532682 1001 86380 86390 1
532453 99532453 1001 86380 86390 1
532480 99532480 1001 86380 86390 1
532522 99532522 1001 86380 86390 1
533129 99533129 1001 86380 86390 1
533686 99533686 1001 86380 86390 1
533539 99533539 1001 86380 86390 1
533598 99533598 1001 86380 86390 1
533432 99533432 1001 86380 86390 1
533381 99533381 1001 86380 86390 1
533897 99533897 1001 86380 86390 1
533993 99533993 1001 86380 86390 1
534060 99534060 1001 86380 86390 1
534493 99534493 1001 86380 86390 1
534652 99534652 1001 86380 86390 1
534416 99534416 1001 86380 86390 1
534798 99534798 1001 86380 86390 1
534884 99534884 1001 86380 86390 1
534820 99534820 1001 86380 86390 1
535212 99535212 1001 86380 86390 1
535077 99535077 1001 86380 86390 1
535556 99535556 1001 86380 86390 1
535569 99535569 1001 86380 86390 1
535661 99535661 1001 86380 86390 1
536116 99536116 1001 86380 86390 1
536968 99536968 1001 86380 86390 1
536698 99536698 1001 86380 86390 1
537190 99537190 1001 86380 86390 1
537181 99537181 1001 86380 86390 1
537926 99537926 1001 86380 86390 1
537539 99537539 1001 86380 86390 1
538758 99538758 1001 86380 86390 1
538462 99538462 1001 86380 86390 1
538568 99538568 1001 86380 86390 1
538866 99538866 1001 86380 86390 1
539531 99539531 1001 86380 86390 1
539631 99539631 1001 86380 86390 1
539238 99539238 1001 86380 86390 1
539330 99539330 1001 86380 86390 1
539165 99539165 1001 86380 86390 1
540406 99540406 1001 86380 86390 1
540394 99540394 1001 86380 86390 1
540413 99540413 1001 86380 86390 1
540464 99540464 1001 86380 86390 1
540093 99540093 1001 86380 86390 1
540226 99540226 1001 86380 86390 1
540155 99540155 1001 86380 86390 1
539968 99539968 1001 86380 86390 1
540488 99540488 1001 86380 86390 1
541192 99541192 1001 86380 86390 1
541206 99541206 1001 86380 86390 1
541116 99541116 1001 86380 86390 1
540783 99540783 1001 86380 86390 1
540800 99540800 1001 86380 86390 1
541308 99541308 1001 86380 86390 1
542074 99542074 1001 86380 86390 1
542110 99542110 1001 86380 86390 1
541774 99541774 1001 86380 86390 1
541830 99541830 1001 86380 86390 1
541781 99541781 1001 86380 86390 1
541674 99541674 1001 86380 86390 1
541700 99541700 1001 86380 86390 1
542749 99542749 1001 86380 86390 1
542549 99542549 1001 86380 86390 1
542994 99542994 1001 86380 86390 1
543038 99543038 1001 86380 86390 1
542976 99542976 1001 86380 86390 1
543655 99543655 1001 86380 86390 1
543671 99543671 1001 86380 86390 1
543503 99543503 1001 86380 86390 1
543828 99543828 1001 86380 86390 1
543776 99543776 1001 86380 86390 1
544524 99544524 1001 86380 86390 1
544450 99544450 1001 86380 86390 1
544236 99544236 1001 86380 86390 1
544243 99544243 1001 86380 86390 1
544163 99544163 1001 86380 86390 1
544653 99544653 1001 86380 86390 1
544721 99544721 1001 86380 86390 1
437134 1060 1001 32400 33117 1
400102 99400102 1001 86380 86390 1
400207 99400207 1001 86380 86390 1
400711 99400711 1001 86380 86390 1
400960 99400960 1001 86380 86390 1
401181 99401181 1001 86380 86390 1
401328 99401328 1001 86380 86390 1
401358 99401358 1001 86380 86390 1
401364 99401364 1001 86380 86390 1
402555 99402555 1001 86380 86390 1
402538 99402538 1001 86380 86390 1
402666 99402666 1001 86380 86390 1
403171 99403171 1001 86380 86390 1
403325 99403325 1001 86380 86390 1
403610 99403610 1001 86380 86390 1
403731 99403731 1001 86380 86390 1
403909 99403909 1001 86380 86390 1
404031 99404031 1001 86380 86390 1
404102 99404102 1001 86380 86390 1
404285 99404285 1001 86380 86390 1
404643 99404643 1001 86380 86390 1
405086 99405086 1001 86380 86390 1
405524 99405524 1001 86380 86390 1
406061 99406061 1001 86380 86390 1
406330 99406330 1001 86380 86390 1
406447 99406447 1001 86380 86390 1
406425 99406425 1001 86380 86390 1
406736 99406736 1001 86380 86390 1
406969 99406969 1001 86380 86390 1
407019 99407019 1001 86380 86390 1
407010 99407010 1001 86380 86390 1
406944 99406944 1001 86380 86390 1
407065 99407065 1001 86380 86390 1
407194 99407194 1001 86380 86390 1
407500 99407500 1001 86380 86390 1
408296 99408296 1001 86380 86390 1
408345 99408345 1001 86380 86390 1
408469 99408469 1001 86380 86390 1
408592 99408592 1001 86380 86390 1
408672 99408672 1001 86380 86390 1
409339 99409339 1001 86380 86390 1
409532 99409532 1001 86380 86390 1
410158 99410158 1001 86380 86390 1
410308 99410308 1001 86380 86390 1
410490 99410490 1001 86380 86390 1
410889 99410889 1001 86380 86390 1
410846 99410846 1001 86380 86390 1
411306 99411306 1001 86380 86390 1
411483 99411483 1001 86380 86390 1
412474 99412474 1001 86380 86390 1
412291 99412291 1001 86380 86390 1
412282 99412282 1001 86380 86390 1
413656 99413656 1001 86380 86390 1
413165 99413165 1001 86380 86390 1
413063 99413063 1001 86380 86390 1
413101 99413101 1001 86380 86390 1
412698 99412698 1001 86380 86390 1
413920 99413920 1001 86380 86390 1
413839 99413839 1001 86380 86390 1
413977 99413977 1001 86380 86390 1
414025 99414025 1001 86380 86390 1
414009 99414009 1001 86380 86390 1
415052 99415052 1001 86380 86390 1
414618 99414618 1001 86380 86390 1
414460 99414460 1001 86380 86390 1
414437 99414437 1001 86380 86390 1
414134 99414134 1001 86380 86390 1
415707 99415707 1001 86380 86390 1
416756 99416756 1001 86380 86390 1
416898 99416898 1001 86380 86390 1
416975 99416975 1001 86380 86390 1
416343 99416343 1001 86380 86390 1
416105 99416105 1001 86380 86390 1
418381 99418381 1001 86380 86390 1
417757 99417757 1001 86380 86390 1
420342 99420342 1001 86380 86390 1
419923 99419923 1001 86380 86390 1
419740 99419740 1001 86380 86390 1
419574 99419574 1001 86380 86390 1
419302 99419302 1001 86380 86390 1
420468 99420468 1001 86380 86390 1
421758 99421758 1001 86380 86390 1
421763 99421763 1001 86380 86390 1
421504 99421504 1001 86380 86390 1
421595 99421595 1001 86380 86390 1
423424 99423424 1001 86380 86390 1
423113 99423113 1001 86380 86390 1
423118 99423118 1001 86380 86390 1
422700 99422700 1001 86380 86390 1
423767 99423767 1001 86380 86390 1
424151 99424151 1001 86380 86390 1
423979 99423979 1001 86380 86390 1
425104 99425104 1001 86380 86390 1
425199 99425199 1001 86380 86390 1
425209 99425209 1001 86380 86390 1
424456 99424456 1001 86380 86390 1
424484 99424484 1001 86380 86390 1
424584 99424584 1001 86380 86390 1
427117 99427117 1001 86380 86390 1
426491 99426491 1001 86380 86390 1
425851 99425851 1001 86380 86390 1
426108 99426108 1001 86380 86390 1
428002 99428002 1001 86380 86390 1
428196 99428196 1001 86380 86390 1
428150 99428150 1001 86380 86390 1
427602 99427602 1001 86380 86390 1
427714 99427714 1001 86380 86390 1
428759 99428759 1001 86380 86390 1
429877 99429877 1001 86380 86390 1
429700 99429700 1001 86380 86390 1
429366 99429366 1001 86380 86390 1
430777 99430777 1001 86380 86390 1
430497 99430497 1001 86380 86390 1
430950 99430950 1001 86380 86390 1
430841 99430841 1001 86380 86390 1
432227 99432227 1001 86380 86390 1
432372 99432372 1001 86380 86390 1
432394 99432394 1001 86380 86390 1
433028 99433028 1001 86380 86390 1
432898 99432898 1001 86380 86390 1
432863 99432863 1001 86380 86390 1
432786 99432786 1001 86380 86390 1
432662 99432662 1001 86380 86390 1
433880 99433880 1001 86380 86390 1
435227 99435227 1001 86380 86390 1
434868 99434868 1001 86380 86390 1
434855 99434855 1001 86380 86390 1
434880 99434880 1001 86380 86390 1
434460 99434460 1001 86380 86390 1
434581 99434581 1001 86380 86390 1
435701 99435701 1001 86380 86390 1
436642 99436642 1001 86380 86390 1
436614 99436614 1001 86380 86390 1
435926 99435926 1001 86380 86390 1
436029 99436029 1001 86380 86390 1
300043 99300043 1001 86380 86390 1
300103 99300103 1001 86380 86390 1
300054 99300054 1001 86380 86390 1
300705 99300705 1001 86380 86390 1
300422 99300422 1001 86380 86390 1
300333 99300333 1001 86380 86390 1
300351 99300351 1001 86380 86390 1
300403 99300403 1001 86380 86390 1
300821 99300821 1001 86380 86390 1
300911 99300911 1001 86380 86390 1
300761 99300761 1001 86380 86390 1
300929 99300929 1001 86380 86390 1
301468 99301468 1001 86380 86390 1
301430 99301430 1001 86380 86390 1
301498 99301498 1001 86380 86390 1
301451 99301451 1001 86380 86390 1
301271 99301271 1001 86380 86390 1
301314 99301314 1001 86380 86390 1
301019 99301019 1001 86380 86390 1
301749 99301749 1001 86380 86390 1
302267 99302267 1001 86380 86390 1
302310 99302310 1001 86380 86390 1
302236 99302236 1001 86380 86390 1
302142 99302142 1001 86380 86390 1
301800 99301800 1001 86380 86390 1
301867 99301867 1001 86380 86390 1
301932 99301932 1001 86380 86390 1
301804 99301804 1001 86380 86390 1
301765 99301765 1001 86380 86390 1
301832 99301832 1001 86380 86390 1
302451 99302451 1001 86380 86390 1
302399 99302399 1001 86380 86390 1
303019 99303019 1001 86380 86390 1
303202 99303202 1001 86380 86390 1
302981 99302981 1001 86380 86390 1
302931 99302931 1001 86380 86390 1
302615 99302615 1001 86380 86390 1
302772 99302772 1001 86380 86390 1
303894 99303894 1001 86380 86390 1
303857 99303857 1001 86380 86390 1
303814 99303814 1001 86380 86390 1
303789 99303789 1001 86380 86390 1
303564 99303564 1001 86380 86390 1
304073 99304073 1001 86380 86390 1
304179 99304179 1001 86380 86390 1
304222 99304222 1001 86380 86390 1
304809 99304809 1001 86380 86390 1
304752 99304752 1001 86380 86390 1
304677 99304677 1001 86380 86390 1
304472 99304472 1001 86380 86390 1
304502 99304502 1001 86380 86390 1
304899 99304899 1001 86380 86390 1
305056 99305056 1001 86380 86390 1
304880 99304880 1001 86380 86390 1
305299 99305299 1001 86380 86390 1
305474 99305474 1001 86380 86390 1
305333 99305333 1001 86380 86390 1
305152 99305152 1001 86380 86390 1
500188 99500188 1001 86380 86390 1
500086 99500086 1001 86380 86390 1
500697 99500697 1001 86380 86390 1
500616 99500616 1001 86380 86390 1
500404 99500404 1001 86380 86390 1
500433 99500433 1001 86380 86390 1
500260 99500260 1001 86380 86390 1
500940 99500940 1001 86380 86390 1
500902 99500902 1001 86380 86390 1
501576 99501576 1001 86380 86390 1
501238 99501238 1001 86380 86390 1
501768 99501768 1001 86380 86390 1
501829 99501829 1001 86380 86390 1
502319 99502319 1001 86380 86390 1
502451 99502451 1001 86380 86390 1
502148 99502148 1001 86380 86390 1
501939 99501939 1001 86380 86390 1
502559 99502559 1001 86380 86390 1
503092 99503092 1001 86380 86390 1
502905 99502905 1001 86380 86390 1
502908 99502908 1001 86380 86390 1
503026 99503026 1001 86380 86390 1
502964 99502964 1001 86380 86390 1
502901 99502901 1001 86380 86390 1
502862 99502862 1001 86380 86390 1
502838 99502838 1001 86380 86390 1
503379 99503379 1001 86380 86390 1
503404 99503404 1001 86380 86390 1
503871 99503871 1001 86380 86390 1
503716 99503716 1001 86380 86390 1
503561 99503561 1001 86380 86390 1
503567 99503567 1001 86380 86390 1
503503 99503503 1001 86380 86390 1
504758 99504758 1001 86380 86390 1
504891 99504891 1001 86380 86390 1
504639 99504639 1001 86380 86390 1
504720 99504720 1001 86380 86390 1
504459 99504459 1001 86380 86390 1
505146 99505146 1001 86380 86390 1
505693 99505693 1001 86380 86390 1
505565 99505565 1001 86380 86390 1
505490 99505490 1001 86380 86390 1
505402 99505402 1001 86380 86390 1
505428 99505428 1001 86380 86390 1
505469 99505469 1001 86380 86390 1
505497 99505497 1001 86380 86390 1
505381 99505381 1001 86380 86390 1
505537 99505537 1001 86380 86390 1
506429 99506429 1001 86380 86390 1
506472 99506472 1001 86380 86390 1
506449 99506449 1001 86380 86390 1
506277 99506277 1001 86380 86390 1
506273 99506273 1001 86380 86390 1
505990 99505990 1001 86380 86390 1
506063 99506063 1001 86380 86390 1
506618 99506618 1001 86380 86390 1
507025 99507025 1001 86380 86390 1
507195 99507195 1001 86380 86390 1
507201 99507201 1001 86380 86390 1
506913 99506913 1001 86380 86390 1
507003 99507003 1001 86380 86390 1
506852 99506852 1001 86380 86390 1
507499 99507499 1001 86380 86390 1
507434 99507434 1001 86380 86390 1
508147 99508147 1001 86380 86390 1
508077 99508077 1001 86380 86390 1
508116 99508116 1001 86380 86390 1
507746 99507746 1001 86380 86390 1
507774 99507774 1001 86380 86390 1
508400 99508400 1001 86380 86390 1
508908 99508908 1001 86380 86390 1
508782 99508782 1001 86380 86390 1
508775 99508775 1001 86380 86390 1
509250 99509250 1001 86380 86390 1
509746 99509746 1001 86380 86390 1
509787 99509787 1001 86380 86390 1
509814 99509814 1001 86380 86390 1
509816 99509816 1001 86380 86390 1
509792 99509792 1001 86380 86390 1
509705 99509705 1001 86380 86390 1
509521 99509521 1001 86380 86390 1
509590 99509590 1001 86380 86390 1
509383 99509383 1001 86380 86390 1
509389 99509389 1001 86380 86390 1
509302 99509302 1001 86380 86390 1
509696 99509696 1001 86380 86390 1
509954 99509954 1001 86380 86390 1
509946 99509946 1001 86380 86390 1
510652 99510652 1001 86380 86390 1
510703 99510703 1001 86380 86390 1
510540 99510540 1001 86380 86390 1
510633 99510633 1001 86380 86390 1
510685 99510685 1001 86380 86390 1
510717 99510717 1001 86380 86390 1
510533 99510533 1001 86380 86390 1
510416 99510416 1001 86380 86390 1
510238 99510238 1001 86380 86390 1
510137 99510137 1001 86380 86390 1
510802 99510802 1001 86380 86390 1
511480 99511480 1001 86380 86390 1
511356 99511356 1001 86380 86390 1
511514 99511514 1001 86380 86390 1
511221 99511221 1001 86380 86390 1
511332 99511332 1001 86380 86390 1
511090 99511090 1001 86380 86390 1
511070 99511070 1001 86380 86390 1
512255 99512255 1001 86380 86390 1
512071 99512071 1001 86380 86390 1
511972 99511972 1001 86380 86390 1
512154 99512154 1001 86380 86390 1
511889 99511889 1001 86380 86390 1
511854 99511854 1001 86380 86390 1
511886 99511886 1001 86380 86390 1
512530 99512530 1001 86380 86390 1
513175 99513175 1001 86380 86390 1
513193 99513193 1001 86380 86390 1
513164 99513164 1001 86380 86390 1
513201 99513201 1001 86380 86390 1
512992 99512992 1001 86380 86390 1
512800 99512800 1001 86380 86390 1
512650 99512650 1001 86380 86390 1
513262 99513262 1001 86380 86390 1
513938 99513938 1001 86380 86390 1
513461 99513461 1001 86380 86390 1
514235 99514235 1001 86380 86390 1
514065 99514065 1001 86380 86390 1
514659 99514659 1001 86380 86390 1
514473 99514473 1001 86380 86390 1
514386 99514386 1001 86380 86390 1
514363 99514363 1001 86380 86390 1
515645 99515645 1001 86380 86390 1
515327 99515327 1001 86380 86390 1
515116 99515116 1001 86380 86390 1
515224 99515224 1001 86380 86390 1
515825 99515825 1001 86380 86390 1
515685 99515685 1001 86380 86390 1
515686 99515686 1001 86380 86390 1
516481 99516481 1001 86380 86390 1
516399 99516399 1001 86380 86390 1
516266 99516266 1001 86380 86390 1
516154 99516154 1001 86380 86390 1
515942 99515942 1001 86380 86390 1
515950 99515950 1001 86380 86390 1
515938 99515938 1001 86380 86390 1
516702 99516702 1001 86380 86390 1
517338 99517338 1001 86380 86390 1
517344 99517344 1001 86380 86390 1
518064 99518064 1001 86380 86390 1
517930 99517930 1001 86380 86390 1
517734 99517734 1001 86380 86390 1
518184 99518184 1001 86380 86390 1
518276 99518276 1001 86380 86390 1
518257 99518257 1001 86380 86390 1
518987 99518987 1001 86380 86390 1
518925 99518925 1001 86380 86390 1
518607 99518607 1001 86380 86390 1
518700 99518700 1001 86380 86390 1
519144 99519144 1001 86380 86390 1
519031 99519031 1001 86380 86390 1
519058 99519058 1001 86380 86390 1
519086 99519086 1001 86380 86390 1
519734 99519734 1001 86380 86390 1
519532 99519532 1001 86380 86390 1
519415 99519415 1001 86380 86390 1
519364 99519364 1001 86380 86390 1
519903 99519903 1001 86380 86390 1
519907 99519907 1001 86380 86390 1
519987 99519987 1001 86380 86390 1
520319 99520319 1001 86380 86390 1
520322 99520322 1001 86380 86390 1
520215 99520215 1001 86380 86390 1
520092 99520092 1001 86380 86390 1
520784 99520784 1001 86380 86390 1
520674 99520674 1001 86380 86390 1
521405 99521405 1001 86380 86390 1
521393 99521393 1001 86380 86390 1
521385 99521385 1001 86380 86390 1
521131 99521131 1001 86380 86390 1
521170 99521170 1001 86380 86390 1
521094 99521094 1001 86380 86390 1
521074 99521074 1001 86380 86390 1
521594 99521594 1001 86380 86390 1
521514 99521514 1001 86380 86390 1
521920 99521920 1001 86380 86390 1
522068 99522068 1001 86380 86390 1
521982 99521982 1001 86380 86390 1
521790 99521790 1001 86380 86390 1
521817 99521817 1001 86380 86390 1
521744 99521744 1001 86380 86390 1
522432 99522432 1001 86380 86390 1
522942 99522942 1001 86380 86390 1
522757 99522757 1001 86380 86390 1
522855 99522855 1001 86380 86390 1
522588 99522588 1001 86380 86390 1
523143 99523143 1001 86380 86390 1
523281 99523281 1001 86380 86390 1
523810 99523810 1001 86380 86390 1
523932 99523932 1001 86380 86390 1
523762 99523762 1001 86380 86390 1
523739 99523739 1001 86380 86390 1
523558 99523558 1001 86380 86390 1
523643 99523643 1001 86380 86390 1
523734 99523734 1001 86380 86390 1
524148 99524148 1001 86380 86390 1
523953 99523953 1001 86380 86390 1
524659 99524659 1001 86380 86390 1
524806 99524806 1001 86380 86390 1
525455 99525455 1001 86380 86390 1
525593 99525593 1001 86380 86390 1
525443 99525443 1001 86380 86390 1
525549 99525549 1001 86380 86390 1
525346 99525346 1001 86380 86390 1
525270 99525270 1001 86380 86390 1
525108 99525108 1001 86380 86390 1
525111 99525111 1001 86380 86390 1
525633 99525633 1001 86380 86390 1
525625 99525625 1001 86380 86390 1
526250 99526250 1001 86380 86390 1
526289 99526289 1001 86380 86390 1
526206 99526206 1001 86380 86390 1
526118 99526118 1001 86380 86390 1
525963 99525963 1001 86380 86390 1
525887 99525887 1001 86380 86390 1
525814 99525814 1001 86380 86390 1
526441 99526441 1001 86380 86390 1
527160 99527160 1001 86380 86390 1
527240 99527240 1001 86380 86390 1
527210 99527210 1001 86380 86390 1
526916 99526916 1001 86380 86390 1
526969 99526969 1001 86380 86390 1
526975 99526975 1001 86380 86390 1
527045 99527045 1001 86380 86390 1
527431 99527431 1001 86380 86390 1
527791 99527791 1001 86380 86390 1
527651 99527651 1001 86380 86390 1
527567 99527567 1001 86380 86390 1
527594 99527594 1001 86380 86390 1
527478 99527478 1001 86380 86390 1
528088 99528088 1001 86380 86390 1
528116 99528116 1001 86380 86390 1
528078 99528078 1001 86380 86390 1
528763 99528763 1001 86380 86390 1
528854 99528854 1001 86380 86390 1
528742 99528742 1001 86380 86390 1
528660 99528660 1001 86380 86390 1
528615 99528615 1001 86380 86390 1
528396 99528396 1001 86380 86390 1
529040 99529040 1001 86380 86390 1
528982 99528982 1001 86380 86390 1
529009 99529009 1001 86380 86390 1
528934 99528934 1001 86380 86390 1
529463 99529463 1001 86380 86390 1
529440 99529440 1001 86380 86390 1
529197 99529197 1001 86380 86390 1
529836 99529836 1001 86380 86390 1
529798 99529798 1001 86380 86390 1
530520 99530520 1001 86380 86390 1
530267 99530267 1001 86380 86390 1
529949 99529949 1001 86380 86390 1
530084 99530084 1001 86380 86390 1
530681 99530681 1001 86380 86390 1
530582 99530582 1001 86380 86390 1
531187 99531187 1001 86380 86390 1
531340 99531340 1001 86380 86390 1
531198 99531198 1001 86380 86390 1
530826 99530826 1001 86380 86390 1
532171 99532171 1001 86380 86390 1
532133 99532133 1001 86380 86390 1
532075 99532075 1001 86380 86390 1
531589 99531589 1001 86380 86390 1
532392 99532392 1001 86380 86390 1
532289 99532289 1001 86380 86390 1
532368 99532368 1001 86380 86390 1
532973 99532973 1001 86380 86390 1
532910 99532910 1001 86380 86390 1
532827 99532827 1001 86380 86390 1
532655 99532655 1001 86380 86390 1
532605 99532605 1001 86380 86390 1
533202 99533202 1001 86380 86390 1
533231 99533231 1001 86380 86390 1
533716 99533716 1001 86380 86390 1
533743 99533743 1001 86380 86390 1
533774 99533774 1001 86380 86390 1
533804 99533804 1001 86380 86390 1
533474 99533474 1001 86380 86390 1
533463 99533463 1001 86380 86390 1
533383 99533383 1001 86380 86390 1
533417 99533417 1001 86380 86390 1
533924 99533924 1001 86380 86390 1
533890 99533890 1001 86380 86390 1
533969 99533969 1001 86380 86390 1
534635 99534635 1001 86380 86390 1
534337 99534337 1001 86380 86390 1
534357 99534357 1001 86380 86390 1
534182 99534182 1001 86380 86390 1
534264 99534264 1001 86380 86390 1
534712 99534712 1001 86380 86390 1
534835 99534835 1001 86380 86390 1
535430 99535430 1001 86380 86390 1
535229 99535229 1001 86380 86390 1
535284 99535284 1001 86380 86390 1
535021 99535021 1001 86380 86390 1
535017 99535017 1001 86380 86390 1
535703 99535703 1001 86380 86390 1
535654 99535654 1001 86380 86390 1
536234 99536234 1001 86380 86390 1
536159 99536159 1001 86380 86390 1
536251 99536251 1001 86380 86390 1
536252 99536252 1001 86380 86390 1
535892 99535892 1001 86380 86390 1
535791 99535791 1001 86380 86390 1
536508 99536508 1001 86380 86390 1
536994 99536994 1001 86380 86390 1
536796 99536796 1001 86380 86390 1
536929 99536929 1001 86380 86390 1
536709 99536709 1001 86380 86390 1
537361 99537361 1001 86380 86390 1
537962 99537962 1001 86380 86390 1
537746 99537746 1001 86380 86390 1
537773 99537773 1001 86380 86390 1
537433 99537433 1001 86380 86390 1
537477 99537477 1001 86380 86390 1
537403 99537403 1001 86380 86390 1
538088 99538088 1001 86380 86390 1
538019 99538019 1001 86380 86390 1
538176 99538176 1001 86380 86390 1
538468 99538468 1001 86380 86390 1
538447 99538447 1001 86380 86390 1
538247 99538247 1001 86380 86390 1
538281 99538281 1001 86380 86390 1
538203 99538203 1001 86380 86390 1
538386 99538386 1001 86380 86390 1
538876 99538876 1001 86380 86390 1
538827 99538827 1001 86380 86390 1
538983 99538983 1001 86380 86390 1
539461 99539461 1001 86380 86390 1
539534 99539534 1001 86380 86390 1
539560 99539560 1001 86380 86390 1
539404 99539404 1001 86380 86390 1
539368 99539368 1001 86380 86390 1
539079 99539079 1001 86380 86390 1
540370 99540370 1001 86380 86390 1
540268 99540268 1001 86380 86390 1
540372 99540372 1001 86380 86390 1
540099 99540099 1001 86380 86390 1
540190 99540190 1001 86380 86390 1
540075 99540075 1001 86380 86390 1
539881 99539881 1001 86380 86390 1
540543 99540543 1001 86380 86390 1
540648 99540648 1001 86380 86390 1
540649 99540649 1001 86380 86390 1
540483 99540483 1001 86380 86390 1
540565 99540565 1001 86380 86390 1
541203 99541203 1001 86380 86390 1
541257 99541257 1001 86380 86390 1
541197 99541197 1001 86380 86390 1
541225 99541225 1001 86380 86390 1
540919 99540919 1001 86380 86390 1
540972 99540972 1001 86380 86390 1
540827 99540827 1001 86380 86390 1
540727 99540727 1001 86380 86390 1
540768 99540768 1001 86380 86390 1
540694 99540694 1001 86380 86390 1
541393 99541393 1001 86380 86390 1
541404 99541404 1001 86380 86390 1
541916 99541916 1001 86380 86390 1
541968 99541968 1001 86380 86390 1
541882 99541882 1001 86380 86390 1
541540 99541540 1001 86380 86390 1
541648 99541648 1001 86380 86390 1
542201 99542201 1001 86380 86390 1
542124 99542124 1001 86380 86390 1
542843 99542843 1001 86380 86390 1
542869 99542869 1001 86380 86390 1
542917 99542917 1001 86380 86390 1
542928 99542928 1001 86380 86390 1
542932 99542932 1001 86380 86390 1
542669 99542669 1001 86380 86390 1
542696 99542696 1001 86380 86390 1
542494 99542494 1001 86380 86390 1
542391 99542391 1001 86380 86390 1
542342 99542342 1001 86380 86390 1
542498 99542498 1001 86380 86390 1
543009 99543009 1001 86380 86390 1
542979 99542979 1001 86380 86390 1
543761 99543761 1001 86380 86390 1
543428 99543428 1001 86380 86390 1
543202 99543202 1001 86380 86390 1
543288 99543288 1001 86380 86390 1
544528 99544528 1001 86380 86390 1
544387 99544387 1001 86380 86390 1
544703 99544703 1001 86380 86390 1
400119 99400119 1001 86380 86390 1
400318 99400318 1001 86380 86390 1
400404 99400404 1001 86380 86390 1
401280 99401280 1001 86380 86390 1
402039 99402039 1001 86380 86390 1
402364 99402364 1001 86380 86390 1
402425 99402425 1001 86380 86390 1
402900 99402900 1001 86380 86390 1
403014 99403014 1001 86380 86390 1
403146 99403146 1001 86380 86390 1
403432 99403432 1001 86380 86390 1
403668 99403668 1001 86380 86390 1
403918 99403918 1001 86380 86390 1
404074 99404074 1001 86380 86390 1
404561 99404561 1001 86380 86390 1
404875 99404875 1001 86380 86390 1
404964 99404964 1001 86380 86390 1
405550 99405550 1001 86380 86390 1
405972 99405972 1001 86380 86390 1
406131 99406131 1001 86380 86390 1
406110 99406110 1001 86380 86390 1
406224 99406224 1001 86380 86390 1
406307 99406307 1001 86380 86390 1
406391 99406391 1001 86380 86390 1
406621 99406621 1001 86380 86390 1
406709 99406709 1001 86380 86390 1
406827 99406827 1001 86380 86390 1
406878 99406878 1001 86380 86390 1
406942 99406942 1001 86380 86390 1
407278 99407278 1001 86380 86390 1
408167 99408167 1001 86380 86390 1
408518 99408518 1001 86380 86390 1
408556 99408556 1001 86380 86390 1
408741 99408741 1001 86380 86390 1
408856 99408856 1001 86380 86390 1
408815 99408815 1001 86380 86390 1
408995 99408995 1001 86380 86390 1
409331 99409331 1001 86380 86390 1
409337 99409337 1001 86380 86390 1
409615 99409615 1001 86380 86390 1
409974 99409974 1001 86380 86390 1
411263 99411263 1001 86380 86390 1
411272 99411272 1001 86380 86390 1
411515 99411515 1001 86380 86390 1
411729 99411729 1001 86380 86390 1
411710 99411710 1001 86380 86390 1
411866 99411866 1001 86380 86390 1
412032 99412032 1001 86380 86390 1
413437 99413437 1001 86380 86390 1
412965 99412965 1001 86380 86390 1
413052 99413052 1001 86380 86390 1
415057 99415057 1001 86380 86390 1
415078 99415078 1001 86380 86390 1
415085 99415085 1001 86380 86390 1
415088 99415088 1001 86380 86390 1
414944 99414944 1001 86380 86390 1
414797 99414797 1001 86380 86390 1
414793 99414793 1001 86380 86390 1
414891 99414891 1001 86380 86390 1
414264 99414264 1001 86380 86390 1
415644 99415644 1001 86380 86390 1
415636 99415636 1001 86380 86390 1
415331 99415331 1001 86380 86390 1
415568 99415568 1001 86380 86390 1
416643 99416643 1001 86380 86390 1
416912 99416912 1001 86380 86390 1
416646 99416646 1001 86380 86390 1
416849 99416849 1001 86380 86390 1
416600 99416600 1001 86380 86390 1
416779 99416779 1001 86380 86390 1
416129 99416129 1001 86380 86390 1
417327 99417327 1001 86380 86390 1
417063 99417063 1001 86380 86390 1
417569 99417569 1001 86380 86390 1
418462 99418462 1001 86380 86390 1
418689 99418689 1001 86380 86390 1
418252 99418252 1001 86380 86390 1
418040 99418040 1001 86380 86390 1
418002 99418002 1001 86380 86390 1
417796 99417796 1001 86380 86390 1
418013 99418013 1001 86380 86390 1
418821 99418821 1001 86380 86390 1
419199 99419199 1001 86380 86390 1
420174 99420174 1001 86380 86390 1
419848 99419848 1001 86380 86390 1
419964 99419964 1001 86380 86390 1
420833 99420833 1001 86380 86390 1
420820 99420820 1001 86380 86390 1
422032 99422032 1001 86380 86390 1
421929 99421929 1001 86380 86390 1
422017 99422017 1001 86380 86390 1
422020 99422020 1001 86380 86390 1
421379 99421379 1001 86380 86390 1
421387 99421387 1001 86380 86390 1
420942 99420942 1001 86380 86390 1
421127 99421127 1001 86380 86390 1
422338 99422338 1001 86380 86390 1
422208 99422208 1001 86380 86390 1
422449 99422449 1001 86380 86390 1
422396 99422396 1001 86380 86390 1
423625 99423625 1001 86380 86390 1
423636 99423636 1001 86380 86390 1
422982 99422982 1001 86380 86390 1
423139 99423139 1001 86380 86390 1
423236 99423236 1001 86380 86390 1
423800 99423800 1001 86380 86390 1
425358 99425358 1001 86380 86390 1
424967 99424967 1001 86380 86390 1
424675 99424675 1001 86380 86390 1
424519 99424519 1001 86380 86390 1
425524 99425524 1001 86380 86390 1
425599 99425599 1001 86380 86390 1
426974 99426974 1001 86380 86390 1
426899 99426899 1001 86380 86390 1
426735 99426735 1001 86380 86390 1
426643 99426643 1001 86380 86390 1
426664 99426664 1001 86380 86390 1
426454 99426454 1001 86380 86390 1
426093 99426093 1001 86380 86390 1
426066 99426066 1001 86380 86390 1
425871 99425871 1001 86380 86390 1
426059 99426059 1001 86380 86390 1
427391 99427391 1001 86380 86390 1
428525 99428525 1001 86380 86390 1
428377 99428377 1001 86380 86390 1
428070 99428070 1001 86380 86390 1
427875 99427875 1001 86380 86390 1
430182 99430182 1001 86380 86390 1
429808 99429808 1001 86380 86390 1
429601 99429601 1001 86380 86390 1
429795 99429795 1001 86380 86390 1
430454 99430454 1001 86380 86390 1
431673 99431673 1001 86380 86390 1
431716 99431716 1001 86380 86390 1
431657 99431657 1001 86380 86390 1
431778 99431778 1001 86380 86390 1
431854 99431854 1001 86380 86390 1
431400 99431400 1001 86380 86390 1
431027 99431027 1001 86380 86390 1
431016 99431016 1001 86380 86390 1
432219 99432219 1001 86380 86390 1
433545 99433545 1001 86380 86390 1
433052 99433052 1001 86380 86390 1
432757 99432757 1001 86380 86390 1
432535 99432535 1001 86380 86390 1
432661 99432661 1001 86380 86390 1
434109 99434109 1001 86380 86390 1
435315 99435315 1001 86380 86390 1
435184 99435184 1001 86380 86390 1
434927 99434927 1001 86380 86390 1
434568 99434568 1001 86380 86390 1
435485 99435485 1001 86380 86390 1
435586 99435586 1001 86380 86390 1
435611 99435611 1001 86380 86390 1
437062 99437062 1001 86380 86390 1
436727 99436727 1001 86380 86390 1
436056 99436056 1001 86380 86390 1
437255 99437255 1001 86380 86390 1
300585 99300585 1001 86380 86390 1
300598 99300598 1001 86380 86390 1
300432 99300432 1001 86380 86390 1
300319 99300319 1001 86380 86390 1
300491 99300491 1001 86380 86390 1
300230 99300230 1001 86380 86390 1
300221 99300221 1001 86380 86390 1
300907 99300907 1001 86380 86390 1
301479 99301479 1001 86380 86390 1
301377 99301377 1001 86380 86390 1
301369 99301369 1001 86380 86390 1
301220 99301220 1001 86380 86390 1
301203 99301203 1001 86380 86390 1
301087 99301087 1001 86380 86390 1
301576 99301576 1001 86380 86390 1
302240 99302240 1001 86380 86390 1
302260 99302260 1001 86380 86390 1
301954 99301954 1001 86380 86390 1
301870 99301870 1001 86380 86390 1
302427 99302427 1001 86380 86390 1
303083 99303083 1001 86380 86390 1
303153 99303153 1001 86380 86390 1
302804 99302804 1001 86380 86390 1
302818 99302818 1001 86380 86390 1
302759 99302759 1001 86380 86390 1
302647 99302647 1001 86380 86390 1
303255 99303255 1001 86380 86390 1
303973 99303973 1001 86380 86390 1
303506 99303506 1001 86380 86390 1
303537 99303537 1001 86380 86390 1
304212 99304212 1001 86380 86390 1
304187 99304187 1001 86380 86390 1
304201 99304201 1001 86380 86390 1
304151 99304151 1001 86380 86390 1
304223 99304223 1001 86380 86390 1
304821 99304821 1001 86380 86390 1
304753 99304753 1001 86380 86390 1
304252 99304252 1001 86380 86390 1
304241 99304241 1001 86380 86390 1
304959 99304959 1001 86380 86390 1
304860 99304860 1001 86380 86390 1
304981 99304981 1001 86380 86390 1
305036 99305036 1001 86380 86390 1
305584 99305584 1001 86380 86390 1
305485 99305485 1001 86380 86390 1
305629 99305629 1001 86380 86390 1
305428 99305428 1001 86380 86390 1
305459 99305459 1001 86380 86390 1
305260 99305260 1001 86380 86390 1
305270 99305270 1001 86380 86390 1
500031 99500031 1001 86380 86390 1
500744 99500744 1001 86380 86390 1
500430 99500430 1001 86380 86390 1
500348 99500348 1001 86380 86390 1
500255 99500255 1001 86380 86390 1
500895 99500895 1001 86380 86390 1
500973 99500973 1001 86380 86390 1
501000 99501000 1001 86380 86390 1
501557 99501557 1001 86380 86390 1
501292 99501292 1001 86380 86390 1
501372 99501372 1001 86380 86390 1
501079 99501079 1001 86380 86390 1
501722 99501722 1001 86380 86390 1
502169 99502169 1001 86380 86390 1
502183 99502183 1001 86380 86390 1
502152 99502152 1001 86380 86390 1
502007 99502007 1001 86380 86390 1
502476 99502476 1001 86380 86390 1
502659 99502659 1001 86380 86390 1
502522 99502522 1001 86380 86390 1
503032 99503032 1001 86380 86390 1
503020 99503020 1001 86380 86390 1
502858 99502858 1001 86380 86390 1
504033 99504033 1001 86380 86390 1
503771 99503771 1001 86380 86390 1
503774 99503774 1001 86380 86390 1
503840 99503840 1001 86380 86390 1
503844 99503844 1001 86380 86390 1
504144 99504144 1001 86380 86390 1
504256 99504256 1001 86380 86390 1
504608 99504608 1001 86380 86390 1
504732 99504732 1001 86380 86390 1
505089 99505089 1001 86380 86390 1
505055 99505055 1001 86380 86390 1
504978 99504978 1001 86380 86390 1
505731 99505731 1001 86380 86390 1
505319 99505319 1001 86380 86390 1
505211 99505211 1001 86380 86390 1
505172 99505172 1001 86380 86390 1
506315 99506315 1001 86380 86390 1
506282 99506282 1001 86380 86390 1
506169 99506169 1001 86380 86390 1
506392 99506392 1001 86380 86390 1
506970 99506970 1001 86380 86390 1
507597 99507597 1001 86380 86390 1
508094 99508094 1001 86380 86390 1
508161 99508161 1001 86380 86390 1
508243 99508243 1001 86380 86390 1
507829 99507829 1001 86380 86390 1
507791 99507791 1001 86380 86390 1
507756 99507756 1001 86380 86390 1
508299 99508299 1001 86380 86390 1
508417 99508417 1001 86380 86390 1
508392 99508392 1001 86380 86390 1
508255 99508255 1001 86380 86390 1
509034 99509034 1001 86380 86390 1
509163 99509163 1001 86380 86390 1
509738 99509738 1001 86380 86390 1
509752 99509752 1001 86380 86390 1
509845 99509845 1001 86380 86390 1
509913 99509913 1001 86380 86390 1
509948 99509948 1001 86380 86390 1
510408 99510408 1001 86380 86390 1
510306 99510306 1001 86380 86390 1
510762 99510762 1001 86380 86390 1
510807 99510807 1001 86380 86390 1
510850 99510850 1001 86380 86390 1
510773 99510773 1001 86380 86390 1
510916 99510916 1001 86380 86390 1
511503 99511503 1001 86380 86390 1
511505 99511505 1001 86380 86390 1
511470 99511470 1001 86380 86390 1
511382 99511382 1001 86380 86390 1
511511 99511511 1001 86380 86390 1
511410 99511410 1001 86380 86390 1
511205 99511205 1001 86380 86390 1
511326 99511326 1001 86380 86390 1
510983 99510983 1001 86380 86390 1
511710 99511710 1001 86380 86390 1
511755 99511755 1001 86380 86390 1
512050 99512050 1001 86380 86390 1
512567 99512567 1001 86380 86390 1
513089 99513089 1001 86380 86390 1
513070 99513070 1001 86380 86390 1
512879 99512879 1001 86380 86390 1
512931 99512931 1001 86380 86390 1
512996 99512996 1001 86380 86390 1
512945 99512945 1001 86380 86390 1
512639 99512639 1001 86380 86390 1
512629 99512629 1001 86380 86390 1
513280 99513280 1001 86380 86390 1
514029 99514029 1001 86380 86390 1
513791 99513791 1001 86380 86390 1
513463 99513463 1001 86380 86390 1
513541 99513541 1001 86380 86390 1
513574 99513574 1001 86380 86390 1
514207 99514207 1001 86380 86390 1
514618 99514618 1001 86380 86390 1
514635 99514635 1001 86380 86390 1
514984 99514984 1001 86380 86390 1
514237 99514237 1001 86380 86390 1
514896 99514896 1001 86380 86390 1
515481 99515481 1001 86380 86390 1
515643 99515643 1001 86380 86390 1
515450 99515450 1001 86380 86390 1
515841 99515841 1001 86380 86390 1
515727 99515727 1001 86380 86390 1
516426 99516426 1001 86380 86390 1
516256 99516256 1001 86380 86390 1
516208 99516208 1001 86380 86390 1
516117 99516117 1001 86380 86390 1
515890 99515890 1001 86380 86390 1
515900 99515900 1001 86380 86390 1
516668 99516668 1001 86380 86390 1
517185 99517185 1001 86380 86390 1
517136 99517136 1001 86380 86390 1
517227 99517227 1001 86380 86390 1
517284 99517284 1001 86380 86390 1
517014 99517014 1001 86380 86390 1
517040 99517040 1001 86380 86390 1
517056 99517056 1001 86380 86390 1
517062 99517062 1001 86380 86390 1
516805 99516805 1001 86380 86390 1
516754 99516754 1001 86380 86390 1
516780 99516780 1001 86380 86390 1
516901 99516901 1001 86380 86390 1
517983 99517983 1001 86380 86390 1
518018 99518018 1001 86380 86390 1
517764 99517764 1001 86380 86390 1
517830 99517830 1001 86380 86390 1
518235 99518235 1001 86380 86390 1
518261 99518261 1001 86380 86390 1
518972 99518972 1001 86380 86390 1
518744 99518744 1001 86380 86390 1
518746 99518746 1001 86380 86390 1
518747 99518747 1001 86380 86390 1
518623 99518623 1001 86380 86390 1
518457 99518457 1001 86380 86390 1
519771 99519771 1001 86380 86390 1
519452 99519452 1001 86380 86390 1
519207 99519207 1001 86380 86390 1
519341 99519341 1001 86380 86390 1
519397 99519397 1001 86380 86390 1
519884 99519884 1001 86380 86390 1
519975 99519975 1001 86380 86390 1
519861 99519861 1001 86380 86390 1
520167 99520167 1001 86380 86390 1
520738 99520738 1001 86380 86390 1
520803 99520803 1001 86380 86390 1
521420 99521420 1001 86380 86390 1
521293 99521293 1001 86380 86390 1
521245 99521245 1001 86380 86390 1
521017 99521017 1001 86380 86390 1
520940 99520940 1001 86380 86390 1
522128 99522128 1001 86380 86390 1
521779 99521779 1001 86380 86390 1
521681 99521681 1001 86380 86390 1
522324 99522324 1001 86380 86390 1
522744 99522744 1001 86380 86390 1
522798 99522798 1001 86380 86390 1
522537 99522537 1001 86380 86390 1
522511 99522511 1001 86380 86390 1
522577 99522577 1001 86380 86390 1
522540 99522540 1001 86380 86390 1
522554 99522554 1001 86380 86390 1
522684 99522684 1001 86380 86390 1
522673 99522673 1001 86380 86390 1
522547 99522547 1001 86380 86390 1
523300 99523300 1001 86380 86390 1
523263 99523263 1001 86380 86390 1
523150 99523150 1001 86380 86390 1
523270 99523270 1001 86380 86390 1
523791 99523791 1001 86380 86390 1
523650 99523650 1001 86380 86390 1
523605 99523605 1001 86380 86390 1
524104 99524104 1001 86380 86390 1
524080 99524080 1001 86380 86390 1
524135 99524135 1001 86380 86390 1
524581 99524581 1001 86380 86390 1
524576 99524576 1001 86380 86390 1
524206 99524206 1001 86380 86390 1
525444 99525444 1001 86380 86390 1
525457 99525457 1001 86380 86390 1
525242 99525242 1001 86380 86390 1
525245 99525245 1001 86380 86390 1
525044 99525044 1001 86380 86390 1
525112 99525112 1001 86380 86390 1
526324 99526324 1001 86380 86390 1
526366 99526366 1001 86380 86390 1
526368 99526368 1001 86380 86390 1
526414 99526414 1001 86380 86390 1
525836 99525836 1001 86380 86390 1
525849 99525849 1001 86380 86390 1
526530 99526530 1001 86380 86390 1
527096 99527096 1001 86380 86390 1
527063 99527063 1001 86380 86390 1
526889 99526889 1001 86380 86390 1
526871 99526871 1001 86380 86390 1
527039 99527039 1001 86380 86390 1
526745 99526745 1001 86380 86390 1
527275 99527275 1001 86380 86390 1
527426 99527426 1001 86380 86390 1
527746 99527746 1001 86380 86390 1
527538 99527538 1001 86380 86390 1
527529 99527529 1001 86380 86390 1
527504 99527504 1001 86380 86390 1
528171 99528171 1001 86380 86390 1
528252 99528252 1001 86380 86390 1
528518 99528518 1001 86380 86390 1
528558 99528558 1001 86380 86390 1
528678 99528678 1001 86380 86390 1
528417 99528417 1001 86380 86390 1
529106 99529106 1001 86380 86390 1
528967 99528967 1001 86380 86390 1
529072 99529072 1001 86380 86390 1
528974 99528974 1001 86380 86390 1
529013 99529013 1001 86380 86390 1
529622 99529622 1001 86380 86390 1
529687 99529687 1001 86380 86390 1
529446 99529446 1001 86380 86390 1
529414 99529414 1001 86380 86390 1
529210 99529210 1001 86380 86390 1
530496 99530496 1001 86380 86390 1
530232 99530232 1001 86380 86390 1
530223 99530223 1001 86380 86390 1
530176 99530176 1001 86380 86390 1
530068 99530068 1001 86380 86390 1
529980 99529980 1001 86380 86390 1
530748 99530748 1001 86380 86390 1
530717 99530717 1001 86380 86390 1
531212 99531212 1001 86380 86390 1
531294 99531294 1001 86380 86390 1
530957 99530957 1001 86380 86390 1
531423 99531423 1001 86380 86390 1
532110 99532110 1001 86380 86390 1
532060 99532060 1001 86380 86390 1
531936 99531936 1001 86380 86390 1
531949 99531949 1001 86380 86390 1
531621 99531621 1001 86380 86390 1
531777 99531777 1001 86380 86390 1
533012 99533012 1001 86380 86390 1
532900 99532900 1001 86380 86390 1
532662 99532662 1001 86380 86390 1
532701 99532701 1001 86380 86390 1
532820 99532820 1001 86380 86390 1
532513 99532513 1001 86380 86390 1
533739 99533739 1001 86380 86390 1
533702 99533702 1001 86380 86390 1
533485 99533485 1001 86380 86390 1
533513 99533513 1001 86380 86390 1
533526 99533526 1001 86380 86390 1
533362 99533362 1001 86380 86390 1
533893 99533893 1001 86380 86390 1
534035 99534035 1001 86380 86390 1
534555 99534555 1001 86380 86390 1
534486 99534486 1001 86380 86390 1
534300 99534300 1001 86380 86390 1
534373 99534373 1001 86380 86390 1
534088 99534088 1001 86380 86390 1
534882 99534882 1001 86380 86390 1
535343 99535343 1001 86380 86390 1
535137 99535137 1001 86380 86390 1
535189 99535189 1001 86380 86390 1
534946 99534946 1001 86380 86390 1
534949 99534949 1001 86380 86390 1
535554 99535554 1001 86380 86390 1
535595 99535595 1001 86380 86390 1
536291 99536291 1001 86380 86390 1
536188 99536188 1001 86380 86390 1
536230 99536230 1001 86380 86390 1
536122 99536122 1001 86380 86390 1
536102 99536102 1001 86380 86390 1
535717 99535717 1001 86380 86390 1
535817 99535817 1001 86380 86390 1
536414 99536414 1001 86380 86390 1
536506 99536506 1001 86380 86390 1
536471 99536471 1001 86380 86390 1
537062 99537062 1001 86380 86390 1
536993 99536993 1001 86380 86390 1
536921 99536921 1001 86380 86390 1
536864 99536864 1001 86380 86390 1
536743 99536743 1001 86380 86390 1
536734 99536734 1001 86380 86390 1
537237 99537237 1001 86380 86390 1
536542 99536542 1001 86380 86390 1
537913 99537913 1001 86380 86390 1
537868 99537868 1001 86380 86390 1
537704 99537704 1001 86380 86390 1
537471 99537471 1001 86380 86390 1
537475 99537475 1001 86380 86390 1
537450 99537450 1001 86380 86390 1
537520 99537520 1001 86380 86390 1
537379 99537379 1001 86380 86390 1
538662 99538662 1001 86380 86390 1
538515 99538515 1001 86380 86390 1
538207 99538207 1001 86380 86390 1
538385 99538385 1001 86380 86390 1
539326 99539326 1001 86380 86390 1
539356 99539356 1001 86380 86390 1
539683 99539683 1001 86380 86390 1
540287 99540287 1001 86380 86390 1
540136 99540136 1001 86380 86390 1
540208 99540208 1001 86380 86390 1
540508 99540508 1001 86380 86390 1
540667 99540667 1001 86380 86390 1
541267 99541267 1001 86380 86390 1
540985 99540985 1001 86380 86390 1
541076 99541076 1001 86380 86390 1
540921 99540921 1001 86380 86390 1
540895 99540895 1001 86380 86390 1
540929 99540929 1001 86380 86390 1
540944 99540944 1001 86380 86390 1
540747 99540747 1001 86380 86390 1
541301 99541301 1001 86380 86390 1
541328 99541328 1001 86380 86390 1
541953 99541953 1001 86380 86390 1
542077 99542077 1001 86380 86390 1
541798 99541798 1001 86380 86390 1
541722 99541722 1001 86380 86390 1
541681 99541681 1001 86380 86390 1
541592 99541592 1001 86380 86390 1
542896 99542896 1001 86380 86390 1
542904 99542904 1001 86380 86390 1
542543 99542543 1001 86380 86390 1
542419 99542419 1001 86380 86390 1
543052 99543052 1001 86380 86390 1
543605 99543605 1001 86380 86390 1
543749 99543749 1001 86380 86390 1
543335 99543335 1001 86380 86390 1
543232 99543232 1001 86380 86390 1
543237 99543237 1001 86380 86390 1
543808 99543808 1001 86380 86390 1
543836 99543836 1001 86380 86390 1
543891 99543891 1001 86380 86390 1
544511 99544511 1001 86380 86390 1
544553 99544553 1001 86380 86390 1
544454 99544454 1001 86380 86390 1
544249 99544249 1001 86380 86390 1
544718 99544718 1001 86380 86390 1
516644 474 1002 30121 33787 1
400332 99400332 1001 86380 86390 1
401440 99401440 1001 86380 86390 1
401620 99401620 1001 86380 86390 1
402020 99402020 1001 86380 86390 1
402480 99402480 1001 86380 86390 1
402591 99402591 1001 86380 86390 1
402667 99402667 1001 86380 86390 1
403418 99403418 1001 86380 86390 1
403361 99403361 1001 86380 86390 1
403679 99403679 1001 86380 86390 1
403908 99403908 1001 86380 86390 1
403845 99403845 1001 86380 86390 1
404048 99404048 1001 86380 86390 1
404087 99404087 1001 86380 86390 1
404249 99404249 1001 86380 86390 1
404311 99404311 1001 86380 86390 1
404459 99404459 1001 86380 86390 1
404768 99404768 1001 86380 86390 1
404952 99404952 1001 86380 86390 1
405045 99405045 1001 86380 86390 1
405268 99405268 1001 86380 86390 1
405382 99405382 1001 86380 86390 1
405350 99405350 1001 86380 86390 1
405554 99405554 1001 86380 86390 1
405746 99405746 1001 86380 86390 1
405667 99405667 1001 86380 86390 1
405692 99405692 1001 86380 86390 1
405837 99405837 1001 86380 86390 1
405779 99405779 1001 86380 86390 1
405885 99405885 1001 86380 86390 1
405945 99405945 1001 86380 86390 1
406226 99406226 1001 86380 86390 1
406569 99406569 1001 86380 86390 1
406531 99406531 1001 86380 86390 1
406887 99406887 1001 86380 86390 1
407238 99407238 1001 86380 86390 1
407436 99407436 1001 86380 86390 1
408025 99408025 1001 86380 86390 1
408183 99408183 1001 86380 86390 1
408642 99408642 1001 86380 86390 1
408747 99408747 1001 86380 86390 1
409708 99409708 1001 86380 86390 1
409962 99409962 1001 86380 86390 1
410115 99410115 1001 86380 86390 1
410705 99410705 1001 86380 86390 1
410715 99410715 1001 86380 86390 1
410640 99410640 1001 86380 86390 1
410757 99410757 1001 86380 86390 1
410878 99410878 1001 86380 86390 1
410869 99410869 1001 86380 86390 1
411086 99411086 1001 86380 86390 1
411148 99411148 1001 86380 86390 1
411631 99411631 1001 86380 86390 1
411695 99411695 1001 86380 86390 1
411949 99411949 1001 86380 86390 1
412010 99412010 1001 86380 86390 1
412070 99412070 1001 86380 86390 1
413424 99413424 1001 86380 86390 1
413663 99413663 1001 86380 86390 1
412892 99412892 1001 86380 86390 1
413197 99413197 1001 86380 86390 1
413077 99413077 1001 86380 86390 1
413079 99413079 1001 86380 86390 1
412755 99412755 1001 86380 86390 1
412827 99412827 1001 86380 86390 1
413919 99413919 1001 86380 86390 1
414984 99414984 1001 86380 86390 1
415109 99415109 1001 86380 86390 1
414745 99414745 1001 86380 86390 1
414746 99414746 1001 86380 86390 1
414139 99414139 1001 86380 86390 1
414412 99414412 1001 86380 86390 1
414390 99414390 1001 86380 86390 1
414493 99414493 1001 86380 86390 1
416732 99416732 1001 86380 86390 1
416070 99416070 1001 86380 86390 1
417395 99417395 1001 86380 86390 1
417190 99417190 1001 86380 86390 1
417554 99417554 1001 86380 86390 1
417440 99417440 1001 86380 86390 1
418650 99418650 1001 86380 86390 1
418414 99418414 1001 86380 86390 1
419770 99419770 1001 86380 86390 1
419918 99419918 1001 86380 86390 1
419316 99419316 1001 86380 86390 1
419325 99419325 1001 86380 86390 1
419557 99419557 1001 86380 86390 1
420769 99420769 1001 86380 86390 1
420474 99420474 1001 86380 86390 1
420725 99420725 1001 86380 86390 1
420732 99420732 1001 86380 86390 1
421875 99421875 1001 86380 86390 1
421038 99421038 1001 86380 86390 1
421099 99421099 1001 86380 86390 1
422282 99422282 1001 86380 86390 1
422265 99422265 1001 86380 86390 1
423433 99423433 1001 86380 86390 1
423647 99423647 1001 86380 86390 1
423246 99423246 1001 86380 86390 1
422971 99422971 1001 86380 86390 1
422882 99422882 1001 86380 86390 1
422754 99422754 1001 86380 86390 1
422757 99422757 1001 86380 86390 1
422733 99422733 1001 86380 86390 1
422616 99422616 1001 86380 86390 1
422568 99422568 1001 86380 86390 1
424069 99424069 1001 86380 86390 1
423797 99423797 1001 86380 86390 1
423963 99423963 1001 86380 86390 1
425134 99425134 1001 86380 86390 1
425349 99425349 1001 86380 86390 1
425242 99425242 1001 86380 86390 1
424565 99424565 1001 86380 86390 1
424468 99424468 1001 86380 86390 1
424454 99424454 1001 86380 86390 1
426723 99426723 1001 86380 86390 1
427063 99427063 1001 86380 86390 1
426771 99426771 1001 86380 86390 1
426890 99426890 1001 86380 86390 1
426660 99426660 1001 86380 86390 1
425951 99425951 1001 86380 86390 1
426171 99426171 1001 86380 86390 1
427418 99427418 1001 86380 86390 1
427522 99427522 1001 86380 86390 1
427281 99427281 1001 86380 86390 1
428427 99428427 1001 86380 86390 1
428706 99428706 1001 86380 86390 1
428282 99428282 1001 86380 86390 1
428222 99428222 1001 86380 86390 1
430284 99430284 1001 86380 86390 1
429752 99429752 1001 86380 86390 1
429640 99429640 1001 86380 86390 1
429671 99429671 1001 86380 86390 1
429727 99429727 1001 86380 86390 1
429870 99429870 1001 86380 86390 1
429431 99429431 1001 86380 86390 1
429292 99429292 1001 86380 86390 1
429411 99429411 1001 86380 86390 1
430795 99430795 1001 86380 86390 1
430511 99430511 1001 86380 86390 1
430403 99430403 1001 86380 86390 1
431708 99431708 1001 86380 86390 1
431860 99431860 1001 86380 86390 1
431785 99431785 1001 86380 86390 1
431329 99431329 1001 86380 86390 1
430932 99430932 1001 86380 86390 1
432268 99432268 1001 86380 86390 1
432355 99432355 1001 86380 86390 1
433202 99433202 1001 86380 86390 1
434719 99434719 1001 86380 86390 1
434702 99434702 1001 86380 86390 1
434215 99434215 1001 86380 86390 1
434412 99434412 1001 86380 86390 1
434553 99434553 1001 86380 86390 1
434306 99434306 1001 86380 86390 1
434417 99434417 1001 86380 86390 1
435623 99435623 1001 86380 86390 1
435712 99435712 1001 86380 86390 1
435692 99435692 1001 86380 86390 1
435720 99435720 1001 86380 86390 1
436833 99436833 1001 86380 86390 1
436819 99436819 1001 86380 86390 1
436822 99436822 1001 86380 86390 1
436911 99436911 1001 86380 86390 1
436779 99436779 1001 86380 86390 1
436548 99436548 1001 86380 86390 1
435949 99435949 1001 86380 86390 1
436034 99436034 1001 86380 86390 1
436225 99436225 1001 86380 86390 1
300087 99300087 1001 86380 86390 1
300065 99300065 1001 86380 86390 1
437286 99437286 1001 86380 86390 1
300664 99300664 1001 86380 86390 1
300476 99300476 1001 86380 86390 1
300453 99300453 1001 86380 86390 1
300234 99300234 1001 86380 86390 1
300771 99300771 1001 86380 86390 1
300836 99300836 1001 86380 86390 1
300736 99300736 1001 86380 86390 1
301368 99301368 1001 86380 86390 1
301397 99301397 1001 86380 86390 1
301340 99301340 1001 86380 86390 1
301305 99301305 1001 86380 86390 1
301076 99301076 1001 86380 86390 1
301748 99301748 1001 86380 86390 1
301660 99301660 1001 86380 86390 1
301738 99301738 1001 86380 86390 1
302320 99302320 1001 86380 86390 1
302179 99302179 1001 86380 86390 1
301907 99301907 1001 86380 86390 1
301769 99301769 1001 86380 86390 1
302575 99302575 1001 86380 86390 1
303179 99303179 1001 86380 86390 1
303184 99303184 1001 86380 86390 1
302810 99302810 1001 86380 86390 1
303371 99303371 1001 86380 86390 1
303642 99303642 1001 86380 86390 1
303697 99303697 1001 86380 86390 1
303710 99303710 1001 86380 86390 1
303468 99303468 1001 86380 86390 1
303446 99303446 1001 86380 86390 1
304109 99304109 1001 86380 86390 1
304188 99304188 1001 86380 86390 1
304794 99304794 1001 86380 86390 1
304464 99304464 1001 86380 86390 1
304468 99304468 1001 86380 86390 1
304363 99304363 1001 86380 86390 1
304878 99304878 1001 86380 86390 1
305597 99305597 1001 86380 86390 1
305346 99305346 1001 86380 86390 1
305335 99305335 1001 86380 86390 1
305194 99305194 1001 86380 86390 1
305692 99305692 1001 86380 86390 1
500666 99500666 1001 86380 86390 1
500803 99500803 1001 86380 86390 1
500759 99500759 1001 86380 86390 1
500203 99500203 1001 86380 86390 1
500828 99500828 1001 86380 86390 1
500985 99500985 1001 86380 86390 1
501399 99501399 1001 86380 86390 1
501097 99501097 1001 86380 86390 1
501780 99501780 1001 86380 86390 1
502367 99502367 1001 86380 86390 1
502209 99502209 1001 86380 86390 1
501898 99501898 1001 86380 86390 1
501950 99501950 1001 86380 86390 1
501866 99501866 1001 86380 86390 1
502652 99502652 1001 86380 86390 1
502604 99502604 1001 86380 86390 1
503115 99503115 1001 86380 86390 1
502776 99502776 1001 86380 86390 1
502815 99502815 1001 86380 86390 1
502702 99502702 1001 86380 86390 1
503394 99503394 1001 86380 86390 1
503407 99503407 1001 86380 86390 1
503421 99503421 1001 86380 86390 1
503434 99503434 1001 86380 86390 1
503400 99503400 1001 86380 86390 1
503310 99503310 1001 86380 86390 1
503932 99503932 1001 86380 86390 1
504013 99504013 1001 86380 86390 1
504052 99504052 1001 86380 86390 1
503900 99503900 1001 86380 86390 1
503804 99503804 1001 86380 86390 1
503526 99503526 1001 86380 86390 1
504310 99504310 1001 86380 86390 1
504147 99504147 1001 86380 86390 1
504791 99504791 1001 86380 86390 1
504912 99504912 1001 86380 86390 1
504809 99504809 1001 86380 86390 1
504784 99504784 1001 86380 86390 1
504724 99504724 1001 86380 86390 1
504508 99504508 1001 86380 86390 1
504968 99504968 1001 86380 86390 1
505011 99505011 1001 86380 86390 1
505131 99505131 1001 86380 86390 1
504964 99504964 1001 86380 86390 1
505603 99505603 1001 86380 86390 1
505605 99505605 1001 86380 86390 1
505743 99505743 1001 86380 86390 1
505393 99505393 1001 86380 86390 1
505280 99505280 1001 86380 86390 1
505247 99505247 1001 86380 86390 1
505963 99505963 1001 86380 86390 1
505954 99505954 1001 86380 86390 1
505772 99505772 1001 86380 86390 1
506541 99506541 1001 86380 86390 1
506252 99506252 1001 86380 86390 1
506229 99506229 1001 86380 86390 1
506157 99506157 1001 86380 86390 1
506620 99506620 1001 86380 86390 1
506743 99506743 1001 86380 86390 1
507346 99507346 1001 86380 86390 1
507344 99507344 1001 86380 86390 1
507217 99507217 1001 86380 86390 1
507168 99507168 1001 86380 86390 1
506845 99506845 1001 86380 86390 1
507500 99507500 1001 86380 86390 1
507455 99507455 1001 86380 86390 1
508135 99508135 1001 86380 86390 1
508106 99508106 1001 86380 86390 1
507852 99507852 1001 86380 86390 1
507997 99507997 1001 86380 86390 1
508024 99508024 1001 86380 86390 1
507788 99507788 1001 86380 86390 1
507764 99507764 1001 86380 86390 1
508372 99508372 1001 86380 86390 1
509037 99509037 1001 86380 86390 1
509062 99509062 1001 86380 86390 1
508955 99508955 1001 86380 86390 1
508685 99508685 1001 86380 86390 1
508724 99508724 1001 86380 86390 1
508611 99508611 1001 86380 86390 1
508483 99508483 1001 86380 86390 1
509729 99509729 1001 86380 86390 1
510625 99510625 1001 86380 86390 1
510692 99510692 1001 86380 86390 1
510626 99510626 1001 86380 86390 1
510640 99510640 1001 86380 86390 1
510704 99510704 1001 86380 86390 1
510367 99510367 1001 86380 86390 1
510406 99510406 1001 86380 86390 1
510447 99510447 1001 86380 86390 1
510733 99510733 1001 86380 86390 1
511405 99511405 1001 86380 86390 1
511550 99511550 1001 86380 86390 1
511220 99511220 1001 86380 86390 1
511145 99511145 1001 86380 86390 1
511200 99511200 1001 86380 86390 1
511190 99511190 1001 86380 86390 1
511110 99511110 1001 86380 86390 1
511020 99511020 1001 86380 86390 1
511734 99511734 1001 86380 86390 1
511582 99511582 1001 86380 86390 1
511613 99511613 1001 86380 86390 1
512002 99512002 1001 86380 86390 1
511977 99511977 1001 86380 86390 1
511874 99511874 1001 86380 86390 1
511949 99511949 1001 86380 86390 1
512535 99512535 1001 86380 86390 1
512484 99512484 1001 86380 86390 1
513054 99513054 1001 86380 86390 1
513029 99513029 1001 86380 86390 1
512969 99512969 1001 86380 86390 1
512830 99512830 1001 86380 86390 1
512744 99512744 1001 86380 86390 1
513332 99513332 1001 86380 86390 1
513923 99513923 1001 86380 86390 1
513475 99513475 1001 86380 86390 1
513516 99513516 1001 86380 86390 1
513445 99513445 1001 86380 86390 1
513536 99513536 1001 86380 86390 1
514679 99514679 1001 86380 86390 1
514773 99514773 1001 86380 86390 1
514496 99514496 1001 86380 86390 1
514644 99514644 1001 86380 86390 1
514493 99514493 1001 86380 86390 1
514636 99514636 1001 86380 86390 1
514625 99514625 1001 86380 86390 1
514968 99514968 1001 86380 86390 1
515047 99515047 1001 86380 86390 1
515543 99515543 1001 86380 86390 1
515464 99515464 1001 86380 86390 1
515192 99515192 1001 86380 86390 1
515818 99515818 1001 86380 86390 1
516319 99516319 1001 86380 86390 1
516363 99516363 1001 86380 86390 1
516417 99516417 1001 86380 86390 1
516469 99516469 1001 86380 86390 1
516180 99516180 1001 86380 86390 1
516067 99516067 1001 86380 86390 1
516611 99516611 1001 86380 86390 1
516565 99516565 1001 86380 86390 1
516527 99516527 1001 86380 86390 1
516593 99516593 1001 86380 86390 1
517220 99517220 1001 86380 86390 1
516962 99516962 1001 86380 86390 1
517027 99517027 1001 86380 86390 1
516880 99516880 1001 86380 86390 1
516855 99516855 1001 86380 86390 1
517475 99517475 1001 86380 86390 1
517379 99517379 1001 86380 86390 1
517354 99517354 1001 86380 86390 1
518133 99518133 1001 86380 86390 1
518135 99518135 1001 86380 86390 1
518136 99518136 1001 86380 86390 1
517858 99517858 1001 86380 86390 1
517955 99517955 1001 86380 86390 1
517556 99517556 1001 86380 86390 1
517621 99517621 1001 86380 86390 1
517680 99517680 1001 86380 86390 1
517550 99517550 1001 86380 86390 1
517720 99517720 1001 86380 86390 1
518164 99518164 1001 86380 86390 1
518286 99518286 1001 86380 86390 1
518737 99518737 1001 86380 86390 1
518765 99518765 1001 86380 86390 1
519156 99519156 1001 86380 86390 1
519171 99519171 1001 86380 86390 1
519184 99519184 1001 86380 86390 1
519055 99519055 1001 86380 86390 1
519109 99519109 1001 86380 86390 1
519071 99519071 1001 86380 86390 1
519021 99519021 1001 86380 86390 1
519614 99519614 1001 86380 86390 1
519680 99519680 1001 86380 86390 1
519709 99519709 1001 86380 86390 1
519456 99519456 1001 86380 86390 1
519425 99519425 1001 86380 86390 1
519872 99519872 1001 86380 86390 1
519873 99519873 1001 86380 86390 1
520448 99520448 1001 86380 86390 1
520596 99520596 1001 86380 86390 1
520482 99520482 1001 86380 86390 1
520261 99520261 1001 86380 86390 1
520022 99520022 1001 86380 86390 1
520050 99520050 1001 86380 86390 1
520041 99520041 1001 86380 86390 1
521222 99521222 1001 86380 86390 1
521179 99521179 1001 86380 86390 1
520887 99520887 1001 86380 86390 1
521503 99521503 1001 86380 86390 1
521467 99521467 1001 86380 86390 1
521552 99521552 1001 86380 86390 1
521604 99521604 1001 86380 86390 1
522173 99522173 1001 86380 86390 1
522042 99522042 1001 86380 86390 1
521791 99521791 1001 86380 86390 1
521707 99521707 1001 86380 86390 1
521734 99521734 1001 86380 86390 1
523015 99523015 1001 86380 86390 1
522826 99522826 1001 86380 86390 1
522753 99522753 1001 86380 86390 1
522696 99522696 1001 86380 86390 1
522571 99522571 1001 86380 86390 1
523128 99523128 1001 86380 86390 1
523273 99523273 1001 86380 86390 1
523293 99523293 1001 86380 86390 1
523282 99523282 1001 86380 86390 1
523747 99523747 1001 86380 86390 1
523502 99523502 1001 86380 86390 1
524003 99524003 1001 86380 86390 1
524146 99524146 1001 86380 86390 1
524577 99524577 1001 86380 86390 1
524644 99524644 1001 86380 86390 1
524294 99524294 1001 86380 86390 1
524204 99524204 1001 86380 86390 1
524198 99524198 1001 86380 86390 1
524237 99524237 1001 86380 86390 1
525510 99525510 1001 86380 86390 1
525303 99525303 1001 86380 86390 1
525124 99525124 1001 86380 86390 1
525100 99525100 1001 86380 86390 1
525036 99525036 1001 86380 86390 1
525723 99525723 1001 86380 86390 1
525737 99525737 1001 86380 86390 1
525718 99525718 1001 86380 86390 1
525734 99525734 1001 86380 86390 1
526338 99526338 1001 86380 86390 1
526411 99526411 1001 86380 86390 1
526113 99526113 1001 86380 86390 1
526139 99526139 1001 86380 86390 1
526171 99526171 1001 86380 86390 1
526055 99526055 1001 86380 86390 1
525922 99525922 1001 86380 86390 1
526558 99526558 1001 86380 86390 1
527162 99527162 1001 86380 86390 1
527066 99527066 1001 86380 86390 1
526954 99526954 1001 86380 86390 1
527013 99527013 1001 86380 86390 1
527407 99527407 1001 86380 86390 1
527438 99527438 1001 86380 86390 1
528064 99528064 1001 86380 86390 1
527477 99527477 1001 86380 86390 1
528151 99528151 1001 86380 86390 1
528196 99528196 1001 86380 86390 1
528721 99528721 1001 86380 86390 1
529548 99529548 1001 86380 86390 1
529138 99529138 1001 86380 86390 1
530551 99530551 1001 86380 86390 1
530347 99530347 1001 86380 86390 1
531228 99531228 1001 86380 86390 1
531325 99531325 1001 86380 86390 1
530969 99530969 1001 86380 86390 1
531155 99531155 1001 86380 86390 1
531078 99531078 1001 86380 86390 1
530914 99530914 1001 86380 86390 1
530869 99530869 1001 86380 86390 1
531450 99531450 1001 86380 86390 1
532146 99532146 1001 86380 86390 1
532012 99532012 1001 86380 86390 1
531922 99531922 1001 86380 86390 1
531987 99531987 1001 86380 86390 1
531953 99531953 1001 86380 86390 1
531799 99531799 1001 86380 86390 1
531984 99531984 1001 86380 86390 1
531642 99531642 1001 86380 86390 1
531655 99531655 1001 86380 86390 1
532365 99532365 1001 86380 86390 1
532867 99532867 1001 86380 86390 1
532582 99532582 1001 86380 86390 1
532494 99532494 1001 86380 86390 1
532482 99532482 1001 86380 86390 1
532563 99532563 1001 86380 86390 1
532447 99532447 1001 86380 86390 1
532616 99532616 1001 86380 86390 1
533211 99533211 1001 86380 86390 1
533225 99533225 1001 86380 86390 1
533085 99533085 1001 86380 86390 1
533705 99533705 1001 86380 86390 1
533718 99533718 1001 86380 86390 1
533531 99533531 1001 86380 86390 1
533328 99533328 1001 86380 86390 1
534050 99534050 1001 86380 86390 1
534000 99534000 1001 86380 86390 1
534014 99534014 1001 86380 86390 1
534027 99534027 1001 86380 86390 1
533899 99533899 1001 86380 86390 1
533992 99533992 1001 86380 86390 1
534530 99534530 1001 86380 86390 1
534509 99534509 1001 86380 86390 1
534668 99534668 1001 86380 86390 1
534553 99534553 1001 86380 86390 1
534355 99534355 1001 86380 86390 1
534360 99534360 1001 86380 86390 1
534143 99534143 1001 86380 86390 1
534137 99534137 1001 86380 86390 1
534814 99534814 1001 86380 86390 1
534879 99534879 1001 86380 86390 1
534868 99534868 1001 86380 86390 1
534809 99534809 1001 86380 86390 1
535472 99535472 1001 86380 86390 1
535152 99535152 1001 86380 86390 1
534973 99534973 1001 86380 86390 1
535051 99535051 1001 86380 86390 1
535040 99535040 1001 86380 86390 1
535575 99535575 1001 86380 86390 1
536256 99536256 1001 86380 86390 1
536325 99536325 1001 86380 86390 1
535815 99535815 1001 86380 86390 1
535841 99535841 1001 86380 86390 1
537097 99537097 1001 86380 86390 1
536855 99536855 1001 86380 86390 1
536850 99536850 1001 86380 86390 1
537892 99537892 1001 86380 86390 1
537720 99537720 1001 86380 86390 1
537609 99537609 1001 86380 86390 1
537512 99537512 1001 86380 86390 1
538136 99538136 1001 86380 86390 1
538751 99538751 1001 86380 86390 1
538967 99538967 1001 86380 86390 1
539014 99539014 1001 86380 86390 1
539506 99539506 1001 86380 86390 1
539299 99539299 1001 86380 86390 1
539143 99539143 1001 86380 86390 1
539821 99539821 1001 86380 86390 1
539798 99539798 1001 86380 86390 1
539773 99539773 1001 86380 86390 1
539675 99539675 1001 86380 86390 1
540631 99540631 1001 86380 86390 1
541164 99541164 1001 86380 86390 1
541156 99541156 1001 86380 86390 1
541182 99541182 1001 86380 86390 1
541250 99541250 1001 86380 86390 1
540922 99540922 1001 86380 86390 1
540856 99540856 1001 86380 86390 1
541333 99541333 1001 86380 86390 1
542034 99542034 1001 86380 86390 1
541735 99541735 1001 86380 86390 1
541762 99541762 1001 86380 86390 1
541856 99541856 1001 86380 86390 1
541794 99541794 1001 86380 86390 1
541608 99541608 1001 86380 86390 1
542149 99542149 1001 86380 86390 1
542227 99542227 1001 86380 86390 1
542746 99542746 1001 86380 86390 1
542924 99542924 1001 86380 86390 1
542580 99542580 1001 86380 86390 1
543073 99543073 1001 86380 86390 1
543028 99543028 1001 86380 86390 1
543030 99543030 1001 86380 86390 1
543560 99543560 1001 86380 86390 1
543470 99543470 1001 86380 86390 1
543336 99543336 1001 86380 86390 1
543264 99543264 1001 86380 86390 1
543799 99543799 1001 86380 86390 1
544549 99544549 1001 86380 86390 1
544425 99544425 1001 86380 86390 1
544532 99544532 1001 86380 86390 1
544226 99544226 1001 86380 86390 1
544244 99544244 1001 86380 86390 1
544043 99544043 1001 86380 86390 1
544693 99544693 1001 86380 86390 1
402839 983 1001 63540 64197 1
400012 99400012 1001 86380 86390 1
400272 99400272 1001 86380 86390 1
400451 99400451 1001 86380 86390 1
400649 99400649 1001 86380 86390 1
400787 99400787 1001 86380 86390 1
400810 99400810 1001 86380 86390 1
401159 99401159 1001 86380 86390 1
401544 99401544 1001 86380 86390 1
401522 99401522 1001 86380 86390 1
401594 99401594 1001 86380 86390 1
401967 99401967 1001 86380 86390 1
402158 99402158 1001 86380 86390 1
402298 99402298 1001 86380 86390 1
402491 99402491 1001 86380 86390 1
403614 99403614 1001 86380 86390 1
403792 99403792 1001 86380 86390 1
403822 99403822 1001 86380 86390 1
403883 99403883 1001 86380 86390 1
404433 99404433 1001 86380 86390 1
404593 99404593 1001 86380 86390 1
404670 99404670 1001 86380 86390 1
404902 99404902 1001 86380 86390 1
405077 99405077 1001 86380 86390 1
405374 99405374 1001 86380 86390 1
405459 99405459 1001 86380 86390 1
405501 99405501 1001 86380 86390 1
405601 99405601 1001 86380 86390 1
405870 99405870 1001 86380 86390 1
406091 99406091 1001 86380 86390 1
406122 99406122 1001 86380 86390 1
406668 99406668 1001 86380 86390 1
408004 99408004 1001 86380 86390 1
408174 99408174 1001 86380 86390 1
408501 99408501 1001 86380 86390 1
408701 99408701 1001 86380 86390 1
409174 99409174 1001 86380 86390 1
409405 99409405 1001 86380 86390 1
409637 99409637 1001 86380 86390 1
409935 99409935 1001 86380 86390 1
410475 99410475 1001 86380 86390 1
410802 99410802 1001 86380 86390 1
410874 99410874 1001 86380 86390 1
410960 99410960 1001 86380 86390 1
411102 99411102 1001 86380 86390 1
411364 99411364 1001 86380 86390 1
411536 99411536 1001 86380 86390 1
411937 99411937 1001 86380 86390 1
412043 99412043 1001 86380 86390 1
412071 99412071 1001 86380 86390 1
412314 99412314 1001 86380 86390 1
413420 99413420 1001 86380 86390 1
413216 99413216 1001 86380 86390 1
412555 99412555 1001 86380 86390 1
412674 99412674 1001 86380 86390 1
412539 99412539 1001 86380 86390 1
412818 99412818 1001 86380 86390 1
413874 99413874 1001 86380 86390 1
414024 99414024 1001 86380 86390 1
414653 99414653 1001 86380 86390 1
414667 99414667 1001 86380 86390 1
414198 99414198 1001 86380 86390 1
414240 99414240 1001 86380 86390 1
415399 99415399 1001 86380 86390 1
415383 99415383 1001 86380 86390 1
416905 99416905 1001 86380 86390 1
416158 99416158 1001 86380 86390 1
416491 99416491 1001 86380 86390 1
415800 99415800 1001 86380 86390 1
417233 99417233 1001 86380 86390 1
417220 99417220 1001 86380 86390 1
417228 99417228 1001 86380 86390 1
417423 99417423 1001 86380 86390 1
417567 99417567 1001 86380 86390 1
418513 99418513 1001 86380 86390 1
418761 99418761 1001 86380 86390 1
418138 99418138 1001 86380 86390 1
418208 99418208 1001 86380 86390 1
417730 99417730 1001 86380 86390 1
419034 99419034 1001 86380 86390 1
420182 99420182 1001 86380 86390 1
419643 99419643 1001 86380 86390 1
419977 99419977 1001 86380 86390 1
419937 99419937 1001 86380 86390 1
419427 99419427 1001 86380 86390 1
420684 99420684 1001 86380 86390 1
421870 99421870 1001 86380 86390 1
421914 99421914 1001 86380 86390 1
420867 99420867 1001 86380 86390 1
421005 99421005 1001 86380 86390 1
420938 99420938 1001 86380 86390 1
422271 99422271 1001 86380 86390 1
422304 99422304 1001 86380 86390 1
422458 99422458 1001 86380 86390 1
422179 99422179 1001 86380 86390 1
423054 99423054 1001 86380 86390 1
423151 99423151 1001 86380 86390 1
422533 99422533 1001 86380 86390 1
425111 99425111 1001 86380 86390 1
425040 99425040 1001 86380 86390 1
425101 99425101 1001 86380 86390 1
424917 99424917 1001 86380 86390 1
424223 99424223 1001 86380 86390 1
424288 99424288 1001 86380 86390 1
426718 99426718 1001 86380 86390 1
426993 99426993 1001 86380 86390 1
426668 99426668 1001 86380 86390 1
426255 99426255 1001 86380 86390 1
426109 99426109 1001 86380 86390 1
427150 99427150 1001 86380 86390 1
427507 99427507 1001 86380 86390 1
428627 99428627 1001 86380 86390 1
428007 99428007 1001 86380 86390 1
428239 99428239 1001 86380 86390 1
428131 99428131 1001 86380 86390 1
428221 99428221 1001 86380 86390 1
427967 99427967 1001 86380 86390 1
428944 99428944 1001 86380 86390 1
429013 99429013 1001 86380 86390 1
430317 99430317 1001 86380 86390 1
429976 99429976 1001 86380 86390 1
430109 99430109 1001 86380 86390 1
429824 99429824 1001 86380 86390 1
429263 99429263 1001 86380 86390 1
429218 99429218 1001 86380 86390 1
430512 99430512 1001 86380 86390 1
430783 99430783 1001 86380 86390 1
431965 99431965 1001 86380 86390 1
431318 99431318 1001 86380 86390 1
431061 99431061 1001 86380 86390 1
431245 99431245 1001 86380 86390 1
433391 99433391 1001 86380 86390 1
433402 99433402 1001 86380 86390 1
433240 99433240 1001 86380 86390 1
433281 99433281 1001 86380 86390 1
433285 99433285 1001 86380 86390 1
433186 99433186 1001 86380 86390 1
432759 99432759 1001 86380 86390 1
432621 99432621 1001 86380 86390 1
434093 99434093 1001 86380 86390 1
433778 99433778 1001 86380 86390 1
435037 99435037 1001 86380 86390 1
434852 99434852 1001 86380 86390 1
434380 99434380 1001 86380 86390 1
435444 99435444 1001 86380 86390 1
435816 99435816 1001 86380 86390 1
436871 99436871 1001 86380 86390 1
437055 99437055 1001 86380 86390 1
436933 99436933 1001 86380 86390 1
436745 99436745 1001 86380 86390 1
435988 99435988 1001 86380 86390 1
300047 99300047 1001 86380 86390 1
437197 99437197 1001 86380 86390 1
300554 99300554 1001 86380 86390 1
300870 99300870 1001 86380 86390 1
300758 99300758 1001 86380 86390 1
300965 99300965 1001 86380 86390 1
301641 99301641 1001 86380 86390 1
302344 99302344 1001 86380 86390 1
302231 99302231 1001 86380 86390 1
302284 99302284 1001 86380 86390 1
302323 99302323 1001 86380 86390 1
301930 99301930 1001 86380 86390 1
301768 99301768 1001 86380 86390 1
302581 99302581 1001 86380 86390 1
303067 99303067 1001 86380 86390 1
303146 99303146 1001 86380 86390 1
303060 99303060 1001 86380 86390 1
303013 99303013 1001 86380 86390 1
302937 99302937 1001 86380 86390 1
302899 99302899 1001 86380 86390 1
302967 99302967 1001 86380 86390 1
302617 99302617 1001 86380 86390 1
303960 99303960 1001 86380 86390 1
303833 99303833 1001 86380 86390 1
303926 99303926 1001 86380 86390 1
303664 99303664 1001 86380 86390 1
303442 99303442 1001 86380 86390 1
303471 99303471 1001 86380 86390 1
304224 99304224 1001 86380 86390 1
304091 99304091 1001 86380 86390 1
304771 99304771 1001 86380 86390 1
304594 99304594 1001 86380 86390 1
304634 99304634 1001 86380 86390 1
304935 99304935 1001 86380 86390 1
305049 99305049 1001 86380 86390 1
305610 99305610 1001 86380 86390 1
305590 99305590 1001 86380 86390 1
305442 99305442 1001 86380 86390 1
305284 99305284 1001 86380 86390 1
305169 99305169 1001 86380 86390 1
500471 99500471 1001 86380 86390 1
500566 99500566 1001 86380 86390 1
500847 99500847 1001 86380 86390 1
501490 99501490 1001 86380 86390 1
501299 99501299 1001 86380 86390 1
501380 99501380 1001 86380 86390 1
502301 99502301 1001 86380 86390 1
502425 99502425 1001 86380 86390 1
502296 99502296 1001 86380 86390 1
502122 99502122 1001 86380 86390 1
502136 99502136 1001 86380 86390 1
502164 99502164 1001 86380 86390 1
502015 99502015 1001 86380 86390 1
502475 99502475 1001 86380 86390 1
502467 99502467 1001 86380 86390 1
503172 99503172 1001 86380 86390 1
502709 99502709 1001 86380 86390 1
502732 99502732 1001 86380 86390 1
503626 99503626 1001 86380 86390 1
504180 99504180 1001 86380 86390 1
504867 99504867 1001 86380 86390 1
504862 99504862 1001 86380 86390 1
504938 99504938 1001 86380 86390 1
504731 99504731 1001 86380 86390 1
504671 99504671 1001 86380 86390 1
504521 99504521 1001 86380 86390 1
504498 99504498 1001 86380 86390 1
504397 99504397 1001 86380 86390 1
504501 99504501 1001 86380 86390 1
505077 99505077 1001 86380 86390 1
505580 99505580 1001 86380 86390 1
505729 99505729 1001 86380 86390 1
505546 99505546 1001 86380 86390 1
505198 99505198 1001 86380 86390 1
505873 99505873 1001 86380 86390 1
506559 99506559 1001 86380 86390 1
506470 99506470 1001 86380 86390 1
506476 99506476 1001 86380 86390 1
506100 99506100 1001 86380 86390 1
506651 99506651 1001 86380 86390 1
507222 99507222 1001 86380 86390 1
507379 99507379 1001 86380 86390 1
507216 99507216 1001 86380 86390 1
507013 99507013 1001 86380 86390 1
507015 99507015 1001 86380 86390 1
506932 99506932 1001 86380 86390 1
506986 99506986 1001 86380 86390 1
507000 99507000 1001 86380 86390 1
506978 99506978 1001 86380 86390 1
506927 99506927 1001 86380 86390 1
508187 99508187 1001 86380 86390 1
507900 99507900 1001 86380 86390 1
507942 99507942 1001 86380 86390 1
507984 99507984 1001 86380 86390 1
507725 99507725 1001 86380 86390 1
508452 99508452 1001 86380 86390 1
508396 99508396 1001 86380 86390 1
508332 99508332 1001 86380 86390 1
508958 99508958 1001 86380 86390 1
509245 99509245 1001 86380 86390 1
509132 99509132 1001 86380 86390 1
509800 99509800 1001 86380 86390 1
509801 99509801 1001 86380 86390 1
509580 99509580 1001 86380 86390 1
509637 99509637 1001 86380 86390 1
509400 99509400 1001 86380 86390 1
510057 99510057 1001 86380 86390 1
510000 99510000 1001 86380 86390 1
510672 99510672 1001 86380 86390 1
510724 99510724 1001 86380 86390 1
510881 99510881 1001 86380 86390 1
511161 99511161 1001 86380 86390 1
510939 99510939 1001 86380 86390 1
512328 99512328 1001 86380 86390 1
512009 99512009 1001 86380 86390 1
512003 99512003 1001 86380 86390 1
511823 99511823 1001 86380 86390 1
511890 99511890 1001 86380 86390 1
511933 99511933 1001 86380 86390 1
513067 99513067 1001 86380 86390 1
512843 99512843 1001 86380 86390 1
512766 99512766 1001 86380 86390 1
512677 99512677 1001 86380 86390 1
512656 99512656 1001 86380 86390 1
513357 99513357 1001 86380 86390 1
513296 99513296 1001 86380 86390 1
513298 99513298 1001 86380 86390 1
513326 99513326 1001 86380 86390 1
513237 99513237 1001 86380 86390 1
513869 99513869 1001 86380 86390 1
513885 99513885 1001 86380 86390 1
513817 99513817 1001 86380 86390 1
513779 99513779 1001 86380 86390 1
513755 99513755 1001 86380 86390 1
513423 99513423 1001 86380 86390 1
514114 99514114 1001 86380 86390 1
514754 99514754 1001 86380 86390 1
514708 99514708 1001 86380 86390 1
514509 99514509 1001 86380 86390 1
514593 99514593 1001 86380 86390 1
514573 99514573 1001 86380 86390 1
514241 99514241 1001 86380 86390 1
514414 99514414 1001 86380 86390 1
515049 99515049 1001 86380 86390 1
515651 99515651 1001 86380 86390 1
515551 99515551 1001 86380 86390 1
515681 99515681 1001 86380 86390 1
515272 99515272 1001 86380 86390 1
515153 99515153 1001 86380 86390 1
515078 99515078 1001 86380 86390 1
515171 99515171 1001 86380 86390 1
515226 99515226 1001 86380 86390 1
515138 99515138 1001 86380 86390 1
515709 99515709 1001 86380 86390 1
516122 99516122 1001 86380 86390 1
516260 99516260 1001 86380 86390 1
516196 99516196 1001 86380 86390 1
516068 99516068 1001 86380 86390 1
517181 99517181 1001 86380 86390 1
517261 99517261 1001 86380 86390 1
517200 99517200 1001 86380 86390 1
517213 99517213 1001 86380 86390 1
517314 99517314 1001 86380 86390 1
516925 99516925 1001 86380 86390 1
517084 99517084 1001 86380 86390 1
516793 99516793 1001 86380 86390 1
517528 99517528 1001 86380 86390 1
517416 99517416 1001 86380 86390 1
518031 99518031 1001 86380 86390 1
517844 99517844 1001 86380 86390 1
517859 99517859 1001 86380 86390 1
517925 99517925 1001 86380 86390 1
518223 99518223 1001 86380 86390 1
518757 99518757 1001 86380 86390 1
518599 99518599 1001 86380 86390 1
519725 99519725 1001 86380 86390 1
519677 99519677 1001 86380 86390 1
519420 99519420 1001 86380 86390 1
519300 99519300 1001 86380 86390 1
519210 99519210 1001 86380 86390 1
519933 99519933 1001 86380 86390 1
519925 99519925 1001 86380 86390 1
520534 99520534 1001 86380 86390 1
520157 99520157 1001 86380 86390 1
520792 99520792 1001 86380 86390 1
521289 99521289 1001 86380 86390 1
521421 99521421 1001 86380 86390 1
521398 99521398 1001 86380 86390 1
521213 99521213 1001 86380 86390 1
521239 99521239 1001 86380 86390 1
521218 99521218 1001 86380 86390 1
521117 99521117 1001 86380 86390 1
521042 99521042 1001 86380 86390 1
520849 99520849 1001 86380 86390 1
521575 99521575 1001 86380 86390 1
521667 99521667 1001 86380 86390 1
522221 99522221 1001 86380 86390 1
521732 99521732 1001 86380 86390 1
522336 99522336 1001 86380 86390 1
522481 99522481 1001 86380 86390 1
522859 99522859 1001 86380 86390 1
522515 99522515 1001 86380 86390 1
522659 99522659 1001 86380 86390 1
523272 99523272 1001 86380 86390 1
523151 99523151 1001 86380 86390 1
523864 99523864 1001 86380 86390 1
523607 99523607 1001 86380 86390 1
523347 99523347 1001 86380 86390 1
524024 99524024 1001 86380 86390 1
524664 99524664 1001 86380 86390 1
524520 99524520 1001 86380 86390 1
524378 99524378 1001 86380 86390 1
524497 99524497 1001 86380 86390 1
524367 99524367 1001 86380 86390 1
524172 99524172 1001 86380 86390 1
524239 99524239 1001 86380 86390 1
525524 99525524 1001 86380 86390 1
525408 99525408 1001 86380 86390 1
525452 99525452 1001 86380 86390 1
525478 99525478 1001 86380 86390 1
525173 99525173 1001 86380 86390 1
525168 99525168 1001 86380 86390 1
525832 99525832 1001 86380 86390 1
525851 99525851 1001 86380 86390 1
526591 99526591 1001 86380 86390 1
527101 99527101 1001 86380 86390 1
527055 99527055 1001 86380 86390 1
526986 99526986 1001 86380 86390 1
527025 99527025 1001 86380 86390 1
526860 99526860 1001 86380 86390 1
526770 99526770 1001 86380 86390 1
526794 99526794 1001 86380 86390 1
526639 99526639 1001 86380 86390 1
528055 99528055 1001 86380 86390 1
527667 99527667 1001 86380 86390 1
527853 99527853 1001 86380 86390 1
528737 99528737 1001 86380 86390 1
528536 99528536 1001 86380 86390 1
528537 99528537 1001 86380 86390 1
528428 99528428 1001 86380 86390 1
528338 99528338 1001 86380 86390 1
529624 99529624 1001 86380 86390 1
529527 99529527 1001 86380 86390 1
529352 99529352 1001 86380 86390 1
529391 99529391 1001 86380 86390 1
529251 99529251 1001 86380 86390 1
529900 99529900 1001 86380 86390 1
530364 99530364 1001 86380 86390 1
530396 99530396 1001 86380 86390 1
530206 99530206 1001 86380 86390 1
531257 99531257 1001 86380 86390 1
531021 99531021 1001 86380 86390 1
531090 99531090 1001 86380 86390 1
530978 99530978 1001 86380 86390 1
530778 99530778 1001 86380 86390 1
532187 99532187 1001 86380 86390 1
531623 99531623 1001 86380 86390 1
531758 99531758 1001 86380 86390 1
531686 99531686 1001 86380 86390 1
532327 99532327 1001 86380 86390 1
533002 99533002 1001 86380 86390 1
532985 99532985 1001 86380 86390 1
532665 99532665 1001 86380 86390 1
532514 99532514 1001 86380 86390 1
533783 99533783 1001 86380 86390 1
533737 99533737 1001 86380 86390 1
533764 99533764 1001 86380 86390 1
533663 99533663 1001 86380 86390 1
533609 99533609 1001 86380 86390 1
534529 99534529 1001 86380 86390 1
534672 99534672 1001 86380 86390 1
534364 99534364 1001 86380 86390 1
534398 99534398 1001 86380 86390 1
534321 99534321 1001 86380 86390 1
534464 99534464 1001 86380 86390 1
534091 99534091 1001 86380 86390 1
534786 99534786 1001 86380 86390 1
535386 99535386 1001 86380 86390 1
535316 99535316 1001 86380 86390 1
535240 99535240 1001 86380 86390 1
535150 99535150 1001 86380 86390 1
535171 99535171 1001 86380 86390 1
535019 99535019 1001 86380 86390 1
535035 99535035 1001 86380 86390 1
535088 99535088 1001 86380 86390 1
535590 99535590 1001 86380 86390 1
535657 99535657 1001 86380 86390 1
536156 99536156 1001 86380 86390 1
535949 99535949 1001 86380 86390 1
536119 99536119 1001 86380 86390 1
535828 99535828 1001 86380 86390 1
536426 99536426 1001 86380 86390 1
536535 99536535 1001 86380 86390 1
536396 99536396 1001 86380 86390 1
537142 99537142 1001 86380 86390 1
537055 99537055 1001 86380 86390 1
536776 99536776 1001 86380 86390 1
536841 99536841 1001 86380 86390 1
536810 99536810 1001 86380 86390 1
536598 99536598 1001 86380 86390 1
536692 99536692 1001 86380 86390 1
537172 99537172 1001 86380 86390 1
537821 99537821 1001 86380 86390 1
537933 99537933 1001 86380 86390 1
537628 99537628 1001 86380 86390 1
537497 99537497 1001 86380 86390 1
537511 99537511 1001 86380 86390 1
537524 99537524 1001 86380 86390 1
537554 99537554 1001 86380 86390 1
537455 99537455 1001 86380 86390 1
538778 99538778 1001 86380 86390 1
538474 99538474 1001 86380 86390 1
538222 99538222 1001 86380 86390 1
539380 99539380 1001 86380 86390 1
539120 99539120 1001 86380 86390 1
539723 99539723 1001 86380 86390 1
539701 99539701 1001 86380 86390 1
540346 99540346 1001 86380 86390 1
540424 99540424 1001 86380 86390 1
540360 99540360 1001 86380 86390 1
540271 99540271 1001 86380 86390 1
539939 99539939 1001 86380 86390 1
540659 99540659 1001 86380 86390 1
540492 99540492 1001 86380 86390 1
541271 99541271 1001 86380 86390 1
541022 99541022 1001 86380 86390 1
541024 99541024 1001 86380 86390 1
541013 99541013 1001 86380 86390 1
540912 99540912 1001 86380 86390 1
540711 99540711 1001 86380 86390 1
540790 99540790 1001 86380 86390 1
541407 99541407 1001 86380 86390 1
541408 99541408 1001 86380 86390 1
541437 99541437 1001 86380 86390 1
542094 99542094 1001 86380 86390 1
541825 99541825 1001 86380 86390 1
541555 99541555 1001 86380 86390 1
541583 99541583 1001 86380 86390 1
541662 99541662 1001 86380 86390 1
542245 99542245 1001 86380 86390 1
542236 99542236 1001 86380 86390 1
542278 99542278 1001 86380 86390 1
542177 99542177 1001 86380 86390 1
542128 99542128 1001 86380 86390 1
542817 99542817 1001 86380 86390 1
542789 99542789 1001 86380 86390 1
543045 99543045 1001 86380 86390 1
543619 99543619 1001 86380 86390 1
543581 99543581 1001 86380 86390 1
543665 99543665 1001 86380 86390 1
543615 99543615 1001 86380 86390 1
543542 99543542 1001 86380 86390 1
543387 99543387 1001 86380 86390 1
543557 99543557 1001 86380 86390 1
543166 99543166 1001 86380 86390 1
543292 99543292 1001 86380 86390 1
544571 99544571 1001 86380 86390 1
544585 99544585 1001 86380 86390 1
544224 99544224 1001 86380 86390 1
544372 99544372 1001 86380 86390 1
543993 99543993 1001 86380 86390 1
544112 99544112 1001 86380 86390 1
544178 99544178 1001 86380 86390 1
543984 99543984 1001 86380 86390 1
544180 99544180 1001 86380 86390 1
543999 99543999 1001 86380 86390 1
544027 99544027 1001 86380 86390 1
543977 99543977 1001 86380 86390 1
437134 375 1001 33240 33837 1
423967 951 1001 47580 47937 1
420146 1019 1001 41640 41997 1
500019 1042 1001 66706 67005 1
502853 770 1002 44721 57512 1
525081 865 1002 49991 52334 1
400255 99400255 1001 86380 86390 1
400853 99400853 1001 86380 86390 1
401451 99401451 1001 86380 86390 1
402093 99402093 1001 86380 86390 1
402476 99402476 1001 86380 86390 1
402519 99402519 1001 86380 86390 1
402564 99402564 1001 86380 86390 1
402751 99402751 1001 86380 86390 1
402824 99402824 1001 86380 86390 1
403124 99403124 1001 86380 86390 1
403211 99403211 1001 86380 86390 1
403336 99403336 1001 86380 86390 1
403479 99403479 1001 86380 86390 1
403490 99403490 1001 86380 86390 1
403667 99403667 1001 86380 86390 1
403801 99403801 1001 86380 86390 1
403946 99403946 1001 86380 86390 1
404069 99404069 1001 86380 86390 1
405474 99405474 1001 86380 86390 1
405718 99405718 1001 86380 86390 1
405793 99405793 1001 86380 86390 1
407586 99407586 1001 86380 86390 1
407672 99407672 1001 86380 86390 1
408252 99408252 1001 86380 86390 1
408742 99408742 1001 86380 86390 1
409150 99409150 1001 86380 86390 1
409110 99409110 1001 86380 86390 1
409077 99409077 1001 86380 86390 1
409282 99409282 1001 86380 86390 1
410095 99410095 1001 86380 86390 1
410117 99410117 1001 86380 86390 1
410254 99410254 1001 86380 86390 1
410438 99410438 1001 86380 86390 1
410454 99410454 1001 86380 86390 1
410511 99410511 1001 86380 86390 1
410496 99410496 1001 86380 86390 1
410875 99410875 1001 86380 86390 1
410972 99410972 1001 86380 86390 1
411287 99411287 1001 86380 86390 1
411924 99411924 1001 86380 86390 1
411880 99411880 1001 86380 86390 1
412165 99412165 1001 86380 86390 1
412346 99412346 1001 86380 86390 1
413179 99413179 1001 86380 86390 1
413085 99413085 1001 86380 86390 1
412575 99412575 1001 86380 86390 1
412866 99412866 1001 86380 86390 1
412669 99412669 1001 86380 86390 1
412810 99412810 1001 86380 86390 1
413801 99413801 1001 86380 86390 1
415129 99415129 1001 86380 86390 1
414838 99414838 1001 86380 86390 1
414550 99414550 1001 86380 86390 1
414557 99414557 1001 86380 86390 1
414177 99414177 1001 86380 86390 1
414195 99414195 1001 86380 86390 1
415431 99415431 1001 86380 86390 1
415376 99415376 1001 86380 86390 1
415666 99415666 1001 86380 86390 1
415895 99415895 1001 86380 86390 1
417232 99417232 1001 86380 86390 1
417060 99417060 1001 86380 86390 1
417847 99417847 1001 86380 86390 1
417854 99417854 1001 86380 86390 1
417843 99417843 1001 86380 86390 1
417914 99417914 1001 86380 86390 1
420150 99420150 1001 86380 86390 1
420409 99420409 1001 86380 86390 1
419852 99419852 1001 86380 86390 1
419752 99419752 1001 86380 86390 1
419645 99419645 1001 86380 86390 1
419491 99419491 1001 86380 86390 1
419593 99419593 1001 86380 86390 1
419380 99419380 1001 86380 86390 1
419535 99419535 1001 86380 86390 1
420668 99420668 1001 86380 86390 1
421622 99421622 1001 86380 86390 1
420918 99420918 1001 86380 86390 1
420936 99420936 1001 86380 86390 1
422220 99422220 1001 86380 86390 1
422234 99422234 1001 86380 86390 1
423626 99423626 1001 86380 86390 1
422906 99422906 1001 86380 86390 1
422915 99422915 1001 86380 86390 1
422705 99422705 1001 86380 86390 1
424024 99424024 1001 86380 86390 1
424112 99424112 1001 86380 86390 1
425156 99425156 1001 86380 86390 1
425165 99425165 1001 86380 86390 1
424762 99424762 1001 86380 86390 1
424789 99424789 1001 86380 86390 1
424816 99424816 1001 86380 86390 1
424878 99424878 1001 86380 86390 1
424441 99424441 1001 86380 86390 1
424515 99424515 1001 86380 86390 1
424234 99424234 1001 86380 86390 1
427113 99427113 1001 86380 86390 1
427003 99427003 1001 86380 86390 1
426861 99426861 1001 86380 86390 1
426518 99426518 1001 86380 86390 1
426434 99426434 1001 86380 86390 1
426318 99426318 1001 86380 86390 1
427251 99427251 1001 86380 86390 1
427975 99427975 1001 86380 86390 1
429022 99429022 1001 86380 86390 1
430094 99430094 1001 86380 86390 1
430331 99430331 1001 86380 86390 1
430207 99430207 1001 86380 86390 1
430459 99430459 1001 86380 86390 1
430438 99430438 1001 86380 86390 1
431696 99431696 1001 86380 86390 1
431922 99431922 1001 86380 86390 1
431171 99431171 1001 86380 86390 1
431178 99431178 1001 86380 86390 1
433670 99433670 1001 86380 86390 1
432938 99432938 1001 86380 86390 1
432501 99432501 1001 86380 86390 1
433912 99433912 1001 86380 86390 1
433825 99433825 1001 86380 86390 1
435039 99435039 1001 86380 86390 1
434637 99434637 1001 86380 86390 1
434974 99434974 1001 86380 86390 1
434794 99434794 1001 86380 86390 1
434408 99434408 1001 86380 86390 1
434299 99434299 1001 86380 86390 1
434249 99434249 1001 86380 86390 1
434311 99434311 1001 86380 86390 1
434465 99434465 1001 86380 86390 1
435610 99435610 1001 86380 86390 1
435821 99435821 1001 86380 86390 1
436487 99436487 1001 86380 86390 1
436513 99436513 1001 86380 86390 1
300622 99300622 1001 86380 86390 1
300449 99300449 1001 86380 86390 1
300457 99300457 1001 86380 86390 1
300290 99300290 1001 86380 86390 1
300912 99300912 1001 86380 86390 1
301525 99301525 1001 86380 86390 1
301183 99301183 1001 86380 86390 1
301200 99301200 1001 86380 86390 1
301117 99301117 1001 86380 86390 1
301623 99301623 1001 86380 86390 1
301601 99301601 1001 86380 86390 1
302346 99302346 1001 86380 86390 1
302202 99302202 1001 86380 86390 1
302333 99302333 1001 86380 86390 1
302350 99302350 1001 86380 86390 1
302314 99302314 1001 86380 86390 1
302302 99302302 1001 86380 86390 1
301803 99301803 1001 86380 86390 1
301950 99301950 1001 86380 86390 1
302475 99302475 1001 86380 86390 1
302386 99302386 1001 86380 86390 1
302466 99302466 1001 86380 86390 1
302903 99302903 1001 86380 86390 1
303270 99303270 1001 86380 86390 1
303311 99303311 1001 86380 86390 1
303302 99303302 1001 86380 86390 1
303240 99303240 1001 86380 86390 1
303331 99303331 1001 86380 86390 1
303752 99303752 1001 86380 86390 1
304119 99304119 1001 86380 86390 1
304764 99304764 1001 86380 86390 1
304560 99304560 1001 86380 86390 1
304424 99304424 1001 86380 86390 1
304322 99304322 1001 86380 86390 1
304284 99304284 1001 86380 86390 1
304274 99304274 1001 86380 86390 1
304864 99304864 1001 86380 86390 1
305021 99305021 1001 86380 86390 1
305355 99305355 1001 86380 86390 1
500078 99500078 1001 86380 86390 1
500624 99500624 1001 86380 86390 1
500706 99500706 1001 86380 86390 1
500608 99500608 1001 86380 86390 1
500550 99500550 1001 86380 86390 1
500383 99500383 1001 86380 86390 1
500999 99500999 1001 86380 86390 1
501562 99501562 1001 86380 86390 1
501301 99501301 1001 86380 86390 1
501237 99501237 1001 86380 86390 1
501123 99501123 1001 86380 86390 1
501060 99501060 1001 86380 86390 1
501049 99501049 1001 86380 86390 1
501027 99501027 1001 86380 86390 1
502343 99502343 1001 86380 86390 1
502260 99502260 1001 86380 86390 1
501923 99501923 1001 86380 86390 1
502005 99502005 1001 86380 86390 1
501882 99501882 1001 86380 86390 1
502620 99502620 1001 86380 86390 1
502669 99502669 1001 86380 86390 1
502982 99502982 1001 86380 86390 1
503034 99503034 1001 86380 86390 1
503036 99503036 1001 86380 86390 1
502761 99502761 1001 86380 86390 1
502801 99502801 1001 86380 86390 1
502799 99502799 1001 86380 86390 1
503395 99503395 1001 86380 86390 1
503293 99503293 1001 86380 86390 1
503954 99503954 1001 86380 86390 1
504035 99504035 1001 86380 86390 1
503945 99503945 1001 86380 86390 1
503958 99503958 1001 86380 86390 1
503959 99503959 1001 86380 86390 1
503858 99503858 1001 86380 86390 1
503548 99503548 1001 86380 86390 1
503576 99503576 1001 86380 86390 1
503545 99503545 1001 86380 86390 1
503649 99503649 1001 86380 86390 1
504288 99504288 1001 86380 86390 1
504198 99504198 1001 86380 86390 1
504202 99504202 1001 86380 86390 1
504849 99504849 1001 86380 86390 1
504624 99504624 1001 86380 86390 1
505685 99505685 1001 86380 86390 1
505698 99505698 1001 86380 86390 1
505582 99505582 1001 86380 86390 1
505691 99505691 1001 86380 86390 1
505435 99505435 1001 86380 86390 1
505559 99505559 1001 86380 86390 1
505318 99505318 1001 86380 86390 1
505283 99505283 1001 86380 86390 1
505354 99505354 1001 86380 86390 1
506494 99506494 1001 86380 86390 1
506451 99506451 1001 86380 86390 1
506290 99506290 1001 86380 86390 1
506254 99506254 1001 86380 86390 1
506219 99506219 1001 86380 86390 1
506091 99506091 1001 86380 86390 1
506092 99506092 1001 86380 86390 1
506043 99506043 1001 86380 86390 1
506178 99506178 1001 86380 86390 1
507320 99507320 1001 86380 86390 1
507273 99507273 1001 86380 86390 1
507172 99507172 1001 86380 86390 1
506973 99506973 1001 86380 86390 1
507620 99507620 1001 86380 86390 1
507495 99507495 1001 86380 86390 1
508274 99508274 1001 86380 86390 1
508952 99508952 1001 86380 86390 1
509067 99509067 1001 86380 86390 1
509022 99509022 1001 86380 86390 1
508907 99508907 1001 86380 86390 1
508665 99508665 1001 86380 86390 1
508497 99508497 1001 86380 86390 1
508542 99508542 1001 86380 86390 1
509130 99509130 1001 86380 86390 1
509169 99509169 1001 86380 86390 1
509133 99509133 1001 86380 86390 1
509823 99509823 1001 86380 86390 1
509677 99509677 1001 86380 86390 1
509409 99509409 1001 86380 86390 1
509319 99509319 1001 86380 86390 1
509296 99509296 1001 86380 86390 1
509970 99509970 1001 86380 86390 1
510699 99510699 1001 86380 86390 1
510554 99510554 1001 86380 86390 1
510510 99510510 1001 86380 86390 1
510498 99510498 1001 86380 86390 1
510490 99510490 1001 86380 86390 1
510237 99510237 1001 86380 86390 1
510228 99510228 1001 86380 86390 1
510836 99510836 1001 86380 86390 1
511538 99511538 1001 86380 86390 1
511234 99511234 1001 86380 86390 1
511345 99511345 1001 86380 86390 1
511117 99511117 1001 86380 86390 1
511669 99511669 1001 86380 86390 1
511670 99511670 1001 86380 86390 1
511748 99511748 1001 86380 86390 1
511678 99511678 1001 86380 86390 1
511992 99511992 1001 86380 86390 1
511785 99511785 1001 86380 86390 1
511804 99511804 1001 86380 86390 1
512488 99512488 1001 86380 86390 1
513146 99513146 1001 86380 86390 1
513031 99513031 1001 86380 86390 1
513059 99513059 1001 86380 86390 1
512875 99512875 1001 86380 86390 1
512815 99512815 1001 86380 86390 1
512751 99512751 1001 86380 86390 1
513305 99513305 1001 86380 86390 1
513001 99513001 1001 86380 86390 1
513273 99513273 1001 86380 86390 1
513304 99513304 1001 86380 86390 1
514001 99514001 1001 86380 86390 1
514005 99514005 1001 86380 86390 1
513989 99513989 1001 86380 86390 1
513873 99513873 1001 86380 86390 1
513517 99513517 1001 86380 86390 1
514033 99514033 1001 86380 86390 1
514799 99514799 1001 86380 86390 1
514763 99514763 1001 86380 86390 1
514848 99514848 1001 86380 86390 1
514676 99514676 1001 86380 86390 1
514613 99514613 1001 86380 86390 1
514640 99514640 1001 86380 86390 1
514641 99514641 1001 86380 86390 1
514383 99514383 1001 86380 86390 1
515517 99515517 1001 86380 86390 1
515316 99515316 1001 86380 86390 1
515360 99515360 1001 86380 86390 1
515249 99515249 1001 86380 86390 1
515094 99515094 1001 86380 86390 1
515099 99515099 1001 86380 86390 1
515866 99515866 1001 86380 86390 1
516476 99516476 1001 86380 86390 1
516421 99516421 1001 86380 86390 1
516100 99516100 1001 86380 86390 1
515977 99515977 1001 86380 86390 1
516699 99516699 1001 86380 86390 1
517289 99517289 1001 86380 86390 1
517165 99517165 1001 86380 86390 1
517243 99517243 1001 86380 86390 1
517419 99517419 1001 86380 86390 1
518049 99518049 1001 86380 86390 1
518105 99518105 1001 86380 86390 1
518002 99518002 1001 86380 86390 1
517887 99517887 1001 86380 86390 1
517632 99517632 1001 86380 86390 1
517746 99517746 1001 86380 86390 1
518288 99518288 1001 86380 86390 1
518837 99518837 1001 86380 86390 1
518615 99518615 1001 86380 86390 1
519024 99519024 1001 86380 86390 1
519001 99519001 1001 86380 86390 1
519032 99519032 1001 86380 86390 1
519475 99519475 1001 86380 86390 1
519363 99519363 1001 86380 86390 1
519333 99519333 1001 86380 86390 1
519929 99519929 1001 86380 86390 1
520538 99520538 1001 86380 86390 1
520582 99520582 1001 86380 86390 1
520289 99520289 1001 86380 86390 1
520138 99520138 1001 86380 86390 1
520025 99520025 1001 86380 86390 1
520147 99520147 1001 86380 86390 1
520676 99520676 1001 86380 86390 1
521440 99521440 1001 86380 86390 1
521070 99521070 1001 86380 86390 1
520995 99520995 1001 86380 86390 1
520983 99520983 1001 86380 86390 1
520958 99520958 1001 86380 86390 1
520984 99520984 1001 86380 86390 1
521502 99521502 1001 86380 86390 1
522292 99522292 1001 86380 86390 1
522265 99522265 1001 86380 86390 1
522098 99522098 1001 86380 86390 1
522137 99522137 1001 86380 86390 1
521702 99521702 1001 86380 86390 1
521833 99521833 1001 86380 86390 1
521834 99521834 1001 86380 86390 1
521849 99521849 1001 86380 86390 1
522416 99522416 1001 86380 86390 1
523018 99523018 1001 86380 86390 1
522861 99522861 1001 86380 86390 1
522845 99522845 1001 86380 86390 1
522769 99522769 1001 86380 86390 1
522686 99522686 1001 86380 86390 1
523299 99523299 1001 86380 86390 1
523146 99523146 1001 86380 86390 1
523766 99523766 1001 86380 86390 1
523671 99523671 1001 86380 86390 1
523357 99523357 1001 86380 86390 1
523951 99523951 1001 86380 86390 1
524551 99524551 1001 86380 86390 1
524464 99524464 1001 86380 86390 1
524414 99524414 1001 86380 86390 1
524854 99524854 1001 86380 86390 1
525595 99525595 1001 86380 86390 1
525479 99525479 1001 86380 86390 1
525225 99525225 1001 86380 86390 1
525331 99525331 1001 86380 86390 1
525293 99525293 1001 86380 86390 1
525123 99525123 1001 86380 86390 1
525679 99525679 1001 86380 86390 1
526421 99526421 1001 86380 86390 1
526285 99526285 1001 86380 86390 1
526254 99526254 1001 86380 86390 1
525847 99525847 1001 86380 86390 1
525821 99525821 1001 86380 86390 1
525977 99525977 1001 86380 86390 1
526460 99526460 1001 86380 86390 1
526592 99526592 1001 86380 86390 1
526534 99526534 1001 86380 86390 1
526483 99526483 1001 86380 86390 1
527152 99527152 1001 86380 86390 1
526940 99526940 1001 86380 86390 1
527024 99527024 1001 86380 86390 1
526873 99526873 1001 86380 86390 1
526848 99526848 1001 86380 86390 1
527444 99527444 1001 86380 86390 1
528052 99528052 1001 86380 86390 1
527888 99527888 1001 86380 86390 1
527995 99527995 1001 86380 86390 1
527671 99527671 1001 86380 86390 1
528272 99528272 1001 86380 86390 1
528277 99528277 1001 86380 86390 1
528870 99528870 1001 86380 86390 1
528578 99528578 1001 86380 86390 1
528402 99528402 1001 86380 86390 1
529057 99529057 1001 86380 86390 1
529588 99529588 1001 86380 86390 1
529706 99529706 1001 86380 86390 1
529445 99529445 1001 86380 86390 1
529442 99529442 1001 86380 86390 1
529116 99529116 1001 86380 86390 1
529777 99529777 1001 86380 86390 1
529850 99529850 1001 86380 86390 1
529991 99529991 1001 86380 86390 1
529939 99529939 1001 86380 86390 1
530706 99530706 1001 86380 86390 1
530618 99530618 1001 86380 86390 1
531351 99531351 1001 86380 86390 1
531231 99531231 1001 86380 86390 1
531314 99531314 1001 86380 86390 1
530830 99530830 1001 86380 86390 1
531486 99531486 1001 86380 86390 1
531554 99531554 1001 86380 86390 1
531870 99531870 1001 86380 86390 1
531885 99531885 1001 86380 86390 1
531911 99531911 1001 86380 86390 1
531875 99531875 1001 86380 86390 1
531904 99531904 1001 86380 86390 1
531969 99531969 1001 86380 86390 1
531631 99531631 1001 86380 86390 1
531660 99531660 1001 86380 86390 1
532764 99532764 1001 86380 86390 1
532732 99532732 1001 86380 86390 1
532527 99532527 1001 86380 86390 1
532545 99532545 1001 86380 86390 1
532612 99532612 1001 86380 86390 1
532432 99532432 1001 86380 86390 1
532589 99532589 1001 86380 86390 1
533161 99533161 1001 86380 86390 1
533092 99533092 1001 86380 86390 1
533787 99533787 1001 86380 86390 1
533843 99533843 1001 86380 86390 1
533645 99533645 1001 86380 86390 1
533492 99533492 1001 86380 86390 1
533585 99533585 1001 86380 86390 1
533934 99533934 1001 86380 86390 1
533865 99533865 1001 86380 86390 1
533905 99533905 1001 86380 86390 1
534598 99534598 1001 86380 86390 1
534599 99534599 1001 86380 86390 1
534549 99534549 1001 86380 86390 1
534550 99534550 1001 86380 86390 1
534632 99534632 1001 86380 86390 1
534455 99534455 1001 86380 86390 1
534367 99534367 1001 86380 86390 1
534308 99534308 1001 86380 86390 1
534229 99534229 1001 86380 86390 1
534100 99534100 1001 86380 86390 1
534787 99534787 1001 86380 86390 1
534817 99534817 1001 86380 86390 1
534871 99534871 1001 86380 86390 1
534757 99534757 1001 86380 86390 1
534822 99534822 1001 86380 86390 1
535355 99535355 1001 86380 86390 1
535282 99535282 1001 86380 86390 1
535181 99535181 1001 86380 86390 1
534923 99534923 1001 86380 86390 1
535599 99535599 1001 86380 86390 1
536284 99536284 1001 86380 86390 1
535976 99535976 1001 86380 86390 1
536002 99536002 1001 86380 86390 1
536079 99536079 1001 86380 86390 1
536062 99536062 1001 86380 86390 1
536050 99536050 1001 86380 86390 1
535728 99535728 1001 86380 86390 1
535898 99535898 1001 86380 86390 1
536497 99536497 1001 86380 86390 1
536537 99536537 1001 86380 86390 1
537075 99537075 1001 86380 86390 1
536552 99536552 1001 86380 86390 1
537244 99537244 1001 86380 86390 1
537296 99537296 1001 86380 86390 1
537248 99537248 1001 86380 86390 1
537339 99537339 1001 86380 86390 1
537887 99537887 1001 86380 86390 1
537928 99537928 1001 86380 86390 1
537683 99537683 1001 86380 86390 1
537620 99537620 1001 86380 86390 1
537741 99537741 1001 86380 86390 1
537374 99537374 1001 86380 86390 1
538185 99538185 1001 86380 86390 1
538622 99538622 1001 86380 86390 1
538687 99538687 1001 86380 86390 1
538613 99538613 1001 86380 86390 1
538805 99538805 1001 86380 86390 1
538809 99538809 1001 86380 86390 1
538544 99538544 1001 86380 86390 1
538523 99538523 1001 86380 86390 1
538491 99538491 1001 86380 86390 1
538199 99538199 1001 86380 86390 1
538358 99538358 1001 86380 86390 1
538860 99538860 1001 86380 86390 1
538977 99538977 1001 86380 86390 1
539481 99539481 1001 86380 86390 1
539116 99539116 1001 86380 86390 1
539054 99539054 1001 86380 86390 1
539954 99539954 1001 86380 86390 1
540523 99540523 1001 86380 86390 1
540641 99540641 1001 86380 86390 1
541097 99541097 1001 86380 86390 1
541289 99541289 1001 86380 86390 1
540991 99540991 1001 86380 86390 1
540729 99540729 1001 86380 86390 1
540708 99540708 1001 86380 86390 1
541294 99541294 1001 86380 86390 1
541415 99541415 1001 86380 86390 1
541772 99541772 1001 86380 86390 1
541779 99541779 1001 86380 86390 1
541727 99541727 1001 86380 86390 1
541654 99541654 1001 86380 86390 1
541655 99541655 1001 86380 86390 1
541604 99541604 1001 86380 86390 1
541631 99541631 1001 86380 86390 1
541606 99541606 1001 86380 86390 1
542184 99542184 1001 86380 86390 1
542216 99542216 1001 86380 86390 1
542704 99542704 1001 86380 86390 1
542562 99542562 1001 86380 86390 1
542631 99542631 1001 86380 86390 1
542554 99542554 1001 86380 86390 1
542371 99542371 1001 86380 86390 1
543110 99543110 1001 86380 86390 1
543100 99543100 1001 86380 86390 1
543144 99543144 1001 86380 86390 1
542993 99542993 1001 86380 86390 1
543580 99543580 1001 86380 86390 1
543645 99543645 1001 86380 86390 1
543506 99543506 1001 86380 86390 1
543834 99543834 1001 86380 86390 1
543847 99543847 1001 86380 86390 1
543890 99543890 1001 86380 86390 1
543903 99543903 1001 86380 86390 1
544594 99544594 1001 86380 86390 1
544513 99544513 1001 86380 86390 1
544586 99544586 1001 86380 86390 1
544403 99544403 1001 86380 86390 1
544343 99544343 1001 86380 86390 1
544193 99544193 1001 86380 86390 1
544208 99544208 1001 86380 86390 1
544647 99544647 1001 86380 86390 1
544622 99544622 1001 86380 86390 1
411870 1145 1001 34800 38517 1
400516 99400516 1001 86380 86390 1
400531 99400531 1001 86380 86390 1
400579 99400579 1001 86380 86390 1
400665 99400665 1001 86380 86390 1
401229 99401229 1001 86380 86390 1
402228 99402228 1001 86380 86390 1
402338 99402338 1001 86380 86390 1
403565 99403565 1001 86380 86390 1
403612 99403612 1001 86380 86390 1
403744 99403744 1001 86380 86390 1
404135 99404135 1001 86380 86390 1
404308 99404308 1001 86380 86390 1
404759 99404759 1001 86380 86390 1
404847 99404847 1001 86380 86390 1
404903 99404903 1001 86380 86390 1
404908 99404908 1001 86380 86390 1
405026 99405026 1001 86380 86390 1
405104 99405104 1001 86380 86390 1
405448 99405448 1001 86380 86390 1
405748 99405748 1001 86380 86390 1
405693 99405693 1001 86380 86390 1
405913 99405913 1001 86380 86390 1
405958 99405958 1001 86380 86390 1
406075 99406075 1001 86380 86390 1
406082 99406082 1001 86380 86390 1
406414 99406414 1001 86380 86390 1
406853 99406853 1001 86380 86390 1
406881 99406881 1001 86380 86390 1
407017 99407017 1001 86380 86390 1
407122 99407122 1001 86380 86390 1
407306 99407306 1001 86380 86390 1
407549 99407549 1001 86380 86390 1
407657 99407657 1001 86380 86390 1
408106 99408106 1001 86380 86390 1
408979 99408979 1001 86380 86390 1
409008 99409008 1001 86380 86390 1
409473 99409473 1001 86380 86390 1
409651 99409651 1001 86380 86390 1
409634 99409634 1001 86380 86390 1
409910 99409910 1001 86380 86390 1
410021 99410021 1001 86380 86390 1
410111 99410111 1001 86380 86390 1
410551 99410551 1001 86380 86390 1
410627 99410627 1001 86380 86390 1
410786 99410786 1001 86380 86390 1
410766 99410766 1001 86380 86390 1
410948 99410948 1001 86380 86390 1
410956 99410956 1001 86380 86390 1
411144 99411144 1001 86380 86390 1
411661 99411661 1001 86380 86390 1
413698 99413698 1001 86380 86390 1
413539 99413539 1001 86380 86390 1
413247 99413247 1001 86380 86390 1
412526 99412526 1001 86380 86390 1
412717 99412717 1001 86380 86390 1
413972 99413972 1001 86380 86390 1
413792 99413792 1001 86380 86390 1
413908 99413908 1001 86380 86390 1
415121 99415121 1001 86380 86390 1
415171 99415171 1001 86380 86390 1
414935 99414935 1001 86380 86390 1
414937 99414937 1001 86380 86390 1
414748 99414748 1001 86380 86390 1
414307 99414307 1001 86380 86390 1
414197 99414197 1001 86380 86390 1
415381 99415381 1001 86380 86390 1
416628 99416628 1001 86380 86390 1
416844 99416844 1001 86380 86390 1
417371 99417371 1001 86380 86390 1
417445 99417445 1001 86380 86390 1
417523 99417523 1001 86380 86390 1
418535 99418535 1001 86380 86390 1
418613 99418613 1001 86380 86390 1
418471 99418471 1001 86380 86390 1
418248 99418248 1001 86380 86390 1
418274 99418274 1001 86380 86390 1
418308 99418308 1001 86380 86390 1
418284 99418284 1001 86380 86390 1
418072 99418072 1001 86380 86390 1
417797 99417797 1001 86380 86390 1
417723 99417723 1001 86380 86390 1
418844 99418844 1001 86380 86390 1
418804 99418804 1001 86380 86390 1
420216 99420216 1001 86380 86390 1
420184 99420184 1001 86380 86390 1
419787 99419787 1001 86380 86390 1
419430 99419430 1001 86380 86390 1
419274 99419274 1001 86380 86390 1
419431 99419431 1001 86380 86390 1
419363 99419363 1001 86380 86390 1
419282 99419282 1001 86380 86390 1
420749 99420749 1001 86380 86390 1
420703 99420703 1001 86380 86390 1
421717 99421717 1001 86380 86390 1
422013 99422013 1001 86380 86390 1
421482 99421482 1001 86380 86390 1
421623 99421623 1001 86380 86390 1
421653 99421653 1001 86380 86390 1
421091 99421091 1001 86380 86390 1
422443 99422443 1001 86380 86390 1
422209 99422209 1001 86380 86390 1
423520 99423520 1001 86380 86390 1
423733 99423733 1001 86380 86390 1
423259 99423259 1001 86380 86390 1
422583 99422583 1001 86380 86390 1
424830 99424830 1001 86380 86390 1
426865 99426865 1001 86380 86390 1
427030 99427030 1001 86380 86390 1
426705 99426705 1001 86380 86390 1
426073 99426073 1001 86380 86390 1
427388 99427388 1001 86380 86390 1
427277 99427277 1001 86380 86390 1
428413 99428413 1001 86380 86390 1
428420 99428420 1001 86380 86390 1
428336 99428336 1001 86380 86390 1
427897 99427897 1001 86380 86390 1
427677 99427677 1001 86380 86390 1
427830 99427830 1001 86380 86390 1
429082 99429082 1001 86380 86390 1
430069 99430069 1001 86380 86390 1
429613 99429613 1001 86380 86390 1
429638 99429638 1001 86380 86390 1
429699 99429699 1001 86380 86390 1
429410 99429410 1001 86380 86390 1
429253 99429253 1001 86380 86390 1
430434 99430434 1001 86380 86390 1
431964 99431964 1001 86380 86390 1
431772 99431772 1001 86380 86390 1
431625 99431625 1001 86380 86390 1
431473 99431473 1001 86380 86390 1
431493 99431493 1001 86380 86390 1
431470 99431470 1001 86380 86390 1
431035 99431035 1001 86380 86390 1
431154 99431154 1001 86380 86390 1
430907 99430907 1001 86380 86390 1
432130 99432130 1001 86380 86390 1
433462 99433462 1001 86380 86390 1
433419 99433419 1001 86380 86390 1
433571 99433571 1001 86380 86390 1
433262 99433262 1001 86380 86390 1
432528 99432528 1001 86380 86390 1
433830 99433830 1001 86380 86390 1
433866 99433866 1001 86380 86390 1
434875 99434875 1001 86380 86390 1
435757 99435757 1001 86380 86390 1
435461 99435461 1001 86380 86390 1
437004 99437004 1001 86380 86390 1
436786 99436786 1001 86380 86390 1
436774 99436774 1001 86380 86390 1
436671 99436671 1001 86380 86390 1
436556 99436556 1001 86380 86390 1
436216 99436216 1001 86380 86390 1
436269 99436269 1001 86380 86390 1
436211 99436211 1001 86380 86390 1
300046 99300046 1001 86380 86390 1
437202 99437202 1001 86380 86390 1
300013 99300013 1001 86380 86390 1
300708 99300708 1001 86380 86390 1
300516 99300516 1001 86380 86390 1
300493 99300493 1001 86380 86390 1
300302 99300302 1001 86380 86390 1
300177 99300177 1001 86380 86390 1
300925 99300925 1001 86380 86390 1
300887 99300887 1001 86380 86390 1
300799 99300799 1001 86380 86390 1
301508 99301508 1001 86380 86390 1
301339 99301339 1001 86380 86390 1
300972 99300972 1001 86380 86390 1
301102 99301102 1001 86380 86390 1
301759 99301759 1001 86380 86390 1
301640 99301640 1001 86380 86390 1
302010 99302010 1001 86380 86390 1
302170 99302170 1001 86380 86390 1
301841 99301841 1001 86380 86390 1
301770 99301770 1001 86380 86390 1
301760 99301760 1001 86380 86390 1
302453 99302453 1001 86380 86390 1
303084 99303084 1001 86380 86390 1
303047 99303047 1001 86380 86390 1
303196 99303196 1001 86380 86390 1
303101 99303101 1001 86380 86390 1
302963 99302963 1001 86380 86390 1
302973 99302973 1001 86380 86390 1
302676 99302676 1001 86380 86390 1
302763 99302763 1001 86380 86390 1
302738 99302738 1001 86380 86390 1
303257 99303257 1001 86380 86390 1
303252 99303252 1001 86380 86390 1
303343 99303343 1001 86380 86390 1
303432 99303432 1001 86380 86390 1
303436 99303436 1001 86380 86390 1
303553 99303553 1001 86380 86390 1
304211 99304211 1001 86380 86390 1
304113 99304113 1001 86380 86390 1
304234 99304234 1001 86380 86390 1
304801 99304801 1001 86380 86390 1
304838 99304838 1001 86380 86390 1
304650 99304650 1001 86380 86390 1
304299 99304299 1001 86380 86390 1
304288 99304288 1001 86380 86390 1
304263 99304263 1001 86380 86390 1
305030 99305030 1001 86380 86390 1
304969 99304969 1001 86380 86390 1
305565 99305565 1001 86380 86390 1
305501 99305501 1001 86380 86390 1
305416 99305416 1001 86380 86390 1
305366 99305366 1001 86380 86390 1
500165 99500165 1001 86380 86390 1
500749 99500749 1001 86380 86390 1
500813 99500813 1001 86380 86390 1
500779 99500779 1001 86380 86390 1
500637 99500637 1001 86380 86390 1
500683 99500683 1001 86380 86390 1
500525 99500525 1001 86380 86390 1
500273 99500273 1001 86380 86390 1
501017 99501017 1001 86380 86390 1
500821 99500821 1001 86380 86390 1
501525 99501525 1001 86380 86390 1
501540 99501540 1001 86380 86390 1
501579 99501579 1001 86380 86390 1
501444 99501444 1001 86380 86390 1
501702 99501702 1001 86380 86390 1
501680 99501680 1001 86380 86390 1
501654 99501654 1001 86380 86390 1
501733 99501733 1001 86380 86390 1
502300 99502300 1001 86380 86390 1
502109 99502109 1001 86380 86390 1
502150 99502150 1001 86380 86390 1
502138 99502138 1001 86380 86390 1
502177 99502177 1001 86380 86390 1
502006 99502006 1001 86380 86390 1
502582 99502582 1001 86380 86390 1
502570 99502570 1001 86380 86390 1
502638 99502638 1001 86380 86390 1
502601 99502601 1001 86380 86390 1
502617 99502617 1001 86380 86390 1
502722 99502722 1001 86380 86390 1
502743 99502743 1001 86380 86390 1
502823 99502823 1001 86380 86390 1
503478 99503478 1001 86380 86390 1
504080 99504080 1001 86380 86390 1
504102 99504102 1001 86380 86390 1
504109 99504109 1001 86380 86390 1
503822 99503822 1001 86380 86390 1
503857 99503857 1001 86380 86390 1
503640 99503640 1001 86380 86390 1
503680 99503680 1001 86380 86390 1
503612 99503612 1001 86380 86390 1
504150 99504150 1001 86380 86390 1
504189 99504189 1001 86380 86390 1
504827 99504827 1001 86380 86390 1
504653 99504653 1001 86380 86390 1
504566 99504566 1001 86380 86390 1
505099 99505099 1001 86380 86390 1
504983 99504983 1001 86380 86390 1
505113 99505113 1001 86380 86390 1
505128 99505128 1001 86380 86390 1
505738 99505738 1001 86380 86390 1
505646 99505646 1001 86380 86390 1
505727 99505727 1001 86380 86390 1
505500 99505500 1001 86380 86390 1
505517 99505517 1001 86380 86390 1
505543 99505543 1001 86380 86390 1
505510 99505510 1001 86380 86390 1
505163 99505163 1001 86380 86390 1
505250 99505250 1001 86380 86390 1
505910 99505910 1001 86380 86390 1
505888 99505888 1001 86380 86390 1
505840 99505840 1001 86380 86390 1
506560 99506560 1001 86380 86390 1
506370 99506370 1001 86380 86390 1
506267 99506267 1001 86380 86390 1
506193 99506193 1001 86380 86390 1
506259 99506259 1001 86380 86390 1
506312 99506312 1001 86380 86390 1
506114 99506114 1001 86380 86390 1
505998 99505998 1001 86380 86390 1
506755 99506755 1001 86380 86390 1
507421 99507421 1001 86380 86390 1
507289 99507289 1001 86380 86390 1
507316 99507316 1001 86380 86390 1
507116 99507116 1001 86380 86390 1
507196 99507196 1001 86380 86390 1
506982 99506982 1001 86380 86390 1
506903 99506903 1001 86380 86390 1
507456 99507456 1001 86380 86390 1
508071 99508071 1001 86380 86390 1
508206 99508206 1001 86380 86390 1
508031 99508031 1001 86380 86390 1
507869 99507869 1001 86380 86390 1
507784 99507784 1001 86380 86390 1
507637 99507637 1001 86380 86390 1
508431 99508431 1001 86380 86390 1
509004 99509004 1001 86380 86390 1
508763 99508763 1001 86380 86390 1
508454 99508454 1001 86380 86390 1
509716 99509716 1001 86380 86390 1
509551 99509551 1001 86380 86390 1
509408 99509408 1001 86380 86390 1
510040 99510040 1001 86380 86390 1
510016 99510016 1001 86380 86390 1
510069 99510069 1001 86380 86390 1
510059 99510059 1001 86380 86390 1
509931 99509931 1001 86380 86390 1
510088 99510088 1001 86380 86390 1
510655 99510655 1001 86380 86390 1
510620 99510620 1001 86380 86390 1
510457 99510457 1001 86380 86390 1
510373 99510373 1001 86380 86390 1
510249 99510249 1001 86380 86390 1
510769 99510769 1001 86380 86390 1
510887 99510887 1001 86380 86390 1
511442 99511442 1001 86380 86390 1
511443 99511443 1001 86380 86390 1
511355 99511355 1001 86380 86390 1
511010 99511010 1001 86380 86390 1
510959 99510959 1001 86380 86390 1
511106 99511106 1001 86380 86390 1
511572 99511572 1001 86380 86390 1
512184 99512184 1001 86380 86390 1
512376 99512376 1001 86380 86390 1
512044 99512044 1001 86380 86390 1
512164 99512164 1001 86380 86390 1
512037 99512037 1001 86380 86390 1
511942 99511942 1001 86380 86390 1
511839 99511839 1001 86380 86390 1
512414 99512414 1001 86380 86390 1
513128 99513128 1001 86380 86390 1
513104 99513104 1001 86380 86390 1
513170 99513170 1001 86380 86390 1
513043 99513043 1001 86380 86390 1
513139 99513139 1001 86380 86390 1
512926 99512926 1001 86380 86390 1
512932 99512932 1001 86380 86390 1
512603 99512603 1001 86380 86390 1
513358 99513358 1001 86380 86390 1
513980 99513980 1001 86380 86390 1
514022 99514022 1001 86380 86390 1
514087 99514087 1001 86380 86390 1
514113 99514113 1001 86380 86390 1
514715 99514715 1001 86380 86390 1
514601 99514601 1001 86380 86390 1
514485 99514485 1001 86380 86390 1
514534 99514534 1001 86380 86390 1
514307 99514307 1001 86380 86390 1
515022 99515022 1001 86380 86390 1
514934 99514934 1001 86380 86390 1
515623 99515623 1001 86380 86390 1
515302 99515302 1001 86380 86390 1
515354 99515354 1001 86380 86390 1
515425 99515425 1001 86380 86390 1
515081 99515081 1001 86380 86390 1
515164 99515164 1001 86380 86390 1
516120 99516120 1001 86380 86390 1
515931 99515931 1001 86380 86390 1
516010 99516010 1001 86380 86390 1
515985 99515985 1001 86380 86390 1
516516 99516516 1001 86380 86390 1
517274 99517274 1001 86380 86390 1
516952 99516952 1001 86380 86390 1
517111 99517111 1001 86380 86390 1
516810 99516810 1001 86380 86390 1
516772 99516772 1001 86380 86390 1
516813 99516813 1001 86380 86390 1
516852 99516852 1001 86380 86390 1
517508 99517508 1001 86380 86390 1
517536 99517536 1001 86380 86390 1
517460 99517460 1001 86380 86390 1
518059 99518059 1001 86380 86390 1
517652 99517652 1001 86380 86390 1
517601 99517601 1001 86380 86390 1
518271 99518271 1001 86380 86390 1
518800 99518800 1001 86380 86390 1
518731 99518731 1001 86380 86390 1
518626 99518626 1001 86380 86390 1
519157 99519157 1001 86380 86390 1
518990 99518990 1001 86380 86390 1
519175 99519175 1001 86380 86390 1
519674 99519674 1001 86380 86390 1
519684 99519684 1001 86380 86390 1
519575 99519575 1001 86380 86390 1
519511 99519511 1001 86380 86390 1
519233 99519233 1001 86380 86390 1
519266 99519266 1001 86380 86390 1
519359 99519359 1001 86380 86390 1
519837 99519837 1001 86380 86390 1
519988 99519988 1001 86380 86390 1
520308 99520308 1001 86380 86390 1
520038 99520038 1001 86380 86390 1
520767 99520767 1001 86380 86390 1
521376 99521376 1001 86380 86390 1
521314 99521314 1001 86380 86390 1
521438 99521438 1001 86380 86390 1
521382 99521382 1001 86380 86390 1
521374 99521374 1001 86380 86390 1
520850 99520850 1001 86380 86390 1
521622 99521622 1001 86380 86390 1
521615 99521615 1001 86380 86390 1
521525 99521525 1001 86380 86390 1
522287 99522287 1001 86380 86390 1
521984 99521984 1001 86380 86390 1
521895 99521895 1001 86380 86390 1
521974 99521974 1001 86380 86390 1
521792 99521792 1001 86380 86390 1
522483 99522483 1001 86380 86390 1
522400 99522400 1001 86380 86390 1
522350 99522350 1001 86380 86390 1
523087 99523087 1001 86380 86390 1
522873 99522873 1001 86380 86390 1
522513 99522513 1001 86380 86390 1
523245 99523245 1001 86380 86390 1
523171 99523171 1001 86380 86390 1
523898 99523898 1001 86380 86390 1
523757 99523757 1001 86380 86390 1
523835 99523835 1001 86380 86390 1
523761 99523761 1001 86380 86390 1
523693 99523693 1001 86380 86390 1
523454 99523454 1001 86380 86390 1
523429 99523429 1001 86380 86390 1
523949 99523949 1001 86380 86390 1
524108 99524108 1001 86380 86390 1
524684 99524684 1001 86380 86390 1
524710 99524710 1001 86380 86390 1
524447 99524447 1001 86380 86390 1
524413 99524413 1001 86380 86390 1
524530 99524530 1001 86380 86390 1
524453 99524453 1001 86380 86390 1
524389 99524389 1001 86380 86390 1
524896 99524896 1001 86380 86390 1
525460 99525460 1001 86380 86390 1
525504 99525504 1001 86380 86390 1
525492 99525492 1001 86380 86390 1
525200 99525200 1001 86380 86390 1
525382 99525382 1001 86380 86390 1
525196 99525196 1001 86380 86390 1
525750 99525750 1001 86380 86390 1
525800 99525800 1001 86380 86390 1
526390 99526390 1001 86380 86390 1
526291 99526291 1001 86380 86390 1
526182 99526182 1001 86380 86390 1
525947 99525947 1001 86380 86390 1
525822 99525822 1001 86380 86390 1
526549 99526549 1001 86380 86390 1
526448 99526448 1001 86380 86390 1
526598 99526598 1001 86380 86390 1
526587 99526587 1001 86380 86390 1
527060 99527060 1001 86380 86390 1
527114 99527114 1001 86380 86390 1
527144 99527144 1001 86380 86390 1
526874 99526874 1001 86380 86390 1
526797 99526797 1001 86380 86390 1
526734 99526734 1001 86380 86390 1
528070 99528070 1001 86380 86390 1
527866 99527866 1001 86380 86390 1
527750 99527750 1001 86380 86390 1
527572 99527572 1001 86380 86390 1
528100 99528100 1001 86380 86390 1
528598 99528598 1001 86380 86390 1
528680 99528680 1001 86380 86390 1
528462 99528462 1001 86380 86390 1
528451 99528451 1001 86380 86390 1
528467 99528467 1001 86380 86390 1
528299 99528299 1001 86380 86390 1
528326 99528326 1001 86380 86390 1
528471 99528471 1001 86380 86390 1
529015 99529015 1001 86380 86390 1
529007 99529007 1001 86380 86390 1
529685 99529685 1001 86380 86390 1
529487 99529487 1001 86380 86390 1
529361 99529361 1001 86380 86390 1
529897 99529897 1001 86380 86390 1
529847 99529847 1001 86380 86390 1
529759 99529759 1001 86380 86390 1
529927 99529927 1001 86380 86390 1
530553 99530553 1001 86380 86390 1
530505 99530505 1001 86380 86390 1
530497 99530497 1001 86380 86390 1
530461 99530461 1001 86380 86390 1
530487 99530487 1001 86380 86390 1
530027 99530027 1001 86380 86390 1
530059 99530059 1001 86380 86390 1
530733 99530733 1001 86380 86390 1
530648 99530648 1001 86380 86390 1
530675 99530675 1001 86380 86390 1
530920 99530920 1001 86380 86390 1
531464 99531464 1001 86380 86390 1
532039 99532039 1001 86380 86390 1
532370 99532370 1001 86380 86390 1
532904 99532904 1001 86380 86390 1
532934 99532934 1001 86380 86390 1
532698 99532698 1001 86380 86390 1
532640 99532640 1001 86380 86390 1
533199 99533199 1001 86380 86390 1
533033 99533033 1001 86380 86390 1
533393 99533393 1001 86380 86390 1
533348 99533348 1001 86380 86390 1
533284 99533284 1001 86380 86390 1
533937 99533937 1001 86380 86390 1
534594 99534594 1001 86380 86390 1
534527 99534527 1001 86380 86390 1
534471 99534471 1001 86380 86390 1
534076 99534076 1001 86380 86390 1
534065 99534065 1001 86380 86390 1
534695 99534695 1001 86380 86390 1
534688 99534688 1001 86380 86390 1
535459 99535459 1001 86380 86390 1
535011 99535011 1001 86380 86390 1
535038 99535038 1001 86380 86390 1
535524 99535524 1001 86380 86390 1
536318 99536318 1001 86380 86390 1
536438 99536438 1001 86380 86390 1
536459 99536459 1001 86380 86390 1
537035 99537035 1001 86380 86390 1
536632 99536632 1001 86380 86390 1
537344 99537344 1001 86380 86390 1
537875 99537875 1001 86380 86390 1
537870 99537870 1001 86380 86390 1
537640 99537640 1001 86380 86390 1
537705 99537705 1001 86380 86390 1
537441 99537441 1001 86380 86390 1
538023 99538023 1001 86380 86390 1
538068 99538068 1001 86380 86390 1
538156 99538156 1001 86380 86390 1
538750 99538750 1001 86380 86390 1
538441 99538441 1001 86380 86390 1
538497 99538497 1001 86380 86390 1
538553 99538553 1001 86380 86390 1
538529 99538529 1001 86380 86390 1
538607 99538607 1001 86380 86390 1
538273 99538273 1001 86380 86390 1
538290 99538290 1001 86380 86390 1
538986 99538986 1001 86380 86390 1
539518 99539518 1001 86380 86390 1
539485 99539485 1001 86380 86390 1
539274 99539274 1001 86380 86390 1
539252 99539252 1001 86380 86390 1
539037 99539037 1001 86380 86390 1
539131 99539131 1001 86380 86390 1
539119 99539119 1001 86380 86390 1
539028 99539028 1001 86380 86390 1
539676 99539676 1001 86380 86390 1
539836 99539836 1001 86380 86390 1
539787 99539787 1001 86380 86390 1
539749 99539749 1001 86380 86390 1
540211 99540211 1001 86380 86390 1
539896 99539896 1001 86380 86390 1
540664 99540664 1001 86380 86390 1
541274 99541274 1001 86380 86390 1
541172 99541172 1001 86380 86390 1
541174 99541174 1001 86380 86390 1
541044 99541044 1001 86380 86390 1
541875 99541875 1001 86380 86390 1
541865 99541865 1001 86380 86390 1
541548 99541548 1001 86380 86390 1
542287 99542287 1001 86380 86390 1
542861 99542861 1001 86380 86390 1
542926 99542926 1001 86380 86390 1
542877 99542877 1001 86380 86390 1
542536 99542536 1001 86380 86390 1
542608 99542608 1001 86380 86390 1
542493 99542493 1001 86380 86390 1
542367 99542367 1001 86380 86390 1
543093 99543093 1001 86380 86390 1
543687 99543687 1001 86380 86390 1
543178 99543178 1001 86380 86390 1
543244 99543244 1001 86380 86390 1
543249 99543249 1001 86380 86390 1
543317 99543317 1001 86380 86390 1
543823 99543823 1001 86380 86390 1
543895 99543895 1001 86380 86390 1
544283 99544283 1001 86380 86390 1
544311 99544311 1001 86380 86390 1
544026 99544026 1001 86380 86390 1
544608 99544608 1001 86380 86390 1
544696 99544696 1001 86380 86390 1
400075 99400075 1001 86380 86390 1
400354 99400354 1001 86380 86390 1
400663 99400663 1001 86380 86390 1
401140 99401140 1001 86380 86390 1
401215 99401215 1001 86380 86390 1
402207 99402207 1001 86380 86390 1
402373 99402373 1001 86380 86390 1
402296 99402296 1001 86380 86390 1
402352 99402352 1001 86380 86390 1
402883 99402883 1001 86380 86390 1
403269 99403269 1001 86380 86390 1
403209 99403209 1001 86380 86390 1
403342 99403342 1001 86380 86390 1
403559 99403559 1001 86380 86390 1
404706 99404706 1001 86380 86390 1
405445 99405445 1001 86380 86390 1
405542 99405542 1001 86380 86390 1
406162 99406162 1001 86380 86390 1
406114 99406114 1001 86380 86390 1
406426 99406426 1001 86380 86390 1
406500 99406500 1001 86380 86390 1
406743 99406743 1001 86380 86390 1
406906 99406906 1001 86380 86390 1
406973 99406973 1001 86380 86390 1
407552 99407552 1001 86380 86390 1
407502 99407502 1001 86380 86390 1
407782 99407782 1001 86380 86390 1
407906 99407906 1001 86380 86390 1
407994 99407994 1001 86380 86390 1
408019 99408019 1001 86380 86390 1
408492 99408492 1001 86380 86390 1
408596 99408596 1001 86380 86390 1
408530 99408530 1001 86380 86390 1
408916 99408916 1001 86380 86390 1
409098 99409098 1001 86380 86390 1
409466 99409466 1001 86380 86390 1
409746 99409746 1001 86380 86390 1
409992 99409992 1001 86380 86390 1
410433 99410433 1001 86380 86390 1
410858 99410858 1001 86380 86390 1
411323 99411323 1001 86380 86390 1
411857 99411857 1001 86380 86390 1
411810 99411810 1001 86380 86390 1
412125 99412125 1001 86380 86390 1
412694 99412694 1001 86380 86390 1
412617 99412617 1001 86380 86390 1
412736 99412736 1001 86380 86390 1
413862 99413862 1001 86380 86390 1
414098 99414098 1001 86380 86390 1
415138 99415138 1001 86380 86390 1
414670 99414670 1001 86380 86390 1
414231 99414231 1001 86380 86390 1
415703 99415703 1001 86380 86390 1
415532 99415532 1001 86380 86390 1
415652 99415652 1001 86380 86390 1
415354 99415354 1001 86380 86390 1
416799 99416799 1001 86380 86390 1
416191 99416191 1001 86380 86390 1
416509 99416509 1001 86380 86390 1
415961 99415961 1001 86380 86390 1
416031 99416031 1001 86380 86390 1
417231 99417231 1001 86380 86390 1
417102 99417102 1001 86380 86390 1
418576 99418576 1001 86380 86390 1
418700 99418700 1001 86380 86390 1
418307 99418307 1001 86380 86390 1
418082 99418082 1001 86380 86390 1
418340 99418340 1001 86380 86390 1
418397 99418397 1001 86380 86390 1
418936 99418936 1001 86380 86390 1
419835 99419835 1001 86380 86390 1
420027 99420027 1001 86380 86390 1
419845 99419845 1001 86380 86390 1
419354 99419354 1001 86380 86390 1
419500 99419500 1001 86380 86390 1
419220 99419220 1001 86380 86390 1
420639 99420639 1001 86380 86390 1
422033 99422033 1001 86380 86390 1
422369 99422369 1001 86380 86390 1
422268 99422268 1001 86380 86390 1
423598 99423598 1001 86380 86390 1
423201 99423201 1001 86380 86390 1
422949 99422949 1001 86380 86390 1
424038 99424038 1001 86380 86390 1
425150 99425150 1001 86380 86390 1
425255 99425255 1001 86380 86390 1
424803 99424803 1001 86380 86390 1
424714 99424714 1001 86380 86390 1
424946 99424946 1001 86380 86390 1
424487 99424487 1001 86380 86390 1
425405 99425405 1001 86380 86390 1
425588 99425588 1001 86380 86390 1
426790 99426790 1001 86380 86390 1
426796 99426796 1001 86380 86390 1
426752 99426752 1001 86380 86390 1
426296 99426296 1001 86380 86390 1
426132 99426132 1001 86380 86390 1
427216 99427216 1001 86380 86390 1
428276 99428276 1001 86380 86390 1
428039 99428039 1001 86380 86390 1
428247 99428247 1001 86380 86390 1
427820 99427820 1001 86380 86390 1
427579 99427579 1001 86380 86390 1
427541 99427541 1001 86380 86390 1
428980 99428980 1001 86380 86390 1
430344 99430344 1001 86380 86390 1
429804 99429804 1001 86380 86390 1
429624 99429624 1001 86380 86390 1
429605 99429605 1001 86380 86390 1
431970 99431970 1001 86380 86390 1
432008 99432008 1001 86380 86390 1
431456 99431456 1001 86380 86390 1
431636 99431636 1001 86380 86390 1
431146 99431146 1001 86380 86390 1
430987 99430987 1001 86380 86390 1
433439 99433439 1001 86380 86390 1
433504 99433504 1001 86380 86390 1
433709 99433709 1001 86380 86390 1
432985 99432985 1001 86380 86390 1
432650 99432650 1001 86380 86390 1
435193 99435193 1001 86380 86390 1
435286 99435286 1001 86380 86390 1
435388 99435388 1001 86380 86390 1
434532 99434532 1001 86380 86390 1
434332 99434332 1001 86380 86390 1
436913 99436913 1001 86380 86390 1
437156 99437156 1001 86380 86390 1
436986 99436986 1001 86380 86390 1
436995 99436995 1001 86380 86390 1
437136 99437136 1001 86380 86390 1
436328 99436328 1001 86380 86390 1
300006 99300006 1001 86380 86390 1
300097 99300097 1001 86380 86390 1
300665 99300665 1001 86380 86390 1
300573 99300573 1001 86380 86390 1
300472 99300472 1001 86380 86390 1
300518 99300518 1001 86380 86390 1
300520 99300520 1001 86380 86390 1
300482 99300482 1001 86380 86390 1
300496 99300496 1001 86380 86390 1
300164 99300164 1001 86380 86390 1
300112 99300112 1001 86380 86390 1
301311 99301311 1001 86380 86390 1
301306 99301306 1001 86380 86390 1
300973 99300973 1001 86380 86390 1
301710 99301710 1001 86380 86390 1
301673 99301673 1001 86380 86390 1
302200 99302200 1001 86380 86390 1
302242 99302242 1001 86380 86390 1
302271 99302271 1001 86380 86390 1
302139 99302139 1001 86380 86390 1
302167 99302167 1001 86380 86390 1
302078 99302078 1001 86380 86390 1
302160 99302160 1001 86380 86390 1
301853 99301853 1001 86380 86390 1
301795 99301795 1001 86380 86390 1
303063 99303063 1001 86380 86390 1
302847 99302847 1001 86380 86390 1
302957 99302957 1001 86380 86390 1
303410 99303410 1001 86380 86390 1
303975 99303975 1001 86380 86390 1
303834 99303834 1001 86380 86390 1
303672 99303672 1001 86380 86390 1
303790 99303790 1001 86380 86390 1
303714 99303714 1001 86380 86390 1
303820 99303820 1001 86380 86390 1
303758 99303758 1001 86380 86390 1
303786 99303786 1001 86380 86390 1
303774 99303774 1001 86380 86390 1
303453 99303453 1001 86380 86390 1
303417 99303417 1001 86380 86390 1
303511 99303511 1001 86380 86390 1
304058 99304058 1001 86380 86390 1
304175 99304175 1001 86380 86390 1
304755 99304755 1001 86380 86390 1
304361 99304361 1001 86380 86390 1
304964 99304964 1001 86380 86390 1
305048 99305048 1001 86380 86390 1
305571 99305571 1001 86380 86390 1
305666 99305666 1001 86380 86390 1
305338 99305338 1001 86380 86390 1
305307 99305307 1001 86380 86390 1
305310 99305310 1001 86380 86390 1
305075 99305075 1001 86380 86390 1
500079 99500079 1001 86380 86390 1
500675 99500675 1001 86380 86390 1
500753 99500753 1001 86380 86390 1
500715 99500715 1001 86380 86390 1
500343 99500343 1001 86380 86390 1
500981 99500981 1001 86380 86390 1
501011 99501011 1001 86380 86390 1
501486 99501486 1001 86380 86390 1
501436 99501436 1001 86380 86390 1
501570 99501570 1001 86380 86390 1
501417 99501417 1001 86380 86390 1
501055 99501055 1001 86380 86390 1
502437 99502437 1001 86380 86390 1
502371 99502371 1001 86380 86390 1
502075 99502075 1001 86380 86390 1
502089 99502089 1001 86380 86390 1
501879 99501879 1001 86380 86390 1
501944 99501944 1001 86380 86390 1
502622 99502622 1001 86380 86390 1
502471 99502471 1001 86380 86390 1
503238 99503238 1001 86380 86390 1
502884 99502884 1001 86380 86390 1
503028 99503028 1001 86380 86390 1
502805 99502805 1001 86380 86390 1
502832 99502832 1001 86380 86390 1
502864 99502864 1001 86380 86390 1
503347 99503347 1001 86380 86390 1
504008 99504008 1001 86380 86390 1
503841 99503841 1001 86380 86390 1
503816 99503816 1001 86380 86390 1
503766 99503766 1001 86380 86390 1
503845 99503845 1001 86380 86390 1
503538 99503538 1001 86380 86390 1
503591 99503591 1001 86380 86390 1
503593 99503593 1001 86380 86390 1
503598 99503598 1001 86380 86390 1
504215 99504215 1001 86380 86390 1
504752 99504752 1001 86380 86390 1
504924 99504924 1001 86380 86390 1
504878 99504878 1001 86380 86390 1
504712 99504712 1001 86380 86390 1
504546 99504546 1001 86380 86390 1
504695 99504695 1001 86380 86390 1
504697 99504697 1001 86380 86390 1
504473 99504473 1001 86380 86390 1
504994 99504994 1001 86380 86390 1
505000 99505000 1001 86380 86390 1
505120 99505120 1001 86380 86390 1
505573 99505573 1001 86380 86390 1
505690 99505690 1001 86380 86390 1
505485 99505485 1001 86380 86390 1
505230 99505230 1001 86380 86390 1
505903 99505903 1001 86380 86390 1
506437 99506437 1001 86380 86390 1
506517 99506517 1001 86380 86390 1
506191 99506191 1001 86380 86390 1
506221 99506221 1001 86380 86390 1
506629 99506629 1001 86380 86390 1
507417 99507417 1001 86380 86390 1
507145 99507145 1001 86380 86390 1
507133 99507133 1001 86380 86390 1
507056 99507056 1001 86380 86390 1
507176 99507176 1001 86380 86390 1
506841 99506841 1001 86380 86390 1
506848 99506848 1001 86380 86390 1
506939 99506939 1001 86380 86390 1
507525 99507525 1001 86380 86390 1
508159 99508159 1001 86380 86390 1
508123 99508123 1001 86380 86390 1
508085 99508085 1001 86380 86390 1
508153 99508153 1001 86380 86390 1
507992 99507992 1001 86380 86390 1
508008 99508008 1001 86380 86390 1
507753 99507753 1001 86380 86390 1
508273 99508273 1001 86380 86390 1
508378 99508378 1001 86380 86390 1
508925 99508925 1001 86380 86390 1
508930 99508930 1001 86380 86390 1
508675 99508675 1001 86380 86390 1
508697 99508697 1001 86380 86390 1
509098 99509098 1001 86380 86390 1
509195 99509195 1001 86380 86390 1
509222 99509222 1001 86380 86390 1
509559 99509559 1001 86380 86390 1
509574 99509574 1001 86380 86390 1
509470 99509470 1001 86380 86390 1
509484 99509484 1001 86380 86390 1
509343 99509343 1001 86380 86390 1
510078 99510078 1001 86380 86390 1
510700 99510700 1001 86380 86390 1
510681 99510681 1001 86380 86390 1
510584 99510584 1001 86380 86390 1
510397 99510397 1001 86380 86390 1
510364 99510364 1001 86380 86390 1
510119 99510119 1001 86380 86390 1
510205 99510205 1001 86380 86390 1
510311 99510311 1001 86380 86390 1
510844 99510844 1001 86380 86390 1
510730 99510730 1001 86380 86390 1
511467 99511467 1001 86380 86390 1
511207 99511207 1001 86380 86390 1
511287 99511287 1001 86380 86390 1
511290 99511290 1001 86380 86390 1
511176 99511176 1001 86380 86390 1
511079 99511079 1001 86380 86390 1
511651 99511651 1001 86380 86390 1
512193 99512193 1001 86380 86390 1
512371 99512371 1001 86380 86390 1
512374 99512374 1001 86380 86390 1
511998 99511998 1001 86380 86390 1
511986 99511986 1001 86380 86390 1
512131 99512131 1001 86380 86390 1
511915 99511915 1001 86380 86390 1
513124 99513124 1001 86380 86390 1
512841 99512841 1001 86380 86390 1
512919 99512919 1001 86380 86390 1
513351 99513351 1001 86380 86390 1
514007 99514007 1001 86380 86390 1
513882 99513882 1001 86380 86390 1
513748 99513748 1001 86380 86390 1
513727 99513727 1001 86380 86390 1
513656 99513656 1001 86380 86390 1
513669 99513669 1001 86380 86390 1
514231 99514231 1001 86380 86390 1
514626 99514626 1001 86380 86390 1
514989 99514989 1001 86380 86390 1
514992 99514992 1001 86380 86390 1
515443 99515443 1001 86380 86390 1
515096 99515096 1001 86380 86390 1
515792 99515792 1001 86380 86390 1
515831 99515831 1001 86380 86390 1
516275 99516275 1001 86380 86390 1
516021 99516021 1001 86380 86390 1
517260 99517260 1001 86380 86390 1
517187 99517187 1001 86380 86390 1
516951 99516951 1001 86380 86390 1
516981 99516981 1001 86380 86390 1
516740 99516740 1001 86380 86390 1
517994 99517994 1001 86380 86390 1
518130 99518130 1001 86380 86390 1
518152 99518152 1001 86380 86390 1
518045 99518045 1001 86380 86390 1
517840 99517840 1001 86380 86390 1
517848 99517848 1001 86380 86390 1
518293 99518293 1001 86380 86390 1
518320 99518320 1001 86380 86390 1
518875 99518875 1001 86380 86390 1
518892 99518892 1001 86380 86390 1
518973 99518973 1001 86380 86390 1
518667 99518667 1001 86380 86390 1
518763 99518763 1001 86380 86390 1
518549 99518549 1001 86380 86390 1
518512 99518512 1001 86380 86390 1
519019 99519019 1001 86380 86390 1
519444 99519444 1001 86380 86390 1
519451 99519451 1001 86380 86390 1
519267 99519267 1001 86380 86390 1
519888 99519888 1001 86380 86390 1
519968 99519968 1001 86380 86390 1
519996 99519996 1001 86380 86390 1
520346 99520346 1001 86380 86390 1
520795 99520795 1001 86380 86390 1
520706 99520706 1001 86380 86390 1
520668 99520668 1001 86380 86390 1
520799 99520799 1001 86380 86390 1
521354 99521354 1001 86380 86390 1
521360 99521360 1001 86380 86390 1
520858 99520858 1001 86380 86390 1
522233 99522233 1001 86380 86390 1
522048 99522048 1001 86380 86390 1
521891 99521891 1001 86380 86390 1
521852 99521852 1001 86380 86390 1
521719 99521719 1001 86380 86390 1
522355 99522355 1001 86380 86390 1
522334 99522334 1001 86380 86390 1
523017 99523017 1001 86380 86390 1
522900 99522900 1001 86380 86390 1
522760 99522760 1001 86380 86390 1
522828 99522828 1001 86380 86390 1
522617 99522617 1001 86380 86390 1
522611 99522611 1001 86380 86390 1
523311 99523311 1001 86380 86390 1
523184 99523184 1001 86380 86390 1
523899 99523899 1001 86380 86390 1
523637 99523637 1001 86380 86390 1
523703 99523703 1001 86380 86390 1
523467 99523467 1001 86380 86390 1
524149 99524149 1001 86380 86390 1
524115 99524115 1001 86380 86390 1
524039 99524039 1001 86380 86390 1
524107 99524107 1001 86380 86390 1
524437 99524437 1001 86380 86390 1
524225 99524225 1001 86380 86390 1
524289 99524289 1001 86380 86390 1
524187 99524187 1001 86380 86390 1
524772 99524772 1001 86380 86390 1
524972 99524972 1001 86380 86390 1
525566 99525566 1001 86380 86390 1
525409 99525409 1001 86380 86390 1
525586 99525586 1001 86380 86390 1
525505 99525505 1001 86380 86390 1
525519 99525519 1001 86380 86390 1
525339 99525339 1001 86380 86390 1
525290 99525290 1001 86380 86390 1
525045 99525045 1001 86380 86390 1
525746 99525746 1001 86380 86390 1
525773 99525773 1001 86380 86390 1
526245 99526245 1001 86380 86390 1
526408 99526408 1001 86380 86390 1
526190 99526190 1001 86380 86390 1
525975 99525975 1001 86380 86390 1
526002 99526002 1001 86380 86390 1
525938 99525938 1001 86380 86390 1
525825 99525825 1001 86380 86390 1
526619 99526619 1001 86380 86390 1
526581 99526581 1001 86380 86390 1
526444 99526444 1001 86380 86390 1
527190 99527190 1001 86380 86390 1
527080 99527080 1001 86380 86390 1
526926 99526926 1001 86380 86390 1
526727 99526727 1001 86380 86390 1
527429 99527429 1001 86380 86390 1
527963 99527963 1001 86380 86390 1
527675 99527675 1001 86380 86390 1
527854 99527854 1001 86380 86390 1
528775 99528775 1001 86380 86390 1
528765 99528765 1001 86380 86390 1
528306 99528306 1001 86380 86390 1
528366 99528366 1001 86380 86390 1
528315 99528315 1001 86380 86390 1
528302 99528302 1001 86380 86390 1
528331 99528331 1001 86380 86390 1
529560 99529560 1001 86380 86390 1
529646 99529646 1001 86380 86390 1
529470 99529470 1001 86380 86390 1
529505 99529505 1001 86380 86390 1
529822 99529822 1001 86380 86390 1
529745 99529745 1001 86380 86390 1
529746 99529746 1001 86380 86390 1
529865 99529865 1001 86380 86390 1
529917 99529917 1001 86380 86390 1
530204 99530204 1001 86380 86390 1
529973 99529973 1001 86380 86390 1
530118 99530118 1001 86380 86390 1
530141 99530141 1001 86380 86390 1
531345 99531345 1001 86380 86390 1
531206 99531206 1001 86380 86390 1
531366 99531366 1001 86380 86390 1
531196 99531196 1001 86380 86390 1
531058 99531058 1001 86380 86390 1
530785 99530785 1001 86380 86390 1
530800 99530800 1001 86380 86390 1
531456 99531456 1001 86380 86390 1
531381 99531381 1001 86380 86390 1
532124 99532124 1001 86380 86390 1
531853 99531853 1001 86380 86390 1
531714 99531714 1001 86380 86390 1
532335 99532335 1001 86380 86390 1
532233 99532233 1001 86380 86390 1
532949 99532949 1001 86380 86390 1
532771 99532771 1001 86380 86390 1
532799 99532799 1001 86380 86390 1
532424 99532424 1001 86380 86390 1
533848 99533848 1001 86380 86390 1
533613 99533613 1001 86380 86390 1
533549 99533549 1001 86380 86390 1
533481 99533481 1001 86380 86390 1
533482 99533482 1001 86380 86390 1
533312 99533312 1001 86380 86390 1
533935 99533935 1001 86380 86390 1
534053 99534053 1001 86380 86390 1
533954 99533954 1001 86380 86390 1
533968 99533968 1001 86380 86390 1
534657 99534657 1001 86380 86390 1
534573 99534573 1001 86380 86390 1
534340 99534340 1001 86380 86390 1
534341 99534341 1001 86380 86390 1
534093 99534093 1001 86380 86390 1
534133 99534133 1001 86380 86390 1
534888 99534888 1001 86380 86390 1
534800 99534800 1001 86380 86390 1
534808 99534808 1001 86380 86390 1
535442 99535442 1001 86380 86390 1
535328 99535328 1001 86380 86390 1
535680 99535680 1001 86380 86390 1
535512 99535512 1001 86380 86390 1
535962 99535962 1001 86380 86390 1
536001 99536001 1001 86380 86390 1
535928 99535928 1001 86380 86390 1
535933 99535933 1001 86380 86390 1
536496 99536496 1001 86380 86390 1
537161 99537161 1001 86380 86390 1
536976 99536976 1001 86380 86390 1
536638 99536638 1001 86380 86390 1
537300 99537300 1001 86380 86390 1
537901 99537901 1001 86380 86390 1
537930 99537930 1001 86380 86390 1
537885 99537885 1001 86380 86390 1
537725 99537725 1001 86380 86390 1
537650 99537650 1001 86380 86390 1
537525 99537525 1001 86380 86390 1
537448 99537448 1001 86380 86390 1
537488 99537488 1001 86380 86390 1
537464 99537464 1001 86380 86390 1
537456 99537456 1001 86380 86390 1
537522 99537522 1001 86380 86390 1
538009 99538009 1001 86380 86390 1
538005 99538005 1001 86380 86390 1
538085 99538085 1001 86380 86390 1
538047 99538047 1001 86380 86390 1
538416 99538416 1001 86380 86390 1
538436 99538436 1001 86380 86390 1
538528 99538528 1001 86380 86390 1
538270 99538270 1001 86380 86390 1
539338 99539338 1001 86380 86390 1
539219 99539219 1001 86380 86390 1
539168 99539168 1001 86380 86390 1
539678 99539678 1001 86380 86390 1
539681 99539681 1001 86380 86390 1
539772 99539772 1001 86380 86390 1
540090 99540090 1001 86380 86390 1
540006 99540006 1001 86380 86390 1
541123 99541123 1001 86380 86390 1
540969 99540969 1001 86380 86390 1
540905 99540905 1001 86380 86390 1
540749 99540749 1001 86380 86390 1
540757 99540757 1001 86380 86390 1
540746 99540746 1001 86380 86390 1
541458 99541458 1001 86380 86390 1
541477 99541477 1001 86380 86390 1
541479 99541479 1001 86380 86390 1
541990 99541990 1001 86380 86390 1
542041 99542041 1001 86380 86390 1
541811 99541811 1001 86380 86390 1
541839 99541839 1001 86380 86390 1
541501 99541501 1001 86380 86390 1
541673 99541673 1001 86380 86390 1
542271 99542271 1001 86380 86390 1
542134 99542134 1001 86380 86390 1
542915 99542915 1001 86380 86390 1
542884 99542884 1001 86380 86390 1
542836 99542836 1001 86380 86390 1
542560 99542560 1001 86380 86390 1
542600 99542600 1001 86380 86390 1
542591 99542591 1001 86380 86390 1
543072 99543072 1001 86380 86390 1
543016 99543016 1001 86380 86390 1
543771 99543771 1001 86380 86390 1
543349 99543349 1001 86380 86390 1
543813 99543813 1001 86380 86390 1
543792 99543792 1001 86380 86390 1
544462 99544462 1001 86380 86390 1
544440 99544440 1001 86380 86390 1
544251 99544251 1001 86380 86390 1
544378 99544378 1001 86380 86390 1
544076 99544076 1001 86380 86390 1
430082 237 1001 72120 73557 1
511104 1043 1002 53439 58797 1
525097 977 1002 58334 60781 1
401089 99401089 1001 86380 86390 1
401106 99401106 1001 86380 86390 1
401261 99401261 1001 86380 86390 1
401437 99401437 1001 86380 86390 1
401386 99401386 1001 86380 86390 1
401662 99401662 1001 86380 86390 1
401586 99401586 1001 86380 86390 1
402320 99402320 1001 86380 86390 1
402630 99402630 1001 86380 86390 1
402906 99402906 1001 86380 86390 1
403296 99403296 1001 86380 86390 1
403212 99403212 1001 86380 86390 1
403589 99403589 1001 86380 86390 1
403658 99403658 1001 86380 86390 1
404107 99404107 1001 86380 86390 1
404696 99404696 1001 86380 86390 1
404750 99404750 1001 86380 86390 1
405002 99405002 1001 86380 86390 1
404970 99404970 1001 86380 86390 1
405063 99405063 1001 86380 86390 1
405387 99405387 1001 86380 86390 1
405344 99405344 1001 86380 86390 1
405820 99405820 1001 86380 86390 1
405940 99405940 1001 86380 86390 1
405915 99405915 1001 86380 86390 1
406302 99406302 1001 86380 86390 1
407070 99407070 1001 86380 86390 1
407677 99407677 1001 86380 86390 1
407919 99407919 1001 86380 86390 1
408076 99408076 1001 86380 86390 1
408295 99408295 1001 86380 86390 1
408357 99408357 1001 86380 86390 1
408858 99408858 1001 86380 86390 1
409180 99409180 1001 86380 86390 1
409128 99409128 1001 86380 86390 1
409284 99409284 1001 86380 86390 1
409285 99409285 1001 86380 86390 1
409877 99409877 1001 86380 86390 1
409907 99409907 1001 86380 86390 1
410218 99410218 1001 86380 86390 1
410374 99410374 1001 86380 86390 1
410965 99410965 1001 86380 86390 1
411740 99411740 1001 86380 86390 1
411743 99411743 1001 86380 86390 1
411704 99411704 1001 86380 86390 1
411804 99411804 1001 86380 86390 1
411995 99411995 1001 86380 86390 1
412278 99412278 1001 86380 86390 1
412443 99412443 1001 86380 86390 1
413060 99413060 1001 86380 86390 1
414101 99414101 1001 86380 86390 1
413917 99413917 1001 86380 86390 1
414739 99414739 1001 86380 86390 1
414479 99414479 1001 86380 86390 1
414408 99414408 1001 86380 86390 1
416639 99416639 1001 86380 86390 1
416521 99416521 1001 86380 86390 1
416355 99416355 1001 86380 86390 1
416450 99416450 1001 86380 86390 1
416123 99416123 1001 86380 86390 1
417094 99417094 1001 86380 86390 1
418618 99418618 1001 86380 86390 1
418144 99418144 1001 86380 86390 1
418173 99418173 1001 86380 86390 1
417716 99417716 1001 86380 86390 1
417625 99417625 1001 86380 86390 1
417815 99417815 1001 86380 86390 1
418027 99418027 1001 86380 86390 1
418839 99418839 1001 86380 86390 1
420171 99420171 1001 86380 86390 1
420067 99420067 1001 86380 86390 1
420145 99420145 1001 86380 86390 1
420015 99420015 1001 86380 86390 1
419741 99419741 1001 86380 86390 1
419767 99419767 1001 86380 86390 1
419324 99419324 1001 86380 86390 1
419332 99419332 1001 86380 86390 1
419418 99419418 1001 86380 86390 1
419622 99419622 1001 86380 86390 1
420625 99420625 1001 86380 86390 1
420784 99420784 1001 86380 86390 1
422007 99422007 1001 86380 86390 1
421579 99421579 1001 86380 86390 1
420976 99420976 1001 86380 86390 1
421200 99421200 1001 86380 86390 1
423550 99423550 1001 86380 86390 1
423661 99423661 1001 86380 86390 1
423252 99423252 1001 86380 86390 1
422658 99422658 1001 86380 86390 1
422561 99422561 1001 86380 86390 1
422842 99422842 1001 86380 86390 1
424053 99424053 1001 86380 86390 1
425008 99425008 1001 86380 86390 1
425316 99425316 1001 86380 86390 1
425072 99425072 1001 86380 86390 1
424944 99424944 1001 86380 86390 1
424189 99424189 1001 86380 86390 1
424195 99424195 1001 86380 86390 1
424232 99424232 1001 86380 86390 1
425533 99425533 1001 86380 86390 1
425765 99425765 1001 86380 86390 1
425466 99425466 1001 86380 86390 1
426393 99426393 1001 86380 86390 1
426417 99426417 1001 86380 86390 1
425912 99425912 1001 86380 86390 1
426189 99426189 1001 86380 86390 1
426157 99426157 1001 86380 86390 1
425896 99425896 1001 86380 86390 1
425848 99425848 1001 86380 86390 1
427258 99427258 1001 86380 86390 1
427436 99427436 1001 86380 86390 1
427448 99427448 1001 86380 86390 1
428409 99428409 1001 86380 86390 1
428331 99428331 1001 86380 86390 1
428253 99428253 1001 86380 86390 1
427739 99427739 1001 86380 86390 1
428964 99428964 1001 86380 86390 1
429028 99429028 1001 86380 86390 1
428863 99428863 1001 86380 86390 1
429595 99429595 1001 86380 86390 1
429385 99429385 1001 86380 86390 1
430636 99430636 1001 86380 86390 1
430380 99430380 1001 86380 86390 1
431994 99431994 1001 86380 86390 1
431990 99431990 1001 86380 86390 1
431853 99431853 1001 86380 86390 1
431188 99431188 1001 86380 86390 1
432129 99432129 1001 86380 86390 1
432386 99432386 1001 86380 86390 1
432194 99432194 1001 86380 86390 1
433646 99433646 1001 86380 86390 1
433216 99433216 1001 86380 86390 1
432665 99432665 1001 86380 86390 1
432772 99432772 1001 86380 86390 1
432843 99432843 1001 86380 86390 1
434890 99434890 1001 86380 86390 1
434396 99434396 1001 86380 86390 1
434512 99434512 1001 86380 86390 1
434182 99434182 1001 86380 86390 1
435713 99435713 1001 86380 86390 1
436872 99436872 1001 86380 86390 1
436876 99436876 1001 86380 86390 1
436910 99436910 1001 86380 86390 1
436949 99436949 1001 86380 86390 1
436493 99436493 1001 86380 86390 1
436192 99436192 1001 86380 86390 1
436026 99436026 1001 86380 86390 1
435966 99435966 1001 86380 86390 1
437349 99437349 1001 86380 86390 1
300564 99300564 1001 86380 86390 1
300596 99300596 1001 86380 86390 1
300345 99300345 1001 86380 86390 1
300515 99300515 1001 86380 86390 1
300441 99300441 1001 86380 86390 1
300404 99300404 1001 86380 86390 1
300307 99300307 1001 86380 86390 1
300817 99300817 1001 86380 86390 1
300768 99300768 1001 86380 86390 1
300731 99300731 1001 86380 86390 1
300826 99300826 1001 86380 86390 1
301551 99301551 1001 86380 86390 1
301491 99301491 1001 86380 86390 1
301402 99301402 1001 86380 86390 1
301381 99301381 1001 86380 86390 1
301204 99301204 1001 86380 86390 1
301295 99301295 1001 86380 86390 1
301579 99301579 1001 86380 86390 1
301636 99301636 1001 86380 86390 1
301638 99301638 1001 86380 86390 1
302098 99302098 1001 86380 86390 1
302470 99302470 1001 86380 86390 1
303108 99303108 1001 86380 86390 1
303037 99303037 1001 86380 86390 1
302793 99302793 1001 86380 86390 1
302604 99302604 1001 86380 86390 1
302748 99302748 1001 86380 86390 1
302621 99302621 1001 86380 86390 1
303389 99303389 1001 86380 86390 1
303313 99303313 1001 86380 86390 1
303944 99303944 1001 86380 86390 1
303698 99303698 1001 86380 86390 1
303515 99303515 1001 86380 86390 1
304165 99304165 1001 86380 86390 1
304713 99304713 1001 86380 86390 1
304522 99304522 1001 86380 86390 1
304308 99304308 1001 86380 86390 1
305672 99305672 1001 86380 86390 1
305380 99305380 1001 86380 86390 1
305228 99305228 1001 86380 86390 1
305243 99305243 1001 86380 86390 1
305087 99305087 1001 86380 86390 1
500090 99500090 1001 86380 86390 1
500186 99500186 1001 86380 86390 1
500138 99500138 1001 86380 86390 1
500784 99500784 1001 86380 86390 1
500466 99500466 1001 86380 86390 1
500579 99500579 1001 86380 86390 1
500396 99500396 1001 86380 86390 1
500825 99500825 1001 86380 86390 1
501096 99501096 1001 86380 86390 1
501076 99501076 1001 86380 86390 1
501683 99501683 1001 86380 86390 1
502275 99502275 1001 86380 86390 1
502442 99502442 1001 86380 86390 1
502158 99502158 1001 86380 86390 1
501883 99501883 1001 86380 86390 1
501848 99501848 1001 86380 86390 1
501853 99501853 1001 86380 86390 1
502261 99502261 1001 86380 86390 1
503060 99503060 1001 86380 86390 1
502885 99502885 1001 86380 86390 1
503057 99503057 1001 86380 86390 1
503484 99503484 1001 86380 86390 1
503361 99503361 1001 86380 86390 1
503928 99503928 1001 86380 86390 1
504006 99504006 1001 86380 86390 1
503987 99503987 1001 86380 86390 1
503936 99503936 1001 86380 86390 1
503746 99503746 1001 86380 86390 1
503856 99503856 1001 86380 86390 1
503779 99503779 1001 86380 86390 1
503565 99503565 1001 86380 86390 1
503573 99503573 1001 86380 86390 1
504193 99504193 1001 86380 86390 1
504213 99504213 1001 86380 86390 1
504243 99504243 1001 86380 86390 1
504895 99504895 1001 86380 86390 1
504749 99504749 1001 86380 86390 1
504544 99504544 1001 86380 86390 1
504674 99504674 1001 86380 86390 1
504537 99504537 1001 86380 86390 1
504543 99504543 1001 86380 86390 1
504323 99504323 1001 86380 86390 1
505101 99505101 1001 86380 86390 1
505065 99505065 1001 86380 86390 1
505739 99505739 1001 86380 86390 1
505611 99505611 1001 86380 86390 1
505433 99505433 1001 86380 86390 1
505215 99505215 1001 86380 86390 1
505281 99505281 1001 86380 86390 1
505301 99505301 1001 86380 86390 1
505925 99505925 1001 86380 86390 1
506549 99506549 1001 86380 86390 1
506577 99506577 1001 86380 86390 1
506328 99506328 1001 86380 86390 1
506225 99506225 1001 86380 86390 1
506047 99506047 1001 86380 86390 1
506776 99506776 1001 86380 86390 1
506670 99506670 1001 86380 86390 1
507354 99507354 1001 86380 86390 1
507074 99507074 1001 86380 86390 1
507187 99507187 1001 86380 86390 1
507617 99507617 1001 86380 86390 1
507581 99507581 1001 86380 86390 1
507441 99507441 1001 86380 86390 1
508125 99508125 1001 86380 86390 1
507893 99507893 1001 86380 86390 1
507925 99507925 1001 86380 86390 1
507770 99507770 1001 86380 86390 1
507650 99507650 1001 86380 86390 1
507704 99507704 1001 86380 86390 1
507782 99507782 1001 86380 86390 1
508352 99508352 1001 86380 86390 1
508421 99508421 1001 86380 86390 1
508895 99508895 1001 86380 86390 1
508896 99508896 1001 86380 86390 1
509044 99509044 1001 86380 86390 1
509002 99509002 1001 86380 86390 1
508956 99508956 1001 86380 86390 1
508982 99508982 1001 86380 86390 1
508586 99508586 1001 86380 86390 1
508565 99508565 1001 86380 86390 1
509086 99509086 1001 86380 86390 1
509255 99509255 1001 86380 86390 1
509159 99509159 1001 86380 86390 1
509702 99509702 1001 86380 86390 1
509769 99509769 1001 86380 86390 1
509516 99509516 1001 86380 86390 1
509517 99509517 1001 86380 86390 1
510015 99510015 1001 86380 86390 1
510054 99510054 1001 86380 86390 1
510020 99510020 1001 86380 86390 1
510560 99510560 1001 86380 86390 1
510702 99510702 1001 86380 86390 1
510707 99510707 1001 86380 86390 1
510458 99510458 1001 86380 86390 1
510411 99510411 1001 86380 86390 1
510923 99510923 1001 86380 86390 1
510809 99510809 1001 86380 86390 1
511525 99511525 1001 86380 86390 1
511359 99511359 1001 86380 86390 1
510961 99510961 1001 86380 86390 1
511078 99511078 1001 86380 86390 1
511056 99511056 1001 86380 86390 1
511097 99511097 1001 86380 86390 1
511622 99511622 1001 86380 86390 1
512287 99512287 1001 86380 86390 1
512116 99512116 1001 86380 86390 1
511929 99511929 1001 86380 86390 1
513078 99513078 1001 86380 86390 1
513160 99513160 1001 86380 86390 1
513739 99513739 1001 86380 86390 1
513756 99513756 1001 86380 86390 1
514184 99514184 1001 86380 86390 1
514210 99514210 1001 86380 86390 1
514173 99514173 1001 86380 86390 1
514275 99514275 1001 86380 86390 1
514306 99514306 1001 86380 86390 1
514416 99514416 1001 86380 86390 1
515622 99515622 1001 86380 86390 1
515665 99515665 1001 86380 86390 1
515591 99515591 1001 86380 86390 1
515742 99515742 1001 86380 86390 1
516342 99516342 1001 86380 86390 1
516472 99516472 1001 86380 86390 1
516323 99516323 1001 86380 86390 1
516419 99516419 1001 86380 86390 1
516172 99516172 1001 86380 86390 1
515967 99515967 1001 86380 86390 1
516088 99516088 1001 86380 86390 1
516012 99516012 1001 86380 86390 1
516038 99516038 1001 86380 86390 1
516519 99516519 1001 86380 86390 1
517013 99517013 1001 86380 86390 1
516930 99516930 1001 86380 86390 1
517087 99517087 1001 86380 86390 1
516933 99516933 1001 86380 86390 1
516858 99516858 1001 86380 86390 1
516846 99516846 1001 86380 86390 1
517361 99517361 1001 86380 86390 1
517465 99517465 1001 86380 86390 1
517339 99517339 1001 86380 86390 1
517458 99517458 1001 86380 86390 1
518001 99518001 1001 86380 86390 1
517612 99517612 1001 86380 86390 1
517563 99517563 1001 86380 86390 1
518185 99518185 1001 86380 86390 1
518237 99518237 1001 86380 86390 1
518177 99518177 1001 86380 86390 1
518919 99518919 1001 86380 86390 1
518591 99518591 1001 86380 86390 1
518736 99518736 1001 86380 86390 1
518563 99518563 1001 86380 86390 1
519009 99519009 1001 86380 86390 1
519688 99519688 1001 86380 86390 1
519718 99519718 1001 86380 86390 1
519616 99519616 1001 86380 86390 1
519799 99519799 1001 86380 86390 1
519800 99519800 1001 86380 86390 1
519608 99519608 1001 86380 86390 1
519428 99519428 1001 86380 86390 1
519549 99519549 1001 86380 86390 1
519590 99519590 1001 86380 86390 1
519501 99519501 1001 86380 86390 1
520230 99520230 1001 86380 86390 1
520136 99520136 1001 86380 86390 1
520140 99520140 1001 86380 86390 1
520182 99520182 1001 86380 86390 1
521279 99521279 1001 86380 86390 1
521110 99521110 1001 86380 86390 1
521217 99521217 1001 86380 86390 1
521089 99521089 1001 86380 86390 1
520932 99520932 1001 86380 86390 1
521023 99521023 1001 86380 86390 1
521664 99521664 1001 86380 86390 1
521601 99521601 1001 86380 86390 1
521881 99521881 1001 86380 86390 1
521897 99521897 1001 86380 86390 1
521688 99521688 1001 86380 86390 1
521795 99521795 1001 86380 86390 1
523085 99523085 1001 86380 86390 1
522991 99522991 1001 86380 86390 1
522770 99522770 1001 86380 86390 1
522856 99522856 1001 86380 86390 1
522661 99522661 1001 86380 86390 1
522518 99522518 1001 86380 86390 1
523237 99523237 1001 86380 86390 1
523582 99523582 1001 86380 86390 1
523339 99523339 1001 86380 86390 1
523385 99523385 1001 86380 86390 1
524048 99524048 1001 86380 86390 1
524658 99524658 1001 86380 86390 1
524703 99524703 1001 86380 86390 1
524705 99524705 1001 86380 86390 1
524401 99524401 1001 86380 86390 1
524280 99524280 1001 86380 86390 1
524153 99524153 1001 86380 86390 1
524200 99524200 1001 86380 86390 1
524213 99524213 1001 86380 86390 1
524849 99524849 1001 86380 86390 1
525441 99525441 1001 86380 86390 1
525309 99525309 1001 86380 86390 1
525156 99525156 1001 86380 86390 1
525686 99525686 1001 86380 86390 1
525614 99525614 1001 86380 86390 1
525640 99525640 1001 86380 86390 1
526273 99526273 1001 86380 86390 1
526332 99526332 1001 86380 86390 1
526107 99526107 1001 86380 86390 1
525924 99525924 1001 86380 86390 1
525928 99525928 1001 86380 86390 1
526540 99526540 1001 86380 86390 1
526568 99526568 1001 86380 86390 1
527049 99527049 1001 86380 86390 1
527004 99527004 1001 86380 86390 1
526927 99526927 1001 86380 86390 1
526654 99526654 1001 86380 86390 1
526671 99526671 1001 86380 86390 1
526662 99526662 1001 86380 86390 1
527396 99527396 1001 86380 86390 1
528060 99528060 1001 86380 86390 1
527630 99527630 1001 86380 86390 1
527502 99527502 1001 86380 86390 1
528221 99528221 1001 86380 86390 1
528735 99528735 1001 86380 86390 1
528873 99528873 1001 86380 86390 1
528915 99528915 1001 86380 86390 1
528943 99528943 1001 86380 86390 1
528961 99528961 1001 86380 86390 1
529589 99529589 1001 86380 86390 1
529344 99529344 1001 86380 86390 1
529224 99529224 1001 86380 86390 1
529221 99529221 1001 86380 86390 1
529117 99529117 1001 86380 86390 1
529883 99529883 1001 86380 86390 1
530275 99530275 1001 86380 86390 1
530293 99530293 1001 86380 86390 1
529988 99529988 1001 86380 86390 1
530094 99530094 1001 86380 86390 1
530587 99530587 1001 86380 86390 1
531264 99531264 1001 86380 86390 1
531347 99531347 1001 86380 86390 1
531105 99531105 1001 86380 86390 1
530817 99530817 1001 86380 86390 1
531435 99531435 1001 86380 86390 1
531476 99531476 1001 86380 86390 1
532203 99532203 1001 86380 86390 1
531873 99531873 1001 86380 86390 1
531887 99531887 1001 86380 86390 1
531867 99531867 1001 86380 86390 1
531592 99531592 1001 86380 86390 1
531684 99531684 1001 86380 86390 1
531765 99531765 1001 86380 86390 1
532293 99532293 1001 86380 86390 1
532393 99532393 1001 86380 86390 1
532840 99532840 1001 86380 86390 1
532901 99532901 1001 86380 86390 1
532679 99532679 1001 86380 86390 1
532580 99532580 1001 86380 86390 1
533072 99533072 1001 86380 86390 1
533126 99533126 1001 86380 86390 1
533799 99533799 1001 86380 86390 1
533331 99533331 1001 86380 86390 1
533306 99533306 1001 86380 86390 1
533438 99533438 1001 86380 86390 1
533430 99533430 1001 86380 86390 1
534016 99534016 1001 86380 86390 1
534045 99534045 1001 86380 86390 1
534646 99534646 1001 86380 86390 1
534566 99534566 1001 86380 86390 1
534274 99534274 1001 86380 86390 1
534179 99534179 1001 86380 86390 1
534180 99534180 1001 86380 86390 1
534079 99534079 1001 86380 86390 1
534106 99534106 1001 86380 86390 1
534148 99534148 1001 86380 86390 1
534071 99534071 1001 86380 86390 1
534694 99534694 1001 86380 86390 1
534839 99534839 1001 86380 86390 1
534842 99534842 1001 86380 86390 1
535482 99535482 1001 86380 86390 1
535310 99535310 1001 86380 86390 1
535254 99535254 1001 86380 86390 1
535143 99535143 1001 86380 86390 1
535758 99535758 1001 86380 86390 1
535735 99535735 1001 86380 86390 1
535789 99535789 1001 86380 86390 1
536386 99536386 1001 86380 86390 1
536389 99536389 1001 86380 86390 1
536378 99536378 1001 86380 86390 1
536498 99536498 1001 86380 86390 1
537100 99537100 1001 86380 86390 1
537052 99537052 1001 86380 86390 1
537109 99537109 1001 86380 86390 1
536674 99536674 1001 86380 86390 1
536626 99536626 1001 86380 86390 1
536642 99536642 1001 86380 86390 1
537341 99537341 1001 86380 86390 1
537665 99537665 1001 86380 86390 1
537563 99537563 1001 86380 86390 1
537434 99537434 1001 86380 86390 1
538017 99538017 1001 86380 86390 1
538070 99538070 1001 86380 86390 1
538775 99538775 1001 86380 86390 1
538469 99538469 1001 86380 86390 1
538438 99538438 1001 86380 86390 1
538218 99538218 1001 86380 86390 1
539011 99539011 1001 86380 86390 1
538924 99538924 1001 86380 86390 1
539604 99539604 1001 86380 86390 1
539471 99539471 1001 86380 86390 1
539524 99539524 1001 86380 86390 1
539424 99539424 1001 86380 86390 1
539402 99539402 1001 86380 86390 1
539154 99539154 1001 86380 86390 1
539209 99539209 1001 86380 86390 1
539747 99539747 1001 86380 86390 1
539790 99539790 1001 86380 86390 1
539804 99539804 1001 86380 86390 1
540433 99540433 1001 86380 86390 1
540108 99540108 1001 86380 86390 1
540193 99540193 1001 86380 86390 1
539915 99539915 1001 86380 86390 1
539957 99539957 1001 86380 86390 1
541275 99541275 1001 86380 86390 1
541278 99541278 1001 86380 86390 1
541087 99541087 1001 86380 86390 1
541083 99541083 1001 86380 86390 1
540941 99540941 1001 86380 86390 1
540792 99540792 1001 86380 86390 1
540818 99540818 1001 86380 86390 1
541464 99541464 1001 86380 86390 1
542199 99542199 1001 86380 86390 1
542163 99542163 1001 86380 86390 1
542202 99542202 1001 86380 86390 1
542164 99542164 1001 86380 86390 1
542231 99542231 1001 86380 86390 1
542154 99542154 1001 86380 86390 1
542819 99542819 1001 86380 86390 1
542841 99542841 1001 86380 86390 1
542733 99542733 1001 86380 86390 1
542570 99542570 1001 86380 86390 1
543136 99543136 1001 86380 86390 1
543617 99543617 1001 86380 86390 1
543711 99543711 1001 86380 86390 1
543750 99543750 1001 86380 86390 1
543319 99543319 1001 86380 86390 1
543332 99543332 1001 86380 86390 1
543323 99543323 1001 86380 86390 1
543911 99543911 1001 86380 86390 1
543971 99543971 1001 86380 86390 1
544423 99544423 1001 86380 86390 1
544530 99544530 1001 86380 86390 1
544070 99544070 1001 86380 86390 1
423475 792 1001 19620 20457 1
400167 99400167 1001 86380 86390 1
400568 99400568 1001 86380 86390 1
400757 99400757 1001 86380 86390 1
400986 99400986 1001 86380 86390 1
401491 99401491 1001 86380 86390 1
401884 99401884 1001 86380 86390 1
401956 99401956 1001 86380 86390 1
402195 99402195 1001 86380 86390 1
402351 99402351 1001 86380 86390 1
402595 99402595 1001 86380 86390 1
402806 99402806 1001 86380 86390 1
402941 99402941 1001 86380 86390 1
403012 99403012 1001 86380 86390 1
403202 99403202 1001 86380 86390 1
403447 99403447 1001 86380 86390 1
404403 99404403 1001 86380 86390 1
405205 99405205 1001 86380 86390 1
405296 99405296 1001 86380 86390 1
405314 99405314 1001 86380 86390 1
406153 99406153 1001 86380 86390 1
406204 99406204 1001 86380 86390 1
406181 99406181 1001 86380 86390 1
406411 99406411 1001 86380 86390 1
406775 99406775 1001 86380 86390 1
406786 99406786 1001 86380 86390 1
406986 99406986 1001 86380 86390 1
407074 99407074 1001 86380 86390 1
407411 99407411 1001 86380 86390 1
407970 99407970 1001 86380 86390 1
408090 99408090 1001 86380 86390 1
408726 99408726 1001 86380 86390 1
409152 99409152 1001 86380 86390 1
410309 99410309 1001 86380 86390 1
410331 99410331 1001 86380 86390 1
410598 99410598 1001 86380 86390 1
410848 99410848 1001 86380 86390 1
411613 99411613 1001 86380 86390 1
411660 99411660 1001 86380 86390 1
411878 99411878 1001 86380 86390 1
411991 99411991 1001 86380 86390 1
413508 99413508 1001 86380 86390 1
413120 99413120 1001 86380 86390 1
413234 99413234 1001 86380 86390 1
412919 99412919 1001 86380 86390 1
412563 99412563 1001 86380 86390 1
413805 99413805 1001 86380 86390 1
414013 99414013 1001 86380 86390 1
413769 99413769 1001 86380 86390 1
413815 99413815 1001 86380 86390 1
415312 99415312 1001 86380 86390 1
415075 99415075 1001 86380 86390 1
415265 99415265 1001 86380 86390 1
415238 99415238 1001 86380 86390 1
414828 99414828 1001 86380 86390 1
414883 99414883 1001 86380 86390 1
414160 99414160 1001 86380 86390 1
415426 99415426 1001 86380 86390 1
416142 99416142 1001 86380 86390 1
416506 99416506 1001 86380 86390 1
416363 99416363 1001 86380 86390 1
415788 99415788 1001 86380 86390 1
415896 99415896 1001 86380 86390 1
415857 99415857 1001 86380 86390 1
417279 99417279 1001 86380 86390 1
418693 99418693 1001 86380 86390 1
418439 99418439 1001 86380 86390 1
418762 99418762 1001 86380 86390 1
418135 99418135 1001 86380 86390 1
418046 99418046 1001 86380 86390 1
418409 99418409 1001 86380 86390 1
417765 99417765 1001 86380 86390 1
418005 99418005 1001 86380 86390 1
420288 99420288 1001 86380 86390 1
420190 99420190 1001 86380 86390 1
419988 99419988 1001 86380 86390 1
419322 99419322 1001 86380 86390 1
419546 99419546 1001 86380 86390 1
421776 99421776 1001 86380 86390 1
421966 99421966 1001 86380 86390 1
422021 99422021 1001 86380 86390 1
421585 99421585 1001 86380 86390 1
421546 99421546 1001 86380 86390 1
420952 99420952 1001 86380 86390 1
423709 99423709 1001 86380 86390 1
423350 99423350 1001 86380 86390 1
423934 99423934 1001 86380 86390 1
425383 99425383 1001 86380 86390 1
425061 99425061 1001 86380 86390 1
425028 99425028 1001 86380 86390 1
424775 99424775 1001 86380 86390 1
424317 99424317 1001 86380 86390 1
424401 99424401 1001 86380 86390 1
424583 99424583 1001 86380 86390 1
425576 99425576 1001 86380 86390 1
425549 99425549 1001 86380 86390 1
427039 99427039 1001 86380 86390 1
426443 99426443 1001 86380 86390 1
426522 99426522 1001 86380 86390 1
426095 99426095 1001 86380 86390 1
426256 99426256 1001 86380 86390 1
426026 99426026 1001 86380 86390 1
425855 99425855 1001 86380 86390 1
427347 99427347 1001 86380 86390 1
428941 99428941 1001 86380 86390 1
429017 99429017 1001 86380 86390 1
429026 99429026 1001 86380 86390 1
428974 99428974 1001 86380 86390 1
430144 99430144 1001 86380 86390 1
429909 99429909 1001 86380 86390 1
431691 99431691 1001 86380 86390 1
431837 99431837 1001 86380 86390 1
432045 99432045 1001 86380 86390 1
431550 99431550 1001 86380 86390 1
431607 99431607 1001 86380 86390 1
431426 99431426 1001 86380 86390 1
430844 99430844 1001 86380 86390 1
431246 99431246 1001 86380 86390 1
430842 99430842 1001 86380 86390 1
432324 99432324 1001 86380 86390 1
432256 99432256 1001 86380 86390 1
433364 99433364 1001 86380 86390 1
433540 99433540 1001 86380 86390 1
432981 99432981 1001 86380 86390 1
433209 99433209 1001 86380 86390 1
432928 99432928 1001 86380 86390 1
432801 99432801 1001 86380 86390 1
432823 99432823 1001 86380 86390 1
434072 99434072 1001 86380 86390 1
434128 99434128 1001 86380 86390 1
434817 99434817 1001 86380 86390 1
434624 99434624 1001 86380 86390 1
434989 99434989 1001 86380 86390 1
434217 99434217 1001 86380 86390 1
434242 99434242 1001 86380 86390 1
434555 99434555 1001 86380 86390 1
435458 99435458 1001 86380 86390 1
436898 99436898 1001 86380 86390 1
436669 99436669 1001 86380 86390 1
436508 99436508 1001 86380 86390 1
436537 99436537 1001 86380 86390 1
300722 99300722 1001 86380 86390 1
300489 99300489 1001 86380 86390 1
300348 99300348 1001 86380 86390 1
300136 99300136 1001 86380 86390 1
300754 99300754 1001 86380 86390 1
300930 99300930 1001 86380 86390 1
301300 99301300 1001 86380 86390 1
300953 99300953 1001 86380 86390 1
301720 99301720 1001 86380 86390 1
301578 99301578 1001 86380 86390 1
301746 99301746 1001 86380 86390 1
301568 99301568 1001 86380 86390 1
301627 99301627 1001 86380 86390 1
301589 99301589 1001 86380 86390 1
302203 99302203 1001 86380 86390 1
302110 99302110 1001 86380 86390 1
302007 99302007 1001 86380 86390 1
302143 99302143 1001 86380 86390 1
302491 99302491 1001 86380 86390 1
302401 99302401 1001 86380 86390 1
303005 99303005 1001 86380 86390 1
303217 99303217 1001 86380 86390 1
303330 99303330 1001 86380 86390 1
303416 99303416 1001 86380 86390 1
303463 99303463 1001 86380 86390 1
303566 99303566 1001 86380 86390 1
304774 99304774 1001 86380 86390 1
304740 99304740 1001 86380 86390 1
304286 99304286 1001 86380 86390 1
305026 99305026 1001 86380 86390 1
305168 99305168 1001 86380 86390 1
305223 99305223 1001 86380 86390 1
305264 99305264 1001 86380 86390 1
305076 99305076 1001 86380 86390 1
500700 99500700 1001 86380 86390 1
500590 99500590 1001 86380 86390 1
500516 99500516 1001 86380 86390 1
501324 99501324 1001 86380 86390 1
501329 99501329 1001 86380 86390 1
501151 99501151 1001 86380 86390 1
501102 99501102 1001 86380 86390 1
501120 99501120 1001 86380 86390 1
501821 99501821 1001 86380 86390 1
501646 99501646 1001 86380 86390 1
502383 99502383 1001 86380 86390 1
502398 99502398 1001 86380 86390 1
502374 99502374 1001 86380 86390 1
502240 99502240 1001 86380 86390 1
501948 99501948 1001 86380 86390 1
501929 99501929 1001 86380 86390 1
502508 99502508 1001 86380 86390 1
502484 99502484 1001 86380 86390 1
502972 99502972 1001 86380 86390 1
503076 99503076 1001 86380 86390 1
502890 99502890 1001 86380 86390 1
502777 99502777 1001 86380 86390 1
502798 99502798 1001 86380 86390 1
503354 99503354 1001 86380 86390 1
503935 99503935 1001 86380 86390 1
503795 99503795 1001 86380 86390 1
503787 99503787 1001 86380 86390 1
504223 99504223 1001 86380 86390 1
504253 99504253 1001 86380 86390 1
504842 99504842 1001 86380 86390 1
504807 99504807 1001 86380 86390 1
504745 99504745 1001 86380 86390 1
504824 99504824 1001 86380 86390 1
504865 99504865 1001 86380 86390 1
504556 99504556 1001 86380 86390 1
504361 99504361 1001 86380 86390 1
504491 99504491 1001 86380 86390 1
505141 99505141 1001 86380 86390 1
505684 99505684 1001 86380 86390 1
505569 99505569 1001 86380 86390 1
505575 99505575 1001 86380 86390 1
505342 99505342 1001 86380 86390 1
505957 99505957 1001 86380 86390 1
506516 99506516 1001 86380 86390 1
506426 99506426 1001 86380 86390 1
506016 99506016 1001 86380 86390 1
506164 99506164 1001 86380 86390 1
506682 99506682 1001 86380 86390 1
507364 99507364 1001 86380 86390 1
507248 99507248 1001 86380 86390 1
507062 99507062 1001 86380 86390 1
507180 99507180 1001 86380 86390 1
507161 99507161 1001 86380 86390 1
506972 99506972 1001 86380 86390 1
506992 99506992 1001 86380 86390 1
506928 99506928 1001 86380 86390 1
507508 99507508 1001 86380 86390 1
508124 99508124 1001 86380 86390 1
507873 99507873 1001 86380 86390 1
507653 99507653 1001 86380 86390 1
507809 99507809 1001 86380 86390 1
507801 99507801 1001 86380 86390 1
508825 99508825 1001 86380 86390 1
508709 99508709 1001 86380 86390 1
508853 99508853 1001 86380 86390 1
508629 99508629 1001 86380 86390 1
508487 99508487 1001 86380 86390 1
509172 99509172 1001 86380 86390 1
509134 99509134 1001 86380 86390 1
509160 99509160 1001 86380 86390 1
509095 99509095 1001 86380 86390 1
509842 99509842 1001 86380 86390 1
509753 99509753 1001 86380 86390 1
509797 99509797 1001 86380 86390 1
509631 99509631 1001 86380 86390 1
509497 99509497 1001 86380 86390 1
509357 99509357 1001 86380 86390 1
509930 99509930 1001 86380 86390 1
510714 99510714 1001 86380 86390 1
510609 99510609 1001 86380 86390 1
510343 99510343 1001 86380 86390 1
510520 99510520 1001 86380 86390 1
510314 99510314 1001 86380 86390 1
510728 99510728 1001 86380 86390 1
510820 99510820 1001 86380 86390 1
511321 99511321 1001 86380 86390 1
511262 99511262 1001 86380 86390 1
511280 99511280 1001 86380 86390 1
510972 99510972 1001 86380 86390 1
511095 99511095 1001 86380 86390 1
511694 99511694 1001 86380 86390 1
511754 99511754 1001 86380 86390 1
511840 99511840 1001 86380 86390 1
511885 99511885 1001 86380 86390 1
511860 99511860 1001 86380 86390 1
512557 99512557 1001 86380 86390 1
513005 99513005 1001 86380 86390 1
513082 99513082 1001 86380 86390 1
512921 99512921 1001 86380 86390 1
512999 99512999 1001 86380 86390 1
512798 99512798 1001 86380 86390 1
512747 99512747 1001 86380 86390 1
513292 99513292 1001 86380 86390 1
513410 99513410 1001 86380 86390 1
513268 99513268 1001 86380 86390 1
513256 99513256 1001 86380 86390 1
513399 99513399 1001 86380 86390 1
513224 99513224 1001 86380 86390 1
513879 99513879 1001 86380 86390 1
513958 99513958 1001 86380 86390 1
513977 99513977 1001 86380 86390 1
513591 99513591 1001 86380 86390 1
513496 99513496 1001 86380 86390 1
513601 99513601 1001 86380 86390 1
514094 99514094 1001 86380 86390 1
514108 99514108 1001 86380 86390 1
514169 99514169 1001 86380 86390 1
514838 99514838 1001 86380 86390 1
514367 99514367 1001 86380 86390 1
514317 99514317 1001 86380 86390 1
514294 99514294 1001 86380 86390 1
514389 99514389 1001 86380 86390 1
515025 99515025 1001 86380 86390 1
515415 99515415 1001 86380 86390 1
515428 99515428 1001 86380 86390 1
515121 99515121 1001 86380 86390 1
515110 99515110 1001 86380 86390 1
515696 99515696 1001 86380 86390 1
515816 99515816 1001 86380 86390 1
515692 99515692 1001 86380 86390 1
516403 99516403 1001 86380 86390 1
516341 99516341 1001 86380 86390 1
516186 99516186 1001 86380 86390 1
515963 99515963 1001 86380 86390 1
516703 99516703 1001 86380 86390 1
516654 99516654 1001 86380 86390 1
517143 99517143 1001 86380 86390 1
517264 99517264 1001 86380 86390 1
517291 99517291 1001 86380 86390 1
517280 99517280 1001 86380 86390 1
517281 99517281 1001 86380 86390 1
517102 99517102 1001 86380 86390 1
516744 99516744 1001 86380 86390 1
516889 99516889 1001 86380 86390 1
516788 99516788 1001 86380 86390 1
516867 99516867 1001 86380 86390 1
518048 99518048 1001 86380 86390 1
517780 99517780 1001 86380 86390 1
518292 99518292 1001 86380 86390 1
518202 99518202 1001 86380 86390 1
518284 99518284 1001 86380 86390 1
518167 99518167 1001 86380 86390 1
518872 99518872 1001 86380 86390 1
518956 99518956 1001 86380 86390 1
518855 99518855 1001 86380 86390 1
518627 99518627 1001 86380 86390 1
518475 99518475 1001 86380 86390 1
519129 99519129 1001 86380 86390 1
519170 99519170 1001 86380 86390 1
519043 99519043 1001 86380 86390 1
519048 99519048 1001 86380 86390 1
519074 99519074 1001 86380 86390 1
519702 99519702 1001 86380 86390 1
519407 99519407 1001 86380 86390 1
519568 99519568 1001 86380 86390 1
519840 99519840 1001 86380 86390 1
520501 99520501 1001 86380 86390 1
520277 99520277 1001 86380 86390 1
520394 99520394 1001 86380 86390 1
520201 99520201 1001 86380 86390 1
520105 99520105 1001 86380 86390 1
520131 99520131 1001 86380 86390 1
520094 99520094 1001 86380 86390 1
521319 99521319 1001 86380 86390 1
521024 99521024 1001 86380 86390 1
521025 99521025 1001 86380 86390 1
521633 99521633 1001 86380 86390 1
522044 99522044 1001 86380 86390 1
522088 99522088 1001 86380 86390 1
522384 99522384 1001 86380 86390 1
522320 99522320 1001 86380 86390 1
522349 99522349 1001 86380 86390 1
523080 99523080 1001 86380 86390 1
523081 99523081 1001 86380 86390 1
522893 99522893 1001 86380 86390 1
522704 99522704 1001 86380 86390 1
522566 99522566 1001 86380 86390 1
523852 99523852 1001 86380 86390 1
523662 99523662 1001 86380 86390 1
523620 99523620 1001 86380 86390 1
523393 99523393 1001 86380 86390 1
523437 99523437 1001 86380 86390 1
524030 99524030 1001 86380 86390 1
524594 99524594 1001 86380 86390 1
524686 99524686 1001 86380 86390 1
524713 99524713 1001 86380 86390 1
524176 99524176 1001 86380 86390 1
524233 99524233 1001 86380 86390 1
524285 99524285 1001 86380 86390 1
524291 99524291 1001 86380 86390 1
524815 99524815 1001 86380 86390 1
525515 99525515 1001 86380 86390 1
525288 99525288 1001 86380 86390 1
525278 99525278 1001 86380 86390 1
525041 99525041 1001 86380 86390 1
525042 99525042 1001 86380 86390 1
525126 99525126 1001 86380 86390 1
525741 99525741 1001 86380 86390 1
525758 99525758 1001 86380 86390 1
526294 99526294 1001 86380 86390 1
526359 99526359 1001 86380 86390 1
526373 99526373 1001 86380 86390 1
526234 99526234 1001 86380 86390 1
526351 99526351 1001 86380 86390 1
526275 99526275 1001 86380 86390 1
526208 99526208 1001 86380 86390 1
525815 99525815 1001 86380 86390 1
525860 99525860 1001 86380 86390 1
525901 99525901 1001 86380 86390 1
526527 99526527 1001 86380 86390 1
526569 99526569 1001 86380 86390 1
527005 99527005 1001 86380 86390 1
526942 99526942 1001 86380 86390 1
527009 99527009 1001 86380 86390 1
526815 99526815 1001 86380 86390 1
527770 99527770 1001 86380 86390 1
527786 99527786 1001 86380 86390 1
527520 99527520 1001 86380 86390 1
527525 99527525 1001 86380 86390 1
527513 99527513 1001 86380 86390 1
527605 99527605 1001 86380 86390 1
528235 99528235 1001 86380 86390 1
528792 99528792 1001 86380 86390 1
528519 99528519 1001 86380 86390 1
528520 99528520 1001 86380 86390 1
528690 99528690 1001 86380 86390 1
529605 99529605 1001 86380 86390 1
529519 99529519 1001 86380 86390 1
529114 99529114 1001 86380 86390 1
529922 99529922 1001 86380 86390 1
529846 99529846 1001 86380 86390 1
529912 99529912 1001 86380 86390 1
530444 99530444 1001 86380 86390 1
530423 99530423 1001 86380 86390 1
530308 99530308 1001 86380 86390 1
529936 99529936 1001 86380 86390 1
529977 99529977 1001 86380 86390 1
531267 99531267 1001 86380 86390 1
530968 99530968 1001 86380 86390 1
531153 99531153 1001 86380 86390 1
530918 99530918 1001 86380 86390 1
530855 99530855 1001 86380 86390 1
530895 99530895 1001 86380 86390 1
530963 99530963 1001 86380 86390 1
530796 99530796 1001 86380 86390 1
531448 99531448 1001 86380 86390 1
532117 99532117 1001 86380 86390 1
531847 99531847 1001 86380 86390 1
531822 99531822 1001 86380 86390 1
532402 99532402 1001 86380 86390 1
532996 99532996 1001 86380 86390 1
532986 99532986 1001 86380 86390 1
533016 99533016 1001 86380 86390 1
532859 99532859 1001 86380 86390 1
532685 99532685 1001 86380 86390 1
532490 99532490 1001 86380 86390 1
532558 99532558 1001 86380 86390 1
532486 99532486 1001 86380 86390 1
533769 99533769 1001 86380 86390 1
533802 99533802 1001 86380 86390 1
533535 99533535 1001 86380 86390 1
534518 99534518 1001 86380 86390 1
534610 99534610 1001 86380 86390 1
534638 99534638 1001 86380 86390 1
534499 99534499 1001 86380 86390 1
534359 99534359 1001 86380 86390 1
534212 99534212 1001 86380 86390 1
534098 99534098 1001 86380 86390 1
534772 99534772 1001 86380 86390 1
535337 99535337 1001 86380 86390 1
535127 99535127 1001 86380 86390 1
535258 99535258 1001 86380 86390 1
535135 99535135 1001 86380 86390 1
534921 99534921 1001 86380 86390 1
535702 99535702 1001 86380 86390 1
535640 99535640 1001 86380 86390 1
535544 99535544 1001 86380 86390 1
536161 99536161 1001 86380 86390 1
536123 99536123 1001 86380 86390 1
535948 99535948 1001 86380 86390 1
535819 99535819 1001 86380 86390 1
535782 99535782 1001 86380 86390 1
535823 99535823 1001 86380 86390 1
537049 99537049 1001 86380 86390 1
537051 99537051 1001 86380 86390 1
537118 99537118 1001 86380 86390 1
537094 99537094 1001 86380 86390 1
536951 99536951 1001 86380 86390 1
536887 99536887 1001 86380 86390 1
536729 99536729 1001 86380 86390 1
536719 99536719 1001 86380 86390 1
537888 99537888 1001 86380 86390 1
537819 99537819 1001 86380 86390 1
537722 99537722 1001 86380 86390 1
537427 99537427 1001 86380 86390 1
538081 99538081 1001 86380 86390 1
538190 99538190 1001 86380 86390 1
538286 99538286 1001 86380 86390 1
538241 99538241 1001 86380 86390 1
538903 99538903 1001 86380 86390 1
539478 99539478 1001 86380 86390 1
539414 99539414 1001 86380 86390 1
540251 99540251 1001 86380 86390 1
540230 99540230 1001 86380 86390 1
540062 99540062 1001 86380 86390 1
539910 99539910 1001 86380 86390 1
539874 99539874 1001 86380 86390 1
539984 99539984 1001 86380 86390 1
539935 99539935 1001 86380 86390 1
541228 99541228 1001 86380 86390 1
541009 99541009 1001 86380 86390 1
541012 99541012 1001 86380 86390 1
540968 99540968 1001 86380 86390 1
540982 99540982 1001 86380 86390 1
540806 99540806 1001 86380 86390 1
540716 99540716 1001 86380 86390 1
541473 99541473 1001 86380 86390 1
541398 99541398 1001 86380 86390 1
541336 99541336 1001 86380 86390 1
541298 99541298 1001 86380 86390 1
542030 99542030 1001 86380 86390 1
541852 99541852 1001 86380 86390 1
541870 99541870 1001 86380 86390 1
541541 99541541 1001 86380 86390 1
541562 99541562 1001 86380 86390 1
542297 99542297 1001 86380 86390 1
542273 99542273 1001 86380 86390 1
542910 99542910 1001 86380 86390 1
542794 99542794 1001 86380 86390 1
542665 99542665 1001 86380 86390 1
542655 99542655 1001 86380 86390 1
542331 99542331 1001 86380 86390 1
542413 99542413 1001 86380 86390 1
542991 99542991 1001 86380 86390 1
543398 99543398 1001 86380 86390 1
543411 99543411 1001 86380 86390 1
543540 99543540 1001 86380 86390 1
543390 99543390 1001 86380 86390 1
543480 99543480 1001 86380 86390 1
543405 99543405 1001 86380 86390 1
543284 99543284 1001 86380 86390 1
543936 99543936 1001 86380 86390 1
543914 99543914 1001 86380 86390 1
543915 99543915 1001 86380 86390 1
543920 99543920 1001 86380 86390 1
544498 99544498 1001 86380 86390 1
544401 99544401 1001 86380 86390 1
544381 99544381 1001 86380 86390 1
544319 99544319 1001 86380 86390 1
513805 966 1002 47329 57201 1
527842 868 1001 58785 59085 1
400127 99400127 1001 86380 86390 1
400182 99400182 1001 86380 86390 1
400597 99400597 1001 86380 86390 1
400786 99400786 1001 86380 86390 1
401219 99401219 1001 86380 86390 1
401281 99401281 1001 86380 86390 1
401905 99401905 1001 86380 86390 1
401991 99401991 1001 86380 86390 1
402251 99402251 1001 86380 86390 1
403033 99403033 1001 86380 86390 1
403282 99403282 1001 86380 86390 1
403213 99403213 1001 86380 86390 1
403355 99403355 1001 86380 86390 1
403503 99403503 1001 86380 86390 1
403675 99403675 1001 86380 86390 1
403701 99403701 1001 86380 86390 1
404239 99404239 1001 86380 86390 1
404291 99404291 1001 86380 86390 1
405129 99405129 1001 86380 86390 1
405152 99405152 1001 86380 86390 1
405552 99405552 1001 86380 86390 1
405649 99405649 1001 86380 86390 1
405814 99405814 1001 86380 86390 1
405840 99405840 1001 86380 86390 1
406030 99406030 1001 86380 86390 1
406343 99406343 1001 86380 86390 1
406322 99406322 1001 86380 86390 1
406499 99406499 1001 86380 86390 1
406891 99406891 1001 86380 86390 1
407150 99407150 1001 86380 86390 1
407423 99407423 1001 86380 86390 1
407973 99407973 1001 86380 86390 1
408140 99408140 1001 86380 86390 1
408098 99408098 1001 86380 86390 1
408925 99408925 1001 86380 86390 1
409447 99409447 1001 86380 86390 1
410006 99410006 1001 86380 86390 1
410246 99410246 1001 86380 86390 1
410380 99410380 1001 86380 86390 1
410731 99410731 1001 86380 86390 1
411066 99411066 1001 86380 86390 1
411188 99411188 1001 86380 86390 1
411406 99411406 1001 86380 86390 1
411893 99411893 1001 86380 86390 1
412242 99412242 1001 86380 86390 1
412221 99412221 1001 86380 86390 1
412281 99412281 1001 86380 86390 1
412348 99412348 1001 86380 86390 1
412469 99412469 1001 86380 86390 1
413316 99413316 1001 86380 86390 1
412909 99412909 1001 86380 86390 1
413015 99413015 1001 86380 86390 1
413221 99413221 1001 86380 86390 1
412781 99412781 1001 86380 86390 1
412806 99412806 1001 86380 86390 1
412538 99412538 1001 86380 86390 1
414059 99414059 1001 86380 86390 1
413810 99413810 1001 86380 86390 1
413738 99413738 1001 86380 86390 1
414107 99414107 1001 86380 86390 1
415105 99415105 1001 86380 86390 1
415305 99415305 1001 86380 86390 1
414663 99414663 1001 86380 86390 1
414856 99414856 1001 86380 86390 1
414357 99414357 1001 86380 86390 1
414325 99414325 1001 86380 86390 1
414217 99414217 1001 86380 86390 1
414132 99414132 1001 86380 86390 1
414447 99414447 1001 86380 86390 1
415678 99415678 1001 86380 86390 1
416863 99416863 1001 86380 86390 1
416664 99416664 1001 86380 86390 1
416483 99416483 1001 86380 86390 1
417203 99417203 1001 86380 86390 1
416138 99416138 1001 86380 86390 1
417150 99417150 1001 86380 86390 1
417478 99417478 1001 86380 86390 1
417542 99417542 1001 86380 86390 1
418552 99418552 1001 86380 86390 1
418322 99418322 1001 86380 86390 1
418847 99418847 1001 86380 86390 1
418992 99418992 1001 86380 86390 1
418838 99418838 1001 86380 86390 1
420075 99420075 1001 86380 86390 1
420211 99420211 1001 86380 86390 1
419986 99419986 1001 86380 86390 1
419744 99419744 1001 86380 86390 1
419310 99419310 1001 86380 86390 1
419558 99419558 1001 86380 86390 1
421613 99421613 1001 86380 86390 1
420890 99420890 1001 86380 86390 1
421121 99421121 1001 86380 86390 1
421128 99421128 1001 86380 86390 1
421217 99421217 1001 86380 86390 1
421250 99421250 1001 86380 86390 1
422515 99422515 1001 86380 86390 1
422451 99422451 1001 86380 86390 1
423405 99423405 1001 86380 86390 1
423497 99423497 1001 86380 86390 1
423057 99423057 1001 86380 86390 1
422796 99422796 1001 86380 86390 1
425296 99425296 1001 86380 86390 1
424732 99424732 1001 86380 86390 1
424593 99424593 1001 86380 86390 1
424938 99424938 1001 86380 86390 1
427048 99427048 1001 86380 86390 1
426686 99426686 1001 86380 86390 1
426065 99426065 1001 86380 86390 1
425898 99425898 1001 86380 86390 1
425979 99425979 1001 86380 86390 1
428372 99428372 1001 86380 86390 1
428521 99428521 1001 86380 86390 1
427924 99427924 1001 86380 86390 1
427901 99427901 1001 86380 86390 1
428758 99428758 1001 86380 86390 1
430222 99430222 1001 86380 86390 1
430036 99430036 1001 86380 86390 1
429615 99429615 1001 86380 86390 1
429935 99429935 1001 86380 86390 1
429771 99429771 1001 86380 86390 1
429393 99429393 1001 86380 86390 1
429483 99429483 1001 86380 86390 1
429234 99429234 1001 86380 86390 1
429518 99429518 1001 86380 86390 1
429562 99429562 1001 86380 86390 1
430705 99430705 1001 86380 86390 1
430482 99430482 1001 86380 86390 1
430813 99430813 1001 86380 86390 1
431961 99431961 1001 86380 86390 1
431742 99431742 1001 86380 86390 1
431644 99431644 1001 86380 86390 1
431614 99431614 1001 86380 86390 1
431343 99431343 1001 86380 86390 1
430920 99430920 1001 86380 86390 1
432127 99432127 1001 86380 86390 1
432207 99432207 1001 86380 86390 1
432184 99432184 1001 86380 86390 1
432197 99432197 1001 86380 86390 1
433400 99433400 1001 86380 86390 1
433623 99433623 1001 86380 86390 1
433204 99433204 1001 86380 86390 1
433045 99433045 1001 86380 86390 1
432781 99432781 1001 86380 86390 1
432639 99432639 1001 86380 86390 1
433990 99433990 1001 86380 86390 1
435321 99435321 1001 86380 86390 1
435351 99435351 1001 86380 86390 1
434940 99434940 1001 86380 86390 1
434739 99434739 1001 86380 86390 1
434467 99434467 1001 86380 86390 1
435488 99435488 1001 86380 86390 1
436802 99436802 1001 86380 86390 1
437057 99437057 1001 86380 86390 1
436162 99436162 1001 86380 86390 1
437216 99437216 1001 86380 86390 1
437248 99437248 1001 86380 86390 1
300078 99300078 1001 86380 86390 1
300580 99300580 1001 86380 86390 1
300658 99300658 1001 86380 86390 1
300328 99300328 1001 86380 86390 1
300327 99300327 1001 86380 86390 1
300933 99300933 1001 86380 86390 1
300899 99300899 1001 86380 86390 1
300913 99300913 1001 86380 86390 1
301532 99301532 1001 86380 86390 1
301180 99301180 1001 86380 86390 1
301195 99301195 1001 86380 86390 1
301698 99301698 1001 86380 86390 1
301634 99301634 1001 86380 86390 1
301635 99301635 1001 86380 86390 1
301597 99301597 1001 86380 86390 1
301678 99301678 1001 86380 86390 1
302279 99302279 1001 86380 86390 1
302298 99302298 1001 86380 86390 1
302020 99302020 1001 86380 86390 1
301885 99301885 1001 86380 86390 1
302521 99302521 1001 86380 86390 1
301968 99301968 1001 86380 86390 1
303085 99303085 1001 86380 86390 1
302802 99302802 1001 86380 86390 1
302764 99302764 1001 86380 86390 1
303982 99303982 1001 86380 86390 1
303507 99303507 1001 86380 86390 1
303574 99303574 1001 86380 86390 1
303575 99303575 1001 86380 86390 1
304785 99304785 1001 86380 86390 1
304542 99304542 1001 86380 86390 1
304277 99304277 1001 86380 86390 1
304256 99304256 1001 86380 86390 1
304297 99304297 1001 86380 86390 1
304989 99304989 1001 86380 86390 1
304939 99304939 1001 86380 86390 1
305035 99305035 1001 86380 86390 1
305593 99305593 1001 86380 86390 1
305361 99305361 1001 86380 86390 1
305426 99305426 1001 86380 86390 1
305156 99305156 1001 86380 86390 1
305177 99305177 1001 86380 86390 1
500076 99500076 1001 86380 86390 1
500614 99500614 1001 86380 86390 1
500627 99500627 1001 86380 86390 1
500796 99500796 1001 86380 86390 1
500800 99500800 1001 86380 86390 1
500517 99500517 1001 86380 86390 1
500494 99500494 1001 86380 86390 1
500498 99500498 1001 86380 86390 1
500576 99500576 1001 86380 86390 1
500381 99500381 1001 86380 86390 1
501166 99501166 1001 86380 86390 1
501107 99501107 1001 86380 86390 1
502325 99502325 1001 86380 86390 1
502354 99502354 1001 86380 86390 1
502306 99502306 1001 86380 86390 1
502062 99502062 1001 86380 86390 1
501969 99501969 1001 86380 86390 1
501868 99501868 1001 86380 86390 1
502545 99502545 1001 86380 86390 1
502880 99502880 1001 86380 86390 1
503037 99503037 1001 86380 86390 1
503033 99503033 1001 86380 86390 1
502730 99502730 1001 86380 86390 1
502837 99502837 1001 86380 86390 1
503370 99503370 1001 86380 86390 1
503371 99503371 1001 86380 86390 1
503451 99503451 1001 86380 86390 1
503313 99503313 1001 86380 86390 1
503829 99503829 1001 86380 86390 1
503894 99503894 1001 86380 86390 1
503595 99503595 1001 86380 86390 1
503585 99503585 1001 86380 86390 1
504940 99504940 1001 86380 86390 1
504548 99504548 1001 86380 86390 1
504696 99504696 1001 86380 86390 1
504505 99504505 1001 86380 86390 1
504354 99504354 1001 86380 86390 1
504410 99504410 1001 86380 86390 1
504951 99504951 1001 86380 86390 1
505651 99505651 1001 86380 86390 1
505761 99505761 1001 86380 86390 1
505513 99505513 1001 86380 86390 1
505391 99505391 1001 86380 86390 1
505266 99505266 1001 86380 86390 1
505191 99505191 1001 86380 86390 1
505205 99505205 1001 86380 86390 1
505231 99505231 1001 86380 86390 1
505315 99505315 1001 86380 86390 1
506507 99506507 1001 86380 86390 1
506432 99506432 1001 86380 86390 1
506523 99506523 1001 86380 86390 1
506407 99506407 1001 86380 86390 1
506512 99506512 1001 86380 86390 1
506513 99506513 1001 86380 86390 1
506452 99506452 1001 86380 86390 1
506365 99506365 1001 86380 86390 1
506292 99506292 1001 86380 86390 1
506280 99506280 1001 86380 86390 1
506085 99506085 1001 86380 86390 1
506116 99506116 1001 86380 86390 1
506760 99506760 1001 86380 86390 1
507179 99507179 1001 86380 86390 1
507206 99507206 1001 86380 86390 1
507026 99507026 1001 86380 86390 1
507066 99507066 1001 86380 86390 1
507164 99507164 1001 86380 86390 1
506952 99506952 1001 86380 86390 1
507506 99507506 1001 86380 86390 1
507470 99507470 1001 86380 86390 1
507509 99507509 1001 86380 86390 1
508172 99508172 1001 86380 86390 1
507971 99507971 1001 86380 86390 1
507715 99507715 1001 86380 86390 1
507768 99507768 1001 86380 86390 1
508427 99508427 1001 86380 86390 1
508329 99508329 1001 86380 86390 1
508435 99508435 1001 86380 86390 1
509010 99509010 1001 86380 86390 1
508592 99508592 1001 86380 86390 1
508657 99508657 1001 86380 86390 1
509078 99509078 1001 86380 86390 1
509210 99509210 1001 86380 86390 1
509867 99509867 1001 86380 86390 1
509839 99509839 1001 86380 86390 1
509744 99509744 1001 86380 86390 1
509644 99509644 1001 86380 86390 1
510612 99510612 1001 86380 86390 1
510631 99510631 1001 86380 86390 1
510483 99510483 1001 86380 86390 1
510389 99510389 1001 86380 86390 1
510121 99510121 1001 86380 86390 1
510253 99510253 1001 86380 86390 1
510883 99510883 1001 86380 86390 1
510874 99510874 1001 86380 86390 1
511168 99511168 1001 86380 86390 1
511272 99511272 1001 86380 86390 1
511306 99511306 1001 86380 86390 1
511019 99511019 1001 86380 86390 1
511749 99511749 1001 86380 86390 1
512332 99512332 1001 86380 86390 1
512160 99512160 1001 86380 86390 1
512130 99512130 1001 86380 86390 1
511786 99511786 1001 86380 86390 1
511813 99511813 1001 86380 86390 1
511868 99511868 1001 86380 86390 1
511895 99511895 1001 86380 86390 1
511909 99511909 1001 86380 86390 1
512453 99512453 1001 86380 86390 1
512451 99512451 1001 86380 86390 1
512783 99512783 1001 86380 86390 1
512673 99512673 1001 86380 86390 1
513373 99513373 1001 86380 86390 1
513335 99513335 1001 86380 86390 1
513395 99513395 1001 86380 86390 1
514010 99514010 1001 86380 86390 1
513976 99513976 1001 86380 86390 1
513990 99513990 1001 86380 86390 1
513646 99513646 1001 86380 86390 1
513699 99513699 1001 86380 86390 1
514144 99514144 1001 86380 86390 1
514175 99514175 1001 86380 86390 1
514138 99514138 1001 86380 86390 1
514794 99514794 1001 86380 86390 1
514830 99514830 1001 86380 86390 1
514814 99514814 1001 86380 86390 1
514737 99514737 1001 86380 86390 1
514725 99514725 1001 86380 86390 1
514459 99514459 1001 86380 86390 1
514486 99514486 1001 86380 86390 1
514517 99514517 1001 86380 86390 1
514328 99514328 1001 86380 86390 1
514869 99514869 1001 86380 86390 1
515055 99515055 1001 86380 86390 1
515568 99515568 1001 86380 86390 1
515642 99515642 1001 86380 86390 1
515675 99515675 1001 86380 86390 1
515513 99515513 1001 86380 86390 1
515644 99515644 1001 86380 86390 1
515365 99515365 1001 86380 86390 1
515393 99515393 1001 86380 86390 1
515233 99515233 1001 86380 86390 1
515183 99515183 1001 86380 86390 1
515262 99515262 1001 86380 86390 1
516359 99516359 1001 86380 86390 1
516411 99516411 1001 86380 86390 1
516126 99516126 1001 86380 86390 1
516145 99516145 1001 86380 86390 1
517306 99517306 1001 86380 86390 1
517199 99517199 1001 86380 86390 1
516991 99516991 1001 86380 86390 1
517986 99517986 1001 86380 86390 1
518138 99518138 1001 86380 86390 1
517854 99517854 1001 86380 86390 1
517661 99517661 1001 86380 86390 1
517630 99517630 1001 86380 86390 1
518338 99518338 1001 86380 86390 1
518807 99518807 1001 86380 86390 1
518951 99518951 1001 86380 86390 1
518838 99518838 1001 86380 86390 1
518880 99518880 1001 86380 86390 1
518568 99518568 1001 86380 86390 1
519053 99519053 1001 86380 86390 1
519633 99519633 1001 86380 86390 1
519657 99519657 1001 86380 86390 1
519574 99519574 1001 86380 86390 1
519563 99519563 1001 86380 86390 1
519603 99519603 1001 86380 86390 1
519349 99519349 1001 86380 86390 1
519326 99519326 1001 86380 86390 1
519302 99519302 1001 86380 86390 1
520511 99520511 1001 86380 86390 1
520455 99520455 1001 86380 86390 1
520521 99520521 1001 86380 86390 1
520126 99520126 1001 86380 86390 1
520814 99520814 1001 86380 86390 1
520829 99520829 1001 86380 86390 1
521355 99521355 1001 86380 86390 1
521106 99521106 1001 86380 86390 1
521143 99521143 1001 86380 86390 1
521003 99521003 1001 86380 86390 1
520889 99520889 1001 86380 86390 1
522125 99522125 1001 86380 86390 1
522127 99522127 1001 86380 86390 1
522130 99522130 1001 86380 86390 1
522025 99522025 1001 86380 86390 1
521991 99521991 1001 86380 86390 1
521682 99521682 1001 86380 86390 1
522409 99522409 1001 86380 86390 1
522345 99522345 1001 86380 86390 1
522938 99522938 1001 86380 86390 1
523088 99523088 1001 86380 86390 1
522784 99522784 1001 86380 86390 1
523754 99523754 1001 86380 86390 1
524130 99524130 1001 86380 86390 1
524681 99524681 1001 86380 86390 1
524579 99524579 1001 86380 86390 1
524676 99524676 1001 86380 86390 1
524192 99524192 1001 86380 86390 1
524793 99524793 1001 86380 86390 1
525473 99525473 1001 86380 86390 1
525437 99525437 1001 86380 86390 1
525120 99525120 1001 86380 86390 1
526397 99526397 1001 86380 86390 1
526180 99526180 1001 86380 86390 1
526080 99526080 1001 86380 86390 1
526199 99526199 1001 86380 86390 1
526216 99526216 1001 86380 86390 1
526605 99526605 1001 86380 86390 1
526567 99526567 1001 86380 86390 1
527098 99527098 1001 86380 86390 1
526894 99526894 1001 86380 86390 1
527452 99527452 1001 86380 86390 1
527271 99527271 1001 86380 86390 1
527716 99527716 1001 86380 86390 1
527755 99527755 1001 86380 86390 1
527815 99527815 1001 86380 86390 1
527633 99527633 1001 86380 86390 1
528092 99528092 1001 86380 86390 1
528880 99528880 1001 86380 86390 1
528948 99528948 1001 86380 86390 1
529350 99529350 1001 86380 86390 1
529780 99529780 1001 86380 86390 1
529923 99529923 1001 86380 86390 1
529887 99529887 1001 86380 86390 1
529838 99529838 1001 86380 86390 1
530536 99530536 1001 86380 86390 1
530182 99530182 1001 86380 86390 1
530196 99530196 1001 86380 86390 1
530159 99530159 1001 86380 86390 1
530091 99530091 1001 86380 86390 1
529965 99529965 1001 86380 86390 1
530004 99530004 1001 86380 86390 1
530696 99530696 1001 86380 86390 1
530714 99530714 1001 86380 86390 1
531363 99531363 1001 86380 86390 1
531096 99531096 1001 86380 86390 1
531074 99531074 1001 86380 86390 1
530958 99530958 1001 86380 86390 1
531560 99531560 1001 86380 86390 1
532051 99532051 1001 86380 86390 1
531988 99531988 1001 86380 86390 1
531801 99531801 1001 86380 86390 1
531895 99531895 1001 86380 86390 1
531600 99531600 1001 86380 86390 1
531657 99531657 1001 86380 86390 1
531700 99531700 1001 86380 86390 1
532334 99532334 1001 86380 86390 1
532404 99532404 1001 86380 86390 1
532239 99532239 1001 86380 86390 1
532317 99532317 1001 86380 86390 1
532830 99532830 1001 86380 86390 1
533025 99533025 1001 86380 86390 1
532663 99532663 1001 86380 86390 1
532414 99532414 1001 86380 86390 1
532481 99532481 1001 86380 86390 1
532536 99532536 1001 86380 86390 1
532512 99532512 1001 86380 86390 1
533054 99533054 1001 86380 86390 1
532619 99532619 1001 86380 86390 1
533226 99533226 1001 86380 86390 1
533124 99533124 1001 86380 86390 1
533721 99533721 1001 86380 86390 1
533738 99533738 1001 86380 86390 1
533741 99533741 1001 86380 86390 1
533369 99533369 1001 86380 86390 1
533293 99533293 1001 86380 86390 1
533371 99533371 1001 86380 86390 1
533294 99533294 1001 86380 86390 1
534316 99534316 1001 86380 86390 1
534089 99534089 1001 86380 86390 1
534087 99534087 1001 86380 86390 1
534217 99534217 1001 86380 86390 1
534805 99534805 1001 86380 86390 1
535421 99535421 1001 86380 86390 1
535484 99535484 1001 86380 86390 1
535123 99535123 1001 86380 86390 1
535125 99535125 1001 86380 86390 1
535285 99535285 1001 86380 86390 1
534986 99534986 1001 86380 86390 1
535000 99535000 1001 86380 86390 1
536304 99536304 1001 86380 86390 1
536198 99536198 1001 86380 86390 1
536175 99536175 1001 86380 86390 1
536167 99536167 1001 86380 86390 1
535958 99535958 1001 86380 86390 1
536465 99536465 1001 86380 86390 1
536351 99536351 1001 86380 86390 1
536979 99536979 1001 86380 86390 1
536844 99536844 1001 86380 86390 1
536728 99536728 1001 86380 86390 1
536690 99536690 1001 86380 86390 1
537279 99537279 1001 86380 86390 1
537352 99537352 1001 86380 86390 1
537863 99537863 1001 86380 86390 1
537856 99537856 1001 86380 86390 1
537774 99537774 1001 86380 86390 1
537581 99537581 1001 86380 86390 1
538092 99538092 1001 86380 86390 1
538649 99538649 1001 86380 86390 1
538615 99538615 1001 86380 86390 1
538632 99538632 1001 86380 86390 1
538464 99538464 1001 86380 86390 1
538569 99538569 1001 86380 86390 1
539495 99539495 1001 86380 86390 1
539523 99539523 1001 86380 86390 1
539377 99539377 1001 86380 86390 1
539342 99539342 1001 86380 86390 1
539033 99539033 1001 86380 86390 1
539215 99539215 1001 86380 86390 1
539190 99539190 1001 86380 86390 1
539152 99539152 1001 86380 86390 1
539643 99539643 1001 86380 86390 1
539714 99539714 1001 86380 86390 1
540461 99540461 1001 86380 86390 1
540240 99540240 1001 86380 86390 1
540087 99540087 1001 86380 86390 1
539861 99539861 1001 86380 86390 1
541027 99541027 1001 86380 86390 1
540807 99540807 1001 86380 86390 1
541307 99541307 1001 86380 86390 1
541373 99541373 1001 86380 86390 1
541362 99541362 1001 86380 86390 1
541297 99541297 1001 86380 86390 1
541494 99541494 1001 86380 86390 1
542043 99542043 1001 86380 86390 1
542006 99542006 1001 86380 86390 1
542096 99542096 1001 86380 86390 1
542000 99542000 1001 86380 86390 1
542152 99542152 1001 86380 86390 1
542802 99542802 1001 86380 86390 1
542561 99542561 1001 86380 86390 1
542731 99542731 1001 86380 86390 1
542566 99542566 1001 86380 86390 1
542697 99542697 1001 86380 86390 1
542489 99542489 1001 86380 86390 1
543432 99543432 1001 86380 86390 1
543357 99543357 1001 86380 86390 1
543975 99543975 1001 86380 86390 1
543875 99543875 1001 86380 86390 1
543970 99543970 1001 86380 86390 1
543791 99543791 1001 86380 86390 1
544292 99544292 1001 86380 86390 1
544115 99544115 1001 86380 86390 1
544609 99544609 1001 86380 86390 1
416975 232 1001 17880 19017 1
427624 785 1001 28560 36777 1
536313 1046 1002 55663 62736 1
400007 99400007 1001 86380 86390 1
400178 99400178 1001 86380 86390 1
400512 99400512 1001 86380 86390 1
400817 99400817 1001 86380 86390 1
400893 99400893 1001 86380 86390 1
401250 99401250 1001 86380 86390 1
401396 99401396 1001 86380 86390 1
401796 99401796 1001 86380 86390 1
401881 99401881 1001 86380 86390 1
401855 99401855 1001 86380 86390 1
401960 99401960 1001 86380 86390 1
402395 99402395 1001 86380 86390 1
402567 99402567 1001 86380 86390 1
402695 99402695 1001 86380 86390 1
403335 99403335 1001 86380 86390 1
404134 99404134 1001 86380 86390 1
404244 99404244 1001 86380 86390 1
404379 99404379 1001 86380 86390 1
404396 99404396 1001 86380 86390 1
404678 99404678 1001 86380 86390 1
405466 99405466 1001 86380 86390 1
405440 99405440 1001 86380 86390 1
405556 99405556 1001 86380 86390 1
405507 99405507 1001 86380 86390 1
405599 99405599 1001 86380 86390 1
405941 99405941 1001 86380 86390 1
406331 99406331 1001 86380 86390 1
406446 99406446 1001 86380 86390 1
407038 99407038 1001 86380 86390 1
407709 99407709 1001 86380 86390 1
407768 99407768 1001 86380 86390 1
408545 99408545 1001 86380 86390 1
409060 99409060 1001 86380 86390 1
409755 99409755 1001 86380 86390 1
409786 99409786 1001 86380 86390 1
410474 99410474 1001 86380 86390 1
410789 99410789 1001 86380 86390 1
410845 99410845 1001 86380 86390 1
411238 99411238 1001 86380 86390 1
411950 99411950 1001 86380 86390 1
412254 99412254 1001 86380 86390 1
412446 99412446 1001 86380 86390 1
412284 99412284 1001 86380 86390 1
413638 99413638 1001 86380 86390 1
413341 99413341 1001 86380 86390 1
413394 99413394 1001 86380 86390 1
413238 99413238 1001 86380 86390 1
413288 99413288 1001 86380 86390 1
413230 99413230 1001 86380 86390 1
412531 99412531 1001 86380 86390 1
412730 99412730 1001 86380 86390 1
412836 99412836 1001 86380 86390 1
412602 99412602 1001 86380 86390 1
412523 99412523 1001 86380 86390 1
413921 99413921 1001 86380 86390 1
413842 99413842 1001 86380 86390 1
414321 99414321 1001 86380 86390 1
415608 99415608 1001 86380 86390 1
416963 99416963 1001 86380 86390 1
416471 99416471 1001 86380 86390 1
416356 99416356 1001 86380 86390 1
416033 99416033 1001 86380 86390 1
415932 99415932 1001 86380 86390 1
417281 99417281 1001 86380 86390 1
417155 99417155 1001 86380 86390 1
417534 99417534 1001 86380 86390 1
418536 99418536 1001 86380 86390 1
418196 99418196 1001 86380 86390 1
418424 99418424 1001 86380 86390 1
418265 99418265 1001 86380 86390 1
417725 99417725 1001 86380 86390 1
419166 99419166 1001 86380 86390 1
420279 99420279 1001 86380 86390 1
420185 99420185 1001 86380 86390 1
419700 99419700 1001 86380 86390 1
419791 99419791 1001 86380 86390 1
419932 99419932 1001 86380 86390 1
419631 99419631 1001 86380 86390 1
420775 99420775 1001 86380 86390 1
421965 99421965 1001 86380 86390 1
421846 99421846 1001 86380 86390 1
421821 99421821 1001 86380 86390 1
420965 99420965 1001 86380 86390 1
421104 99421104 1001 86380 86390 1
423391 99423391 1001 86380 86390 1
423595 99423595 1001 86380 86390 1
422961 99422961 1001 86380 86390 1
423006 99423006 1001 86380 86390 1
423156 99423156 1001 86380 86390 1
423120 99423120 1001 86380 86390 1
422650 99422650 1001 86380 86390 1
424641 99424641 1001 86380 86390 1
425561 99425561 1001 86380 86390 1
425005 99425005 1001 86380 86390 1
426623 99426623 1001 86380 86390 1
425986 99425986 1001 86380 86390 1
427197 99427197 1001 86380 86390 1
427311 99427311 1001 86380 86390 1
428566 99428566 1001 86380 86390 1
428511 99428511 1001 86380 86390 1
428143 99428143 1001 86380 86390 1
427732 99427732 1001 86380 86390 1
427856 99427856 1001 86380 86390 1
427584 99427584 1001 86380 86390 1
428766 99428766 1001 86380 86390 1
428789 99428789 1001 86380 86390 1
429052 99429052 1001 86380 86390 1
429085 99429085 1001 86380 86390 1
429875 99429875 1001 86380 86390 1
429392 99429392 1001 86380 86390 1
429257 99429257 1001 86380 86390 1
429416 99429416 1001 86380 86390 1
430561 99430561 1001 86380 86390 1
430422 99430422 1001 86380 86390 1
432483 99432483 1001 86380 86390 1
434134 99434134 1001 86380 86390 1
434069 99434069 1001 86380 86390 1
433871 99433871 1001 86380 86390 1
434456 99434456 1001 86380 86390 1
435466 99435466 1001 86380 86390 1
436815 99436815 1001 86380 86390 1
436878 99436878 1001 86380 86390 1
436818 99436818 1001 86380 86390 1
436602 99436602 1001 86380 86390 1
436737 99436737 1001 86380 86390 1
435956 99435956 1001 86380 86390 1
436201 99436201 1001 86380 86390 1
300056 99300056 1001 86380 86390 1
437329 99437329 1001 86380 86390 1
300104 99300104 1001 86380 86390 1
300233 99300233 1001 86380 86390 1
301497 99301497 1001 86380 86390 1
301034 99301034 1001 86380 86390 1
301127 99301127 1001 86380 86390 1
301594 99301594 1001 86380 86390 1
301674 99301674 1001 86380 86390 1
301693 99301693 1001 86380 86390 1
302038 99302038 1001 86380 86390 1
302117 99302117 1001 86380 86390 1
302145 99302145 1001 86380 86390 1
302135 99302135 1001 86380 86390 1
301824 99301824 1001 86380 86390 1
303186 99303186 1001 86380 86390 1
302825 99302825 1001 86380 86390 1
302838 99302838 1001 86380 86390 1
302971 99302971 1001 86380 86390 1
302741 99302741 1001 86380 86390 1
302783 99302783 1001 86380 86390 1
302654 99302654 1001 86380 86390 1
302630 99302630 1001 86380 86390 1
302632 99302632 1001 86380 86390 1
302736 99302736 1001 86380 86390 1
302727 99302727 1001 86380 86390 1
303297 99303297 1001 86380 86390 1
304002 99304002 1001 86380 86390 1
303899 99303899 1001 86380 86390 1
303780 99303780 1001 86380 86390 1
303826 99303826 1001 86380 86390 1
303419 99303419 1001 86380 86390 1
304537 99304537 1001 86380 86390 1
304397 99304397 1001 86380 86390 1
304333 99304333 1001 86380 86390 1
304895 99304895 1001 86380 86390 1
304889 99304889 1001 86380 86390 1
304942 99304942 1001 86380 86390 1
305007 99305007 1001 86380 86390 1
305110 99305110 1001 86380 86390 1
305215 99305215 1001 86380 86390 1
305100 99305100 1001 86380 86390 1
500075 99500075 1001 86380 86390 1
500157 99500157 1001 86380 86390 1
500172 99500172 1001 86380 86390 1
500623 99500623 1001 86380 86390 1
500630 99500630 1001 86380 86390 1
500421 99500421 1001 86380 86390 1
501616 99501616 1001 86380 86390 1
501387 99501387 1001 86380 86390 1
501105 99501105 1001 86380 86390 1
502436 99502436 1001 86380 86390 1
502423 99502423 1001 86380 86390 1
502129 99502129 1001 86380 86390 1
501878 99501878 1001 86380 86390 1
502574 99502574 1001 86380 86390 1
503193 99503193 1001 86380 86390 1
503132 99503132 1001 86380 86390 1
502911 99502911 1001 86380 86390 1
503068 99503068 1001 86380 86390 1
502852 99502852 1001 86380 86390 1
502877 99502877 1001 86380 86390 1
503486 99503486 1001 86380 86390 1
503476 99503476 1001 86380 86390 1
503336 99503336 1001 86380 86390 1
503326 99503326 1001 86380 86390 1
503706 99503706 1001 86380 86390 1
503713 99503713 1001 86380 86390 1
504225 99504225 1001 86380 86390 1
504810 99504810 1001 86380 86390 1
504636 99504636 1001 86380 86390 1
504619 99504619 1001 86380 86390 1
504368 99504368 1001 86380 86390 1
504346 99504346 1001 86380 86390 1
505008 99505008 1001 86380 86390 1
505620 99505620 1001 86380 86390 1
505480 99505480 1001 86380 86390 1
505287 99505287 1001 86380 86390 1
505794 99505794 1001 86380 86390 1
505930 99505930 1001 86380 86390 1
505790 99505790 1001 86380 86390 1
505792 99505792 1001 86380 86390 1
506454 99506454 1001 86380 86390 1
506529 99506529 1001 86380 86390 1
506414 99506414 1001 86380 86390 1
506160 99506160 1001 86380 86390 1
506762 99506762 1001 86380 86390 1
506724 99506724 1001 86380 86390 1
507199 99507199 1001 86380 86390 1
507189 99507189 1001 86380 86390 1
507033 99507033 1001 86380 86390 1
507060 99507060 1001 86380 86390 1
507021 99507021 1001 86380 86390 1
506840 99506840 1001 86380 86390 1
506921 99506921 1001 86380 86390 1
507465 99507465 1001 86380 86390 1
507727 99507727 1001 86380 86390 1
507702 99507702 1001 86380 86390 1
508272 99508272 1001 86380 86390 1
508309 99508309 1001 86380 86390 1
508909 99508909 1001 86380 86390 1
509026 99509026 1001 86380 86390 1
508765 99508765 1001 86380 86390 1
508844 99508844 1001 86380 86390 1
509271 99509271 1001 86380 86390 1
509761 99509761 1001 86380 86390 1
509874 99509874 1001 86380 86390 1
509541 99509541 1001 86380 86390 1
509570 99509570 1001 86380 86390 1
509519 99509519 1001 86380 86390 1
509520 99509520 1001 86380 86390 1
509308 99509308 1001 86380 86390 1
509310 99509310 1001 86380 86390 1
509388 99509388 1001 86380 86390 1
509354 99509354 1001 86380 86390 1
510066 99510066 1001 86380 86390 1
509939 99509939 1001 86380 86390 1
509996 99509996 1001 86380 86390 1
510579 99510579 1001 86380 86390 1
510592 99510592 1001 86380 86390 1
510495 99510495 1001 86380 86390 1
510335 99510335 1001 86380 86390 1
510313 99510313 1001 86380 86390 1
510294 99510294 1001 86380 86390 1
510898 99510898 1001 86380 86390 1
511471 99511471 1001 86380 86390 1
511545 99511545 1001 86380 86390 1
511274 99511274 1001 86380 86390 1
511188 99511188 1001 86380 86390 1
510978 99510978 1001 86380 86390 1
511134 99511134 1001 86380 86390 1
511680 99511680 1001 86380 86390 1
512026 99512026 1001 86380 86390 1
512103 99512103 1001 86380 86390 1
512004 99512004 1001 86380 86390 1
511957 99511957 1001 86380 86390 1
513052 99513052 1001 86380 86390 1
513108 99513108 1001 86380 86390 1
512961 99512961 1001 86380 86390 1
512967 99512967 1001 86380 86390 1
512993 99512993 1001 86380 86390 1
512694 99512694 1001 86380 86390 1
513355 99513355 1001 86380 86390 1
513660 99513660 1001 86380 86390 1
514088 99514088 1001 86380 86390 1
514887 99514887 1001 86380 86390 1
515555 99515555 1001 86380 86390 1
515325 99515325 1001 86380 86390 1
515275 99515275 1001 86380 86390 1
515288 99515288 1001 86380 86390 1
515447 99515447 1001 86380 86390 1
515385 99515385 1001 86380 86390 1
516395 99516395 1001 86380 86390 1
516307 99516307 1001 86380 86390 1
516385 99516385 1001 86380 86390 1
516334 99516334 1001 86380 86390 1
516164 99516164 1001 86380 86390 1
516229 99516229 1001 86380 86390 1
516114 99516114 1001 86380 86390 1
516185 99516185 1001 86380 86390 1
515951 99515951 1001 86380 86390 1
516555 99516555 1001 86380 86390 1
516568 99516568 1001 86380 86390 1
516974 99516974 1001 86380 86390 1
517128 99517128 1001 86380 86390 1
516904 99516904 1001 86380 86390 1
516722 99516722 1001 86380 86390 1
517385 99517385 1001 86380 86390 1
517506 99517506 1001 86380 86390 1
517481 99517481 1001 86380 86390 1
518115 99518115 1001 86380 86390 1
518095 99518095 1001 86380 86390 1
517894 99517894 1001 86380 86390 1
517542 99517542 1001 86380 86390 1
517597 99517597 1001 86380 86390 1
518280 99518280 1001 86380 86390 1
518930 99518930 1001 86380 86390 1
518853 99518853 1001 86380 86390 1
518755 99518755 1001 86380 86390 1
518399 99518399 1001 86380 86390 1
518413 99518413 1001 86380 86390 1
518376 99518376 1001 86380 86390 1
518521 99518521 1001 86380 86390 1
519049 99519049 1001 86380 86390 1
519750 99519750 1001 86380 86390 1
519661 99519661 1001 86380 86390 1
519760 99519760 1001 86380 86390 1
519697 99519697 1001 86380 86390 1
519584 99519584 1001 86380 86390 1
519284 99519284 1001 86380 86390 1
519226 99519226 1001 86380 86390 1
519839 99519839 1001 86380 86390 1
519878 99519878 1001 86380 86390 1
519920 99519920 1001 86380 86390 1
519831 99519831 1001 86380 86390 1
520629 99520629 1001 86380 86390 1
520444 99520444 1001 86380 86390 1
520509 99520509 1001 86380 86390 1
520390 99520390 1001 86380 86390 1
520290 99520290 1001 86380 86390 1
520317 99520317 1001 86380 86390 1
520194 99520194 1001 86380 86390 1
520678 99520678 1001 86380 86390 1
520654 99520654 1001 86380 86390 1
521404 99521404 1001 86380 86390 1
521272 99521272 1001 86380 86390 1
520985 99520985 1001 86380 86390 1
521610 99521610 1001 86380 86390 1
521572 99521572 1001 86380 86390 1
521651 99521651 1001 86380 86390 1
521566 99521566 1001 86380 86390 1
522255 99522255 1001 86380 86390 1
522131 99522131 1001 86380 86390 1
521961 99521961 1001 86380 86390 1
522083 99522083 1001 86380 86390 1
521710 99521710 1001 86380 86390 1
521763 99521763 1001 86380 86390 1
521774 99521774 1001 86380 86390 1
522951 99522951 1001 86380 86390 1
523086 99523086 1001 86380 86390 1
522726 99522726 1001 86380 86390 1
522792 99522792 1001 86380 86390 1
523145 99523145 1001 86380 86390 1
523829 99523829 1001 86380 86390 1
523876 99523876 1001 86380 86390 1
523559 99523559 1001 86380 86390 1
523701 99523701 1001 86380 86390 1
523389 99523389 1001 86380 86390 1
523472 99523472 1001 86380 86390 1
523449 99523449 1001 86380 86390 1
523334 99523334 1001 86380 86390 1
524006 99524006 1001 86380 86390 1
524742 99524742 1001 86380 86390 1
524752 99524752 1001 86380 86390 1
524504 99524504 1001 86380 86390 1
524251 99524251 1001 86380 86390 1
524870 99524870 1001 86380 86390 1
525396 99525396 1001 86380 86390 1
525186 99525186 1001 86380 86390 1
525330 99525330 1001 86380 86390 1
525215 99525215 1001 86380 86390 1
525004 99525004 1001 86380 86390 1
525149 99525149 1001 86380 86390 1
525021 99525021 1001 86380 86390 1
525771 99525771 1001 86380 86390 1
526255 99526255 1001 86380 86390 1
526409 99526409 1001 86380 86390 1
525965 99525965 1001 86380 86390 1
525902 99525902 1001 86380 86390 1
527140 99527140 1001 86380 86390 1
527091 99527091 1001 86380 86390 1
527132 99527132 1001 86380 86390 1
527171 99527171 1001 86380 86390 1
526736 99526736 1001 86380 86390 1
527336 99527336 1001 86380 86390 1
527312 99527312 1001 86380 86390 1
527408 99527408 1001 86380 86390 1
527439 99527439 1001 86380 86390 1
528010 99528010 1001 86380 86390 1
527741 99527741 1001 86380 86390 1
527700 99527700 1001 86380 86390 1
527584 99527584 1001 86380 86390 1
527613 99527613 1001 86380 86390 1
527659 99527659 1001 86380 86390 1
528261 99528261 1001 86380 86390 1
528673 99528673 1001 86380 86390 1
528505 99528505 1001 86380 86390 1
529581 99529581 1001 86380 86390 1
529420 99529420 1001 86380 86390 1
529346 99529346 1001 86380 86390 1
529455 99529455 1001 86380 86390 1
530394 99530394 1001 86380 86390 1
530514 99530514 1001 86380 86390 1
530172 99530172 1001 86380 86390 1
531251 99531251 1001 86380 86390 1
531189 99531189 1001 86380 86390 1
531150 99531150 1001 86380 86390 1
531151 99531151 1001 86380 86390 1
530787 99530787 1001 86380 86390 1
531466 99531466 1001 86380 86390 1
532029 99532029 1001 86380 86390 1
531968 99531968 1001 86380 86390 1
531817 99531817 1001 86380 86390 1
531882 99531882 1001 86380 86390 1
531654 99531654 1001 86380 86390 1
531617 99531617 1001 86380 86390 1
532217 99532217 1001 86380 86390 1
532349 99532349 1001 86380 86390 1
532921 99532921 1001 86380 86390 1
532863 99532863 1001 86380 86390 1
532691 99532691 1001 86380 86390 1
532579 99532579 1001 86380 86390 1
533197 99533197 1001 86380 86390 1
533041 99533041 1001 86380 86390 1
533676 99533676 1001 86380 86390 1
533514 99533514 1001 86380 86390 1
533270 99533270 1001 86380 86390 1
534639 99534639 1001 86380 86390 1
534375 99534375 1001 86380 86390 1
534403 99534403 1001 86380 86390 1
534408 99534408 1001 86380 86390 1
534198 99534198 1001 86380 86390 1
534127 99534127 1001 86380 86390 1
534854 99534854 1001 86380 86390 1
535407 99535407 1001 86380 86390 1
535446 99535446 1001 86380 86390 1
535422 99535422 1001 86380 86390 1
535311 99535311 1001 86380 86390 1
535350 99535350 1001 86380 86390 1
535248 99535248 1001 86380 86390 1
535288 99535288 1001 86380 86390 1
534999 99534999 1001 86380 86390 1
535663 99535663 1001 86380 86390 1
536235 99536235 1001 86380 86390 1
536277 99536277 1001 86380 86390 1
535932 99535932 1001 86380 86390 1
535998 99535998 1001 86380 86390 1
535845 99535845 1001 86380 86390 1
535797 99535797 1001 86380 86390 1
535882 99535882 1001 86380 86390 1
536343 99536343 1001 86380 86390 1
537088 99537088 1001 86380 86390 1
536991 99536991 1001 86380 86390 1
537121 99537121 1001 86380 86390 1
536756 99536756 1001 86380 86390 1
536590 99536590 1001 86380 86390 1
537187 99537187 1001 86380 86390 1
537188 99537188 1001 86380 86390 1
537266 99537266 1001 86380 86390 1
537232 99537232 1001 86380 86390 1
537890 99537890 1001 86380 86390 1
537894 99537894 1001 86380 86390 1
537692 99537692 1001 86380 86390 1
537682 99537682 1001 86380 86390 1
537648 99537648 1001 86380 86390 1
537778 99537778 1001 86380 86390 1
537689 99537689 1001 86380 86390 1
537717 99537717 1001 86380 86390 1
538125 99538125 1001 86380 86390 1
538699 99538699 1001 86380 86390 1
538489 99538489 1001 86380 86390 1
538373 99538373 1001 86380 86390 1
538851 99538851 1001 86380 86390 1
538853 99538853 1001 86380 86390 1
539398 99539398 1001 86380 86390 1
539248 99539248 1001 86380 86390 1
539432 99539432 1001 86380 86390 1
539034 99539034 1001 86380 86390 1
539226 99539226 1001 86380 86390 1
539767 99539767 1001 86380 86390 1
539761 99539761 1001 86380 86390 1
540280 99540280 1001 86380 86390 1
540097 99540097 1001 86380 86390 1
540214 99540214 1001 86380 86390 1
540076 99540076 1001 86380 86390 1
539852 99539852 1001 86380 86390 1
540633 99540633 1001 86380 86390 1
540597 99540597 1001 86380 86390 1
540952 99540952 1001 86380 86390 1
540672 99540672 1001 86380 86390 1
542037 99542037 1001 86380 86390 1
541827 99541827 1001 86380 86390 1
541680 99541680 1001 86380 86390 1
541528 99541528 1001 86380 86390 1
541609 99541609 1001 86380 86390 1
542129 99542129 1001 86380 86390 1
542195 99542195 1001 86380 86390 1
542192 99542192 1001 86380 86390 1
542321 99542321 1001 86380 86390 1
542761 99542761 1001 86380 86390 1
542729 99542729 1001 86380 86390 1
542449 99542449 1001 86380 86390 1
543699 99543699 1001 86380 86390 1
543765 99543765 1001 86380 86390 1
543559 99543559 1001 86380 86390 1
543333 99543333 1001 86380 86390 1
543301 99543301 1001 86380 86390 1
543951 99543951 1001 86380 86390 1
543854 99543854 1001 86380 86390 1
544405 99544405 1001 86380 86390 1
544434 99544434 1001 86380 86390 1
544525 99544525 1001 86380 86390 1
544439 99544439 1001 86380 86390 1
544365 99544365 1001 86380 86390 1
543979 99543979 1001 86380 86390 1
544045 99544045 1001 86380 86390 1
544021 99544021 1001 86380 86390 1
544655 99544655 1001 86380 86390 1
429703 961 1001 64500 65937 1
516633 621 1001 49922 50222 1
536325 1023 1002 50387 54602 1
536329 1067 1002 40050 51879 1
400585 99400585 1001 86380 86390 1
401026 99401026 1001 86380 86390 1
400984 99400984 1001 86380 86390 1
400999 99400999 1001 86380 86390 1
401721 99401721 1001 86380 86390 1
401971 99401971 1001 86380 86390 1
402141 99402141 1001 86380 86390 1
402187 99402187 1001 86380 86390 1
402274 99402274 1001 86380 86390 1
402066 99402066 1001 86380 86390 1
402308 99402308 1001 86380 86390 1
402394 99402394 1001 86380 86390 1
402413 99402413 1001 86380 86390 1
402655 99402655 1001 86380 86390 1
403475 99403475 1001 86380 86390 1
403553 99403553 1001 86380 86390 1
403538 99403538 1001 86380 86390 1
404053 99404053 1001 86380 86390 1
404906 99404906 1001 86380 86390 1
405494 99405494 1001 86380 86390 1
405584 99405584 1001 86380 86390 1
405704 99405704 1001 86380 86390 1
405763 99405763 1001 86380 86390 1
406491 99406491 1001 86380 86390 1
406548 99406548 1001 86380 86390 1
406805 99406805 1001 86380 86390 1
407738 99407738 1001 86380 86390 1
407918 99407918 1001 86380 86390 1
408079 99408079 1001 86380 86390 1
408306 99408306 1001 86380 86390 1
408316 99408316 1001 86380 86390 1
408806 99408806 1001 86380 86390 1
408899 99408899 1001 86380 86390 1
409266 99409266 1001 86380 86390 1
410360 99410360 1001 86380 86390 1
410975 99410975 1001 86380 86390 1
411560 99411560 1001 86380 86390 1
411664 99411664 1001 86380 86390 1
412428 99412428 1001 86380 86390 1
412310 99412310 1001 86380 86390 1
413279 99413279 1001 86380 86390 1
413282 99413282 1001 86380 86390 1
412485 99412485 1001 86380 86390 1
412817 99412817 1001 86380 86390 1
415273 99415273 1001 86380 86390 1
415102 99415102 1001 86380 86390 1
415277 99415277 1001 86380 86390 1
415204 99415204 1001 86380 86390 1
415212 99415212 1001 86380 86390 1
414622 99414622 1001 86380 86390 1
414649 99414649 1001 86380 86390 1
414475 99414475 1001 86380 86390 1
414417 99414417 1001 86380 86390 1
415347 99415347 1001 86380 86390 1
416771 99416771 1001 86380 86390 1
416442 99416442 1001 86380 86390 1
416224 99416224 1001 86380 86390 1
416150 99416150 1001 86380 86390 1
416154 99416154 1001 86380 86390 1
415842 99415842 1001 86380 86390 1
415766 99415766 1001 86380 86390 1
415769 99415769 1001 86380 86390 1
417311 99417311 1001 86380 86390 1
417011 99417011 1001 86380 86390 1
418759 99418759 1001 86380 86390 1
418558 99418558 1001 86380 86390 1
418452 99418452 1001 86380 86390 1
418231 99418231 1001 86380 86390 1
417916 99417916 1001 86380 86390 1
418940 99418940 1001 86380 86390 1
418967 99418967 1001 86380 86390 1
418948 99418948 1001 86380 86390 1
420268 99420268 1001 86380 86390 1
419929 99419929 1001 86380 86390 1
419993 99419993 1001 86380 86390 1
419455 99419455 1001 86380 86390 1
419362 99419362 1001 86380 86390 1
420502 99420502 1001 86380 86390 1
421830 99421830 1001 86380 86390 1
421503 99421503 1001 86380 86390 1
421464 99421464 1001 86380 86390 1
421241 99421241 1001 86380 86390 1
420949 99420949 1001 86380 86390 1
421006 99421006 1001 86380 86390 1
421089 99421089 1001 86380 86390 1
421117 99421117 1001 86380 86390 1
423269 99423269 1001 86380 86390 1
423183 99423183 1001 86380 86390 1
423188 99423188 1001 86380 86390 1
422678 99422678 1001 86380 86390 1
422780 99422780 1001 86380 86390 1
422887 99422887 1001 86380 86390 1
423839 99423839 1001 86380 86390 1
425148 99425148 1001 86380 86390 1
425029 99425029 1001 86380 86390 1
425357 99425357 1001 86380 86390 1
425361 99425361 1001 86380 86390 1
425244 99425244 1001 86380 86390 1
424879 99424879 1001 86380 86390 1
424943 99424943 1001 86380 86390 1
424345 99424345 1001 86380 86390 1
425600 99425600 1001 86380 86390 1
426844 99426844 1001 86380 86390 1
427266 99427266 1001 86380 86390 1
427359 99427359 1001 86380 86390 1
427452 99427452 1001 86380 86390 1
428583 99428583 1001 86380 86390 1
428174 99428174 1001 86380 86390 1
427751 99427751 1001 86380 86390 1
427735 99427735 1001 86380 86390 1
427629 99427629 1001 86380 86390 1
427534 99427534 1001 86380 86390 1
427736 99427736 1001 86380 86390 1
427895 99427895 1001 86380 86390 1
429165 99429165 1001 86380 86390 1
429949 99429949 1001 86380 86390 1
429344 99429344 1001 86380 86390 1
430758 99430758 1001 86380 86390 1
430516 99430516 1001 86380 86390 1
431215 99431215 1001 86380 86390 1
430968 99430968 1001 86380 86390 1
432462 99432462 1001 86380 86390 1
433241 99433241 1001 86380 86390 1
432493 99432493 1001 86380 86390 1
432630 99432630 1001 86380 86390 1
435337 99435337 1001 86380 86390 1
435318 99435318 1001 86380 86390 1
435350 99435350 1001 86380 86390 1
434909 99434909 1001 86380 86390 1
434774 99434774 1001 86380 86390 1
434149 99434149 1001 86380 86390 1
435938 99435938 1001 86380 86390 1
437319 99437319 1001 86380 86390 1
300412 99300412 1001 86380 86390 1
300336 99300336 1001 86380 86390 1
300154 99300154 1001 86380 86390 1
301696 99301696 1001 86380 86390 1
301736 99301736 1001 86380 86390 1
302275 99302275 1001 86380 86390 1
302224 99302224 1001 86380 86390 1
302378 99302378 1001 86380 86390 1
302153 99302153 1001 86380 86390 1
302011 99302011 1001 86380 86390 1
301915 99301915 1001 86380 86390 1
301813 99301813 1001 86380 86390 1
302533 99302533 1001 86380 86390 1
302578 99302578 1001 86380 86390 1
302556 99302556 1001 86380 86390 1
303078 99303078 1001 86380 86390 1
303093 99303093 1001 86380 86390 1
302925 99302925 1001 86380 86390 1
302605 99302605 1001 86380 86390 1
302594 99302594 1001 86380 86390 1
302712 99302712 1001 86380 86390 1
303900 99303900 1001 86380 86390 1
303751 99303751 1001 86380 86390 1
303624 99303624 1001 86380 86390 1
303680 99303680 1001 86380 86390 1
303797 99303797 1001 86380 86390 1
303615 99303615 1001 86380 86390 1
303618 99303618 1001 86380 86390 1
304202 99304202 1001 86380 86390 1
304152 99304152 1001 86380 86390 1
304832 99304832 1001 86380 86390 1
304788 99304788 1001 86380 86390 1
305650 99305650 1001 86380 86390 1
305561 99305561 1001 86380 86390 1
305640 99305640 1001 86380 86390 1
305378 99305378 1001 86380 86390 1
305157 99305157 1001 86380 86390 1
305079 99305079 1001 86380 86390 1
500001 99500001 1001 86380 86390 1
500707 99500707 1001 86380 86390 1
500656 99500656 1001 86380 86390 1
500547 99500547 1001 86380 86390 1
500599 99500599 1001 86380 86390 1
500548 99500548 1001 86380 86390 1
500928 99500928 1001 86380 86390 1
500967 99500967 1001 86380 86390 1
500845 99500845 1001 86380 86390 1
500820 99500820 1001 86380 86390 1
501606 99501606 1001 86380 86390 1
501447 99501447 1001 86380 86390 1
501479 99501479 1001 86380 86390 1
501330 99501330 1001 86380 86390 1
501818 99501818 1001 86380 86390 1
501745 99501745 1001 86380 86390 1
502407 99502407 1001 86380 86390 1
502141 99502141 1001 86380 86390 1
502168 99502168 1001 86380 86390 1
502594 99502594 1001 86380 86390 1
502635 99502635 1001 86380 86390 1
502653 99502653 1001 86380 86390 1
502499 99502499 1001 86380 86390 1
503184 99503184 1001 86380 86390 1
503285 99503285 1001 86380 86390 1
503098 99503098 1001 86380 86390 1
502913 99502913 1001 86380 86390 1
502811 99502811 1001 86380 86390 1
503437 99503437 1001 86380 86390 1
503324 99503324 1001 86380 86390 1
503989 99503989 1001 86380 86390 1
503786 99503786 1001 86380 86390 1
503735 99503735 1001 86380 86390 1
504258 99504258 1001 86380 86390 1
504286 99504286 1001 86380 86390 1
504792 99504792 1001 86380 86390 1
504913 99504913 1001 86380 86390 1
504899 99504899 1001 86380 86390 1
504928 99504928 1001 86380 86390 1
504632 99504632 1001 86380 86390 1
504329 99504329 1001 86380 86390 1
504946 99504946 1001 86380 86390 1
505357 99505357 1001 86380 86390 1
505272 99505272 1001 86380 86390 1
505200 99505200 1001 86380 86390 1
505960 99505960 1001 86380 86390 1
506495 99506495 1001 86380 86390 1
506565 99506565 1001 86380 86390 1
506222 99506222 1001 86380 86390 1
506192 99506192 1001 86380 86390 1
506195 99506195 1001 86380 86390 1
506088 99506088 1001 86380 86390 1
506064 99506064 1001 86380 86390 1
506748 99506748 1001 86380 86390 1
506731 99506731 1001 86380 86390 1
507391 99507391 1001 86380 86390 1
507356 99507356 1001 86380 86390 1
507159 99507159 1001 86380 86390 1
507134 99507134 1001 86380 86390 1
506948 99506948 1001 86380 86390 1
506860 99506860 1001 86380 86390 1
506836 99506836 1001 86380 86390 1
507524 99507524 1001 86380 86390 1
507501 99507501 1001 86380 86390 1
507463 99507463 1001 86380 86390 1
507439 99507439 1001 86380 86390 1
508119 99508119 1001 86380 86390 1
508143 99508143 1001 86380 86390 1
508318 99508318 1001 86380 86390 1
508961 99508961 1001 86380 86390 1
508914 99508914 1001 86380 86390 1
508831 99508831 1001 86380 86390 1
508735 99508735 1001 86380 86390 1
508816 99508816 1001 86380 86390 1
508580 99508580 1001 86380 86390 1
509114 99509114 1001 86380 86390 1
509119 99509119 1001 86380 86390 1
509504 99509504 1001 86380 86390 1
509562 99509562 1001 86380 86390 1
509563 99509563 1001 86380 86390 1
509322 99509322 1001 86380 86390 1
509288 99509288 1001 86380 86390 1
510017 99510017 1001 86380 86390 1
510072 99510072 1001 86380 86390 1
510624 99510624 1001 86380 86390 1
510691 99510691 1001 86380 86390 1
510439 99510439 1001 86380 86390 1
510777 99510777 1001 86380 86390 1
511495 99511495 1001 86380 86390 1
511265 99511265 1001 86380 86390 1
511643 99511643 1001 86380 86390 1
511637 99511637 1001 86380 86390 1
512348 99512348 1001 86380 86390 1
512180 99512180 1001 86380 86390 1
511780 99511780 1001 86380 86390 1
511834 99511834 1001 86380 86390 1
512545 99512545 1001 86380 86390 1
512487 99512487 1001 86380 86390 1
512587 99512587 1001 86380 86390 1
512641 99512641 1001 86380 86390 1
512762 99512762 1001 86380 86390 1
513331 99513331 1001 86380 86390 1
513386 99513386 1001 86380 86390 1
513260 99513260 1001 86380 86390 1
513889 99513889 1001 86380 86390 1
513696 99513696 1001 86380 86390 1
513749 99513749 1001 86380 86390 1
514057 99514057 1001 86380 86390 1
514516 99514516 1001 86380 86390 1
514884 99514884 1001 86380 86390 1
515056 99515056 1001 86380 86390 1
515007 99515007 1001 86380 86390 1
515621 99515621 1001 86380 86390 1
515676 99515676 1001 86380 86390 1
515127 99515127 1001 86380 86390 1
515089 99515089 1001 86380 86390 1
515768 99515768 1001 86380 86390 1
516226 99516226 1001 86380 86390 1
516142 99516142 1001 86380 86390 1
515947 99515947 1001 86380 86390 1
516056 99516056 1001 86380 86390 1
516602 99516602 1001 86380 86390 1
516540 99516540 1001 86380 86390 1
516674 99516674 1001 86380 86390 1
517184 99517184 1001 86380 86390 1
517172 99517172 1001 86380 86390 1
517217 99517217 1001 86380 86390 1
517098 99517098 1001 86380 86390 1
516808 99516808 1001 86380 86390 1
516796 99516796 1001 86380 86390 1
517402 99517402 1001 86380 86390 1
517377 99517377 1001 86380 86390 1
517535 99517535 1001 86380 86390 1
517406 99517406 1001 86380 86390 1
517523 99517523 1001 86380 86390 1
518076 99518076 1001 86380 86390 1
518119 99518119 1001 86380 86390 1
518120 99518120 1001 86380 86390 1
517697 99517697 1001 86380 86390 1
517594 99517594 1001 86380 86390 1
517561 99517561 1001 86380 86390 1
518272 99518272 1001 86380 86390 1
518339 99518339 1001 86380 86390 1
518878 99518878 1001 86380 86390 1
518705 99518705 1001 86380 86390 1
518524 99518524 1001 86380 86390 1
518466 99518466 1001 86380 86390 1
519092 99519092 1001 86380 86390 1
519159 99519159 1001 86380 86390 1
519160 99519160 1001 86380 86390 1
519663 99519663 1001 86380 86390 1
519466 99519466 1001 86380 86390 1
519544 99519544 1001 86380 86390 1
519431 99519431 1001 86380 86390 1
519489 99519489 1001 86380 86390 1
519245 99519245 1001 86380 86390 1
519325 99519325 1001 86380 86390 1
519368 99519368 1001 86380 86390 1
519356 99519356 1001 86380 86390 1
520005 99520005 1001 86380 86390 1
519958 99519958 1001 86380 86390 1
520472 99520472 1001 86380 86390 1
520618 99520618 1001 86380 86390 1
520229 99520229 1001 86380 86390 1
520415 99520415 1001 86380 86390 1
520364 99520364 1001 86380 86390 1
520404 99520404 1001 86380 86390 1
520034 99520034 1001 86380 86390 1
520159 99520159 1001 86380 86390 1
520736 99520736 1001 86380 86390 1
521338 99521338 1001 86380 86390 1
521446 99521446 1001 86380 86390 1
521397 99521397 1001 86380 86390 1
521129 99521129 1001 86380 86390 1
521052 99521052 1001 86380 86390 1
521671 99521671 1001 86380 86390 1
521569 99521569 1001 86380 86390 1
522126 99522126 1001 86380 86390 1
522277 99522277 1001 86380 86390 1
522212 99522212 1001 86380 86390 1
521954 99521954 1001 86380 86390 1
522346 99522346 1001 86380 86390 1
522297 99522297 1001 86380 86390 1
522480 99522480 1001 86380 86390 1
522313 99522313 1001 86380 86390 1
523119 99523119 1001 86380 86390 1
523805 99523805 1001 86380 86390 1
523795 99523795 1001 86380 86390 1
523931 99523931 1001 86380 86390 1
523813 99523813 1001 86380 86390 1
523416 99523416 1001 86380 86390 1
523392 99523392 1001 86380 86390 1
524078 99524078 1001 86380 86390 1
524582 99524582 1001 86380 86390 1
524730 99524730 1001 86380 86390 1
524851 99524851 1001 86380 86390 1
524790 99524790 1001 86380 86390 1
525432 99525432 1001 86380 86390 1
525448 99525448 1001 86380 86390 1
525552 99525552 1001 86380 86390 1
525301 99525301 1001 86380 86390 1
525350 99525350 1001 86380 86390 1
525012 99525012 1001 86380 86390 1
526278 99526278 1001 86380 86390 1
526576 99526576 1001 86380 86390 1
527247 99527247 1001 86380 86390 1
526925 99526925 1001 86380 86390 1
526823 99526823 1001 86380 86390 1
526711 99526711 1001 86380 86390 1
526778 99526778 1001 86380 86390 1
527319 99527319 1001 86380 86390 1
527294 99527294 1001 86380 86390 1
527424 99527424 1001 86380 86390 1
527936 99527936 1001 86380 86390 1
527690 99527690 1001 86380 86390 1
527725 99527725 1001 86380 86390 1
528774 99528774 1001 86380 86390 1
528805 99528805 1001 86380 86390 1
528695 99528695 1001 86380 86390 1
528425 99528425 1001 86380 86390 1
528309 99528309 1001 86380 86390 1
528313 99528313 1001 86380 86390 1
528942 99528942 1001 86380 86390 1
528947 99528947 1001 86380 86390 1
529580 99529580 1001 86380 86390 1
529725 99529725 1001 86380 86390 1
529332 99529332 1001 86380 86390 1
529347 99529347 1001 86380 86390 1
529508 99529508 1001 86380 86390 1
529165 99529165 1001 86380 86390 1
529245 99529245 1001 86380 86390 1
529830 99529830 1001 86380 86390 1
529909 99529909 1001 86380 86390 1
529806 99529806 1001 86380 86390 1
530464 99530464 1001 86380 86390 1
530512 99530512 1001 86380 86390 1
530385 99530385 1001 86380 86390 1
530398 99530398 1001 86380 86390 1
530218 99530218 1001 86380 86390 1
530303 99530303 1001 86380 86390 1
530265 99530265 1001 86380 86390 1
530253 99530253 1001 86380 86390 1
530268 99530268 1001 86380 86390 1
530088 99530088 1001 86380 86390 1
530081 99530081 1001 86380 86390 1
530096 99530096 1001 86380 86390 1
530138 99530138 1001 86380 86390 1
530746 99530746 1001 86380 86390 1
530689 99530689 1001 86380 86390 1
530704 99530704 1001 86380 86390 1
531379 99531379 1001 86380 86390 1
531130 99531130 1001 86380 86390 1
531392 99531392 1001 86380 86390 1
531465 99531465 1001 86380 86390 1
531478 99531478 1001 86380 86390 1
532162 99532162 1001 86380 86390 1
532190 99532190 1001 86380 86390 1
532125 99532125 1001 86380 86390 1
532023 99532023 1001 86380 86390 1
531913 99531913 1001 86380 86390 1
531933 99531933 1001 86380 86390 1
531669 99531669 1001 86380 86390 1
532936 99532936 1001 86380 86390 1
532801 99532801 1001 86380 86390 1
532569 99532569 1001 86380 86390 1
532444 99532444 1001 86380 86390 1
533106 99533106 1001 86380 86390 1
533190 99533190 1001 86380 86390 1
533076 99533076 1001 86380 86390 1
533733 99533733 1001 86380 86390 1
533759 99533759 1001 86380 86390 1
533576 99533576 1001 86380 86390 1
533387 99533387 1001 86380 86390 1
533994 99533994 1001 86380 86390 1
533917 99533917 1001 86380 86390 1
534624 99534624 1001 86380 86390 1
534349 99534349 1001 86380 86390 1
534440 99534440 1001 86380 86390 1
534293 99534293 1001 86380 86390 1
534130 99534130 1001 86380 86390 1
535461 99535461 1001 86380 86390 1
535374 99535374 1001 86380 86390 1
535354 99535354 1001 86380 86390 1
535195 99535195 1001 86380 86390 1
535917 99535917 1001 86380 86390 1
536451 99536451 1001 86380 86390 1
536466 99536466 1001 86380 86390 1
537044 99537044 1001 86380 86390 1
536802 99536802 1001 86380 86390 1
536842 99536842 1001 86380 86390 1
536898 99536898 1001 86380 86390 1
536557 99536557 1001 86380 86390 1
536667 99536667 1001 86380 86390 1
537911 99537911 1001 86380 86390 1
537655 99537655 1001 86380 86390 1
537541 99537541 1001 86380 86390 1
538014 99538014 1001 86380 86390 1
538784 99538784 1001 86380 86390 1
538531 99538531 1001 86380 86390 1
538295 99538295 1001 86380 86390 1
538904 99538904 1001 86380 86390 1
538610 99538610 1001 86380 86390 1
538883 99538883 1001 86380 86390 1
539000 99539000 1001 86380 86390 1
538962 99538962 1001 86380 86390 1
538899 99538899 1001 86380 86390 1
539491 99539491 1001 86380 86390 1
539348 99539348 1001 86380 86390 1
539313 99539313 1001 86380 86390 1
540329 99540329 1001 86380 86390 1
540397 99540397 1001 86380 86390 1
540269 99540269 1001 86380 86390 1
540309 99540309 1001 86380 86390 1
540284 99540284 1001 86380 86390 1
540336 99540336 1001 86380 86390 1
540117 99540117 1001 86380 86390 1
539903 99539903 1001 86380 86390 1
539864 99539864 1001 86380 86390 1
540987 99540987 1001 86380 86390 1
540734 99540734 1001 86380 86390 1
541400 99541400 1001 86380 86390 1
541413 99541413 1001 86380 86390 1
542017 99542017 1001 86380 86390 1
541904 99541904 1001 86380 86390 1
541710 99541710 1001 86380 86390 1
541776 99541776 1001 86380 86390 1
541859 99541859 1001 86380 86390 1
541743 99541743 1001 86380 86390 1
542246 99542246 1001 86380 86390 1
542272 99542272 1001 86380 86390 1
542135 99542135 1001 86380 86390 1
542925 99542925 1001 86380 86390 1
542748 99542748 1001 86380 86390 1
542546 99542546 1001 86380 86390 1
542671 99542671 1001 86380 86390 1
542672 99542672 1001 86380 86390 1
542382 99542382 1001 86380 86390 1
543064 99543064 1001 86380 86390 1
543649 99543649 1001 86380 86390 1
543453 99543453 1001 86380 86390 1
543550 99543550 1001 86380 86390 1
543189 99543189 1001 86380 86390 1
543255 99543255 1001 86380 86390 1
544419 99544419 1001 86380 86390 1
544333 99544333 1001 86380 86390 1
544324 99544324 1001 86380 86390 1
544299 99544299 1001 86380 86390 1
505529 1115 1002 57434 66725 1
400115 99400115 1001 86380 86390 1
400161 99400161 1001 86380 86390 1
400254 99400254 1001 86380 86390 1
400371 99400371 1001 86380 86390 1
400614 99400614 1001 86380 86390 1
400719 99400719 1001 86380 86390 1
400632 99400632 1001 86380 86390 1
401008 99401008 1001 86380 86390 1
401926 99401926 1001 86380 86390 1
402545 99402545 1001 86380 86390 1
402651 99402651 1001 86380 86390 1
402767 99402767 1001 86380 86390 1
403488 99403488 1001 86380 86390 1
403645 99403645 1001 86380 86390 1
403993 99403993 1001 86380 86390 1
404460 99404460 1001 86380 86390 1
404653 99404653 1001 86380 86390 1
404858 99404858 1001 86380 86390 1
404988 99404988 1001 86380 86390 1
405176 99405176 1001 86380 86390 1
405232 99405232 1001 86380 86390 1
405582 99405582 1001 86380 86390 1
405861 99405861 1001 86380 86390 1
406105 99406105 1001 86380 86390 1
406796 99406796 1001 86380 86390 1
407106 99407106 1001 86380 86390 1
407224 99407224 1001 86380 86390 1
407571 99407571 1001 86380 86390 1
408003 99408003 1001 86380 86390 1
408912 99408912 1001 86380 86390 1
409268 99409268 1001 86380 86390 1
409545 99409545 1001 86380 86390 1
409964 99409964 1001 86380 86390 1
410277 99410277 1001 86380 86390 1
410344 99410344 1001 86380 86390 1
410592 99410592 1001 86380 86390 1
410824 99410824 1001 86380 86390 1
410854 99410854 1001 86380 86390 1
411718 99411718 1001 86380 86390 1
412089 99412089 1001 86380 86390 1
412083 99412083 1001 86380 86390 1
413292 99413292 1001 86380 86390 1
413438 99413438 1001 86380 86390 1
413694 99413694 1001 86380 86390 1
412978 99412978 1001 86380 86390 1
412895 99412895 1001 86380 86390 1
412969 99412969 1001 86380 86390 1
412522 99412522 1001 86380 86390 1
412838 99412838 1001 86380 86390 1
415093 99415093 1001 86380 86390 1
415213 99415213 1001 86380 86390 1
414829 99414829 1001 86380 86390 1
414232 99414232 1001 86380 86390 1
414344 99414344 1001 86380 86390 1
414374 99414374 1001 86380 86390 1
416884 99416884 1001 86380 86390 1
416959 99416959 1001 86380 86390 1
416882 99416882 1001 86380 86390 1
416492 99416492 1001 86380 86390 1
416181 99416181 1001 86380 86390 1
417250 99417250 1001 86380 86390 1
418800 99418800 1001 86380 86390 1
418512 99418512 1001 86380 86390 1
418139 99418139 1001 86380 86390 1
418055 99418055 1001 86380 86390 1
417814 99417814 1001 86380 86390 1
419091 99419091 1001 86380 86390 1
420160 99420160 1001 86380 86390 1
420086 99420086 1001 86380 86390 1
419746 99419746 1001 86380 86390 1
419773 99419773 1001 86380 86390 1
419913 99419913 1001 86380 86390 1
419670 99419670 1001 86380 86390 1
420816 99420816 1001 86380 86390 1
422065 99422065 1001 86380 86390 1
421299 99421299 1001 86380 86390 1
421493 99421493 1001 86380 86390 1
421240 99421240 1001 86380 86390 1
420991 99420991 1001 86380 86390 1
421115 99421115 1001 86380 86390 1
423722 99423722 1001 86380 86390 1
422989 99422989 1001 86380 86390 1
422571 99422571 1001 86380 86390 1
422729 99422729 1001 86380 86390 1
422668 99422668 1001 86380 86390 1
422939 99422939 1001 86380 86390 1
424022 99424022 1001 86380 86390 1
424837 99424837 1001 86380 86390 1
424488 99424488 1001 86380 86390 1
[truncated: 4,008,338 more chars]
