# Supplementary material for: Fast and near-optimal monitoring for healthcare acquired infection outbreaks
Source: PLoS Comput Biol. 2019 Sep 16;15(9):e1007284. doi: 10.1371/journal.pcbi.1007284 (PMC6762212; doi:10.1371/journal.pcbi.1007284)
Supplement: S1 Data — (ZIP) [file pcbi.1007284.s006.zip › MobilityLogs1/HAISE_Carilion_all_visits_day_50.txt]

#Person location Sublocation StartTime EndTime Type
525241 1065 1002 32089 34186 1
528245 905 1002 46083 58909 1
400122 99400122 1001 86380 86390 1
400140 99400140 1001 86380 86390 1
400325 99400325 1001 86380 86390 1
400459 99400459 1001 86380 86390 1
401005 99401005 1001 86380 86390 1
401564 99401564 1001 86380 86390 1
402491 99402491 1001 86380 86390 1
403060 99403060 1001 86380 86390 1
403401 99403401 1001 86380 86390 1
403569 99403569 1001 86380 86390 1
404017 99404017 1001 86380 86390 1
404186 99404186 1001 86380 86390 1
404786 99404786 1001 86380 86390 1
404765 99404765 1001 86380 86390 1
405337 99405337 1001 86380 86390 1
405372 99405372 1001 86380 86390 1
405893 99405893 1001 86380 86390 1
406748 99406748 1001 86380 86390 1
406806 99406806 1001 86380 86390 1
407175 99407175 1001 86380 86390 1
407383 99407383 1001 86380 86390 1
407467 99407467 1001 86380 86390 1
407745 99407745 1001 86380 86390 1
407680 99407680 1001 86380 86390 1
407957 99407957 1001 86380 86390 1
408004 99408004 1001 86380 86390 1
408198 99408198 1001 86380 86390 1
408369 99408369 1001 86380 86390 1
408651 99408651 1001 86380 86390 1
408938 99408938 1001 86380 86390 1
409077 99409077 1001 86380 86390 1
409116 99409116 1001 86380 86390 1
409460 99409460 1001 86380 86390 1
410541 99410541 1001 86380 86390 1
410824 99410824 1001 86380 86390 1
410885 99410885 1001 86380 86390 1
410913 99410913 1001 86380 86390 1
410943 99410943 1001 86380 86390 1
411574 99411574 1001 86380 86390 1
411856 99411856 1001 86380 86390 1
412125 99412125 1001 86380 86390 1
412327 99412327 1001 86380 86390 1
413453 99413453 1001 86380 86390 1
413480 99413480 1001 86380 86390 1
413042 99413042 1001 86380 86390 1
413148 99413148 1001 86380 86390 1
413886 99413886 1001 86380 86390 1
413993 99413993 1001 86380 86390 1
415149 99415149 1001 86380 86390 1
415103 99415103 1001 86380 86390 1
414623 99414623 1001 86380 86390 1
414404 99414404 1001 86380 86390 1
414240 99414240 1001 86380 86390 1
415623 99415623 1001 86380 86390 1
415577 99415577 1001 86380 86390 1
416703 99416703 1001 86380 86390 1
416845 99416845 1001 86380 86390 1
416876 99416876 1001 86380 86390 1
416810 99416810 1001 86380 86390 1
416392 99416392 1001 86380 86390 1
416341 99416341 1001 86380 86390 1
417169 99417169 1001 86380 86390 1
417491 99417491 1001 86380 86390 1
418565 99418565 1001 86380 86390 1
418196 99418196 1001 86380 86390 1
418284 99418284 1001 86380 86390 1
417689 99417689 1001 86380 86390 1
417793 99417793 1001 86380 86390 1
418952 99418952 1001 86380 86390 1
418910 99418910 1001 86380 86390 1
420337 99420337 1001 86380 86390 1
420401 99420401 1001 86380 86390 1
420198 99420198 1001 86380 86390 1
419756 99419756 1001 86380 86390 1
419844 99419844 1001 86380 86390 1
420029 99420029 1001 86380 86390 1
420651 99420651 1001 86380 86390 1
421920 99421920 1001 86380 86390 1
421366 99421366 1001 86380 86390 1
422152 99422152 1001 86380 86390 1
422456 99422456 1001 86380 86390 1
423590 99423590 1001 86380 86390 1
422963 99422963 1001 86380 86390 1
422632 99422632 1001 86380 86390 1
422789 99422789 1001 86380 86390 1
423844 99423844 1001 86380 86390 1
424017 99424017 1001 86380 86390 1
423796 99423796 1001 86380 86390 1
423828 99423828 1001 86380 86390 1
425326 99425326 1001 86380 86390 1
425153 99425153 1001 86380 86390 1
424742 99424742 1001 86380 86390 1
424245 99424245 1001 86380 86390 1
424462 99424462 1001 86380 86390 1
425776 99425776 1001 86380 86390 1
425765 99425765 1001 86380 86390 1
426868 99426868 1001 86380 86390 1
427043 99427043 1001 86380 86390 1
427080 99427080 1001 86380 86390 1
426860 99426860 1001 86380 86390 1
426524 99426524 1001 86380 86390 1
426591 99426591 1001 86380 86390 1
427184 99427184 1001 86380 86390 1
428414 99428414 1001 86380 86390 1
428163 99428163 1001 86380 86390 1
428132 99428132 1001 86380 86390 1
428878 99428878 1001 86380 86390 1
429008 99429008 1001 86380 86390 1
428754 99428754 1001 86380 86390 1
429121 99429121 1001 86380 86390 1
430174 99430174 1001 86380 86390 1
429635 99429635 1001 86380 86390 1
429785 99429785 1001 86380 86390 1
429233 99429233 1001 86380 86390 1
429407 99429407 1001 86380 86390 1
430692 99430692 1001 86380 86390 1
431922 99431922 1001 86380 86390 1
431545 99431545 1001 86380 86390 1
431423 99431423 1001 86380 86390 1
430926 99430926 1001 86380 86390 1
432967 99432967 1001 86380 86390 1
433212 99433212 1001 86380 86390 1
433095 99433095 1001 86380 86390 1
435004 99435004 1001 86380 86390 1
434870 99434870 1001 86380 86390 1
434717 99434717 1001 86380 86390 1
434200 99434200 1001 86380 86390 1
437032 99437032 1001 86380 86390 1
436851 99436851 1001 86380 86390 1
436339 99436339 1001 86380 86390 1
436074 99436074 1001 86380 86390 1
436330 99436330 1001 86380 86390 1
300068 99300068 1001 86380 86390 1
300548 99300548 1001 86380 86390 1
300419 99300419 1001 86380 86390 1
300385 99300385 1001 86380 86390 1
300123 99300123 1001 86380 86390 1
300298 99300298 1001 86380 86390 1
300797 99300797 1001 86380 86390 1
300906 99300906 1001 86380 86390 1
301115 99301115 1001 86380 86390 1
301019 99301019 1001 86380 86390 1
301021 99301021 1001 86380 86390 1
300996 99300996 1001 86380 86390 1
301643 99301643 1001 86380 86390 1
302296 99302296 1001 86380 86390 1
302146 99302146 1001 86380 86390 1
301909 99301909 1001 86380 86390 1
301948 99301948 1001 86380 86390 1
302517 99302517 1001 86380 86390 1
302990 99302990 1001 86380 86390 1
302956 99302956 1001 86380 86390 1
302958 99302958 1001 86380 86390 1
302607 99302607 1001 86380 86390 1
303372 99303372 1001 86380 86390 1
303269 99303269 1001 86380 86390 1
303297 99303297 1001 86380 86390 1
303208 99303208 1001 86380 86390 1
303987 99303987 1001 86380 86390 1
303848 99303848 1001 86380 86390 1
303901 99303901 1001 86380 86390 1
303967 99303967 1001 86380 86390 1
303659 99303659 1001 86380 86390 1
303628 99303628 1001 86380 86390 1
303548 99303548 1001 86380 86390 1
304734 99304734 1001 86380 86390 1
304851 99304851 1001 86380 86390 1
304558 99304558 1001 86380 86390 1
304396 99304396 1001 86380 86390 1
305580 99305580 1001 86380 86390 1
305305 99305305 1001 86380 86390 1
305448 99305448 1001 86380 86390 1
305137 99305137 1001 86380 86390 1
305192 99305192 1001 86380 86390 1
305167 99305167 1001 86380 86390 1
500611 99500611 1001 86380 86390 1
500472 99500472 1001 86380 86390 1
500594 99500594 1001 86380 86390 1
500304 99500304 1001 86380 86390 1
501529 99501529 1001 86380 86390 1
501534 99501534 1001 86380 86390 1
501031 99501031 1001 86380 86390 1
501193 99501193 1001 86380 86390 1
501659 99501659 1001 86380 86390 1
501686 99501686 1001 86380 86390 1
502075 99502075 1001 86380 86390 1
502063 99502063 1001 86380 86390 1
501851 99501851 1001 86380 86390 1
502523 99502523 1001 86380 86390 1
502511 99502511 1001 86380 86390 1
502982 99502982 1001 86380 86390 1
502978 99502978 1001 86380 86390 1
502713 99502713 1001 86380 86390 1
504091 99504091 1001 86380 86390 1
503899 99503899 1001 86380 86390 1
503822 99503822 1001 86380 86390 1
503724 99503724 1001 86380 86390 1
503666 99503666 1001 86380 86390 1
504283 99504283 1001 86380 86390 1
504134 99504134 1001 86380 86390 1
504265 99504265 1001 86380 86390 1
504317 99504317 1001 86380 86390 1
504125 99504125 1001 86380 86390 1
504808 99504808 1001 86380 86390 1
504824 99504824 1001 86380 86390 1
504637 99504637 1001 86380 86390 1
504387 99504387 1001 86380 86390 1
505670 99505670 1001 86380 86390 1
505385 99505385 1001 86380 86390 1
505456 99505456 1001 86380 86390 1
505418 99505418 1001 86380 86390 1
505964 99505964 1001 86380 86390 1
505928 99505928 1001 86380 86390 1
506535 99506535 1001 86380 86390 1
506472 99506472 1001 86380 86390 1
506197 99506197 1001 86380 86390 1
506264 99506264 1001 86380 86390 1
506111 99506111 1001 86380 86390 1
507292 99507292 1001 86380 86390 1
507137 99507137 1001 86380 86390 1
506854 99506854 1001 86380 86390 1
506972 99506972 1001 86380 86390 1
506808 99506808 1001 86380 86390 1
508172 99508172 1001 86380 86390 1
508059 99508059 1001 86380 86390 1
508130 99508130 1001 86380 86390 1
507955 99507955 1001 86380 86390 1
507683 99507683 1001 86380 86390 1
508428 99508428 1001 86380 86390 1
509043 99509043 1001 86380 86390 1
508875 99508875 1001 86380 86390 1
508900 99508900 1001 86380 86390 1
509032 99509032 1001 86380 86390 1
509070 99509070 1001 86380 86390 1
508664 99508664 1001 86380 86390 1
508783 99508783 1001 86380 86390 1
508761 99508761 1001 86380 86390 1
508683 99508683 1001 86380 86390 1
508651 99508651 1001 86380 86390 1
509113 99509113 1001 86380 86390 1
509976 99509976 1001 86380 86390 1
510069 99510069 1001 86380 86390 1
510049 99510049 1001 86380 86390 1
510529 99510529 1001 86380 86390 1
510432 99510432 1001 86380 86390 1
510422 99510422 1001 86380 86390 1
510515 99510515 1001 86380 86390 1
510197 99510197 1001 86380 86390 1
510229 99510229 1001 86380 86390 1
510899 99510899 1001 86380 86390 1
510875 99510875 1001 86380 86390 1
510746 99510746 1001 86380 86390 1
511451 99511451 1001 86380 86390 1
511543 99511543 1001 86380 86390 1
511312 99511312 1001 86380 86390 1
511262 99511262 1001 86380 86390 1
511001 99511001 1001 86380 86390 1
511608 99511608 1001 86380 86390 1
511673 99511673 1001 86380 86390 1
512227 99512227 1001 86380 86390 1
512098 99512098 1001 86380 86390 1
511894 99511894 1001 86380 86390 1
511819 99511819 1001 86380 86390 1
511820 99511820 1001 86380 86390 1
512573 99512573 1001 86380 86390 1
512525 99512525 1001 86380 86390 1
512579 99512579 1001 86380 86390 1
512504 99512504 1001 86380 86390 1
513080 99513080 1001 86380 86390 1
513108 99513108 1001 86380 86390 1
513032 99513032 1001 86380 86390 1
513045 99513045 1001 86380 86390 1
512924 99512924 1001 86380 86390 1
512982 99512982 1001 86380 86390 1
512842 99512842 1001 86380 86390 1
512634 99512634 1001 86380 86390 1
512673 99512673 1001 86380 86390 1
513392 99513392 1001 86380 86390 1
513661 99513661 1001 86380 86390 1
513535 99513535 1001 86380 86390 1
514058 99514058 1001 86380 86390 1
514708 99514708 1001 86380 86390 1
514736 99514736 1001 86380 86390 1
514473 99514473 1001 86380 86390 1
514461 99514461 1001 86380 86390 1
514959 99514959 1001 86380 86390 1
515348 99515348 1001 86380 86390 1
515289 99515289 1001 86380 86390 1
515184 99515184 1001 86380 86390 1
515843 99515843 1001 86380 86390 1
515861 99515861 1001 86380 86390 1
516337 99516337 1001 86380 86390 1
516257 99516257 1001 86380 86390 1
516277 99516277 1001 86380 86390 1
515923 99515923 1001 86380 86390 1
515924 99515924 1001 86380 86390 1
515964 99515964 1001 86380 86390 1
516989 99516989 1001 86380 86390 1
516875 99516875 1001 86380 86390 1
517412 99517412 1001 86380 86390 1
517495 99517495 1001 86380 86390 1
517435 99517435 1001 86380 86390 1
518113 99518113 1001 86380 86390 1
518211 99518211 1001 86380 86390 1
518169 99518169 1001 86380 86390 1
518783 99518783 1001 86380 86390 1
518710 99518710 1001 86380 86390 1
518725 99518725 1001 86380 86390 1
518569 99518569 1001 86380 86390 1
519705 99519705 1001 86380 86390 1
519336 99519336 1001 86380 86390 1
519901 99519901 1001 86380 86390 1
520490 99520490 1001 86380 86390 1
520128 99520128 1001 86380 86390 1
520697 99520697 1001 86380 86390 1
520711 99520711 1001 86380 86390 1
521435 99521435 1001 86380 86390 1
521414 99521414 1001 86380 86390 1
521082 99521082 1001 86380 86390 1
520938 99520938 1001 86380 86390 1
520866 99520866 1001 86380 86390 1
522094 99522094 1001 86380 86390 1
522132 99522132 1001 86380 86390 1
522281 99522281 1001 86380 86390 1
521925 99521925 1001 86380 86390 1
522020 99522020 1001 86380 86390 1
522033 99522033 1001 86380 86390 1
521853 99521853 1001 86380 86390 1
521782 99521782 1001 86380 86390 1
521873 99521873 1001 86380 86390 1
522458 99522458 1001 86380 86390 1
522420 99522420 1001 86380 86390 1
522931 99522931 1001 86380 86390 1
523064 99523064 1001 86380 86390 1
522974 99522974 1001 86380 86390 1
522821 99522821 1001 86380 86390 1
522642 99522642 1001 86380 86390 1
522553 99522553 1001 86380 86390 1
523150 99523150 1001 86380 86390 1
523294 99523294 1001 86380 86390 1
523768 99523768 1001 86380 86390 1
523927 99523927 1001 86380 86390 1
523759 99523759 1001 86380 86390 1
523596 99523596 1001 86380 86390 1
523573 99523573 1001 86380 86390 1
523363 99523363 1001 86380 86390 1
523444 99523444 1001 86380 86390 1
523435 99523435 1001 86380 86390 1
523426 99523426 1001 86380 86390 1
524113 99524113 1001 86380 86390 1
524053 99524053 1001 86380 86390 1
524695 99524695 1001 86380 86390 1
524686 99524686 1001 86380 86390 1
524533 99524533 1001 86380 86390 1
524216 99524216 1001 86380 86390 1
524782 99524782 1001 86380 86390 1
524803 99524803 1001 86380 86390 1
525596 99525596 1001 86380 86390 1
525431 99525431 1001 86380 86390 1
525523 99525523 1001 86380 86390 1
525396 99525396 1001 86380 86390 1
525408 99525408 1001 86380 86390 1
525585 99525585 1001 86380 86390 1
525330 99525330 1001 86380 86390 1
525256 99525256 1001 86380 86390 1
525270 99525270 1001 86380 86390 1
525390 99525390 1001 86380 86390 1
525101 99525101 1001 86380 86390 1
526413 99526413 1001 86380 86390 1
525842 99525842 1001 86380 86390 1
525882 99525882 1001 86380 86390 1
526553 99526553 1001 86380 86390 1
526623 99526623 1001 86380 86390 1
527160 99527160 1001 86380 86390 1
527111 99527111 1001 86380 86390 1
527087 99527087 1001 86380 86390 1
526890 99526890 1001 86380 86390 1
526982 99526982 1001 86380 86390 1
526715 99526715 1001 86380 86390 1
527326 99527326 1001 86380 86390 1
527328 99527328 1001 86380 86390 1
528000 99528000 1001 86380 86390 1
527950 99527950 1001 86380 86390 1
527754 99527754 1001 86380 86390 1
527814 99527814 1001 86380 86390 1
527556 99527556 1001 86380 86390 1
528112 99528112 1001 86380 86390 1
528626 99528626 1001 86380 86390 1
528345 99528345 1001 86380 86390 1
528314 99528314 1001 86380 86390 1
528407 99528407 1001 86380 86390 1
529083 99529083 1001 86380 86390 1
529032 99529032 1001 86380 86390 1
529033 99529033 1001 86380 86390 1
528917 99528917 1001 86380 86390 1
529050 99529050 1001 86380 86390 1
529547 99529547 1001 86380 86390 1
529576 99529576 1001 86380 86390 1
529342 99529342 1001 86380 86390 1
529334 99529334 1001 86380 86390 1
529808 99529808 1001 86380 86390 1
529875 99529875 1001 86380 86390 1
530473 99530473 1001 86380 86390 1
530411 99530411 1001 86380 86390 1
530084 99530084 1001 86380 86390 1
530072 99530072 1001 86380 86390 1
530748 99530748 1001 86380 86390 1
531347 99531347 1001 86380 86390 1
531246 99531246 1001 86380 86390 1
530853 99530853 1001 86380 86390 1
530905 99530905 1001 86380 86390 1
532093 99532093 1001 86380 86390 1
532163 99532163 1001 86380 86390 1
532140 99532140 1001 86380 86390 1
531852 99531852 1001 86380 86390 1
531973 99531973 1001 86380 86390 1
531641 99531641 1001 86380 86390 1
532944 99532944 1001 86380 86390 1
532514 99532514 1001 86380 86390 1
533773 99533773 1001 86380 86390 1
533327 99533327 1001 86380 86390 1
533397 99533397 1001 86380 86390 1
534045 99534045 1001 86380 86390 1
534058 99534058 1001 86380 86390 1
534619 99534619 1001 86380 86390 1
534441 99534441 1001 86380 86390 1
534398 99534398 1001 86380 86390 1
534411 99534411 1001 86380 86390 1
534386 99534386 1001 86380 86390 1
534107 99534107 1001 86380 86390 1
535355 99535355 1001 86380 86390 1
535194 99535194 1001 86380 86390 1
534972 99534972 1001 86380 86390 1
536164 99536164 1001 86380 86390 1
536108 99536108 1001 86380 86390 1
536062 99536062 1001 86380 86390 1
535876 99535876 1001 86380 86390 1
535763 99535763 1001 86380 86390 1
535791 99535791 1001 86380 86390 1
536414 99536414 1001 86380 86390 1
536366 99536366 1001 86380 86390 1
537059 99537059 1001 86380 86390 1
536962 99536962 1001 86380 86390 1
536770 99536770 1001 86380 86390 1
536888 99536888 1001 86380 86390 1
536800 99536800 1001 86380 86390 1
536584 99536584 1001 86380 86390 1
536588 99536588 1001 86380 86390 1
536655 99536655 1001 86380 86390 1
536734 99536734 1001 86380 86390 1
537590 99537590 1001 86380 86390 1
537386 99537386 1001 86380 86390 1
538009 99538009 1001 86380 86390 1
538007 99538007 1001 86380 86390 1
538734 99538734 1001 86380 86390 1
538619 99538619 1001 86380 86390 1
538599 99538599 1001 86380 86390 1
538293 99538293 1001 86380 86390 1
538283 99538283 1001 86380 86390 1
538387 99538387 1001 86380 86390 1
539256 99539256 1001 86380 86390 1
539351 99539351 1001 86380 86390 1
539364 99539364 1001 86380 86390 1
539433 99539433 1001 86380 86390 1
539112 99539112 1001 86380 86390 1
539708 99539708 1001 86380 86390 1
539725 99539725 1001 86380 86390 1
540393 99540393 1001 86380 86390 1
540308 99540308 1001 86380 86390 1
539921 99539921 1001 86380 86390 1
540522 99540522 1001 86380 86390 1
540600 99540600 1001 86380 86390 1
540706 99540706 1001 86380 86390 1
541447 99541447 1001 86380 86390 1
541435 99541435 1001 86380 86390 1
541089 99541089 1001 86380 86390 1
542096 99542096 1001 86380 86390 1
541996 99541996 1001 86380 86390 1
541987 99541987 1001 86380 86390 1
541850 99541850 1001 86380 86390 1
541833 99541833 1001 86380 86390 1
541809 99541809 1001 86380 86390 1
541499 99541499 1001 86380 86390 1
541682 99541682 1001 86380 86390 1
541612 99541612 1001 86380 86390 1
542213 99542213 1001 86380 86390 1
542822 99542822 1001 86380 86390 1
542789 99542789 1001 86380 86390 1
542649 99542649 1001 86380 86390 1
542392 99542392 1001 86380 86390 1
543010 99543010 1001 86380 86390 1
543090 99543090 1001 86380 86390 1
543104 99543104 1001 86380 86390 1
543576 99543576 1001 86380 86390 1
543615 99543615 1001 86380 86390 1
543520 99543520 1001 86380 86390 1
543960 99543960 1001 86380 86390 1
544262 99544262 1001 86380 86390 1
544269 99544269 1001 86380 86390 1
544321 99544321 1001 86380 86390 1
543996 99543996 1001 86380 86390 1
400003 99400003 1001 86380 86390 1
400092 99400092 1001 86380 86390 1
400518 99400518 1001 86380 86390 1
400624 99400624 1001 86380 86390 1
400717 99400717 1001 86380 86390 1
401478 99401478 1001 86380 86390 1
401571 99401571 1001 86380 86390 1
401839 99401839 1001 86380 86390 1
401900 99401900 1001 86380 86390 1
401960 99401960 1001 86380 86390 1
402071 99402071 1001 86380 86390 1
402362 99402362 1001 86380 86390 1
402619 99402619 1001 86380 86390 1
402721 99402721 1001 86380 86390 1
402760 99402760 1001 86380 86390 1
403098 99403098 1001 86380 86390 1
403431 99403431 1001 86380 86390 1
403644 99403644 1001 86380 86390 1
404442 99404442 1001 86380 86390 1
404908 99404908 1001 86380 86390 1
404926 99404926 1001 86380 86390 1
405172 99405172 1001 86380 86390 1
405436 99405436 1001 86380 86390 1
405566 99405566 1001 86380 86390 1
405567 99405567 1001 86380 86390 1
405593 99405593 1001 86380 86390 1
406207 99406207 1001 86380 86390 1
406491 99406491 1001 86380 86390 1
406589 99406589 1001 86380 86390 1
407437 99407437 1001 86380 86390 1
407530 99407530 1001 86380 86390 1
408125 99408125 1001 86380 86390 1
408496 99408496 1001 86380 86390 1
408869 99408869 1001 86380 86390 1
409008 99409008 1001 86380 86390 1
409662 99409662 1001 86380 86390 1
409947 99409947 1001 86380 86390 1
410608 99410608 1001 86380 86390 1
410714 99410714 1001 86380 86390 1
410851 99410851 1001 86380 86390 1
411408 99411408 1001 86380 86390 1
411504 99411504 1001 86380 86390 1
411459 99411459 1001 86380 86390 1
411510 99411510 1001 86380 86390 1
411542 99411542 1001 86380 86390 1
412041 99412041 1001 86380 86390 1
412371 99412371 1001 86380 86390 1
413366 99413366 1001 86380 86390 1
413385 99413385 1001 86380 86390 1
413356 99413356 1001 86380 86390 1
412758 99412758 1001 86380 86390 1
414945 99414945 1001 86380 86390 1
414930 99414930 1001 86380 86390 1
415232 99415232 1001 86380 86390 1
415047 99415047 1001 86380 86390 1
414735 99414735 1001 86380 86390 1
414290 99414290 1001 86380 86390 1
415360 99415360 1001 86380 86390 1
416816 99416816 1001 86380 86390 1
416773 99416773 1001 86380 86390 1
416396 99416396 1001 86380 86390 1
415987 99415987 1001 86380 86390 1
415838 99415838 1001 86380 86390 1
417258 99417258 1001 86380 86390 1
417095 99417095 1001 86380 86390 1
417154 99417154 1001 86380 86390 1
417499 99417499 1001 86380 86390 1
417441 99417441 1001 86380 86390 1
418476 99418476 1001 86380 86390 1
418636 99418636 1001 86380 86390 1
418180 99418180 1001 86380 86390 1
418092 99418092 1001 86380 86390 1
418013 99418013 1001 86380 86390 1
419167 99419167 1001 86380 86390 1
419150 99419150 1001 86380 86390 1
420122 99420122 1001 86380 86390 1
419704 99419704 1001 86380 86390 1
419813 99419813 1001 86380 86390 1
420003 99420003 1001 86380 86390 1
420030 99420030 1001 86380 86390 1
419489 99419489 1001 86380 86390 1
420691 99420691 1001 86380 86390 1
420554 99420554 1001 86380 86390 1
421807 99421807 1001 86380 86390 1
420839 99420839 1001 86380 86390 1
421200 99421200 1001 86380 86390 1
422462 99422462 1001 86380 86390 1
423540 99423540 1001 86380 86390 1
423201 99423201 1001 86380 86390 1
422732 99422732 1001 86380 86390 1
424121 99424121 1001 86380 86390 1
423775 99423775 1001 86380 86390 1
423754 99423754 1001 86380 86390 1
424707 99424707 1001 86380 86390 1
424732 99424732 1001 86380 86390 1
424967 99424967 1001 86380 86390 1
424999 99424999 1001 86380 86390 1
425742 99425742 1001 86380 86390 1
425778 99425778 1001 86380 86390 1
425588 99425588 1001 86380 86390 1
425549 99425549 1001 86380 86390 1
426765 99426765 1001 86380 86390 1
426824 99426824 1001 86380 86390 1
427068 99427068 1001 86380 86390 1
426960 99426960 1001 86380 86390 1
426446 99426446 1001 86380 86390 1
426534 99426534 1001 86380 86390 1
426337 99426337 1001 86380 86390 1
426616 99426616 1001 86380 86390 1
426067 99426067 1001 86380 86390 1
425850 99425850 1001 86380 86390 1
427346 99427346 1001 86380 86390 1
427370 99427370 1001 86380 86390 1
428536 99428536 1001 86380 86390 1
428130 99428130 1001 86380 86390 1
428114 99428114 1001 86380 86390 1
428876 99428876 1001 86380 86390 1
428792 99428792 1001 86380 86390 1
430129 99430129 1001 86380 86390 1
429707 99429707 1001 86380 86390 1
429640 99429640 1001 86380 86390 1
429847 99429847 1001 86380 86390 1
430792 99430792 1001 86380 86390 1
431925 99431925 1001 86380 86390 1
431288 99431288 1001 86380 86390 1
431571 99431571 1001 86380 86390 1
431386 99431386 1001 86380 86390 1
432130 99432130 1001 86380 86390 1
433080 99433080 1001 86380 86390 1
432877 99432877 1001 86380 86390 1
432662 99432662 1001 86380 86390 1
433868 99433868 1001 86380 86390 1
435248 99435248 1001 86380 86390 1
434770 99434770 1001 86380 86390 1
434171 99434171 1001 86380 86390 1
434371 99434371 1001 86380 86390 1
434467 99434467 1001 86380 86390 1
435488 99435488 1001 86380 86390 1
435688 99435688 1001 86380 86390 1
435608 99435608 1001 86380 86390 1
436802 99436802 1001 86380 86390 1
437133 99437133 1001 86380 86390 1
436671 99436671 1001 86380 86390 1
436513 99436513 1001 86380 86390 1
436144 99436144 1001 86380 86390 1
435945 99435945 1001 86380 86390 1
437300 99437300 1001 86380 86390 1
300635 99300635 1001 86380 86390 1
300368 99300368 1001 86380 86390 1
300478 99300478 1001 86380 86390 1
300491 99300491 1001 86380 86390 1
300443 99300443 1001 86380 86390 1
300495 99300495 1001 86380 86390 1
300278 99300278 1001 86380 86390 1
300889 99300889 1001 86380 86390 1
300786 99300786 1001 86380 86390 1
301448 99301448 1001 86380 86390 1
301288 99301288 1001 86380 86390 1
301263 99301263 1001 86380 86390 1
301291 99301291 1001 86380 86390 1
301343 99301343 1001 86380 86390 1
301192 99301192 1001 86380 86390 1
301684 99301684 1001 86380 86390 1
301598 99301598 1001 86380 86390 1
302369 99302369 1001 86380 86390 1
302108 99302108 1001 86380 86390 1
301846 99301846 1001 86380 86390 1
303043 99303043 1001 86380 86390 1
303082 99303082 1001 86380 86390 1
303047 99303047 1001 86380 86390 1
303062 99303062 1001 86380 86390 1
303409 99303409 1001 86380 86390 1
303893 99303893 1001 86380 86390 1
303843 99303843 1001 86380 86390 1
303988 99303988 1001 86380 86390 1
304023 99304023 1001 86380 86390 1
303716 99303716 1001 86380 86390 1
303746 99303746 1001 86380 86390 1
303427 99303427 1001 86380 86390 1
304206 99304206 1001 86380 86390 1
304858 99304858 1001 86380 86390 1
304657 99304657 1001 86380 86390 1
304525 99304525 1001 86380 86390 1
304245 99304245 1001 86380 86390 1
304337 99304337 1001 86380 86390 1
304902 99304902 1001 86380 86390 1
305493 99305493 1001 86380 86390 1
305610 99305610 1001 86380 86390 1
305363 99305363 1001 86380 86390 1
305329 99305329 1001 86380 86390 1
305172 99305172 1001 86380 86390 1
305229 99305229 1001 86380 86390 1
500178 99500178 1001 86380 86390 1
500626 99500626 1001 86380 86390 1
500509 99500509 1001 86380 86390 1
500555 99500555 1001 86380 86390 1
500270 99500270 1001 86380 86390 1
500873 99500873 1001 86380 86390 1
501501 99501501 1001 86380 86390 1
501580 99501580 1001 86380 86390 1
501388 99501388 1001 86380 86390 1
501350 99501350 1001 86380 86390 1
501363 99501363 1001 86380 86390 1
501126 99501126 1001 86380 86390 1
501809 99501809 1001 86380 86390 1
501758 99501758 1001 86380 86390 1
502254 99502254 1001 86380 86390 1
501962 99501962 1001 86380 86390 1
502596 99502596 1001 86380 86390 1
503136 99503136 1001 86380 86390 1
502767 99502767 1001 86380 86390 1
502729 99502729 1001 86380 86390 1
503412 99503412 1001 86380 86390 1
503937 99503937 1001 86380 86390 1
504081 99504081 1001 86380 86390 1
503747 99503747 1001 86380 86390 1
503804 99503804 1001 86380 86390 1
504129 99504129 1001 86380 86390 1
504311 99504311 1001 86380 86390 1
504250 99504250 1001 86380 86390 1
504320 99504320 1001 86380 86390 1
504828 99504828 1001 86380 86390 1
504557 99504557 1001 86380 86390 1
504535 99504535 1001 86380 86390 1
504580 99504580 1001 86380 86390 1
504341 99504341 1001 86380 86390 1
504356 99504356 1001 86380 86390 1
505005 99505005 1001 86380 86390 1
504954 99504954 1001 86380 86390 1
504953 99504953 1001 86380 86390 1
505618 99505618 1001 86380 86390 1
505695 99505695 1001 86380 86390 1
505551 99505551 1001 86380 86390 1
505509 99505509 1001 86380 86390 1
505381 99505381 1001 86380 86390 1
505151 99505151 1001 86380 86390 1
505192 99505192 1001 86380 86390 1
505323 99505323 1001 86380 86390 1
505566 99505566 1001 86380 86390 1
506575 99506575 1001 86380 86390 1
506449 99506449 1001 86380 86390 1
506437 99506437 1001 86380 86390 1
506332 99506332 1001 86380 86390 1
506193 99506193 1001 86380 86390 1
506021 99506021 1001 86380 86390 1
506062 99506062 1001 86380 86390 1
506697 99506697 1001 86380 86390 1
506690 99506690 1001 86380 86390 1
506679 99506679 1001 86380 86390 1
506683 99506683 1001 86380 86390 1
507180 99507180 1001 86380 86390 1
507065 99507065 1001 86380 86390 1
507029 99507029 1001 86380 86390 1
507585 99507585 1001 86380 86390 1
508136 99508136 1001 86380 86390 1
508223 99508223 1001 86380 86390 1
508049 99508049 1001 86380 86390 1
508113 99508113 1001 86380 86390 1
507909 99507909 1001 86380 86390 1
507771 99507771 1001 86380 86390 1
508964 99508964 1001 86380 86390 1
508820 99508820 1001 86380 86390 1
508749 99508749 1001 86380 86390 1
508476 99508476 1001 86380 86390 1
509254 99509254 1001 86380 86390 1
509182 99509182 1001 86380 86390 1
509658 99509658 1001 86380 86390 1
509648 99509648 1001 86380 86390 1
509689 99509689 1001 86380 86390 1
509615 99509615 1001 86380 86390 1
510017 99510017 1001 86380 86390 1
509994 99509994 1001 86380 86390 1
510535 99510535 1001 86380 86390 1
510613 99510613 1001 86380 86390 1
510596 99510596 1001 86380 86390 1
510345 99510345 1001 86380 86390 1
510363 99510363 1001 86380 86390 1
510146 99510146 1001 86380 86390 1
510129 99510129 1001 86380 86390 1
510285 99510285 1001 86380 86390 1
510883 99510883 1001 86380 86390 1
511479 99511479 1001 86380 86390 1
511481 99511481 1001 86380 86390 1
511500 99511500 1001 86380 86390 1
511346 99511346 1001 86380 86390 1
510984 99510984 1001 86380 86390 1
511037 99511037 1001 86380 86390 1
511094 99511094 1001 86380 86390 1
511595 99511595 1001 86380 86390 1
512292 99512292 1001 86380 86390 1
512249 99512249 1001 86380 86390 1
512096 99512096 1001 86380 86390 1
512067 99512067 1001 86380 86390 1
511910 99511910 1001 86380 86390 1
512389 99512389 1001 86380 86390 1
512390 99512390 1001 86380 86390 1
513051 99513051 1001 86380 86390 1
513204 99513204 1001 86380 86390 1
513106 99513106 1001 86380 86390 1
513190 99513190 1001 86380 86390 1
513047 99513047 1001 86380 86390 1
512974 99512974 1001 86380 86390 1
512943 99512943 1001 86380 86390 1
512944 99512944 1001 86380 86390 1
512769 99512769 1001 86380 86390 1
513853 99513853 1001 86380 86390 1
513591 99513591 1001 86380 86390 1
514175 99514175 1001 86380 86390 1
514806 99514806 1001 86380 86390 1
514668 99514668 1001 86380 86390 1
514457 99514457 1001 86380 86390 1
514489 99514489 1001 86380 86390 1
514405 99514405 1001 86380 86390 1
515023 99515023 1001 86380 86390 1
515013 99515013 1001 86380 86390 1
514862 99514862 1001 86380 86390 1
515483 99515483 1001 86380 86390 1
515465 99515465 1001 86380 86390 1
515472 99515472 1001 86380 86390 1
515102 99515102 1001 86380 86390 1
515210 99515210 1001 86380 86390 1
515096 99515096 1001 86380 86390 1
515813 99515813 1001 86380 86390 1
515710 99515710 1001 86380 86390 1
515754 99515754 1001 86380 86390 1
516388 99516388 1001 86380 86390 1
516108 99516108 1001 86380 86390 1
516006 99516006 1001 86380 86390 1
515902 99515902 1001 86380 86390 1
515929 99515929 1001 86380 86390 1
515996 99515996 1001 86380 86390 1
516692 99516692 1001 86380 86390 1
517164 99517164 1001 86380 86390 1
517439 99517439 1001 86380 86390 1
517406 99517406 1001 86380 86390 1
518055 99518055 1001 86380 86390 1
517931 99517931 1001 86380 86390 1
517789 99517789 1001 86380 86390 1
517693 99517693 1001 86380 86390 1
518165 99518165 1001 86380 86390 1
518883 99518883 1001 86380 86390 1
518730 99518730 1001 86380 86390 1
518738 99518738 1001 86380 86390 1
518555 99518555 1001 86380 86390 1
518492 99518492 1001 86380 86390 1
518481 99518481 1001 86380 86390 1
519614 99519614 1001 86380 86390 1
519805 99519805 1001 86380 86390 1
519572 99519572 1001 86380 86390 1
519403 99519403 1001 86380 86390 1
519433 99519433 1001 86380 86390 1
519503 99519503 1001 86380 86390 1
519255 99519255 1001 86380 86390 1
519904 99519904 1001 86380 86390 1
519973 99519973 1001 86380 86390 1
519820 99519820 1001 86380 86390 1
520589 99520589 1001 86380 86390 1
520558 99520558 1001 86380 86390 1
520634 99520634 1001 86380 86390 1
520269 99520269 1001 86380 86390 1
520257 99520257 1001 86380 86390 1
520103 99520103 1001 86380 86390 1
520812 99520812 1001 86380 86390 1
521438 99521438 1001 86380 86390 1
520865 99520865 1001 86380 86390 1
521515 99521515 1001 86380 86390 1
521626 99521626 1001 86380 86390 1
522164 99522164 1001 86380 86390 1
522105 99522105 1001 86380 86390 1
522111 99522111 1001 86380 86390 1
522057 99522057 1001 86380 86390 1
521832 99521832 1001 86380 86390 1
522444 99522444 1001 86380 86390 1
522924 99522924 1001 86380 86390 1
523079 99523079 1001 86380 86390 1
522772 99522772 1001 86380 86390 1
522720 99522720 1001 86380 86390 1
522738 99522738 1001 86380 86390 1
522856 99522856 1001 86380 86390 1
522627 99522627 1001 86380 86390 1
522634 99522634 1001 86380 86390 1
522600 99522600 1001 86380 86390 1
523141 99523141 1001 86380 86390 1
523156 99523156 1001 86380 86390 1
523248 99523248 1001 86380 86390 1
523211 99523211 1001 86380 86390 1
523302 99523302 1001 86380 86390 1
523765 99523765 1001 86380 86390 1
523817 99523817 1001 86380 86390 1
523831 99523831 1001 86380 86390 1
523924 99523924 1001 86380 86390 1
523558 99523558 1001 86380 86390 1
523718 99523718 1001 86380 86390 1
523707 99523707 1001 86380 86390 1
523608 99523608 1001 86380 86390 1
523965 99523965 1001 86380 86390 1
524082 99524082 1001 86380 86390 1
524397 99524397 1001 86380 86390 1
524376 99524376 1001 86380 86390 1
524421 99524421 1001 86380 86390 1
524192 99524192 1001 86380 86390 1
524902 99524902 1001 86380 86390 1
524814 99524814 1001 86380 86390 1
525218 99525218 1001 86380 86390 1
524989 99524989 1001 86380 86390 1
525095 99525095 1001 86380 86390 1
525013 99525013 1001 86380 86390 1
525791 99525791 1001 86380 86390 1
525793 99525793 1001 86380 86390 1
525770 99525770 1001 86380 86390 1
526230 99526230 1001 86380 86390 1
526315 99526315 1001 86380 86390 1
526419 99526419 1001 86380 86390 1
526176 99526176 1001 86380 86390 1
526202 99526202 1001 86380 86390 1
525845 99525845 1001 86380 86390 1
525858 99525858 1001 86380 86390 1
525886 99525886 1001 86380 86390 1
526575 99526575 1001 86380 86390 1
526564 99526564 1001 86380 86390 1
526535 99526535 1001 86380 86390 1
527068 99527068 1001 86380 86390 1
527177 99527177 1001 86380 86390 1
526988 99526988 1001 86380 86390 1
527284 99527284 1001 86380 86390 1
528065 99528065 1001 86380 86390 1
527668 99527668 1001 86380 86390 1
527852 99527852 1001 86380 86390 1
527608 99527608 1001 86380 86390 1
528253 99528253 1001 86380 86390 1
528203 99528203 1001 86380 86390 1
528853 99528853 1001 86380 86390 1
528859 99528859 1001 86380 86390 1
528648 99528648 1001 86380 86390 1
528563 99528563 1001 86380 86390 1
528590 99528590 1001 86380 86390 1
528378 99528378 1001 86380 86390 1
528355 99528355 1001 86380 86390 1
528958 99528958 1001 86380 86390 1
529104 99529104 1001 86380 86390 1
529697 99529697 1001 86380 86390 1
529565 99529565 1001 86380 86390 1
529720 99529720 1001 86380 86390 1
529266 99529266 1001 86380 86390 1
529165 99529165 1001 86380 86390 1
529898 99529898 1001 86380 86390 1
529758 99529758 1001 86380 86390 1
529838 99529838 1001 86380 86390 1
530420 99530420 1001 86380 86390 1
530472 99530472 1001 86380 86390 1
530268 99530268 1001 86380 86390 1
530152 99530152 1001 86380 86390 1
530686 99530686 1001 86380 86390 1
530653 99530653 1001 86380 86390 1
531365 99531365 1001 86380 86390 1
531135 99531135 1001 86380 86390 1
531053 99531053 1001 86380 86390 1
532131 99532131 1001 86380 86390 1
532192 99532192 1001 86380 86390 1
531898 99531898 1001 86380 86390 1
531945 99531945 1001 86380 86390 1
531600 99531600 1001 86380 86390 1
531608 99531608 1001 86380 86390 1
532283 99532283 1001 86380 86390 1
532304 99532304 1001 86380 86390 1
532292 99532292 1001 86380 86390 1
532846 99532846 1001 86380 86390 1
532967 99532967 1001 86380 86390 1
532446 99532446 1001 86380 86390 1
533164 99533164 1001 86380 86390 1
533776 99533776 1001 86380 86390 1
534004 99534004 1001 86380 86390 1
534048 99534048 1001 86380 86390 1
534650 99534650 1001 86380 86390 1
534510 99534510 1001 86380 86390 1
534576 99534576 1001 86380 86390 1
534453 99534453 1001 86380 86390 1
534702 99534702 1001 86380 86390 1
534729 99534729 1001 86380 86390 1
535499 99535499 1001 86380 86390 1
535222 99535222 1001 86380 86390 1
535119 99535119 1001 86380 86390 1
535044 99535044 1001 86380 86390 1
535097 99535097 1001 86380 86390 1
534950 99534950 1001 86380 86390 1
535646 99535646 1001 86380 86390 1
536138 99536138 1001 86380 86390 1
536020 99536020 1001 86380 86390 1
535932 99535932 1001 86380 86390 1
535891 99535891 1001 86380 86390 1
535803 99535803 1001 86380 86390 1
535804 99535804 1001 86380 86390 1
536346 99536346 1001 86380 86390 1
537143 99537143 1001 86380 86390 1
536779 99536779 1001 86380 86390 1
536753 99536753 1001 86380 86390 1
536649 99536649 1001 86380 86390 1
536670 99536670 1001 86380 86390 1
537191 99537191 1001 86380 86390 1
537854 99537854 1001 86380 86390 1
537883 99537883 1001 86380 86390 1
537699 99537699 1001 86380 86390 1
538780 99538780 1001 86380 86390 1
538640 99538640 1001 86380 86390 1
538731 99538731 1001 86380 86390 1
538534 99538534 1001 86380 86390 1
538502 99538502 1001 86380 86390 1
538195 99538195 1001 86380 86390 1
538342 99538342 1001 86380 86390 1
538943 99538943 1001 86380 86390 1
538996 99538996 1001 86380 86390 1
539016 99539016 1001 86380 86390 1
538940 99538940 1001 86380 86390 1
539560 99539560 1001 86380 86390 1
539550 99539550 1001 86380 86390 1
539136 99539136 1001 86380 86390 1
539149 99539149 1001 86380 86390 1
539203 99539203 1001 86380 86390 1
539143 99539143 1001 86380 86390 1
539161 99539161 1001 86380 86390 1
539669 99539669 1001 86380 86390 1
540161 99540161 1001 86380 86390 1
540127 99540127 1001 86380 86390 1
540034 99540034 1001 86380 86390 1
539948 99539948 1001 86380 86390 1
540547 99540547 1001 86380 86390 1
541124 99541124 1001 86380 86390 1
541051 99541051 1001 86380 86390 1
541004 99541004 1001 86380 86390 1
540678 99540678 1001 86380 86390 1
540680 99540680 1001 86380 86390 1
541294 99541294 1001 86380 86390 1
541385 99541385 1001 86380 86390 1
541909 99541909 1001 86380 86390 1
541783 99541783 1001 86380 86390 1
541671 99541671 1001 86380 86390 1
541661 99541661 1001 86380 86390 1
541677 99541677 1001 86380 86390 1
542236 99542236 1001 86380 86390 1
542886 99542886 1001 86380 86390 1
542837 99542837 1001 86380 86390 1
543579 99543579 1001 86380 86390 1
543527 99543527 1001 86380 86390 1
543388 99543388 1001 86380 86390 1
543550 99543550 1001 86380 86390 1
543221 99543221 1001 86380 86390 1
543158 99543158 1001 86380 86390 1
543290 99543290 1001 86380 86390 1
543949 99543949 1001 86380 86390 1
543817 99543817 1001 86380 86390 1
543921 99543921 1001 86380 86390 1
544539 99544539 1001 86380 86390 1
544300 99544300 1001 86380 86390 1
544055 99544055 1001 86380 86390 1
544075 99544075 1001 86380 86390 1
544167 99544167 1001 86380 86390 1
544636 99544636 1001 86380 86390 1
544735 99544735 1001 86380 86390 1
525466 798 1002 44141 49895 1
401151 99401151 1001 86380 86390 1
401110 99401110 1001 86380 86390 1
401296 99401296 1001 86380 86390 1
401386 99401386 1001 86380 86390 1
401484 99401484 1001 86380 86390 1
401658 99401658 1001 86380 86390 1
402166 99402166 1001 86380 86390 1
402092 99402092 1001 86380 86390 1
402573 99402573 1001 86380 86390 1
402684 99402684 1001 86380 86390 1
402484 99402484 1001 86380 86390 1
403095 99403095 1001 86380 86390 1
403265 99403265 1001 86380 86390 1
403640 99403640 1001 86380 86390 1
403727 99403727 1001 86380 86390 1
403880 99403880 1001 86380 86390 1
404207 99404207 1001 86380 86390 1
404684 99404684 1001 86380 86390 1
405466 99405466 1001 86380 86390 1
405458 99405458 1001 86380 86390 1
405945 99405945 1001 86380 86390 1
406611 99406611 1001 86380 86390 1
406759 99406759 1001 86380 86390 1
406842 99406842 1001 86380 86390 1
407149 99407149 1001 86380 86390 1
407252 99407252 1001 86380 86390 1
407588 99407588 1001 86380 86390 1
407568 99407568 1001 86380 86390 1
407963 99407963 1001 86380 86390 1
408332 99408332 1001 86380 86390 1
408949 99408949 1001 86380 86390 1
409083 99409083 1001 86380 86390 1
409333 99409333 1001 86380 86390 1
409451 99409451 1001 86380 86390 1
409888 99409888 1001 86380 86390 1
411059 99411059 1001 86380 86390 1
411407 99411407 1001 86380 86390 1
411332 99411332 1001 86380 86390 1
411580 99411580 1001 86380 86390 1
411867 99411867 1001 86380 86390 1
412168 99412168 1001 86380 86390 1
412364 99412364 1001 86380 86390 1
413647 99413647 1001 86380 86390 1
412969 99412969 1001 86380 86390 1
412607 99412607 1001 86380 86390 1
412821 99412821 1001 86380 86390 1
414058 99414058 1001 86380 86390 1
413909 99413909 1001 86380 86390 1
415164 99415164 1001 86380 86390 1
415105 99415105 1001 86380 86390 1
415185 99415185 1001 86380 86390 1
414745 99414745 1001 86380 86390 1
414357 99414357 1001 86380 86390 1
414470 99414470 1001 86380 86390 1
416688 99416688 1001 86380 86390 1
416492 99416492 1001 86380 86390 1
416214 99416214 1001 86380 86390 1
416384 99416384 1001 86380 86390 1
416228 99416228 1001 86380 86390 1
415860 99415860 1001 86380 86390 1
415725 99415725 1001 86380 86390 1
416040 99416040 1001 86380 86390 1
415939 99415939 1001 86380 86390 1
417231 99417231 1001 86380 86390 1
417356 99417356 1001 86380 86390 1
417361 99417361 1001 86380 86390 1
417563 99417563 1001 86380 86390 1
418628 99418628 1001 86380 86390 1
418569 99418569 1001 86380 86390 1
418170 99418170 1001 86380 86390 1
418119 99418119 1001 86380 86390 1
418382 99418382 1001 86380 86390 1
417765 99417765 1001 86380 86390 1
418004 99418004 1001 86380 86390 1
417762 99417762 1001 86380 86390 1
418919 99418919 1001 86380 86390 1
420216 99420216 1001 86380 86390 1
420438 99420438 1001 86380 86390 1
419748 99419748 1001 86380 86390 1
420011 99420011 1001 86380 86390 1
419662 99419662 1001 86380 86390 1
419402 99419402 1001 86380 86390 1
419302 99419302 1001 86380 86390 1
419333 99419333 1001 86380 86390 1
421945 99421945 1001 86380 86390 1
421933 99421933 1001 86380 86390 1
421567 99421567 1001 86380 86390 1
421668 99421668 1001 86380 86390 1
421440 99421440 1001 86380 86390 1
421422 99421422 1001 86380 86390 1
421582 99421582 1001 86380 86390 1
420949 99420949 1001 86380 86390 1
421196 99421196 1001 86380 86390 1
423488 99423488 1001 86380 86390 1
423198 99423198 1001 86380 86390 1
422979 99422979 1001 86380 86390 1
422775 99422775 1001 86380 86390 1
422883 99422883 1001 86380 86390 1
422889 99422889 1001 86380 86390 1
422897 99422897 1001 86380 86390 1
422768 99422768 1001 86380 86390 1
424042 99424042 1001 86380 86390 1
424132 99424132 1001 86380 86390 1
424058 99424058 1001 86380 86390 1
424599 99424599 1001 86380 86390 1
424681 99424681 1001 86380 86390 1
424750 99424750 1001 86380 86390 1
424297 99424297 1001 86380 86390 1
425414 99425414 1001 86380 86390 1
425702 99425702 1001 86380 86390 1
425774 99425774 1001 86380 86390 1
426488 99426488 1001 86380 86390 1
425940 99425940 1001 86380 86390 1
426025 99426025 1001 86380 86390 1
425932 99425932 1001 86380 86390 1
427524 99427524 1001 86380 86390 1
429129 99429129 1001 86380 86390 1
430043 99430043 1001 86380 86390 1
430243 99430243 1001 86380 86390 1
430337 99430337 1001 86380 86390 1
429766 99429766 1001 86380 86390 1
429891 99429891 1001 86380 86390 1
429404 99429404 1001 86380 86390 1
431937 99431937 1001 86380 86390 1
431696 99431696 1001 86380 86390 1
432027 99432027 1001 86380 86390 1
431808 99431808 1001 86380 86390 1
431880 99431880 1001 86380 86390 1
431525 99431525 1001 86380 86390 1
431302 99431302 1001 86380 86390 1
431029 99431029 1001 86380 86390 1
431057 99431057 1001 86380 86390 1
432201 99432201 1001 86380 86390 1
432355 99432355 1001 86380 86390 1
433397 99433397 1001 86380 86390 1
433620 99433620 1001 86380 86390 1
432766 99432766 1001 86380 86390 1
435315 99435315 1001 86380 86390 1
435326 99435326 1001 86380 86390 1
435203 99435203 1001 86380 86390 1
434230 99434230 1001 86380 86390 1
434232 99434232 1001 86380 86390 1
434337 99434337 1001 86380 86390 1
436791 99436791 1001 86380 86390 1
436905 99436905 1001 86380 86390 1
436880 99436880 1001 86380 86390 1
436521 99436521 1001 86380 86390 1
436715 99436715 1001 86380 86390 1
436738 99436738 1001 86380 86390 1
436725 99436725 1001 86380 86390 1
436169 99436169 1001 86380 86390 1
437319 99437319 1001 86380 86390 1
437229 99437229 1001 86380 86390 1
300699 99300699 1001 86380 86390 1
300367 99300367 1001 86380 86390 1
300391 99300391 1001 86380 86390 1
300208 99300208 1001 86380 86390 1
300778 99300778 1001 86380 86390 1
300923 99300923 1001 86380 86390 1
300848 99300848 1001 86380 86390 1
300812 99300812 1001 86380 86390 1
300877 99300877 1001 86380 86390 1
300890 99300890 1001 86380 86390 1
300828 99300828 1001 86380 86390 1
300980 99300980 1001 86380 86390 1
301602 99301602 1001 86380 86390 1
302214 99302214 1001 86380 86390 1
302041 99302041 1001 86380 86390 1
302106 99302106 1001 86380 86390 1
301989 99301989 1001 86380 86390 1
301855 99301855 1001 86380 86390 1
301936 99301936 1001 86380 86390 1
302447 99302447 1001 86380 86390 1
302461 99302461 1001 86380 86390 1
303059 99303059 1001 86380 86390 1
302815 99302815 1001 86380 86390 1
302971 99302971 1001 86380 86390 1
302689 99302689 1001 86380 86390 1
302635 99302635 1001 86380 86390 1
303354 99303354 1001 86380 86390 1
303879 99303879 1001 86380 86390 1
303892 99303892 1001 86380 86390 1
303742 99303742 1001 86380 86390 1
303640 99303640 1001 86380 86390 1
304065 99304065 1001 86380 86390 1
304208 99304208 1001 86380 86390 1
304679 99304679 1001 86380 86390 1
304572 99304572 1001 86380 86390 1
304359 99304359 1001 86380 86390 1
304274 99304274 1001 86380 86390 1
305039 99305039 1001 86380 86390 1
304911 99304911 1001 86380 86390 1
304955 99304955 1001 86380 86390 1
305611 99305611 1001 86380 86390 1
305586 99305586 1001 86380 86390 1
305379 99305379 1001 86380 86390 1
500013 99500013 1001 86380 86390 1
500795 99500795 1001 86380 86390 1
500805 99500805 1001 86380 86390 1
500444 99500444 1001 86380 86390 1
500511 99500511 1001 86380 86390 1
500195 99500195 1001 86380 86390 1
500379 99500379 1001 86380 86390 1
500281 99500281 1001 86380 86390 1
500926 99500926 1001 86380 86390 1
501130 99501130 1001 86380 86390 1
502378 99502378 1001 86380 86390 1
502169 99502169 1001 86380 86390 1
502239 99502239 1001 86380 86390 1
502140 99502140 1001 86380 86390 1
502555 99502555 1001 86380 86390 1
503268 99503268 1001 86380 86390 1
503247 99503247 1001 86380 86390 1
503043 99503043 1001 86380 86390 1
503460 99503460 1001 86380 86390 1
503488 99503488 1001 86380 86390 1
503935 99503935 1001 86380 86390 1
503851 99503851 1001 86380 86390 1
503788 99503788 1001 86380 86390 1
503816 99503816 1001 86380 86390 1
503647 99503647 1001 86380 86390 1
504279 99504279 1001 86380 86390 1
504308 99504308 1001 86380 86390 1
504793 99504793 1001 86380 86390 1
504899 99504899 1001 86380 86390 1
504837 99504837 1001 86380 86390 1
504706 99504706 1001 86380 86390 1
504732 99504732 1001 86380 86390 1
505087 99505087 1001 86380 86390 1
505142 99505142 1001 86380 86390 1
505641 99505641 1001 86380 86390 1
505677 99505677 1001 86380 86390 1
505439 99505439 1001 86380 86390 1
505295 99505295 1001 86380 86390 1
505231 99505231 1001 86380 86390 1
505358 99505358 1001 86380 86390 1
505782 99505782 1001 86380 86390 1
505777 99505777 1001 86380 86390 1
506408 99506408 1001 86380 86390 1
506250 99506250 1001 86380 86390 1
506278 99506278 1001 86380 86390 1
506190 99506190 1001 86380 86390 1
506173 99506173 1001 86380 86390 1
506789 99506789 1001 86380 86390 1
506739 99506739 1001 86380 86390 1
506628 99506628 1001 86380 86390 1
507235 99507235 1001 86380 86390 1
507081 99507081 1001 86380 86390 1
507431 99507431 1001 86380 86390 1
508135 99508135 1001 86380 86390 1
508178 99508178 1001 86380 86390 1
507653 99507653 1001 86380 86390 1
507634 99507634 1001 86380 86390 1
508998 99508998 1001 86380 86390 1
509027 99509027 1001 86380 86390 1
508890 99508890 1001 86380 86390 1
508697 99508697 1001 86380 86390 1
509228 99509228 1001 86380 86390 1
509424 99509424 1001 86380 86390 1
509288 99509288 1001 86380 86390 1
509368 99509368 1001 86380 86390 1
509916 99509916 1001 86380 86390 1
510614 99510614 1001 86380 86390 1
510655 99510655 1001 86380 86390 1
510632 99510632 1001 86380 86390 1
510430 99510430 1001 86380 86390 1
510457 99510457 1001 86380 86390 1
510500 99510500 1001 86380 86390 1
510334 99510334 1001 86380 86390 1
510480 99510480 1001 86380 86390 1
510125 99510125 1001 86380 86390 1
510311 99510311 1001 86380 86390 1
510815 99510815 1001 86380 86390 1
510855 99510855 1001 86380 86390 1
510894 99510894 1001 86380 86390 1
511243 99511243 1001 86380 86390 1
511298 99511298 1001 86380 86390 1
511104 99511104 1001 86380 86390 1
510967 99510967 1001 86380 86390 1
511577 99511577 1001 86380 86390 1
511748 99511748 1001 86380 86390 1
511624 99511624 1001 86380 86390 1
511586 99511586 1001 86380 86390 1
512266 99512266 1001 86380 86390 1
512219 99512219 1001 86380 86390 1
512085 99512085 1001 86380 86390 1
511985 99511985 1001 86380 86390 1
512014 99512014 1001 86380 86390 1
512016 99512016 1001 86380 86390 1
511938 99511938 1001 86380 86390 1
512380 99512380 1001 86380 86390 1
513179 99513179 1001 86380 86390 1
513098 99513098 1001 86380 86390 1
512988 99512988 1001 86380 86390 1
512796 99512796 1001 86380 86390 1
512661 99512661 1001 86380 86390 1
513218 99513218 1001 86380 86390 1
513236 99513236 1001 86380 86390 1
513855 99513855 1001 86380 86390 1
514026 99514026 1001 86380 86390 1
513666 99513666 1001 86380 86390 1
513527 99513527 1001 86380 86390 1
513440 99513440 1001 86380 86390 1
514151 99514151 1001 86380 86390 1
514496 99514496 1001 86380 86390 1
514618 99514618 1001 86380 86390 1
514390 99514390 1001 86380 86390 1
514894 99514894 1001 86380 86390 1
514967 99514967 1001 86380 86390 1
515683 99515683 1001 86380 86390 1
515661 99515661 1001 86380 86390 1
515400 99515400 1001 86380 86390 1
515388 99515388 1001 86380 86390 1
515443 99515443 1001 86380 86390 1
515319 99515319 1001 86380 86390 1
515270 99515270 1001 86380 86390 1
515715 99515715 1001 86380 86390 1
516319 99516319 1001 86380 86390 1
516322 99516322 1001 86380 86390 1
516280 99516280 1001 86380 86390 1
516194 99516194 1001 86380 86390 1
516662 99516662 1001 86380 86390 1
516644 99516644 1001 86380 86390 1
516529 99516529 1001 86380 86390 1
517225 99517225 1001 86380 86390 1
517333 99517333 1001 86380 86390 1
517117 99517117 1001 86380 86390 1
517015 99517015 1001 86380 86390 1
516914 99516914 1001 86380 86390 1
517530 99517530 1001 86380 86390 1
517461 99517461 1001 86380 86390 1
517987 99517987 1001 86380 86390 1
517930 99517930 1001 86380 86390 1
517811 99517811 1001 86380 86390 1
517850 99517850 1001 86380 86390 1
517954 99517954 1001 86380 86390 1
517667 99517667 1001 86380 86390 1
518902 99518902 1001 86380 86390 1
518907 99518907 1001 86380 86390 1
518405 99518405 1001 86380 86390 1
518417 99518417 1001 86380 86390 1
519012 99519012 1001 86380 86390 1
519689 99519689 1001 86380 86390 1
519434 99519434 1001 86380 86390 1
519475 99519475 1001 86380 86390 1
519291 99519291 1001 86380 86390 1
519879 99519879 1001 86380 86390 1
519989 99519989 1001 86380 86390 1
519926 99519926 1001 86380 86390 1
520309 99520309 1001 86380 86390 1
520426 99520426 1001 86380 86390 1
520194 99520194 1001 86380 86390 1
520120 99520120 1001 86380 86390 1
520819 99520819 1001 86380 86390 1
520661 99520661 1001 86380 86390 1
521436 99521436 1001 86380 86390 1
521397 99521397 1001 86380 86390 1
521052 99521052 1001 86380 86390 1
520991 99520991 1001 86380 86390 1
520878 99520878 1001 86380 86390 1
521493 99521493 1001 86380 86390 1
521563 99521563 1001 86380 86390 1
521589 99521589 1001 86380 86390 1
522255 99522255 1001 86380 86390 1
522244 99522244 1001 86380 86390 1
522131 99522131 1001 86380 86390 1
522005 99522005 1001 86380 86390 1
521689 99521689 1001 86380 86390 1
521718 99521718 1001 86380 86390 1
521826 99521826 1001 86380 86390 1
522409 99522409 1001 86380 86390 1
523117 99523117 1001 86380 86390 1
523105 99523105 1001 86380 86390 1
523000 99523000 1001 86380 86390 1
522566 99522566 1001 86380 86390 1
522579 99522579 1001 86380 86390 1
523811 99523811 1001 86380 86390 1
523761 99523761 1001 86380 86390 1
523853 99523853 1001 86380 86390 1
523531 99523531 1001 86380 86390 1
523379 99523379 1001 86380 86390 1
523474 99523474 1001 86380 86390 1
523478 99523478 1001 86380 86390 1
524449 99524449 1001 86380 86390 1
524375 99524375 1001 86380 86390 1
524253 99524253 1001 86380 86390 1
524245 99524245 1001 86380 86390 1
524899 99524899 1001 86380 86390 1
524900 99524900 1001 86380 86390 1
524965 99524965 1001 86380 86390 1
524959 99524959 1001 86380 86390 1
525502 99525502 1001 86380 86390 1
525249 99525249 1001 86380 86390 1
525238 99525238 1001 86380 86390 1
525384 99525384 1001 86380 86390 1
525216 99525216 1001 86380 86390 1
525162 99525162 1001 86380 86390 1
525124 99525124 1001 86380 86390 1
525023 99525023 1001 86380 86390 1
525677 99525677 1001 86380 86390 1
526308 99526308 1001 86380 86390 1
526234 99526234 1001 86380 86390 1
526328 99526328 1001 86380 86390 1
525939 99525939 1001 86380 86390 1
526605 99526605 1001 86380 86390 1
527225 99527225 1001 86380 86390 1
526996 99526996 1001 86380 86390 1
526938 99526938 1001 86380 86390 1
526720 99526720 1001 86380 86390 1
526778 99526778 1001 86380 86390 1
526831 99526831 1001 86380 86390 1
527297 99527297 1001 86380 86390 1
527936 99527936 1001 86380 86390 1
527993 99527993 1001 86380 86390 1
527786 99527786 1001 86380 86390 1
527712 99527712 1001 86380 86390 1
527617 99527617 1001 86380 86390 1
528451 99528451 1001 86380 86390 1
529030 99529030 1001 86380 86390 1
528927 99528927 1001 86380 86390 1
528970 99528970 1001 86380 86390 1
529036 99529036 1001 86380 86390 1
529605 99529605 1001 86380 86390 1
529709 99529709 1001 86380 86390 1
529480 99529480 1001 86380 86390 1
529285 99529285 1001 86380 86390 1
530550 99530550 1001 86380 86390 1
530493 99530493 1001 86380 86390 1
530398 99530398 1001 86380 86390 1
530192 99530192 1001 86380 86390 1
530160 99530160 1001 86380 86390 1
530226 99530226 1001 86380 86390 1
530559 99530559 1001 86380 86390 1
531276 99531276 1001 86380 86390 1
531143 99531143 1001 86380 86390 1
530990 99530990 1001 86380 86390 1
531043 99531043 1001 86380 86390 1
530911 99530911 1001 86380 86390 1
531534 99531534 1001 86380 86390 1
531420 99531420 1001 86380 86390 1
531498 99531498 1001 86380 86390 1
531518 99531518 1001 86380 86390 1
532014 99532014 1001 86380 86390 1
532359 99532359 1001 86380 86390 1
532308 99532308 1001 86380 86390 1
532919 99532919 1001 86380 86390 1
532856 99532856 1001 86380 86390 1
532761 99532761 1001 86380 86390 1
533071 99533071 1001 86380 86390 1
533209 99533209 1001 86380 86390 1
533669 99533669 1001 86380 86390 1
533423 99533423 1001 86380 86390 1
533307 99533307 1001 86380 86390 1
533320 99533320 1001 86380 86390 1
533335 99533335 1001 86380 86390 1
534627 99534627 1001 86380 86390 1
534489 99534489 1001 86380 86390 1
534294 99534294 1001 86380 86390 1
534283 99534283 1001 86380 86390 1
534143 99534143 1001 86380 86390 1
534094 99534094 1001 86380 86390 1
534095 99534095 1001 86380 86390 1
534096 99534096 1001 86380 86390 1
534798 99534798 1001 86380 86390 1
534852 99534852 1001 86380 86390 1
534879 99534879 1001 86380 86390 1
534859 99534859 1001 86380 86390 1
534847 99534847 1001 86380 86390 1
535422 99535422 1001 86380 86390 1
535372 99535372 1001 86380 86390 1
535402 99535402 1001 86380 86390 1
535231 99535231 1001 86380 86390 1
535276 99535276 1001 86380 86390 1
535239 99535239 1001 86380 86390 1
535252 99535252 1001 86380 86390 1
535071 99535071 1001 86380 86390 1
535042 99535042 1001 86380 86390 1
535689 99535689 1001 86380 86390 1
535619 99535619 1001 86380 86390 1
535583 99535583 1001 86380 86390 1
536159 99536159 1001 86380 86390 1
536237 99536237 1001 86380 86390 1
535931 99535931 1001 86380 86390 1
536385 99536385 1001 86380 86390 1
536379 99536379 1001 86380 86390 1
536354 99536354 1001 86380 86390 1
537162 99537162 1001 86380 86390 1
537088 99537088 1001 86380 86390 1
537083 99537083 1001 86380 86390 1
536814 99536814 1001 86380 86390 1
536574 99536574 1001 86380 86390 1
537759 99537759 1001 86380 86390 1
537608 99537608 1001 86380 86390 1
537623 99537623 1001 86380 86390 1
537691 99537691 1001 86380 86390 1
537394 99537394 1001 86380 86390 1
537461 99537461 1001 86380 86390 1
537463 99537463 1001 86380 86390 1
538437 99538437 1001 86380 86390 1
538323 99538323 1001 86380 86390 1
538286 99538286 1001 86380 86390 1
538911 99538911 1001 86380 86390 1
539620 99539620 1001 86380 86390 1
539522 99539522 1001 86380 86390 1
539485 99539485 1001 86380 86390 1
539537 99539537 1001 86380 86390 1
539262 99539262 1001 86380 86390 1
539111 99539111 1001 86380 86390 1
539117 99539117 1001 86380 86390 1
539793 99539793 1001 86380 86390 1
540186 99540186 1001 86380 86390 1
540213 99540213 1001 86380 86390 1
540239 99540239 1001 86380 86390 1
539959 99539959 1001 86380 86390 1
540513 99540513 1001 86380 86390 1
540656 99540656 1001 86380 86390 1
541167 99541167 1001 86380 86390 1
541252 99541252 1001 86380 86390 1
540961 99540961 1001 86380 86390 1
540704 99540704 1001 86380 86390 1
541396 99541396 1001 86380 86390 1
541358 99541358 1001 86380 86390 1
541384 99541384 1001 86380 86390 1
541883 99541883 1001 86380 86390 1
541756 99541756 1001 86380 86390 1
541642 99541642 1001 86380 86390 1
542806 99542806 1001 86380 86390 1
542920 99542920 1001 86380 86390 1
542705 99542705 1001 86380 86390 1
542681 99542681 1001 86380 86390 1
542503 99542503 1001 86380 86390 1
543150 99543150 1001 86380 86390 1
543637 99543637 1001 86380 86390 1
543313 99543313 1001 86380 86390 1
543835 99543835 1001 86380 86390 1
543783 99543783 1001 86380 86390 1
543959 99543959 1001 86380 86390 1
544555 99544555 1001 86380 86390 1
544518 99544518 1001 86380 86390 1
544231 99544231 1001 86380 86390 1
544143 99544143 1001 86380 86390 1
544627 99544627 1001 86380 86390 1
527997 858 1002 51558 56474 1
400002 99400002 1001 86380 86390 1
400294 99400294 1001 86380 86390 1
400626 99400626 1001 86380 86390 1
400581 99400581 1001 86380 86390 1
401170 99401170 1001 86380 86390 1
401402 99401402 1001 86380 86390 1
401452 99401452 1001 86380 86390 1
401537 99401537 1001 86380 86390 1
401852 99401852 1001 86380 86390 1
401988 99401988 1001 86380 86390 1
402072 99402072 1001 86380 86390 1
402470 99402470 1001 86380 86390 1
402275 99402275 1001 86380 86390 1
402561 99402561 1001 86380 86390 1
402728 99402728 1001 86380 86390 1
402826 99402826 1001 86380 86390 1
403597 99403597 1001 86380 86390 1
403618 99403618 1001 86380 86390 1
403557 99403557 1001 86380 86390 1
403968 99403968 1001 86380 86390 1
404165 99404165 1001 86380 86390 1
404679 99404679 1001 86380 86390 1
404622 99404622 1001 86380 86390 1
404724 99404724 1001 86380 86390 1
404763 99404763 1001 86380 86390 1
404969 99404969 1001 86380 86390 1
405316 99405316 1001 86380 86390 1
405601 99405601 1001 86380 86390 1
405709 99405709 1001 86380 86390 1
405870 99405870 1001 86380 86390 1
407177 99407177 1001 86380 86390 1
407230 99407230 1001 86380 86390 1
407308 99407308 1001 86380 86390 1
407328 99407328 1001 86380 86390 1
407708 99407708 1001 86380 86390 1
408533 99408533 1001 86380 86390 1
409153 99409153 1001 86380 86390 1
409677 99409677 1001 86380 86390 1
409885 99409885 1001 86380 86390 1
409930 99409930 1001 86380 86390 1
409908 99409908 1001 86380 86390 1
410062 99410062 1001 86380 86390 1
410404 99410404 1001 86380 86390 1
410328 99410328 1001 86380 86390 1
410577 99410577 1001 86380 86390 1
411187 99411187 1001 86380 86390 1
412107 99412107 1001 86380 86390 1
413456 99413456 1001 86380 86390 1
413459 99413459 1001 86380 86390 1
413579 99413579 1001 86380 86390 1
413669 99413669 1001 86380 86390 1
413306 99413306 1001 86380 86390 1
413330 99413330 1001 86380 86390 1
413144 99413144 1001 86380 86390 1
412902 99412902 1001 86380 86390 1
412723 99412723 1001 86380 86390 1
413743 99413743 1001 86380 86390 1
415000 99415000 1001 86380 86390 1
415147 99415147 1001 86380 86390 1
414638 99414638 1001 86380 86390 1
415515 99415515 1001 86380 86390 1
416608 99416608 1001 86380 86390 1
416226 99416226 1001 86380 86390 1
417117 99417117 1001 86380 86390 1
417129 99417129 1001 86380 86390 1
417349 99417349 1001 86380 86390 1
417426 99417426 1001 86380 86390 1
417485 99417485 1001 86380 86390 1
418491 99418491 1001 86380 86390 1
418587 99418587 1001 86380 86390 1
418138 99418138 1001 86380 86390 1
418341 99418341 1001 86380 86390 1
417626 99417626 1001 86380 86390 1
418907 99418907 1001 86380 86390 1
419027 99419027 1001 86380 86390 1
418827 99418827 1001 86380 86390 1
418945 99418945 1001 86380 86390 1
420147 99420147 1001 86380 86390 1
420387 99420387 1001 86380 86390 1
419942 99419942 1001 86380 86390 1
419642 99419642 1001 86380 86390 1
419965 99419965 1001 86380 86390 1
419295 99419295 1001 86380 86390 1
419600 99419600 1001 86380 86390 1
419253 99419253 1001 86380 86390 1
420781 99420781 1001 86380 86390 1
422115 99422115 1001 86380 86390 1
421304 99421304 1001 86380 86390 1
421609 99421609 1001 86380 86390 1
421208 99421208 1001 86380 86390 1
422436 99422436 1001 86380 86390 1
422258 99422258 1001 86380 86390 1
422207 99422207 1001 86380 86390 1
422663 99422663 1001 86380 86390 1
422589 99422589 1001 86380 86390 1
423943 99423943 1001 86380 86390 1
423763 99423763 1001 86380 86390 1
425327 99425327 1001 86380 86390 1
424953 99424953 1001 86380 86390 1
424957 99424957 1001 86380 86390 1
424919 99424919 1001 86380 86390 1
424348 99424348 1001 86380 86390 1
424541 99424541 1001 86380 86390 1
424195 99424195 1001 86380 86390 1
425748 99425748 1001 86380 86390 1
425814 99425814 1001 86380 86390 1
426703 99426703 1001 86380 86390 1
426065 99426065 1001 86380 86390 1
426189 99426189 1001 86380 86390 1
426222 99426222 1001 86380 86390 1
425994 99425994 1001 86380 86390 1
426235 99426235 1001 86380 86390 1
427323 99427323 1001 86380 86390 1
427379 99427379 1001 86380 86390 1
427310 99427310 1001 86380 86390 1
428391 99428391 1001 86380 86390 1
428375 99428375 1001 86380 86390 1
427673 99427673 1001 86380 86390 1
430089 99430089 1001 86380 86390 1
429671 99429671 1001 86380 86390 1
430454 99430454 1001 86380 86390 1
431844 99431844 1001 86380 86390 1
431250 99431250 1001 86380 86390 1
432123 99432123 1001 86380 86390 1
433642 99433642 1001 86380 86390 1
433571 99433571 1001 86380 86390 1
433631 99433631 1001 86380 86390 1
433124 99433124 1001 86380 86390 1
432755 99432755 1001 86380 86390 1
434094 99434094 1001 86380 86390 1
433946 99433946 1001 86380 86390 1
433740 99433740 1001 86380 86390 1
434080 99434080 1001 86380 86390 1
435195 99435195 1001 86380 86390 1
434688 99434688 1001 86380 86390 1
434794 99434794 1001 86380 86390 1
434268 99434268 1001 86380 86390 1
434472 99434472 1001 86380 86390 1
434327 99434327 1001 86380 86390 1
435730 99435730 1001 86380 86390 1
435588 99435588 1001 86380 86390 1
437144 99437144 1001 86380 86390 1
436445 99436445 1001 86380 86390 1
436244 99436244 1001 86380 86390 1
300649 99300649 1001 86380 86390 1
300448 99300448 1001 86380 86390 1
300487 99300487 1001 86380 86390 1
300308 99300308 1001 86380 86390 1
300836 99300836 1001 86380 86390 1
301175 99301175 1001 86380 86390 1
301006 99301006 1001 86380 86390 1
301061 99301061 1001 86380 86390 1
301711 99301711 1001 86380 86390 1
302295 99302295 1001 86380 86390 1
301972 99301972 1001 86380 86390 1
301847 99301847 1001 86380 86390 1
301771 99301771 1001 86380 86390 1
302391 99302391 1001 86380 86390 1
302437 99302437 1001 86380 86390 1
302555 99302555 1001 86380 86390 1
302400 99302400 1001 86380 86390 1
303007 99303007 1001 86380 86390 1
302944 99302944 1001 86380 86390 1
302712 99302712 1001 86380 86390 1
303861 99303861 1001 86380 86390 1
304028 99304028 1001 86380 86390 1
303792 99303792 1001 86380 86390 1
303787 99303787 1001 86380 86390 1
304199 99304199 1001 86380 86390 1
304061 99304061 1001 86380 86390 1
304152 99304152 1001 86380 86390 1
304649 99304649 1001 86380 86390 1
304573 99304573 1001 86380 86390 1
304306 99304306 1001 86380 86390 1
304332 99304332 1001 86380 86390 1
304972 99304972 1001 86380 86390 1
305050 99305050 1001 86380 86390 1
304988 99304988 1001 86380 86390 1
305685 99305685 1001 86380 86390 1
305546 99305546 1001 86380 86390 1
305390 99305390 1001 86380 86390 1
305396 99305396 1001 86380 86390 1
305247 99305247 1001 86380 86390 1
305209 99305209 1001 86380 86390 1
305106 99305106 1001 86380 86390 1
500119 99500119 1001 86380 86390 1
500523 99500523 1001 86380 86390 1
500501 99500501 1001 86380 86390 1
500210 99500210 1001 86380 86390 1
501602 99501602 1001 86380 86390 1
501479 99501479 1001 86380 86390 1
501496 99501496 1001 86380 86390 1
501212 99501212 1001 86380 86390 1
501665 99501665 1001 86380 86390 1
501644 99501644 1001 86380 86390 1
501872 99501872 1001 86380 86390 1
503101 99503101 1001 86380 86390 1
503110 99503110 1001 86380 86390 1
503087 99503087 1001 86380 86390 1
502950 99502950 1001 86380 86390 1
502792 99502792 1001 86380 86390 1
502769 99502769 1001 86380 86390 1
503978 99503978 1001 86380 86390 1
503907 99503907 1001 86380 86390 1
503509 99503509 1001 86380 86390 1
503641 99503641 1001 86380 86390 1
503654 99503654 1001 86380 86390 1
503618 99503618 1001 86380 86390 1
503515 99503515 1001 86380 86390 1
504884 99504884 1001 86380 86390 1
504589 99504589 1001 86380 86390 1
505481 99505481 1001 86380 86390 1
505472 99505472 1001 86380 86390 1
505219 99505219 1001 86380 86390 1
505157 99505157 1001 86380 86390 1
505160 99505160 1001 86380 86390 1
505797 99505797 1001 86380 86390 1
505876 99505876 1001 86380 86390 1
506445 99506445 1001 86380 86390 1
506426 99506426 1001 86380 86390 1
506218 99506218 1001 86380 86390 1
507246 99507246 1001 86380 86390 1
507051 99507051 1001 86380 86390 1
507033 99507033 1001 86380 86390 1
507618 99507618 1001 86380 86390 1
507533 99507533 1001 86380 86390 1
507546 99507546 1001 86380 86390 1
507559 99507559 1001 86380 86390 1
507852 99507852 1001 86380 86390 1
507944 99507944 1001 86380 86390 1
507733 99507733 1001 86380 86390 1
507645 99507645 1001 86380 86390 1
508439 99508439 1001 86380 86390 1
508442 99508442 1001 86380 86390 1
508419 99508419 1001 86380 86390 1
508732 99508732 1001 86380 86390 1
508480 99508480 1001 86380 86390 1
508501 99508501 1001 86380 86390 1
509236 99509236 1001 86380 86390 1
509082 99509082 1001 86380 86390 1
509714 99509714 1001 86380 86390 1
509554 99509554 1001 86380 86390 1
509546 99509546 1001 86380 86390 1
509655 99509655 1001 86380 86390 1
509376 99509376 1001 86380 86390 1
510694 99510694 1001 86380 86390 1
510418 99510418 1001 86380 86390 1
510250 99510250 1001 86380 86390 1
510306 99510306 1001 86380 86390 1
510738 99510738 1001 86380 86390 1
511281 99511281 1001 86380 86390 1
511594 99511594 1001 86380 86390 1
511703 99511703 1001 86380 86390 1
511755 99511755 1001 86380 86390 1
512333 99512333 1001 86380 86390 1
512246 99512246 1001 86380 86390 1
511908 99511908 1001 86380 86390 1
511844 99511844 1001 86380 86390 1
511782 99511782 1001 86380 86390 1
512524 99512524 1001 86380 86390 1
512885 99512885 1001 86380 86390 1
512822 99512822 1001 86380 86390 1
512702 99512702 1001 86380 86390 1
512781 99512781 1001 86380 86390 1
512774 99512774 1001 86380 86390 1
513362 99513362 1001 86380 86390 1
513933 99513933 1001 86380 86390 1
513898 99513898 1001 86380 86390 1
513873 99513873 1001 86380 86390 1
513647 99513647 1001 86380 86390 1
513498 99513498 1001 86380 86390 1
514232 99514232 1001 86380 86390 1
514798 99514798 1001 86380 86390 1
514459 99514459 1001 86380 86390 1
514563 99514563 1001 86380 86390 1
514500 99514500 1001 86380 86390 1
514514 99514514 1001 86380 86390 1
514635 99514635 1001 86380 86390 1
514438 99514438 1001 86380 86390 1
515056 99515056 1001 86380 86390 1
515656 99515656 1001 86380 86390 1
515628 99515628 1001 86380 86390 1
515367 99515367 1001 86380 86390 1
515380 99515380 1001 86380 86390 1
515089 99515089 1001 86380 86390 1
515246 99515246 1001 86380 86390 1
515242 99515242 1001 86380 86390 1
515879 99515879 1001 86380 86390 1
515767 99515767 1001 86380 86390 1
515806 99515806 1001 86380 86390 1
516024 99516024 1001 86380 86390 1
516063 99516063 1001 86380 86390 1
516065 99516065 1001 86380 86390 1
515925 99515925 1001 86380 86390 1
517285 99517285 1001 86380 86390 1
517315 99517315 1001 86380 86390 1
517216 99517216 1001 86380 86390 1
516943 99516943 1001 86380 86390 1
517050 99517050 1001 86380 86390 1
517129 99517129 1001 86380 86390 1
517699 99517699 1001 86380 86390 1
517651 99517651 1001 86380 86390 1
518328 99518328 1001 86380 86390 1
518945 99518945 1001 86380 86390 1
518602 99518602 1001 86380 86390 1
518759 99518759 1001 86380 86390 1
518444 99518444 1001 86380 86390 1
519649 99519649 1001 86380 86390 1
519765 99519765 1001 86380 86390 1
519677 99519677 1001 86380 86390 1
519507 99519507 1001 86380 86390 1
519534 99519534 1001 86380 86390 1
519322 99519322 1001 86380 86390 1
519210 99519210 1001 86380 86390 1
519367 99519367 1001 86380 86390 1
519279 99519279 1001 86380 86390 1
519268 99519268 1001 86380 86390 1
519941 99519941 1001 86380 86390 1
519816 99519816 1001 86380 86390 1
520383 99520383 1001 86380 86390 1
520306 99520306 1001 86380 86390 1
520354 99520354 1001 86380 86390 1
520216 99520216 1001 86380 86390 1
520062 99520062 1001 86380 86390 1
520797 99520797 1001 86380 86390 1
520672 99520672 1001 86380 86390 1
520701 99520701 1001 86380 86390 1
521115 99521115 1001 86380 86390 1
521130 99521130 1001 86380 86390 1
520923 99520923 1001 86380 86390 1
520939 99520939 1001 86380 86390 1
521020 99521020 1001 86380 86390 1
520868 99520868 1001 86380 86390 1
521505 99521505 1001 86380 86390 1
521602 99521602 1001 86380 86390 1
521655 99521655 1001 86380 86390 1
522178 99522178 1001 86380 86390 1
522146 99522146 1001 86380 86390 1
521890 99521890 1001 86380 86390 1
521764 99521764 1001 86380 86390 1
521851 99521851 1001 86380 86390 1
521864 99521864 1001 86380 86390 1
522399 99522399 1001 86380 86390 1
522529 99522529 1001 86380 86390 1
522573 99522573 1001 86380 86390 1
523263 99523263 1001 86380 86390 1
523308 99523308 1001 86380 86390 1
523804 99523804 1001 86380 86390 1
523922 99523922 1001 86380 86390 1
523930 99523930 1001 86380 86390 1
523762 99523762 1001 86380 86390 1
523879 99523879 1001 86380 86390 1
523938 99523938 1001 86380 86390 1
523654 99523654 1001 86380 86390 1
523670 99523670 1001 86380 86390 1
523427 99523427 1001 86380 86390 1
523509 99523509 1001 86380 86390 1
524630 99524630 1001 86380 86390 1
524465 99524465 1001 86380 86390 1
524168 99524168 1001 86380 86390 1
524927 99524927 1001 86380 86390 1
525561 99525561 1001 86380 86390 1
525552 99525552 1001 86380 86390 1
525287 99525287 1001 86380 86390 1
525118 99525118 1001 86380 86390 1
525083 99525083 1001 86380 86390 1
525072 99525072 1001 86380 86390 1
525061 99525061 1001 86380 86390 1
525152 99525152 1001 86380 86390 1
525800 99525800 1001 86380 86390 1
526347 99526347 1001 86380 86390 1
526289 99526289 1001 86380 86390 1
526412 99526412 1001 86380 86390 1
526198 99526198 1001 86380 86390 1
525965 99525965 1001 86380 86390 1
526562 99526562 1001 86380 86390 1
527126 99527126 1001 86380 86390 1
527003 99527003 1001 86380 86390 1
526763 99526763 1001 86380 86390 1
527403 99527403 1001 86380 86390 1
527343 99527343 1001 86380 86390 1
527976 99527976 1001 86380 86390 1
528059 99528059 1001 86380 86390 1
527571 99527571 1001 86380 86390 1
527542 99527542 1001 86380 86390 1
528208 99528208 1001 86380 86390 1
528106 99528106 1001 86380 86390 1
528643 99528643 1001 86380 86390 1
529632 99529632 1001 86380 86390 1
529158 99529158 1001 86380 86390 1
529850 99529850 1001 86380 86390 1
530271 99530271 1001 86380 86390 1
530340 99530340 1001 86380 86390 1
529948 99529948 1001 86380 86390 1
529949 99529949 1001 86380 86390 1
530133 99530133 1001 86380 86390 1
531085 99531085 1001 86380 86390 1
531098 99531098 1001 86380 86390 1
531124 99531124 1001 86380 86390 1
531139 99531139 1001 86380 86390 1
531075 99531075 1001 86380 86390 1
531508 99531508 1001 86380 86390 1
531406 99531406 1001 86380 86390 1
531503 99531503 1001 86380 86390 1
532004 99532004 1001 86380 86390 1
532107 99532107 1001 86380 86390 1
531958 99531958 1001 86380 86390 1
531613 99531613 1001 86380 86390 1
532996 99532996 1001 86380 86390 1
533012 99533012 1001 86380 86390 1
532940 99532940 1001 86380 86390 1
532667 99532667 1001 86380 86390 1
532680 99532680 1001 86380 86390 1
532629 99532629 1001 86380 86390 1
532683 99532683 1001 86380 86390 1
532534 99532534 1001 86380 86390 1
533191 99533191 1001 86380 86390 1
533051 99533051 1001 86380 86390 1
533798 99533798 1001 86380 86390 1
533523 99533523 1001 86380 86390 1
533502 99533502 1001 86380 86390 1
533265 99533265 1001 86380 86390 1
533241 99533241 1001 86380 86390 1
533324 99533324 1001 86380 86390 1
533918 99533918 1001 86380 86390 1
534311 99534311 1001 86380 86390 1
535463 99535463 1001 86380 86390 1
535131 99535131 1001 86380 86390 1
535560 99535560 1001 86380 86390 1
536235 99536235 1001 86380 86390 1
536173 99536173 1001 86380 86390 1
536315 99536315 1001 86380 86390 1
536243 99536243 1001 86380 86390 1
536167 99536167 1001 86380 86390 1
536513 99536513 1001 86380 86390 1
536643 99536643 1001 86380 86390 1
537276 99537276 1001 86380 86390 1
537316 99537316 1001 86380 86390 1
537330 99537330 1001 86380 86390 1
537188 99537188 1001 86380 86390 1
537322 99537322 1001 86380 86390 1
537284 99537284 1001 86380 86390 1
537730 99537730 1001 86380 86390 1
537496 99537496 1001 86380 86390 1
538558 99538558 1001 86380 86390 1
538331 99538331 1001 86380 86390 1
538295 99538295 1001 86380 86390 1
538826 99538826 1001 86380 86390 1
538985 99538985 1001 86380 86390 1
538887 99538887 1001 86380 86390 1
539580 99539580 1001 86380 86390 1
539623 99539623 1001 86380 86390 1
539287 99539287 1001 86380 86390 1
540356 99540356 1001 86380 86390 1
540458 99540458 1001 86380 86390 1
540337 99540337 1001 86380 86390 1
540201 99540201 1001 86380 86390 1
540177 99540177 1001 86380 86390 1
540218 99540218 1001 86380 86390 1
541262 99541262 1001 86380 86390 1
541187 99541187 1001 86380 86390 1
541286 99541286 1001 86380 86390 1
541969 99541969 1001 86380 86390 1
541710 99541710 1001 86380 86390 1
541822 99541822 1001 86380 86390 1
541616 99541616 1001 86380 86390 1
541559 99541559 1001 86380 86390 1
541588 99541588 1001 86380 86390 1
541510 99541510 1001 86380 86390 1
542273 99542273 1001 86380 86390 1
542179 99542179 1001 86380 86390 1
542751 99542751 1001 86380 86390 1
542648 99542648 1001 86380 86390 1
542343 99542343 1001 86380 86390 1
542399 99542399 1001 86380 86390 1
543623 99543623 1001 86380 86390 1
543170 99543170 1001 86380 86390 1
543930 99543930 1001 86380 86390 1
544537 99544537 1001 86380 86390 1
544513 99544513 1001 86380 86390 1
544329 99544329 1001 86380 86390 1
544362 99544362 1001 86380 86390 1
544003 99544003 1001 86380 86390 1
543998 99543998 1001 86380 86390 1
544712 99544712 1001 86380 86390 1
544629 99544629 1001 86380 86390 1
407733 222 1001 66660 67557 1
539307 604 1001 62729 63028 1
400601 99400601 1001 86380 86390 1
400743 99400743 1001 86380 86390 1
400829 99400829 1001 86380 86390 1
400909 99400909 1001 86380 86390 1
401189 99401189 1001 86380 86390 1
401739 99401739 1001 86380 86390 1
402018 99402018 1001 86380 86390 1
402185 99402185 1001 86380 86390 1
402845 99402845 1001 86380 86390 1
402949 99402949 1001 86380 86390 1
403018 99403018 1001 86380 86390 1
403113 99403113 1001 86380 86390 1
403192 99403192 1001 86380 86390 1
403458 99403458 1001 86380 86390 1
404276 99404276 1001 86380 86390 1
404477 99404477 1001 86380 86390 1
404609 99404609 1001 86380 86390 1
404868 99404868 1001 86380 86390 1
405390 99405390 1001 86380 86390 1
405431 99405431 1001 86380 86390 1
405518 99405518 1001 86380 86390 1
405670 99405670 1001 86380 86390 1
405958 99405958 1001 86380 86390 1
406501 99406501 1001 86380 86390 1
406568 99406568 1001 86380 86390 1
406604 99406604 1001 86380 86390 1
406955 99406955 1001 86380 86390 1
407531 99407531 1001 86380 86390 1
407899 99407899 1001 86380 86390 1
408087 99408087 1001 86380 86390 1
408277 99408277 1001 86380 86390 1
408267 99408267 1001 86380 86390 1
408712 99408712 1001 86380 86390 1
410154 99410154 1001 86380 86390 1
410198 99410198 1001 86380 86390 1
410145 99410145 1001 86380 86390 1
410371 99410371 1001 86380 86390 1
410459 99410459 1001 86380 86390 1
410582 99410582 1001 86380 86390 1
410724 99410724 1001 86380 86390 1
410862 99410862 1001 86380 86390 1
410912 99410912 1001 86380 86390 1
411253 99411253 1001 86380 86390 1
411376 99411376 1001 86380 86390 1
411442 99411442 1001 86380 86390 1
411715 99411715 1001 86380 86390 1
412213 99412213 1001 86380 86390 1
412238 99412238 1001 86380 86390 1
412456 99412456 1001 86380 86390 1
413525 99413525 1001 86380 86390 1
413222 99413222 1001 86380 86390 1
412592 99412592 1001 86380 86390 1
412855 99412855 1001 86380 86390 1
413902 99413902 1001 86380 86390 1
413812 99413812 1001 86380 86390 1
415118 99415118 1001 86380 86390 1
414985 99414985 1001 86380 86390 1
415071 99415071 1001 86380 86390 1
415161 99415161 1001 86380 86390 1
414568 99414568 1001 86380 86390 1
415882 99415882 1001 86380 86390 1
415810 99415810 1001 86380 86390 1
417514 99417514 1001 86380 86390 1
418475 99418475 1001 86380 86390 1
418744 99418744 1001 86380 86390 1
418600 99418600 1001 86380 86390 1
418559 99418559 1001 86380 86390 1
417948 99417948 1001 86380 86390 1
419751 99419751 1001 86380 86390 1
420015 99420015 1001 86380 86390 1
419242 99419242 1001 86380 86390 1
419352 99419352 1001 86380 86390 1
420817 99420817 1001 86380 86390 1
420502 99420502 1001 86380 86390 1
421944 99421944 1001 86380 86390 1
421573 99421573 1001 86380 86390 1
421106 99421106 1001 86380 86390 1
422479 99422479 1001 86380 86390 1
422197 99422197 1001 86380 86390 1
422803 99422803 1001 86380 86390 1
422539 99422539 1001 86380 86390 1
422662 99422662 1001 86380 86390 1
422733 99422733 1001 86380 86390 1
423919 99423919 1001 86380 86390 1
423952 99423952 1001 86380 86390 1
425095 99425095 1001 86380 86390 1
424716 99424716 1001 86380 86390 1
424365 99424365 1001 86380 86390 1
424329 99424329 1001 86380 86390 1
424526 99424526 1001 86380 86390 1
425532 99425532 1001 86380 86390 1
425712 99425712 1001 86380 86390 1
426710 99426710 1001 86380 86390 1
426257 99426257 1001 86380 86390 1
427295 99427295 1001 86380 86390 1
427507 99427507 1001 86380 86390 1
428452 99428452 1001 86380 86390 1
428580 99428580 1001 86380 86390 1
428191 99428191 1001 86380 86390 1
427732 99427732 1001 86380 86390 1
427783 99427783 1001 86380 86390 1
428759 99428759 1001 86380 86390 1
428811 99428811 1001 86380 86390 1
429030 99429030 1001 86380 86390 1
430332 99430332 1001 86380 86390 1
430126 99430126 1001 86380 86390 1
430546 99430546 1001 86380 86390 1
430513 99430513 1001 86380 86390 1
431837 99431837 1001 86380 86390 1
431376 99431376 1001 86380 86390 1
431363 99431363 1001 86380 86390 1
430887 99430887 1001 86380 86390 1
433359 99433359 1001 86380 86390 1
432946 99432946 1001 86380 86390 1
433020 99433020 1001 86380 86390 1
433227 99433227 1001 86380 86390 1
433093 99433093 1001 86380 86390 1
432744 99432744 1001 86380 86390 1
432586 99432586 1001 86380 86390 1
433899 99433899 1001 86380 86390 1
435433 99435433 1001 86380 86390 1
435046 99435046 1001 86380 86390 1
434946 99434946 1001 86380 86390 1
434726 99434726 1001 86380 86390 1
435856 99435856 1001 86380 86390 1
435696 99435696 1001 86380 86390 1
435509 99435509 1001 86380 86390 1
436460 99436460 1001 86380 86390 1
300006 99300006 1001 86380 86390 1
300074 99300074 1001 86380 86390 1
437309 99437309 1001 86380 86390 1
300647 99300647 1001 86380 86390 1
300723 99300723 1001 86380 86390 1
300122 99300122 1001 86380 86390 1
300267 99300267 1001 86380 86390 1
300784 99300784 1001 86380 86390 1
300932 99300932 1001 86380 86390 1
301529 99301529 1001 86380 86390 1
301248 99301248 1001 86380 86390 1
301256 99301256 1001 86380 86390 1
301076 99301076 1001 86380 86390 1
301120 99301120 1001 86380 86390 1
300969 99300969 1001 86380 86390 1
300943 99300943 1001 86380 86390 1
301637 99301637 1001 86380 86390 1
302297 99302297 1001 86380 86390 1
302162 99302162 1001 86380 86390 1
302165 99302165 1001 86380 86390 1
302562 99302562 1001 86380 86390 1
302398 99302398 1001 86380 86390 1
302480 99302480 1001 86380 86390 1
303075 99303075 1001 86380 86390 1
302731 99302731 1001 86380 86390 1
302722 99302722 1001 86380 86390 1
302596 99302596 1001 86380 86390 1
302609 99302609 1001 86380 86390 1
303774 99303774 1001 86380 86390 1
303645 99303645 1001 86380 86390 1
304099 99304099 1001 86380 86390 1
304165 99304165 1001 86380 86390 1
304766 99304766 1001 86380 86390 1
304805 99304805 1001 86380 86390 1
304357 99304357 1001 86380 86390 1
304436 99304436 1001 86380 86390 1
304282 99304282 1001 86380 86390 1
304296 99304296 1001 86380 86390 1
304414 99304414 1001 86380 86390 1
305051 99305051 1001 86380 86390 1
304883 99304883 1001 86380 86390 1
305010 99305010 1001 86380 86390 1
305618 99305618 1001 86380 86390 1
305475 99305475 1001 86380 86390 1
305349 99305349 1001 86380 86390 1
305123 99305123 1001 86380 86390 1
305124 99305124 1001 86380 86390 1
500036 99500036 1001 86380 86390 1
500428 99500428 1001 86380 86390 1
500494 99500494 1001 86380 86390 1
500249 99500249 1001 86380 86390 1
500308 99500308 1001 86380 86390 1
500347 99500347 1001 86380 86390 1
501452 99501452 1001 86380 86390 1
501495 99501495 1001 86380 86390 1
501403 99501403 1001 86380 86390 1
501417 99501417 1001 86380 86390 1
501033 99501033 1001 86380 86390 1
501645 99501645 1001 86380 86390 1
501840 99501840 1001 86380 86390 1
502275 99502275 1001 86380 86390 1
502405 99502405 1001 86380 86390 1
502200 99502200 1001 86380 86390 1
501961 99501961 1001 86380 86390 1
501923 99501923 1001 86380 86390 1
502553 99502553 1001 86380 86390 1
503167 99503167 1001 86380 86390 1
503028 99503028 1001 86380 86390 1
502831 99502831 1001 86380 86390 1
502837 99502837 1001 86380 86390 1
503422 99503422 1001 86380 86390 1
503464 99503464 1001 86380 86390 1
504067 99504067 1001 86380 86390 1
503874 99503874 1001 86380 86390 1
504879 99504879 1001 86380 86390 1
504339 99504339 1001 86380 86390 1
505083 99505083 1001 86380 86390 1
504995 99504995 1001 86380 86390 1
504997 99504997 1001 86380 86390 1
505127 99505127 1001 86380 86390 1
505140 99505140 1001 86380 86390 1
505089 99505089 1001 86380 86390 1
505000 99505000 1001 86380 86390 1
505053 99505053 1001 86380 86390 1
505145 99505145 1001 86380 86390 1
505680 99505680 1001 86380 86390 1
505659 99505659 1001 86380 86390 1
505700 99505700 1001 86380 86390 1
505421 99505421 1001 86380 86390 1
505312 99505312 1001 86380 86390 1
505946 99505946 1001 86380 86390 1
506550 99506550 1001 86380 86390 1
506390 99506390 1001 86380 86390 1
506232 99506232 1001 86380 86390 1
506723 99506723 1001 86380 86390 1
506759 99506759 1001 86380 86390 1
507221 99507221 1001 86380 86390 1
507191 99507191 1001 86380 86390 1
507117 99507117 1001 86380 86390 1
506959 99506959 1001 86380 86390 1
506874 99506874 1001 86380 86390 1
506978 99506978 1001 86380 86390 1
507564 99507564 1001 86380 86390 1
507464 99507464 1001 86380 86390 1
507478 99507478 1001 86380 86390 1
508056 99508056 1001 86380 86390 1
507948 99507948 1001 86380 86390 1
507786 99507786 1001 86380 86390 1
507775 99507775 1001 86380 86390 1
507633 99507633 1001 86380 86390 1
507753 99507753 1001 86380 86390 1
508390 99508390 1001 86380 86390 1
508935 99508935 1001 86380 86390 1
508493 99508493 1001 86380 86390 1
508545 99508545 1001 86380 86390 1
508464 99508464 1001 86380 86390 1
508621 99508621 1001 86380 86390 1
509242 99509242 1001 86380 86390 1
509331 99509331 1001 86380 86390 1
509975 99509975 1001 86380 86390 1
510005 99510005 1001 86380 86390 1
510717 99510717 1001 86380 86390 1
510623 99510623 1001 86380 86390 1
510508 99510508 1001 86380 86390 1
510438 99510438 1001 86380 86390 1
510807 99510807 1001 86380 86390 1
511381 99511381 1001 86380 86390 1
511265 99511265 1001 86380 86390 1
511087 99511087 1001 86380 86390 1
510958 99510958 1001 86380 86390 1
511028 99511028 1001 86380 86390 1
511737 99511737 1001 86380 86390 1
512379 99512379 1001 86380 86390 1
512023 99512023 1001 86380 86390 1
512159 99512159 1001 86380 86390 1
511916 99511916 1001 86380 86390 1
511775 99511775 1001 86380 86390 1
512532 99512532 1001 86380 86390 1
512511 99512511 1001 86380 86390 1
512397 99512397 1001 86380 86390 1
513092 99513092 1001 86380 86390 1
512857 99512857 1001 86380 86390 1
512939 99512939 1001 86380 86390 1
512889 99512889 1001 86380 86390 1
512892 99512892 1001 86380 86390 1
512600 99512600 1001 86380 86390 1
514007 99514007 1001 86380 86390 1
513815 99513815 1001 86380 86390 1
513654 99513654 1001 86380 86390 1
513744 99513744 1001 86380 86390 1
513655 99513655 1001 86380 86390 1
514101 99514101 1001 86380 86390 1
514656 99514656 1001 86380 86390 1
514687 99514687 1001 86380 86390 1
514617 99514617 1001 86380 86390 1
514541 99514541 1001 86380 86390 1
514436 99514436 1001 86380 86390 1
514949 99514949 1001 86380 86390 1
515634 99515634 1001 86380 86390 1
515570 99515570 1001 86380 86390 1
515421 99515421 1001 86380 86390 1
515066 99515066 1001 86380 86390 1
515081 99515081 1001 86380 86390 1
516356 99516356 1001 86380 86390 1
516478 99516478 1001 86380 86390 1
516491 99516491 1001 86380 86390 1
516363 99516363 1001 86380 86390 1
516239 99516239 1001 86380 86390 1
516058 99516058 1001 86380 86390 1
515919 99515919 1001 86380 86390 1
515908 99515908 1001 86380 86390 1
515960 99515960 1001 86380 86390 1
516658 99516658 1001 86380 86390 1
516686 99516686 1001 86380 86390 1
517259 99517259 1001 86380 86390 1
517247 99517247 1001 86380 86390 1
517256 99517256 1001 86380 86390 1
517441 99517441 1001 86380 86390 1
517534 99517534 1001 86380 86390 1
518108 99518108 1001 86380 86390 1
517920 99517920 1001 86380 86390 1
517823 99517823 1001 86380 86390 1
517941 99517941 1001 86380 86390 1
517650 99517650 1001 86380 86390 1
517655 99517655 1001 86380 86390 1
518886 99518886 1001 86380 86390 1
518742 99518742 1001 86380 86390 1
519714 99519714 1001 86380 86390 1
519641 99519641 1001 86380 86390 1
519298 99519298 1001 86380 86390 1
519290 99519290 1001 86380 86390 1
519889 99519889 1001 86380 86390 1
519891 99519891 1001 86380 86390 1
520622 99520622 1001 86380 86390 1
520370 99520370 1001 86380 86390 1
520319 99520319 1001 86380 86390 1
520272 99520272 1001 86380 86390 1
520377 99520377 1001 86380 86390 1
520327 99520327 1001 86380 86390 1
520330 99520330 1001 86380 86390 1
520794 99520794 1001 86380 86390 1
520647 99520647 1001 86380 86390 1
521276 99521276 1001 86380 86390 1
521278 99521278 1001 86380 86390 1
520861 99520861 1001 86380 86390 1
522126 99522126 1001 86380 86390 1
522218 99522218 1001 86380 86390 1
522142 99522142 1001 86380 86390 1
522171 99522171 1001 86380 86390 1
521996 99521996 1001 86380 86390 1
521911 99521911 1001 86380 86390 1
522070 99522070 1001 86380 86390 1
521904 99521904 1001 86380 86390 1
521803 99521803 1001 86380 86390 1
521848 99521848 1001 86380 86390 1
521836 99521836 1001 86380 86390 1
521785 99521785 1001 86380 86390 1
523082 99523082 1001 86380 86390 1
522978 99522978 1001 86380 86390 1
522799 99522799 1001 86380 86390 1
522894 99522894 1001 86380 86390 1
522779 99522779 1001 86380 86390 1
522833 99522833 1001 86380 86390 1
522671 99522671 1001 86380 86390 1
523247 99523247 1001 86380 86390 1
523275 99523275 1001 86380 86390 1
523135 99523135 1001 86380 86390 1
523279 99523279 1001 86380 86390 1
523560 99523560 1001 86380 86390 1
523552 99523552 1001 86380 86390 1
523631 99523631 1001 86380 86390 1
523982 99523982 1001 86380 86390 1
523960 99523960 1001 86380 86390 1
524120 99524120 1001 86380 86390 1
524646 99524646 1001 86380 86390 1
524383 99524383 1001 86380 86390 1
524163 99524163 1001 86380 86390 1
524800 99524800 1001 86380 86390 1
525517 99525517 1001 86380 86390 1
525315 99525315 1001 86380 86390 1
525040 99525040 1001 86380 86390 1
524991 99524991 1001 86380 86390 1
525706 99525706 1001 86380 86390 1
526359 99526359 1001 86380 86390 1
526251 99526251 1001 86380 86390 1
526343 99526343 1001 86380 86390 1
526104 99526104 1001 86380 86390 1
526182 99526182 1001 86380 86390 1
526215 99526215 1001 86380 86390 1
525911 99525911 1001 86380 86390 1
525822 99525822 1001 86380 86390 1
525827 99525827 1001 86380 86390 1
526523 99526523 1001 86380 86390 1
526537 99526537 1001 86380 86390 1
526544 99526544 1001 86380 86390 1
527009 99527009 1001 86380 86390 1
526703 99526703 1001 86380 86390 1
527305 99527305 1001 86380 86390 1
527435 99527435 1001 86380 86390 1
527345 99527345 1001 86380 86390 1
527998 99527998 1001 86380 86390 1
527821 99527821 1001 86380 86390 1
527666 99527666 1001 86380 86390 1
527785 99527785 1001 86380 86390 1
527492 99527492 1001 86380 86390 1
528262 99528262 1001 86380 86390 1
528735 99528735 1001 86380 86390 1
528886 99528886 1001 86380 86390 1
528515 99528515 1001 86380 86390 1
528551 99528551 1001 86380 86390 1
528436 99528436 1001 86380 86390 1
528387 99528387 1001 86380 86390 1
528310 99528310 1001 86380 86390 1
528467 99528467 1001 86380 86390 1
528482 99528482 1001 86380 86390 1
529004 99529004 1001 86380 86390 1
528967 99528967 1001 86380 86390 1
529101 99529101 1001 86380 86390 1
529551 99529551 1001 86380 86390 1
529577 99529577 1001 86380 86390 1
529366 99529366 1001 86380 86390 1
529328 99529328 1001 86380 86390 1
529303 99529303 1001 86380 86390 1
529297 99529297 1001 86380 86390 1
529169 99529169 1001 86380 86390 1
530438 99530438 1001 86380 86390 1
530521 99530521 1001 86380 86390 1
530481 99530481 1001 86380 86390 1
530369 99530369 1001 86380 86390 1
530026 99530026 1001 86380 86390 1
530699 99530699 1001 86380 86390 1
530756 99530756 1001 86380 86390 1
530955 99530955 1001 86380 86390 1
530827 99530827 1001 86380 86390 1
531577 99531577 1001 86380 86390 1
531566 99531566 1001 86380 86390 1
531477 99531477 1001 86380 86390 1
531387 99531387 1001 86380 86390 1
531557 99531557 1001 86380 86390 1
532031 99532031 1001 86380 86390 1
532195 99532195 1001 86380 86390 1
531814 99531814 1001 86380 86390 1
531663 99531663 1001 86380 86390 1
532233 99532233 1001 86380 86390 1
532278 99532278 1001 86380 86390 1
532253 99532253 1001 86380 86390 1
532852 99532852 1001 86380 86390 1
533018 99533018 1001 86380 86390 1
532775 99532775 1001 86380 86390 1
532648 99532648 1001 86380 86390 1
532794 99532794 1001 86380 86390 1
532782 99532782 1001 86380 86390 1
532527 99532527 1001 86380 86390 1
533217 99533217 1001 86380 86390 1
533762 99533762 1001 86380 86390 1
533500 99533500 1001 86380 86390 1
533643 99533643 1001 86380 86390 1
533268 99533268 1001 86380 86390 1
533256 99533256 1001 86380 86390 1
533412 99533412 1001 86380 86390 1
533900 99533900 1001 86380 86390 1
534302 99534302 1001 86380 86390 1
534261 99534261 1001 86380 86390 1
534223 99534223 1001 86380 86390 1
534139 99534139 1001 86380 86390 1
534152 99534152 1001 86380 86390 1
534869 99534869 1001 86380 86390 1
535449 99535449 1001 86380 86390 1
535417 99535417 1001 86380 86390 1
535304 99535304 1001 86380 86390 1
535177 99535177 1001 86380 86390 1
535281 99535281 1001 86380 86390 1
535112 99535112 1001 86380 86390 1
534988 99534988 1001 86380 86390 1
535653 99535653 1001 86380 86390 1
535538 99535538 1001 86380 86390 1
535592 99535592 1001 86380 86390 1
535544 99535544 1001 86380 86390 1
536263 99536263 1001 86380 86390 1
536317 99536317 1001 86380 86390 1
536295 99536295 1001 86380 86390 1
536039 99536039 1001 86380 86390 1
536459 99536459 1001 86380 86390 1
536408 99536408 1001 86380 86390 1
536754 99536754 1001 86380 86390 1
536543 99536543 1001 86380 86390 1
536586 99536586 1001 86380 86390 1
537204 99537204 1001 86380 86390 1
537976 99537976 1001 86380 86390 1
537710 99537710 1001 86380 86390 1
537689 99537689 1001 86380 86390 1
537453 99537453 1001 86380 86390 1
538027 99538027 1001 86380 86390 1
537784 99537784 1001 86380 86390 1
538095 99538095 1001 86380 86390 1
538676 99538676 1001 86380 86390 1
538639 99538639 1001 86380 86390 1
538794 99538794 1001 86380 86390 1
538557 99538557 1001 86380 86390 1
538592 99538592 1001 86380 86390 1
538953 99538953 1001 86380 86390 1
539305 99539305 1001 86380 86390 1
539359 99539359 1001 86380 86390 1
539402 99539402 1001 86380 86390 1
539405 99539405 1001 86380 86390 1
539039 99539039 1001 86380 86390 1
539107 99539107 1001 86380 86390 1
539108 99539108 1001 86380 86390 1
539677 99539677 1001 86380 86390 1
540403 99540403 1001 86380 86390 1
540252 99540252 1001 86380 86390 1
540541 99540541 1001 86380 86390 1
540561 99540561 1001 86380 86390 1
540604 99540604 1001 86380 86390 1
541036 99541036 1001 86380 86390 1
541465 99541465 1001 86380 86390 1
541455 99541455 1001 86380 86390 1
542077 99542077 1001 86380 86390 1
542840 99542840 1001 86380 86390 1
542662 99542662 1001 86380 86390 1
542663 99542663 1001 86380 86390 1
542576 99542576 1001 86380 86390 1
542538 99542538 1001 86380 86390 1
542551 99542551 1001 86380 86390 1
542433 99542433 1001 86380 86390 1
543098 99543098 1001 86380 86390 1
543127 99543127 1001 86380 86390 1
543593 99543593 1001 86380 86390 1
543551 99543551 1001 86380 86390 1
543370 99543370 1001 86380 86390 1
543282 99543282 1001 86380 86390 1
543325 99543325 1001 86380 86390 1
543848 99543848 1001 86380 86390 1
544355 99544355 1001 86380 86390 1
544274 99544274 1001 86380 86390 1
544160 99544160 1001 86380 86390 1
544073 99544073 1001 86380 86390 1
544741 99544741 1001 86380 86390 1
400124 99400124 1001 86380 86390 1
400358 99400358 1001 86380 86390 1
401246 99401246 1001 86380 86390 1
401344 99401344 1001 86380 86390 1
401589 99401589 1001 86380 86390 1
402414 99402414 1001 86380 86390 1
402382 99402382 1001 86380 86390 1
402984 99402984 1001 86380 86390 1
402940 99402940 1001 86380 86390 1
402972 99402972 1001 86380 86390 1
403110 99403110 1001 86380 86390 1
403364 99403364 1001 86380 86390 1
403491 99403491 1001 86380 86390 1
403689 99403689 1001 86380 86390 1
403806 99403806 1001 86380 86390 1
403906 99403906 1001 86380 86390 1
404475 99404475 1001 86380 86390 1
406088 99406088 1001 86380 86390 1
406720 99406720 1001 86380 86390 1
406756 99406756 1001 86380 86390 1
407130 99407130 1001 86380 86390 1
407427 99407427 1001 86380 86390 1
408054 99408054 1001 86380 86390 1
408254 99408254 1001 86380 86390 1
408589 99408589 1001 86380 86390 1
408607 99408607 1001 86380 86390 1
408700 99408700 1001 86380 86390 1
409039 99409039 1001 86380 86390 1
409056 99409056 1001 86380 86390 1
409268 99409268 1001 86380 86390 1
409684 99409684 1001 86380 86390 1
410024 99410024 1001 86380 86390 1
410072 99410072 1001 86380 86390 1
410274 99410274 1001 86380 86390 1
410310 99410310 1001 86380 86390 1
410376 99410376 1001 86380 86390 1
410692 99410692 1001 86380 86390 1
410939 99410939 1001 86380 86390 1
411046 99411046 1001 86380 86390 1
411308 99411308 1001 86380 86390 1
411419 99411419 1001 86380 86390 1
411704 99411704 1001 86380 86390 1
413109 99413109 1001 86380 86390 1
412949 99412949 1001 86380 86390 1
413991 99413991 1001 86380 86390 1
415026 99415026 1001 86380 86390 1
414972 99414972 1001 86380 86390 1
414615 99414615 1001 86380 86390 1
414803 99414803 1001 86380 86390 1
414792 99414792 1001 86380 86390 1
414213 99414213 1001 86380 86390 1
414220 99414220 1001 86380 86390 1
415449 99415449 1001 86380 86390 1
416641 99416641 1001 86380 86390 1
415753 99415753 1001 86380 86390 1
415995 99415995 1001 86380 86390 1
417163 99417163 1001 86380 86390 1
417314 99417314 1001 86380 86390 1
417181 99417181 1001 86380 86390 1
418487 99418487 1001 86380 86390 1
418468 99418468 1001 86380 86390 1
419191 99419191 1001 86380 86390 1
419851 99419851 1001 86380 86390 1
419472 99419472 1001 86380 86390 1
419465 99419465 1001 86380 86390 1
420581 99420581 1001 86380 86390 1
422088 99422088 1001 86380 86390 1
421489 99421489 1001 86380 86390 1
421201 99421201 1001 86380 86390 1
422489 99422489 1001 86380 86390 1
422266 99422266 1001 86380 86390 1
423282 99423282 1001 86380 86390 1
422583 99422583 1001 86380 86390 1
422650 99422650 1001 86380 86390 1
425302 99425302 1001 86380 86390 1
425130 99425130 1001 86380 86390 1
425101 99425101 1001 86380 86390 1
424603 99424603 1001 86380 86390 1
424388 99424388 1001 86380 86390 1
424501 99424501 1001 86380 86390 1
424542 99424542 1001 86380 86390 1
425396 99425396 1001 86380 86390 1
425600 99425600 1001 86380 86390 1
426746 99426746 1001 86380 86390 1
426451 99426451 1001 86380 86390 1
426459 99426459 1001 86380 86390 1
426442 99426442 1001 86380 86390 1
426182 99426182 1001 86380 86390 1
427268 99427268 1001 86380 86390 1
427521 99427521 1001 86380 86390 1
428356 99428356 1001 86380 86390 1
428184 99428184 1001 86380 86390 1
427850 99427850 1001 86380 86390 1
427568 99427568 1001 86380 86390 1
427548 99427548 1001 86380 86390 1
428986 99428986 1001 86380 86390 1
428794 99428794 1001 86380 86390 1
429104 99429104 1001 86380 86390 1
430120 99430120 1001 86380 86390 1
430170 99430170 1001 86380 86390 1
429804 99429804 1001 86380 86390 1
429575 99429575 1001 86380 86390 1
429560 99429560 1001 86380 86390 1
430743 99430743 1001 86380 86390 1
430408 99430408 1001 86380 86390 1
430748 99430748 1001 86380 86390 1
430788 99430788 1001 86380 86390 1
431906 99431906 1001 86380 86390 1
431870 99431870 1001 86380 86390 1
432025 99432025 1001 86380 86390 1
431527 99431527 1001 86380 86390 1
431468 99431468 1001 86380 86390 1
431615 99431615 1001 86380 86390 1
431620 99431620 1001 86380 86390 1
431501 99431501 1001 86380 86390 1
432251 99432251 1001 86380 86390 1
432136 99432136 1001 86380 86390 1
432996 99432996 1001 86380 86390 1
433014 99433014 1001 86380 86390 1
432834 99432834 1001 86380 86390 1
433880 99433880 1001 86380 86390 1
435253 99435253 1001 86380 86390 1
435111 99435111 1001 86380 86390 1
435416 99435416 1001 86380 86390 1
434260 99434260 1001 86380 86390 1
434526 99434526 1001 86380 86390 1
435839 99435839 1001 86380 86390 1
435466 99435466 1001 86380 86390 1
436784 99436784 1001 86380 86390 1
437085 99437085 1001 86380 86390 1
436642 99436642 1001 86380 86390 1
300570 99300570 1001 86380 86390 1
300636 99300636 1001 86380 86390 1
300488 99300488 1001 86380 86390 1
300199 99300199 1001 86380 86390 1
300921 99300921 1001 86380 86390 1
300750 99300750 1001 86380 86390 1
301367 99301367 1001 86380 86390 1
301206 99301206 1001 86380 86390 1
301301 99301301 1001 86380 86390 1
301161 99301161 1001 86380 86390 1
302007 99302007 1001 86380 86390 1
301954 99301954 1001 86380 86390 1
302966 99302966 1001 86380 86390 1
302892 99302892 1001 86380 86390 1
302728 99302728 1001 86380 86390 1
302713 99302713 1001 86380 86390 1
302675 99302675 1001 86380 86390 1
303920 99303920 1001 86380 86390 1
304011 99304011 1001 86380 86390 1
304026 99304026 1001 86380 86390 1
303675 99303675 1001 86380 86390 1
303714 99303714 1001 86380 86390 1
303766 99303766 1001 86380 86390 1
303770 99303770 1001 86380 86390 1
304217 99304217 1001 86380 86390 1
304050 99304050 1001 86380 86390 1
304505 99304505 1001 86380 86390 1
304531 99304531 1001 86380 86390 1
304368 99304368 1001 86380 86390 1
305063 99305063 1001 86380 86390 1
304932 99304932 1001 86380 86390 1
305607 99305607 1001 86380 86390 1
305385 99305385 1001 86380 86390 1
305438 99305438 1001 86380 86390 1
305152 99305152 1001 86380 86390 1
500003 99500003 1001 86380 86390 1
500638 99500638 1001 86380 86390 1
500729 99500729 1001 86380 86390 1
500585 99500585 1001 86380 86390 1
500567 99500567 1001 86380 86390 1
500930 99500930 1001 86380 86390 1
500853 99500853 1001 86380 86390 1
500828 99500828 1001 86380 86390 1
500855 99500855 1001 86380 86390 1
500885 99500885 1001 86380 86390 1
500938 99500938 1001 86380 86390 1
501408 99501408 1001 86380 86390 1
501349 99501349 1001 86380 86390 1
501027 99501027 1001 86380 86390 1
501030 99501030 1001 86380 86390 1
501647 99501647 1001 86380 86390 1
502464 99502464 1001 86380 86390 1
502162 99502162 1001 86380 86390 1
502090 99502090 1001 86380 86390 1
502233 99502233 1001 86380 86390 1
501897 99501897 1001 86380 86390 1
502497 99502497 1001 86380 86390 1
502642 99502642 1001 86380 86390 1
502998 99502998 1001 86380 86390 1
502960 99502960 1001 86380 86390 1
503000 99503000 1001 86380 86390 1
502897 99502897 1001 86380 86390 1
502926 99502926 1001 86380 86390 1
503392 99503392 1001 86380 86390 1
503461 99503461 1001 86380 86390 1
503371 99503371 1001 86380 86390 1
503825 99503825 1001 86380 86390 1
503908 99503908 1001 86380 86390 1
503807 99503807 1001 86380 86390 1
503636 99503636 1001 86380 86390 1
504159 99504159 1001 86380 86390 1
504126 99504126 1001 86380 86390 1
504745 99504745 1001 86380 86390 1
504539 99504539 1001 86380 86390 1
504471 99504471 1001 86380 86390 1
504448 99504448 1001 86380 86390 1
504488 99504488 1001 86380 86390 1
504948 99504948 1001 86380 86390 1
505039 99505039 1001 86380 86390 1
504963 99504963 1001 86380 86390 1
505762 99505762 1001 86380 86390 1
505436 99505436 1001 86380 86390 1
505511 99505511 1001 86380 86390 1
505337 99505337 1001 86380 86390 1
505860 99505860 1001 86380 86390 1
506548 99506548 1001 86380 86390 1
506253 99506253 1001 86380 86390 1
507105 99507105 1001 86380 86390 1
507109 99507109 1001 86380 86390 1
507189 99507189 1001 86380 86390 1
507005 99507005 1001 86380 86390 1
508076 99508076 1001 86380 86390 1
507917 99507917 1001 86380 86390 1
507906 99507906 1001 86380 86390 1
507936 99507936 1001 86380 86390 1
507660 99507660 1001 86380 86390 1
508959 99508959 1001 86380 86390 1
508872 99508872 1001 86380 86390 1
508831 99508831 1001 86380 86390 1
508457 99508457 1001 86380 86390 1
508538 99508538 1001 86380 86390 1
509795 99509795 1001 86380 86390 1
509847 99509847 1001 86380 86390 1
509731 99509731 1001 86380 86390 1
509646 99509646 1001 86380 86390 1
509536 99509536 1001 86380 86390 1
509929 99509929 1001 86380 86390 1
509920 99509920 1001 86380 86390 1
510456 99510456 1001 86380 86390 1
510319 99510319 1001 86380 86390 1
510466 99510466 1001 86380 86390 1
510113 99510113 1001 86380 86390 1
510270 99510270 1001 86380 86390 1
510845 99510845 1001 86380 86390 1
510798 99510798 1001 86380 86390 1
511452 99511452 1001 86380 86390 1
511391 99511391 1001 86380 86390 1
511284 99511284 1001 86380 86390 1
511186 99511186 1001 86380 86390 1
511330 99511330 1001 86380 86390 1
510943 99510943 1001 86380 86390 1
511629 99511629 1001 86380 86390 1
512351 99512351 1001 86380 86390 1
512229 99512229 1001 86380 86390 1
512358 99512358 1001 86380 86390 1
512273 99512273 1001 86380 86390 1
512210 99512210 1001 86380 86390 1
511998 99511998 1001 86380 86390 1
512040 99512040 1001 86380 86390 1
511888 99511888 1001 86380 86390 1
511921 99511921 1001 86380 86390 1
511767 99511767 1001 86380 86390 1
512472 99512472 1001 86380 86390 1
512576 99512576 1001 86380 86390 1
513089 99513089 1001 86380 86390 1
512883 99512883 1001 86380 86390 1
512627 99512627 1001 86380 86390 1
513398 99513398 1001 86380 86390 1
513276 99513276 1001 86380 86390 1
513922 99513922 1001 86380 86390 1
514013 99514013 1001 86380 86390 1
514027 99514027 1001 86380 86390 1
513610 99513610 1001 86380 86390 1
514218 99514218 1001 86380 86390 1
514546 99514546 1001 86380 86390 1
514547 99514547 1001 86380 86390 1
514396 99514396 1001 86380 86390 1
514274 99514274 1001 86380 86390 1
514889 99514889 1001 86380 86390 1
515543 99515543 1001 86380 86390 1
515602 99515602 1001 86380 86390 1
515378 99515378 1001 86380 86390 1
515360 99515360 1001 86380 86390 1
515853 99515853 1001 86380 86390 1
515881 99515881 1001 86380 86390 1
516435 99516435 1001 86380 86390 1
516374 99516374 1001 86380 86390 1
516467 99516467 1001 86380 86390 1
516175 99516175 1001 86380 86390 1
515890 99515890 1001 86380 86390 1
516676 99516676 1001 86380 86390 1
516655 99516655 1001 86380 86390 1
516645 99516645 1001 86380 86390 1
516518 99516518 1001 86380 86390 1
517331 99517331 1001 86380 86390 1
517040 99517040 1001 86380 86390 1
516982 99516982 1001 86380 86390 1
516731 99516731 1001 86380 86390 1
516739 99516739 1001 86380 86390 1
517430 99517430 1001 86380 86390 1
517379 99517379 1001 86380 86390 1
517998 99517998 1001 86380 86390 1
517975 99517975 1001 86380 86390 1
517943 99517943 1001 86380 86390 1
517794 99517794 1001 86380 86390 1
517942 99517942 1001 86380 86390 1
517636 99517636 1001 86380 86390 1
517565 99517565 1001 86380 86390 1
518212 99518212 1001 86380 86390 1
518952 99518952 1001 86380 86390 1
518965 99518965 1001 86380 86390 1
518813 99518813 1001 86380 86390 1
518904 99518904 1001 86380 86390 1
518746 99518746 1001 86380 86390 1
518619 99518619 1001 86380 86390 1
518461 99518461 1001 86380 86390 1
519189 99519189 1001 86380 86390 1
519634 99519634 1001 86380 86390 1
519716 99519716 1001 86380 86390 1
519628 99519628 1001 86380 86390 1
519523 99519523 1001 86380 86390 1
519462 99519462 1001 86380 86390 1
519220 99519220 1001 86380 86390 1
519300 99519300 1001 86380 86390 1
519365 99519365 1001 86380 86390 1
519967 99519967 1001 86380 86390 1
519906 99519906 1001 86380 86390 1
520489 99520489 1001 86380 86390 1
520480 99520480 1001 86380 86390 1
520144 99520144 1001 86380 86390 1
520737 99520737 1001 86380 86390 1
520841 99520841 1001 86380 86390 1
521341 99521341 1001 86380 86390 1
521455 99521455 1001 86380 86390 1
521296 99521296 1001 86380 86390 1
521248 99521248 1001 86380 86390 1
521071 99521071 1001 86380 86390 1
521203 99521203 1001 86380 86390 1
521244 99521244 1001 86380 86390 1
520933 99520933 1001 86380 86390 1
520883 99520883 1001 86380 86390 1
521651 99521651 1001 86380 86390 1
522100 99522100 1001 86380 86390 1
522153 99522153 1001 86380 86390 1
522209 99522209 1001 86380 86390 1
522018 99522018 1001 86380 86390 1
521724 99521724 1001 86380 86390 1
521691 99521691 1001 86380 86390 1
521800 99521800 1001 86380 86390 1
522383 99522383 1001 86380 86390 1
522305 99522305 1001 86380 86390 1
522955 99522955 1001 86380 86390 1
522872 99522872 1001 86380 86390 1
523259 99523259 1001 86380 86390 1
523250 99523250 1001 86380 86390 1
523268 99523268 1001 86380 86390 1
523859 99523859 1001 86380 86390 1
523464 99523464 1001 86380 86390 1
523477 99523477 1001 86380 86390 1
524059 99524059 1001 86380 86390 1
524016 99524016 1001 86380 86390 1
524358 99524358 1001 86380 86390 1
524401 99524401 1001 86380 86390 1
524390 99524390 1001 86380 86390 1
524156 99524156 1001 86380 86390 1
524780 99524780 1001 86380 86390 1
524866 99524866 1001 86380 86390 1
525497 99525497 1001 86380 86390 1
525375 99525375 1001 86380 86390 1
525233 99525233 1001 86380 86390 1
525664 99525664 1001 86380 86390 1
526395 99526395 1001 86380 86390 1
526398 99526398 1001 86380 86390 1
526236 99526236 1001 86380 86390 1
526109 99526109 1001 86380 86390 1
526214 99526214 1001 86380 86390 1
525871 99525871 1001 86380 86390 1
526478 99526478 1001 86380 86390 1
527194 99527194 1001 86380 86390 1
526880 99526880 1001 86380 86390 1
526754 99526754 1001 86380 86390 1
527274 99527274 1001 86380 86390 1
527262 99527262 1001 86380 86390 1
527833 99527833 1001 86380 86390 1
527672 99527672 1001 86380 86390 1
527512 99527512 1001 86380 86390 1
528130 99528130 1001 86380 86390 1
528733 99528733 1001 86380 86390 1
528633 99528633 1001 86380 86390 1
528608 99528608 1001 86380 86390 1
528362 99528362 1001 86380 86390 1
529616 99529616 1001 86380 86390 1
529681 99529681 1001 86380 86390 1
529684 99529684 1001 86380 86390 1
530469 99530469 1001 86380 86390 1
530409 99530409 1001 86380 86390 1
530285 99530285 1001 86380 86390 1
530260 99530260 1001 86380 86390 1
530334 99530334 1001 86380 86390 1
529934 99529934 1001 86380 86390 1
530027 99530027 1001 86380 86390 1
531302 99531302 1001 86380 86390 1
531496 99531496 1001 86380 86390 1
531568 99531568 1001 86380 86390 1
531846 99531846 1001 86380 86390 1
531964 99531964 1001 86380 86390 1
531851 99531851 1001 86380 86390 1
531642 99531642 1001 86380 86390 1
531595 99531595 1001 86380 86390 1
532400 99532400 1001 86380 86390 1
532284 99532284 1001 86380 86390 1
532942 99532942 1001 86380 86390 1
532904 99532904 1001 86380 86390 1
533009 99533009 1001 86380 86390 1
532928 99532928 1001 86380 86390 1
532689 99532689 1001 86380 86390 1
532641 99532641 1001 86380 86390 1
532655 99532655 1001 86380 86390 1
532708 99532708 1001 86380 86390 1
532517 99532517 1001 86380 86390 1
533055 99533055 1001 86380 86390 1
533069 99533069 1001 86380 86390 1
533082 99533082 1001 86380 86390 1
533218 99533218 1001 86380 86390 1
533704 99533704 1001 86380 86390 1
533814 99533814 1001 86380 86390 1
533791 99533791 1001 86380 86390 1
533560 99533560 1001 86380 86390 1
534002 99534002 1001 86380 86390 1
533872 99533872 1001 86380 86390 1
533966 99533966 1001 86380 86390 1
533892 99533892 1001 86380 86390 1
534536 99534536 1001 86380 86390 1
534341 99534341 1001 86380 86390 1
534271 99534271 1001 86380 86390 1
535368 99535368 1001 86380 86390 1
535357 99535357 1001 86380 86390 1
535327 99535327 1001 86380 86390 1
535110 99535110 1001 86380 86390 1
535241 99535241 1001 86380 86390 1
535297 99535297 1001 86380 86390 1
535156 99535156 1001 86380 86390 1
535171 99535171 1001 86380 86390 1
535172 99535172 1001 86380 86390 1
534999 99534999 1001 86380 86390 1
536249 99536249 1001 86380 86390 1
535939 99535939 1001 86380 86390 1
535743 99535743 1001 86380 86390 1
536456 99536456 1001 86380 86390 1
536444 99536444 1001 86380 86390 1
537098 99537098 1001 86380 86390 1
537063 99537063 1001 86380 86390 1
537103 99537103 1001 86380 86390 1
537149 99537149 1001 86380 86390 1
537045 99537045 1001 86380 86390 1
536905 99536905 1001 86380 86390 1
536751 99536751 1001 86380 86390 1
536766 99536766 1001 86380 86390 1
536928 99536928 1001 86380 86390 1
536720 99536720 1001 86380 86390 1
537183 99537183 1001 86380 86390 1
537914 99537914 1001 86380 86390 1
537945 99537945 1001 86380 86390 1
537465 99537465 1001 86380 86390 1
538036 99538036 1001 86380 86390 1
538065 99538065 1001 86380 86390 1
538169 99538169 1001 86380 86390 1
538757 99538757 1001 86380 86390 1
538511 99538511 1001 86380 86390 1
538524 99538524 1001 86380 86390 1
538988 99538988 1001 86380 86390 1
538914 99538914 1001 86380 86390 1
539461 99539461 1001 86380 86390 1
539469 99539469 1001 86380 86390 1
539025 99539025 1001 86380 86390 1
539081 99539081 1001 86380 86390 1
539690 99539690 1001 86380 86390 1
540441 99540441 1001 86380 86390 1
540454 99540454 1001 86380 86390 1
540107 99540107 1001 86380 86390 1
540074 99540074 1001 86380 86390 1
539965 99539965 1001 86380 86390 1
539979 99539979 1001 86380 86390 1
539878 99539878 1001 86380 86390 1
539881 99539881 1001 86380 86390 1
541106 99541106 1001 86380 86390 1
540903 99540903 1001 86380 86390 1
540703 99540703 1001 86380 86390 1
540757 99540757 1001 86380 86390 1
540745 99540745 1001 86380 86390 1
541303 99541303 1001 86380 86390 1
541951 99541951 1001 86380 86390 1
541775 99541775 1001 86380 86390 1
541777 99541777 1001 86380 86390 1
541604 99541604 1001 86380 86390 1
542168 99542168 1001 86380 86390 1
542122 99542122 1001 86380 86390 1
542860 99542860 1001 86380 86390 1
542923 99542923 1001 86380 86390 1
542579 99542579 1001 86380 86390 1
542352 99542352 1001 86380 86390 1
542472 99542472 1001 86380 86390 1
542957 99542957 1001 86380 86390 1
543068 99543068 1001 86380 86390 1
543682 99543682 1001 86380 86390 1
543622 99543622 1001 86380 86390 1
543584 99543584 1001 86380 86390 1
543389 99543389 1001 86380 86390 1
543317 99543317 1001 86380 86390 1
544516 99544516 1001 86380 86390 1
544202 99544202 1001 86380 86390 1
544307 99544307 1001 86380 86390 1
544374 99544374 1001 86380 86390 1
544232 99544232 1001 86380 86390 1
544131 99544131 1001 86380 86390 1
525240 645 1002 37986 41616 1
516794 854 1002 49558 58597 1
400007 99400007 1001 86380 86390 1
400187 99400187 1001 86380 86390 1
400633 99400633 1001 86380 86390 1
401050 99401050 1001 86380 86390 1
402456 99402456 1001 86380 86390 1
402995 99402995 1001 86380 86390 1
403143 99403143 1001 86380 86390 1
403222 99403222 1001 86380 86390 1
403744 99403744 1001 86380 86390 1
403761 99403761 1001 86380 86390 1
403966 99403966 1001 86380 86390 1
404224 99404224 1001 86380 86390 1
404923 99404923 1001 86380 86390 1
405289 99405289 1001 86380 86390 1
405667 99405667 1001 86380 86390 1
405788 99405788 1001 86380 86390 1
405962 99405962 1001 86380 86390 1
406597 99406597 1001 86380 86390 1
406683 99406683 1001 86380 86390 1
406709 99406709 1001 86380 86390 1
406633 99406633 1001 86380 86390 1
406996 99406996 1001 86380 86390 1
407023 99407023 1001 86380 86390 1
406946 99406946 1001 86380 86390 1
407220 99407220 1001 86380 86390 1
407335 99407335 1001 86380 86390 1
407298 99407298 1001 86380 86390 1
407549 99407549 1001 86380 86390 1
407571 99407571 1001 86380 86390 1
407698 99407698 1001 86380 86390 1
408520 99408520 1001 86380 86390 1
408899 99408899 1001 86380 86390 1
409207 99409207 1001 86380 86390 1
409305 99409305 1001 86380 86390 1
409439 99409439 1001 86380 86390 1
409627 99409627 1001 86380 86390 1
409727 99409727 1001 86380 86390 1
409887 99409887 1001 86380 86390 1
410297 99410297 1001 86380 86390 1
410359 99410359 1001 86380 86390 1
410385 99410385 1001 86380 86390 1
410652 99410652 1001 86380 86390 1
410846 99410846 1001 86380 86390 1
411086 99411086 1001 86380 86390 1
411172 99411172 1001 86380 86390 1
413653 99413653 1001 86380 86390 1
413654 99413654 1001 86380 86390 1
413415 99413415 1001 86380 86390 1
413153 99413153 1001 86380 86390 1
413925 99413925 1001 86380 86390 1
413762 99413762 1001 86380 86390 1
413817 99413817 1001 86380 86390 1
413878 99413878 1001 86380 86390 1
415076 99415076 1001 86380 86390 1
415222 99415222 1001 86380 86390 1
415122 99415122 1001 86380 86390 1
414550 99414550 1001 86380 86390 1
414408 99414408 1001 86380 86390 1
414282 99414282 1001 86380 86390 1
416599 99416599 1001 86380 86390 1
416534 99416534 1001 86380 86390 1
416051 99416051 1001 86380 86390 1
416070 99416070 1001 86380 86390 1
415772 99415772 1001 86380 86390 1
415857 99415857 1001 86380 86390 1
417050 99417050 1001 86380 86390 1
417554 99417554 1001 86380 86390 1
418595 99418595 1001 86380 86390 1
418442 99418442 1001 86380 86390 1
418103 99418103 1001 86380 86390 1
418182 99418182 1001 86380 86390 1
417677 99417677 1001 86380 86390 1
418997 99418997 1001 86380 86390 1
419894 99419894 1001 86380 86390 1
419685 99419685 1001 86380 86390 1
419522 99419522 1001 86380 86390 1
419216 99419216 1001 86380 86390 1
420679 99420679 1001 86380 86390 1
420668 99420668 1001 86380 86390 1
421270 99421270 1001 86380 86390 1
421492 99421492 1001 86380 86390 1
421559 99421559 1001 86380 86390 1
420912 99420912 1001 86380 86390 1
421079 99421079 1001 86380 86390 1
420906 99420906 1001 86380 86390 1
421138 99421138 1001 86380 86390 1
422268 99422268 1001 86380 86390 1
423954 99423954 1001 86380 86390 1
424061 99424061 1001 86380 86390 1
425124 99425124 1001 86380 86390 1
425220 99425220 1001 86380 86390 1
425111 99425111 1001 86380 86390 1
424782 99424782 1001 86380 86390 1
424331 99424331 1001 86380 86390 1
425780 99425780 1001 86380 86390 1
426974 99426974 1001 86380 86390 1
426759 99426759 1001 86380 86390 1
426712 99426712 1001 86380 86390 1
426597 99426597 1001 86380 86390 1
426437 99426437 1001 86380 86390 1
426050 99426050 1001 86380 86390 1
427292 99427292 1001 86380 86390 1
428422 99428422 1001 86380 86390 1
428366 99428366 1001 86380 86390 1
428070 99428070 1001 86380 86390 1
427930 99427930 1001 86380 86390 1
427934 99427934 1001 86380 86390 1
427574 99427574 1001 86380 86390 1
427702 99427702 1001 86380 86390 1
430281 99430281 1001 86380 86390 1
430350 99430350 1001 86380 86390 1
429245 99429245 1001 86380 86390 1
429180 99429180 1001 86380 86390 1
429509 99429509 1001 86380 86390 1
429214 99429214 1001 86380 86390 1
430802 99430802 1001 86380 86390 1
430749 99430749 1001 86380 86390 1
430390 99430390 1001 86380 86390 1
431803 99431803 1001 86380 86390 1
431280 99431280 1001 86380 86390 1
431075 99431075 1001 86380 86390 1
433410 99433410 1001 86380 86390 1
433320 99433320 1001 86380 86390 1
433481 99433481 1001 86380 86390 1
433100 99433100 1001 86380 86390 1
433069 99433069 1001 86380 86390 1
432838 99432838 1001 86380 86390 1
432715 99432715 1001 86380 86390 1
433966 99433966 1001 86380 86390 1
433883 99433883 1001 86380 86390 1
434125 99434125 1001 86380 86390 1
435134 99435134 1001 86380 86390 1
435230 99435230 1001 86380 86390 1
435306 99435306 1001 86380 86390 1
434562 99434562 1001 86380 86390 1
434364 99434364 1001 86380 86390 1
435572 99435572 1001 86380 86390 1
435665 99435665 1001 86380 86390 1
435452 99435452 1001 86380 86390 1
435675 99435675 1001 86380 86390 1
436069 99436069 1001 86380 86390 1
435908 99435908 1001 86380 86390 1
300093 99300093 1001 86380 86390 1
437188 99437188 1001 86380 86390 1
437325 99437325 1001 86380 86390 1
437252 99437252 1001 86380 86390 1
300619 99300619 1001 86380 86390 1
300534 99300534 1001 86380 86390 1
300299 99300299 1001 86380 86390 1
300790 99300790 1001 86380 86390 1
300829 99300829 1001 86380 86390 1
300788 99300788 1001 86380 86390 1
301544 99301544 1001 86380 86390 1
301188 99301188 1001 86380 86390 1
301319 99301319 1001 86380 86390 1
301722 99301722 1001 86380 86390 1
301689 99301689 1001 86380 86390 1
302322 99302322 1001 86380 86390 1
302273 99302273 1001 86380 86390 1
302224 99302224 1001 86380 86390 1
302378 99302378 1001 86380 86390 1
302176 99302176 1001 86380 86390 1
301800 99301800 1001 86380 86390 1
301930 99301930 1001 86380 86390 1
302561 99302561 1001 86380 86390 1
302552 99302552 1001 86380 86390 1
302385 99302385 1001 86380 86390 1
302467 99302467 1001 86380 86390 1
303122 99303122 1001 86380 86390 1
303123 99303123 1001 86380 86390 1
303077 99303077 1001 86380 86390 1
302716 99302716 1001 86380 86390 1
302756 99302756 1001 86380 86390 1
302765 99302765 1001 86380 86390 1
303345 99303345 1001 86380 86390 1
303712 99303712 1001 86380 86390 1
304202 99304202 1001 86380 86390 1
304856 99304856 1001 86380 86390 1
304467 99304467 1001 86380 86390 1
304584 99304584 1001 86380 86390 1
304509 99304509 1001 86380 86390 1
304626 99304626 1001 86380 86390 1
304434 99304434 1001 86380 86390 1
304313 99304313 1001 86380 86390 1
304365 99304365 1001 86380 86390 1
304328 99304328 1001 86380 86390 1
304962 99304962 1001 86380 86390 1
304898 99304898 1001 86380 86390 1
304994 99304994 1001 86380 86390 1
305635 99305635 1001 86380 86390 1
305591 99305591 1001 86380 86390 1
305353 99305353 1001 86380 86390 1
305260 99305260 1001 86380 86390 1
500171 99500171 1001 86380 86390 1
500780 99500780 1001 86380 86390 1
500516 99500516 1001 86380 86390 1
500377 99500377 1001 86380 86390 1
500870 99500870 1001 86380 86390 1
501547 99501547 1001 86380 86390 1
501561 99501561 1001 86380 86390 1
501343 99501343 1001 86380 86390 1
501149 99501149 1001 86380 86390 1
501023 99501023 1001 86380 86390 1
501040 99501040 1001 86380 86390 1
501107 99501107 1001 86380 86390 1
502298 99502298 1001 86380 86390 1
501974 99501974 1001 86380 86390 1
501982 99501982 1001 86380 86390 1
502562 99502562 1001 86380 86390 1
503094 99503094 1001 86380 86390 1
503109 99503109 1001 86380 86390 1
502817 99502817 1001 86380 86390 1
502753 99502753 1001 86380 86390 1
503326 99503326 1001 86380 86390 1
503727 99503727 1001 86380 86390 1
503562 99503562 1001 86380 86390 1
503604 99503604 1001 86380 86390 1
504230 99504230 1001 86380 86390 1
504838 99504838 1001 86380 86390 1
504600 99504600 1001 86380 86390 1
504529 99504529 1001 86380 86390 1
505601 99505601 1001 86380 86390 1
505459 99505459 1001 86380 86390 1
505250 99505250 1001 86380 86390 1
505863 99505863 1001 86380 86390 1
505957 99505957 1001 86380 86390 1
505830 99505830 1001 86380 86390 1
506590 99506590 1001 86380 86390 1
506326 99506326 1001 86380 86390 1
506350 99506350 1001 86380 86390 1
505988 99505988 1001 86380 86390 1
506146 99506146 1001 86380 86390 1
506675 99506675 1001 86380 86390 1
506747 99506747 1001 86380 86390 1
507311 99507311 1001 86380 86390 1
507274 99507274 1001 86380 86390 1
507353 99507353 1001 86380 86390 1
507114 99507114 1001 86380 86390 1
507159 99507159 1001 86380 86390 1
506987 99506987 1001 86380 86390 1
508227 99508227 1001 86380 86390 1
508128 99508128 1001 86380 86390 1
508182 99508182 1001 86380 86390 1
507947 99507947 1001 86380 86390 1
507783 99507783 1001 86380 86390 1
508376 99508376 1001 86380 86390 1
508449 99508449 1001 86380 86390 1
509028 99509028 1001 86380 86390 1
508891 99508891 1001 86380 86390 1
508995 99508995 1001 86380 86390 1
508905 99508905 1001 86380 86390 1
509069 99509069 1001 86380 86390 1
508793 99508793 1001 86380 86390 1
508832 99508832 1001 86380 86390 1
508650 99508650 1001 86380 86390 1
508549 99508549 1001 86380 86390 1
508564 99508564 1001 86380 86390 1
508594 99508594 1001 86380 86390 1
509116 99509116 1001 86380 86390 1
509220 99509220 1001 86380 86390 1
509170 99509170 1001 86380 86390 1
509095 99509095 1001 86380 86390 1
509816 99509816 1001 86380 86390 1
509884 99509884 1001 86380 86390 1
509621 99509621 1001 86380 86390 1
510032 99510032 1001 86380 86390 1
510637 99510637 1001 86380 86390 1
510616 99510616 1001 86380 86390 1
510684 99510684 1001 86380 86390 1
510222 99510222 1001 86380 86390 1
510186 99510186 1001 86380 86390 1
510292 99510292 1001 86380 86390 1
510926 99510926 1001 86380 86390 1
510797 99510797 1001 86380 86390 1
511197 99511197 1001 86380 86390 1
511226 99511226 1001 86380 86390 1
511701 99511701 1001 86380 86390 1
511728 99511728 1001 86380 86390 1
511995 99511995 1001 86380 86390 1
512103 99512103 1001 86380 86390 1
512030 99512030 1001 86380 86390 1
511960 99511960 1001 86380 86390 1
511847 99511847 1001 86380 86390 1
512531 99512531 1001 86380 86390 1
512429 99512429 1001 86380 86390 1
512499 99512499 1001 86380 86390 1
513014 99513014 1001 86380 86390 1
513054 99513054 1001 86380 86390 1
513086 99513086 1001 86380 86390 1
513000 99513000 1001 86380 86390 1
512977 99512977 1001 86380 86390 1
512906 99512906 1001 86380 86390 1
512881 99512881 1001 86380 86390 1
513319 99513319 1001 86380 86390 1
513351 99513351 1001 86380 86390 1
513832 99513832 1001 86380 86390 1
513951 99513951 1001 86380 86390 1
513423 99513423 1001 86380 86390 1
514223 99514223 1001 86380 86390 1
514166 99514166 1001 86380 86390 1
514648 99514648 1001 86380 86390 1
514455 99514455 1001 86380 86390 1
515595 99515595 1001 86380 86390 1
515630 99515630 1001 86380 86390 1
515363 99515363 1001 86380 86390 1
515429 99515429 1001 86380 86390 1
515460 99515460 1001 86380 86390 1
515475 99515475 1001 86380 86390 1
515157 99515157 1001 86380 86390 1
515271 99515271 1001 86380 86390 1
515739 99515739 1001 86380 86390 1
516413 99516413 1001 86380 86390 1
516203 99516203 1001 86380 86390 1
516129 99516129 1001 86380 86390 1
516181 99516181 1001 86380 86390 1
515982 99515982 1001 86380 86390 1
516706 99516706 1001 86380 86390 1
517003 99517003 1001 86380 86390 1
516759 99516759 1001 86380 86390 1
516829 99516829 1001 86380 86390 1
517488 99517488 1001 86380 86390 1
516715 99516715 1001 86380 86390 1
517363 99517363 1001 86380 86390 1
517751 99517751 1001 86380 86390 1
517784 99517784 1001 86380 86390 1
517644 99517644 1001 86380 86390 1
517580 99517580 1001 86380 86390 1
517659 99517659 1001 86380 86390 1
518172 99518172 1001 86380 86390 1
518245 99518245 1001 86380 86390 1
518196 99518196 1001 86380 86390 1
518764 99518764 1001 86380 86390 1
519102 99519102 1001 86380 86390 1
519659 99519659 1001 86380 86390 1
519727 99519727 1001 86380 86390 1
519717 99519717 1001 86380 86390 1
519495 99519495 1001 86380 86390 1
519486 99519486 1001 86380 86390 1
519513 99519513 1001 86380 86390 1
519379 99519379 1001 86380 86390 1
519254 99519254 1001 86380 86390 1
519229 99519229 1001 86380 86390 1
519346 99519346 1001 86380 86390 1
519817 99519817 1001 86380 86390 1
519991 99519991 1001 86380 86390 1
520524 99520524 1001 86380 86390 1
520548 99520548 1001 86380 86390 1
520060 99520060 1001 86380 86390 1
520041 99520041 1001 86380 86390 1
520756 99520756 1001 86380 86390 1
521419 99521419 1001 86380 86390 1
521210 99521210 1001 86380 86390 1
521504 99521504 1001 86380 86390 1
521527 99521527 1001 86380 86390 1
522141 99522141 1001 86380 86390 1
521907 99521907 1001 86380 86390 1
521943 99521943 1001 86380 86390 1
521779 99521779 1001 86380 86390 1
521716 99521716 1001 86380 86390 1
521849 99521849 1001 86380 86390 1
521759 99521759 1001 86380 86390 1
521682 99521682 1001 86380 86390 1
522933 99522933 1001 86380 86390 1
523104 99523104 1001 86380 86390 1
522864 99522864 1001 86380 86390 1
522814 99522814 1001 86380 86390 1
522616 99522616 1001 86380 86390 1
523266 99523266 1001 86380 86390 1
523281 99523281 1001 86380 86390 1
523836 99523836 1001 86380 86390 1
523637 99523637 1001 86380 86390 1
523647 99523647 1001 86380 86390 1
523428 99523428 1001 86380 86390 1
523381 99523381 1001 86380 86390 1
524080 99524080 1001 86380 86390 1
524042 99524042 1001 86380 86390 1
524055 99524055 1001 86380 86390 1
524669 99524669 1001 86380 86390 1
524760 99524760 1001 86380 86390 1
524474 99524474 1001 86380 86390 1
524400 99524400 1001 86380 86390 1
524377 99524377 1001 86380 86390 1
525483 99525483 1001 86380 86390 1
525161 99525161 1001 86380 86390 1
525749 99525749 1001 86380 86390 1
525778 99525778 1001 86380 86390 1
525708 99525708 1001 86380 86390 1
526273 99526273 1001 86380 86390 1
526101 99526101 1001 86380 86390 1
526093 99526093 1001 86380 86390 1
526159 99526159 1001 86380 86390 1
526186 99526186 1001 86380 86390 1
526072 99526072 1001 86380 86390 1
526098 99526098 1001 86380 86390 1
526022 99526022 1001 86380 86390 1
525833 99525833 1001 86380 86390 1
526434 99526434 1001 86380 86390 1
526477 99526477 1001 86380 86390 1
526454 99526454 1001 86380 86390 1
527079 99527079 1001 86380 86390 1
526931 99526931 1001 86380 86390 1
526744 99526744 1001 86380 86390 1
526822 99526822 1001 86380 86390 1
526641 99526641 1001 86380 86390 1
527311 99527311 1001 86380 86390 1
527289 99527289 1001 86380 86390 1
527411 99527411 1001 86380 86390 1
527941 99527941 1001 86380 86390 1
527819 99527819 1001 86380 86390 1
527687 99527687 1001 86380 86390 1
527488 99527488 1001 86380 86390 1
528205 99528205 1001 86380 86390 1
528765 99528765 1001 86380 86390 1
528768 99528768 1001 86380 86390 1
528731 99528731 1001 86380 86390 1
528625 99528625 1001 86380 86390 1
528690 99528690 1001 86380 86390 1
528641 99528641 1001 86380 86390 1
528306 99528306 1001 86380 86390 1
528437 99528437 1001 86380 86390 1
528413 99528413 1001 86380 86390 1
529604 99529604 1001 86380 86390 1
529713 99529713 1001 86380 86390 1
529716 99529716 1001 86380 86390 1
529379 99529379 1001 86380 86390 1
529352 99529352 1001 86380 86390 1
529293 99529293 1001 86380 86390 1
529193 99529193 1001 86380 86390 1
529286 99529286 1001 86380 86390 1
529858 99529858 1001 86380 86390 1
530437 99530437 1001 86380 86390 1
530154 99530154 1001 86380 86390 1
530325 99530325 1001 86380 86390 1
530326 99530326 1001 86380 86390 1
530128 99530128 1001 86380 86390 1
529976 99529976 1001 86380 86390 1
529950 99529950 1001 86380 86390 1
529992 99529992 1001 86380 86390 1
530721 99530721 1001 86380 86390 1
530739 99530739 1001 86380 86390 1
530623 99530623 1001 86380 86390 1
530652 99530652 1001 86380 86390 1
531222 99531222 1001 86380 86390 1
531099 99531099 1001 86380 86390 1
531048 99531048 1001 86380 86390 1
531166 99531166 1001 86380 86390 1
530763 99530763 1001 86380 86390 1
531390 99531390 1001 86380 86390 1
531432 99531432 1001 86380 86390 1
531565 99531565 1001 86380 86390 1
532037 99532037 1001 86380 86390 1
531806 99531806 1001 86380 86390 1
531907 99531907 1001 86380 86390 1
531998 99531998 1001 86380 86390 1
532685 99532685 1001 86380 86390 1
532635 99532635 1001 86380 86390 1
532758 99532758 1001 86380 86390 1
532478 99532478 1001 86380 86390 1
532443 99532443 1001 86380 86390 1
532587 99532587 1001 86380 86390 1
533136 99533136 1001 86380 86390 1
533036 99533036 1001 86380 86390 1
533681 99533681 1001 86380 86390 1
533418 99533418 1001 86380 86390 1
533382 99533382 1001 86380 86390 1
533924 99533924 1001 86380 86390 1
533914 99533914 1001 86380 86390 1
534018 99534018 1001 86380 86390 1
534524 99534524 1001 86380 86390 1
534539 99534539 1001 86380 86390 1
534424 99534424 1001 86380 86390 1
534092 99534092 1001 86380 86390 1
534254 99534254 1001 86380 86390 1
534829 99534829 1001 86380 86390 1
534744 99534744 1001 86380 86390 1
535428 99535428 1001 86380 86390 1
534910 99534910 1001 86380 86390 1
535710 99535710 1001 86380 86390 1
535530 99535530 1001 86380 86390 1
535801 99535801 1001 86380 86390 1
535905 99535905 1001 86380 86390 1
536485 99536485 1001 86380 86390 1
536538 99536538 1001 86380 86390 1
536526 99536526 1001 86380 86390 1
536966 99536966 1001 86380 86390 1
536936 99536936 1001 86380 86390 1
536679 99536679 1001 86380 86390 1
537212 99537212 1001 86380 86390 1
537227 99537227 1001 86380 86390 1
537347 99537347 1001 86380 86390 1
537248 99537248 1001 86380 86390 1
537786 99537786 1001 86380 86390 1
537798 99537798 1001 86380 86390 1
537512 99537512 1001 86380 86390 1
537372 99537372 1001 86380 86390 1
538104 99538104 1001 86380 86390 1
538131 99538131 1001 86380 86390 1
538109 99538109 1001 86380 86390 1
538137 99538137 1001 86380 86390 1
538785 99538785 1001 86380 86390 1
538628 99538628 1001 86380 86390 1
538227 99538227 1001 86380 86390 1
538335 99538335 1001 86380 86390 1
538402 99538402 1001 86380 86390 1
538822 99538822 1001 86380 86390 1
539639 99539639 1001 86380 86390 1
539362 99539362 1001 86380 86390 1
539249 99539249 1001 86380 86390 1
539086 99539086 1001 86380 86390 1
539167 99539167 1001 86380 86390 1
539718 99539718 1001 86380 86390 1
540416 99540416 1001 86380 86390 1
540420 99540420 1001 86380 86390 1
540456 99540456 1001 86380 86390 1
539885 99539885 1001 86380 86390 1
539967 99539967 1001 86380 86390 1
540471 99540471 1001 86380 86390 1
540588 99540588 1001 86380 86390 1
541222 99541222 1001 86380 86390 1
541057 99541057 1001 86380 86390 1
540840 99540840 1001 86380 86390 1
540860 99540860 1001 86380 86390 1
540800 99540800 1001 86380 86390 1
541309 99541309 1001 86380 86390 1
541776 99541776 1001 86380 86390 1
541655 99541655 1001 86380 86390 1
542134 99542134 1001 86380 86390 1
542319 99542319 1001 86380 86390 1
542218 99542218 1001 86380 86390 1
542894 99542894 1001 86380 86390 1
542753 99542753 1001 86380 86390 1
542913 99542913 1001 86380 86390 1
542819 99542819 1001 86380 86390 1
542902 99542902 1001 86380 86390 1
542749 99542749 1001 86380 86390 1
542332 99542332 1001 86380 86390 1
543002 99543002 1001 86380 86390 1
542990 99542990 1001 86380 86390 1
543121 99543121 1001 86380 86390 1
543122 99543122 1001 86380 86390 1
543578 99543578 1001 86380 86390 1
543566 99543566 1001 86380 86390 1
543563 99543563 1001 86380 86390 1
543164 99543164 1001 86380 86390 1
543258 99543258 1001 86380 86390 1
543237 99543237 1001 86380 86390 1
543842 99543842 1001 86380 86390 1
544445 99544445 1001 86380 86390 1
544224 99544224 1001 86380 86390 1
544309 99544309 1001 86380 86390 1
544286 99544286 1001 86380 86390 1
544287 99544287 1001 86380 86390 1
544028 99544028 1001 86380 86390 1
544393 99544393 1001 86380 86390 1
400033 99400033 1001 86380 86390 1
400939 99400939 1001 86380 86390 1
401212 99401212 1001 86380 86390 1
401575 99401575 1001 86380 86390 1
401856 99401856 1001 86380 86390 1
402284 99402284 1001 86380 86390 1
402678 99402678 1001 86380 86390 1
402941 99402941 1001 86380 86390 1
403048 99403048 1001 86380 86390 1
403636 99403636 1001 86380 86390 1
403862 99403862 1001 86380 86390 1
404230 99404230 1001 86380 86390 1
404234 99404234 1001 86380 86390 1
404345 99404345 1001 86380 86390 1
404476 99404476 1001 86380 86390 1
404480 99404480 1001 86380 86390 1
404881 99404881 1001 86380 86390 1
404948 99404948 1001 86380 86390 1
405032 99405032 1001 86380 86390 1
405016 99405016 1001 86380 86390 1
405484 99405484 1001 86380 86390 1
405420 99405420 1001 86380 86390 1
405562 99405562 1001 86380 86390 1
405605 99405605 1001 86380 86390 1
406279 99406279 1001 86380 86390 1
406296 99406296 1001 86380 86390 1
406301 99406301 1001 86380 86390 1
407026 99407026 1001 86380 86390 1
407416 99407416 1001 86380 86390 1
407499 99407499 1001 86380 86390 1
407713 99407713 1001 86380 86390 1
407823 99407823 1001 86380 86390 1
408312 99408312 1001 86380 86390 1
408827 99408827 1001 86380 86390 1
408846 99408846 1001 86380 86390 1
409218 99409218 1001 86380 86390 1
409757 99409757 1001 86380 86390 1
409854 99409854 1001 86380 86390 1
410327 99410327 1001 86380 86390 1
410423 99410423 1001 86380 86390 1
410468 99410468 1001 86380 86390 1
410650 99410650 1001 86380 86390 1
410902 99410902 1001 86380 86390 1
411141 99411141 1001 86380 86390 1
411564 99411564 1001 86380 86390 1
411792 99411792 1001 86380 86390 1
412065 99412065 1001 86380 86390 1
412126 99412126 1001 86380 86390 1
412266 99412266 1001 86380 86390 1
412221 99412221 1001 86380 86390 1
412254 99412254 1001 86380 86390 1
413420 99413420 1001 86380 86390 1
412954 99412954 1001 86380 86390 1
412781 99412781 1001 86380 86390 1
412729 99412729 1001 86380 86390 1
412785 99412785 1001 86380 86390 1
412539 99412539 1001 86380 86390 1
412570 99412570 1001 86380 86390 1
415269 99415269 1001 86380 86390 1
415157 99415157 1001 86380 86390 1
414838 99414838 1001 86380 86390 1
414413 99414413 1001 86380 86390 1
415661 99415661 1001 86380 86390 1
415564 99415564 1001 86380 86390 1
416580 99416580 1001 86380 86390 1
416509 99416509 1001 86380 86390 1
417291 99417291 1001 86380 86390 1
417427 99417427 1001 86380 86390 1
417510 99417510 1001 86380 86390 1
418715 99418715 1001 86380 86390 1
418792 99418792 1001 86380 86390 1
418370 99418370 1001 86380 86390 1
418226 99418226 1001 86380 86390 1
417962 99417962 1001 86380 86390 1
418826 99418826 1001 86380 86390 1
418829 99418829 1001 86380 86390 1
419546 99419546 1001 86380 86390 1
419367 99419367 1001 86380 86390 1
420768 99420768 1001 86380 86390 1
420629 99420629 1001 86380 86390 1
421803 99421803 1001 86380 86390 1
421441 99421441 1001 86380 86390 1
421012 99421012 1001 86380 86390 1
421247 99421247 1001 86380 86390 1
423491 99423491 1001 86380 86390 1
423081 99423081 1001 86380 86390 1
425008 99425008 1001 86380 86390 1
425347 99425347 1001 86380 86390 1
425163 99425163 1001 86380 86390 1
424709 99424709 1001 86380 86390 1
424996 99424996 1001 86380 86390 1
424437 99424437 1001 86380 86390 1
426908 99426908 1001 86380 86390 1
426328 99426328 1001 86380 86390 1
426478 99426478 1001 86380 86390 1
426414 99426414 1001 86380 86390 1
426289 99426289 1001 86380 86390 1
426144 99426144 1001 86380 86390 1
427316 99427316 1001 86380 86390 1
427456 99427456 1001 86380 86390 1
427174 99427174 1001 86380 86390 1
427448 99427448 1001 86380 86390 1
427364 99427364 1001 86380 86390 1
427430 99427430 1001 86380 86390 1
428239 99428239 1001 86380 86390 1
428055 99428055 1001 86380 86390 1
427575 99427575 1001 86380 86390 1
427705 99427705 1001 86380 86390 1
427740 99427740 1001 86380 86390 1
427784 99427784 1001 86380 86390 1
428906 99428906 1001 86380 86390 1
428778 99428778 1001 86380 86390 1
429148 99429148 1001 86380 86390 1
430101 99430101 1001 86380 86390 1
429861 99429861 1001 86380 86390 1
429731 99429731 1001 86380 86390 1
429177 99429177 1001 86380 86390 1
429395 99429395 1001 86380 86390 1
430395 99430395 1001 86380 86390 1
430464 99430464 1001 86380 86390 1
431876 99431876 1001 86380 86390 1
432031 99432031 1001 86380 86390 1
431329 99431329 1001 86380 86390 1
431458 99431458 1001 86380 86390 1
431381 99431381 1001 86380 86390 1
431389 99431389 1001 86380 86390 1
431323 99431323 1001 86380 86390 1
431369 99431369 1001 86380 86390 1
431579 99431579 1001 86380 86390 1
431397 99431397 1001 86380 86390 1
431011 99431011 1001 86380 86390 1
430881 99430881 1001 86380 86390 1
432156 99432156 1001 86380 86390 1
432330 99432330 1001 86380 86390 1
433670 99433670 1001 86380 86390 1
433492 99433492 1001 86380 86390 1
433648 99433648 1001 86380 86390 1
433334 99433334 1001 86380 86390 1
432759 99432759 1001 86380 86390 1
432736 99432736 1001 86380 86390 1
433779 99433779 1001 86380 86390 1
435382 99435382 1001 86380 86390 1
434849 99434849 1001 86380 86390 1
434792 99434792 1001 86380 86390 1
434629 99434629 1001 86380 86390 1
434957 99434957 1001 86380 86390 1
434537 99434537 1001 86380 86390 1
434559 99434559 1001 86380 86390 1
436480 99436480 1001 86380 86390 1
436433 99436433 1001 86380 86390 1
436138 99436138 1001 86380 86390 1
300081 99300081 1001 86380 86390 1
300039 99300039 1001 86380 86390 1
300567 99300567 1001 86380 86390 1
300333 99300333 1001 86380 86390 1
300337 99300337 1001 86380 86390 1
300303 99300303 1001 86380 86390 1
300907 99300907 1001 86380 86390 1
300876 99300876 1001 86380 86390 1
301447 99301447 1001 86380 86390 1
301460 99301460 1001 86380 86390 1
301210 99301210 1001 86380 86390 1
301302 99301302 1001 86380 86390 1
301228 99301228 1001 86380 86390 1
301655 99301655 1001 86380 86390 1
302222 99302222 1001 86380 86390 1
302157 99302157 1001 86380 86390 1
302031 99302031 1001 86380 86390 1
301851 99301851 1001 86380 86390 1
301815 99301815 1001 86380 86390 1
302404 99302404 1001 86380 86390 1
302432 99302432 1001 86380 86390 1
302541 99302541 1001 86380 86390 1
302530 99302530 1001 86380 86390 1
303184 99303184 1001 86380 86390 1
303191 99303191 1001 86380 86390 1
302818 99302818 1001 86380 86390 1
302628 99302628 1001 86380 86390 1
303408 99303408 1001 86380 86390 1
303990 99303990 1001 86380 86390 1
303554 99303554 1001 86380 86390 1
304133 99304133 1001 86380 86390 1
304108 99304108 1001 86380 86390 1
304086 99304086 1001 86380 86390 1
304859 99304859 1001 86380 86390 1
304661 99304661 1001 86380 86390 1
304726 99304726 1001 86380 86390 1
304356 99304356 1001 86380 86390 1
304246 99304246 1001 86380 86390 1
304378 99304378 1001 86380 86390 1
304431 99304431 1001 86380 86390 1
304882 99304882 1001 86380 86390 1
305024 99305024 1001 86380 86390 1
304914 99304914 1001 86380 86390 1
304984 99304984 1001 86380 86390 1
305664 99305664 1001 86380 86390 1
305334 99305334 1001 86380 86390 1
305296 99305296 1001 86380 86390 1
305184 99305184 1001 86380 86390 1
500010 99500010 1001 86380 86390 1
500097 99500097 1001 86380 86390 1
500098 99500098 1001 86380 86390 1
500754 99500754 1001 86380 86390 1
500575 99500575 1001 86380 86390 1
500266 99500266 1001 86380 86390 1
500344 99500344 1001 86380 86390 1
501636 99501636 1001 86380 86390 1
501491 99501491 1001 86380 86390 1
501597 99501597 1001 86380 86390 1
501068 99501068 1001 86380 86390 1
501792 99501792 1001 86380 86390 1
501799 99501799 1001 86380 86390 1
501765 99501765 1001 86380 86390 1
502319 99502319 1001 86380 86390 1
502240 99502240 1001 86380 86390 1
502589 99502589 1001 86380 86390 1
502616 99502616 1001 86380 86390 1
503264 99503264 1001 86380 86390 1
503157 99503157 1001 86380 86390 1
503159 99503159 1001 86380 86390 1
502913 99502913 1001 86380 86390 1
503057 99503057 1001 86380 86390 1
502981 99502981 1001 86380 86390 1
502795 99502795 1001 86380 86390 1
502746 99502746 1001 86380 86390 1
502875 99502875 1001 86380 86390 1
503318 99503318 1001 86380 86390 1
503475 99503475 1001 86380 86390 1
504108 99504108 1001 86380 86390 1
503862 99503862 1001 86380 86390 1
503583 99503583 1001 86380 86390 1
504213 99504213 1001 86380 86390 1
504304 99504304 1001 86380 86390 1
504744 99504744 1001 86380 86390 1
504887 99504887 1001 86380 86390 1
504784 99504784 1001 86380 86390 1
504748 99504748 1001 86380 86390 1
504713 99504713 1001 86380 86390 1
504612 99504612 1001 86380 86390 1
504645 99504645 1001 86380 86390 1
504409 99504409 1001 86380 86390 1
505047 99505047 1001 86380 86390 1
505627 99505627 1001 86380 86390 1
505705 99505705 1001 86380 86390 1
505193 99505193 1001 86380 86390 1
505909 99505909 1001 86380 86390 1
505807 99505807 1001 86380 86390 1
505940 99505940 1001 86380 86390 1
505855 99505855 1001 86380 86390 1
506419 99506419 1001 86380 86390 1
506344 99506344 1001 86380 86390 1
506156 99506156 1001 86380 86390 1
506698 99506698 1001 86380 86390 1
506654 99506654 1001 86380 86390 1
507251 99507251 1001 86380 86390 1
507091 99507091 1001 86380 86390 1
507182 99507182 1001 86380 86390 1
506843 99506843 1001 86380 86390 1
508121 99508121 1001 86380 86390 1
508032 99508032 1001 86380 86390 1
507984 99507984 1001 86380 86390 1
507732 99507732 1001 86380 86390 1
507659 99507659 1001 86380 86390 1
507673 99507673 1001 86380 86390 1
508931 99508931 1001 86380 86390 1
508514 99508514 1001 86380 86390 1
508555 99508555 1001 86380 86390 1
509244 99509244 1001 86380 86390 1
509270 99509270 1001 86380 86390 1
509226 99509226 1001 86380 86390 1
509721 99509721 1001 86380 86390 1
509835 99509835 1001 86380 86390 1
509950 99509950 1001 86380 86390 1
509934 99509934 1001 86380 86390 1
510570 99510570 1001 86380 86390 1
510495 99510495 1001 86380 86390 1
510423 99510423 1001 86380 86390 1
510348 99510348 1001 86380 86390 1
510776 99510776 1001 86380 86390 1
510828 99510828 1001 86380 86390 1
510771 99510771 1001 86380 86390 1
511430 99511430 1001 86380 86390 1
511225 99511225 1001 86380 86390 1
511333 99511333 1001 86380 86390 1
511695 99511695 1001 86380 86390 1
512284 99512284 1001 86380 86390 1
511969 99511969 1001 86380 86390 1
512394 99512394 1001 86380 86390 1
512962 99512962 1001 86380 86390 1
512864 99512864 1001 86380 86390 1
512839 99512839 1001 86380 86390 1
512800 99512800 1001 86380 86390 1
512662 99512662 1001 86380 86390 1
512611 99512611 1001 86380 86390 1
513245 99513245 1001 86380 86390 1
513840 99513840 1001 86380 86390 1
513972 99513972 1001 86380 86390 1
513912 99513912 1001 86380 86390 1
513559 99513559 1001 86380 86390 1
513526 99513526 1001 86380 86390 1
514595 99514595 1001 86380 86390 1
514649 99514649 1001 86380 86390 1
514294 99514294 1001 86380 86390 1
514925 99514925 1001 86380 86390 1
514951 99514951 1001 86380 86390 1
514941 99514941 1001 86380 86390 1
515538 99515538 1001 86380 86390 1
515539 99515539 1001 86380 86390 1
515362 99515362 1001 86380 86390 1
515359 99515359 1001 86380 86390 1
515263 99515263 1001 86380 86390 1
515789 99515789 1001 86380 86390 1
516484 99516484 1001 86380 86390 1
516487 99516487 1001 86380 86390 1
516079 99516079 1001 86380 86390 1
517269 99517269 1001 86380 86390 1
516987 99516987 1001 86380 86390 1
516753 99516753 1001 86380 86390 1
516718 99516718 1001 86380 86390 1
516901 99516901 1001 86380 86390 1
516854 99516854 1001 86380 86390 1
516867 99516867 1001 86380 86390 1
517487 99517487 1001 86380 86390 1
517967 99517967 1001 86380 86390 1
517883 99517883 1001 86380 86390 1
517768 99517768 1001 86380 86390 1
517849 99517849 1001 86380 86390 1
517595 99517595 1001 86380 86390 1
517576 99517576 1001 86380 86390 1
518291 99518291 1001 86380 86390 1
518935 99518935 1001 86380 86390 1
518794 99518794 1001 86380 86390 1
518692 99518692 1001 86380 86390 1
518758 99518758 1001 86380 86390 1
519737 99519737 1001 86380 86390 1
519673 99519673 1001 86380 86390 1
519783 99519783 1001 86380 86390 1
519758 99519758 1001 86380 86390 1
519644 99519644 1001 86380 86390 1
519337 99519337 1001 86380 86390 1
520525 99520525 1001 86380 86390 1
520438 99520438 1001 86380 86390 1
520237 99520237 1001 86380 86390 1
520809 99520809 1001 86380 86390 1
520720 99520720 1001 86380 86390 1
520657 99520657 1001 86380 86390 1
520788 99520788 1001 86380 86390 1
521214 99521214 1001 86380 86390 1
520870 99520870 1001 86380 86390 1
521542 99521542 1001 86380 86390 1
521646 99521646 1001 86380 86390 1
521497 99521497 1001 86380 86390 1
522122 99522122 1001 86380 86390 1
521985 99521985 1001 86380 86390 1
521914 99521914 1001 86380 86390 1
521816 99521816 1001 86380 86390 1
521856 99521856 1001 86380 86390 1
522433 99522433 1001 86380 86390 1
522382 99522382 1001 86380 86390 1
523115 99523115 1001 86380 86390 1
522979 99522979 1001 86380 86390 1
523036 99523036 1001 86380 86390 1
522745 99522745 1001 86380 86390 1
522520 99522520 1001 86380 86390 1
523237 99523237 1001 86380 86390 1
523216 99523216 1001 86380 86390 1
523152 99523152 1001 86380 86390 1
523939 99523939 1001 86380 86390 1
523597 99523597 1001 86380 86390 1
523641 99523641 1001 86380 86390 1
524106 99524106 1001 86380 86390 1
524109 99524109 1001 86380 86390 1
524668 99524668 1001 86380 86390 1
524672 99524672 1001 86380 86390 1
524685 99524685 1001 86380 86390 1
524462 99524462 1001 86380 86390 1
524454 99524454 1001 86380 86390 1
524954 99524954 1001 86380 86390 1
525541 99525541 1001 86380 86390 1
525355 99525355 1001 86380 86390 1
525004 99525004 1001 86380 86390 1
525136 99525136 1001 86380 86390 1
524985 99524985 1001 86380 86390 1
525685 99525685 1001 86380 86390 1
526323 99526323 1001 86380 86390 1
526288 99526288 1001 86380 86390 1
526357 99526357 1001 86380 86390 1
526192 99526192 1001 86380 86390 1
525938 99525938 1001 86380 86390 1
525887 99525887 1001 86380 86390 1
526455 99526455 1001 86380 86390 1
527107 99527107 1001 86380 86390 1
527191 99527191 1001 86380 86390 1
526903 99526903 1001 86380 86390 1
526865 99526865 1001 86380 86390 1
527022 99527022 1001 86380 86390 1
527392 99527392 1001 86380 86390 1
527342 99527342 1001 86380 86390 1
527372 99527372 1001 86380 86390 1
527959 99527959 1001 86380 86390 1
528051 99528051 1001 86380 86390 1
527845 99527845 1001 86380 86390 1
527493 99527493 1001 86380 86390 1
527624 99527624 1001 86380 86390 1
527646 99527646 1001 86380 86390 1
528252 99528252 1001 86380 86390 1
528881 99528881 1001 86380 86390 1
528781 99528781 1001 86380 86390 1
528890 99528890 1001 86380 86390 1
528402 99528402 1001 86380 86390 1
528434 99528434 1001 86380 86390 1
529056 99529056 1001 86380 86390 1
529627 99529627 1001 86380 86390 1
529537 99529537 1001 86380 86390 1
529644 99529644 1001 86380 86390 1
529706 99529706 1001 86380 86390 1
529712 99529712 1001 86380 86390 1
529329 99529329 1001 86380 86390 1
529360 99529360 1001 86380 86390 1
529108 99529108 1001 86380 86390 1
529214 99529214 1001 86380 86390 1
529177 99529177 1001 86380 86390 1
529751 99529751 1001 86380 86390 1
529769 99529769 1001 86380 86390 1
529847 99529847 1001 86380 86390 1
530466 99530466 1001 86380 86390 1
530470 99530470 1001 86380 86390 1
530294 99530294 1001 86380 86390 1
529952 99529952 1001 86380 86390 1
530578 99530578 1001 86380 86390 1
530656 99530656 1001 86380 86390 1
530670 99530670 1001 86380 86390 1
530584 99530584 1001 86380 86390 1
531204 99531204 1001 86380 86390 1
531363 99531363 1001 86380 86390 1
531208 99531208 1001 86380 86390 1
530890 99530890 1001 86380 86390 1
530906 99530906 1001 86380 86390 1
531560 99531560 1001 86380 86390 1
531537 99531537 1001 86380 86390 1
532046 99532046 1001 86380 86390 1
531949 99531949 1001 86380 86390 1
531992 99531992 1001 86380 86390 1
531879 99531879 1001 86380 86390 1
531986 99531986 1001 86380 86390 1
532265 99532265 1001 86380 86390 1
532889 99532889 1001 86380 86390 1
532684 99532684 1001 86380 86390 1
532802 99532802 1001 86380 86390 1
532420 99532420 1001 86380 86390 1
532604 99532604 1001 86380 86390 1
533088 99533088 1001 86380 86390 1
533692 99533692 1001 86380 86390 1
533827 99533827 1001 86380 86390 1
533708 99533708 1001 86380 86390 1
533602 99533602 1001 86380 86390 1
533620 99533620 1001 86380 86390 1
533469 99533469 1001 86380 86390 1
533957 99533957 1001 86380 86390 1
534491 99534491 1001 86380 86390 1
534661 99534661 1001 86380 86390 1
534522 99534522 1001 86380 86390 1
534615 99534615 1001 86380 86390 1
534577 99534577 1001 86380 86390 1
534815 99534815 1001 86380 86390 1
534867 99534867 1001 86380 86390 1
534846 99534846 1001 86380 86390 1
535477 99535477 1001 86380 86390 1
535143 99535143 1001 86380 86390 1
535210 99535210 1001 86380 86390 1
534959 99534959 1001 86380 86390 1
535604 99535604 1001 86380 86390 1
536217 99536217 1001 86380 86390 1
536329 99536329 1001 86380 86390 1
536155 99536155 1001 86380 86390 1
535821 99535821 1001 86380 86390 1
536404 99536404 1001 86380 86390 1
537086 99537086 1001 86380 86390 1
537056 99537056 1001 86380 86390 1
536840 99536840 1001 86380 86390 1
536686 99536686 1001 86380 86390 1
537196 99537196 1001 86380 86390 1
537288 99537288 1001 86380 86390 1
537864 99537864 1001 86380 86390 1
537865 99537865 1001 86380 86390 1
537770 99537770 1001 86380 86390 1
537667 99537667 1001 86380 86390 1
537708 99537708 1001 86380 86390 1
537661 99537661 1001 86380 86390 1
537511 99537511 1001 86380 86390 1
537382 99537382 1001 86380 86390 1
537486 99537486 1001 86380 86390 1
537470 99537470 1001 86380 86390 1
538469 99538469 1001 86380 86390 1
538285 99538285 1001 86380 86390 1
538892 99538892 1001 86380 86390 1
539322 99539322 1001 86380 86390 1
539356 99539356 1001 86380 86390 1
539221 99539221 1001 86380 86390 1
539027 99539027 1001 86380 86390 1
540301 99540301 1001 86380 86390 1
540383 99540383 1001 86380 86390 1
540248 99540248 1001 86380 86390 1
539887 99539887 1001 86380 86390 1
539875 99539875 1001 86380 86390 1
541138 99541138 1001 86380 86390 1
541280 99541280 1001 86380 86390 1
541202 99541202 1001 86380 86390 1
541049 99541049 1001 86380 86390 1
540851 99540851 1001 86380 86390 1
541446 99541446 1001 86380 86390 1
541464 99541464 1001 86380 86390 1
541480 99541480 1001 86380 86390 1
542083 99542083 1001 86380 86390 1
542020 99542020 1001 86380 86390 1
541881 99541881 1001 86380 86390 1
541730 99541730 1001 86380 86390 1
541565 99541565 1001 86380 86390 1
541570 99541570 1001 86380 86390 1
541586 99541586 1001 86380 86390 1
542301 99542301 1001 86380 86390 1
542191 99542191 1001 86380 86390 1
542916 99542916 1001 86380 86390 1
542930 99542930 1001 86380 86390 1
542852 99542852 1001 86380 86390 1
542650 99542650 1001 86380 86390 1
542430 99542430 1001 86380 86390 1
543138 99543138 1001 86380 86390 1
543720 99543720 1001 86380 86390 1
543624 99543624 1001 86380 86390 1
543718 99543718 1001 86380 86390 1
543181 99543181 1001 86380 86390 1
543260 99543260 1001 86380 86390 1
543211 99543211 1001 86380 86390 1
543330 99543330 1001 86380 86390 1
543796 99543796 1001 86380 86390 1
544419 99544419 1001 86380 86390 1
544484 99544484 1001 86380 86390 1
544409 99544409 1001 86380 86390 1
544545 99544545 1001 86380 86390 1
544229 99544229 1001 86380 86390 1
544203 99544203 1001 86380 86390 1
544247 99544247 1001 86380 86390 1
544146 99544146 1001 86380 86390 1
544017 99544017 1001 86380 86390 1
544083 99544083 1001 86380 86390 1
544136 99544136 1001 86380 86390 1
543994 99543994 1001 86380 86390 1
544063 99544063 1001 86380 86390 1
544000 99544000 1001 86380 86390 1
530807 1031 1002 54096 60180 1
400089 99400089 1001 86380 86390 1
400531 99400531 1001 86380 86390 1
400902 99400902 1001 86380 86390 1
401215 99401215 1001 86380 86390 1
401558 99401558 1001 86380 86390 1
401984 99401984 1001 86380 86390 1
402599 99402599 1001 86380 86390 1
402705 99402705 1001 86380 86390 1
402743 99402743 1001 86380 86390 1
403079 99403079 1001 86380 86390 1
403392 99403392 1001 86380 86390 1
403527 99403527 1001 86380 86390 1
403823 99403823 1001 86380 86390 1
403750 99403750 1001 86380 86390 1
403822 99403822 1001 86380 86390 1
404016 99404016 1001 86380 86390 1
404319 99404319 1001 86380 86390 1
404584 99404584 1001 86380 86390 1
404539 99404539 1001 86380 86390 1
404597 99404597 1001 86380 86390 1
404718 99404718 1001 86380 86390 1
404902 99404902 1001 86380 86390 1
405022 99405022 1001 86380 86390 1
405487 99405487 1001 86380 86390 1
405915 99405915 1001 86380 86390 1
405931 99405931 1001 86380 86390 1
406123 99406123 1001 86380 86390 1
406264 99406264 1001 86380 86390 1
406242 99406242 1001 86380 86390 1
406410 99406410 1001 86380 86390 1
406660 99406660 1001 86380 86390 1
406805 99406805 1001 86380 86390 1
407428 99407428 1001 86380 86390 1
407391 99407391 1001 86380 86390 1
407400 99407400 1001 86380 86390 1
407629 99407629 1001 86380 86390 1
407757 99407757 1001 86380 86390 1
407940 99407940 1001 86380 86390 1
408243 99408243 1001 86380 86390 1
408272 99408272 1001 86380 86390 1
408316 99408316 1001 86380 86390 1
408525 99408525 1001 86380 86390 1
408756 99408756 1001 86380 86390 1
408785 99408785 1001 86380 86390 1
409360 99409360 1001 86380 86390 1
409646 99409646 1001 86380 86390 1
409601 99409601 1001 86380 86390 1
409734 99409734 1001 86380 86390 1
409812 99409812 1001 86380 86390 1
409904 99409904 1001 86380 86390 1
410196 99410196 1001 86380 86390 1
410300 99410300 1001 86380 86390 1
410287 99410287 1001 86380 86390 1
410441 99410441 1001 86380 86390 1
410771 99410771 1001 86380 86390 1
410848 99410848 1001 86380 86390 1
410974 99410974 1001 86380 86390 1
411102 99411102 1001 86380 86390 1
411291 99411291 1001 86380 86390 1
411804 99411804 1001 86380 86390 1
411991 99411991 1001 86380 86390 1
412155 99412155 1001 86380 86390 1
413230 99413230 1001 86380 86390 1
412641 99412641 1001 86380 86390 1
412806 99412806 1001 86380 86390 1
412496 99412496 1001 86380 86390 1
414674 99414674 1001 86380 86390 1
414834 99414834 1001 86380 86390 1
414168 99414168 1001 86380 86390 1
414447 99414447 1001 86380 86390 1
415590 99415590 1001 86380 86390 1
415641 99415641 1001 86380 86390 1
415497 99415497 1001 86380 86390 1
416997 99416997 1001 86380 86390 1
416822 99416822 1001 86380 86390 1
416464 99416464 1001 86380 86390 1
416356 99416356 1001 86380 86390 1
417143 99417143 1001 86380 86390 1
417468 99417468 1001 86380 86390 1
418717 99418717 1001 86380 86390 1
418759 99418759 1001 86380 86390 1
418791 99418791 1001 86380 86390 1
418354 99418354 1001 86380 86390 1
418002 99418002 1001 86380 86390 1
417690 99417690 1001 86380 86390 1
417623 99417623 1001 86380 86390 1
418998 99418998 1001 86380 86390 1
419079 99419079 1001 86380 86390 1
418920 99418920 1001 86380 86390 1
420338 99420338 1001 86380 86390 1
420092 99420092 1001 86380 86390 1
419330 99419330 1001 86380 86390 1
419393 99419393 1001 86380 86390 1
419555 99419555 1001 86380 86390 1
420788 99420788 1001 86380 86390 1
420797 99420797 1001 86380 86390 1
421794 99421794 1001 86380 86390 1
421804 99421804 1001 86380 86390 1
421812 99421812 1001 86380 86390 1
421454 99421454 1001 86380 86390 1
421592 99421592 1001 86380 86390 1
421561 99421561 1001 86380 86390 1
421240 99421240 1001 86380 86390 1
422394 99422394 1001 86380 86390 1
422498 99422498 1001 86380 86390 1
423605 99423605 1001 86380 86390 1
423246 99423246 1001 86380 86390 1
423006 99423006 1001 86380 86390 1
422990 99422990 1001 86380 86390 1
422796 99422796 1001 86380 86390 1
422604 99422604 1001 86380 86390 1
422657 99422657 1001 86380 86390 1
422711 99422711 1001 86380 86390 1
423981 99423981 1001 86380 86390 1
424112 99424112 1001 86380 86390 1
424992 99424992 1001 86380 86390 1
424207 99424207 1001 86380 86390 1
424529 99424529 1001 86380 86390 1
424161 99424161 1001 86380 86390 1
425657 99425657 1001 86380 86390 1
426947 99426947 1001 86380 86390 1
427047 99427047 1001 86380 86390 1
426854 99426854 1001 86380 86390 1
426351 99426351 1001 86380 86390 1
425898 99425898 1001 86380 86390 1
427388 99427388 1001 86380 86390 1
427190 99427190 1001 86380 86390 1
428696 99428696 1001 86380 86390 1
428649 99428649 1001 86380 86390 1
428530 99428530 1001 86380 86390 1
427947 99427947 1001 86380 86390 1
428052 99428052 1001 86380 86390 1
427968 99427968 1001 86380 86390 1
428972 99428972 1001 86380 86390 1
428795 99428795 1001 86380 86390 1
430357 99430357 1001 86380 86390 1
430135 99430135 1001 86380 86390 1
429805 99429805 1001 86380 86390 1
429780 99429780 1001 86380 86390 1
429937 99429937 1001 86380 86390 1
429265 99429265 1001 86380 86390 1
429507 99429507 1001 86380 86390 1
429210 99429210 1001 86380 86390 1
430527 99430527 1001 86380 86390 1
430490 99430490 1001 86380 86390 1
431818 99431818 1001 86380 86390 1
431802 99431802 1001 86380 86390 1
431575 99431575 1001 86380 86390 1
431248 99431248 1001 86380 86390 1
433469 99433469 1001 86380 86390 1
433404 99433404 1001 86380 86390 1
433081 99433081 1001 86380 86390 1
433085 99433085 1001 86380 86390 1
433089 99433089 1001 86380 86390 1
432581 99432581 1001 86380 86390 1
435174 99435174 1001 86380 86390 1
434877 99434877 1001 86380 86390 1
434747 99434747 1001 86380 86390 1
434261 99434261 1001 86380 86390 1
435560 99435560 1001 86380 86390 1
437114 99437114 1001 86380 86390 1
436188 99436188 1001 86380 86390 1
436233 99436233 1001 86380 86390 1
436335 99436335 1001 86380 86390 1
300076 99300076 1001 86380 86390 1
300345 99300345 1001 86380 86390 1
300392 99300392 1001 86380 86390 1
300161 99300161 1001 86380 86390 1
300288 99300288 1001 86380 86390 1
300927 99300927 1001 86380 86390 1
301409 99301409 1001 86380 86390 1
301399 99301399 1001 86380 86390 1
301326 99301326 1001 86380 86390 1
301333 99301333 1001 86380 86390 1
301065 99301065 1001 86380 86390 1
300937 99300937 1001 86380 86390 1
301032 99301032 1001 86380 86390 1
300958 99300958 1001 86380 86390 1
302229 99302229 1001 86380 86390 1
302246 99302246 1001 86380 86390 1
301970 99301970 1001 86380 86390 1
302093 99302093 1001 86380 86390 1
302109 99302109 1001 86380 86390 1
302516 99302516 1001 86380 86390 1
303183 99303183 1001 86380 86390 1
303163 99303163 1001 86380 86390 1
303036 99303036 1001 86380 86390 1
302837 99302837 1001 86380 86390 1
302864 99302864 1001 86380 86390 1
302905 99302905 1001 86380 86390 1
302708 99302708 1001 86380 86390 1
303255 99303255 1001 86380 86390 1
303404 99303404 1001 86380 86390 1
303358 99303358 1001 86380 86390 1
303844 99303844 1001 86380 86390 1
303875 99303875 1001 86380 86390 1
303605 99303605 1001 86380 86390 1
304788 99304788 1001 86380 86390 1
304776 99304776 1001 86380 86390 1
304854 99304854 1001 86380 86390 1
304855 99304855 1001 86380 86390 1
304893 99304893 1001 86380 86390 1
305634 99305634 1001 86380 86390 1
305589 99305589 1001 86380 86390 1
305118 99305118 1001 86380 86390 1
500155 99500155 1001 86380 86390 1
500480 99500480 1001 86380 86390 1
500247 99500247 1001 86380 86390 1
500339 99500339 1001 86380 86390 1
500991 99500991 1001 86380 86390 1
500894 99500894 1001 86380 86390 1
500974 99500974 1001 86380 86390 1
500951 99500951 1001 86380 86390 1
501585 99501585 1001 86380 86390 1
501320 99501320 1001 86380 86390 1
501048 99501048 1001 86380 86390 1
501696 99501696 1001 86380 86390 1
502445 99502445 1001 86380 86390 1
502172 99502172 1001 86380 86390 1
502001 99502001 1001 86380 86390 1
501979 99501979 1001 86380 86390 1
502983 99502983 1001 86380 86390 1
502704 99502704 1001 86380 86390 1
503304 99503304 1001 86380 86390 1
503489 99503489 1001 86380 86390 1
503295 99503295 1001 86380 86390 1
504218 99504218 1001 86380 86390 1
504269 99504269 1001 86380 86390 1
504897 99504897 1001 86380 86390 1
504933 99504933 1001 86380 86390 1
504627 99504627 1001 86380 86390 1
504563 99504563 1001 86380 86390 1
504466 99504466 1001 86380 86390 1
504384 99504384 1001 86380 86390 1
505597 99505597 1001 86380 86390 1
505480 99505480 1001 86380 86390 1
505419 99505419 1001 86380 86390 1
505394 99505394 1001 86380 86390 1
505232 99505232 1001 86380 86390 1
505297 99505297 1001 86380 86390 1
505314 99505314 1001 86380 86390 1
505771 99505771 1001 86380 86390 1
506581 99506581 1001 86380 86390 1
506424 99506424 1001 86380 86390 1
506196 99506196 1001 86380 86390 1
506239 99506239 1001 86380 86390 1
505996 99505996 1001 86380 86390 1
506712 99506712 1001 86380 86390 1
506639 99506639 1001 86380 86390 1
506717 99506717 1001 86380 86390 1
506745 99506745 1001 86380 86390 1
507402 99507402 1001 86380 86390 1
507022 99507022 1001 86380 86390 1
507181 99507181 1001 86380 86390 1
507207 99507207 1001 86380 86390 1
507209 99507209 1001 86380 86390 1
507161 99507161 1001 86380 86390 1
506917 99506917 1001 86380 86390 1
507604 99507604 1001 86380 86390 1
507463 99507463 1001 86380 86390 1
507451 99507451 1001 86380 86390 1
508201 99508201 1001 86380 86390 1
508150 99508150 1001 86380 86390 1
508180 99508180 1001 86380 86390 1
507878 99507878 1001 86380 86390 1
508873 99508873 1001 86380 86390 1
508690 99508690 1001 86380 86390 1
508767 99508767 1001 86380 86390 1
508531 99508531 1001 86380 86390 1
509231 99509231 1001 86380 86390 1
509868 99509868 1001 86380 86390 1
509828 99509828 1001 86380 86390 1
509325 99509325 1001 86380 86390 1
509434 99509434 1001 86380 86390 1
510524 99510524 1001 86380 86390 1
510106 99510106 1001 86380 86390 1
510830 99510830 1001 86380 86390 1
511513 99511513 1001 86380 86390 1
511449 99511449 1001 86380 86390 1
511193 99511193 1001 86380 86390 1
511275 99511275 1001 86380 86390 1
511086 99511086 1001 86380 86390 1
511727 99511727 1001 86380 86390 1
512201 99512201 1001 86380 86390 1
512203 99512203 1001 86380 86390 1
512509 99512509 1001 86380 86390 1
513169 99513169 1001 86380 86390 1
512898 99512898 1001 86380 86390 1
513269 99513269 1001 86380 86390 1
513271 99513271 1001 86380 86390 1
513388 99513388 1001 86380 86390 1
513712 99513712 1001 86380 86390 1
513623 99513623 1001 86380 86390 1
513805 99513805 1001 86380 86390 1
513690 99513690 1001 86380 86390 1
513566 99513566 1001 86380 86390 1
513568 99513568 1001 86380 86390 1
513465 99513465 1001 86380 86390 1
514098 99514098 1001 86380 86390 1
514142 99514142 1001 86380 86390 1
514795 99514795 1001 86380 86390 1
514787 99514787 1001 86380 86390 1
514662 99514662 1001 86380 86390 1
514519 99514519 1001 86380 86390 1
514495 99514495 1001 86380 86390 1
514586 99514586 1001 86380 86390 1
514392 99514392 1001 86380 86390 1
514974 99514974 1001 86380 86390 1
514890 99514890 1001 86380 86390 1
514970 99514970 1001 86380 86390 1
515627 99515627 1001 86380 86390 1
515419 99515419 1001 86380 86390 1
515293 99515293 1001 86380 86390 1
515233 99515233 1001 86380 86390 1
515107 99515107 1001 86380 86390 1
516346 99516346 1001 86380 86390 1
516234 99516234 1001 86380 86390 1
516041 99516041 1001 86380 86390 1
516585 99516585 1001 86380 86390 1
516535 99516535 1001 86380 86390 1
516511 99516511 1001 86380 86390 1
516713 99516713 1001 86380 86390 1
517186 99517186 1001 86380 86390 1
516935 99516935 1001 86380 86390 1
516967 99516967 1001 86380 86390 1
517025 99517025 1001 86380 86390 1
516918 99516918 1001 86380 86390 1
518112 99518112 1001 86380 86390 1
518076 99518076 1001 86380 86390 1
518032 99518032 1001 86380 86390 1
517854 99517854 1001 86380 86390 1
517880 99517880 1001 86380 86390 1
517953 99517953 1001 86380 86390 1
518347 99518347 1001 86380 86390 1
518284 99518284 1001 86380 86390 1
518930 99518930 1001 86380 86390 1
518620 99518620 1001 86380 86390 1
518434 99518434 1001 86380 86390 1
518543 99518543 1001 86380 86390 1
519174 99519174 1001 86380 86390 1
519627 99519627 1001 86380 86390 1
519720 99519720 1001 86380 86390 1
519474 99519474 1001 86380 86390 1
519603 99519603 1001 86380 86390 1
519227 99519227 1001 86380 86390 1
519992 99519992 1001 86380 86390 1
519837 99519837 1001 86380 86390 1
519903 99519903 1001 86380 86390 1
519858 99519858 1001 86380 86390 1
520570 99520570 1001 86380 86390 1
520507 99520507 1001 86380 86390 1
520347 99520347 1001 86380 86390 1
520148 99520148 1001 86380 86390 1
520174 99520174 1001 86380 86390 1
520076 99520076 1001 86380 86390 1
521366 99521366 1001 86380 86390 1
521277 99521277 1001 86380 86390 1
521318 99521318 1001 86380 86390 1
521225 99521225 1001 86380 86390 1
521162 99521162 1001 86380 86390 1
521178 99521178 1001 86380 86390 1
520913 99520913 1001 86380 86390 1
520852 99520852 1001 86380 86390 1
520846 99520846 1001 86380 86390 1
521561 99521561 1001 86380 86390 1
522275 99522275 1001 86380 86390 1
522201 99522201 1001 86380 86390 1
522085 99522085 1001 86380 86390 1
523073 99523073 1001 86380 86390 1
523001 99523001 1001 86380 86390 1
522621 99522621 1001 86380 86390 1
522703 99522703 1001 86380 86390 1
523137 99523137 1001 86380 86390 1
523192 99523192 1001 86380 86390 1
523844 99523844 1001 86380 86390 1
523688 99523688 1001 86380 86390 1
523666 99523666 1001 86380 86390 1
523396 99523396 1001 86380 86390 1
524620 99524620 1001 86380 86390 1
524687 99524687 1001 86380 86390 1
524637 99524637 1001 86380 86390 1
524692 99524692 1001 86380 86390 1
524386 99524386 1001 86380 86390 1
524318 99524318 1001 86380 86390 1
524202 99524202 1001 86380 86390 1
524248 99524248 1001 86380 86390 1
525199 99525199 1001 86380 86390 1
525134 99525134 1001 86380 86390 1
525090 99525090 1001 86380 86390 1
526103 99526103 1001 86380 86390 1
526066 99526066 1001 86380 86390 1
526070 99526070 1001 86380 86390 1
525973 99525973 1001 86380 86390 1
526006 99526006 1001 86380 86390 1
526428 99526428 1001 86380 86390 1
526796 99526796 1001 86380 86390 1
527397 99527397 1001 86380 86390 1
527281 99527281 1001 86380 86390 1
527972 99527972 1001 86380 86390 1
527912 99527912 1001 86380 86390 1
527928 99527928 1001 86380 86390 1
527931 99527931 1001 86380 86390 1
527691 99527691 1001 86380 86390 1
527699 99527699 1001 86380 86390 1
528181 99528181 1001 86380 86390 1
528748 99528748 1001 86380 86390 1
528793 99528793 1001 86380 86390 1
528769 99528769 1001 86380 86390 1
528532 99528532 1001 86380 86390 1
528662 99528662 1001 86380 86390 1
529542 99529542 1001 86380 86390 1
529532 99529532 1001 86380 86390 1
529202 99529202 1001 86380 86390 1
529128 99529128 1001 86380 86390 1
530519 99530519 1001 86380 86390 1
530482 99530482 1001 86380 86390 1
530242 99530242 1001 86380 86390 1
530745 99530745 1001 86380 86390 1
530697 99530697 1001 86380 86390 1
531322 99531322 1001 86380 86390 1
531362 99531362 1001 86380 86390 1
531174 99531174 1001 86380 86390 1
531118 99531118 1001 86380 86390 1
530884 99530884 1001 86380 86390 1
530767 99530767 1001 86380 86390 1
530952 99530952 1001 86380 86390 1
531533 99531533 1001 86380 86390 1
531408 99531408 1001 86380 86390 1
531555 99531555 1001 86380 86390 1
531859 99531859 1001 86380 86390 1
531917 99531917 1001 86380 86390 1
531594 99531594 1001 86380 86390 1
532827 99532827 1001 86380 86390 1
532764 99532764 1001 86380 86390 1
532623 99532623 1001 86380 86390 1
532820 99532820 1001 86380 86390 1
532809 99532809 1001 86380 86390 1
533159 99533159 1001 86380 86390 1
533135 99533135 1001 86380 86390 1
533204 99533204 1001 86380 86390 1
533143 99533143 1001 86380 86390 1
533768 99533768 1001 86380 86390 1
533760 99533760 1001 86380 86390 1
533709 99533709 1001 86380 86390 1
533736 99533736 1001 86380 86390 1
533510 99533510 1001 86380 86390 1
533509 99533509 1001 86380 86390 1
533279 99533279 1001 86380 86390 1
533306 99533306 1001 86380 86390 1
533322 99533322 1001 86380 86390 1
533970 99533970 1001 86380 86390 1
534560 99534560 1001 86380 86390 1
534673 99534673 1001 86380 86390 1
534479 99534479 1001 86380 86390 1
534273 99534273 1001 86380 86390 1
534300 99534300 1001 86380 86390 1
534407 99534407 1001 86380 86390 1
534161 99534161 1001 86380 86390 1
534773 99534773 1001 86380 86390 1
534713 99534713 1001 86380 86390 1
534887 99534887 1001 86380 86390 1
535389 99535389 1001 86380 86390 1
535205 99535205 1001 86380 86390 1
535667 99535667 1001 86380 86390 1
535629 99535629 1001 86380 86390 1
535552 99535552 1001 86380 86390 1
535695 99535695 1001 86380 86390 1
536278 99536278 1001 86380 86390 1
535963 99535963 1001 86380 86390 1
536079 99536079 1001 86380 86390 1
535929 99535929 1001 86380 86390 1
536524 99536524 1001 86380 86390 1
536970 99536970 1001 86380 86390 1
536964 99536964 1001 86380 86390 1
536965 99536965 1001 86380 86390 1
536759 99536759 1001 86380 86390 1
536595 99536595 1001 86380 86390 1
536628 99536628 1001 86380 86390 1
537302 99537302 1001 86380 86390 1
537332 99537332 1001 86380 86390 1
537312 99537312 1001 86380 86390 1
537924 99537924 1001 86380 86390 1
537793 99537793 1001 86380 86390 1
537705 99537705 1001 86380 86390 1
537773 99537773 1001 86380 86390 1
537764 99537764 1001 86380 86390 1
537613 99537613 1001 86380 86390 1
538069 99538069 1001 86380 86390 1
538537 99538537 1001 86380 86390 1
539637 99539637 1001 86380 86390 1
539578 99539578 1001 86380 86390 1
539501 99539501 1001 86380 86390 1
539454 99539454 1001 86380 86390 1
539631 99539631 1001 86380 86390 1
539279 99539279 1001 86380 86390 1
539373 99539373 1001 86380 86390 1
539430 99539430 1001 86380 86390 1
539252 99539252 1001 86380 86390 1
539091 99539091 1001 86380 86390 1
540332 99540332 1001 86380 86390 1
540118 99540118 1001 86380 86390 1
540512 99540512 1001 86380 86390 1
541130 99541130 1001 86380 86390 1
540995 99540995 1001 86380 86390 1
540842 99540842 1001 86380 86390 1
540676 99540676 1001 86380 86390 1
540799 99540799 1001 86380 86390 1
541354 99541354 1001 86380 86390 1
541449 99541449 1001 86380 86390 1
541325 99541325 1001 86380 86390 1
541338 99541338 1001 86380 86390 1
542044 99542044 1001 86380 86390 1
542089 99542089 1001 86380 86390 1
541958 99541958 1001 86380 86390 1
541985 99541985 1001 86380 86390 1
541798 99541798 1001 86380 86390 1
541854 99541854 1001 86380 86390 1
541796 99541796 1001 86380 86390 1
541584 99541584 1001 86380 86390 1
542245 99542245 1001 86380 86390 1
542253 99542253 1001 86380 86390 1
542769 99542769 1001 86380 86390 1
542851 99542851 1001 86380 86390 1
542839 99542839 1001 86380 86390 1
542642 99542642 1001 86380 86390 1
542737 99542737 1001 86380 86390 1
543601 99543601 1001 86380 86390 1
543528 99543528 1001 86380 86390 1
543413 99543413 1001 86380 86390 1
543564 99543564 1001 86380 86390 1
543340 99543340 1001 86380 86390 1
543292 99543292 1001 86380 86390 1
543801 99543801 1001 86380 86390 1
543854 99543854 1001 86380 86390 1
543880 99543880 1001 86380 86390 1
544475 99544475 1001 86380 86390 1
544304 99544304 1001 86380 86390 1
544152 99544152 1001 86380 86390 1
400318 99400318 1001 86380 86390 1
400439 99400439 1001 86380 86390 1
400694 99400694 1001 86380 86390 1
400726 99400726 1001 86380 86390 1
400950 99400950 1001 86380 86390 1
401019 99401019 1001 86380 86390 1
401683 99401683 1001 86380 86390 1
402081 99402081 1001 86380 86390 1
402453 99402453 1001 86380 86390 1
402807 99402807 1001 86380 86390 1
402837 99402837 1001 86380 86390 1
403703 99403703 1001 86380 86390 1
403627 99403627 1001 86380 86390 1
403819 99403819 1001 86380 86390 1
403927 99403927 1001 86380 86390 1
404814 99404814 1001 86380 86390 1
405099 99405099 1001 86380 86390 1
405483 99405483 1001 86380 86390 1
405863 99405863 1001 86380 86390 1
405918 99405918 1001 86380 86390 1
405948 99405948 1001 86380 86390 1
406017 99406017 1001 86380 86390 1
406154 99406154 1001 86380 86390 1
406224 99406224 1001 86380 86390 1
406431 99406431 1001 86380 86390 1
406548 99406548 1001 86380 86390 1
406693 99406693 1001 86380 86390 1
406778 99406778 1001 86380 86390 1
407357 99407357 1001 86380 86390 1
407486 99407486 1001 86380 86390 1
407728 99407728 1001 86380 86390 1
408204 99408204 1001 86380 86390 1
408345 99408345 1001 86380 86390 1
408435 99408435 1001 86380 86390 1
408642 99408642 1001 86380 86390 1
408851 99408851 1001 86380 86390 1
410098 99410098 1001 86380 86390 1
410452 99410452 1001 86380 86390 1
410995 99410995 1001 86380 86390 1
411470 99411470 1001 86380 86390 1
411456 99411456 1001 86380 86390 1
411809 99411809 1001 86380 86390 1
412305 99412305 1001 86380 86390 1
413487 99413487 1001 86380 86390 1
413241 99413241 1001 86380 86390 1
413069 99413069 1001 86380 86390 1
413072 99413072 1001 86380 86390 1
413024 99413024 1001 86380 86390 1
412796 99412796 1001 86380 86390 1
412613 99412613 1001 86380 86390 1
412824 99412824 1001 86380 86390 1
412602 99412602 1001 86380 86390 1
412500 99412500 1001 86380 86390 1
414043 99414043 1001 86380 86390 1
413828 99413828 1001 86380 86390 1
415289 99415289 1001 86380 86390 1
414543 99414543 1001 86380 86390 1
414851 99414851 1001 86380 86390 1
414201 99414201 1001 86380 86390 1
414298 99414298 1001 86380 86390 1
415688 99415688 1001 86380 86390 1
416462 99416462 1001 86380 86390 1
417339 99417339 1001 86380 86390 1
417521 99417521 1001 86380 86390 1
418037 99418037 1001 86380 86390 1
418052 99418052 1001 86380 86390 1
418173 99418173 1001 86380 86390 1
417811 99417811 1001 86380 86390 1
417843 99417843 1001 86380 86390 1
420379 99420379 1001 86380 86390 1
420378 99420378 1001 86380 86390 1
420249 99420249 1001 86380 86390 1
420345 99420345 1001 86380 86390 1
420424 99420424 1001 86380 86390 1
420006 99420006 1001 86380 86390 1
419979 99419979 1001 86380 86390 1
419743 99419743 1001 86380 86390 1
419819 99419819 1001 86380 86390 1
419981 99419981 1001 86380 86390 1
419499 99419499 1001 86380 86390 1
419509 99419509 1001 86380 86390 1
420500 99420500 1001 86380 86390 1
420552 99420552 1001 86380 86390 1
420610 99420610 1001 86380 86390 1
422111 99422111 1001 86380 86390 1
421967 99421967 1001 86380 86390 1
422056 99422056 1001 86380 86390 1
421873 99421873 1001 86380 86390 1
421298 99421298 1001 86380 86390 1
421281 99421281 1001 86380 86390 1
421104 99421104 1001 86380 86390 1
421023 99421023 1001 86380 86390 1
421009 99421009 1001 86380 86390 1
420909 99420909 1001 86380 86390 1
422142 99422142 1001 86380 86390 1
422309 99422309 1001 86380 86390 1
422334 99422334 1001 86380 86390 1
422253 99422253 1001 86380 86390 1
422464 99422464 1001 86380 86390 1
422303 99422303 1001 86380 86390 1
423626 99423626 1001 86380 86390 1
423406 99423406 1001 86380 86390 1
423720 99423720 1001 86380 86390 1
422559 99422559 1001 86380 86390 1
422758 99422758 1001 86380 86390 1
423927 99423927 1001 86380 86390 1
424930 99424930 1001 86380 86390 1
424608 99424608 1001 86380 86390 1
424262 99424262 1001 86380 86390 1
424317 99424317 1001 86380 86390 1
424573 99424573 1001 86380 86390 1
425681 99425681 1001 86380 86390 1
425401 99425401 1001 86380 86390 1
427055 99427055 1001 86380 86390 1
427023 99427023 1001 86380 86390 1
427416 99427416 1001 86380 86390 1
427220 99427220 1001 86380 86390 1
428411 99428411 1001 86380 86390 1
428057 99428057 1001 86380 86390 1
428102 99428102 1001 86380 86390 1
429048 99429048 1001 86380 86390 1
428848 99428848 1001 86380 86390 1
430070 99430070 1001 86380 86390 1
430054 99430054 1001 86380 86390 1
429630 99429630 1001 86380 86390 1
429561 99429561 1001 86380 86390 1
430511 99430511 1001 86380 86390 1
431337 99431337 1001 86380 86390 1
431519 99431519 1001 86380 86390 1
430875 99430875 1001 86380 86390 1
432435 99432435 1001 86380 86390 1
433525 99433525 1001 86380 86390 1
433357 99433357 1001 86380 86390 1
433291 99433291 1001 86380 86390 1
433003 99433003 1001 86380 86390 1
432980 99432980 1001 86380 86390 1
433283 99433283 1001 86380 86390 1
432678 99432678 1001 86380 86390 1
435346 99435346 1001 86380 86390 1
435332 99435332 1001 86380 86390 1
435102 99435102 1001 86380 86390 1
434313 99434313 1001 86380 86390 1
435536 99435536 1001 86380 86390 1
435450 99435450 1001 86380 86390 1
436628 99436628 1001 86380 86390 1
436710 99436710 1001 86380 86390 1
436735 99436735 1001 86380 86390 1
436646 99436646 1001 86380 86390 1
436651 99436651 1001 86380 86390 1
436301 99436301 1001 86380 86390 1
300021 99300021 1001 86380 86390 1
300717 99300717 1001 86380 86390 1
300675 99300675 1001 86380 86390 1
300437 99300437 1001 86380 86390 1
300349 99300349 1001 86380 86390 1
300440 99300440 1001 86380 86390 1
300206 99300206 1001 86380 86390 1
300768 99300768 1001 86380 86390 1
301287 99301287 1001 86380 86390 1
301199 99301199 1001 86380 86390 1
300989 99300989 1001 86380 86390 1
301560 99301560 1001 86380 86390 1
302180 99302180 1001 86380 86390 1
302324 99302324 1001 86380 86390 1
302371 99302371 1001 86380 86390 1
302032 99302032 1001 86380 86390 1
302012 99302012 1001 86380 86390 1
302029 99302029 1001 86380 86390 1
302069 99302069 1001 86380 86390 1
301884 99301884 1001 86380 86390 1
302407 99302407 1001 86380 86390 1
303086 99303086 1001 86380 86390 1
303165 99303165 1001 86380 86390 1
302768 99302768 1001 86380 86390 1
303830 99303830 1001 86380 86390 1
304009 99304009 1001 86380 86390 1
303475 99303475 1001 86380 86390 1
304161 99304161 1001 86380 86390 1
304697 99304697 1001 86380 86390 1
304837 99304837 1001 86380 86390 1
304511 99304511 1001 86380 86390 1
304579 99304579 1001 86380 86390 1
304314 99304314 1001 86380 86390 1
305483 99305483 1001 86380 86390 1
305599 99305599 1001 86380 86390 1
305092 99305092 1001 86380 86390 1
305150 99305150 1001 86380 86390 1
500117 99500117 1001 86380 86390 1
500745 99500745 1001 86380 86390 1
500545 99500545 1001 86380 86390 1
500921 99500921 1001 86380 86390 1
501599 99501599 1001 86380 86390 1
501254 99501254 1001 86380 86390 1
501332 99501332 1001 86380 86390 1
501046 99501046 1001 86380 86390 1
501724 99501724 1001 86380 86390 1
501777 99501777 1001 86380 86390 1
502338 99502338 1001 86380 86390 1
502148 99502148 1001 86380 86390 1
502201 99502201 1001 86380 86390 1
502151 99502151 1001 86380 86390 1
502064 99502064 1001 86380 86390 1
501988 99501988 1001 86380 86390 1
502655 99502655 1001 86380 86390 1
503112 99503112 1001 86380 86390 1
503152 99503152 1001 86380 86390 1
503129 99503129 1001 86380 86390 1
502910 99502910 1001 86380 86390 1
502967 99502967 1001 86380 86390 1
503977 99503977 1001 86380 86390 1
504006 99504006 1001 86380 86390 1
503857 99503857 1001 86380 86390 1
504153 99504153 1001 86380 86390 1
504120 99504120 1001 86380 86390 1
504175 99504175 1001 86380 86390 1
504349 99504349 1001 86380 86390 1
504419 99504419 1001 86380 86390 1
504458 99504458 1001 86380 86390 1
505067 99505067 1001 86380 86390 1
505592 99505592 1001 86380 86390 1
505640 99505640 1001 86380 86390 1
505529 99505529 1001 86380 86390 1
505285 99505285 1001 86380 86390 1
505887 99505887 1001 86380 86390 1
506484 99506484 1001 86380 86390 1
506378 99506378 1001 86380 86390 1
506384 99506384 1001 86380 86390 1
506372 99506372 1001 86380 86390 1
506310 99506310 1001 86380 86390 1
506063 99506063 1001 86380 86390 1
506703 99506703 1001 86380 86390 1
506794 99506794 1001 86380 86390 1
506678 99506678 1001 86380 86390 1
506603 99506603 1001 86380 86390 1
507014 99507014 1001 86380 86390 1
506970 99506970 1001 86380 86390 1
506921 99506921 1001 86380 86390 1
506954 99506954 1001 86380 86390 1
508109 99508109 1001 86380 86390 1
508142 99508142 1001 86380 86390 1
507940 99507940 1001 86380 86390 1
507839 99507839 1001 86380 86390 1
507996 99507996 1001 86380 86390 1
507869 99507869 1001 86380 86390 1
508269 99508269 1001 86380 86390 1
508894 99508894 1001 86380 86390 1
508718 99508718 1001 86380 86390 1
508770 99508770 1001 86380 86390 1
508797 99508797 1001 86380 86390 1
508643 99508643 1001 86380 86390 1
509791 99509791 1001 86380 86390 1
509887 99509887 1001 86380 86390 1
509718 99509718 1001 86380 86390 1
509616 99509616 1001 86380 86390 1
509333 99509333 1001 86380 86390 1
509996 99509996 1001 86380 86390 1
510526 99510526 1001 86380 86390 1
510578 99510578 1001 86380 86390 1
510542 99510542 1001 86380 86390 1
510719 99510719 1001 86380 86390 1
510328 99510328 1001 86380 86390 1
510369 99510369 1001 86380 86390 1
510121 99510121 1001 86380 86390 1
510303 99510303 1001 86380 86390 1
510307 99510307 1001 86380 86390 1
510244 99510244 1001 86380 86390 1
510272 99510272 1001 86380 86390 1
510922 99510922 1001 86380 86390 1
510793 99510793 1001 86380 86390 1
510871 99510871 1001 86380 86390 1
510914 99510914 1001 86380 86390 1
511406 99511406 1001 86380 86390 1
511445 99511445 1001 86380 86390 1
511209 99511209 1001 86380 86390 1
511239 99511239 1001 86380 86390 1
511627 99511627 1001 86380 86390 1
511576 99511576 1001 86380 86390 1
511724 99511724 1001 86380 86390 1
512341 99512341 1001 86380 86390 1
512110 99512110 1001 86380 86390 1
511813 99511813 1001 86380 86390 1
511761 99511761 1001 86380 86390 1
511817 99511817 1001 86380 86390 1
512814 99512814 1001 86380 86390 1
512829 99512829 1001 86380 86390 1
513221 99513221 1001 86380 86390 1
513636 99513636 1001 86380 86390 1
513664 99513664 1001 86380 86390 1
513445 99513445 1001 86380 86390 1
514183 99514183 1001 86380 86390 1
514103 99514103 1001 86380 86390 1
514733 99514733 1001 86380 86390 1
514695 99514695 1001 86380 86390 1
514788 99514788 1001 86380 86390 1
514726 99514726 1001 86380 86390 1
514270 99514270 1001 86380 86390 1
514946 99514946 1001 86380 86390 1
514985 99514985 1001 86380 86390 1
514948 99514948 1001 86380 86390 1
514940 99514940 1001 86380 86390 1
515019 99515019 1001 86380 86390 1
514918 99514918 1001 86380 86390 1
515663 99515663 1001 86380 86390 1
515254 99515254 1001 86380 86390 1
515865 99515865 1001 86380 86390 1
515713 99515713 1001 86380 86390 1
515819 99515819 1001 86380 86390 1
515845 99515845 1001 86380 86390 1
515770 99515770 1001 86380 86390 1
516314 99516314 1001 86380 86390 1
516166 99516166 1001 86380 86390 1
516104 99516104 1001 86380 86390 1
515972 99515972 1001 86380 86390 1
515952 99515952 1001 86380 86390 1
516056 99516056 1001 86380 86390 1
516536 99516536 1001 86380 86390 1
517215 99517215 1001 86380 86390 1
516991 99516991 1001 86380 86390 1
517043 99517043 1001 86380 86390 1
517100 99517100 1001 86380 86390 1
516779 99516779 1001 86380 86390 1
516917 99516917 1001 86380 86390 1
516765 99516765 1001 86380 86390 1
516908 99516908 1001 86380 86390 1
517456 99517456 1001 86380 86390 1
517421 99517421 1001 86380 86390 1
518033 99518033 1001 86380 86390 1
518139 99518139 1001 86380 86390 1
517905 99517905 1001 86380 86390 1
517876 99517876 1001 86380 86390 1
518339 99518339 1001 86380 86390 1
518919 99518919 1001 86380 86390 1
518707 99518707 1001 86380 86390 1
518382 99518382 1001 86380 86390 1
518385 99518385 1001 86380 86390 1
519132 99519132 1001 86380 86390 1
519099 99519099 1001 86380 86390 1
519771 99519771 1001 86380 86390 1
519432 99519432 1001 86380 86390 1
519550 99519550 1001 86380 86390 1
519931 99519931 1001 86380 86390 1
519925 99519925 1001 86380 86390 1
520498 99520498 1001 86380 86390 1
520448 99520448 1001 86380 86390 1
521136 99521136 1001 86380 86390 1
521239 99521239 1001 86380 86390 1
521218 99521218 1001 86380 86390 1
521116 99521116 1001 86380 86390 1
521034 99521034 1001 86380 86390 1
520972 99520972 1001 86380 86390 1
520855 99520855 1001 86380 86390 1
521895 99521895 1001 86380 86390 1
521927 99521927 1001 86380 86390 1
522031 99522031 1001 86380 86390 1
522007 99522007 1001 86380 86390 1
522072 99522072 1001 86380 86390 1
521775 99521775 1001 86380 86390 1
521726 99521726 1001 86380 86390 1
521676 99521676 1001 86380 86390 1
521820 99521820 1001 86380 86390 1
522356 99522356 1001 86380 86390 1
523083 99523083 1001 86380 86390 1
522808 99522808 1001 86380 86390 1
522601 99522601 1001 86380 86390 1
523244 99523244 1001 86380 86390 1
523127 99523127 1001 86380 86390 1
523925 99523925 1001 86380 86390 1
523594 99523594 1001 86380 86390 1
523378 99523378 1001 86380 86390 1
523370 99523370 1001 86380 86390 1
524036 99524036 1001 86380 86390 1
524039 99524039 1001 86380 86390 1
524597 99524597 1001 86380 86390 1
524759 99524759 1001 86380 86390 1
524762 99524762 1001 86380 86390 1
524450 99524450 1001 86380 86390 1
524543 99524543 1001 86380 86390 1
524550 99524550 1001 86380 86390 1
524162 99524162 1001 86380 86390 1
524338 99524338 1001 86380 86390 1
524887 99524887 1001 86380 86390 1
525527 99525527 1001 86380 86390 1
525189 99525189 1001 86380 86390 1
525268 99525268 1001 86380 86390 1
525321 99525321 1001 86380 86390 1
525364 99525364 1001 86380 86390 1
525673 99525673 1001 86380 86390 1
525612 99525612 1001 86380 86390 1
526389 99526389 1001 86380 86390 1
525998 99525998 1001 86380 86390 1
526550 99526550 1001 86380 86390 1
526589 99526589 1001 86380 86390 1
526876 99526876 1001 86380 86390 1
526848 99526848 1001 86380 86390 1
526700 99526700 1001 86380 86390 1
527329 99527329 1001 86380 86390 1
528028 99528028 1001 86380 86390 1
527942 99527942 1001 86380 86390 1
527811 99527811 1001 86380 86390 1
527506 99527506 1001 86380 86390 1
527552 99527552 1001 86380 86390 1
527604 99527604 1001 86380 86390 1
527554 99527554 1001 86380 86390 1
528085 99528085 1001 86380 86390 1
528809 99528809 1001 86380 86390 1
528501 99528501 1001 86380 86390 1
528640 99528640 1001 86380 86390 1
529592 99529592 1001 86380 86390 1
529529 99529529 1001 86380 86390 1
529609 99529609 1001 86380 86390 1
529440 99529440 1001 86380 86390 1
529137 99529137 1001 86380 86390 1
529203 99529203 1001 86380 86390 1
529235 99529235 1001 86380 86390 1
529834 99529834 1001 86380 86390 1
529785 99529785 1001 86380 86390 1
530243 99530243 1001 86380 86390 1
531291 99531291 1001 86380 86390 1
531234 99531234 1001 86380 86390 1
531123 99531123 1001 86380 86390 1
531151 99531151 1001 86380 86390 1
531028 99531028 1001 86380 86390 1
531030 99531030 1001 86380 86390 1
530838 99530838 1001 86380 86390 1
530818 99530818 1001 86380 86390 1
530769 99530769 1001 86380 86390 1
530926 99530926 1001 86380 86390 1
530770 99530770 1001 86380 86390 1
531417 99531417 1001 86380 86390 1
531436 99531436 1001 86380 86390 1
531579 99531579 1001 86380 86390 1
532133 99532133 1001 86380 86390 1
532049 99532049 1001 86380 86390 1
531705 99531705 1001 86380 86390 1
532839 99532839 1001 86380 86390 1
533031 99533031 1001 86380 86390 1
532895 99532895 1001 86380 86390 1
532978 99532978 1001 86380 86390 1
532777 99532777 1001 86380 86390 1
532718 99532718 1001 86380 86390 1
532426 99532426 1001 86380 86390 1
532595 99532595 1001 86380 86390 1
533058 99533058 1001 86380 86390 1
533751 99533751 1001 86380 86390 1
533848 99533848 1001 86380 86390 1
533542 99533542 1001 86380 86390 1
533609 99533609 1001 86380 86390 1
533238 99533238 1001 86380 86390 1
533282 99533282 1001 86380 86390 1
533413 99533413 1001 86380 86390 1
533389 99533389 1001 86380 86390 1
533378 99533378 1001 86380 86390 1
534036 99534036 1001 86380 86390 1
533991 99533991 1001 86380 86390 1
534599 99534599 1001 86380 86390 1
534484 99534484 1001 86380 86390 1
534287 99534287 1001 86380 86390 1
534154 99534154 1001 86380 86390 1
534200 99534200 1001 86380 86390 1
535460 99535460 1001 86380 86390 1
535392 99535392 1001 86380 86390 1
535329 99535329 1001 86380 86390 1
535254 99535254 1001 86380 86390 1
535155 99535155 1001 86380 86390 1
535024 99535024 1001 86380 86390 1
534948 99534948 1001 86380 86390 1
535687 99535687 1001 86380 86390 1
536266 99536266 1001 86380 86390 1
536245 99536245 1001 86380 86390 1
535988 99535988 1001 86380 86390 1
535971 99535971 1001 86380 86390 1
536037 99536037 1001 86380 86390 1
535880 99535880 1001 86380 86390 1
536498 99536498 1001 86380 86390 1
537153 99537153 1001 86380 86390 1
536818 99536818 1001 86380 86390 1
536887 99536887 1001 86380 86390 1
536954 99536954 1001 86380 86390 1
536955 99536955 1001 86380 86390 1
537350 99537350 1001 86380 86390 1
537897 99537897 1001 86380 86390 1
537984 99537984 1001 86380 86390 1
537733 99537733 1001 86380 86390 1
537766 99537766 1001 86380 86390 1
537531 99537531 1001 86380 86390 1
537494 99537494 1001 86380 86390 1
537522 99537522 1001 86380 86390 1
538543 99538543 1001 86380 86390 1
538231 99538231 1001 86380 86390 1
539581 99539581 1001 86380 86390 1
539380 99539380 1001 86380 86390 1
539419 99539419 1001 86380 86390 1
539132 99539132 1001 86380 86390 1
539029 99539029 1001 86380 86390 1
539173 99539173 1001 86380 86390 1
539839 99539839 1001 86380 86390 1
540369 99540369 1001 86380 86390 1
540305 99540305 1001 86380 86390 1
540448 99540448 1001 86380 86390 1
540451 99540451 1001 86380 86390 1
539933 99539933 1001 86380 86390 1
539961 99539961 1001 86380 86390 1
540596 99540596 1001 86380 86390 1
540585 99540585 1001 86380 86390 1
541264 99541264 1001 86380 86390 1
541067 99541067 1001 86380 86390 1
540926 99540926 1001 86380 86390 1
540719 99540719 1001 86380 86390 1
541497 99541497 1001 86380 86390 1
542031 99542031 1001 86380 86390 1
542058 99542058 1001 86380 86390 1
542059 99542059 1001 86380 86390 1
542063 99542063 1001 86380 86390 1
541799 99541799 1001 86380 86390 1
541838 99541838 1001 86380 86390 1
541737 99541737 1001 86380 86390 1
541910 99541910 1001 86380 86390 1
541651 99541651 1001 86380 86390 1
542294 99542294 1001 86380 86390 1
542857 99542857 1001 86380 86390 1
542917 99542917 1001 86380 86390 1
542850 99542850 1001 86380 86390 1
542563 99542563 1001 86380 86390 1
542654 99542654 1001 86380 86390 1
542582 99542582 1001 86380 86390 1
542337 99542337 1001 86380 86390 1
542482 99542482 1001 86380 86390 1
542329 99542329 1001 86380 86390 1
542973 99542973 1001 86380 86390 1
543028 99543028 1001 86380 86390 1
543042 99543042 1001 86380 86390 1
543503 99543503 1001 86380 86390 1
543416 99543416 1001 86380 86390 1
543205 99543205 1001 86380 86390 1
544737 99544737 1001 86380 86390 1
544727 99544727 1001 86380 86390 1
544604 99544604 1001 86380 86390 1
513932 833 1002 30375 43889 1
516871 831 1001 68001 68301 1
400919 99400919 1001 86380 86390 1
401305 99401305 1001 86380 86390 1
401458 99401458 1001 86380 86390 1
401618 99401618 1001 86380 86390 1
401601 99401601 1001 86380 86390 1
402170 99402170 1001 86380 86390 1
402190 99402190 1001 86380 86390 1
402512 99402512 1001 86380 86390 1
402500 99402500 1001 86380 86390 1
402679 99402679 1001 86380 86390 1
403084 99403084 1001 86380 86390 1
403151 99403151 1001 86380 86390 1
403256 99403256 1001 86380 86390 1
403427 99403427 1001 86380 86390 1
403514 99403514 1001 86380 86390 1
403600 99403600 1001 86380 86390 1
403731 99403731 1001 86380 86390 1
403842 99403842 1001 86380 86390 1
404043 99404043 1001 86380 86390 1
404643 99404643 1001 86380 86390 1
404750 99404750 1001 86380 86390 1
405063 99405063 1001 86380 86390 1
405228 99405228 1001 86380 86390 1
405262 99405262 1001 86380 86390 1
405265 99405265 1001 86380 86390 1
405513 99405513 1001 86380 86390 1
405714 99405714 1001 86380 86390 1
405991 99405991 1001 86380 86390 1
406231 99406231 1001 86380 86390 1
406263 99406263 1001 86380 86390 1
406607 99406607 1001 86380 86390 1
406975 99406975 1001 86380 86390 1
407041 99407041 1001 86380 86390 1
407493 99407493 1001 86380 86390 1
407693 99407693 1001 86380 86390 1
407776 99407776 1001 86380 86390 1
408173 99408173 1001 86380 86390 1
408213 99408213 1001 86380 86390 1
408870 99408870 1001 86380 86390 1
409414 99409414 1001 86380 86390 1
409690 99409690 1001 86380 86390 1
410106 99410106 1001 86380 86390 1
410187 99410187 1001 86380 86390 1
410138 99410138 1001 86380 86390 1
410539 99410539 1001 86380 86390 1
410730 99410730 1001 86380 86390 1
411536 99411536 1001 86380 86390 1
411738 99411738 1001 86380 86390 1
412328 99412328 1001 86380 86390 1
413061 99413061 1001 86380 86390 1
413235 99413235 1001 86380 86390 1
412884 99412884 1001 86380 86390 1
412549 99412549 1001 86380 86390 1
412828 99412828 1001 86380 86390 1
412836 99412836 1001 86380 86390 1
412547 99412547 1001 86380 86390 1
413888 99413888 1001 86380 86390 1
415191 99415191 1001 86380 86390 1
414879 99414879 1001 86380 86390 1
414881 99414881 1001 86380 86390 1
414625 99414625 1001 86380 86390 1
414887 99414887 1001 86380 86390 1
414911 99414911 1001 86380 86390 1
416771 99416771 1001 86380 86390 1
416408 99416408 1001 86380 86390 1
415748 99415748 1001 86380 86390 1
415732 99415732 1001 86380 86390 1
417372 99417372 1001 86380 86390 1
417190 99417190 1001 86380 86390 1
418458 99418458 1001 86380 86390 1
418431 99418431 1001 86380 86390 1
417951 99417951 1001 86380 86390 1
417933 99417933 1001 86380 86390 1
418985 99418985 1001 86380 86390 1
420329 99420329 1001 86380 86390 1
420099 99420099 1001 86380 86390 1
419746 99419746 1001 86380 86390 1
419968 99419968 1001 86380 86390 1
420503 99420503 1001 86380 86390 1
420607 99420607 1001 86380 86390 1
421558 99421558 1001 86380 86390 1
421466 99421466 1001 86380 86390 1
421493 99421493 1001 86380 86390 1
421252 99421252 1001 86380 86390 1
420837 99420837 1001 86380 86390 1
422242 99422242 1001 86380 86390 1
423424 99423424 1001 86380 86390 1
423770 99423770 1001 86380 86390 1
423777 99423777 1001 86380 86390 1
423963 99423963 1001 86380 86390 1
425324 99425324 1001 86380 86390 1
425233 99425233 1001 86380 86390 1
425351 99425351 1001 86380 86390 1
425018 99425018 1001 86380 86390 1
424800 99424800 1001 86380 86390 1
424598 99424598 1001 86380 86390 1
424364 99424364 1001 86380 86390 1
424488 99424488 1001 86380 86390 1
426910 99426910 1001 86380 86390 1
426286 99426286 1001 86380 86390 1
426536 99426536 1001 86380 86390 1
426079 99426079 1001 86380 86390 1
428350 99428350 1001 86380 86390 1
428531 99428531 1001 86380 86390 1
428458 99428458 1001 86380 86390 1
428122 99428122 1001 86380 86390 1
428044 99428044 1001 86380 86390 1
428014 99428014 1001 86380 86390 1
427906 99427906 1001 86380 86390 1
427762 99427762 1001 86380 86390 1
427643 99427643 1001 86380 86390 1
429126 99429126 1001 86380 86390 1
429053 99429053 1001 86380 86390 1
429857 99429857 1001 86380 86390 1
429711 99429711 1001 86380 86390 1
429621 99429621 1001 86380 86390 1
429320 99429320 1001 86380 86390 1
429283 99429283 1001 86380 86390 1
430579 99430579 1001 86380 86390 1
431371 99431371 1001 86380 86390 1
432470 99432470 1001 86380 86390 1
432334 99432334 1001 86380 86390 1
433201 99433201 1001 86380 86390 1
434706 99434706 1001 86380 86390 1
434921 99434921 1001 86380 86390 1
434702 99434702 1001 86380 86390 1
434523 99434523 1001 86380 86390 1
435584 99435584 1001 86380 86390 1
435618 99435618 1001 86380 86390 1
436826 99436826 1001 86380 86390 1
436388 99436388 1001 86380 86390 1
436598 99436598 1001 86380 86390 1
436140 99436140 1001 86380 86390 1
435964 99435964 1001 86380 86390 1
436157 99436157 1001 86380 86390 1
300564 99300564 1001 86380 86390 1
300553 99300553 1001 86380 86390 1
300235 99300235 1001 86380 86390 1
300830 99300830 1001 86380 86390 1
300846 99300846 1001 86380 86390 1
301416 99301416 1001 86380 86390 1
301310 99301310 1001 86380 86390 1
301334 99301334 1001 86380 86390 1
301105 99301105 1001 86380 86390 1
301004 99301004 1001 86380 86390 1
301072 99301072 1001 86380 86390 1
302352 99302352 1001 86380 86390 1
302372 99302372 1001 86380 86390 1
302097 99302097 1001 86380 86390 1
302008 99302008 1001 86380 86390 1
302037 99302037 1001 86380 86390 1
302027 99302027 1001 86380 86390 1
302147 99302147 1001 86380 86390 1
301773 99301773 1001 86380 86390 1
301795 99301795 1001 86380 86390 1
302413 99302413 1001 86380 86390 1
302582 99302582 1001 86380 86390 1
302519 99302519 1001 86380 86390 1
303170 99303170 1001 86380 86390 1
303018 99303018 1001 86380 86390 1
303189 99303189 1001 86380 86390 1
302973 99302973 1001 86380 86390 1
302593 99302593 1001 86380 86390 1
304027 99304027 1001 86380 86390 1
303711 99303711 1001 86380 86390 1
303688 99303688 1001 86380 86390 1
303490 99303490 1001 86380 86390 1
303560 99303560 1001 86380 86390 1
304822 99304822 1001 86380 86390 1
304674 99304674 1001 86380 86390 1
304755 99304755 1001 86380 86390 1
304506 99304506 1001 86380 86390 1
304468 99304468 1001 86380 86390 1
304287 99304287 1001 86380 86390 1
304868 99304868 1001 86380 86390 1
305608 99305608 1001 86380 86390 1
305522 99305522 1001 86380 86390 1
305488 99305488 1001 86380 86390 1
305380 99305380 1001 86380 86390 1
305294 99305294 1001 86380 86390 1
305398 99305398 1001 86380 86390 1
500707 99500707 1001 86380 86390 1
500432 99500432 1001 86380 86390 1
500333 99500333 1001 86380 86390 1
500334 99500334 1001 86380 86390 1
500829 99500829 1001 86380 86390 1
500952 99500952 1001 86380 86390 1
501434 99501434 1001 86380 86390 1
501346 99501346 1001 86380 86390 1
501351 99501351 1001 86380 86390 1
501277 99501277 1001 86380 86390 1
501161 99501161 1001 86380 86390 1
501226 99501226 1001 86380 86390 1
501182 99501182 1001 86380 86390 1
501093 99501093 1001 86380 86390 1
501700 99501700 1001 86380 86390 1
502384 99502384 1001 86380 86390 1
502218 99502218 1001 86380 86390 1
501906 99501906 1001 86380 86390 1
502648 99502648 1001 86380 86390 1
502500 99502500 1001 86380 86390 1
503099 99503099 1001 86380 86390 1
503139 99503139 1001 86380 86390 1
503092 99503092 1001 86380 86390 1
503235 99503235 1001 86380 86390 1
503175 99503175 1001 86380 86390 1
502709 99502709 1001 86380 86390 1
502715 99502715 1001 86380 86390 1
503366 99503366 1001 86380 86390 1
503433 99503433 1001 86380 86390 1
503344 99503344 1001 86380 86390 1
503478 99503478 1001 86380 86390 1
503312 99503312 1001 86380 86390 1
504087 99504087 1001 86380 86390 1
503944 99503944 1001 86380 86390 1
503817 99503817 1001 86380 86390 1
503539 99503539 1001 86380 86390 1
503617 99503617 1001 86380 86390 1
504232 99504232 1001 86380 86390 1
504749 99504749 1001 86380 86390 1
504598 99504598 1001 86380 86390 1
504553 99504553 1001 86380 86390 1
504331 99504331 1001 86380 86390 1
505344 99505344 1001 86380 86390 1
505225 99505225 1001 86380 86390 1
505776 99505776 1001 86380 86390 1
506497 99506497 1001 86380 86390 1
506302 99506302 1001 86380 86390 1
506369 99506369 1001 86380 86390 1
506192 99506192 1001 86380 86390 1
505992 99505992 1001 86380 86390 1
506057 99506057 1001 86380 86390 1
506036 99506036 1001 86380 86390 1
506645 99506645 1001 86380 86390 1
506651 99506651 1001 86380 86390 1
506795 99506795 1001 86380 86390 1
507268 99507268 1001 86380 86390 1
507193 99507193 1001 86380 86390 1
506883 99506883 1001 86380 86390 1
506860 99506860 1001 86380 86390 1
506967 99506967 1001 86380 86390 1
507541 99507541 1001 86380 86390 1
507864 99507864 1001 86380 86390 1
508401 99508401 1001 86380 86390 1
508263 99508263 1001 86380 86390 1
508727 99508727 1001 86380 86390 1
508740 99508740 1001 86380 86390 1
508773 99508773 1001 86380 86390 1
508724 99508724 1001 86380 86390 1
508547 99508547 1001 86380 86390 1
509129 99509129 1001 86380 86390 1
509119 99509119 1001 86380 86390 1
509685 99509685 1001 86380 86390 1
509687 99509687 1001 86380 86390 1
509613 99509613 1001 86380 86390 1
509525 99509525 1001 86380 86390 1
509477 99509477 1001 86380 86390 1
509313 99509313 1001 86380 86390 1
509953 99509953 1001 86380 86390 1
510695 99510695 1001 86380 86390 1
510615 99510615 1001 86380 86390 1
510702 99510702 1001 86380 86390 1
510683 99510683 1001 86380 86390 1
510531 99510531 1001 86380 86390 1
510384 99510384 1001 86380 86390 1
510462 99510462 1001 86380 86390 1
510239 99510239 1001 86380 86390 1
510267 99510267 1001 86380 86390 1
511490 99511490 1001 86380 86390 1
511530 99511530 1001 86380 86390 1
511244 99511244 1001 86380 86390 1
511283 99511283 1001 86380 86390 1
511292 99511292 1001 86380 86390 1
511688 99511688 1001 86380 86390 1
511689 99511689 1001 86380 86390 1
512295 99512295 1001 86380 86390 1
512011 99512011 1001 86380 86390 1
512169 99512169 1001 86380 86390 1
512004 99512004 1001 86380 86390 1
511864 99511864 1001 86380 86390 1
512566 99512566 1001 86380 86390 1
513176 99513176 1001 86380 86390 1
513121 99513121 1001 86380 86390 1
512695 99512695 1001 86380 86390 1
513285 99513285 1001 86380 86390 1
513223 99513223 1001 86380 86390 1
513748 99513748 1001 86380 86390 1
513692 99513692 1001 86380 86390 1
513470 99513470 1001 86380 86390 1
513619 99513619 1001 86380 86390 1
514162 99514162 1001 86380 86390 1
514111 99514111 1001 86380 86390 1
514770 99514770 1001 86380 86390 1
514721 99514721 1001 86380 86390 1
514641 99514641 1001 86380 86390 1
514505 99514505 1001 86380 86390 1
514453 99514453 1001 86380 86390 1
514868 99514868 1001 86380 86390 1
515591 99515591 1001 86380 86390 1
515320 99515320 1001 86380 86390 1
515449 99515449 1001 86380 86390 1
515065 99515065 1001 86380 86390 1
515223 99515223 1001 86380 86390 1
515229 99515229 1001 86380 86390 1
515830 99515830 1001 86380 86390 1
515860 99515860 1001 86380 86390 1
515796 99515796 1001 86380 86390 1
516485 99516485 1001 86380 86390 1
516291 99516291 1001 86380 86390 1
516134 99516134 1001 86380 86390 1
516057 99516057 1001 86380 86390 1
516019 99516019 1001 86380 86390 1
516020 99516020 1001 86380 86390 1
516033 99516033 1001 86380 86390 1
516601 99516601 1001 86380 86390 1
516682 99516682 1001 86380 86390 1
517169 99517169 1001 86380 86390 1
517069 99517069 1001 86380 86390 1
516758 99516758 1001 86380 86390 1
516850 99516850 1001 86380 86390 1
517375 99517375 1001 86380 86390 1
517472 99517472 1001 86380 86390 1
517383 99517383 1001 86380 86390 1
518060 99518060 1001 86380 86390 1
518050 99518050 1001 86380 86390 1
517792 99517792 1001 86380 86390 1
517870 99517870 1001 86380 86390 1
517683 99517683 1001 86380 86390 1
517629 99517629 1001 86380 86390 1
518199 99518199 1001 86380 86390 1
518208 99518208 1001 86380 86390 1
518273 99518273 1001 86380 86390 1
518953 99518953 1001 86380 86390 1
518760 99518760 1001 86380 86390 1
518647 99518647 1001 86380 86390 1
518739 99518739 1001 86380 86390 1
518598 99518598 1001 86380 86390 1
518395 99518395 1001 86380 86390 1
518435 99518435 1001 86380 86390 1
518532 99518532 1001 86380 86390 1
519050 99519050 1001 86380 86390 1
519813 99519813 1001 86380 86390 1
519752 99519752 1001 86380 86390 1
519675 99519675 1001 86380 86390 1
519741 99519741 1001 86380 86390 1
519723 99519723 1001 86380 86390 1
519541 99519541 1001 86380 86390 1
519391 99519391 1001 86380 86390 1
519231 99519231 1001 86380 86390 1
521190 99521190 1001 86380 86390 1
520946 99520946 1001 86380 86390 1
520947 99520947 1001 86380 86390 1
521489 99521489 1001 86380 86390 1
521576 99521576 1001 86380 86390 1
522204 99522204 1001 86380 86390 1
522273 99522273 1001 86380 86390 1
521950 99521950 1001 86380 86390 1
521686 99521686 1001 86380 86390 1
521739 99521739 1001 86380 86390 1
521783 99521783 1001 86380 86390 1
521784 99521784 1001 86380 86390 1
522299 99522299 1001 86380 86390 1
523086 99523086 1001 86380 86390 1
523091 99523091 1001 86380 86390 1
522838 99522838 1001 86380 86390 1
522713 99522713 1001 86380 86390 1
522753 99522753 1001 86380 86390 1
522834 99522834 1001 86380 86390 1
522577 99522577 1001 86380 86390 1
522674 99522674 1001 86380 86390 1
522914 99522914 1001 86380 86390 1
523252 99523252 1001 86380 86390 1
523745 99523745 1001 86380 86390 1
523610 99523610 1001 86380 86390 1
523547 99523547 1001 86380 86390 1
523642 99523642 1001 86380 86390 1
523634 99523634 1001 86380 86390 1
524138 99524138 1001 86380 86390 1
524092 99524092 1001 86380 86390 1
524604 99524604 1001 86380 86390 1
524229 99524229 1001 86380 86390 1
524193 99524193 1001 86380 86390 1
524337 99524337 1001 86380 86390 1
524327 99524327 1001 86380 86390 1
524251 99524251 1001 86380 86390 1
524807 99524807 1001 86380 86390 1
525430 99525430 1001 86380 86390 1
525265 99525265 1001 86380 86390 1
525310 99525310 1001 86380 86390 1
525712 99525712 1001 86380 86390 1
525786 99525786 1001 86380 86390 1
526333 99526333 1001 86380 86390 1
526261 99526261 1001 86380 86390 1
526417 99526417 1001 86380 86390 1
526049 99526049 1001 86380 86390 1
526042 99526042 1001 86380 86390 1
525809 99525809 1001 86380 86390 1
525941 99525941 1001 86380 86390 1
526584 99526584 1001 86380 86390 1
527156 99527156 1001 86380 86390 1
527195 99527195 1001 86380 86390 1
527144 99527144 1001 86380 86390 1
526836 99526836 1001 86380 86390 1
526795 99526795 1001 86380 86390 1
527378 99527378 1001 86380 86390 1
527331 99527331 1001 86380 86390 1
528026 99528026 1001 86380 86390 1
527939 99527939 1001 86380 86390 1
527952 99527952 1001 86380 86390 1
527558 99527558 1001 86380 86390 1
527573 99527573 1001 86380 86390 1
527543 99527543 1001 86380 86390 1
528852 99528852 1001 86380 86390 1
528750 99528750 1001 86380 86390 1
528892 99528892 1001 86380 86390 1
528585 99528585 1001 86380 86390 1
528430 99528430 1001 86380 86390 1
528288 99528288 1001 86380 86390 1
529043 99529043 1001 86380 86390 1
529624 99529624 1001 86380 86390 1
529698 99529698 1001 86380 86390 1
529522 99529522 1001 86380 86390 1
529388 99529388 1001 86380 86390 1
529454 99529454 1001 86380 86390 1
529135 99529135 1001 86380 86390 1
529294 99529294 1001 86380 86390 1
529256 99529256 1001 86380 86390 1
530429 99530429 1001 86380 86390 1
530298 99530298 1001 86380 86390 1
530282 99530282 1001 86380 86390 1
530308 99530308 1001 86380 86390 1
531330 99531330 1001 86380 86390 1
531058 99531058 1001 86380 86390 1
530981 99530981 1001 86380 86390 1
531442 99531442 1001 86380 86390 1
531474 99531474 1001 86380 86390 1
531505 99531505 1001 86380 86390 1
532136 99532136 1001 86380 86390 1
532190 99532190 1001 86380 86390 1
531849 99531849 1001 86380 86390 1
531800 99531800 1001 86380 86390 1
531827 99531827 1001 86380 86390 1
532226 99532226 1001 86380 86390 1
532932 99532932 1001 86380 86390 1
533005 99533005 1001 86380 86390 1
532977 99532977 1001 86380 86390 1
532712 99532712 1001 86380 86390 1
532437 99532437 1001 86380 86390 1
533187 99533187 1001 86380 86390 1
533137 99533137 1001 86380 86390 1
533086 99533086 1001 86380 86390 1
533154 99533154 1001 86380 86390 1
533825 99533825 1001 86380 86390 1
533770 99533770 1001 86380 86390 1
533658 99533658 1001 86380 86390 1
533688 99533688 1001 86380 86390 1
533537 99533537 1001 86380 86390 1
533972 99533972 1001 86380 86390 1
534025 99534025 1001 86380 86390 1
534039 99534039 1001 86380 86390 1
533866 99533866 1001 86380 86390 1
534022 99534022 1001 86380 86390 1
534564 99534564 1001 86380 86390 1
534198 99534198 1001 86380 86390 1
534177 99534177 1001 86380 86390 1
534689 99534689 1001 86380 86390 1
535509 99535509 1001 86380 86390 1
535100 99535100 1001 86380 86390 1
535212 99535212 1001 86380 86390 1
534967 99534967 1001 86380 86390 1
535023 99535023 1001 86380 86390 1
534939 99534939 1001 86380 86390 1
536246 99536246 1001 86380 86390 1
536242 99536242 1001 86380 86390 1
535926 99535926 1001 86380 86390 1
535942 99535942 1001 86380 86390 1
535759 99535759 1001 86380 86390 1
535720 99535720 1001 86380 86390 1
536399 99536399 1001 86380 86390 1
536438 99536438 1001 86380 86390 1
536400 99536400 1001 86380 86390 1
536401 99536401 1001 86380 86390 1
536337 99536337 1001 86380 86390 1
537100 99537100 1001 86380 86390 1
537147 99537147 1001 86380 86390 1
536827 99536827 1001 86380 86390 1
536918 99536918 1001 86380 86390 1
536896 99536896 1001 86380 86390 1
536958 99536958 1001 86380 86390 1
537849 99537849 1001 86380 86390 1
537760 99537760 1001 86380 86390 1
537485 99537485 1001 86380 86390 1
537514 99537514 1001 86380 86390 1
537554 99537554 1001 86380 86390 1
538133 99538133 1001 86380 86390 1
538670 99538670 1001 86380 86390 1
538549 99538549 1001 86380 86390 1
538486 99538486 1001 86380 86390 1
538390 99538390 1001 86380 86390 1
538277 99538277 1001 86380 86390 1
538381 99538381 1001 86380 86390 1
538229 99538229 1001 86380 86390 1
539591 99539591 1001 86380 86390 1
539453 99539453 1001 86380 86390 1
539576 99539576 1001 86380 86390 1
539306 99539306 1001 86380 86390 1
539284 99539284 1001 86380 86390 1
539263 99539263 1001 86380 86390 1
539355 99539355 1001 86380 86390 1
539209 99539209 1001 86380 86390 1
539067 99539067 1001 86380 86390 1
539785 99539785 1001 86380 86390 1
539734 99539734 1001 86380 86390 1
539830 99539830 1001 86380 86390 1
540287 99540287 1001 86380 86390 1
540361 99540361 1001 86380 86390 1
540137 99540137 1001 86380 86390 1
539867 99539867 1001 86380 86390 1
540479 99540479 1001 86380 86390 1
540507 99540507 1001 86380 86390 1
540637 99540637 1001 86380 86390 1
540469 99540469 1001 86380 86390 1
541088 99541088 1001 86380 86390 1
540752 99540752 1001 86380 86390 1
540791 99540791 1001 86380 86390 1
541394 99541394 1001 86380 86390 1
542022 99542022 1001 86380 86390 1
541932 99541932 1001 86380 86390 1
542109 99542109 1001 86380 86390 1
541791 99541791 1001 86380 86390 1
542264 99542264 1001 86380 86390 1
542128 99542128 1001 86380 86390 1
542731 99542731 1001 86380 86390 1
542605 99542605 1001 86380 86390 1
542736 99542736 1001 86380 86390 1
542621 99542621 1001 86380 86390 1
542502 99542502 1001 86380 86390 1
542414 99542414 1001 86380 86390 1
543059 99543059 1001 86380 86390 1
543101 99543101 1001 86380 86390 1
542977 99542977 1001 86380 86390 1
543016 99543016 1001 86380 86390 1
543695 99543695 1001 86380 86390 1
543332 99543332 1001 86380 86390 1
543307 99543307 1001 86380 86390 1
543178 99543178 1001 86380 86390 1
544528 99544528 1001 86380 86390 1
544580 99544580 1001 86380 86390 1
544584 99544584 1001 86380 86390 1
544241 99544241 1001 86380 86390 1
544310 99544310 1001 86380 86390 1
544006 99544006 1001 86380 86390 1
544618 99544618 1001 86380 86390 1
522658 603 1002 54861 56875 1
400070 99400070 1001 86380 86390 1
401260 99401260 1001 86380 86390 1
401440 99401440 1001 86380 86390 1
401552 99401552 1001 86380 86390 1
401762 99401762 1001 86380 86390 1
401730 99401730 1001 86380 86390 1
401821 99401821 1001 86380 86390 1
401962 99401962 1001 86380 86390 1
402102 99402102 1001 86380 86390 1
402742 99402742 1001 86380 86390 1
403021 99403021 1001 86380 86390 1
403325 99403325 1001 86380 86390 1
403503 99403503 1001 86380 86390 1
404644 99404644 1001 86380 86390 1
405050 99405050 1001 86380 86390 1
405092 99405092 1001 86380 86390 1
405095 99405095 1001 86380 86390 1
405225 99405225 1001 86380 86390 1
405459 99405459 1001 86380 86390 1
405461 99405461 1001 86380 86390 1
405638 99405638 1001 86380 86390 1
405736 99405736 1001 86380 86390 1
406735 99406735 1001 86380 86390 1
406881 99406881 1001 86380 86390 1
406863 99406863 1001 86380 86390 1
406841 99406841 1001 86380 86390 1
407064 99407064 1001 86380 86390 1
407098 99407098 1001 86380 86390 1
407893 99407893 1001 86380 86390 1
407921 99407921 1001 86380 86390 1
408229 99408229 1001 86380 86390 1
408935 99408935 1001 86380 86390 1
409170 99409170 1001 86380 86390 1
409346 99409346 1001 86380 86390 1
409441 99409441 1001 86380 86390 1
409531 99409531 1001 86380 86390 1
409615 99409615 1001 86380 86390 1
409625 99409625 1001 86380 86390 1
409800 99409800 1001 86380 86390 1
410051 99410051 1001 86380 86390 1
410233 99410233 1001 86380 86390 1
410323 99410323 1001 86380 86390 1
410544 99410544 1001 86380 86390 1
410653 99410653 1001 86380 86390 1
410769 99410769 1001 86380 86390 1
410959 99410959 1001 86380 86390 1
411323 99411323 1001 86380 86390 1
411265 99411265 1001 86380 86390 1
411222 99411222 1001 86380 86390 1
411476 99411476 1001 86380 86390 1
411866 99411866 1001 86380 86390 1
412069 99412069 1001 86380 86390 1
412351 99412351 1001 86380 86390 1
413133 99413133 1001 86380 86390 1
413091 99413091 1001 86380 86390 1
412967 99412967 1001 86380 86390 1
412619 99412619 1001 86380 86390 1
412659 99412659 1001 86380 86390 1
412768 99412768 1001 86380 86390 1
414584 99414584 1001 86380 86390 1
415425 99415425 1001 86380 86390 1
415692 99415692 1001 86380 86390 1
416232 99416232 1001 86380 86390 1
416320 99416320 1001 86380 86390 1
416389 99416389 1001 86380 86390 1
416306 99416306 1001 86380 86390 1
416358 99416358 1001 86380 86390 1
415835 99415835 1001 86380 86390 1
415970 99415970 1001 86380 86390 1
417092 99417092 1001 86380 86390 1
416138 99416138 1001 86380 86390 1
417384 99417384 1001 86380 86390 1
417038 99417038 1001 86380 86390 1
417012 99417012 1001 86380 86390 1
418656 99418656 1001 86380 86390 1
419021 99419021 1001 86380 86390 1
419131 99419131 1001 86380 86390 1
418850 99418850 1001 86380 86390 1
420265 99420265 1001 86380 86390 1
419477 99419477 1001 86380 86390 1
420760 99420760 1001 86380 86390 1
420584 99420584 1001 86380 86390 1
421431 99421431 1001 86380 86390 1
421465 99421465 1001 86380 86390 1
421420 99421420 1001 86380 86390 1
421178 99421178 1001 86380 86390 1
421029 99421029 1001 86380 86390 1
423307 99423307 1001 86380 86390 1
423247 99423247 1001 86380 86390 1
423069 99423069 1001 86380 86390 1
422841 99422841 1001 86380 86390 1
425341 99425341 1001 86380 86390 1
424808 99424808 1001 86380 86390 1
424213 99424213 1001 86380 86390 1
426165 99426165 1001 86380 86390 1
428578 99428578 1001 86380 86390 1
428325 99428325 1001 86380 86390 1
427932 99427932 1001 86380 86390 1
428335 99428335 1001 86380 86390 1
427569 99427569 1001 86380 86390 1
427552 99427552 1001 86380 86390 1
428767 99428767 1001 86380 86390 1
430032 99430032 1001 86380 86390 1
430348 99430348 1001 86380 86390 1
430451 99430451 1001 86380 86390 1
430653 99430653 1001 86380 86390 1
431678 99431678 1001 86380 86390 1
432049 99432049 1001 86380 86390 1
431528 99431528 1001 86380 86390 1
431635 99431635 1001 86380 86390 1
431019 99431019 1001 86380 86390 1
431196 99431196 1001 86380 86390 1
432285 99432285 1001 86380 86390 1
432426 99432426 1001 86380 86390 1
432774 99432774 1001 86380 86390 1
432762 99432762 1001 86380 86390 1
432808 99432808 1001 86380 86390 1
433825 99433825 1001 86380 86390 1
435056 99435056 1001 86380 86390 1
435307 99435307 1001 86380 86390 1
434871 99434871 1001 86380 86390 1
434837 99434837 1001 86380 86390 1
434891 99434891 1001 86380 86390 1
435656 99435656 1001 86380 86390 1
436383 99436383 1001 86380 86390 1
436594 99436594 1001 86380 86390 1
436617 99436617 1001 86380 86390 1
436264 99436264 1001 86380 86390 1
435952 99435952 1001 86380 86390 1
436211 99436211 1001 86380 86390 1
300015 99300015 1001 86380 86390 1
300653 99300653 1001 86380 86390 1
300645 99300645 1001 86380 86390 1
300560 99300560 1001 86380 86390 1
300343 99300343 1001 86380 86390 1
300424 99300424 1001 86380 86390 1
300508 99300508 1001 86380 86390 1
300311 99300311 1001 86380 86390 1
300131 99300131 1001 86380 86390 1
300895 99300895 1001 86380 86390 1
301388 99301388 1001 86380 86390 1
301456 99301456 1001 86380 86390 1
301289 99301289 1001 86380 86390 1
301242 99301242 1001 86380 86390 1
301296 99301296 1001 86380 86390 1
301122 99301122 1001 86380 86390 1
301622 99301622 1001 86380 86390 1
302305 99302305 1001 86380 86390 1
302331 99302331 1001 86380 86390 1
302276 99302276 1001 86380 86390 1
301996 99301996 1001 86380 86390 1
302131 99302131 1001 86380 86390 1
302134 99302134 1001 86380 86390 1
301942 99301942 1001 86380 86390 1
301873 99301873 1001 86380 86390 1
302543 99302543 1001 86380 86390 1
303045 99303045 1001 86380 86390 1
302820 99302820 1001 86380 86390 1
302914 99302914 1001 86380 86390 1
303855 99303855 1001 86380 86390 1
303845 99303845 1001 86380 86390 1
303847 99303847 1001 86380 86390 1
303763 99303763 1001 86380 86390 1
303483 99303483 1001 86380 86390 1
303600 99303600 1001 86380 86390 1
304211 99304211 1001 86380 86390 1
304225 99304225 1001 86380 86390 1
304122 99304122 1001 86380 86390 1
304233 99304233 1001 86380 86390 1
304794 99304794 1001 86380 86390 1
304575 99304575 1001 86380 86390 1
304292 99304292 1001 86380 86390 1
304300 99304300 1001 86380 86390 1
304879 99304879 1001 86380 86390 1
305598 99305598 1001 86380 86390 1
305511 99305511 1001 86380 86390 1
305551 99305551 1001 86380 86390 1
305317 99305317 1001 86380 86390 1
305223 99305223 1001 86380 86390 1
305213 99305213 1001 86380 86390 1
500134 99500134 1001 86380 86390 1
500031 99500031 1001 86380 86390 1
500174 99500174 1001 86380 86390 1
500059 99500059 1001 86380 86390 1
500526 99500526 1001 86380 86390 1
500236 99500236 1001 86380 86390 1
501629 99501629 1001 86380 86390 1
501421 99501421 1001 86380 86390 1
501315 99501315 1001 86380 86390 1
501204 99501204 1001 86380 86390 1
501662 99501662 1001 86380 86390 1
501663 99501663 1001 86380 86390 1
501769 99501769 1001 86380 86390 1
501736 99501736 1001 86380 86390 1
502274 99502274 1001 86380 86390 1
502349 99502349 1001 86380 86390 1
502205 99502205 1001 86380 86390 1
501990 99501990 1001 86380 86390 1
501891 99501891 1001 86380 86390 1
502544 99502544 1001 86380 86390 1
502468 99502468 1001 86380 86390 1
503234 99503234 1001 86380 86390 1
503238 99503238 1001 86380 86390 1
503239 99503239 1001 86380 86390 1
502957 99502957 1001 86380 86390 1
503077 99503077 1001 86380 86390 1
503001 99503001 1001 86380 86390 1
503069 99503069 1001 86380 86390 1
502712 99502712 1001 86380 86390 1
502716 99502716 1001 86380 86390 1
502820 99502820 1001 86380 86390 1
502743 99502743 1001 86380 86390 1
502731 99502731 1001 86380 86390 1
503319 99503319 1001 86380 86390 1
503425 99503425 1001 86380 86390 1
503388 99503388 1001 86380 86390 1
503390 99503390 1001 86380 86390 1
503926 99503926 1001 86380 86390 1
504017 99504017 1001 86380 86390 1
504048 99504048 1001 86380 86390 1
503902 99503902 1001 86380 86390 1
503688 99503688 1001 86380 86390 1
504207 99504207 1001 86380 86390 1
504202 99504202 1001 86380 86390 1
505148 99505148 1001 86380 86390 1
504955 99504955 1001 86380 86390 1
505129 99505129 1001 86380 86390 1
505721 99505721 1001 86380 86390 1
505750 99505750 1001 86380 86390 1
505538 99505538 1001 86380 86390 1
505500 99505500 1001 86380 86390 1
505557 99505557 1001 86380 86390 1
505393 99505393 1001 86380 86390 1
505808 99505808 1001 86380 86390 1
505874 99505874 1001 86380 86390 1
505864 99505864 1001 86380 86390 1
506558 99506558 1001 86380 86390 1
506500 99506500 1001 86380 86390 1
506211 99506211 1001 86380 86390 1
506289 99506289 1001 86380 86390 1
506776 99506776 1001 86380 86390 1
507399 99507399 1001 86380 86390 1
507016 99507016 1001 86380 86390 1
507001 99507001 1001 86380 86390 1
506820 99506820 1001 86380 86390 1
506852 99506852 1001 86380 86390 1
507613 99507613 1001 86380 86390 1
507528 99507528 1001 86380 86390 1
507941 99507941 1001 86380 86390 1
507738 99507738 1001 86380 86390 1
507703 99507703 1001 86380 86390 1
508422 99508422 1001 86380 86390 1
509074 99509074 1001 86380 86390 1
509075 99509075 1001 86380 86390 1
508925 99508925 1001 86380 86390 1
508745 99508745 1001 86380 86390 1
508637 99508637 1001 86380 86390 1
509111 99509111 1001 86380 86390 1
509241 99509241 1001 86380 86390 1
509760 99509760 1001 86380 86390 1
509737 99509737 1001 86380 86390 1
509738 99509738 1001 86380 86390 1
509572 99509572 1001 86380 86390 1
509978 99509978 1001 86380 86390 1
509945 99509945 1001 86380 86390 1
510644 99510644 1001 86380 86390 1
510671 99510671 1001 86380 86390 1
510427 99510427 1001 86380 86390 1
510481 99510481 1001 86380 86390 1
510169 99510169 1001 86380 86390 1
510182 99510182 1001 86380 86390 1
510758 99510758 1001 86380 86390 1
511552 99511552 1001 86380 86390 1
511387 99511387 1001 86380 86390 1
511528 99511528 1001 86380 86390 1
511379 99511379 1001 86380 86390 1
511546 99511546 1001 86380 86390 1
511199 99511199 1001 86380 86390 1
511320 99511320 1001 86380 86390 1
511117 99511117 1001 86380 86390 1
510989 99510989 1001 86380 86390 1
511715 99511715 1001 86380 86390 1
512122 99512122 1001 86380 86390 1
512003 99512003 1001 86380 86390 1
511978 99511978 1001 86380 86390 1
511822 99511822 1001 86380 86390 1
512495 99512495 1001 86380 86390 1
512561 99512561 1001 86380 86390 1
513156 99513156 1001 86380 86390 1
513184 99513184 1001 86380 86390 1
512846 99512846 1001 86380 86390 1
512803 99512803 1001 86380 86390 1
512700 99512700 1001 86380 86390 1
512765 99512765 1001 86380 86390 1
513246 99513246 1001 86380 86390 1
513222 99513222 1001 86380 86390 1
513379 99513379 1001 86380 86390 1
513867 99513867 1001 86380 86390 1
513552 99513552 1001 86380 86390 1
514100 99514100 1001 86380 86390 1
514234 99514234 1001 86380 86390 1
514716 99514716 1001 86380 86390 1
514344 99514344 1001 86380 86390 1
514269 99514269 1001 86380 86390 1
514322 99514322 1001 86380 86390 1
515015 99515015 1001 86380 86390 1
515007 99515007 1001 86380 86390 1
515272 99515272 1001 86380 86390 1
515354 99515354 1001 86380 86390 1
515444 99515444 1001 86380 86390 1
515394 99515394 1001 86380 86390 1
515420 99515420 1001 86380 86390 1
515304 99515304 1001 86380 86390 1
515371 99515371 1001 86380 86390 1
515399 99515399 1001 86380 86390 1
515090 99515090 1001 86380 86390 1
515155 99515155 1001 86380 86390 1
515207 99515207 1001 86380 86390 1
515093 99515093 1001 86380 86390 1
515134 99515134 1001 86380 86390 1
515225 99515225 1001 86380 86390 1
515701 99515701 1001 86380 86390 1
516423 99516423 1001 86380 86390 1
516488 99516488 1001 86380 86390 1
516501 99516501 1001 86380 86390 1
516276 99516276 1001 86380 86390 1
515971 99515971 1001 86380 86390 1
516521 99516521 1001 86380 86390 1
517162 99517162 1001 86380 86390 1
516802 99516802 1001 86380 86390 1
517539 99517539 1001 86380 86390 1
518089 99518089 1001 86380 86390 1
518150 99518150 1001 86380 86390 1
517878 99517878 1001 86380 86390 1
517951 99517951 1001 86380 86390 1
517771 99517771 1001 86380 86390 1
517631 99517631 1001 86380 86390 1
518249 99518249 1001 86380 86390 1
518366 99518366 1001 86380 86390 1
518295 99518295 1001 86380 86390 1
518247 99518247 1001 86380 86390 1
518977 99518977 1001 86380 86390 1
518985 99518985 1001 86380 86390 1
518371 99518371 1001 86380 86390 1
518480 99518480 1001 86380 86390 1
519175 99519175 1001 86380 86390 1
519124 99519124 1001 86380 86390 1
519529 99519529 1001 86380 86390 1
519249 99519249 1001 86380 86390 1
519327 99519327 1001 86380 86390 1
519380 99519380 1001 86380 86390 1
519847 99519847 1001 86380 86390 1
520582 99520582 1001 86380 86390 1
520600 99520600 1001 86380 86390 1
520575 99520575 1001 86380 86390 1
520343 99520343 1001 86380 86390 1
520033 99520033 1001 86380 86390 1
520678 99520678 1001 86380 86390 1
520835 99520835 1001 86380 86390 1
521298 99521298 1001 86380 86390 1
520882 99520882 1001 86380 86390 1
521477 99521477 1001 86380 86390 1
522236 99522236 1001 86380 86390 1
521948 99521948 1001 86380 86390 1
521821 99521821 1001 86380 86390 1
521722 99521722 1001 86380 86390 1
522453 99522453 1001 86380 86390 1
522390 99522390 1001 86380 86390 1
523098 99523098 1001 86380 86390 1
523103 99523103 1001 86380 86390 1
522593 99522593 1001 86380 86390 1
522702 99522702 1001 86380 86390 1
523178 99523178 1001 86380 86390 1
523868 99523868 1001 86380 86390 1
523616 99523616 1001 86380 86390 1
523532 99523532 1001 86380 86390 1
524720 99524720 1001 86380 86390 1
524650 99524650 1001 86380 86390 1
524690 99524690 1001 86380 86390 1
524256 99524256 1001 86380 86390 1
524922 99524922 1001 86380 86390 1
525514 99525514 1001 86380 86390 1
525505 99525505 1001 86380 86390 1
525545 99525545 1001 86380 86390 1
525369 99525369 1001 86380 86390 1
525309 99525309 1001 86380 86390 1
525044 99525044 1001 86380 86390 1
526401 99526401 1001 86380 86390 1
526253 99526253 1001 86380 86390 1
526292 99526292 1001 86380 86390 1
526119 99526119 1001 86380 86390 1
526086 99526086 1001 86380 86390 1
525933 99525933 1001 86380 86390 1
525928 99525928 1001 86380 86390 1
526588 99526588 1001 86380 86390 1
526541 99526541 1001 86380 86390 1
526597 99526597 1001 86380 86390 1
527173 99527173 1001 86380 86390 1
526992 99526992 1001 86380 86390 1
526859 99526859 1001 86380 86390 1
526707 99526707 1001 86380 86390 1
526709 99526709 1001 86380 86390 1
526723 99526723 1001 86380 86390 1
526818 99526818 1001 86380 86390 1
527454 99527454 1001 86380 86390 1
527434 99527434 1001 86380 86390 1
527929 99527929 1001 86380 86390 1
527982 99527982 1001 86380 86390 1
527703 99527703 1001 86380 86390 1
527810 99527810 1001 86380 86390 1
527534 99527534 1001 86380 86390 1
527619 99527619 1001 86380 86390 1
528751 99528751 1001 86380 86390 1
528804 99528804 1001 86380 86390 1
528603 99528603 1001 86380 86390 1
528630 99528630 1001 86380 86390 1
528282 99528282 1001 86380 86390 1
528315 99528315 1001 86380 86390 1
529714 99529714 1001 86380 86390 1
529441 99529441 1001 86380 86390 1
529738 99529738 1001 86380 86390 1
529895 99529895 1001 86380 86390 1
530553 99530553 1001 86380 86390 1
530381 99530381 1001 86380 86390 1
530205 99530205 1001 86380 86390 1
530304 99530304 1001 86380 86390 1
530331 99530331 1001 86380 86390 1
530216 99530216 1001 86380 86390 1
530281 99530281 1001 86380 86390 1
530035 99530035 1001 86380 86390 1
530649 99530649 1001 86380 86390 1
530757 99530757 1001 86380 86390 1
531225 99531225 1001 86380 86390 1
531059 99531059 1001 86380 86390 1
531065 99531065 1001 86380 86390 1
530888 99530888 1001 86380 86390 1
530882 99530882 1001 86380 86390 1
531458 99531458 1001 86380 86390 1
531394 99531394 1001 86380 86390 1
531386 99531386 1001 86380 86390 1
532080 99532080 1001 86380 86390 1
532008 99532008 1001 86380 86390 1
531922 99531922 1001 86380 86390 1
531970 99531970 1001 86380 86390 1
531670 99531670 1001 86380 86390 1
531735 99531735 1001 86380 86390 1
531686 99531686 1001 86380 86390 1
532294 99532294 1001 86380 86390 1
532246 99532246 1001 86380 86390 1
532274 99532274 1001 86380 86390 1
532853 99532853 1001 86380 86390 1
532946 99532946 1001 86380 86390 1
532753 99532753 1001 86380 86390 1
532467 99532467 1001 86380 86390 1
532578 99532578 1001 86380 86390 1
533784 99533784 1001 86380 86390 1
533554 99533554 1001 86380 86390 1
533518 99533518 1001 86380 86390 1
533873 99533873 1001 86380 86390 1
533891 99533891 1001 86380 86390 1
534512 99534512 1001 86380 86390 1
534432 99534432 1001 86380 86390 1
534827 99534827 1001 86380 86390 1
535335 99535335 1001 86380 86390 1
535387 99535387 1001 86380 86390 1
535375 99535375 1001 86380 86390 1
535314 99535314 1001 86380 86390 1
535166 99535166 1001 86380 86390 1
535245 99535245 1001 86380 86390 1
535158 99535158 1001 86380 86390 1
536158 99536158 1001 86380 86390 1
536223 99536223 1001 86380 86390 1
536309 99536309 1001 86380 86390 1
536202 99536202 1001 86380 86390 1
536205 99536205 1001 86380 86390 1
536125 99536125 1001 86380 86390 1
536088 99536088 1001 86380 86390 1
535899 99535899 1001 86380 86390 1
536476 99536476 1001 86380 86390 1
536132 99536132 1001 86380 86390 1
537023 99537023 1001 86380 86390 1
536977 99536977 1001 86380 86390 1
537081 99537081 1001 86380 86390 1
537852 99537852 1001 86380 86390 1
537882 99537882 1001 86380 86390 1
537626 99537626 1001 86380 86390 1
537445 99537445 1001 86380 86390 1
537390 99537390 1001 86380 86390 1
537996 99537996 1001 86380 86390 1
538077 99538077 1001 86380 86390 1
538713 99538713 1001 86380 86390 1
538605 99538605 1001 86380 86390 1
538491 99538491 1001 86380 86390 1
538343 99538343 1001 86380 86390 1
538269 99538269 1001 86380 86390 1
539296 99539296 1001 86380 86390 1
539339 99539339 1001 86380 86390 1
539317 99539317 1001 86380 86390 1
539201 99539201 1001 86380 86390 1
539834 99539834 1001 86380 86390 1
539758 99539758 1001 86380 86390 1
539712 99539712 1001 86380 86390 1
540289 99540289 1001 86380 86390 1
539990 99539990 1001 86380 86390 1
541201 99541201 1001 86380 86390 1
540933 99540933 1001 86380 86390 1
540924 99540924 1001 86380 86390 1
541081 99541081 1001 86380 86390 1
540740 99540740 1001 86380 86390 1
540797 99540797 1001 86380 86390 1
541311 99541311 1001 86380 86390 1
542060 99542060 1001 86380 86390 1
542100 99542100 1001 86380 86390 1
542111 99542111 1001 86380 86390 1
541831 99541831 1001 86380 86390 1
541564 99541564 1001 86380 86390 1
542908 99542908 1001 86380 86390 1
542779 99542779 1001 86380 86390 1
542897 99542897 1001 86380 86390 1
542668 99542668 1001 86380 86390 1
542707 99542707 1001 86380 86390 1
542998 99542998 1001 86380 86390 1
542979 99542979 1001 86380 86390 1
543044 99543044 1001 86380 86390 1
543019 99543019 1001 86380 86390 1
543727 99543727 1001 86380 86390 1
543478 99543478 1001 86380 86390 1
543525 99543525 1001 86380 86390 1
543230 99543230 1001 86380 86390 1
543812 99543812 1001 86380 86390 1
543831 99543831 1001 86380 86390 1
544501 99544501 1001 86380 86390 1
544415 99544415 1001 86380 86390 1
544245 99544245 1001 86380 86390 1
543980 99543980 1001 86380 86390 1
544079 99544079 1001 86380 86390 1
544692 99544692 1001 86380 86390 1
522524 834 1002 27913 28525 1
536481 659 1002 62278 62532 1
400233 99400233 1001 86380 86390 1
400512 99400512 1001 86380 86390 1
400654 99400654 1001 86380 86390 1
401139 99401139 1001 86380 86390 1
401285 99401285 1001 86380 86390 1
401963 99401963 1001 86380 86390 1
402112 99402112 1001 86380 86390 1
402420 99402420 1001 86380 86390 1
402674 99402674 1001 86380 86390 1
403250 99403250 1001 86380 86390 1
403322 99403322 1001 86380 86390 1
403339 99403339 1001 86380 86390 1
404464 99404464 1001 86380 86390 1
404545 99404545 1001 86380 86390 1
404558 99404558 1001 86380 86390 1
404656 99404656 1001 86380 86390 1
405368 99405368 1001 86380 86390 1
405552 99405552 1001 86380 86390 1
405654 99405654 1001 86380 86390 1
405956 99405956 1001 86380 86390 1
406038 99406038 1001 86380 86390 1
406257 99406257 1001 86380 86390 1
406391 99406391 1001 86380 86390 1
406413 99406413 1001 86380 86390 1
406620 99406620 1001 86380 86390 1
406904 99406904 1001 86380 86390 1
407151 99407151 1001 86380 86390 1
407237 99407237 1001 86380 86390 1
407190 99407190 1001 86380 86390 1
407911 99407911 1001 86380 86390 1
408006 99408006 1001 86380 86390 1
408377 99408377 1001 86380 86390 1
408428 99408428 1001 86380 86390 1
408729 99408729 1001 86380 86390 1
409037 99409037 1001 86380 86390 1
410210 99410210 1001 86380 86390 1
410295 99410295 1001 86380 86390 1
410830 99410830 1001 86380 86390 1
410998 99410998 1001 86380 86390 1
411370 99411370 1001 86380 86390 1
411871 99411871 1001 86380 86390 1
412332 99412332 1001 86380 86390 1
412438 99412438 1001 86380 86390 1
412875 99412875 1001 86380 86390 1
414899 99414899 1001 86380 86390 1
414750 99414750 1001 86380 86390 1
414465 99414465 1001 86380 86390 1
415499 99415499 1001 86380 86390 1
415652 99415652 1001 86380 86390 1
415384 99415384 1001 86380 86390 1
417000 99417000 1001 86380 86390 1
416701 99416701 1001 86380 86390 1
416189 99416189 1001 86380 86390 1
416555 99416555 1001 86380 86390 1
416339 99416339 1001 86380 86390 1
416102 99416102 1001 86380 86390 1
416026 99416026 1001 86380 86390 1
418048 99418048 1001 86380 86390 1
417711 99417711 1001 86380 86390 1
417893 99417893 1001 86380 86390 1
418883 99418883 1001 86380 86390 1
419174 99419174 1001 86380 86390 1
420135 99420135 1001 86380 86390 1
420350 99420350 1001 86380 86390 1
420826 99420826 1001 86380 86390 1
421871 99421871 1001 86380 86390 1
421912 99421912 1001 86380 86390 1
421704 99421704 1001 86380 86390 1
421792 99421792 1001 86380 86390 1
421549 99421549 1001 86380 86390 1
421039 99421039 1001 86380 86390 1
421161 99421161 1001 86380 86390 1
423251 99423251 1001 86380 86390 1
423284 99423284 1001 86380 86390 1
422852 99422852 1001 86380 86390 1
422807 99422807 1001 86380 86390 1
423916 99423916 1001 86380 86390 1
423999 99423999 1001 86380 86390 1
425372 99425372 1001 86380 86390 1
424978 99424978 1001 86380 86390 1
424736 99424736 1001 86380 86390 1
424444 99424444 1001 86380 86390 1
424487 99424487 1001 86380 86390 1
425533 99425533 1001 86380 86390 1
425735 99425735 1001 86380 86390 1
426817 99426817 1001 86380 86390 1
426154 99426154 1001 86380 86390 1
426096 99426096 1001 86380 86390 1
428423 99428423 1001 86380 86390 1
428426 99428426 1001 86380 86390 1
428731 99428731 1001 86380 86390 1
428150 99428150 1001 86380 86390 1
427753 99427753 1001 86380 86390 1
429152 99429152 1001 86380 86390 1
429154 99429154 1001 86380 86390 1
429021 99429021 1001 86380 86390 1
429736 99429736 1001 86380 86390 1
429808 99429808 1001 86380 86390 1
429923 99429923 1001 86380 86390 1
429543 99429543 1001 86380 86390 1
430773 99430773 1001 86380 86390 1
431984 99431984 1001 86380 86390 1
431769 99431769 1001 86380 86390 1
431752 99431752 1001 86380 86390 1
431762 99431762 1001 86380 86390 1
431854 99431854 1001 86380 86390 1
431626 99431626 1001 86380 86390 1
431298 99431298 1001 86380 86390 1
430977 99430977 1001 86380 86390 1
431138 99431138 1001 86380 86390 1
432304 99432304 1001 86380 86390 1
432213 99432213 1001 86380 86390 1
432072 99432072 1001 86380 86390 1
432340 99432340 1001 86380 86390 1
433684 99433684 1001 86380 86390 1
432930 99432930 1001 86380 86390 1
433169 99433169 1001 86380 86390 1
432937 99432937 1001 86380 86390 1
432616 99432616 1001 86380 86390 1
432624 99432624 1001 86380 86390 1
433865 99433865 1001 86380 86390 1
433929 99433929 1001 86380 86390 1
435319 99435319 1001 86380 86390 1
435388 99435388 1001 86380 86390 1
435238 99435238 1001 86380 86390 1
435020 99435020 1001 86380 86390 1
434339 99434339 1001 86380 86390 1
435600 99435600 1001 86380 86390 1
435741 99435741 1001 86380 86390 1
436561 99436561 1001 86380 86390 1
436166 99436166 1001 86380 86390 1
437241 99437241 1001 86380 86390 1
300591 99300591 1001 86380 86390 1
300395 99300395 1001 86380 86390 1
300189 99300189 1001 86380 86390 1
301429 99301429 1001 86380 86390 1
301005 99301005 1001 86380 86390 1
301139 99301139 1001 86380 86390 1
302267 99302267 1001 86380 86390 1
302281 99302281 1001 86380 86390 1
302023 99302023 1001 86380 86390 1
302056 99302056 1001 86380 86390 1
301894 99301894 1001 86380 86390 1
301843 99301843 1001 86380 86390 1
301924 99301924 1001 86380 86390 1
302412 99302412 1001 86380 86390 1
303150 99303150 1001 86380 86390 1
302969 99302969 1001 86380 86390 1
302814 99302814 1001 86380 86390 1
302959 99302959 1001 86380 86390 1
302725 99302725 1001 86380 86390 1
303401 99303401 1001 86380 86390 1
303235 99303235 1001 86380 86390 1
303317 99303317 1001 86380 86390 1
303752 99303752 1001 86380 86390 1
303718 99303718 1001 86380 86390 1
303657 99303657 1001 86380 86390 1
303527 99303527 1001 86380 86390 1
303540 99303540 1001 86380 86390 1
304136 99304136 1001 86380 86390 1
304771 99304771 1001 86380 86390 1
304682 99304682 1001 86380 86390 1
304534 99304534 1001 86380 86390 1
304588 99304588 1001 86380 86390 1
304393 99304393 1001 86380 86390 1
304424 99304424 1001 86380 86390 1
304360 99304360 1001 86380 86390 1
304339 99304339 1001 86380 86390 1
304353 99304353 1001 86380 86390 1
304991 99304991 1001 86380 86390 1
304892 99304892 1001 86380 86390 1
304971 99304971 1001 86380 86390 1
305658 99305658 1001 86380 86390 1
305351 99305351 1001 86380 86390 1
305408 99305408 1001 86380 86390 1
305413 99305413 1001 86380 86390 1
500170 99500170 1001 86380 86390 1
500728 99500728 1001 86380 86390 1
500718 99500718 1001 86380 86390 1
500642 99500642 1001 86380 86390 1
500535 99500535 1001 86380 86390 1
500819 99500819 1001 86380 86390 1
501480 99501480 1001 86380 86390 1
501446 99501446 1001 86380 86390 1
501258 99501258 1001 86380 86390 1
501214 99501214 1001 86380 86390 1
501666 99501666 1001 86380 86390 1
501725 99501725 1001 86380 86390 1
502444 99502444 1001 86380 86390 1
502293 99502293 1001 86380 86390 1
502306 99502306 1001 86380 86390 1
502226 99502226 1001 86380 86390 1
502231 99502231 1001 86380 86390 1
502181 99502181 1001 86380 86390 1
501857 99501857 1001 86380 86390 1
501953 99501953 1001 86380 86390 1
502638 99502638 1001 86380 86390 1
502613 99502613 1001 86380 86390 1
502602 99502602 1001 86380 86390 1
503217 99503217 1001 86380 86390 1
503052 99503052 1001 86380 86390 1
502990 99502990 1001 86380 86390 1
502814 99502814 1001 86380 86390 1
502745 99502745 1001 86380 86390 1
504070 99504070 1001 86380 86390 1
503764 99503764 1001 86380 86390 1
503585 99503585 1001 86380 86390 1
503573 99503573 1001 86380 86390 1
504180 99504180 1001 86380 86390 1
504178 99504178 1001 86380 86390 1
504756 99504756 1001 86380 86390 1
504886 99504886 1001 86380 86390 1
504801 99504801 1001 86380 86390 1
504440 99504440 1001 86380 86390 1
504445 99504445 1001 86380 86390 1
504386 99504386 1001 86380 86390 1
505714 99505714 1001 86380 86390 1
505599 99505599 1001 86380 86390 1
505448 99505448 1001 86380 86390 1
505308 99505308 1001 86380 86390 1
505237 99505237 1001 86380 86390 1
506469 99506469 1001 86380 86390 1
506229 99506229 1001 86380 86390 1
505976 99505976 1001 86380 86390 1
506742 99506742 1001 86380 86390 1
506799 99506799 1001 86380 86390 1
507380 99507380 1001 86380 86390 1
507152 99507152 1001 86380 86390 1
507147 99507147 1001 86380 86390 1
506984 99506984 1001 86380 86390 1
507487 99507487 1001 86380 86390 1
508248 99508248 1001 86380 86390 1
507803 99507803 1001 86380 86390 1
508275 99508275 1001 86380 86390 1
508902 99508902 1001 86380 86390 1
509009 99509009 1001 86380 86390 1
508958 99508958 1001 86380 86390 1
508777 99508777 1001 86380 86390 1
508601 99508601 1001 86380 86390 1
508629 99508629 1001 86380 86390 1
509128 99509128 1001 86380 86390 1
509800 99509800 1001 86380 86390 1
509876 99509876 1001 86380 86390 1
509894 99509894 1001 86380 86390 1
509508 99509508 1001 86380 86390 1
509352 99509352 1001 86380 86390 1
510650 99510650 1001 86380 86390 1
510687 99510687 1001 86380 86390 1
510323 99510323 1001 86380 86390 1
510184 99510184 1001 86380 86390 1
510920 99510920 1001 86380 86390 1
510779 99510779 1001 86380 86390 1
510754 99510754 1001 86380 86390 1
511100 99511100 1001 86380 86390 1
511029 99511029 1001 86380 86390 1
511615 99511615 1001 86380 86390 1
511606 99511606 1001 86380 86390 1
511739 99511739 1001 86380 86390 1
511637 99511637 1001 86380 86390 1
512366 99512366 1001 86380 86390 1
512337 99512337 1001 86380 86390 1
512314 99512314 1001 86380 86390 1
511759 99511759 1001 86380 86390 1
511892 99511892 1001 86380 86390 1
511781 99511781 1001 86380 86390 1
512497 99512497 1001 86380 86390 1
512529 99512529 1001 86380 86390 1
513024 99513024 1001 86380 86390 1
513019 99513019 1001 86380 86390 1
513097 99513097 1001 86380 86390 1
512652 99512652 1001 86380 86390 1
512732 99512732 1001 86380 86390 1
512646 99512646 1001 86380 86390 1
513220 99513220 1001 86380 86390 1
513312 99513312 1001 86380 86390 1
513812 99513812 1001 86380 86390 1
513645 99513645 1001 86380 86390 1
514171 99514171 1001 86380 86390 1
513411 99513411 1001 86380 86390 1
514113 99514113 1001 86380 86390 1
514673 99514673 1001 86380 86390 1
514652 99514652 1001 86380 86390 1
514280 99514280 1001 86380 86390 1
514921 99514921 1001 86380 86390 1
514860 99514860 1001 86380 86390 1
515043 99515043 1001 86380 86390 1
515497 99515497 1001 86380 86390 1
515536 99515536 1001 86380 86390 1
515287 99515287 1001 86380 86390 1
515211 99515211 1001 86380 86390 1
516376 99516376 1001 86380 86390 1
516301 99516301 1001 86380 86390 1
515958 99515958 1001 86380 86390 1
516820 99516820 1001 86380 86390 1
516904 99516904 1001 86380 86390 1
518078 99518078 1001 86380 86390 1
518028 99518028 1001 86380 86390 1
518084 99518084 1001 86380 86390 1
517915 99517915 1001 86380 86390 1
517610 99517610 1001 86380 86390 1
517562 99517562 1001 86380 86390 1
518267 99518267 1001 86380 86390 1
518257 99518257 1001 86380 86390 1
518309 99518309 1001 86380 86390 1
518322 99518322 1001 86380 86390 1
518181 99518181 1001 86380 86390 1
518963 99518963 1001 86380 86390 1
518851 99518851 1001 86380 86390 1
518881 99518881 1001 86380 86390 1
518983 99518983 1001 86380 86390 1
518751 99518751 1001 86380 86390 1
518662 99518662 1001 86380 86390 1
518625 99518625 1001 86380 86390 1
519177 99519177 1001 86380 86390 1
519612 99519612 1001 86380 86390 1
519664 99519664 1001 86380 86390 1
519617 99519617 1001 86380 86390 1
519574 99519574 1001 86380 86390 1
519385 99519385 1001 86380 86390 1
519857 99519857 1001 86380 86390 1
519823 99519823 1001 86380 86390 1
520556 99520556 1001 86380 86390 1
520333 99520333 1001 86380 86390 1
520195 99520195 1001 86380 86390 1
520712 99520712 1001 86380 86390 1
521410 99521410 1001 86380 86390 1
521251 99521251 1001 86380 86390 1
521039 99521039 1001 86380 86390 1
521027 99521027 1001 86380 86390 1
521029 99521029 1001 86380 86390 1
520981 99520981 1001 86380 86390 1
521657 99521657 1001 86380 86390 1
522021 99522021 1001 86380 86390 1
521788 99521788 1001 86380 86390 1
521768 99521768 1001 86380 86390 1
522447 99522447 1001 86380 86390 1
522310 99522310 1001 86380 86390 1
522983 99522983 1001 86380 86390 1
523026 99523026 1001 86380 86390 1
522936 99522936 1001 86380 86390 1
522876 99522876 1001 86380 86390 1
522564 99522564 1001 86380 86390 1
522657 99522657 1001 86380 86390 1
523194 99523194 1001 86380 86390 1
523784 99523784 1001 86380 86390 1
523748 99523748 1001 86380 86390 1
523937 99523937 1001 86380 86390 1
523669 99523669 1001 86380 86390 1
523673 99523673 1001 86380 86390 1
524013 99524013 1001 86380 86390 1
524083 99524083 1001 86380 86390 1
524638 99524638 1001 86380 86390 1
524544 99524544 1001 86380 86390 1
524165 99524165 1001 86380 86390 1
525343 99525343 1001 86380 86390 1
524997 99524997 1001 86380 86390 1
526364 99526364 1001 86380 86390 1
526342 99526342 1001 86380 86390 1
526331 99526331 1001 86380 86390 1
526055 99526055 1001 86380 86390 1
526095 99526095 1001 86380 86390 1
526108 99526108 1001 86380 86390 1
525880 99525880 1001 86380 86390 1
527048 99527048 1001 86380 86390 1
527061 99527061 1001 86380 86390 1
527228 99527228 1001 86380 86390 1
526892 99526892 1001 86380 86390 1
526651 99526651 1001 86380 86390 1
527363 99527363 1001 86380 86390 1
527908 99527908 1001 86380 86390 1
527877 99527877 1001 86380 86390 1
528006 99528006 1001 86380 86390 1
527728 99527728 1001 86380 86390 1
527769 99527769 1001 86380 86390 1
527791 99527791 1001 86380 86390 1
527662 99527662 1001 86380 86390 1
527616 99527616 1001 86380 86390 1
528237 99528237 1001 86380 86390 1
528876 99528876 1001 86380 86390 1
528712 99528712 1001 86380 86390 1
528530 99528530 1001 86380 86390 1
528462 99528462 1001 86380 86390 1
528419 99528419 1001 86380 86390 1
528395 99528395 1001 86380 86390 1
529034 99529034 1001 86380 86390 1
528909 99528909 1001 86380 86390 1
529589 99529589 1001 86380 86390 1
529364 99529364 1001 86380 86390 1
529280 99529280 1001 86380 86390 1
529269 99529269 1001 86380 86390 1
529793 99529793 1001 86380 86390 1
529729 99529729 1001 86380 86390 1
529872 99529872 1001 86380 86390 1
530371 99530371 1001 86380 86390 1
530488 99530488 1001 86380 86390 1
530052 99530052 1001 86380 86390 1
530061 99530061 1001 86380 86390 1
530668 99530668 1001 86380 86390 1
530738 99530738 1001 86380 86390 1
530570 99530570 1001 86380 86390 1
530637 99530637 1001 86380 86390 1
531041 99531041 1001 86380 86390 1
530921 99530921 1001 86380 86390 1
530806 99530806 1001 86380 86390 1
531511 99531511 1001 86380 86390 1
532086 99532086 1001 86380 86390 1
532271 99532271 1001 86380 86390 1
532349 99532349 1001 86380 86390 1
532988 99532988 1001 86380 86390 1
532819 99532819 1001 86380 86390 1
532574 99532574 1001 86380 86390 1
532433 99532433 1001 86380 86390 1
533173 99533173 1001 86380 86390 1
533053 99533053 1001 86380 86390 1
533755 99533755 1001 86380 86390 1
533680 99533680 1001 86380 86390 1
533834 99533834 1001 86380 86390 1
533465 99533465 1001 86380 86390 1
533494 99533494 1001 86380 86390 1
533374 99533374 1001 86380 86390 1
533989 99533989 1001 86380 86390 1
534034 99534034 1001 86380 86390 1
533880 99533880 1001 86380 86390 1
534469 99534469 1001 86380 86390 1
534329 99534329 1001 86380 86390 1
534120 99534120 1001 86380 86390 1
534150 99534150 1001 86380 86390 1
535348 99535348 1001 86380 86390 1
535271 99535271 1001 86380 86390 1
535116 99535116 1001 86380 86390 1
534894 99534894 1001 86380 86390 1
535679 99535679 1001 86380 86390 1
535545 99535545 1001 86380 86390 1
536150 99536150 1001 86380 86390 1
535992 99535992 1001 86380 86390 1
536506 99536506 1001 86380 86390 1
536473 99536473 1001 86380 86390 1
536997 99536997 1001 86380 86390 1
536883 99536883 1001 86380 86390 1
536604 99536604 1001 86380 86390 1
537291 99537291 1001 86380 86390 1
537254 99537254 1001 86380 86390 1
537323 99537323 1001 86380 86390 1
537890 99537890 1001 86380 86390 1
537614 99537614 1001 86380 86390 1
537732 99537732 1001 86380 86390 1
537664 99537664 1001 86380 86390 1
537547 99537547 1001 86380 86390 1
538061 99538061 1001 86380 86390 1
538127 99538127 1001 86380 86390 1
538753 99538753 1001 86380 86390 1
538715 99538715 1001 86380 86390 1
538615 99538615 1001 86380 86390 1
538310 99538310 1001 86380 86390 1
538359 99538359 1001 86380 86390 1
539615 99539615 1001 86380 86390 1
539441 99539441 1001 86380 86390 1
539151 99539151 1001 86380 86390 1
539077 99539077 1001 86380 86390 1
539094 99539094 1001 86380 86390 1
539198 99539198 1001 86380 86390 1
539664 99539664 1001 86380 86390 1
539644 99539644 1001 86380 86390 1
539649 99539649 1001 86380 86390 1
540444 99540444 1001 86380 86390 1
540463 99540463 1001 86380 86390 1
540059 99540059 1001 86380 86390 1
540077 99540077 1001 86380 86390 1
540234 99540234 1001 86380 86390 1
539862 99539862 1001 86380 86390 1
539993 99539993 1001 86380 86390 1
539918 99539918 1001 86380 86390 1
540664 99540664 1001 86380 86390 1
541101 99541101 1001 86380 86390 1
541258 99541258 1001 86380 86390 1
541274 99541274 1001 86380 86390 1
541250 99541250 1001 86380 86390 1
541287 99541287 1001 86380 86390 1
540990 99540990 1001 86380 86390 1
540981 99540981 1001 86380 86390 1
541356 99541356 1001 86380 86390 1
541401 99541401 1001 86380 86390 1
541654 99541654 1001 86380 86390 1
541703 99541703 1001 86380 86390 1
542246 99542246 1001 86380 86390 1
542259 99542259 1001 86380 86390 1
542836 99542836 1001 86380 86390 1
542640 99542640 1001 86380 86390 1
542602 99542602 1001 86380 86390 1
542409 99542409 1001 86380 86390 1
542362 99542362 1001 86380 86390 1
542336 99542336 1001 86380 86390 1
543020 99543020 1001 86380 86390 1
542996 99542996 1001 86380 86390 1
543712 99543712 1001 86380 86390 1
543687 99543687 1001 86380 86390 1
543344 99543344 1001 86380 86390 1
543891 99543891 1001 86380 86390 1
543804 99543804 1001 86380 86390 1
544496 99544496 1001 86380 86390 1
544302 99544302 1001 86380 86390 1
544267 99544267 1001 86380 86390 1
544313 99544313 1001 86380 86390 1
544056 99544056 1001 86380 86390 1
544621 99544621 1001 86380 86390 1
544731 99544731 1001 86380 86390 1
400212 99400212 1001 86380 86390 1
400398 99400398 1001 86380 86390 1
400460 99400460 1001 86380 86390 1
400519 99400519 1001 86380 86390 1
400416 99400416 1001 86380 86390 1
400664 99400664 1001 86380 86390 1
401044 99401044 1001 86380 86390 1
401114 99401114 1001 86380 86390 1
401725 99401725 1001 86380 86390 1
402268 99402268 1001 86380 86390 1
402696 99402696 1001 86380 86390 1
402824 99402824 1001 86380 86390 1
403053 99403053 1001 86380 86390 1
403116 99403116 1001 86380 86390 1
403119 99403119 1001 86380 86390 1
403660 99403660 1001 86380 86390 1
404198 99404198 1001 86380 86390 1
404919 99404919 1001 86380 86390 1
405119 99405119 1001 86380 86390 1
405224 99405224 1001 86380 86390 1
405482 99405482 1001 86380 86390 1
406171 99406171 1001 86380 86390 1
406389 99406389 1001 86380 86390 1
406404 99406404 1001 86380 86390 1
406743 99406743 1001 86380 86390 1
406819 99406819 1001 86380 86390 1
407272 99407272 1001 86380 86390 1
407570 99407570 1001 86380 86390 1
408252 99408252 1001 86380 86390 1
408253 99408253 1001 86380 86390 1
408400 99408400 1001 86380 86390 1
408678 99408678 1001 86380 86390 1
409180 99409180 1001 86380 86390 1
409266 99409266 1001 86380 86390 1
409377 99409377 1001 86380 86390 1
409467 99409467 1001 86380 86390 1
409639 99409639 1001 86380 86390 1
410444 99410444 1001 86380 86390 1
411304 99411304 1001 86380 86390 1
411334 99411334 1001 86380 86390 1
411498 99411498 1001 86380 86390 1
411713 99411713 1001 86380 86390 1
412075 99412075 1001 86380 86390 1
412084 99412084 1001 86380 86390 1
412035 99412035 1001 86380 86390 1
412433 99412433 1001 86380 86390 1
413672 99413672 1001 86380 86390 1
412934 99412934 1001 86380 86390 1
413151 99413151 1001 86380 86390 1
413206 99413206 1001 86380 86390 1
412817 99412817 1001 86380 86390 1
413842 99413842 1001 86380 86390 1
415168 99415168 1001 86380 86390 1
414809 99414809 1001 86380 86390 1
414475 99414475 1001 86380 86390 1
414171 99414171 1001 86380 86390 1
415718 99415718 1001 86380 86390 1
415557 99415557 1001 86380 86390 1
416780 99416780 1001 86380 86390 1
416870 99416870 1001 86380 86390 1
417245 99417245 1001 86380 86390 1
418697 99418697 1001 86380 86390 1
418556 99418556 1001 86380 86390 1
418375 99418375 1001 86380 86390 1
418202 99418202 1001 86380 86390 1
418349 99418349 1001 86380 86390 1
418211 99418211 1001 86380 86390 1
417678 99417678 1001 86380 86390 1
419157 99419157 1001 86380 86390 1
419066 99419066 1001 86380 86390 1
420130 99420130 1001 86380 86390 1
420314 99420314 1001 86380 86390 1
419997 99419997 1001 86380 86390 1
419545 99419545 1001 86380 86390 1
419583 99419583 1001 86380 86390 1
421858 99421858 1001 86380 86390 1
421666 99421666 1001 86380 86390 1
420969 99420969 1001 86380 86390 1
422408 99422408 1001 86380 86390 1
422154 99422154 1001 86380 86390 1
423623 99423623 1001 86380 86390 1
423244 99423244 1001 86380 86390 1
423205 99423205 1001 86380 86390 1
422954 99422954 1001 86380 86390 1
423186 99423186 1001 86380 86390 1
422534 99422534 1001 86380 86390 1
422617 99422617 1001 86380 86390 1
423890 99423890 1001 86380 86390 1
425150 99425150 1001 86380 86390 1
425260 99425260 1001 86380 86390 1
425284 99425284 1001 86380 86390 1
424993 99424993 1001 86380 86390 1
424609 99424609 1001 86380 86390 1
424390 99424390 1001 86380 86390 1
424414 99424414 1001 86380 86390 1
424205 99424205 1001 86380 86390 1
425473 99425473 1001 86380 86390 1
425585 99425585 1001 86380 86390 1
425417 99425417 1001 86380 86390 1
425942 99425942 1001 86380 86390 1
425905 99425905 1001 86380 86390 1
427509 99427509 1001 86380 86390 1
427288 99427288 1001 86380 86390 1
427519 99427519 1001 86380 86390 1
427276 99427276 1001 86380 86390 1
427189 99427189 1001 86380 86390 1
428318 99428318 1001 86380 86390 1
428094 99428094 1001 86380 86390 1
427684 99427684 1001 86380 86390 1
427761 99427761 1001 86380 86390 1
428897 99428897 1001 86380 86390 1
429569 99429569 1001 86380 86390 1
429604 99429604 1001 86380 86390 1
429844 99429844 1001 86380 86390 1
429650 99429650 1001 86380 86390 1
429494 99429494 1001 86380 86390 1
429466 99429466 1001 86380 86390 1
429185 99429185 1001 86380 86390 1
430796 99430796 1001 86380 86390 1
430625 99430625 1001 86380 86390 1
430690 99430690 1001 86380 86390 1
431714 99431714 1001 86380 86390 1
431328 99431328 1001 86380 86390 1
431070 99431070 1001 86380 86390 1
432270 99432270 1001 86380 86390 1
432361 99432361 1001 86380 86390 1
433358 99433358 1001 86380 86390 1
433075 99433075 1001 86380 86390 1
432956 99432956 1001 86380 86390 1
433748 99433748 1001 86380 86390 1
434681 99434681 1001 86380 86390 1
434875 99434875 1001 86380 86390 1
434691 99434691 1001 86380 86390 1
434917 99434917 1001 86380 86390 1
434377 99434377 1001 86380 86390 1
434176 99434176 1001 86380 86390 1
435882 99435882 1001 86380 86390 1
436895 99436895 1001 86380 86390 1
436824 99436824 1001 86380 86390 1
300012 99300012 1001 86380 86390 1
300013 99300013 1001 86380 86390 1
300563 99300563 1001 86380 86390 1
300425 99300425 1001 86380 86390 1
300374 99300374 1001 86380 86390 1
300749 99300749 1001 86380 86390 1
300905 99300905 1001 86380 86390 1
301479 99301479 1001 86380 86390 1
301390 99301390 1001 86380 86390 1
301468 99301468 1001 86380 86390 1
301497 99301497 1001 86380 86390 1
301396 99301396 1001 86380 86390 1
301246 99301246 1001 86380 86390 1
301113 99301113 1001 86380 86390 1
302111 99302111 1001 86380 86390 1
301761 99301761 1001 86380 86390 1
301794 99301794 1001 86380 86390 1
302414 99302414 1001 86380 86390 1
302782 99302782 1001 86380 86390 1
302759 99302759 1001 86380 86390 1
303375 99303375 1001 86380 86390 1
303866 99303866 1001 86380 86390 1
303863 99303863 1001 86380 86390 1
303790 99303790 1001 86380 86390 1
303818 99303818 1001 86380 86390 1
303547 99303547 1001 86380 86390 1
303586 99303586 1001 86380 86390 1
303576 99303576 1001 86380 86390 1
304235 99304235 1001 86380 86390 1
304735 99304735 1001 86380 86390 1
304712 99304712 1001 86380 86390 1
304687 99304687 1001 86380 86390 1
304845 99304845 1001 86380 86390 1
304527 99304527 1001 86380 86390 1
304605 99304605 1001 86380 86390 1
305508 99305508 1001 86380 86390 1
305672 99305672 1001 86380 86390 1
305155 99305155 1001 86380 86390 1
305082 99305082 1001 86380 86390 1
305161 99305161 1001 86380 86390 1
305076 99305076 1001 86380 86390 1
500029 99500029 1001 86380 86390 1
500163 99500163 1001 86380 86390 1
500073 99500073 1001 86380 86390 1
305693 99305693 1001 86380 86390 1
500710 99500710 1001 86380 86390 1
500802 99500802 1001 86380 86390 1
500376 99500376 1001 86380 86390 1
500980 99500980 1001 86380 86390 1
500912 99500912 1001 86380 86390 1
500965 99500965 1001 86380 86390 1
501415 99501415 1001 86380 86390 1
501089 99501089 1001 86380 86390 1
501147 99501147 1001 86380 86390 1
501199 99501199 1001 86380 86390 1
501713 99501713 1001 86380 86390 1
502350 99502350 1001 86380 86390 1
502403 99502403 1001 86380 86390 1
502434 99502434 1001 86380 86390 1
502289 99502289 1001 86380 86390 1
502413 99502413 1001 86380 86390 1
501924 99501924 1001 86380 86390 1
502029 99502029 1001 86380 86390 1
502506 99502506 1001 86380 86390 1
503132 99503132 1001 86380 86390 1
503252 99503252 1001 86380 86390 1
503048 99503048 1001 86380 86390 1
502915 99502915 1001 86380 86390 1
502730 99502730 1001 86380 86390 1
502680 99502680 1001 86380 86390 1
503292 99503292 1001 86380 86390 1
503869 99503869 1001 86380 86390 1
503537 99503537 1001 86380 86390 1
503699 99503699 1001 86380 86390 1
503609 99503609 1001 86380 86390 1
503689 99503689 1001 86380 86390 1
503638 99503638 1001 86380 86390 1
504150 99504150 1001 86380 86390 1
504559 99504559 1001 86380 86390 1
504593 99504593 1001 86380 86390 1
504979 99504979 1001 86380 86390 1
505027 99505027 1001 86380 86390 1
505728 99505728 1001 86380 86390 1
505761 99505761 1001 86380 86390 1
505507 99505507 1001 86380 86390 1
505392 99505392 1001 86380 86390 1
505819 99505819 1001 86380 86390 1
506432 99506432 1001 86380 86390 1
506203 99506203 1001 86380 86390 1
506308 99506308 1001 86380 86390 1
506336 99506336 1001 86380 86390 1
506058 99506058 1001 86380 86390 1
506175 99506175 1001 86380 86390 1
506686 99506686 1001 86380 86390 1
506615 99506615 1001 86380 86390 1
507281 99507281 1001 86380 86390 1
507172 99507172 1001 86380 86390 1
507486 99507486 1001 86380 86390 1
508213 99508213 1001 86380 86390 1
507692 99507692 1001 86380 86390 1
507735 99507735 1001 86380 86390 1
508991 99508991 1001 86380 86390 1
508795 99508795 1001 86380 86390 1
508623 99508623 1001 86380 86390 1
509841 99509841 1001 86380 86390 1
509679 99509679 1001 86380 86390 1
509305 99509305 1001 86380 86390 1
509332 99509332 1001 86380 86390 1
509937 99509937 1001 86380 86390 1
510659 99510659 1001 86380 86390 1
510475 99510475 1001 86380 86390 1
510242 99510242 1001 86380 86390 1
510245 99510245 1001 86380 86390 1
510271 99510271 1001 86380 86390 1
510905 99510905 1001 86380 86390 1
510811 99510811 1001 86380 86390 1
511173 99511173 1001 86380 86390 1
511103 99511103 1001 86380 86390 1
510950 99510950 1001 86380 86390 1
511033 99511033 1001 86380 86390 1
511593 99511593 1001 86380 86390 1
511600 99511600 1001 86380 86390 1
512279 99512279 1001 86380 86390 1
512196 99512196 1001 86380 86390 1
511815 99511815 1001 86380 86390 1
511945 99511945 1001 86380 86390 1
511816 99511816 1001 86380 86390 1
513090 99513090 1001 86380 86390 1
513107 99513107 1001 86380 86390 1
513192 99513192 1001 86380 86390 1
512794 99512794 1001 86380 86390 1
512998 99512998 1001 86380 86390 1
512729 99512729 1001 86380 86390 1
512603 99512603 1001 86380 86390 1
513360 99513360 1001 86380 86390 1
513264 99513264 1001 86380 86390 1
513893 99513893 1001 86380 86390 1
514011 99514011 1001 86380 86390 1
513885 99513885 1001 86380 86390 1
513826 99513826 1001 86380 86390 1
513751 99513751 1001 86380 86390 1
513818 99513818 1001 86380 86390 1
513424 99513424 1001 86380 86390 1
514056 99514056 1001 86380 86390 1
514208 99514208 1001 86380 86390 1
514693 99514693 1001 86380 86390 1
514761 99514761 1001 86380 86390 1
514487 99514487 1001 86380 86390 1
514568 99514568 1001 86380 86390 1
514333 99514333 1001 86380 86390 1
515010 99515010 1001 86380 86390 1
514966 99514966 1001 86380 86390 1
515534 99515534 1001 86380 86390 1
515760 99515760 1001 86380 86390 1
515729 99515729 1001 86380 86390 1
516366 99516366 1001 86380 86390 1
516470 99516470 1001 86380 86390 1
516115 99516115 1001 86380 86390 1
516120 99516120 1001 86380 86390 1
516628 99516628 1001 86380 86390 1
517209 99517209 1001 86380 86390 1
517032 99517032 1001 86380 86390 1
516912 99516912 1001 86380 86390 1
517364 99517364 1001 86380 86390 1
518072 99518072 1001 86380 86390 1
518063 99518063 1001 86380 86390 1
517804 99517804 1001 86380 86390 1
517910 99517910 1001 86380 86390 1
517923 99517923 1001 86380 86390 1
517582 99517582 1001 86380 86390 1
517574 99517574 1001 86380 86390 1
517718 99517718 1001 86380 86390 1
518197 99518197 1001 86380 86390 1
518280 99518280 1001 86380 86390 1
518640 99518640 1001 86380 86390 1
518577 99518577 1001 86380 86390 1
518582 99518582 1001 86380 86390 1
518990 99518990 1001 86380 86390 1
518991 99518991 1001 86380 86390 1
519108 99519108 1001 86380 86390 1
519032 99519032 1001 86380 86390 1
519725 99519725 1001 86380 86390 1
519546 99519546 1001 86380 86390 1
519348 99519348 1001 86380 86390 1
519326 99519326 1001 86380 86390 1
519369 99519369 1001 86380 86390 1
519384 99519384 1001 86380 86390 1
520518 99520518 1001 86380 86390 1
520275 99520275 1001 86380 86390 1
520367 99520367 1001 86380 86390 1
520252 99520252 1001 86380 86390 1
520061 99520061 1001 86380 86390 1
520074 99520074 1001 86380 86390 1
520156 99520156 1001 86380 86390 1
520212 99520212 1001 86380 86390 1
520808 99520808 1001 86380 86390 1
520684 99520684 1001 86380 86390 1
520739 99520739 1001 86380 86390 1
521196 99521196 1001 86380 86390 1
521072 99521072 1001 86380 86390 1
520932 99520932 1001 86380 86390 1
521620 99521620 1001 86380 86390 1
521474 99521474 1001 86380 86390 1
522247 99522247 1001 86380 86390 1
522137 99522137 1001 86380 86390 1
521712 99521712 1001 86380 86390 1
521830 99521830 1001 86380 86390 1
522445 99522445 1001 86380 86390 1
522494 99522494 1001 86380 86390 1
522378 99522378 1001 86380 86390 1
522992 99522992 1001 86380 86390 1
523100 99523100 1001 86380 86390 1
523078 99523078 1001 86380 86390 1
522807 99522807 1001 86380 86390 1
523322 99523322 1001 86380 86390 1
523129 99523129 1001 86380 86390 1
523220 99523220 1001 86380 86390 1
523315 99523315 1001 86380 86390 1
523264 99523264 1001 86380 86390 1
523746 99523746 1001 86380 86390 1
523589 99523589 1001 86380 86390 1
523508 99523508 1001 86380 86390 1
523485 99523485 1001 86380 86390 1
523997 99523997 1001 86380 86390 1
524603 99524603 1001 86380 86390 1
524709 99524709 1001 86380 86390 1
524697 99524697 1001 86380 86390 1
524639 99524639 1001 86380 86390 1
524678 99524678 1001 86380 86390 1
524539 99524539 1001 86380 86390 1
524360 99524360 1001 86380 86390 1
524566 99524566 1001 86380 86390 1
524835 99524835 1001 86380 86390 1
524799 99524799 1001 86380 86390 1
524895 99524895 1001 86380 86390 1
525586 99525586 1001 86380 86390 1
525322 99525322 1001 86380 86390 1
525350 99525350 1001 86380 86390 1
525194 99525194 1001 86380 86390 1
525017 99525017 1001 86380 86390 1
524993 99524993 1001 86380 86390 1
525137 99525137 1001 86380 86390 1
525729 99525729 1001 86380 86390 1
525630 99525630 1001 86380 86390 1
525617 99525617 1001 86380 86390 1
526269 99526269 1001 86380 86390 1
526493 99526493 1001 86380 86390 1
526547 99526547 1001 86380 86390 1
527183 99527183 1001 86380 86390 1
526986 99526986 1001 86380 86390 1
526659 99526659 1001 86380 86390 1
526675 99526675 1001 86380 86390 1
528009 99528009 1001 86380 86390 1
528010 99528010 1001 86380 86390 1
527824 99527824 1001 86380 86390 1
527629 99527629 1001 86380 86390 1
528179 99528179 1001 86380 86390 1
528244 99528244 1001 86380 86390 1
528734 99528734 1001 86380 86390 1
528739 99528739 1001 86380 86390 1
528880 99528880 1001 86380 86390 1
528860 99528860 1001 86380 86390 1
528674 99528674 1001 86380 86390 1
528321 99528321 1001 86380 86390 1
528375 99528375 1001 86380 86390 1
528472 99528472 1001 86380 86390 1
528952 99528952 1001 86380 86390 1
528902 99528902 1001 86380 86390 1
528948 99528948 1001 86380 86390 1
529330 99529330 1001 86380 86390 1
529396 99529396 1001 86380 86390 1
529487 99529487 1001 86380 86390 1
529411 99529411 1001 86380 86390 1
529220 99529220 1001 86380 86390 1
529880 99529880 1001 86380 86390 1
529855 99529855 1001 86380 86390 1
530526 99530526 1001 86380 86390 1
530364 99530364 1001 86380 86390 1
530393 99530393 1001 86380 86390 1
530384 99530384 1001 86380 86390 1
530322 99530322 1001 86380 86390 1
530250 99530250 1001 86380 86390 1
530333 99530333 1001 86380 86390 1
530104 99530104 1001 86380 86390 1
530556 99530556 1001 86380 86390 1
531265 99531265 1001 86380 86390 1
531352 99531352 1001 86380 86390 1
530836 99530836 1001 86380 86390 1
530773 99530773 1001 86380 86390 1
530801 99530801 1001 86380 86390 1
530802 99530802 1001 86380 86390 1
530880 99530880 1001 86380 86390 1
530776 99530776 1001 86380 86390 1
530816 99530816 1001 86380 86390 1
531398 99531398 1001 86380 86390 1
532051 99532051 1001 86380 86390 1
532178 99532178 1001 86380 86390 1
532094 99532094 1001 86380 86390 1
532159 99532159 1001 86380 86390 1
531835 99531835 1001 86380 86390 1
531724 99531724 1001 86380 86390 1
532314 99532314 1001 86380 86390 1
532227 99532227 1001 86380 86390 1
532886 99532886 1001 86380 86390 1
532725 99532725 1001 86380 86390 1
532613 99532613 1001 86380 86390 1
533657 99533657 1001 86380 86390 1
533832 99533832 1001 86380 86390 1
533330 99533330 1001 86380 86390 1
533247 99533247 1001 86380 86390 1
533897 99533897 1001 86380 86390 1
534019 99534019 1001 86380 86390 1
534594 99534594 1001 86380 86390 1
534656 99534656 1001 86380 86390 1
534352 99534352 1001 86380 86390 1
534372 99534372 1001 86380 86390 1
535400 99535400 1001 86380 86390 1
535443 99535443 1001 86380 86390 1
535070 99535070 1001 86380 86390 1
535028 99535028 1001 86380 86390 1
535651 99535651 1001 86380 86390 1
535665 99535665 1001 86380 86390 1
535529 99535529 1001 86380 86390 1
536285 99536285 1001 86380 86390 1
535866 99535866 1001 86380 86390 1
535908 99535908 1001 86380 86390 1
536437 99536437 1001 86380 86390 1
536494 99536494 1001 86380 86390 1
536982 99536982 1001 86380 86390 1
537105 99537105 1001 86380 86390 1
537109 99537109 1001 86380 86390 1
537046 99537046 1001 86380 86390 1
536915 99536915 1001 86380 86390 1
536573 99536573 1001 86380 86390 1
537861 99537861 1001 86380 86390 1
537954 99537954 1001 86380 86390 1
537857 99537857 1001 86380 86390 1
537718 99537718 1001 86380 86390 1
537726 99537726 1001 86380 86390 1
537778 99537778 1001 86380 86390 1
538078 99538078 1001 86380 86390 1
538107 99538107 1001 86380 86390 1
538111 99538111 1001 86380 86390 1
538623 99538623 1001 86380 86390 1
538808 99538808 1001 86380 86390 1
538525 99538525 1001 86380 86390 1
538865 99538865 1001 86380 86390 1
539008 99539008 1001 86380 86390 1
539511 99539511 1001 86380 86390 1
539260 99539260 1001 86380 86390 1
539742 99539742 1001 86380 86390 1
540394 99540394 1001 86380 86390 1
540400 99540400 1001 86380 86390 1
540174 99540174 1001 86380 86390 1
540139 99540139 1001 86380 86390 1
540090 99540090 1001 86380 86390 1
539874 99539874 1001 86380 86390 1
540050 99540050 1001 86380 86390 1
540647 99540647 1001 86380 86390 1
541077 99541077 1001 86380 86390 1
540853 99540853 1001 86380 86390 1
540684 99540684 1001 86380 86390 1
542057 99542057 1001 86380 86390 1
541811 99541811 1001 86380 86390 1
541807 99541807 1001 86380 86390 1
541620 99541620 1001 86380 86390 1
541646 99541646 1001 86380 86390 1
542278 99542278 1001 86380 86390 1
542240 99542240 1001 86380 86390 1
542887 99542887 1001 86380 86390 1
542664 99542664 1001 86380 86390 1
542692 99542692 1001 86380 86390 1
542713 99542713 1001 86380 86390 1
542347 99542347 1001 86380 86390 1
543592 99543592 1001 86380 86390 1
543744 99543744 1001 86380 86390 1
543425 99543425 1001 86380 86390 1
543374 99543374 1001 86380 86390 1
543535 99543535 1001 86380 86390 1
543510 99543510 1001 86380 86390 1
543272 99543272 1001 86380 86390 1
543337 99543337 1001 86380 86390 1
543339 99543339 1001 86380 86390 1
543186 99543186 1001 86380 86390 1
543951 99543951 1001 86380 86390 1
544457 99544457 1001 86380 86390 1
544434 99544434 1001 86380 86390 1
544108 99544108 1001 86380 86390 1
544181 99544181 1001 86380 86390 1
544724 99544724 1001 86380 86390 1
544686 99544686 1001 86380 86390 1
544690 99544690 1001 86380 86390 1
544613 99544613 1001 86380 86390 1
406285 383 1001 27000 27417 1
400406 99400406 1001 86380 86390 1
400910 99400910 1001 86380 86390 1
400999 99400999 1001 86380 86390 1
401687 99401687 1001 86380 86390 1
401765 99401765 1001 86380 86390 1
401773 99401773 1001 86380 86390 1
401991 99401991 1001 86380 86390 1
401949 99401949 1001 86380 86390 1
402121 99402121 1001 86380 86390 1
402240 99402240 1001 86380 86390 1
402223 99402223 1001 86380 86390 1
402356 99402356 1001 86380 86390 1
402718 99402718 1001 86380 86390 1
402829 99402829 1001 86380 86390 1
402944 99402944 1001 86380 86390 1
403181 99403181 1001 86380 86390 1
404126 99404126 1001 86380 86390 1
404697 99404697 1001 86380 86390 1
405114 99405114 1001 86380 86390 1
405402 99405402 1001 86380 86390 1
405422 99405422 1001 86380 86390 1
405843 99405843 1001 86380 86390 1
406400 99406400 1001 86380 86390 1
406516 99406516 1001 86380 86390 1
406639 99406639 1001 86380 86390 1
406767 99406767 1001 86380 86390 1
406870 99406870 1001 86380 86390 1
406986 99406986 1001 86380 86390 1
407170 99407170 1001 86380 86390 1
407688 99407688 1001 86380 86390 1
407759 99407759 1001 86380 86390 1
407912 99407912 1001 86380 86390 1
408094 99408094 1001 86380 86390 1
408002 99408002 1001 86380 86390 1
408632 99408632 1001 86380 86390 1
409188 99409188 1001 86380 86390 1
409237 99409237 1001 86380 86390 1
409675 99409675 1001 86380 86390 1
409621 99409621 1001 86380 86390 1
409718 99409718 1001 86380 86390 1
409975 99409975 1001 86380 86390 1
410006 99410006 1001 86380 86390 1
410277 99410277 1001 86380 86390 1
410551 99410551 1001 86380 86390 1
410788 99410788 1001 86380 86390 1
410986 99410986 1001 86380 86390 1
411263 99411263 1001 86380 86390 1
411390 99411390 1001 86380 86390 1
411375 99411375 1001 86380 86390 1
411537 99411537 1001 86380 86390 1
411735 99411735 1001 86380 86390 1
412200 99412200 1001 86380 86390 1
412341 99412341 1001 86380 86390 1
412426 99412426 1001 86380 86390 1
413489 99413489 1001 86380 86390 1
413508 99413508 1001 86380 86390 1
413146 99413146 1001 86380 86390 1
413098 99413098 1001 86380 86390 1
413081 99413081 1001 86380 86390 1
413255 99413255 1001 86380 86390 1
412687 99412687 1001 86380 86390 1
413971 99413971 1001 86380 86390 1
414082 99414082 1001 86380 86390 1
414968 99414968 1001 86380 86390 1
415172 99415172 1001 86380 86390 1
414991 99414991 1001 86380 86390 1
414637 99414637 1001 86380 86390 1
414903 99414903 1001 86380 86390 1
414748 99414748 1001 86380 86390 1
414412 99414412 1001 86380 86390 1
415335 99415335 1001 86380 86390 1
415385 99415385 1001 86380 86390 1
415322 99415322 1001 86380 86390 1
415488 99415488 1001 86380 86390 1
416609 99416609 1001 86380 86390 1
416756 99416756 1001 86380 86390 1
416909 99416909 1001 86380 86390 1
416350 99416350 1001 86380 86390 1
416076 99416076 1001 86380 86390 1
415953 99415953 1001 86380 86390 1
417236 99417236 1001 86380 86390 1
417185 99417185 1001 86380 86390 1
417501 99417501 1001 86380 86390 1
418549 99418549 1001 86380 86390 1
418504 99418504 1001 86380 86390 1
418463 99418463 1001 86380 86390 1
418521 99418521 1001 86380 86390 1
418572 99418572 1001 86380 86390 1
418335 99418335 1001 86380 86390 1
418062 99418062 1001 86380 86390 1
418214 99418214 1001 86380 86390 1
417638 99417638 1001 86380 86390 1
419136 99419136 1001 86380 86390 1
418859 99418859 1001 86380 86390 1
420194 99420194 1001 86380 86390 1
420152 99420152 1001 86380 86390 1
419665 99419665 1001 86380 86390 1
419984 99419984 1001 86380 86390 1
420036 99420036 1001 86380 86390 1
419726 99419726 1001 86380 86390 1
419654 99419654 1001 86380 86390 1
420028 99420028 1001 86380 86390 1
419318 99419318 1001 86380 86390 1
420490 99420490 1001 86380 86390 1
420542 99420542 1001 86380 86390 1
420823 99420823 1001 86380 86390 1
421922 99421922 1001 86380 86390 1
422048 99422048 1001 86380 86390 1
421333 99421333 1001 86380 86390 1
421529 99421529 1001 86380 86390 1
420940 99420940 1001 86380 86390 1
420867 99420867 1001 86380 86390 1
421195 99421195 1001 86380 86390 1
420847 99420847 1001 86380 86390 1
421117 99421117 1001 86380 86390 1
422427 99422427 1001 86380 86390 1
422212 99422212 1001 86380 86390 1
423723 99423723 1001 86380 86390 1
423733 99423733 1001 86380 86390 1
423131 99423131 1001 86380 86390 1
423117 99423117 1001 86380 86390 1
423285 99423285 1001 86380 86390 1
422560 99422560 1001 86380 86390 1
424100 99424100 1001 86380 86390 1
423995 99423995 1001 86380 86390 1
423863 99423863 1001 86380 86390 1
425225 99425225 1001 86380 86390 1
424739 99424739 1001 86380 86390 1
424816 99424816 1001 86380 86390 1
424296 99424296 1001 86380 86390 1
424407 99424407 1001 86380 86390 1
425539 99425539 1001 86380 86390 1
425391 99425391 1001 86380 86390 1
427075 99427075 1001 86380 86390 1
426643 99426643 1001 86380 86390 1
426422 99426422 1001 86380 86390 1
426580 99426580 1001 86380 86390 1
425848 99425848 1001 86380 86390 1
427245 99427245 1001 86380 86390 1
428439 99428439 1001 86380 86390 1
428623 99428623 1001 86380 86390 1
428510 99428510 1001 86380 86390 1
428663 99428663 1001 86380 86390 1
427851 99427851 1001 86380 86390 1
429071 99429071 1001 86380 86390 1
428807 99428807 1001 86380 86390 1
428904 99428904 1001 86380 86390 1
430162 99430162 1001 86380 86390 1
429909 99429909 1001 86380 86390 1
429433 99429433 1001 86380 86390 1
430538 99430538 1001 86380 86390 1
431691 99431691 1001 86380 86390 1
431874 99431874 1001 86380 86390 1
431601 99431601 1001 86380 86390 1
431145 99431145 1001 86380 86390 1
431180 99431180 1001 86380 86390 1
433544 99433544 1001 86380 86390 1
433050 99433050 1001 86380 86390 1
433251 99433251 1001 86380 86390 1
433202 99433202 1001 86380 86390 1
432957 99432957 1001 86380 86390 1
432802 99432802 1001 86380 86390 1
432710 99432710 1001 86380 86390 1
433786 99433786 1001 86380 86390 1
435109 99435109 1001 86380 86390 1
435335 99435335 1001 86380 86390 1
434693 99434693 1001 86380 86390 1
434427 99434427 1001 86380 86390 1
434324 99434324 1001 86380 86390 1
435458 99435458 1001 86380 86390 1
435742 99435742 1001 86380 86390 1
436751 99436751 1001 86380 86390 1
436036 99436036 1001 86380 86390 1
436311 99436311 1001 86380 86390 1
436247 99436247 1001 86380 86390 1
436210 99436210 1001 86380 86390 1
437253 99437253 1001 86380 86390 1
300028 99300028 1001 86380 86390 1
437209 99437209 1001 86380 86390 1
300574 99300574 1001 86380 86390 1
300641 99300641 1001 86380 86390 1
300355 99300355 1001 86380 86390 1
300450 99300450 1001 86380 86390 1
300516 99300516 1001 86380 86390 1
300843 99300843 1001 86380 86390 1
300742 99300742 1001 86380 86390 1
301509 99301509 1001 86380 86390 1
301234 99301234 1001 86380 86390 1
301197 99301197 1001 86380 86390 1
300991 99300991 1001 86380 86390 1
301043 99301043 1001 86380 86390 1
300995 99300995 1001 86380 86390 1
301673 99301673 1001 86380 86390 1
302139 99302139 1001 86380 86390 1
301893 99301893 1001 86380 86390 1
302463 99302463 1001 86380 86390 1
303055 99303055 1001 86380 86390 1
302887 99302887 1001 86380 86390 1
302703 99302703 1001 86380 86390 1
302748 99302748 1001 86380 86390 1
303250 99303250 1001 86380 86390 1
303835 99303835 1001 86380 86390 1
303916 99303916 1001 86380 86390 1
303493 99303493 1001 86380 86390 1
303430 99303430 1001 86380 86390 1
303553 99303553 1001 86380 86390 1
304113 99304113 1001 86380 86390 1
304615 99304615 1001 86380 86390 1
304568 99304568 1001 86380 86390 1
304548 99304548 1001 86380 86390 1
304303 99304303 1001 86380 86390 1
305012 99305012 1001 86380 86390 1
304930 99304930 1001 86380 86390 1
305047 99305047 1001 86380 86390 1
305541 99305541 1001 86380 86390 1
305302 99305302 1001 86380 86390 1
305282 99305282 1001 86380 86390 1
305245 99305245 1001 86380 86390 1
305132 99305132 1001 86380 86390 1
305133 99305133 1001 86380 86390 1
500066 99500066 1001 86380 86390 1
500187 99500187 1001 86380 86390 1
305691 99305691 1001 86380 86390 1
500783 99500783 1001 86380 86390 1
500677 99500677 1001 86380 86390 1
500793 99500793 1001 86380 86390 1
500808 99500808 1001 86380 86390 1
500505 99500505 1001 86380 86390 1
500488 99500488 1001 86380 86390 1
500214 99500214 1001 86380 86390 1
500292 99500292 1001 86380 86390 1
500293 99500293 1001 86380 86390 1
500878 99500878 1001 86380 86390 1
501638 99501638 1001 86380 86390 1
501538 99501538 1001 86380 86390 1
501402 99501402 1001 86380 86390 1
501366 99501366 1001 86380 86390 1
501264 99501264 1001 86380 86390 1
501355 99501355 1001 86380 86390 1
501063 99501063 1001 86380 86390 1
501780 99501780 1001 86380 86390 1
501837 99501837 1001 86380 86390 1
502363 99502363 1001 86380 86390 1
502391 99502391 1001 86380 86390 1
502440 99502440 1001 86380 86390 1
502067 99502067 1001 86380 86390 1
502027 99502027 1001 86380 86390 1
502612 99502612 1001 86380 86390 1
503124 99503124 1001 86380 86390 1
503025 99503025 1001 86380 86390 1
502885 99502885 1001 86380 86390 1
503072 99503072 1001 86380 86390 1
502770 99502770 1001 86380 86390 1
503449 99503449 1001 86380 86390 1
503350 99503350 1001 86380 86390 1
503391 99503391 1001 86380 86390 1
503983 99503983 1001 86380 86390 1
503849 99503849 1001 86380 86390 1
503811 99503811 1001 86380 86390 1
503787 99503787 1001 86380 86390 1
503895 99503895 1001 86380 86390 1
503871 99503871 1001 86380 86390 1
504763 99504763 1001 86380 86390 1
504912 99504912 1001 86380 86390 1
504565 99504565 1001 86380 86390 1
504708 99504708 1001 86380 86390 1
504530 99504530 1001 86380 86390 1
504486 99504486 1001 86380 86390 1
505628 99505628 1001 86380 86390 1
505769 99505769 1001 86380 86390 1
505699 99505699 1001 86380 86390 1
505572 99505572 1001 86380 86390 1
505453 99505453 1001 86380 86390 1
505446 99505446 1001 86380 86390 1
505175 99505175 1001 86380 86390 1
505824 99505824 1001 86380 86390 1
506412 99506412 1001 86380 86390 1
506351 99506351 1001 86380 86390 1
506316 99506316 1001 86380 86390 1
506200 99506200 1001 86380 86390 1
506079 99506079 1001 86380 86390 1
506685 99506685 1001 86380 86390 1
506610 99506610 1001 86380 86390 1
506614 99506614 1001 86380 86390 1
507335 99507335 1001 86380 86390 1
507211 99507211 1001 86380 86390 1
506955 99506955 1001 86380 86390 1
507552 99507552 1001 86380 86390 1
507440 99507440 1001 86380 86390 1
508133 99508133 1001 86380 86390 1
507654 99507654 1001 86380 86390 1
507669 99507669 1001 86380 86390 1
508408 99508408 1001 86380 86390 1
508436 99508436 1001 86380 86390 1
508321 99508321 1001 86380 86390 1
508930 99508930 1001 86380 86390 1
509794 99509794 1001 86380 86390 1
509606 99509606 1001 86380 86390 1
509491 99509491 1001 86380 86390 1
509296 99509296 1001 86380 86390 1
509351 99509351 1001 86380 86390 1
510068 99510068 1001 86380 86390 1
510023 99510023 1001 86380 86390 1
510572 99510572 1001 86380 86390 1
510351 99510351 1001 86380 86390 1
510778 99510778 1001 86380 86390 1
511348 99511348 1001 86380 86390 1
512026 99512026 1001 86380 86390 1
512142 99512142 1001 86380 86390 1
511974 99511974 1001 86380 86390 1
511884 99511884 1001 86380 86390 1
512540 99512540 1001 86380 86390 1
513201 99513201 1001 86380 86390 1
512858 99512858 1001 86380 86390 1
513311 99513311 1001 86380 86390 1
513273 99513273 1001 86380 86390 1
513995 99513995 1001 86380 86390 1
514031 99514031 1001 86380 86390 1
513799 99513799 1001 86380 86390 1
513680 99513680 1001 86380 86390 1
513522 99513522 1001 86380 86390 1
513603 99513603 1001 86380 86390 1
514063 99514063 1001 86380 86390 1
514823 99514823 1001 86380 86390 1
514680 99514680 1001 86380 86390 1
514573 99514573 1001 86380 86390 1
514874 99514874 1001 86380 86390 1
515676 99515676 1001 86380 86390 1
515108 99515108 1001 86380 86390 1
515267 99515267 1001 86380 86390 1
515840 99515840 1001 86380 86390 1
515756 99515756 1001 86380 86390 1
516471 99516471 1001 86380 86390 1
516486 99516486 1001 86380 86390 1
516416 99516416 1001 86380 86390 1
516111 99516111 1001 86380 86390 1
515895 99515895 1001 86380 86390 1
515947 99515947 1001 86380 86390 1
516579 99516579 1001 86380 86390 1
516622 99516622 1001 86380 86390 1
517317 99517317 1001 86380 86390 1
517120 99517120 1001 86380 86390 1
517033 99517033 1001 86380 86390 1
516944 99516944 1001 86380 86390 1
517413 99517413 1001 86380 86390 1
517493 99517493 1001 86380 86390 1
517469 99517469 1001 86380 86390 1
517419 99517419 1001 86380 86390 1
517432 99517432 1001 86380 86390 1
517408 99517408 1001 86380 86390 1
517538 99517538 1001 86380 86390 1
517802 99517802 1001 86380 86390 1
517596 99517596 1001 86380 86390 1
518955 99518955 1001 86380 86390 1
518958 99518958 1001 86380 86390 1
518940 99518940 1001 86380 86390 1
518857 99518857 1001 86380 86390 1
518614 99518614 1001 86380 86390 1
518643 99518643 1001 86380 86390 1
518578 99518578 1001 86380 86390 1
518776 99518776 1001 86380 86390 1
518612 99518612 1001 86380 86390 1
518479 99518479 1001 86380 86390 1
519091 99519091 1001 86380 86390 1
519161 99519161 1001 86380 86390 1
519071 99519071 1001 86380 86390 1
519020 99519020 1001 86380 86390 1
519086 99519086 1001 86380 86390 1
519113 99519113 1001 86380 86390 1
519636 99519636 1001 86380 86390 1
519611 99519611 1001 86380 86390 1
519560 99519560 1001 86380 86390 1
519258 99519258 1001 86380 86390 1
519350 99519350 1001 86380 86390 1
519286 99519286 1001 86380 86390 1
520005 99520005 1001 86380 86390 1
519860 99519860 1001 86380 86390 1
520485 99520485 1001 86380 86390 1
520602 99520602 1001 86380 86390 1
520466 99520466 1001 86380 86390 1
520544 99520544 1001 86380 86390 1
520028 99520028 1001 86380 86390 1
520043 99520043 1001 86380 86390 1
520031 99520031 1001 86380 86390 1
520663 99520663 1001 86380 86390 1
521382 99521382 1001 86380 86390 1
521308 99521308 1001 86380 86390 1
521220 99521220 1001 86380 86390 1
520942 99520942 1001 86380 86390 1
520995 99520995 1001 86380 86390 1
521595 99521595 1001 86380 86390 1
521649 99521649 1001 86380 86390 1
521534 99521534 1001 86380 86390 1
521599 99521599 1001 86380 86390 1
522166 99522166 1001 86380 86390 1
522109 99522109 1001 86380 86390 1
521935 99521935 1001 86380 86390 1
522013 99522013 1001 86380 86390 1
522460 99522460 1001 86380 86390 1
522396 99522396 1001 86380 86390 1
522439 99522439 1001 86380 86390 1
522327 99522327 1001 86380 86390 1
523075 99523075 1001 86380 86390 1
522858 99522858 1001 86380 86390 1
522629 99522629 1001 86380 86390 1
522498 99522498 1001 86380 86390 1
523655 99523655 1001 86380 86390 1
523975 99523975 1001 86380 86390 1
524514 99524514 1001 86380 86390 1
524490 99524490 1001 86380 86390 1
524455 99524455 1001 86380 86390 1
524201 99524201 1001 86380 86390 1
525489 99525489 1001 86380 86390 1
525344 99525344 1001 86380 86390 1
525658 99525658 1001 86380 86390 1
526411 99526411 1001 86380 86390 1
526107 99526107 1001 86380 86390 1
526149 99526149 1001 86380 86390 1
526175 99526175 1001 86380 86390 1
526001 99526001 1001 86380 86390 1
525835 99525835 1001 86380 86390 1
525861 99525861 1001 86380 86390 1
526612 99526612 1001 86380 86390 1
527098 99527098 1001 86380 86390 1
527158 99527158 1001 86380 86390 1
526870 99526870 1001 86380 86390 1
526712 99526712 1001 86380 86390 1
526751 99526751 1001 86380 86390 1
526768 99526768 1001 86380 86390 1
527947 99527947 1001 86380 86390 1
527837 99527837 1001 86380 86390 1
527762 99527762 1001 86380 86390 1
527598 99527598 1001 86380 86390 1
528132 99528132 1001 86380 86390 1
528759 99528759 1001 86380 86390 1
528854 99528854 1001 86380 86390 1
528942 99528942 1001 86380 86390 1
529566 99529566 1001 86380 86390 1
529380 99529380 1001 86380 86390 1
529448 99529448 1001 86380 86390 1
529351 99529351 1001 86380 86390 1
529268 99529268 1001 86380 86390 1
529817 99529817 1001 86380 86390 1
529837 99529837 1001 86380 86390 1
529814 99529814 1001 86380 86390 1
530361 99530361 1001 86380 86390 1
530474 99530474 1001 86380 86390 1
530194 99530194 1001 86380 86390 1
529973 99529973 1001 86380 86390 1
530009 99530009 1001 86380 86390 1
531227 99531227 1001 86380 86390 1
531178 99531178 1001 86380 86390 1
531296 99531296 1001 86380 86390 1
531232 99531232 1001 86380 86390 1
530982 99530982 1001 86380 86390 1
530765 99530765 1001 86380 86390 1
531558 99531558 1001 86380 86390 1
531572 99531572 1001 86380 86390 1
532101 99532101 1001 86380 86390 1
531953 99531953 1001 86380 86390 1
531715 99531715 1001 86380 86390 1
531751 99531751 1001 86380 86390 1
532373 99532373 1001 86380 86390 1
532325 99532325 1001 86380 86390 1
532811 99532811 1001 86380 86390 1
533811 99533811 1001 86380 86390 1
533928 99533928 1001 86380 86390 1
534638 99534638 1001 86380 86390 1
534670 99534670 1001 86380 86390 1
534721 99534721 1001 86380 86390 1
535420 99535420 1001 86380 86390 1
535502 99535502 1001 86380 86390 1
535124 99535124 1001 86380 86390 1
535181 99535181 1001 86380 86390 1
536268 99536268 1001 86380 86390 1
535986 99535986 1001 86380 86390 1
535789 99535789 1001 86380 86390 1
535893 99535893 1001 86380 86390 1
536448 99536448 1001 86380 86390 1
537132 99537132 1001 86380 86390 1
536999 99536999 1001 86380 86390 1
537025 99537025 1001 86380 86390 1
537151 99537151 1001 86380 86390 1
536815 99536815 1001 86380 86390 1
536868 99536868 1001 86380 86390 1
536859 99536859 1001 86380 86390 1
536783 99536783 1001 86380 86390 1
536730 99536730 1001 86380 86390 1
536603 99536603 1001 86380 86390 1
536682 99536682 1001 86380 86390 1
537306 99537306 1001 86380 86390 1
537203 99537203 1001 86380 86390 1
537243 99537243 1001 86380 86390 1
537800 99537800 1001 86380 86390 1
537905 99537905 1001 86380 86390 1
537615 99537615 1001 86380 86390 1
538721 99538721 1001 86380 86390 1
538226 99538226 1001 86380 86390 1
538346 99538346 1001 86380 86390 1
538347 99538347 1001 86380 86390 1
538899 99538899 1001 86380 86390 1
539567 99539567 1001 86380 86390 1
539366 99539366 1001 86380 86390 1
539251 99539251 1001 86380 86390 1
539207 99539207 1001 86380 86390 1
539095 99539095 1001 86380 86390 1
539660 99539660 1001 86380 86390 1
540267 99540267 1001 86380 86390 1
540427 99540427 1001 86380 86390 1
540126 99540126 1001 86380 86390 1
540232 99540232 1001 86380 86390 1
539865 99539865 1001 86380 86390 1
541135 99541135 1001 86380 86390 1
540683 99540683 1001 86380 86390 1
541409 99541409 1001 86380 86390 1
541771 99541771 1001 86380 86390 1
541770 99541770 1001 86380 86390 1
541692 99541692 1001 86380 86390 1
542797 99542797 1001 86380 86390 1
542456 99542456 1001 86380 86390 1
542476 99542476 1001 86380 86390 1
543697 99543697 1001 86380 86390 1
543581 99543581 1001 86380 86390 1
543765 99543765 1001 86380 86390 1
543766 99543766 1001 86380 86390 1
543524 99543524 1001 86380 86390 1
543202 99543202 1001 86380 86390 1
543321 99543321 1001 86380 86390 1
543310 99543310 1001 86380 86390 1
543865 99543865 1001 86380 86390 1
543906 99543906 1001 86380 86390 1
544467 99544467 1001 86380 86390 1
544193 99544193 1001 86380 86390 1
544639 99544639 1001 86380 86390 1
544742 99544742 1001 86380 86390 1
544668 99544668 1001 86380 86390 1
544697 99544697 1001 86380 86390 1
516805 847 1002 33042 37957 1
400218 99400218 1001 86380 86390 1
400490 99400490 1001 86380 86390 1
401383 99401383 1001 86380 86390 1
401597 99401597 1001 86380 86390 1
401638 99401638 1001 86380 86390 1
401723 99401723 1001 86380 86390 1
401846 99401846 1001 86380 86390 1
401976 99401976 1001 86380 86390 1
402358 99402358 1001 86380 86390 1
402641 99402641 1001 86380 86390 1
402773 99402773 1001 86380 86390 1
402818 99402818 1001 86380 86390 1
402854 99402854 1001 86380 86390 1
402816 99402816 1001 86380 86390 1
402994 99402994 1001 86380 86390 1
403223 99403223 1001 86380 86390 1
403610 99403610 1001 86380 86390 1
403667 99403667 1001 86380 86390 1
404298 99404298 1001 86380 86390 1
404509 99404509 1001 86380 86390 1
404603 99404603 1001 86380 86390 1
404720 99404720 1001 86380 86390 1
405101 99405101 1001 86380 86390 1
405072 99405072 1001 86380 86390 1
405363 99405363 1001 86380 86390 1
405414 99405414 1001 86380 86390 1
405446 99405446 1001 86380 86390 1
405498 99405498 1001 86380 86390 1
406163 99406163 1001 86380 86390 1
406712 99406712 1001 86380 86390 1
407274 99407274 1001 86380 86390 1
407244 99407244 1001 86380 86390 1
408361 99408361 1001 86380 86390 1
408823 99408823 1001 86380 86390 1
409259 99409259 1001 86380 86390 1
409416 99409416 1001 86380 86390 1
410121 99410121 1001 86380 86390 1
410285 99410285 1001 86380 86390 1
410339 99410339 1001 86380 86390 1
410705 99410705 1001 86380 86390 1
410786 99410786 1001 86380 86390 1
411095 99411095 1001 86380 86390 1
411019 99411019 1001 86380 86390 1
411427 99411427 1001 86380 86390 1
411746 99411746 1001 86380 86390 1
411810 99411810 1001 86380 86390 1
411881 99411881 1001 86380 86390 1
412079 99412079 1001 86380 86390 1
412058 99412058 1001 86380 86390 1
412135 99412135 1001 86380 86390 1
412477 99412477 1001 86380 86390 1
412342 99412342 1001 86380 86390 1
413570 99413570 1001 86380 86390 1
412814 99412814 1001 86380 86390 1
413783 99413783 1001 86380 86390 1
414001 99414001 1001 86380 86390 1
415243 99415243 1001 86380 86390 1
415121 99415121 1001 86380 86390 1
414928 99414928 1001 86380 86390 1
415070 99415070 1001 86380 86390 1
414700 99414700 1001 86380 86390 1
414245 99414245 1001 86380 86390 1
415598 99415598 1001 86380 86390 1
415600 99415600 1001 86380 86390 1
415550 99415550 1001 86380 86390 1
416865 99416865 1001 86380 86390 1
416370 99416370 1001 86380 86390 1
416218 99416218 1001 86380 86390 1
416010 99416010 1001 86380 86390 1
417350 99417350 1001 86380 86390 1
417582 99417582 1001 86380 86390 1
418512 99418512 1001 86380 86390 1
418489 99418489 1001 86380 86390 1
418539 99418539 1001 86380 86390 1
418310 99418310 1001 86380 86390 1
418149 99418149 1001 86380 86390 1
418216 99418216 1001 86380 86390 1
417700 99417700 1001 86380 86390 1
417816 99417816 1001 86380 86390 1
418821 99418821 1001 86380 86390 1
420367 99420367 1001 86380 86390 1
420228 99420228 1001 86380 86390 1
419874 99419874 1001 86380 86390 1
420829 99420829 1001 86380 86390 1
421346 99421346 1001 86380 86390 1
421570 99421570 1001 86380 86390 1
421424 99421424 1001 86380 86390 1
421564 99421564 1001 86380 86390 1
422360 99422360 1001 86380 86390 1
422132 99422132 1001 86380 86390 1
423386 99423386 1001 86380 86390 1
423143 99423143 1001 86380 86390 1
422551 99422551 1001 86380 86390 1
422628 99422628 1001 86380 86390 1
422580 99422580 1001 86380 86390 1
422616 99422616 1001 86380 86390 1
422547 99422547 1001 86380 86390 1
424086 99424086 1001 86380 86390 1
425086 99425086 1001 86380 86390 1
425128 99425128 1001 86380 86390 1
425288 99425288 1001 86380 86390 1
424764 99424764 1001 86380 86390 1
424809 99424809 1001 86380 86390 1
424298 99424298 1001 86380 86390 1
425591 99425591 1001 86380 86390 1
425456 99425456 1001 86380 86390 1
426888 99426888 1001 86380 86390 1
426628 99426628 1001 86380 86390 1
426639 99426639 1001 86380 86390 1
426187 99426187 1001 86380 86390 1
425858 99425858 1001 86380 86390 1
427294 99427294 1001 86380 86390 1
427374 99427374 1001 86380 86390 1
428388 99428388 1001 86380 86390 1
428584 99428584 1001 86380 86390 1
428629 99428629 1001 86380 86390 1
427708 99427708 1001 86380 86390 1
427791 99427791 1001 86380 86390 1
428866 99428866 1001 86380 86390 1
428873 99428873 1001 86380 86390 1
429090 99429090 1001 86380 86390 1
430217 99430217 1001 86380 86390 1
430291 99430291 1001 86380 86390 1
429957 99429957 1001 86380 86390 1
429798 99429798 1001 86380 86390 1
429397 99429397 1001 86380 86390 1
429335 99429335 1001 86380 86390 1
429378 99429378 1001 86380 86390 1
430627 99430627 1001 86380 86390 1
431772 99431772 1001 86380 86390 1
431756 99431756 1001 86380 86390 1
431811 99431811 1001 86380 86390 1
431905 99431905 1001 86380 86390 1
431316 99431316 1001 86380 86390 1
431300 99431300 1001 86380 86390 1
430836 99430836 1001 86380 86390 1
432394 99432394 1001 86380 86390 1
433378 99433378 1001 86380 86390 1
432928 99432928 1001 86380 86390 1
432566 99432566 1001 86380 86390 1
432659 99432659 1001 86380 86390 1
434019 99434019 1001 86380 86390 1
433980 99433980 1001 86380 86390 1
434060 99434060 1001 86380 86390 1
435011 99435011 1001 86380 86390 1
434766 99434766 1001 86380 86390 1
435627 99435627 1001 86380 86390 1
435651 99435651 1001 86380 86390 1
435879 99435879 1001 86380 86390 1
437092 99437092 1001 86380 86390 1
436539 99436539 1001 86380 86390 1
436105 99436105 1001 86380 86390 1
437349 99437349 1001 86380 86390 1
300000 99300000 1001 86380 86390 1
300531 99300531 1001 86380 86390 1
300547 99300547 1001 86380 86390 1
300173 99300173 1001 86380 86390 1
300279 99300279 1001 86380 86390 1
300119 99300119 1001 86380 86390 1
300824 99300824 1001 86380 86390 1
301474 99301474 1001 86380 86390 1
301338 99301338 1001 86380 86390 1
301267 99301267 1001 86380 86390 1
301166 99301166 1001 86380 86390 1
301141 99301141 1001 86380 86390 1
301111 99301111 1001 86380 86390 1
301738 99301738 1001 86380 86390 1
301613 99301613 1001 86380 86390 1
302374 99302374 1001 86380 86390 1
302019 99302019 1001 86380 86390 1
302098 99302098 1001 86380 86390 1
302034 99302034 1001 86380 86390 1
301796 99301796 1001 86380 86390 1
301966 99301966 1001 86380 86390 1
302392 99302392 1001 86380 86390 1
302524 99302524 1001 86380 86390 1
302488 99302488 1001 86380 86390 1
303194 99303194 1001 86380 86390 1
302975 99302975 1001 86380 86390 1
303281 99303281 1001 86380 86390 1
303232 99303232 1001 86380 86390 1
303931 99303931 1001 86380 86390 1
303438 99303438 1001 86380 86390 1
303542 99303542 1001 86380 86390 1
303511 99303511 1001 86380 86390 1
304785 99304785 1001 86380 86390 1
304740 99304740 1001 86380 86390 1
304715 99304715 1001 86380 86390 1
304538 99304538 1001 86380 86390 1
304369 99304369 1001 86380 86390 1
304374 99304374 1001 86380 86390 1
304325 99304325 1001 86380 86390 1
305029 99305029 1001 86380 86390 1
305638 99305638 1001 86380 86390 1
305288 99305288 1001 86380 86390 1
305344 99305344 1001 86380 86390 1
305322 99305322 1001 86380 86390 1
305134 99305134 1001 86380 86390 1
500615 99500615 1001 86380 86390 1
500457 99500457 1001 86380 86390 1
500297 99500297 1001 86380 86390 1
500318 99500318 1001 86380 86390 1
501302 99501302 1001 86380 86390 1
501661 99501661 1001 86380 86390 1
502404 99502404 1001 86380 86390 1
502381 99502381 1001 86380 86390 1
502186 99502186 1001 86380 86390 1
502190 99502190 1001 86380 86390 1
502229 99502229 1001 86380 86390 1
502061 99502061 1001 86380 86390 1
501928 99501928 1001 86380 86390 1
502488 99502488 1001 86380 86390 1
502569 99502569 1001 86380 86390 1
502601 99502601 1001 86380 86390 1
503148 99503148 1001 86380 86390 1
502970 99502970 1001 86380 86390 1
503029 99503029 1001 86380 86390 1
502866 99502866 1001 86380 86390 1
503342 99503342 1001 86380 86390 1
503439 99503439 1001 86380 86390 1
503389 99503389 1001 86380 86390 1
503402 99503402 1001 86380 86390 1
504088 99504088 1001 86380 86390 1
504115 99504115 1001 86380 86390 1
503850 99503850 1001 86380 86390 1
503877 99503877 1001 86380 86390 1
503725 99503725 1001 86380 86390 1
503894 99503894 1001 86380 86390 1
503655 99503655 1001 86380 86390 1
503698 99503698 1001 86380 86390 1
504636 99504636 1001 86380 86390 1
504534 99504534 1001 86380 86390 1
504542 99504542 1001 86380 86390 1
504491 99504491 1001 86380 86390 1
504451 99504451 1001 86380 86390 1
504490 99504490 1001 86380 86390 1
505612 99505612 1001 86380 86390 1
505405 99505405 1001 86380 86390 1
505563 99505563 1001 86380 86390 1
505836 99505836 1001 86380 86390 1
505825 99505825 1001 86380 86390 1
506303 99506303 1001 86380 86390 1
506043 99506043 1001 86380 86390 1
506026 99506026 1001 86380 86390 1
506748 99506748 1001 86380 86390 1
506600 99506600 1001 86380 86390 1
507329 99507329 1001 86380 86390 1
507368 99507368 1001 86380 86390 1
507024 99507024 1001 86380 86390 1
506907 99506907 1001 86380 86390 1
506973 99506973 1001 86380 86390 1
506845 99506845 1001 86380 86390 1
507508 99507508 1001 86380 86390 1
508210 99508210 1001 86380 86390 1
508208 99508208 1001 86380 86390 1
507923 99507923 1001 86380 86390 1
508039 99508039 1001 86380 86390 1
508888 99508888 1001 86380 86390 1
508729 99508729 1001 86380 86390 1
509271 99509271 1001 86380 86390 1
509208 99509208 1001 86380 86390 1
509108 99509108 1001 86380 86390 1
509846 99509846 1001 86380 86390 1
509592 99509592 1001 86380 86390 1
509557 99509557 1001 86380 86390 1
509358 99509358 1001 86380 86390 1
509323 99509323 1001 86380 86390 1
509362 99509362 1001 86380 86390 1
509473 99509473 1001 86380 86390 1
510097 99510097 1001 86380 86390 1
510577 99510577 1001 86380 86390 1
510379 99510379 1001 86380 86390 1
510313 99510313 1001 86380 86390 1
510262 99510262 1001 86380 86390 1
510803 99510803 1001 86380 86390 1
511353 99511353 1001 86380 86390 1
510970 99510970 1001 86380 86390 1
510946 99510946 1001 86380 86390 1
511018 99511018 1001 86380 86390 1
511694 99511694 1001 86380 86390 1
510932 99510932 1001 86380 86390 1
511564 99511564 1001 86380 86390 1
511585 99511585 1001 86380 86390 1
511572 99511572 1001 86380 86390 1
512224 99512224 1001 86380 86390 1
512318 99512318 1001 86380 86390 1
512243 99512243 1001 86380 86390 1
511879 99511879 1001 86380 86390 1
511776 99511776 1001 86380 86390 1
511790 99511790 1001 86380 86390 1
511946 99511946 1001 86380 86390 1
511834 99511834 1001 86380 86390 1
512526 99512526 1001 86380 86390 1
512578 99512578 1001 86380 86390 1
513078 99513078 1001 86380 86390 1
512810 99512810 1001 86380 86390 1
512941 99512941 1001 86380 86390 1
512768 99512768 1001 86380 86390 1
512619 99512619 1001 86380 86390 1
512710 99512710 1001 86380 86390 1
513216 99513216 1001 86380 86390 1
513275 99513275 1001 86380 86390 1
513355 99513355 1001 86380 86390 1
513416 99513416 1001 86380 86390 1
514093 99514093 1001 86380 86390 1
514675 99514675 1001 86380 86390 1
514498 99514498 1001 86380 86390 1
514285 99514285 1001 86380 86390 1
514286 99514286 1001 86380 86390 1
514884 99514884 1001 86380 86390 1
514863 99514863 1001 86380 86390 1
515494 99515494 1001 86380 86390 1
515612 99515612 1001 86380 86390 1
515631 99515631 1001 86380 86390 1
515302 99515302 1001 86380 86390 1
515800 99515800 1001 86380 86390 1
515814 99515814 1001 86380 86390 1
515857 99515857 1001 86380 86390 1
516437 99516437 1001 86380 86390 1
516339 99516339 1001 86380 86390 1
516188 99516188 1001 86380 86390 1
515954 99515954 1001 86380 86390 1
515897 99515897 1001 86380 86390 1
516066 99516066 1001 86380 86390 1
516533 99516533 1001 86380 86390 1
516701 99516701 1001 86380 86390 1
517189 99517189 1001 86380 86390 1
517047 99517047 1001 86380 86390 1
516919 99516919 1001 86380 86390 1
517491 99517491 1001 86380 86390 1
517835 99517835 1001 86380 86390 1
517687 99517687 1001 86380 86390 1
518812 99518812 1001 86380 86390 1
518916 99518916 1001 86380 86390 1
518826 99518826 1001 86380 86390 1
518609 99518609 1001 86380 86390 1
518712 99518712 1001 86380 86390 1
518570 99518570 1001 86380 86390 1
519061 99519061 1001 86380 86390 1
519596 99519596 1001 86380 86390 1
519496 99519496 1001 86380 86390 1
519540 99519540 1001 86380 86390 1
519324 99519324 1001 86380 86390 1
519236 99519236 1001 86380 86390 1
519204 99519204 1001 86380 86390 1
520015 99520015 1001 86380 86390 1
520576 99520576 1001 86380 86390 1
520591 99520591 1001 86380 86390 1
520250 99520250 1001 86380 86390 1
520844 99520844 1001 86380 86390 1
520845 99520845 1001 86380 86390 1
520667 99520667 1001 86380 86390 1
520804 99520804 1001 86380 86390 1
521307 99521307 1001 86380 86390 1
521183 99521183 1001 86380 86390 1
521238 99521238 1001 86380 86390 1
520859 99520859 1001 86380 86390 1
520848 99520848 1001 86380 86390 1
521480 99521480 1001 86380 86390 1
521501 99521501 1001 86380 86390 1
522175 99522175 1001 86380 86390 1
521937 99521937 1001 86380 86390 1
521916 99521916 1001 86380 86390 1
521827 99521827 1001 86380 86390 1
521847 99521847 1001 86380 86390 1
521720 99521720 1001 86380 86390 1
521786 99521786 1001 86380 86390 1
522304 99522304 1001 86380 86390 1
522359 99522359 1001 86380 86390 1
522308 99522308 1001 86380 86390 1
522418 99522418 1001 86380 86390 1
522890 99522890 1001 86380 86390 1
522853 99522853 1001 86380 86390 1
522752 99522752 1001 86380 86390 1
522910 99522910 1001 86380 86390 1
522646 99522646 1001 86380 86390 1
522638 99522638 1001 86380 86390 1
523223 99523223 1001 86380 86390 1
523270 99523270 1001 86380 86390 1
523911 99523911 1001 86380 86390 1
523820 99523820 1001 86380 86390 1
523701 99523701 1001 86380 86390 1
523572 99523572 1001 86380 86390 1
523507 99523507 1001 86380 86390 1
523339 99523339 1001 86380 86390 1
523487 99523487 1001 86380 86390 1
523981 99523981 1001 86380 86390 1
524089 99524089 1001 86380 86390 1
524382 99524382 1001 86380 86390 1
524176 99524176 1001 86380 86390 1
524282 99524282 1001 86380 86390 1
524207 99524207 1001 86380 86390 1
524350 99524350 1001 86380 86390 1
524824 99524824 1001 86380 86390 1
525485 99525485 1001 86380 86390 1
525572 99525572 1001 86380 86390 1
525096 99525096 1001 86380 86390 1
525151 99525151 1001 86380 86390 1
525130 99525130 1001 86380 86390 1
525741 99525741 1001 86380 86390 1
526296 99526296 1001 86380 86390 1
526191 99526191 1001 86380 86390 1
526091 99526091 1001 86380 86390 1
526019 99526019 1001 86380 86390 1
525908 99525908 1001 86380 86390 1
525847 99525847 1001 86380 86390 1
527133 99527133 1001 86380 86390 1
526850 99526850 1001 86380 86390 1
526858 99526858 1001 86380 86390 1
526976 99526976 1001 86380 86390 1
526719 99526719 1001 86380 86390 1
526726 99526726 1001 86380 86390 1
526688 99526688 1001 86380 86390 1
527250 99527250 1001 86380 86390 1
527961 99527961 1001 86380 86390 1
528034 99528034 1001 86380 86390 1
527737 99527737 1001 86380 86390 1
527523 99527523 1001 86380 86390 1
528556 99528556 1001 86380 86390 1
528313 99528313 1001 86380 86390 1
529054 99529054 1001 86380 86390 1
528991 99528991 1001 86380 86390 1
529099 99529099 1001 86380 86390 1
529656 99529656 1001 86380 86390 1
529597 99529597 1001 86380 86390 1
529419 99529419 1001 86380 86390 1
529494 99529494 1001 86380 86390 1
529156 99529156 1001 86380 86390 1
529784 99529784 1001 86380 86390 1
530517 99530517 1001 86380 86390 1
530365 99530365 1001 86380 86390 1
530531 99530531 1001 86380 86390 1
530499 99530499 1001 86380 86390 1
530385 99530385 1001 86380 86390 1
530257 99530257 1001 86380 86390 1
530142 99530142 1001 86380 86390 1
529978 99529978 1001 86380 86390 1
530706 99530706 1001 86380 86390 1
530644 99530644 1001 86380 86390 1
530609 99530609 1001 86380 86390 1
531293 99531293 1001 86380 86390 1
531259 99531259 1001 86380 86390 1
531026 99531026 1001 86380 86390 1
531169 99531169 1001 86380 86390 1
531080 99531080 1001 86380 86390 1
531132 99531132 1001 86380 86390 1
530794 99530794 1001 86380 86390 1
531576 99531576 1001 86380 86390 1
531538 99531538 1001 86380 86390 1
531463 99531463 1001 86380 86390 1
532064 99532064 1001 86380 86390 1
531989 99531989 1001 86380 86390 1
531587 99531587 1001 86380 86390 1
531706 99531706 1001 86380 86390 1
532338 99532338 1001 86380 86390 1
533017 99533017 1001 86380 86390 1
532926 99532926 1001 86380 86390 1
533133 99533133 1001 86380 86390 1
533123 99533123 1001 86380 86390 1
533723 99533723 1001 86380 86390 1
533525 99533525 1001 86380 86390 1
533466 99533466 1001 86380 86390 1
533363 99533363 1001 86380 86390 1
533259 99533259 1001 86380 86390 1
534038 99534038 1001 86380 86390 1
533961 99533961 1001 86380 86390 1
534500 99534500 1001 86380 86390 1
534455 99534455 1001 86380 86390 1
534333 99534333 1001 86380 86390 1
534165 99534165 1001 86380 86390 1
534881 99534881 1001 86380 86390 1
534692 99534692 1001 86380 86390 1
535251 99535251 1001 86380 86390 1
534993 99534993 1001 86380 86390 1
535578 99535578 1001 86380 86390 1
536333 99536333 1001 86380 86390 1
536232 99536232 1001 86380 86390 1
535936 99535936 1001 86380 86390 1
536046 99536046 1001 86380 86390 1
536035 99536035 1001 86380 86390 1
537154 99537154 1001 86380 86390 1
536992 99536992 1001 86380 86390 1
536599 99536599 1001 86380 86390 1
536667 99536667 1001 86380 86390 1
537367 99537367 1001 86380 86390 1
537177 99537177 1001 86380 86390 1
537845 99537845 1001 86380 86390 1
537771 99537771 1001 86380 86390 1
537580 99537580 1001 86380 86390 1
537646 99537646 1001 86380 86390 1
538678 99538678 1001 86380 86390 1
538518 99538518 1001 86380 86390 1
538420 99538420 1001 86380 86390 1
538859 99538859 1001 86380 86390 1
538924 99538924 1001 86380 86390 1
539505 99539505 1001 86380 86390 1
539573 99539573 1001 86380 86390 1
539446 99539446 1001 86380 86390 1
539379 99539379 1001 86380 86390 1
539085 99539085 1001 86380 86390 1
539176 99539176 1001 86380 86390 1
539041 99539041 1001 86380 86390 1
539796 99539796 1001 86380 86390 1
539841 99539841 1001 86380 86390 1
540340 99540340 1001 86380 86390 1
540316 99540316 1001 86380 86390 1
540111 99540111 1001 86380 86390 1
539998 99539998 1001 86380 86390 1
540492 99540492 1001 86380 86390 1
540505 99540505 1001 86380 86390 1
540796 99540796 1001 86380 86390 1
540707 99540707 1001 86380 86390 1
540720 99540720 1001 86380 86390 1
540748 99540748 1001 86380 86390 1
541395 99541395 1001 86380 86390 1
541938 99541938 1001 86380 86390 1
541929 99541929 1001 86380 86390 1
541955 99541955 1001 86380 86390 1
541840 99541840 1001 86380 86390 1
541705 99541705 1001 86380 86390 1
541630 99541630 1001 86380 86390 1
541518 99541518 1001 86380 86390 1
542219 99542219 1001 86380 86390 1
542270 99542270 1001 86380 86390 1
542818 99542818 1001 86380 86390 1
542744 99542744 1001 86380 86390 1
542811 99542811 1001 86380 86390 1
542712 99542712 1001 86380 86390 1
542355 99542355 1001 86380 86390 1
543141 99543141 1001 86380 86390 1
543116 99543116 1001 86380 86390 1
543768 99543768 1001 86380 86390 1
543645 99543645 1001 86380 86390 1
543703 99543703 1001 86380 86390 1
543521 99543521 1001 86380 86390 1
543194 99543194 1001 86380 86390 1
543907 99543907 1001 86380 86390 1
544316 99544316 1001 86380 86390 1
544195 99544195 1001 86380 86390 1
544093 99544093 1001 86380 86390 1
544125 99544125 1001 86380 86390 1
544010 99544010 1001 86380 86390 1
544127 99544127 1001 86380 86390 1
544654 99544654 1001 86380 86390 1
516799 960 1001 41478 41777 1
536488 733 1002 36321 43322 1
400034 99400034 1001 86380 86390 1
400154 99400154 1001 86380 86390 1
401185 99401185 1001 86380 86390 1
401195 99401195 1001 86380 86390 1
401667 99401667 1001 86380 86390 1
401937 99401937 1001 86380 86390 1
401855 99401855 1001 86380 86390 1
401970 99401970 1001 86380 86390 1
402088 99402088 1001 86380 86390 1
402254 99402254 1001 86380 86390 1
402336 99402336 1001 86380 86390 1
402314 99402314 1001 86380 86390 1
402320 99402320 1001 86380 86390 1
402450 99402450 1001 86380 86390 1
402671 99402671 1001 86380 86390 1
402731 99402731 1001 86380 86390 1
402732 99402732 1001 86380 86390 1
403329 99403329 1001 86380 86390 1
403269 99403269 1001 86380 86390 1
403350 99403350 1001 86380 86390 1
403421 99403421 1001 86380 86390 1
403614 99403614 1001 86380 86390 1
403607 99403607 1001 86380 86390 1
403991 99403991 1001 86380 86390 1
404048 99404048 1001 86380 86390 1
404221 99404221 1001 86380 86390 1
404526 99404526 1001 86380 86390 1
404555 99404555 1001 86380 86390 1
404768 99404768 1001 86380 86390 1
404710 99404710 1001 86380 86390 1
405200 99405200 1001 86380 86390 1
405236 99405236 1001 86380 86390 1
405988 99405988 1001 86380 86390 1
406185 99406185 1001 86380 86390 1
406281 99406281 1001 86380 86390 1
406708 99406708 1001 86380 86390 1
406772 99406772 1001 86380 86390 1
406860 99406860 1001 86380 86390 1
407320 99407320 1001 86380 86390 1
407401 99407401 1001 86380 86390 1
407932 99407932 1001 86380 86390 1
407968 99407968 1001 86380 86390 1
408071 99408071 1001 86380 86390 1
408380 99408380 1001 86380 86390 1
408844 99408844 1001 86380 86390 1
408824 99408824 1001 86380 86390 1
409292 99409292 1001 86380 86390 1
409331 99409331 1001 86380 86390 1
409424 99409424 1001 86380 86390 1
409641 99409641 1001 86380 86390 1
410152 99410152 1001 86380 86390 1
410204 99410204 1001 86380 86390 1
410143 99410143 1001 86380 86390 1
410465 99410465 1001 86380 86390 1
410508 99410508 1001 86380 86390 1
410701 99410701 1001 86380 86390 1
410852 99410852 1001 86380 86390 1
411012 99411012 1001 86380 86390 1
411098 99411098 1001 86380 86390 1
411354 99411354 1001 86380 86390 1
411488 99411488 1001 86380 86390 1
411743 99411743 1001 86380 86390 1
411995 99411995 1001 86380 86390 1
412219 99412219 1001 86380 86390 1
413627 99413627 1001 86380 86390 1
413530 99413530 1001 86380 86390 1
412625 99412625 1001 86380 86390 1
414015 99414015 1001 86380 86390 1
413929 99413929 1001 86380 86390 1
413958 99413958 1001 86380 86390 1
413744 99413744 1001 86380 86390 1
413751 99413751 1001 86380 86390 1
415101 99415101 1001 86380 86390 1
414616 99414616 1001 86380 86390 1
414900 99414900 1001 86380 86390 1
414177 99414177 1001 86380 86390 1
416811 99416811 1001 86380 86390 1
416955 99416955 1001 86380 86390 1
416919 99416919 1001 86380 86390 1
416564 99416564 1001 86380 86390 1
415862 99415862 1001 86380 86390 1
416065 99416065 1001 86380 86390 1
415840 99415840 1001 86380 86390 1
417345 99417345 1001 86380 86390 1
417392 99417392 1001 86380 86390 1
418404 99418404 1001 86380 86390 1
417887 99417887 1001 86380 86390 1
419129 99419129 1001 86380 86390 1
419070 99419070 1001 86380 86390 1
419847 99419847 1001 86380 86390 1
419325 99419325 1001 86380 86390 1
420465 99420465 1001 86380 86390 1
420543 99420543 1001 86380 86390 1
420532 99420532 1001 86380 86390 1
422356 99422356 1001 86380 86390 1
423724 99423724 1001 86380 86390 1
423643 99423643 1001 86380 86390 1
423219 99423219 1001 86380 86390 1
422578 99422578 1001 86380 86390 1
423873 99423873 1001 86380 86390 1
425298 99425298 1001 86380 86390 1
425133 99425133 1001 86380 86390 1
425166 99425166 1001 86380 86390 1
424446 99424446 1001 86380 86390 1
425544 99425544 1001 86380 86390 1
426748 99426748 1001 86380 86390 1
426482 99426482 1001 86380 86390 1
426670 99426670 1001 86380 86390 1
426541 99426541 1001 86380 86390 1
425952 99425952 1001 86380 86390 1
428543 99428543 1001 86380 86390 1
428413 99428413 1001 86380 86390 1
428330 99428330 1001 86380 86390 1
427940 99427940 1001 86380 86390 1
427880 99427880 1001 86380 86390 1
427806 99427806 1001 86380 86390 1
427727 99427727 1001 86380 86390 1
429007 99429007 1001 86380 86390 1
430199 99430199 1001 86380 86390 1
429974 99429974 1001 86380 86390 1
429616 99429616 1001 86380 86390 1
429428 99429428 1001 86380 86390 1
429562 99429562 1001 86380 86390 1
430521 99430521 1001 86380 86390 1
431529 99431529 1001 86380 86390 1
431609 99431609 1001 86380 86390 1
432349 99432349 1001 86380 86390 1
432417 99432417 1001 86380 86390 1
433007 99433007 1001 86380 86390 1
432963 99432963 1001 86380 86390 1
432702 99432702 1001 86380 86390 1
432842 99432842 1001 86380 86390 1
433783 99433783 1001 86380 86390 1
433789 99433789 1001 86380 86390 1
433926 99433926 1001 86380 86390 1
433960 99433960 1001 86380 86390 1
434880 99434880 1001 86380 86390 1
434632 99434632 1001 86380 86390 1
434144 99434144 1001 86380 86390 1
434550 99434550 1001 86380 86390 1
435806 99435806 1001 86380 86390 1
436879 99436879 1001 86380 86390 1
437035 99437035 1001 86380 86390 1
436320 99436320 1001 86380 86390 1
437293 99437293 1001 86380 86390 1
300095 99300095 1001 86380 86390 1
300607 99300607 1001 86380 86390 1
300573 99300573 1001 86380 86390 1
300404 99300404 1001 86380 86390 1
300184 99300184 1001 86380 86390 1
300818 99300818 1001 86380 86390 1
300922 99300922 1001 86380 86390 1
300759 99300759 1001 86380 86390 1
301375 99301375 1001 86380 86390 1
301466 99301466 1001 86380 86390 1
301520 99301520 1001 86380 86390 1
301349 99301349 1001 86380 86390 1
301150 99301150 1001 86380 86390 1
300999 99300999 1001 86380 86390 1
300981 99300981 1001 86380 86390 1
301629 99301629 1001 86380 86390 1
301647 99301647 1001 86380 86390 1
301648 99301648 1001 86380 86390 1
302292 99302292 1001 86380 86390 1
302321 99302321 1001 86380 86390 1
301995 99301995 1001 86380 86390 1
302073 99302073 1001 86380 86390 1
302065 99302065 1001 86380 86390 1
302055 99302055 1001 86380 86390 1
302083 99302083 1001 86380 86390 1
301877 99301877 1001 86380 86390 1
301898 99301898 1001 86380 86390 1
302486 99302486 1001 86380 86390 1
302992 99302992 1001 86380 86390 1
303233 99303233 1001 86380 86390 1
303670 99303670 1001 86380 86390 1
304120 99304120 1001 86380 86390 1
304665 99304665 1001 86380 86390 1
304453 99304453 1001 86380 86390 1
304481 99304481 1001 86380 86390 1
304521 99304521 1001 86380 86390 1
304422 99304422 1001 86380 86390 1
304973 99304973 1001 86380 86390 1
304872 99304872 1001 86380 86390 1
304978 99304978 1001 86380 86390 1
305563 99305563 1001 86380 86390 1
305424 99305424 1001 86380 86390 1
305079 99305079 1001 86380 86390 1
305686 99305686 1001 86380 86390 1
500015 99500015 1001 86380 86390 1
500055 99500055 1001 86380 86390 1
500043 99500043 1001 86380 86390 1
500112 99500112 1001 86380 86390 1
500701 99500701 1001 86380 86390 1
500481 99500481 1001 86380 86390 1
500235 99500235 1001 86380 86390 1
500372 99500372 1001 86380 86390 1
500985 99500985 1001 86380 86390 1
501626 99501626 1001 86380 86390 1
501628 99501628 1001 86380 86390 1
501369 99501369 1001 86380 86390 1
501253 99501253 1001 86380 86390 1
501397 99501397 1001 86380 86390 1
501262 99501262 1001 86380 86390 1
501020 99501020 1001 86380 86390 1
501779 99501779 1001 86380 86390 1
501814 99501814 1001 86380 86390 1
501830 99501830 1001 86380 86390 1
502372 99502372 1001 86380 86390 1
502179 99502179 1001 86380 86390 1
502077 99502077 1001 86380 86390 1
502566 99502566 1001 86380 86390 1
502557 99502557 1001 86380 86390 1
502482 99502482 1001 86380 86390 1
502486 99502486 1001 86380 86390 1
503275 99503275 1001 86380 86390 1
503281 99503281 1001 86380 86390 1
502774 99502774 1001 86380 86390 1
502720 99502720 1001 86380 86390 1
503382 99503382 1001 86380 86390 1
504041 99504041 1001 86380 86390 1
504093 99504093 1001 86380 86390 1
503997 99503997 1001 86380 86390 1
504106 99504106 1001 86380 86390 1
504052 99504052 1001 86380 86390 1
503975 99503975 1001 86380 86390 1
503810 99503810 1001 86380 86390 1
503843 99503843 1001 86380 86390 1
503780 99503780 1001 86380 86390 1
503793 99503793 1001 86380 86390 1
504296 99504296 1001 86380 86390 1
503497 99503497 1001 86380 86390 1
504223 99504223 1001 86380 86390 1
504214 99504214 1001 86380 86390 1
504189 99504189 1001 86380 86390 1
504773 99504773 1001 86380 86390 1
504578 99504578 1001 86380 86390 1
504658 99504658 1001 86380 86390 1
504556 99504556 1001 86380 86390 1
504980 99504980 1001 86380 86390 1
505078 99505078 1001 86380 86390 1
505495 99505495 1001 86380 86390 1
505268 99505268 1001 86380 86390 1
505158 99505158 1001 86380 86390 1
505915 99505915 1001 86380 86390 1
505934 99505934 1001 86380 86390 1
506017 99506017 1001 86380 86390 1
506782 99506782 1001 86380 86390 1
506731 99506731 1001 86380 86390 1
507223 99507223 1001 86380 86390 1
507136 99507136 1001 86380 86390 1
506920 99506920 1001 86380 86390 1
506811 99506811 1001 86380 86390 1
506838 99506838 1001 86380 86390 1
508058 99508058 1001 86380 86390 1
508177 99508177 1001 86380 86390 1
508239 99508239 1001 86380 86390 1
507998 99507998 1001 86380 86390 1
507798 99507798 1001 86380 86390 1
508265 99508265 1001 86380 86390 1
508331 99508331 1001 86380 86390 1
508922 99508922 1001 86380 86390 1
508990 99508990 1001 86380 86390 1
508668 99508668 1001 86380 86390 1
508772 99508772 1001 86380 86390 1
508495 99508495 1001 86380 86390 1
508604 99508604 1001 86380 86390 1
508489 99508489 1001 86380 86390 1
508618 99508618 1001 86380 86390 1
508477 99508477 1001 86380 86390 1
508503 99508503 1001 86380 86390 1
509150 99509150 1001 86380 86390 1
509125 99509125 1001 86380 86390 1
509192 99509192 1001 86380 86390 1
509765 99509765 1001 86380 86390 1
509817 99509817 1001 86380 86390 1
509728 99509728 1001 86380 86390 1
509609 99509609 1001 86380 86390 1
509629 99509629 1001 86380 86390 1
509412 99509412 1001 86380 86390 1
510012 99510012 1001 86380 86390 1
510038 99510038 1001 86380 86390 1
510627 99510627 1001 86380 86390 1
510511 99510511 1001 86380 86390 1
510442 99510442 1001 86380 86390 1
510199 99510199 1001 86380 86390 1
510296 99510296 1001 86380 86390 1
510844 99510844 1001 86380 86390 1
510782 99510782 1001 86380 86390 1
510757 99510757 1001 86380 86390 1
511551 99511551 1001 86380 86390 1
511521 99511521 1001 86380 86390 1
511547 99511547 1001 86380 86390 1
511257 99511257 1001 86380 86390 1
511343 99511343 1001 86380 86390 1
510947 99510947 1001 86380 86390 1
511027 99511027 1001 86380 86390 1
511617 99511617 1001 86380 86390 1
511708 99511708 1001 86380 86390 1
511751 99511751 1001 86380 86390 1
512198 99512198 1001 86380 86390 1
512316 99512316 1001 86380 86390 1
512188 99512188 1001 86380 86390 1
512272 99512272 1001 86380 86390 1
512327 99512327 1001 86380 86390 1
511981 99511981 1001 86380 86390 1
511996 99511996 1001 86380 86390 1
512077 99512077 1001 86380 86390 1
511986 99511986 1001 86380 86390 1
512492 99512492 1001 86380 86390 1
512423 99512423 1001 86380 86390 1
513174 99513174 1001 86380 86390 1
513069 99513069 1001 86380 86390 1
512845 99512845 1001 86380 86390 1
512837 99512837 1001 86380 86390 1
513318 99513318 1001 86380 86390 1
513232 99513232 1001 86380 86390 1
513349 99513349 1001 86380 86390 1
513233 99513233 1001 86380 86390 1
513391 99513391 1001 86380 86390 1
513474 99513474 1001 86380 86390 1
514222 99514222 1001 86380 86390 1
514759 99514759 1001 86380 86390 1
514606 99514606 1001 86380 86390 1
514645 99514645 1001 86380 86390 1
514534 99514534 1001 86380 86390 1
514437 99514437 1001 86380 86390 1
515052 99515052 1001 86380 86390 1
514963 99514963 1001 86380 86390 1
515647 99515647 1001 86380 86390 1
515604 99515604 1001 86380 86390 1
515674 99515674 1001 86380 86390 1
515387 99515387 1001 86380 86390 1
515188 99515188 1001 86380 86390 1
515189 99515189 1001 86380 86390 1
515151 99515151 1001 86380 86390 1
516379 99516379 1001 86380 86390 1
516098 99516098 1001 86380 86390 1
517284 99517284 1001 86380 86390 1
517027 99517027 1001 86380 86390 1
517056 99517056 1001 86380 86390 1
517021 99517021 1001 86380 86390 1
516743 99516743 1001 86380 86390 1
516786 99516786 1001 86380 86390 1
516813 99516813 1001 86380 86390 1
517769 99517769 1001 86380 86390 1
517899 99517899 1001 86380 86390 1
517674 99517674 1001 86380 86390 1
518239 99518239 1001 86380 86390 1
518321 99518321 1001 86380 86390 1
518206 99518206 1001 86380 86390 1
518365 99518365 1001 86380 86390 1
518802 99518802 1001 86380 86390 1
518770 99518770 1001 86380 86390 1
518695 99518695 1001 86380 86390 1
518763 99518763 1001 86380 86390 1
518649 99518649 1001 86380 86390 1
518651 99518651 1001 86380 86390 1
519024 99519024 1001 86380 86390 1
519048 99519048 1001 86380 86390 1
519625 99519625 1001 86380 86390 1
519788 99519788 1001 86380 86390 1
519757 99519757 1001 86380 86390 1
519986 99519986 1001 86380 86390 1
519832 99519832 1001 86380 86390 1
519962 99519962 1001 86380 86390 1
519861 99519861 1001 86380 86390 1
520625 99520625 1001 86380 86390 1
520279 99520279 1001 86380 86390 1
520331 99520331 1001 86380 86390 1
520024 99520024 1001 86380 86390 1
520206 99520206 1001 86380 86390 1
520025 99520025 1001 86380 86390 1
520185 99520185 1001 86380 86390 1
521269 99521269 1001 86380 86390 1
521137 99521137 1001 86380 86390 1
521215 99521215 1001 86380 86390 1
521040 99521040 1001 86380 86390 1
522140 99522140 1001 86380 86390 1
522167 99522167 1001 86380 86390 1
522193 99522193 1001 86380 86390 1
522181 99522181 1001 86380 86390 1
522286 99522286 1001 86380 86390 1
522054 99522054 1001 86380 86390 1
522016 99522016 1001 86380 86390 1
522047 99522047 1001 86380 86390 1
521815 99521815 1001 86380 86390 1
522490 99522490 1001 86380 86390 1
522361 99522361 1001 86380 86390 1
522811 99522811 1001 86380 86390 1
522827 99522827 1001 86380 86390 1
522905 99522905 1001 86380 86390 1
522526 99522526 1001 86380 86390 1
522651 99522651 1001 86380 86390 1
523267 99523267 1001 86380 86390 1
523812 99523812 1001 86380 86390 1
523678 99523678 1001 86380 86390 1
523658 99523658 1001 86380 86390 1
523361 99523361 1001 86380 86390 1
524629 99524629 1001 86380 86390 1
524751 99524751 1001 86380 86390 1
524663 99524663 1001 86380 86390 1
524479 99524479 1001 86380 86390 1
524215 99524215 1001 86380 86390 1
524255 99524255 1001 86380 86390 1
525433 99525433 1001 86380 86390 1
525114 99525114 1001 86380 86390 1
524998 99524998 1001 86380 86390 1
525116 99525116 1001 86380 86390 1
525713 99525713 1001 86380 86390 1
525704 99525704 1001 86380 86390 1
526287 99526287 1001 86380 86390 1
526399 99526399 1001 86380 86390 1
526217 99526217 1001 86380 86390 1
526627 99526627 1001 86380 86390 1
526464 99526464 1001 86380 86390 1
527211 99527211 1001 86380 86390 1
527226 99527226 1001 86380 86390 1
526757 99526757 1001 86380 86390 1
526649 99526649 1001 86380 86390 1
527417 99527417 1001 86380 86390 1
527387 99527387 1001 86380 86390 1
527901 99527901 1001 86380 86390 1
528031 99528031 1001 86380 86390 1
527844 99527844 1001 86380 86390 1
527767 99527767 1001 86380 86390 1
527860 99527860 1001 86380 86390 1
527788 99527788 1001 86380 86390 1
527790 99527790 1001 86380 86390 1
527471 99527471 1001 86380 86390 1
527504 99527504 1001 86380 86390 1
528135 99528135 1001 86380 86390 1
528136 99528136 1001 86380 86390 1
528874 99528874 1001 86380 86390 1
528757 99528757 1001 86380 86390 1
528554 99528554 1001 86380 86390 1
528529 99528529 1001 86380 86390 1
528583 99528583 1001 86380 86390 1
528575 99528575 1001 86380 86390 1
528333 99528333 1001 86380 86390 1
528465 99528465 1001 86380 86390 1
528428 99528428 1001 86380 86390 1
529005 99529005 1001 86380 86390 1
529022 99529022 1001 86380 86390 1
529660 99529660 1001 86380 86390 1
529452 99529452 1001 86380 86390 1
529236 99529236 1001 86380 86390 1
529212 99529212 1001 86380 86390 1
529233 99529233 1001 86380 86390 1
529846 99529846 1001 86380 86390 1
530400 99530400 1001 86380 86390 1
530441 99530441 1001 86380 86390 1
530461 99530461 1001 86380 86390 1
530316 99530316 1001 86380 86390 1
530253 99530253 1001 86380 86390 1
529935 99529935 1001 86380 86390 1
531357 99531357 1001 86380 86390 1
531371 99531371 1001 86380 86390 1
530803 99530803 1001 86380 86390 1
532068 99532068 1001 86380 86390 1
532201 99532201 1001 86380 86390 1
532115 99532115 1001 86380 86390 1
531819 99531819 1001 86380 86390 1
531872 99531872 1001 86380 86390 1
531875 99531875 1001 86380 86390 1
531781 99531781 1001 86380 86390 1
532905 99532905 1001 86380 86390 1
532897 99532897 1001 86380 86390 1
532611 99532611 1001 86380 86390 1
532432 99532432 1001 86380 86390 1
533229 99533229 1001 86380 86390 1
533809 99533809 1001 86380 86390 1
533419 99533419 1001 86380 86390 1
533410 99533410 1001 86380 86390 1
533436 99533436 1001 86380 86390 1
533437 99533437 1001 86380 86390 1
533375 99533375 1001 86380 86390 1
533441 99533441 1001 86380 86390 1
533885 99533885 1001 86380 86390 1
534664 99534664 1001 86380 86390 1
534348 99534348 1001 86380 86390 1
534723 99534723 1001 86380 86390 1
534804 99534804 1001 86380 86390 1
534808 99534808 1001 86380 86390 1
535317 99535317 1001 86380 86390 1
535154 99535154 1001 86380 86390 1
534915 99534915 1001 86380 86390 1
536172 99536172 1001 86380 86390 1
536175 99536175 1001 86380 86390 1
536128 99536128 1001 86380 86390 1
536503 99536503 1001 86380 86390 1
536428 99536428 1001 86380 86390 1
537106 99537106 1001 86380 86390 1
537096 99537096 1001 86380 86390 1
536803 99536803 1001 86380 86390 1
536637 99536637 1001 86380 86390 1
537241 99537241 1001 86380 86390 1
537333 99537333 1001 86380 86390 1
537552 99537552 1001 86380 86390 1
537425 99537425 1001 86380 86390 1
537507 99537507 1001 86380 86390 1
538455 99538455 1001 86380 86390 1
538598 99538598 1001 86380 86390 1
538474 99538474 1001 86380 86390 1
538528 99538528 1001 86380 86390 1
538257 99538257 1001 86380 86390 1
538270 99538270 1001 86380 86390 1
538905 99538905 1001 86380 86390 1
538817 99538817 1001 86380 86390 1
538992 99538992 1001 86380 86390 1
539611 99539611 1001 86380 86390 1
539628 99539628 1001 86380 86390 1
539409 99539409 1001 86380 86390 1
539333 99539333 1001 86380 86390 1
539214 99539214 1001 86380 86390 1
539021 99539021 1001 86380 86390 1
539113 99539113 1001 86380 86390 1
539650 99539650 1001 86380 86390 1
539828 99539828 1001 86380 86390 1
539791 99539791 1001 86380 86390 1
540047 99540047 1001 86380 86390 1
539868 99539868 1001 86380 86390 1
539999 99539999 1001 86380 86390 1
540646 99540646 1001 86380 86390 1
540570 99540570 1001 86380 86390 1
540614 99540614 1001 86380 86390 1
541112 99541112 1001 86380 86390 1
541125 99541125 1001 86380 86390 1
541055 99541055 1001 86380 86390 1
541043 99541043 1001 86380 86390 1
541033 99541033 1001 86380 86390 1
541329 99541329 1001 86380 86390 1
541421 99541421 1001 86380 86390 1
541926 99541926 1001 86380 86390 1
542069 99542069 1001 86380 86390 1
542050 99542050 1001 86380 86390 1
542039 99542039 1001 86380 86390 1
541789 99541789 1001 86380 86390 1
541740 99541740 1001 86380 86390 1
541560 99541560 1001 86380 86390 1
542208 99542208 1001 86380 86390 1
542130 99542130 1001 86380 86390 1
542131 99542131 1001 86380 86390 1
542608 99542608 1001 86380 86390 1
542376 99542376 1001 86380 86390 1
542515 99542515 1001 86380 86390 1
543086 99543086 1001 86380 86390 1
543716 99543716 1001 86380 86390 1
543476 99543476 1001 86380 86390 1
543347 99543347 1001 86380 86390 1
543208 99543208 1001 86380 86390 1
543860 99543860 1001 86380 86390 1
544508 99544508 1001 86380 86390 1
544486 99544486 1001 86380 86390 1
544057 99544057 1001 86380 86390 1
544162 99544162 1001 86380 86390 1
544076 99544076 1001 86380 86390 1
544657 99544657 1001 86380 86390 1
433159 728 1001 71760 73017 1
406662 845 1001 48060 49557 1
406662 207 1001 44700 45897 1
400825 99400825 1001 86380 86390 1
400964 99400964 1001 86380 86390 1
401176 99401176 1001 86380 86390 1
401360 99401360 1001 86380 86390 1
401380 99401380 1001 86380 86390 1
401393 99401393 1001 86380 86390 1
401556 99401556 1001 86380 86390 1
401511 99401511 1001 86380 86390 1
401584 99401584 1001 86380 86390 1
402146 99402146 1001 86380 86390 1
402277 99402277 1001 86380 86390 1
402820 99402820 1001 86380 86390 1
403512 99403512 1001 86380 86390 1
403472 99403472 1001 86380 86390 1
403964 99403964 1001 86380 86390 1
404296 99404296 1001 86380 86390 1
404387 99404387 1001 86380 86390 1
404706 99404706 1001 86380 86390 1
404871 99404871 1001 86380 86390 1
404952 99404952 1001 86380 86390 1
405085 99405085 1001 86380 86390 1
405417 99405417 1001 86380 86390 1
405721 99405721 1001 86380 86390 1
405853 99405853 1001 86380 86390 1
406067 99406067 1001 86380 86390 1
406214 99406214 1001 86380 86390 1
406363 99406363 1001 86380 86390 1
406818 99406818 1001 86380 86390 1
407363 99407363 1001 86380 86390 1
407497 99407497 1001 86380 86390 1
408026 99408026 1001 86380 86390 1
408599 99408599 1001 86380 86390 1
408986 99408986 1001 86380 86390 1
409241 99409241 1001 86380 86390 1
409316 99409316 1001 86380 86390 1
409801 99409801 1001 86380 86390 1
409949 99409949 1001 86380 86390 1
410333 99410333 1001 86380 86390 1
410638 99410638 1001 86380 86390 1
410736 99410736 1001 86380 86390 1
410778 99410778 1001 86380 86390 1
410754 99410754 1001 86380 86390 1
410992 99410992 1001 86380 86390 1
411126 99411126 1001 86380 86390 1
411664 99411664 1001 86380 86390 1
411707 99411707 1001 86380 86390 1
411730 99411730 1001 86380 86390 1
412218 99412218 1001 86380 86390 1
412231 99412231 1001 86380 86390 1
413433 99413433 1001 86380 86390 1
413458 99413458 1001 86380 86390 1
413502 99413502 1001 86380 86390 1
413006 99413006 1001 86380 86390 1
412944 99412944 1001 86380 86390 1
412694 99412694 1001 86380 86390 1
414066 99414066 1001 86380 86390 1
413814 99413814 1001 86380 86390 1
413876 99413876 1001 86380 86390 1
414112 99414112 1001 86380 86390 1
415171 99415171 1001 86380 86390 1
414377 99414377 1001 86380 86390 1
416139 99416139 1001 86380 86390 1
416221 99416221 1001 86380 86390 1
416393 99416393 1001 86380 86390 1
415723 99415723 1001 86380 86390 1
415940 99415940 1001 86380 86390 1
417444 99417444 1001 86380 86390 1
417549 99417549 1001 86380 86390 1
417455 99417455 1001 86380 86390 1
418698 99418698 1001 86380 86390 1
418747 99418747 1001 86380 86390 1
418282 99418282 1001 86380 86390 1
417938 99417938 1001 86380 86390 1
417866 99417866 1001 86380 86390 1
419731 99419731 1001 86380 86390 1
419568 99419568 1001 86380 86390 1
419476 99419476 1001 86380 86390 1
419548 99419548 1001 86380 86390 1
419529 99419529 1001 86380 86390 1
419229 99419229 1001 86380 86390 1
420674 99420674 1001 86380 86390 1
420536 99420536 1001 86380 86390 1
421091 99421091 1001 86380 86390 1
422285 99422285 1001 86380 86390 1
423985 99423985 1001 86380 86390 1
423959 99423959 1001 86380 86390 1
425321 99425321 1001 86380 86390 1
424837 99424837 1001 86380 86390 1
424728 99424728 1001 86380 86390 1
424345 99424345 1001 86380 86390 1
425604 99425604 1001 86380 86390 1
425810 99425810 1001 86380 86390 1
425616 99425616 1001 86380 86390 1
426831 99426831 1001 86380 86390 1
426619 99426619 1001 86380 86390 1
426465 99426465 1001 86380 86390 1
426290 99426290 1001 86380 86390 1
425938 99425938 1001 86380 86390 1
426208 99426208 1001 86380 86390 1
426004 99426004 1001 86380 86390 1
428624 99428624 1001 86380 86390 1
428582 99428582 1001 86380 86390 1
428233 99428233 1001 86380 86390 1
427949 99427949 1001 86380 86390 1
427980 99427980 1001 86380 86390 1
427985 99427985 1001 86380 86390 1
427988 99427988 1001 86380 86390 1
430193 99430193 1001 86380 86390 1
429232 99429232 1001 86380 86390 1
429353 99429353 1001 86380 86390 1
430780 99430780 1001 86380 86390 1
430596 99430596 1001 86380 86390 1
430569 99430569 1001 86380 86390 1
431557 99431557 1001 86380 86390 1
431413 99431413 1001 86380 86390 1
431270 99431270 1001 86380 86390 1
430885 99430885 1001 86380 86390 1
432332 99432332 1001 86380 86390 1
433432 99433432 1001 86380 86390 1
433341 99433341 1001 86380 86390 1
432884 99432884 1001 86380 86390 1
432743 99432743 1001 86380 86390 1
433947 99433947 1001 86380 86390 1
433843 99433843 1001 86380 86390 1
433873 99433873 1001 86380 86390 1
435364 99435364 1001 86380 86390 1
435009 99435009 1001 86380 86390 1
435031 99435031 1001 86380 86390 1
434224 99434224 1001 86380 86390 1
435439 99435439 1001 86380 86390 1
435476 99435476 1001 86380 86390 1
437093 99437093 1001 86380 86390 1
437059 99437059 1001 86380 86390 1
436779 99436779 1001 86380 86390 1
436368 99436368 1001 86380 86390 1
300054 99300054 1001 86380 86390 1
300545 99300545 1001 86380 86390 1
300262 99300262 1001 86380 86390 1
300736 99300736 1001 86380 86390 1
300853 99300853 1001 86380 86390 1
301413 99301413 1001 86380 86390 1
301407 99301407 1001 86380 86390 1
301328 99301328 1001 86380 86390 1
301218 99301218 1001 86380 86390 1
301133 99301133 1001 86380 86390 1
301114 99301114 1001 86380 86390 1
301592 99301592 1001 86380 86390 1
301714 99301714 1001 86380 86390 1
301612 99301612 1001 86380 86390 1
302368 99302368 1001 86380 86390 1
302196 99302196 1001 86380 86390 1
301869 99301869 1001 86380 86390 1
301940 99301940 1001 86380 86390 1
302534 99302534 1001 86380 86390 1
301760 99301760 1001 86380 86390 1
302408 99302408 1001 86380 86390 1
302579 99302579 1001 86380 86390 1
303160 99303160 1001 86380 86390 1
303006 99303006 1001 86380 86390 1
302980 99302980 1001 86380 86390 1
302838 99302838 1001 86380 86390 1
302680 99302680 1001 86380 86390 1
303412 99303412 1001 86380 86390 1
303314 99303314 1001 86380 86390 1
303894 99303894 1001 86380 86390 1
303937 99303937 1001 86380 86390 1
303728 99303728 1001 86380 86390 1
303760 99303760 1001 86380 86390 1
303529 99303529 1001 86380 86390 1
303456 99303456 1001 86380 86390 1
303522 99303522 1001 86380 86390 1
304818 99304818 1001 86380 86390 1
304617 99304617 1001 86380 86390 1
304515 99304515 1001 86380 86390 1
304536 99304536 1001 86380 86390 1
304416 99304416 1001 86380 86390 1
304429 99304429 1001 86380 86390 1
304920 99304920 1001 86380 86390 1
305301 99305301 1001 86380 86390 1
305394 99305394 1001 86380 86390 1
305401 99305401 1001 86380 86390 1
305191 99305191 1001 86380 86390 1
500116 99500116 1001 86380 86390 1
500143 99500143 1001 86380 86390 1
500145 99500145 1001 86380 86390 1
305689 99305689 1001 86380 86390 1
500794 99500794 1001 86380 86390 1
500695 99500695 1001 86380 86390 1
500774 99500774 1001 86380 86390 1
500438 99500438 1001 86380 86390 1
500315 99500315 1001 86380 86390 1
501004 99501004 1001 86380 86390 1
501596 99501596 1001 86380 86390 1
501275 99501275 1001 86380 86390 1
501289 99501289 1001 86380 86390 1
501044 99501044 1001 86380 86390 1
501045 99501045 1001 86380 86390 1
501034 99501034 1001 86380 86390 1
501131 99501131 1001 86380 86390 1
501772 99501772 1001 86380 86390 1
501775 99501775 1001 86380 86390 1
502364 99502364 1001 86380 86390 1
502243 99502243 1001 86380 86390 1
502039 99502039 1001 86380 86390 1
501925 99501925 1001 86380 86390 1
501849 99501849 1001 86380 86390 1
501983 99501983 1001 86380 86390 1
503221 99503221 1001 86380 86390 1
503160 99503160 1001 86380 86390 1
503225 99503225 1001 86380 86390 1
502889 99502889 1001 86380 86390 1
503032 99503032 1001 86380 86390 1
502825 99502825 1001 86380 86390 1
503397 99503397 1001 86380 86390 1
503334 99503334 1001 86380 86390 1
503443 99503443 1001 86380 86390 1
504004 99504004 1001 86380 86390 1
503981 99503981 1001 86380 86390 1
503957 99503957 1001 86380 86390 1
504099 99504099 1001 86380 86390 1
503681 99503681 1001 86380 86390 1
503695 99503695 1001 86380 86390 1
504322 99504322 1001 86380 86390 1
504835 99504835 1001 86380 86390 1
504827 99504827 1001 86380 86390 1
504582 99504582 1001 86380 86390 1
504520 99504520 1001 86380 86390 1
504424 99504424 1001 86380 86390 1
504949 99504949 1001 86380 86390 1
505119 99505119 1001 86380 86390 1
505614 99505614 1001 86380 86390 1
505203 99505203 1001 86380 86390 1
505832 99505832 1001 86380 86390 1
505892 99505892 1001 86380 86390 1
506444 99506444 1001 86380 86390 1
506496 99506496 1001 86380 86390 1
506570 99506570 1001 86380 86390 1
506144 99506144 1001 86380 86390 1
506617 99506617 1001 86380 86390 1
507320 99507320 1001 86380 86390 1
507219 99507219 1001 86380 86390 1
507068 99507068 1001 86380 86390 1
507426 99507426 1001 86380 86390 1
508247 99508247 1001 86380 86390 1
508199 99508199 1001 86380 86390 1
508216 99508216 1001 86380 86390 1
508115 99508115 1001 86380 86390 1
508028 99508028 1001 86380 86390 1
507728 99507728 1001 86380 86390 1
508402 99508402 1001 86380 86390 1
508355 99508355 1001 86380 86390 1
508938 99508938 1001 86380 86390 1
508622 99508622 1001 86380 86390 1
508626 99508626 1001 86380 86390 1
508593 99508593 1001 86380 86390 1
509266 99509266 1001 86380 86390 1
509215 99509215 1001 86380 86390 1
509203 99509203 1001 86380 86390 1
509748 99509748 1001 86380 86390 1
509806 99509806 1001 86380 86390 1
509756 99509756 1001 86380 86390 1
509611 99509611 1001 86380 86390 1
509663 99509663 1001 86380 86390 1
509481 99509481 1001 86380 86390 1
510622 99510622 1001 86380 86390 1
510440 99510440 1001 86380 86390 1
510389 99510389 1001 86380 86390 1
510520 99510520 1001 86380 86390 1
510133 99510133 1001 86380 86390 1
510193 99510193 1001 86380 86390 1
510730 99510730 1001 86380 86390 1
510901 99510901 1001 86380 86390 1
511380 99511380 1001 86380 86390 1
511308 99511308 1001 86380 86390 1
511322 99511322 1001 86380 86390 1
511260 99511260 1001 86380 86390 1
511139 99511139 1001 86380 86390 1
511127 99511127 1001 86380 86390 1
511007 99511007 1001 86380 86390 1
512252 99512252 1001 86380 86390 1
512256 99512256 1001 86380 86390 1
512259 99512259 1001 86380 86390 1
511929 99511929 1001 86380 86390 1
512396 99512396 1001 86380 86390 1
512887 99512887 1001 86380 86390 1
512854 99512854 1001 86380 86390 1
512753 99512753 1001 86380 86390 1
513238 99513238 1001 86380 86390 1
513904 99513904 1001 86380 86390 1
513924 99513924 1001 86380 86390 1
513726 99513726 1001 86380 86390 1
513448 99513448 1001 86380 86390 1
514084 99514084 1001 86380 86390 1
514040 99514040 1001 86380 86390 1
514752 99514752 1001 86380 86390 1
514522 99514522 1001 86380 86390 1
514485 99514485 1001 86380 86390 1
514364 99514364 1001 86380 86390 1
514901 99514901 1001 86380 86390 1
515555 99515555 1001 86380 86390 1
515651 99515651 1001 86380 86390 1
515668 99515668 1001 86380 86390 1
515433 99515433 1001 86380 86390 1
515344 99515344 1001 86380 86390 1
515127 99515127 1001 86380 86390 1
516463 99516463 1001 86380 86390 1
516392 99516392 1001 86380 86390 1
516380 99516380 1001 86380 86390 1
516169 99516169 1001 86380 86390 1
516566 99516566 1001 86380 86390 1
517187 99517187 1001 86380 86390 1
517035 99517035 1001 86380 86390 1
516840 99516840 1001 86380 86390 1
517893 99517893 1001 86380 86390 1
517723 99517723 1001 86380 86390 1
518290 99518290 1001 86380 86390 1
518795 99518795 1001 86380 86390 1
518970 99518970 1001 86380 86390 1
518384 99518384 1001 86380 86390 1
519135 99519135 1001 86380 86390 1
519640 99519640 1001 86380 86390 1
519793 99519793 1001 86380 86390 1
519570 99519570 1001 86380 86390 1
519406 99519406 1001 86380 86390 1
519504 99519504 1001 86380 86390 1
519960 99519960 1001 86380 86390 1
520626 99520626 1001 86380 86390 1
520446 99520446 1001 86380 86390 1
520067 99520067 1001 86380 86390 1
520082 99520082 1001 86380 86390 1
520771 99520771 1001 86380 86390 1
520873 99520873 1001 86380 86390 1
520958 99520958 1001 86380 86390 1
520960 99520960 1001 86380 86390 1
521606 99521606 1001 86380 86390 1
521552 99521552 1001 86380 86390 1
522189 99522189 1001 86380 86390 1
522239 99522239 1001 86380 86390 1
522029 99522029 1001 86380 86390 1
522313 99522313 1001 86380 86390 1
522863 99522863 1001 86380 86390 1
522750 99522750 1001 86380 86390 1
522832 99522832 1001 86380 86390 1
522523 99522523 1001 86380 86390 1
522586 99522586 1001 86380 86390 1
522612 99522612 1001 86380 86390 1
523908 99523908 1001 86380 86390 1
523714 99523714 1001 86380 86390 1
523349 99523349 1001 86380 86390 1
523445 99523445 1001 86380 86390 1
524098 99524098 1001 86380 86390 1
524027 99524027 1001 86380 86390 1
524608 99524608 1001 86380 86390 1
524724 99524724 1001 86380 86390 1
524702 99524702 1001 86380 86390 1
524576 99524576 1001 86380 86390 1
524471 99524471 1001 86380 86390 1
524271 99524271 1001 86380 86390 1
524298 99524298 1001 86380 86390 1
524355 99524355 1001 86380 86390 1
524950 99524950 1001 86380 86390 1
524850 99524850 1001 86380 86390 1
524816 99524816 1001 86380 86390 1
525569 99525569 1001 86380 86390 1
525400 99525400 1001 86380 86390 1
525237 99525237 1001 86380 86390 1
525229 99525229 1001 86380 86390 1
525155 99525155 1001 86380 86390 1
525181 99525181 1001 86380 86390 1
525674 99525674 1001 86380 86390 1
525715 99525715 1001 86380 86390 1
525720 99525720 1001 86380 86390 1
525657 99525657 1001 86380 86390 1
525722 99525722 1001 86380 86390 1
526335 99526335 1001 86380 86390 1
526350 99526350 1001 86380 86390 1
526318 99526318 1001 86380 86390 1
526153 99526153 1001 86380 86390 1
525972 99525972 1001 86380 86390 1
525921 99525921 1001 86380 86390 1
525844 99525844 1001 86380 86390 1
525929 99525929 1001 86380 86390 1
526568 99526568 1001 86380 86390 1
527185 99527185 1001 86380 86390 1
527180 99527180 1001 86380 86390 1
527019 99527019 1001 86380 86390 1
526960 99526960 1001 86380 86390 1
527882 99527882 1001 86380 86390 1
528025 99528025 1001 86380 86390 1
528074 99528074 1001 86380 86390 1
527693 99527693 1001 86380 86390 1
527801 99527801 1001 86380 86390 1
527482 99527482 1001 86380 86390 1
527586 99527586 1001 86380 86390 1
527457 99527457 1001 86380 86390 1
528168 99528168 1001 86380 86390 1
528144 99528144 1001 86380 86390 1
528121 99528121 1001 86380 86390 1
528110 99528110 1001 86380 86390 1
528795 99528795 1001 86380 86390 1
528836 99528836 1001 86380 86390 1
528657 99528657 1001 86380 86390 1
528634 99528634 1001 86380 86390 1
528559 99528559 1001 86380 86390 1
528299 99528299 1001 86380 86390 1
528422 99528422 1001 86380 86390 1
528916 99528916 1001 86380 86390 1
529047 99529047 1001 86380 86390 1
529655 99529655 1001 86380 86390 1
529646 99529646 1001 86380 86390 1
529356 99529356 1001 86380 86390 1
529474 99529474 1001 86380 86390 1
529323 99529323 1001 86380 86390 1
529110 99529110 1001 86380 86390 1
529760 99529760 1001 86380 86390 1
529839 99529839 1001 86380 86390 1
530352 99530352 1001 86380 86390 1
530548 99530548 1001 86380 86390 1
530397 99530397 1001 86380 86390 1
530436 99530436 1001 86380 86390 1
530018 99530018 1001 86380 86390 1
530694 99530694 1001 86380 86390 1
530612 99530612 1001 86380 86390 1
531188 99531188 1001 86380 86390 1
531300 99531300 1001 86380 86390 1
531021 99531021 1001 86380 86390 1
530760 99530760 1001 86380 86390 1
530791 99530791 1001 86380 86390 1
530920 99530920 1001 86380 86390 1
530934 99530934 1001 86380 86390 1
531575 99531575 1001 86380 86390 1
532151 99532151 1001 86380 86390 1
531864 99531864 1001 86380 86390 1
531933 99531933 1001 86380 86390 1
532295 99532295 1001 86380 86390 1
532248 99532248 1001 86380 86390 1
532404 99532404 1001 86380 86390 1
532906 99532906 1001 86380 86390 1
532861 99532861 1001 86380 86390 1
532612 99532612 1001 86380 86390 1
533117 99533117 1001 86380 86390 1
533717 99533717 1001 86380 86390 1
533479 99533479 1001 86380 86390 1
533395 99533395 1001 86380 86390 1
533346 99533346 1001 86380 86390 1
533864 99533864 1001 86380 86390 1
533879 99533879 1001 86380 86390 1
534359 99534359 1001 86380 86390 1
534206 99534206 1001 86380 86390 1
534158 99534158 1001 86380 86390 1
534073 99534073 1001 86380 86390 1
534814 99534814 1001 86380 86390 1
534770 99534770 1001 86380 86390 1
535399 99535399 1001 86380 86390 1
535126 99535126 1001 86380 86390 1
535033 99535033 1001 86380 86390 1
534904 99534904 1001 86380 86390 1
534926 99534926 1001 86380 86390 1
536213 99536213 1001 86380 86390 1
536325 99536325 1001 86380 86390 1
536110 99536110 1001 86380 86390 1
535793 99535793 1001 86380 86390 1
535906 99535906 1001 86380 86390 1
536516 99536516 1001 86380 86390 1
537085 99537085 1001 86380 86390 1
537042 99537042 1001 86380 86390 1
536809 99536809 1001 86380 86390 1
536549 99536549 1001 86380 86390 1
536656 99536656 1001 86380 86390 1
537840 99537840 1001 86380 86390 1
537536 99537536 1001 86380 86390 1
538002 99538002 1001 86380 86390 1
538112 99538112 1001 86380 86390 1
538744 99538744 1001 86380 86390 1
538432 99538432 1001 86380 86390 1
538436 99538436 1001 86380 86390 1
538401 99538401 1001 86380 86390 1
538248 99538248 1001 86380 86390 1
538329 99538329 1001 86380 86390 1
539465 99539465 1001 86380 86390 1
539494 99539494 1001 86380 86390 1
539281 99539281 1001 86380 86390 1
539365 99539365 1001 86380 86390 1
539431 99539431 1001 86380 86390 1
539065 99539065 1001 86380 86390 1
539223 99539223 1001 86380 86390 1
539135 99539135 1001 86380 86390 1
539812 99539812 1001 86380 86390 1
539658 99539658 1001 86380 86390 1
540158 99540158 1001 86380 86390 1
540162 99540162 1001 86380 86390 1
540178 99540178 1001 86380 86390 1
540103 99540103 1001 86380 86390 1
540599 99540599 1001 86380 86390 1
541200 99541200 1001 86380 86390 1
541176 99541176 1001 86380 86390 1
541041 99541041 1001 86380 86390 1
541351 99541351 1001 86380 86390 1
541919 99541919 1001 86380 86390 1
542102 99542102 1001 86380 86390 1
541745 99541745 1001 86380 86390 1
541832 99541832 1001 86380 86390 1
541513 99541513 1001 86380 86390 1
541663 99541663 1001 86380 86390 1
542834 99542834 1001 86380 86390 1
542728 99542728 1001 86380 86390 1
542615 99542615 1001 86380 86390 1
542738 99542738 1001 86380 86390 1
542465 99542465 1001 86380 86390 1
543149 99543149 1001 86380 86390 1
543540 99543540 1001 86380 86390 1
543932 99543932 1001 86380 86390 1
543946 99543946 1001 86380 86390 1
543858 99543858 1001 86380 86390 1
544538 99544538 1001 86380 86390 1
544542 99544542 1001 86380 86390 1
544337 99544337 1001 86380 86390 1
544159 99544159 1001 86380 86390 1
544037 99544037 1001 86380 86390 1
544092 99544092 1001 86380 86390 1
544642 99544642 1001 86380 86390 1
516813 990 1001 28905 29204 1
400253 99400253 1001 86380 86390 1
400433 99400433 1001 86380 86390 1
400661 99400661 1001 86380 86390 1
401506 99401506 1001 86380 86390 1
401598 99401598 1001 86380 86390 1
402737 99402737 1001 86380 86390 1
402835 99402835 1001 86380 86390 1
402965 99402965 1001 86380 86390 1
403161 99403161 1001 86380 86390 1
403505 99403505 1001 86380 86390 1
403530 99403530 1001 86380 86390 1
403466 99403466 1001 86380 86390 1
403565 99403565 1001 86380 86390 1
404120 99404120 1001 86380 86390 1
405216 99405216 1001 86380 86390 1
405542 99405542 1001 86380 86390 1
405748 99405748 1001 86380 86390 1
405953 99405953 1001 86380 86390 1
406115 99406115 1001 86380 86390 1
406575 99406575 1001 86380 86390 1
406510 99406510 1001 86380 86390 1
406752 99406752 1001 86380 86390 1
407565 99407565 1001 86380 86390 1
407807 99407807 1001 86380 86390 1
407854 99407854 1001 86380 86390 1
407770 99407770 1001 86380 86390 1
408083 99408083 1001 86380 86390 1
408003 99408003 1001 86380 86390 1
408293 99408293 1001 86380 86390 1
408551 99408551 1001 86380 86390 1
408717 99408717 1001 86380 86390 1
409138 99409138 1001 86380 86390 1
409477 99409477 1001 86380 86390 1
409647 99409647 1001 86380 86390 1
409696 99409696 1001 86380 86390 1
410442 99410442 1001 86380 86390 1
410515 99410515 1001 86380 86390 1
410609 99410609 1001 86380 86390 1
410804 99410804 1001 86380 86390 1
410745 99410745 1001 86380 86390 1
411206 99411206 1001 86380 86390 1
411116 99411116 1001 86380 86390 1
411464 99411464 1001 86380 86390 1
411909 99411909 1001 86380 86390 1
411958 99411958 1001 86380 86390 1
412208 99412208 1001 86380 86390 1
413238 99413238 1001 86380 86390 1
412638 99412638 1001 86380 86390 1
412631 99412631 1001 86380 86390 1
412482 99412482 1001 86380 86390 1
413810 99413810 1001 86380 86390 1
413740 99413740 1001 86380 86390 1
415075 99415075 1001 86380 86390 1
414961 99414961 1001 86380 86390 1
414830 99414830 1001 86380 86390 1
415399 99415399 1001 86380 86390 1
416843 99416843 1001 86380 86390 1
416692 99416692 1001 86380 86390 1
416236 99416236 1001 86380 86390 1
416244 99416244 1001 86380 86390 1
415988 99415988 1001 86380 86390 1
415761 99415761 1001 86380 86390 1
417061 99417061 1001 86380 86390 1
417605 99417605 1001 86380 86390 1
418681 99418681 1001 86380 86390 1
418183 99418183 1001 86380 86390 1
418247 99418247 1001 86380 86390 1
417926 99417926 1001 86380 86390 1
417692 99417692 1001 86380 86390 1
419137 99419137 1001 86380 86390 1
419113 99419113 1001 86380 86390 1
418832 99418832 1001 86380 86390 1
420414 99420414 1001 86380 86390 1
420161 99420161 1001 86380 86390 1
420034 99420034 1001 86380 86390 1
419730 99419730 1001 86380 86390 1
419680 99419680 1001 86380 86390 1
419513 99419513 1001 86380 86390 1
420576 99420576 1001 86380 86390 1
422515 99422515 1001 86380 86390 1
423692 99423692 1001 86380 86390 1
423716 99423716 1001 86380 86390 1
423329 99423329 1001 86380 86390 1
423120 99423120 1001 86380 86390 1
422840 99422840 1001 86380 86390 1
422867 99422867 1001 86380 86390 1
425041 99425041 1001 86380 86390 1
424766 99424766 1001 86380 86390 1
424254 99424254 1001 86380 86390 1
424431 99424431 1001 86380 86390 1
425787 99425787 1001 86380 86390 1
425677 99425677 1001 86380 86390 1
428372 99428372 1001 86380 86390 1
428155 99428155 1001 86380 86390 1
427803 99427803 1001 86380 86390 1
427558 99427558 1001 86380 86390 1
427603 99427603 1001 86380 86390 1
427884 99427884 1001 86380 86390 1
428949 99428949 1001 86380 86390 1
430117 99430117 1001 86380 86390 1
430049 99430049 1001 86380 86390 1
430059 99430059 1001 86380 86390 1
430293 99430293 1001 86380 86390 1
429571 99429571 1001 86380 86390 1
429908 99429908 1001 86380 86390 1
429823 99429823 1001 86380 86390 1
429655 99429655 1001 86380 86390 1
429460 99429460 1001 86380 86390 1
431791 99431791 1001 86380 86390 1
431963 99431963 1001 86380 86390 1
431587 99431587 1001 86380 86390 1
431088 99431088 1001 86380 86390 1
432412 99432412 1001 86380 86390 1
432254 99432254 1001 86380 86390 1
432255 99432255 1001 86380 86390 1
433553 99433553 1001 86380 86390 1
433712 99433712 1001 86380 86390 1
433408 99433408 1001 86380 86390 1
432525 99432525 1001 86380 86390 1
432881 99432881 1001 86380 86390 1
432874 99432874 1001 86380 86390 1
435243 99435243 1001 86380 86390 1
435296 99435296 1001 86380 86390 1
434820 99434820 1001 86380 86390 1
434924 99434924 1001 86380 86390 1
434976 99434976 1001 86380 86390 1
434609 99434609 1001 86380 86390 1
434614 99434614 1001 86380 86390 1
434509 99434509 1001 86380 86390 1
434440 99434440 1001 86380 86390 1
434497 99434497 1001 86380 86390 1
435786 99435786 1001 86380 86390 1
436778 99436778 1001 86380 86390 1
435956 99435956 1001 86380 86390 1
436295 99436295 1001 86380 86390 1
436278 99436278 1001 86380 86390 1
300011 99300011 1001 86380 86390 1
300103 99300103 1001 86380 86390 1
300588 99300588 1001 86380 86390 1
300621 99300621 1001 86380 86390 1
300686 99300686 1001 86380 86390 1
300481 99300481 1001 86380 86390 1
301519 99301519 1001 86380 86390 1
301435 99301435 1001 86380 86390 1
301181 99301181 1001 86380 86390 1
301063 99301063 1001 86380 86390 1
301601 99301601 1001 86380 86390 1
302306 99302306 1001 86380 86390 1
302013 99302013 1001 86380 86390 1
302079 99302079 1001 86380 86390 1
301779 99301779 1001 86380 86390 1
301848 99301848 1001 86380 86390 1
302465 99302465 1001 86380 86390 1
303206 99303206 1001 86380 86390 1
303050 99303050 1001 86380 86390 1
302835 99302835 1001 86380 86390 1
302862 99302862 1001 86380 86390 1
302670 99302670 1001 86380 86390 1
303398 99303398 1001 86380 86390 1
303912 99303912 1001 86380 86390 1
303951 99303951 1001 86380 86390 1
303500 99303500 1001 86380 86390 1
304037 99304037 1001 86380 86390 1
304093 99304093 1001 86380 86390 1
304783 99304783 1001 86380 86390 1
304500 99304500 1001 86380 86390 1
304540 99304540 1001 86380 86390 1
304621 99304621 1001 86380 86390 1
304951 99304951 1001 86380 86390 1
305020 99305020 1001 86380 86390 1
305356 99305356 1001 86380 86390 1
305211 99305211 1001 86380 86390 1
305269 99305269 1001 86380 86390 1
500124 99500124 1001 86380 86390 1
500708 99500708 1001 86380 86390 1
500600 99500600 1001 86380 86390 1
500325 99500325 1001 86380 86390 1
500262 99500262 1001 86380 86390 1
500197 99500197 1001 86380 86390 1
500949 99500949 1001 86380 86390 1
500975 99500975 1001 86380 86390 1
501454 99501454 1001 86380 86390 1
501532 99501532 1001 86380 86390 1
501299 99501299 1001 86380 86390 1
501154 99501154 1001 86380 86390 1
501160 99501160 1001 86380 86390 1
502426 99502426 1001 86380 86390 1
502170 99502170 1001 86380 86390 1
502209 99502209 1001 86380 86390 1
502241 99502241 1001 86380 86390 1
502153 99502153 1001 86380 86390 1
502015 99502015 1001 86380 86390 1
501997 99501997 1001 86380 86390 1
501973 99501973 1001 86380 86390 1
502911 99502911 1001 86380 86390 1
503982 99503982 1001 86380 86390 1
503779 99503779 1001 86380 86390 1
503511 99503511 1001 86380 86390 1
503565 99503565 1001 86380 86390 1
503558 99503558 1001 86380 86390 1
504174 99504174 1001 86380 86390 1
504226 99504226 1001 86380 86390 1
504253 99504253 1001 86380 86390 1
504307 99504307 1001 86380 86390 1
504816 99504816 1001 86380 86390 1
504937 99504937 1001 86380 86390 1
504663 99504663 1001 86380 86390 1
504682 99504682 1001 86380 86390 1
504657 99504657 1001 86380 86390 1
504364 99504364 1001 86380 86390 1
504461 99504461 1001 86380 86390 1
505021 99505021 1001 86380 86390 1
505751 99505751 1001 86380 86390 1
505759 99505759 1001 86380 86390 1
505586 99505586 1001 86380 86390 1
505555 99505555 1001 86380 86390 1
505367 99505367 1001 86380 86390 1
505163 99505163 1001 86380 86390 1
505298 99505298 1001 86380 86390 1
505869 99505869 1001 86380 86390 1
506532 99506532 1001 86380 86390 1
506593 99506593 1001 86380 86390 1
506474 99506474 1001 86380 86390 1
506453 99506453 1001 86380 86390 1
506244 99506244 1001 86380 86390 1
506389 99506389 1001 86380 86390 1
506073 99506073 1001 86380 86390 1
506671 99506671 1001 86380 86390 1
506750 99506750 1001 86380 86390 1
506705 99506705 1001 86380 86390 1
506644 99506644 1001 86380 86390 1
507384 99507384 1001 86380 86390 1
507419 99507419 1001 86380 86390 1
507083 99507083 1001 86380 86390 1
507125 99507125 1001 86380 86390 1
506885 99506885 1001 86380 86390 1
506989 99506989 1001 86380 86390 1
507525 99507525 1001 86380 86390 1
507437 99507437 1001 86380 86390 1
507596 99507596 1001 86380 86390 1
508084 99508084 1001 86380 86390 1
508220 99508220 1001 86380 86390 1
507980 99507980 1001 86380 86390 1
507718 99507718 1001 86380 86390 1
507745 99507745 1001 86380 86390 1
507824 99507824 1001 86380 86390 1
507687 99507687 1001 86380 86390 1
507830 99507830 1001 86380 86390 1
507702 99507702 1001 86380 86390 1
507756 99507756 1001 86380 86390 1
508437 99508437 1001 86380 86390 1
508257 99508257 1001 86380 86390 1
508986 99508986 1001 86380 86390 1
508909 99508909 1001 86380 86390 1
508715 99508715 1001 86380 86390 1
508747 99508747 1001 86380 86390 1
508669 99508669 1001 86380 86390 1
508723 99508723 1001 86380 86390 1
508609 99508609 1001 86380 86390 1
508473 99508473 1001 86380 86390 1
508462 99508462 1001 86380 86390 1
508634 99508634 1001 86380 86390 1
509102 99509102 1001 86380 86390 1
509595 99509595 1001 86380 86390 1
509414 99509414 1001 86380 86390 1
510042 99510042 1001 86380 86390 1
510095 99510095 1001 86380 86390 1
510031 99510031 1001 86380 86390 1
510044 99510044 1001 86380 86390 1
510098 99510098 1001 86380 86390 1
510706 99510706 1001 86380 86390 1
510533 99510533 1001 86380 86390 1
510382 99510382 1001 86380 86390 1
510172 99510172 1001 86380 86390 1
510110 99510110 1001 86380 86390 1
510838 99510838 1001 86380 86390 1
511424 99511424 1001 86380 86390 1
511261 99511261 1001 86380 86390 1
510973 99510973 1001 86380 86390 1
511093 99511093 1001 86380 86390 1
511740 99511740 1001 86380 86390 1
512343 99512343 1001 86380 86390 1
512205 99512205 1001 86380 86390 1
512313 99512313 1001 86380 86390 1
512339 99512339 1001 86380 86390 1
512074 99512074 1001 86380 86390 1
511958 99511958 1001 86380 86390 1
511961 99511961 1001 86380 86390 1
513130 99513130 1001 86380 86390 1
513079 99513079 1001 86380 86390 1
513073 99513073 1001 86380 86390 1
512606 99512606 1001 86380 86390 1
513515 99513515 1001 86380 86390 1
513464 99513464 1001 86380 86390 1
513452 99513452 1001 86380 86390 1
513599 99513599 1001 86380 86390 1
513419 99513419 1001 86380 86390 1
514054 99514054 1001 86380 86390 1
514302 99514302 1001 86380 86390 1
514406 99514406 1001 86380 86390 1
514421 99514421 1001 86380 86390 1
514337 99514337 1001 86380 86390 1
514312 99514312 1001 86380 86390 1
514429 99514429 1001 86380 86390 1
515512 99515512 1001 86380 86390 1
515679 99515679 1001 86380 86390 1
515784 99515784 1001 86380 86390 1
516345 99516345 1001 86380 86390 1
516034 99516034 1001 86380 86390 1
515892 99515892 1001 86380 86390 1
516014 99516014 1001 86380 86390 1
516609 99516609 1001 86380 86390 1
517136 99517136 1001 86380 86390 1
517325 99517325 1001 86380 86390 1
517093 99517093 1001 86380 86390 1
517081 99517081 1001 86380 86390 1
517344 99517344 1001 86380 86390 1
518124 99518124 1001 86380 86390 1
517787 99517787 1001 86380 86390 1
518225 99518225 1001 86380 86390 1
518334 99518334 1001 86380 86390 1
518233 99518233 1001 86380 86390 1
518938 99518938 1001 86380 86390 1
518880 99518880 1001 86380 86390 1
518936 99518936 1001 86380 86390 1
518668 99518668 1001 86380 86390 1
518590 99518590 1001 86380 86390 1
519719 99519719 1001 86380 86390 1
519416 99519416 1001 86380 86390 1
519588 99519588 1001 86380 86390 1
519297 99519297 1001 86380 86390 1
519196 99519196 1001 86380 86390 1
520266 99520266 1001 86380 86390 1
520359 99520359 1001 86380 86390 1
520310 99520310 1001 86380 86390 1
520181 99520181 1001 86380 86390 1
520081 99520081 1001 86380 86390 1
520696 99520696 1001 86380 86390 1
521340 99521340 1001 86380 86390 1
521393 99521393 1001 86380 86390 1
521329 99521329 1001 86380 86390 1
521280 99521280 1001 86380 86390 1
521260 99521260 1001 86380 86390 1
521073 99521073 1001 86380 86390 1
521091 99521091 1001 86380 86390 1
520872 99520872 1001 86380 86390 1
521578 99521578 1001 86380 86390 1
521604 99521604 1001 86380 86390 1
521965 99521965 1001 86380 86390 1
521982 99521982 1001 86380 86390 1
522354 99522354 1001 86380 86390 1
523118 99523118 1001 86380 86390 1
523114 99523114 1001 86380 86390 1
522756 99522756 1001 86380 86390 1
522670 99522670 1001 86380 86390 1
523921 99523921 1001 86380 86390 1
523675 99523675 1001 86380 86390 1
523695 99523695 1001 86380 86390 1
523385 99523385 1001 86380 86390 1
523360 99523360 1001 86380 86390 1
524021 99524021 1001 86380 86390 1
524131 99524131 1001 86380 86390 1
524094 99524094 1001 86380 86390 1
524741 99524741 1001 86380 86390 1
524636 99524636 1001 86380 86390 1
524625 99524625 1001 86380 86390 1
524555 99524555 1001 86380 86390 1
524431 99524431 1001 86380 86390 1
524240 99524240 1001 86380 86390 1
524194 99524194 1001 86380 86390 1
524212 99524212 1001 86380 86390 1
524773 99524773 1001 86380 86390 1
525525 99525525 1001 86380 86390 1
525317 99525317 1001 86380 86390 1
525066 99525066 1001 86380 86390 1
525054 99525054 1001 86380 86390 1
525173 99525173 1001 86380 86390 1
525600 99525600 1001 86380 86390 1
526200 99526200 1001 86380 86390 1
525895 99525895 1001 86380 86390 1
525979 99525979 1001 86380 86390 1
525992 99525992 1001 86380 86390 1
525837 99525837 1001 86380 86390 1
526458 99526458 1001 86380 86390 1
526528 99526528 1001 86380 86390 1
526625 99526625 1001 86380 86390 1
527201 99527201 1001 86380 86390 1
527176 99527176 1001 86380 86390 1
527055 99527055 1001 86380 86390 1
526946 99526946 1001 86380 86390 1
526974 99526974 1001 86380 86390 1
527325 99527325 1001 86380 86390 1
527340 99527340 1001 86380 86390 1
527360 99527360 1001 86380 86390 1
528001 99528001 1001 86380 86390 1
527926 99527926 1001 86380 86390 1
528094 99528094 1001 86380 86390 1
528826 99528826 1001 86380 86390 1
528789 99528789 1001 86380 86390 1
528823 99528823 1001 86380 86390 1
528584 99528584 1001 86380 86390 1
528295 99528295 1001 86380 86390 1
528416 99528416 1001 86380 86390 1
528290 99528290 1001 86380 86390 1
529625 99529625 1001 86380 86390 1
529552 99529552 1001 86380 86390 1
529554 99529554 1001 86380 86390 1
529580 99529580 1001 86380 86390 1
529570 99529570 1001 86380 86390 1
529277 99529277 1001 86380 86390 1
529174 99529174 1001 86380 86390 1
529305 99529305 1001 86380 86390 1
529756 99529756 1001 86380 86390 1
529913 99529913 1001 86380 86390 1
530350 99530350 1001 86380 86390 1
530416 99530416 1001 86380 86390 1
530498 99530498 1001 86380 86390 1
530511 99530511 1001 86380 86390 1
530171 99530171 1001 86380 86390 1
530150 99530150 1001 86380 86390 1
530674 99530674 1001 86380 86390 1
530613 99530613 1001 86380 86390 1
531239 99531239 1001 86380 86390 1
531191 99531191 1001 86380 86390 1
531289 99531289 1001 86380 86390 1
531159 99531159 1001 86380 86390 1
530866 99530866 1001 86380 86390 1
531380 99531380 1001 86380 86390 1
531935 99531935 1001 86380 86390 1
531679 99531679 1001 86380 86390 1
532219 99532219 1001 86380 86390 1
532298 99532298 1001 86380 86390 1
532351 99532351 1001 86380 86390 1
532931 99532931 1001 86380 86390 1
532672 99532672 1001 86380 86390 1
532808 99532808 1001 86380 86390 1
532465 99532465 1001 86380 86390 1
532581 99532581 1001 86380 86390 1
533673 99533673 1001 86380 86390 1
533817 99533817 1001 86380 86390 1
533513 99533513 1001 86380 86390 1
533503 99533503 1001 86380 86390 1
533252 99533252 1001 86380 86390 1
533939 99533939 1001 86380 86390 1
534044 99534044 1001 86380 86390 1
534635 99534635 1001 86380 86390 1
534314 99534314 1001 86380 86390 1
534318 99534318 1001 86380 86390 1
534279 99534279 1001 86380 86390 1
534765 99534765 1001 86380 86390 1
534806 99534806 1001 86380 86390 1
534781 99534781 1001 86380 86390 1
535175 99535175 1001 86380 86390 1
535300 99535300 1001 86380 86390 1
535237 99535237 1001 86380 86390 1
535708 99535708 1001 86380 86390 1
535569 99535569 1001 86380 86390 1
535623 99535623 1001 86380 86390 1
536123 99536123 1001 86380 86390 1
535773 99535773 1001 86380 86390 1
535843 99535843 1001 86380 86390 1
536378 99536378 1001 86380 86390 1
536392 99536392 1001 86380 86390 1
536423 99536423 1001 86380 86390 1
537021 99537021 1001 86380 86390 1
537156 99537156 1001 86380 86390 1
536708 99536708 1001 86380 86390 1
536552 99536552 1001 86380 86390 1
537264 99537264 1001 86380 86390 1
537200 99537200 1001 86380 86390 1
537265 99537265 1001 86380 86390 1
537961 99537961 1001 86380 86390 1
537830 99537830 1001 86380 86390 1
537856 99537856 1001 86380 86390 1
538088 99538088 1001 86380 86390 1
538147 99538147 1001 86380 86390 1
538626 99538626 1001 86380 86390 1
538710 99538710 1001 86380 86390 1
538356 99538356 1001 86380 86390 1
538395 99538395 1001 86380 86390 1
538917 99538917 1001 86380 86390 1
538969 99538969 1001 86380 86390 1
538912 99538912 1001 86380 86390 1
538977 99538977 1001 86380 86390 1
538965 99538965 1001 86380 86390 1
539595 99539595 1001 86380 86390 1
539586 99539586 1001 86380 86390 1
539679 99539679 1001 86380 86390 1
539697 99539697 1001 86380 86390 1
539710 99539710 1001 86380 86390 1
540326 99540326 1001 86380 86390 1
540440 99540440 1001 86380 86390 1
540311 99540311 1001 86380 86390 1
540389 99540389 1001 86380 86390 1
540151 99540151 1001 86380 86390 1
540194 99540194 1001 86380 86390 1
539864 99539864 1001 86380 86390 1
539909 99539909 1001 86380 86390 1
540481 99540481 1001 86380 86390 1
540627 99540627 1001 86380 86390 1
540476 99540476 1001 86380 86390 1
541293 99541293 1001 86380 86390 1
541154 99541154 1001 86380 86390 1
541119 99541119 1001 86380 86390 1
541035 99541035 1001 86380 86390 1
540985 99540985 1001 86380 86390 1
540769 99540769 1001 86380 86390 1
540808 99540808 1001 86380 86390 1
541980 99541980 1001 86380 86390 1
541906 99541906 1001 86380 86390 1
541856 99541856 1001 86380 86390 1
541547 99541547 1001 86380 86390 1
542944 99542944 1001 86380 86390 1
542795 99542795 1001 86380 86390 1
542933 99542933 1001 86380 86390 1
543643 99543643 1001 86380 86390 1
543913 99543913 1001 86380 86390 1
543893 99543893 1001 86380 86390 1
544595 99544595 1001 86380 86390 1
544442 99544442 1001 86380 86390 1
544189 99544189 1001 86380 86390 1
544334 99544334 1001 86380 86390 1
544352 99544352 1001 86380 86390 1
543990 99543990 1001 86380 86390 1
544665 99544665 1001 86380 86390 1
416576 801 1001 57420 61797 1
420184 661 1001 43920 44517 1
539263 851 1002 33323 38091 1
539269 789 1002 57263 58900 1
400700 99400700 1001 86380 86390 1
400802 99400802 1001 86380 86390 1
401332 99401332 1001 86380 86390 1
401391 99401391 1001 86380 86390 1
401543 99401543 1001 86380 86390 1
401854 99401854 1001 86380 86390 1
402321 99402321 1001 86380 86390 1
402555 99402555 1001 86380 86390 1
402956 99402956 1001 86380 86390 1
403319 99403319 1001 86380 86390 1
403509 99403509 1001 86380 86390 1
403617 99403617 1001 86380 86390 1
403690 99403690 1001 86380 86390 1
404012 99404012 1001 86380 86390 1
404106 99404106 1001 86380 86390 1
404396 99404396 1001 86380 86390 1
404429 99404429 1001 86380 86390 1
404725 99404725 1001 86380 86390 1
404748 99404748 1001 86380 86390 1
404964 99404964 1001 86380 86390 1
405456 99405456 1001 86380 86390 1
405656 99405656 1001 86380 86390 1
406711 99406711 1001 86380 86390 1
407729 99407729 1001 86380 86390 1
407882 99407882 1001 86380 86390 1
408388 99408388 1001 86380 86390 1
408511 99408511 1001 86380 86390 1
408749 99408749 1001 86380 86390 1
409703 99409703 1001 86380 86390 1
409969 99409969 1001 86380 86390 1
410134 99410134 1001 86380 86390 1
410484 99410484 1001 86380 86390 1
410749 99410749 1001 86380 86390 1
411061 99411061 1001 86380 86390 1
411160 99411160 1001 86380 86390 1
411286 99411286 1001 86380 86390 1
411267 99411267 1001 86380 86390 1
413018 99413018 1001 86380 86390 1
413208 99413208 1001 86380 86390 1
412820 99412820 1001 86380 86390 1
412483 99412483 1001 86380 86390 1
415262 99415262 1001 86380 86390 1
414253 99414253 1001 86380 86390 1
414367 99414367 1001 86380 86390 1
414285 99414285 1001 86380 86390 1
414394 99414394 1001 86380 86390 1
416637 99416637 1001 86380 86390 1
416361 99416361 1001 86380 86390 1
416230 99416230 1001 86380 86390 1
418659 99418659 1001 86380 86390 1
418780 99418780 1001 86380 86390 1
418497 99418497 1001 86380 86390 1
418065 99418065 1001 86380 86390 1
418324 99418324 1001 86380 86390 1
418217 99418217 1001 86380 86390 1
417850 99417850 1001 86380 86390 1
417643 99417643 1001 86380 86390 1
417899 99417899 1001 86380 86390 1
420318 99420318 1001 86380 86390 1
420343 99420343 1001 86380 86390 1
420435 99420435 1001 86380 86390 1
419990 99419990 1001 86380 86390 1
419451 99419451 1001 86380 86390 1
420649 99420649 1001 86380 86390 1
420480 99420480 1001 86380 86390 1
420705 99420705 1001 86380 86390 1
421953 99421953 1001 86380 86390 1
421635 99421635 1001 86380 86390 1
421322 99421322 1001 86380 86390 1
420964 99420964 1001 86380 86390 1
420897 99420897 1001 86380 86390 1
421202 99421202 1001 86380 86390 1
422482 99422482 1001 86380 86390 1
421262 99421262 1001 86380 86390 1
423625 99423625 1001 86380 86390 1
423417 99423417 1001 86380 86390 1
423127 99423127 1001 86380 86390 1
423291 99423291 1001 86380 86390 1
423102 99423102 1001 86380 86390 1
423213 99423213 1001 86380 86390 1
422700 99422700 1001 86380 86390 1
422754 99422754 1001 86380 86390 1
422638 99422638 1001 86380 86390 1
423885 99423885 1001 86380 86390 1
422941 99422941 1001 86380 86390 1
424130 99424130 1001 86380 86390 1
425176 99425176 1001 86380 86390 1
425114 99425114 1001 86380 86390 1
425361 99425361 1001 86380 86390 1
425700 99425700 1001 86380 86390 1
427004 99427004 1001 86380 86390 1
426605 99426605 1001 86380 86390 1
426256 99426256 1001 86380 86390 1
427529 99427529 1001 86380 86390 1
427197 99427197 1001 86380 86390 1
427488 99427488 1001 86380 86390 1
427465 99427465 1001 86380 86390 1
427255 99427255 1001 86380 86390 1
427366 99427366 1001 86380 86390 1
428449 99428449 1001 86380 86390 1
427544 99427544 1001 86380 86390 1
427799 99427799 1001 86380 86390 1
428761 99428761 1001 86380 86390 1
428766 99428766 1001 86380 86390 1
430336 99430336 1001 86380 86390 1
430236 99430236 1001 86380 86390 1
429770 99429770 1001 86380 86390 1
429797 99429797 1001 86380 86390 1
430664 99430664 1001 86380 86390 1
430783 99430783 1001 86380 86390 1
431725 99431725 1001 86380 86390 1
431403 99431403 1001 86380 86390 1
432373 99432373 1001 86380 86390 1
432200 99432200 1001 86380 86390 1
433537 99433537 1001 86380 86390 1
433717 99433717 1001 86380 86390 1
433277 99433277 1001 86380 86390 1
433204 99433204 1001 86380 86390 1
432829 99432829 1001 86380 86390 1
432861 99432861 1001 86380 86390 1
432863 99432863 1001 86380 86390 1
433831 99433831 1001 86380 86390 1
434057 99434057 1001 86380 86390 1
435039 99435039 1001 86380 86390 1
435262 99435262 1001 86380 86390 1
435546 99435546 1001 86380 86390 1
435841 99435841 1001 86380 86390 1
437007 99437007 1001 86380 86390 1
436815 99436815 1001 86380 86390 1
436637 99436637 1001 86380 86390 1
436376 99436376 1001 86380 86390 1
436412 99436412 1001 86380 86390 1
435983 99435983 1001 86380 86390 1
436028 99436028 1001 86380 86390 1
437210 99437210 1001 86380 86390 1
300003 99300003 1001 86380 86390 1
300555 99300555 1001 86380 86390 1
300597 99300597 1001 86380 86390 1
300384 99300384 1001 86380 86390 1
300175 99300175 1001 86380 86390 1
300177 99300177 1001 86380 86390 1
300125 99300125 1001 86380 86390 1
300191 99300191 1001 86380 86390 1
300219 99300219 1001 86380 86390 1
300207 99300207 1001 86380 86390 1
300182 99300182 1001 86380 86390 1
300108 99300108 1001 86380 86390 1
300897 99300897 1001 86380 86390 1
300757 99300757 1001 86380 86390 1
301522 99301522 1001 86380 86390 1
301542 99301542 1001 86380 86390 1
301025 99301025 1001 86380 86390 1
301618 99301618 1001 86380 86390 1
301651 99301651 1001 86380 86390 1
301729 99301729 1001 86380 86390 1
302228 99302228 1001 86380 86390 1
302502 99302502 1001 86380 86390 1
302504 99302504 1001 86380 86390 1
303004 99303004 1001 86380 86390 1
303061 99303061 1001 86380 86390 1
302624 99302624 1001 86380 86390 1
303338 99303338 1001 86380 86390 1
303274 99303274 1001 86380 86390 1
304004 99304004 1001 86380 86390 1
303778 99303778 1001 86380 86390 1
304101 99304101 1001 86380 86390 1
304769 99304769 1001 86380 86390 1
304808 99304808 1001 86380 86390 1
304672 99304672 1001 86380 86390 1
304520 99304520 1001 86380 86390 1
304559 99304559 1001 86380 86390 1
305057 99305057 1001 86380 86390 1
304929 99304929 1001 86380 86390 1
305518 99305518 1001 86380 86390 1
305587 99305587 1001 86380 86390 1
305562 99305562 1001 86380 86390 1
305479 99305479 1001 86380 86390 1
305228 99305228 1001 86380 86390 1
500137 99500137 1001 86380 86390 1
500711 99500711 1001 86380 86390 1
500610 99500610 1001 86380 86390 1
500703 99500703 1001 86380 86390 1
500407 99500407 1001 86380 86390 1
500541 99500541 1001 86380 86390 1
500219 99500219 1001 86380 86390 1
501015 99501015 1001 86380 86390 1
501499 99501499 1001 86380 86390 1
501475 99501475 1001 86380 86390 1
501493 99501493 1001 86380 86390 1
501137 99501137 1001 86380 86390 1
501184 99501184 1001 86380 86390 1
501714 99501714 1001 86380 86390 1
501767 99501767 1001 86380 86390 1
502314 99502314 1001 86380 86390 1
502380 99502380 1001 86380 86390 1
502305 99502305 1001 86380 86390 1
502069 99502069 1001 86380 86390 1
501938 99501938 1001 86380 86390 1
502043 99502043 1001 86380 86390 1
501882 99501882 1001 86380 86390 1
502632 99502632 1001 86380 86390 1
502611 99502611 1001 86380 86390 1
503115 99503115 1001 86380 86390 1
503142 99503142 1001 86380 86390 1
503093 99503093 1001 86380 86390 1
503059 99503059 1001 86380 86390 1
502826 99502826 1001 86380 86390 1
502711 99502711 1001 86380 86390 1
502804 99502804 1001 86380 86390 1
502836 99502836 1001 86380 86390 1
503297 99503297 1001 86380 86390 1
503746 99503746 1001 86380 86390 1
503523 99503523 1001 86380 86390 1
504276 99504276 1001 86380 86390 1
504266 99504266 1001 86380 86390 1
504295 99504295 1001 86380 86390 1
504943 99504943 1001 86380 86390 1
504757 99504757 1001 86380 86390 1
504625 99504625 1001 86380 86390 1
504656 99504656 1001 86380 86390 1
504568 99504568 1001 86380 86390 1
505132 99505132 1001 86380 86390 1
505738 99505738 1001 86380 86390 1
505739 99505739 1001 86380 86390 1
505745 99505745 1001 86380 86390 1
505360 99505360 1001 86380 86390 1
505321 99505321 1001 86380 86390 1
505272 99505272 1001 86380 86390 1
505883 99505883 1001 86380 86390 1
505838 99505838 1001 86380 86390 1
505918 99505918 1001 86380 86390 1
506404 99506404 1001 86380 86390 1
506483 99506483 1001 86380 86390 1
506501 99506501 1001 86380 86390 1
506320 99506320 1001 86380 86390 1
506069 99506069 1001 86380 86390 1
507358 99507358 1001 86380 86390 1
506915 99506915 1001 86380 86390 1
506890 99506890 1001 86380 86390 1
507461 99507461 1001 86380 86390 1
507466 99507466 1001 86380 86390 1
508127 99508127 1001 86380 86390 1
507991 99507991 1001 86380 86390 1
507744 99507744 1001 86380 86390 1
507719 99507719 1001 86380 86390 1
508418 99508418 1001 86380 86390 1
508356 99508356 1001 86380 86390 1
508910 99508910 1001 86380 86390 1
508950 99508950 1001 86380 86390 1
509014 99509014 1001 86380 86390 1
508790 99508790 1001 86380 86390 1
509227 99509227 1001 86380 86390 1
509253 99509253 1001 86380 86390 1
509720 99509720 1001 86380 86390 1
509787 99509787 1001 86380 86390 1
509885 99509885 1001 86380 86390 1
510102 99510102 1001 86380 86390 1
510352 99510352 1001 86380 86390 1
510266 99510266 1001 86380 86390 1
510233 99510233 1001 86380 86390 1
510906 99510906 1001 86380 86390 1
510784 99510784 1001 86380 86390 1
511400 99511400 1001 86380 86390 1
511482 99511482 1001 86380 86390 1
511145 99511145 1001 86380 86390 1
511278 99511278 1001 86380 86390 1
511319 99511319 1001 86380 86390 1
511307 99511307 1001 86380 86390 1
511118 99511118 1001 86380 86390 1
511592 99511592 1001 86380 86390 1
511623 99511623 1001 86380 86390 1
512347 99512347 1001 86380 86390 1
512367 99512367 1001 86380 86390 1
511941 99511941 1001 86380 86390 1
512386 99512386 1001 86380 86390 1
513148 99513148 1001 86380 86390 1
513060 99513060 1001 86380 86390 1
513125 99513125 1001 86380 86390 1
512830 99512830 1001 86380 86390 1
512722 99512722 1001 86380 86390 1
513968 99513968 1001 86380 86390 1
513899 99513899 1001 86380 86390 1
513807 99513807 1001 86380 86390 1
513770 99513770 1001 86380 86390 1
514167 99514167 1001 86380 86390 1
514338 99514338 1001 86380 86390 1
515646 99515646 1001 86380 86390 1
515650 99515650 1001 86380 86390 1
515525 99515525 1001 86380 86390 1
515220 99515220 1001 86380 86390 1
515078 99515078 1001 86380 86390 1
515122 99515122 1001 86380 86390 1
515163 99515163 1001 86380 86390 1
515202 99515202 1001 86380 86390 1
515100 99515100 1001 86380 86390 1
515256 99515256 1001 86380 86390 1
515777 99515777 1001 86380 86390 1
516138 99516138 1001 86380 86390 1
516147 99516147 1001 86380 86390 1
516031 99516031 1001 86380 86390 1
516083 99516083 1001 86380 86390 1
516573 99516573 1001 86380 86390 1
516582 99516582 1001 86380 86390 1
517302 99517302 1001 86380 86390 1
517274 99517274 1001 86380 86390 1
516950 99516950 1001 86380 86390 1
517095 99517095 1001 86380 86390 1
517058 99517058 1001 86380 86390 1
516794 99516794 1001 86380 86390 1
516897 99516897 1001 86380 86390 1
516865 99516865 1001 86380 86390 1
518020 99518020 1001 86380 86390 1
518140 99518140 1001 86380 86390 1
517834 99517834 1001 86380 86390 1
517902 99517902 1001 86380 86390 1
517955 99517955 1001 86380 86390 1
517632 99517632 1001 86380 86390 1
517680 99517680 1001 86380 86390 1
518278 99518278 1001 86380 86390 1
518348 99518348 1001 86380 86390 1
518180 99518180 1001 86380 86390 1
518888 99518888 1001 86380 86390 1
518968 99518968 1001 86380 86390 1
518744 99518744 1001 86380 86390 1
518657 99518657 1001 86380 86390 1
518674 99518674 1001 86380 86390 1
518522 99518522 1001 86380 86390 1
518482 99518482 1001 86380 86390 1
519067 99519067 1001 86380 86390 1
519159 99519159 1001 86380 86390 1
519186 99519186 1001 86380 86390 1
519599 99519599 1001 86380 86390 1
519221 99519221 1001 86380 86390 1
519358 99519358 1001 86380 86390 1
519917 99519917 1001 86380 86390 1
519815 99519815 1001 86380 86390 1
520357 99520357 1001 86380 86390 1
520034 99520034 1001 86380 86390 1
520143 99520143 1001 86380 86390 1
520753 99520753 1001 86380 86390 1
520689 99520689 1001 86380 86390 1
521442 99521442 1001 86380 86390 1
521282 99521282 1001 86380 86390 1
521096 99521096 1001 86380 86390 1
521063 99521063 1001 86380 86390 1
521090 99521090 1001 86380 86390 1
520966 99520966 1001 86380 86390 1
521011 99521011 1001 86380 86390 1
520935 99520935 1001 86380 86390 1
521580 99521580 1001 86380 86390 1
522215 99522215 1001 86380 86390 1
522266 99522266 1001 86380 86390 1
521946 99521946 1001 86380 86390 1
521954 99521954 1001 86380 86390 1
521980 99521980 1001 86380 86390 1
521766 99521766 1001 86380 86390 1
521755 99521755 1001 86380 86390 1
522417 99522417 1001 86380 86390 1
522300 99522300 1001 86380 86390 1
523051 99523051 1001 86380 86390 1
522865 99522865 1001 86380 86390 1
522578 99522578 1001 86380 86390 1
522517 99522517 1001 86380 86390 1
522687 99522687 1001 86380 86390 1
522611 99522611 1001 86380 86390 1
523122 99523122 1001 86380 86390 1
523869 99523869 1001 86380 86390 1
523913 99523913 1001 86380 86390 1
523600 99523600 1001 86380 86390 1
523539 99523539 1001 86380 86390 1
523336 99523336 1001 86380 86390 1
523438 99523438 1001 86380 86390 1
524110 99524110 1001 86380 86390 1
524142 99524142 1001 86380 86390 1
523953 99523953 1001 86380 86390 1
524746 99524746 1001 86380 86390 1
524599 99524599 1001 86380 86390 1
524484 99524484 1001 86380 86390 1
524328 99524328 1001 86380 86390 1
524798 99524798 1001 86380 86390 1
524880 99524880 1001 86380 86390 1
524909 99524909 1001 86380 86390 1
525470 99525470 1001 86380 86390 1
525460 99525460 1001 86380 86390 1
525453 99525453 1001 86380 86390 1
525300 99525300 1001 86380 86390 1
525277 99525277 1001 86380 86390 1
525187 99525187 1001 86380 86390 1
525188 99525188 1001 86380 86390 1
525006 99525006 1001 86380 86390 1
525156 99525156 1001 86380 86390 1
524976 99524976 1001 86380 86390 1
526392 99526392 1001 86380 86390 1
526274 99526274 1001 86380 86390 1
526369 99526369 1001 86380 86390 1
526144 99526144 1001 86380 86390 1
526209 99526209 1001 86380 86390 1
525862 99525862 1001 86380 86390 1
526538 99526538 1001 86380 86390 1
527073 99527073 1001 86380 86390 1
527206 99527206 1001 86380 86390 1
527093 99527093 1001 86380 86390 1
527021 99527021 1001 86380 86390 1
526896 99526896 1001 86380 86390 1
526975 99526975 1001 86380 86390 1
527371 99527371 1001 86380 86390 1
527322 99527322 1001 86380 86390 1
528046 99528046 1001 86380 86390 1
527665 99527665 1001 86380 86390 1
528235 99528235 1001 86380 86390 1
528108 99528108 1001 86380 86390 1
528320 99528320 1001 86380 86390 1
528987 99528987 1001 86380 86390 1
529617 99529617 1001 86380 86390 1
529674 99529674 1001 86380 86390 1
529432 99529432 1001 86380 86390 1
529189 99529189 1001 86380 86390 1
529260 99529260 1001 86380 86390 1
529932 99529932 1001 86380 86390 1
530432 99530432 1001 86380 86390 1
530173 99530173 1001 86380 86390 1
530217 99530217 1001 86380 86390 1
530125 99530125 1001 86380 86390 1
530634 99530634 1001 86380 86390 1
531329 99531329 1001 86380 86390 1
531379 99531379 1001 86380 86390 1
531328 99531328 1001 86380 86390 1
530902 99530902 1001 86380 86390 1
530918 99530918 1001 86380 86390 1
531419 99531419 1001 86380 86390 1
532134 99532134 1001 86380 86390 1
531984 99531984 1001 86380 86390 1
531616 99531616 1001 86380 86390 1
531746 99531746 1001 86380 86390 1
532310 99532310 1001 86380 86390 1
532843 99532843 1001 86380 86390 1
532900 99532900 1001 86380 86390 1
532717 99532717 1001 86380 86390 1
532445 99532445 1001 86380 86390 1
533091 99533091 1001 86380 86390 1
533222 99533222 1001 86380 86390 1
533671 99533671 1001 86380 86390 1
533460 99533460 1001 86380 86390 1
533380 99533380 1001 86380 86390 1
533881 99533881 1001 86380 86390 1
534647 99534647 1001 86380 86390 1
534554 99534554 1001 86380 86390 1
534414 99534414 1001 86380 86390 1
534399 99534399 1001 86380 86390 1
534065 99534065 1001 86380 86390 1
534212 99534212 1001 86380 86390 1
534099 99534099 1001 86380 86390 1
534230 99534230 1001 86380 86390 1
534799 99534799 1001 86380 86390 1
535130 99535130 1001 86380 86390 1
534917 99534917 1001 86380 86390 1
534893 99534893 1001 86380 86390 1
536189 99536189 1001 86380 86390 1
536297 99536297 1001 86380 86390 1
536082 99536082 1001 86380 86390 1
535968 99535968 1001 86380 86390 1
535767 99535767 1001 86380 86390 1
535761 99535761 1001 86380 86390 1
536463 99536463 1001 86380 86390 1
536403 99536403 1001 86380 86390 1
536959 99536959 1001 86380 86390 1
536976 99536976 1001 86380 86390 1
537041 99537041 1001 86380 86390 1
537144 99537144 1001 86380 86390 1
537148 99537148 1001 86380 86390 1
536967 99536967 1001 86380 86390 1
537123 99537123 1001 86380 86390 1
536831 99536831 1001 86380 86390 1
536865 99536865 1001 86380 86390 1
536712 99536712 1001 86380 86390 1
536728 99536728 1001 86380 86390 1
537317 99537317 1001 86380 86390 1
537281 99537281 1001 86380 86390 1
537210 99537210 1001 86380 86390 1
537275 99537275 1001 86380 86390 1
537887 99537887 1001 86380 86390 1
537823 99537823 1001 86380 86390 1
537893 99537893 1001 86380 86390 1
537932 99537932 1001 86380 86390 1
537872 99537872 1001 86380 86390 1
537724 99537724 1001 86380 86390 1
538026 99538026 1001 86380 86390 1
538091 99538091 1001 86380 86390 1
538765 99538765 1001 86380 86390 1
538587 99538587 1001 86380 86390 1
538275 99538275 1001 86380 86390 1
538290 99538290 1001 86380 86390 1
538830 99538830 1001 86380 86390 1
539502 99539502 1001 86380 86390 1
539492 99539492 1001 86380 86390 1
539102 99539102 1001 86380 86390 1
539082 99539082 1001 86380 86390 1
539030 99539030 1001 86380 86390 1
539702 99539702 1001 86380 86390 1
539783 99539783 1001 86380 86390 1
539771 99539771 1001 86380 86390 1
539661 99539661 1001 86380 86390 1
540406 99540406 1001 86380 86390 1
540438 99540438 1001 86380 86390 1
540083 99540083 1001 86380 86390 1
540164 99540164 1001 86380 86390 1
540153 99540153 1001 86380 86390 1
540571 99540571 1001 86380 86390 1
540987 99540987 1001 86380 86390 1
540824 99540824 1001 86380 86390 1
541495 99541495 1001 86380 86390 1
541483 99541483 1001 86380 86390 1
541927 99541927 1001 86380 86390 1
542092 99542092 1001 86380 86390 1
541995 99541995 1001 86380 86390 1
542002 99542002 1001 86380 86390 1
541540 99541540 1001 86380 86390 1
541688 99541688 1001 86380 86390 1
542175 99542175 1001 86380 86390 1
542790 99542790 1001 86380 86390 1
542943 99542943 1001 86380 86390 1
542591 99542591 1001 86380 86390 1
542620 99542620 1001 86380 86390 1
542461 99542461 1001 86380 86390 1
543065 99543065 1001 86380 86390 1
543093 99543093 1001 86380 86390 1
543497 99543497 1001 86380 86390 1
543191 99543191 1001 86380 86390 1
543217 99543217 1001 86380 86390 1
543334 99543334 1001 86380 86390 1
543279 99543279 1001 86380 86390 1
543151 99543151 1001 86380 86390 1
543954 99543954 1001 86380 86390 1
543944 99543944 1001 86380 86390 1
544276 99544276 1001 86380 86390 1
544333 99544333 1001 86380 86390 1
543979 99543979 1001 86380 86390 1
544045 99544045 1001 86380 86390 1
544008 99544008 1001 86380 86390 1
544074 99544074 1001 86380 86390 1
516814 767 1002 49150 57554 1
531145 991 1002 59778 68401 1
400250 99400250 1001 86380 86390 1
400954 99400954 1001 86380 86390 1
401343 99401343 1001 86380 86390 1
401662 99401662 1001 86380 86390 1
401642 99401642 1001 86380 86390 1
401791 99401791 1001 86380 86390 1
401585 99401585 1001 86380 86390 1
401928 99401928 1001 86380 86390 1
402418 99402418 1001 86380 86390 1
402667 99402667 1001 86380 86390 1
402713 99402713 1001 86380 86390 1
403066 99403066 1001 86380 86390 1
403397 99403397 1001 86380 86390 1
403524 99403524 1001 86380 86390 1
403479 99403479 1001 86380 86390 1
403726 99403726 1001 86380 86390 1
403837 99403837 1001 86380 86390 1
403924 99403924 1001 86380 86390 1
404052 99404052 1001 86380 86390 1
404571 99404571 1001 86380 86390 1
404552 99404552 1001 86380 86390 1
404383 99404383 1001 86380 86390 1
406032 99406032 1001 86380 86390 1
406135 99406135 1001 86380 86390 1
406331 99406331 1001 86380 86390 1
406670 99406670 1001 86380 86390 1
406681 99406681 1001 86380 86390 1
406827 99406827 1001 86380 86390 1
407121 99407121 1001 86380 86390 1
407100 99407100 1001 86380 86390 1
407236 99407236 1001 86380 86390 1
407316 99407316 1001 86380 86390 1
408000 99408000 1001 86380 86390 1
408245 99408245 1001 86380 86390 1
408331 99408331 1001 86380 86390 1
408356 99408356 1001 86380 86390 1
408411 99408411 1001 86380 86390 1
408687 99408687 1001 86380 86390 1
408948 99408948 1001 86380 86390 1
408998 99408998 1001 86380 86390 1
409025 99409025 1001 86380 86390 1
408983 99408983 1001 86380 86390 1
409577 99409577 1001 86380 86390 1
409838 99409838 1001 86380 86390 1
410516 99410516 1001 86380 86390 1
410601 99410601 1001 86380 86390 1
410683 99410683 1001 86380 86390 1
410633 99410633 1001 86380 86390 1
410892 99410892 1001 86380 86390 1
411037 99411037 1001 86380 86390 1
411431 99411431 1001 86380 86390 1
411848 99411848 1001 86380 86390 1
411924 99411924 1001 86380 86390 1
412010 99412010 1001 86380 86390 1
412165 99412165 1001 86380 86390 1
412293 99412293 1001 86380 86390 1
413609 99413609 1001 86380 86390 1
413561 99413561 1001 86380 86390 1
413983 99413983 1001 86380 86390 1
414065 99414065 1001 86380 86390 1
414041 99414041 1001 86380 86390 1
415115 99415115 1001 86380 86390 1
414821 99414821 1001 86380 86390 1
414665 99414665 1001 86380 86390 1
415447 99415447 1001 86380 86390 1
415372 99415372 1001 86380 86390 1
415684 99415684 1001 86380 86390 1
415583 99415583 1001 86380 86390 1
415347 99415347 1001 86380 86390 1
415383 99415383 1001 86380 86390 1
416672 99416672 1001 86380 86390 1
416196 99416196 1001 86380 86390 1
415808 99415808 1001 86380 86390 1
416033 99416033 1001 86380 86390 1
415842 99415842 1001 86380 86390 1
415766 99415766 1001 86380 86390 1
417360 99417360 1001 86380 86390 1
417459 99417459 1001 86380 86390 1
418072 99418072 1001 86380 86390 1
417754 99417754 1001 86380 86390 1
417989 99417989 1001 86380 86390 1
419102 99419102 1001 86380 86390 1
418957 99418957 1001 86380 86390 1
418902 99418902 1001 86380 86390 1
420084 99420084 1001 86380 86390 1
420417 99420417 1001 86380 86390 1
420056 99420056 1001 86380 86390 1
419424 99419424 1001 86380 86390 1
419430 99419430 1001 86380 86390 1
419226 99419226 1001 86380 86390 1
419460 99419460 1001 86380 86390 1
419622 99419622 1001 86380 86390 1
420516 99420516 1001 86380 86390 1
421968 99421968 1001 86380 86390 1
421881 99421881 1001 86380 86390 1
421174 99421174 1001 86380 86390 1
421150 99421150 1001 86380 86390 1
420976 99420976 1001 86380 86390 1
423182 99423182 1001 86380 86390 1
422810 99422810 1001 86380 86390 1
424103 99424103 1001 86380 86390 1
425359 99425359 1001 86380 86390 1
425243 99425243 1001 86380 86390 1
424905 99424905 1001 86380 86390 1
425003 99425003 1001 86380 86390 1
424518 99424518 1001 86380 86390 1
425691 99425691 1001 86380 86390 1
426873 99426873 1001 86380 86390 1
426709 99426709 1001 86380 86390 1
427083 99427083 1001 86380 86390 1
426099 99426099 1001 86380 86390 1
425900 99425900 1001 86380 86390 1
426270 99426270 1001 86380 86390 1
427369 99427369 1001 86380 86390 1
427306 99427306 1001 86380 86390 1
428687 99428687 1001 86380 86390 1
428482 99428482 1001 86380 86390 1
428380 99428380 1001 86380 86390 1
428322 99428322 1001 86380 86390 1
428128 99428128 1001 86380 86390 1
427760 99427760 1001 86380 86390 1
429010 99429010 1001 86380 86390 1
429013 99429013 1001 86380 86390 1
429994 99429994 1001 86380 86390 1
429393 99429393 1001 86380 86390 1
429411 99429411 1001 86380 86390 1
429402 99429402 1001 86380 86390 1
430434 99430434 1001 86380 86390 1
431719 99431719 1001 86380 86390 1
431684 99431684 1001 86380 86390 1
431072 99431072 1001 86380 86390 1
431165 99431165 1001 86380 86390 1
430882 99430882 1001 86380 86390 1
432169 99432169 1001 86380 86390 1
433392 99433392 1001 86380 86390 1
433300 99433300 1001 86380 86390 1
433031 99433031 1001 86380 86390 1
432515 99432515 1001 86380 86390 1
432576 99432576 1001 86380 86390 1
435390 99435390 1001 86380 86390 1
435414 99435414 1001 86380 86390 1
434531 99434531 1001 86380 86390 1
435567 99435567 1001 86380 86390 1
435610 99435610 1001 86380 86390 1
437136 99437136 1001 86380 86390 1
436365 99436365 1001 86380 86390 1
436462 99436462 1001 86380 86390 1
436672 99436672 1001 86380 86390 1
436055 99436055 1001 86380 86390 1
437227 99437227 1001 86380 86390 1
300399 99300399 1001 86380 86390 1
300502 99300502 1001 86380 86390 1
300187 99300187 1001 86380 86390 1
300165 99300165 1001 86380 86390 1
300269 99300269 1001 86380 86390 1
300735 99300735 1001 86380 86390 1
300737 99300737 1001 86380 86390 1
301499 99301499 1001 86380 86390 1
301425 99301425 1001 86380 86390 1
301317 99301317 1001 86380 86390 1
301042 99301042 1001 86380 86390 1
300952 99300952 1001 86380 86390 1
300966 99300966 1001 86380 86390 1
301742 99301742 1001 86380 86390 1
302282 99302282 1001 86380 86390 1
302121 99302121 1001 86380 86390 1
302160 99302160 1001 86380 86390 1
301917 99301917 1001 86380 86390 1
301886 99301886 1001 86380 86390 1
302410 99302410 1001 86380 86390 1
302476 99302476 1001 86380 86390 1
303057 99303057 1001 86380 86390 1
302884 99302884 1001 86380 86390 1
302991 99302991 1001 86380 86390 1
302786 99302786 1001 86380 86390 1
303266 99303266 1001 86380 86390 1
303946 99303946 1001 86380 86390 1
303727 99303727 1001 86380 86390 1
303720 99303720 1001 86380 86390 1
303489 99303489 1001 86380 86390 1
303556 99303556 1001 86380 86390 1
303583 99303583 1001 86380 86390 1
303585 99303585 1001 86380 86390 1
304056 99304056 1001 86380 86390 1
304141 99304141 1001 86380 86390 1
304496 99304496 1001 86380 86390 1
304413 99304413 1001 86380 86390 1
305086 99305086 1001 86380 86390 1
500740 99500740 1001 86380 86390 1
500663 99500663 1001 86380 86390 1
500706 99500706 1001 86380 86390 1
500441 99500441 1001 86380 86390 1
500340 99500340 1001 86380 86390 1
500919 99500919 1001 86380 86390 1
501609 99501609 1001 86380 86390 1
501527 99501527 1001 86380 86390 1
501298 99501298 1001 86380 86390 1
501286 99501286 1001 86380 86390 1
501135 99501135 1001 86380 86390 1
501140 99501140 1001 86380 86390 1
501066 99501066 1001 86380 86390 1
501690 99501690 1001 86380 86390 1
501746 99501746 1001 86380 86390 1
502302 99502302 1001 86380 86390 1
502344 99502344 1001 86380 86390 1
502383 99502383 1001 86380 86390 1
502358 99502358 1001 86380 86390 1
502458 99502458 1001 86380 86390 1
501939 99501939 1001 86380 86390 1
502036 99502036 1001 86380 86390 1
502652 99502652 1001 86380 86390 1
503186 99503186 1001 86380 86390 1
502732 99502732 1001 86380 86390 1
502784 99502784 1001 86380 86390 1
503399 99503399 1001 86380 86390 1
503452 99503452 1001 86380 86390 1
503376 99503376 1001 86380 86390 1
504030 99504030 1001 86380 86390 1
503891 99503891 1001 86380 86390 1
503828 99503828 1001 86380 86390 1
503717 99503717 1001 86380 86390 1
503670 99503670 1001 86380 86390 1
503542 99503542 1001 86380 86390 1
503503 99503503 1001 86380 86390 1
503543 99503543 1001 86380 86390 1
503637 99503637 1001 86380 86390 1
504128 99504128 1001 86380 86390 1
504216 99504216 1001 86380 86390 1
504806 99504806 1001 86380 86390 1
504631 99504631 1001 86380 86390 1
504517 99504517 1001 86380 86390 1
504402 99504402 1001 86380 86390 1
505134 99505134 1001 86380 86390 1
505693 99505693 1001 86380 86390 1
505519 99505519 1001 86380 86390 1
505558 99505558 1001 86380 86390 1
505560 99505560 1001 86380 86390 1
505294 99505294 1001 86380 86390 1
505800 99505800 1001 86380 86390 1
505968 99505968 1001 86380 86390 1
506568 99506568 1001 86380 86390 1
506539 99506539 1001 86380 86390 1
506147 99506147 1001 86380 86390 1
506160 99506160 1001 86380 86390 1
506672 99506672 1001 86380 86390 1
506768 99506768 1001 86380 86390 1
507229 99507229 1001 86380 86390 1
507364 99507364 1001 86380 86390 1
507250 99507250 1001 86380 86390 1
507169 99507169 1001 86380 86390 1
507123 99507123 1001 86380 86390 1
506931 99506931 1001 86380 86390 1
507571 99507571 1001 86380 86390 1
507862 99507862 1001 86380 86390 1
507889 99507889 1001 86380 86390 1
508018 99508018 1001 86380 86390 1
508031 99508031 1001 86380 86390 1
507921 99507921 1001 86380 86390 1
507685 99507685 1001 86380 86390 1
507715 99507715 1001 86380 86390 1
508286 99508286 1001 86380 86390 1
508277 99508277 1001 86380 86390 1
508884 99508884 1001 86380 86390 1
508923 99508923 1001 86380 86390 1
508989 99508989 1001 86380 86390 1
508876 99508876 1001 86380 86390 1
508953 99508953 1001 86380 86390 1
509007 99509007 1001 86380 86390 1
509034 99509034 1001 86380 86390 1
509086 99509086 1001 86380 86390 1
509139 99509139 1001 86380 86390 1
509871 99509871 1001 86380 86390 1
509844 99509844 1001 86380 86390 1
509292 99509292 1001 86380 86390 1
510408 99510408 1001 86380 86390 1
510107 99510107 1001 86380 86390 1
510280 99510280 1001 86380 86390 1
511480 99511480 1001 86380 86390 1
511356 99511356 1001 86380 86390 1
511184 99511184 1001 86380 86390 1
511130 99511130 1001 86380 86390 1
510968 99510968 1001 86380 86390 1
511610 99511610 1001 86380 86390 1
511599 99511599 1001 86380 86390 1
511690 99511690 1001 86380 86390 1
512166 99512166 1001 86380 86390 1
511953 99511953 1001 86380 86390 1
512400 99512400 1001 86380 86390 1
513167 99513167 1001 86380 86390 1
513215 99513215 1001 86380 86390 1
513402 99513402 1001 86380 86390 1
513262 99513262 1001 86380 86390 1
513649 99513649 1001 86380 86390 1
513745 99513745 1001 86380 86390 1
513587 99513587 1001 86380 86390 1
513550 99513550 1001 86380 86390 1
513615 99513615 1001 86380 86390 1
514197 99514197 1001 86380 86390 1
514463 99514463 1001 86380 86390 1
514542 99514542 1001 86380 86390 1
514507 99514507 1001 86380 86390 1
514919 99514919 1001 86380 86390 1
515012 99515012 1001 86380 86390 1
514968 99514968 1001 86380 86390 1
515606 99515606 1001 86380 86390 1
515504 99515504 1001 86380 86390 1
515623 99515623 1001 86380 86390 1
515573 99515573 1001 86380 86390 1
515524 99515524 1001 86380 86390 1
515442 99515442 1001 86380 86390 1
515280 99515280 1001 86380 86390 1
515219 99515219 1001 86380 86390 1
515197 99515197 1001 86380 86390 1
515249 99515249 1001 86380 86390 1
515251 99515251 1001 86380 86390 1
515761 99515761 1001 86380 86390 1
515787 99515787 1001 86380 86390 1
516370 99516370 1001 86380 86390 1
516307 99516307 1001 86380 86390 1
516361 99516361 1001 86380 86390 1
516125 99516125 1001 86380 86390 1
515928 99515928 1001 86380 86390 1
516086 99516086 1001 86380 86390 1
516009 99516009 1001 86380 86390 1
516010 99516010 1001 86380 86390 1
515948 99515948 1001 86380 86390 1
516693 99516693 1001 86380 86390 1
516604 99516604 1001 86380 86390 1
516674 99516674 1001 86380 86390 1
517184 99517184 1001 86380 86390 1
517001 99517001 1001 86380 86390 1
516781 99516781 1001 86380 86390 1
517515 99517515 1001 86380 86390 1
517523 99517523 1001 86380 86390 1
517977 99517977 1001 86380 86390 1
518335 99518335 1001 86380 86390 1
518961 99518961 1001 86380 86390 1
518788 99518788 1001 86380 86390 1
518669 99518669 1001 86380 86390 1
518622 99518622 1001 86380 86390 1
518411 99518411 1001 86380 86390 1
518478 99518478 1001 86380 86390 1
518491 99518491 1001 86380 86390 1
518494 99518494 1001 86380 86390 1
519008 99519008 1001 86380 86390 1
519785 99519785 1001 86380 86390 1
519729 99519729 1001 86380 86390 1
519421 99519421 1001 86380 86390 1
519338 99519338 1001 86380 86390 1
519395 99519395 1001 86380 86390 1
519910 99519910 1001 86380 86390 1
520336 99520336 1001 86380 86390 1
520205 99520205 1001 86380 86390 1
520740 99520740 1001 86380 86390 1
520781 99520781 1001 86380 86390 1
520834 99520834 1001 86380 86390 1
520757 99520757 1001 86380 86390 1
520802 99520802 1001 86380 86390 1
521286 99521286 1001 86380 86390 1
521453 99521453 1001 86380 86390 1
521388 99521388 1001 86380 86390 1
521188 99521188 1001 86380 86390 1
521543 99521543 1001 86380 86390 1
521892 99521892 1001 86380 86390 1
521733 99521733 1001 86380 86390 1
521877 99521877 1001 86380 86390 1
522353 99522353 1001 86380 86390 1
523058 99523058 1001 86380 86390 1
523112 99523112 1001 86380 86390 1
522770 99522770 1001 86380 86390 1
522733 99522733 1001 86380 86390 1
522815 99522815 1001 86380 86390 1
522537 99522537 1001 86380 86390 1
522590 99522590 1001 86380 86390 1
522535 99522535 1001 86380 86390 1
523166 99523166 1001 86380 86390 1
523805 99523805 1001 86380 86390 1
523832 99523832 1001 86380 86390 1
523728 99523728 1001 86380 86390 1
523468 99523468 1001 86380 86390 1
524394 99524394 1001 86380 86390 1
524537 99524537 1001 86380 86390 1
524292 99524292 1001 86380 86390 1
524297 99524297 1001 86380 86390 1
524171 99524171 1001 86380 86390 1
524825 99524825 1001 86380 86390 1
525267 99525267 1001 86380 86390 1
525371 99525371 1001 86380 86390 1
525219 99525219 1001 86380 86390 1
525002 99525002 1001 86380 86390 1
524984 99524984 1001 86380 86390 1
525740 99525740 1001 86380 86390 1
525624 99525624 1001 86380 86390 1
526307 99526307 1001 86380 86390 1
526276 99526276 1001 86380 86390 1
526238 99526238 1001 86380 86390 1
526040 99526040 1001 86380 86390 1
525925 99525925 1001 86380 86390 1
526004 99526004 1001 86380 86390 1
526515 99526515 1001 86380 86390 1
526479 99526479 1001 86380 86390 1
527094 99527094 1001 86380 86390 1
527123 99527123 1001 86380 86390 1
527139 99527139 1001 86380 86390 1
527015 99527015 1001 86380 86390 1
526695 99526695 1001 86380 86390 1
528022 99528022 1001 86380 86390 1
527664 99527664 1001 86380 86390 1
527797 99527797 1001 86380 86390 1
527787 99527787 1001 86380 86390 1
527507 99527507 1001 86380 86390 1
527487 99527487 1001 86380 86390 1
527581 99527581 1001 86380 86390 1
528163 99528163 1001 86380 86390 1
528166 99528166 1001 86380 86390 1
528184 99528184 1001 86380 86390 1
528752 99528752 1001 86380 86390 1
528845 99528845 1001 86380 86390 1
528518 99528518 1001 86380 86390 1
528642 99528642 1001 86380 86390 1
528358 99528358 1001 86380 86390 1
528309 99528309 1001 86380 86390 1
529711 99529711 1001 86380 86390 1
529123 99529123 1001 86380 86390 1
529737 99529737 1001 86380 86390 1
529778 99529778 1001 86380 86390 1
529914 99529914 1001 86380 86390 1
530433 99530433 1001 86380 86390 1
530542 99530542 1001 86380 86390 1
530585 99530585 1001 86380 86390 1
531370 99531370 1001 86380 86390 1
530766 99530766 1001 86380 86390 1
532089 99532089 1001 86380 86390 1
532371 99532371 1001 86380 86390 1
532985 99532985 1001 86380 86390 1
532857 99532857 1001 86380 86390 1
532884 99532884 1001 86380 86390 1
532923 99532923 1001 86380 86390 1
532788 99532788 1001 86380 86390 1
532773 99532773 1001 86380 86390 1
532592 99532592 1001 86380 86390 1
532542 99532542 1001 86380 86390 1
532548 99532548 1001 86380 86390 1
532563 99532563 1001 86380 86390 1
533715 99533715 1001 86380 86390 1
533754 99533754 1001 86380 86390 1
533334 99533334 1001 86380 86390 1
533906 99533906 1001 86380 86390 1
533992 99533992 1001 86380 86390 1
534625 99534625 1001 86380 86390 1
534427 99534427 1001 86380 86390 1
534292 99534292 1001 86380 86390 1
534360 99534360 1001 86380 86390 1
534438 99534438 1001 86380 86390 1
534387 99534387 1001 86380 86390 1
534064 99534064 1001 86380 86390 1
534227 99534227 1001 86380 86390 1
534826 99534826 1001 86380 86390 1
535310 99535310 1001 86380 86390 1
535414 99535414 1001 86380 86390 1
534970 99534970 1001 86380 86390 1
534920 99534920 1001 86380 86390 1
535075 99535075 1001 86380 86390 1
535640 99535640 1001 86380 86390 1
536233 99536233 1001 86380 86390 1
536252 99536252 1001 86380 86390 1
535928 99535928 1001 86380 86390 1
535958 99535958 1001 86380 86390 1
535934 99535934 1001 86380 86390 1
535744 99535744 1001 86380 86390 1
537072 99537072 1001 86380 86390 1
537115 99537115 1001 86380 86390 1
537155 99537155 1001 86380 86390 1
536634 99536634 1001 86380 86390 1
536735 99536735 1001 86380 86390 1
537873 99537873 1001 86380 86390 1
537933 99537933 1001 86380 86390 1
537594 99537594 1001 86380 86390 1
537475 99537475 1001 86380 86390 1
537476 99537476 1001 86380 86390 1
537452 99537452 1001 86380 86390 1
538058 99538058 1001 86380 86390 1
538190 99538190 1001 86380 86390 1
538168 99538168 1001 86380 86390 1
538184 99538184 1001 86380 86390 1
538545 99538545 1001 86380 86390 1
538588 99538588 1001 86380 86390 1
538393 99538393 1001 86380 86390 1
538987 99538987 1001 86380 86390 1
539521 99539521 1001 86380 86390 1
539215 99539215 1001 86380 86390 1
539158 99539158 1001 86380 86390 1
539042 99539042 1001 86380 86390 1
539813 99539813 1001 86380 86390 1
540327 99540327 1001 86380 86390 1
540367 99540367 1001 86380 86390 1
540425 99540425 1001 86380 86390 1
540374 99540374 1001 86380 86390 1
540135 99540135 1001 86380 86390 1
540163 99540163 1001 86380 86390 1
540219 99540219 1001 86380 86390 1
540053 99540053 1001 86380 86390 1
539902 99539902 1001 86380 86390 1
540638 99540638 1001 86380 86390 1
541259 99541259 1001 86380 86390 1
541263 99541263 1001 86380 86390 1
541090 99541090 1001 86380 86390 1
541235 99541235 1001 86380 86390 1
541249 99541249 1001 86380 86390 1
540913 99540913 1001 86380 86390 1
540966 99540966 1001 86380 86390 1
540750 99540750 1001 86380 86390 1
541441 99541441 1001 86380 86390 1
541404 99541404 1001 86380 86390 1
541300 99541300 1001 86380 86390 1
541315 99541315 1001 86380 86390 1
542088 99542088 1001 86380 86390 1
542110 99542110 1001 86380 86390 1
541817 99541817 1001 86380 86390 1
541713 99541713 1001 86380 86390 1
541666 99541666 1001 86380 86390 1
541552 99541552 1001 86380 86390 1
541541 99541541 1001 86380 86390 1
541543 99541543 1001 86380 86390 1
541595 99541595 1001 86380 86390 1
542892 99542892 1001 86380 86390 1
542880 99542880 1001 86380 86390 1
542573 99542573 1001 86380 86390 1
542690 99542690 1001 86380 86390 1
542720 99542720 1001 86380 86390 1
542417 99542417 1001 86380 86390 1
542339 99542339 1001 86380 86390 1
543064 99543064 1001 86380 86390 1
543306 99543306 1001 86380 86390 1
543940 99543940 1001 86380 86390 1
543813 99543813 1001 86380 86390 1
543827 99543827 1001 86380 86390 1
544410 99544410 1001 86380 86390 1
544426 99544426 1001 86380 86390 1
544218 99544218 1001 86380 86390 1
544610 99544610 1001 86380 86390 1
544637 99544637 1001 86380 86390 1
544650 99544650 1001 86380 86390 1
544612 99544612 1001 86380 86390 1
544736 99544736 1001 86380 86390 1
406662 500 1001 49860 50217 1
435439 236 1001 62460 62817 1
505659 1025 1002 63359 67336 1
400063 99400063 1001 86380 86390 1
400272 99400272 1001 86380 86390 1
400335 99400335 1001 86380 86390 1
400326 99400326 1001 86380 86390 1
400564 99400564 1001 86380 86390 1
400928 99400928 1001 86380 86390 1
402082 99402082 1001 86380 86390 1
402068 99402068 1001 86380 86390 1
402295 99402295 1001 86380 86390 1
402839 99402839 1001 86380 86390 1
403928 99403928 1001 86380 86390 1
404640 99404640 1001 86380 86390 1
404739 99404739 1001 86380 86390 1
405012 99405012 1001 86380 86390 1
405067 99405067 1001 86380 86390 1
405250 99405250 1001 86380 86390 1
405299 99405299 1001 86380 86390 1
405384 99405384 1001 86380 86390 1
405619 99405619 1001 86380 86390 1
405750 99405750 1001 86380 86390 1
406411 99406411 1001 86380 86390 1
406520 99406520 1001 86380 86390 1
406729 99406729 1001 86380 86390 1
406930 99406930 1001 86380 86390 1
407962 99407962 1001 86380 86390 1
408069 99408069 1001 86380 86390 1
408075 99408075 1001 86380 86390 1
408233 99408233 1001 86380 86390 1
408289 99408289 1001 86380 86390 1
408547 99408547 1001 86380 86390 1
408863 99408863 1001 86380 86390 1
408852 99408852 1001 86380 86390 1
409571 99409571 1001 86380 86390 1
409631 99409631 1001 86380 86390 1
409663 99409663 1001 86380 86390 1
409913 99409913 1001 86380 86390 1
410001 99410001 1001 86380 86390 1
410291 99410291 1001 86380 86390 1
410793 99410793 1001 86380 86390 1
411616 99411616 1001 86380 86390 1
411729 99411729 1001 86380 86390 1
412083 99412083 1001 86380 86390 1
412106 99412106 1001 86380 86390 1
413542 99413542 1001 86380 86390 1
413619 99413619 1001 86380 86390 1
413586 99413586 1001 86380 86390 1
413115 99413115 1001 86380 86390 1
413132 99413132 1001 86380 86390 1
412851 99412851 1001 86380 86390 1
412654 99412654 1001 86380 86390 1
412810 99412810 1001 86380 86390 1
413756 99413756 1001 86380 86390 1
415249 99415249 1001 86380 86390 1
415042 99415042 1001 86380 86390 1
414909 99414909 1001 86380 86390 1
414464 99414464 1001 86380 86390 1
415492 99415492 1001 86380 86390 1
415334 99415334 1001 86380 86390 1
416908 99416908 1001 86380 86390 1
416717 99416717 1001 86380 86390 1
416853 99416853 1001 86380 86390 1
415883 99415883 1001 86380 86390 1
417075 99417075 1001 86380 86390 1
417387 99417387 1001 86380 86390 1
417063 99417063 1001 86380 86390 1
418706 99418706 1001 86380 86390 1
418139 99418139 1001 86380 86390 1
419019 99419019 1001 86380 86390 1
419165 99419165 1001 86380 86390 1
419194 99419194 1001 86380 86390 1
419107 99419107 1001 86380 86390 1
419932 99419932 1001 86380 86390 1
420719 99420719 1001 86380 86390 1
420603 99420603 1001 86380 86390 1
420662 99420662 1001 86380 86390 1
420634 99420634 1001 86380 86390 1
421839 99421839 1001 86380 86390 1
421826 99421826 1001 86380 86390 1
421288 99421288 1001 86380 86390 1
420838 99420838 1001 86380 86390 1
420971 99420971 1001 86380 86390 1
422459 99422459 1001 86380 86390 1
422396 99422396 1001 86380 86390 1
423690 99423690 1001 86380 86390 1
423347 99423347 1001 86380 86390 1
423714 99423714 1001 86380 86390 1
423481 99423481 1001 86380 86390 1
423088 99423088 1001 86380 86390 1
422944 99422944 1001 86380 86390 1
423095 99423095 1001 86380 86390 1
422598 99422598 1001 86380 86390 1
422890 99422890 1001 86380 86390 1
422842 99422842 1001 86380 86390 1
422825 99422825 1001 86380 86390 1
423784 99423784 1001 86380 86390 1
425340 99425340 1001 86380 86390 1
425207 99425207 1001 86380 86390 1
424271 99424271 1001 86380 86390 1
424194 99424194 1001 86380 86390 1
425802 99425802 1001 86380 86390 1
425392 99425392 1001 86380 86390 1
426847 99426847 1001 86380 86390 1
427111 99427111 1001 86380 86390 1
426554 99426554 1001 86380 86390 1
427167 99427167 1001 86380 86390 1
427258 99427258 1001 86380 86390 1
428625 99428625 1001 86380 86390 1
428723 99428723 1001 86380 86390 1
427971 99427971 1001 86380 86390 1
428238 99428238 1001 86380 86390 1
427833 99427833 1001 86380 86390 1
428763 99428763 1001 86380 86390 1
429567 99429567 1001 86380 86390 1
429693 99429693 1001 86380 86390 1
429863 99429863 1001 86380 86390 1
429645 99429645 1001 86380 86390 1
429899 99429899 1001 86380 86390 1
429281 99429281 1001 86380 86390 1
429220 99429220 1001 86380 86390 1
431698 99431698 1001 86380 86390 1
431532 99431532 1001 86380 86390 1
431272 99431272 1001 86380 86390 1
432308 99432308 1001 86380 86390 1
432372 99432372 1001 86380 86390 1
433390 99433390 1001 86380 86390 1
433219 99433219 1001 86380 86390 1
432791 99432791 1001 86380 86390 1
432801 99432801 1001 86380 86390 1
432538 99432538 1001 86380 86390 1
432737 99432737 1001 86380 86390 1
432663 99432663 1001 86380 86390 1
435310 99435310 1001 86380 86390 1
434627 99434627 1001 86380 86390 1
434652 99434652 1001 86380 86390 1
434867 99434867 1001 86380 86390 1
434414 99434414 1001 86380 86390 1
434148 99434148 1001 86380 86390 1
435862 99435862 1001 86380 86390 1
437005 99437005 1001 86380 86390 1
436772 99436772 1001 86380 86390 1
437125 99437125 1001 86380 86390 1
436490 99436490 1001 86380 86390 1
436463 99436463 1001 86380 86390 1
436540 99436540 1001 86380 86390 1
436324 99436324 1001 86380 86390 1
436306 99436306 1001 86380 86390 1
436161 99436161 1001 86380 86390 1
437173 99437173 1001 86380 86390 1
300421 99300421 1001 86380 86390 1
300460 99300460 1001 86380 86390 1
300346 99300346 1001 86380 86390 1
300362 99300362 1001 86380 86390 1
300336 99300336 1001 86380 86390 1
300417 99300417 1001 86380 86390 1
300183 99300183 1001 86380 86390 1
300879 99300879 1001 86380 86390 1
301379 99301379 1001 86380 86390 1
301392 99301392 1001 86380 86390 1
301513 99301513 1001 86380 86390 1
301489 99301489 1001 86380 86390 1
301207 99301207 1001 86380 86390 1
301259 99301259 1001 86380 86390 1
301158 99301158 1001 86380 86390 1
301198 99301198 1001 86380 86390 1
301290 99301290 1001 86380 86390 1
301078 99301078 1001 86380 86390 1
301067 99301067 1001 86380 86390 1
301068 99301068 1001 86380 86390 1
301107 99301107 1001 86380 86390 1
302358 99302358 1001 86380 86390 1
302271 99302271 1001 86380 86390 1
302123 99302123 1001 86380 86390 1
302072 99302072 1001 86380 86390 1
302070 99302070 1001 86380 86390 1
301799 99301799 1001 86380 86390 1
301916 99301916 1001 86380 86390 1
301827 99301827 1001 86380 86390 1
301947 99301947 1001 86380 86390 1
301923 99301923 1001 86380 86390 1
303021 99303021 1001 86380 86390 1
302954 99302954 1001 86380 86390 1
302617 99302617 1001 86380 86390 1
303366 99303366 1001 86380 86390 1
304016 99304016 1001 86380 86390 1
303887 99303887 1001 86380 86390 1
303713 99303713 1001 86380 86390 1
303754 99303754 1001 86380 86390 1
304090 99304090 1001 86380 86390 1
304816 99304816 1001 86380 86390 1
304502 99304502 1001 86380 86390 1
304507 99304507 1001 86380 86390 1
304482 99304482 1001 86380 86390 1
304394 99304394 1001 86380 86390 1
304242 99304242 1001 86380 86390 1
[truncated: 4,053,732 more chars]
