# Supplementary material for: Fast and near-optimal monitoring for healthcare acquired infection outbreaks
Source: PLoS Comput Biol. 2019 Sep 16;15(9):e1007284. doi: 10.1371/journal.pcbi.1007284 (PMC6762212; doi:10.1371/journal.pcbi.1007284)
Supplement: S1 Data — (ZIP) [file pcbi.1007284.s006.zip › MobilityLogs1/HAISE_Carilion_all_visits_day_51.txt]

#Person location Sublocation StartTime EndTime Type
519810 690 1002 25406 37613 1
525476 792 1002 30119 34733 1
400451 99400451 1001 86380 86390 1
400602 99400602 1001 86380 86390 1
400657 99400657 1001 86380 86390 1
400727 99400727 1001 86380 86390 1
400925 99400925 1001 86380 86390 1
401261 99401261 1001 86380 86390 1
401311 99401311 1001 86380 86390 1
401289 99401289 1001 86380 86390 1
401853 99401853 1001 86380 86390 1
402038 99402038 1001 86380 86390 1
402284 99402284 1001 86380 86390 1
402325 99402325 1001 86380 86390 1
402635 99402635 1001 86380 86390 1
402600 99402600 1001 86380 86390 1
403093 99403093 1001 86380 86390 1
403285 99403285 1001 86380 86390 1
403407 99403407 1001 86380 86390 1
403445 99403445 1001 86380 86390 1
404034 99404034 1001 86380 86390 1
404169 99404169 1001 86380 86390 1
405208 99405208 1001 86380 86390 1
405645 99405645 1001 86380 86390 1
405748 99405748 1001 86380 86390 1
405941 99405941 1001 86380 86390 1
406422 99406422 1001 86380 86390 1
406672 99406672 1001 86380 86390 1
406952 99406952 1001 86380 86390 1
407224 99407224 1001 86380 86390 1
407547 99407547 1001 86380 86390 1
408156 99408156 1001 86380 86390 1
408213 99408213 1001 86380 86390 1
408389 99408389 1001 86380 86390 1
408459 99408459 1001 86380 86390 1
408861 99408861 1001 86380 86390 1
409297 99409297 1001 86380 86390 1
409477 99409477 1001 86380 86390 1
409577 99409577 1001 86380 86390 1
409922 99409922 1001 86380 86390 1
410031 99410031 1001 86380 86390 1
410154 99410154 1001 86380 86390 1
410308 99410308 1001 86380 86390 1
410602 99410602 1001 86380 86390 1
410521 99410521 1001 86380 86390 1
411224 99411224 1001 86380 86390 1
411773 99411773 1001 86380 86390 1
411854 99411854 1001 86380 86390 1
411887 99411887 1001 86380 86390 1
412070 99412070 1001 86380 86390 1
413590 99413590 1001 86380 86390 1
413581 99413581 1001 86380 86390 1
413387 99413387 1001 86380 86390 1
412848 99412848 1001 86380 86390 1
413815 99413815 1001 86380 86390 1
413774 99413774 1001 86380 86390 1
415004 99415004 1001 86380 86390 1
415263 99415263 1001 86380 86390 1
415234 99415234 1001 86380 86390 1
414694 99414694 1001 86380 86390 1
415422 99415422 1001 86380 86390 1
415504 99415504 1001 86380 86390 1
415382 99415382 1001 86380 86390 1
416844 99416844 1001 86380 86390 1
416338 99416338 1001 86380 86390 1
415895 99415895 1001 86380 86390 1
417150 99417150 1001 86380 86390 1
417393 99417393 1001 86380 86390 1
417132 99417132 1001 86380 86390 1
417474 99417474 1001 86380 86390 1
418502 99418502 1001 86380 86390 1
418773 99418773 1001 86380 86390 1
418124 99418124 1001 86380 86390 1
417624 99417624 1001 86380 86390 1
420199 99420199 1001 86380 86390 1
420222 99420222 1001 86380 86390 1
419273 99419273 1001 86380 86390 1
419363 99419363 1001 86380 86390 1
419558 99419558 1001 86380 86390 1
421814 99421814 1001 86380 86390 1
421799 99421799 1001 86380 86390 1
421401 99421401 1001 86380 86390 1
421145 99421145 1001 86380 86390 1
421049 99421049 1001 86380 86390 1
422443 99422443 1001 86380 86390 1
423336 99423336 1001 86380 86390 1
423452 99423452 1001 86380 86390 1
422783 99422783 1001 86380 86390 1
422563 99422563 1001 86380 86390 1
422567 99422567 1001 86380 86390 1
423895 99423895 1001 86380 86390 1
425361 99425361 1001 86380 86390 1
424533 99424533 1001 86380 86390 1
424418 99424418 1001 86380 86390 1
424310 99424310 1001 86380 86390 1
425406 99425406 1001 86380 86390 1
425695 99425695 1001 86380 86390 1
425515 99425515 1001 86380 86390 1
426865 99426865 1001 86380 86390 1
427116 99427116 1001 86380 86390 1
426854 99426854 1001 86380 86390 1
425868 99425868 1001 86380 86390 1
426138 99426138 1001 86380 86390 1
426181 99426181 1001 86380 86390 1
427206 99427206 1001 86380 86390 1
427334 99427334 1001 86380 86390 1
428580 99428580 1001 86380 86390 1
428487 99428487 1001 86380 86390 1
428720 99428720 1001 86380 86390 1
428005 99428005 1001 86380 86390 1
428096 99428096 1001 86380 86390 1
428009 99428009 1001 86380 86390 1
427850 99427850 1001 86380 86390 1
429124 99429124 1001 86380 86390 1
430276 99430276 1001 86380 86390 1
429233 99429233 1001 86380 86390 1
429560 99429560 1001 86380 86390 1
430664 99430664 1001 86380 86390 1
431926 99431926 1001 86380 86390 1
431316 99431316 1001 86380 86390 1
431027 99431027 1001 86380 86390 1
432382 99432382 1001 86380 86390 1
432314 99432314 1001 86380 86390 1
433381 99433381 1001 86380 86390 1
433223 99433223 1001 86380 86390 1
433236 99433236 1001 86380 86390 1
432866 99432866 1001 86380 86390 1
434021 99434021 1001 86380 86390 1
433849 99433849 1001 86380 86390 1
434850 99434850 1001 86380 86390 1
434261 99434261 1001 86380 86390 1
434299 99434299 1001 86380 86390 1
435739 99435739 1001 86380 86390 1
436366 99436366 1001 86380 86390 1
436036 99436036 1001 86380 86390 1
436168 99436168 1001 86380 86390 1
436201 99436201 1001 86380 86390 1
435948 99435948 1001 86380 86390 1
300545 99300545 1001 86380 86390 1
300445 99300445 1001 86380 86390 1
300252 99300252 1001 86380 86390 1
300926 99300926 1001 86380 86390 1
301190 99301190 1001 86380 86390 1
301091 99301091 1001 86380 86390 1
300964 99300964 1001 86380 86390 1
302288 99302288 1001 86380 86390 1
302062 99302062 1001 86380 86390 1
302056 99302056 1001 86380 86390 1
301871 99301871 1001 86380 86390 1
302536 99302536 1001 86380 86390 1
302411 99302411 1001 86380 86390 1
302833 99302833 1001 86380 86390 1
302779 99302779 1001 86380 86390 1
303412 99303412 1001 86380 86390 1
303289 99303289 1001 86380 86390 1
303815 99303815 1001 86380 86390 1
303785 99303785 1001 86380 86390 1
303671 99303671 1001 86380 86390 1
304034 99304034 1001 86380 86390 1
304812 99304812 1001 86380 86390 1
304775 99304775 1001 86380 86390 1
304532 99304532 1001 86380 86390 1
304432 99304432 1001 86380 86390 1
305037 99305037 1001 86380 86390 1
305043 99305043 1001 86380 86390 1
304966 99304966 1001 86380 86390 1
304982 99304982 1001 86380 86390 1
305494 99305494 1001 86380 86390 1
305611 99305611 1001 86380 86390 1
305567 99305567 1001 86380 86390 1
305301 99305301 1001 86380 86390 1
500132 99500132 1001 86380 86390 1
500698 99500698 1001 86380 86390 1
500734 99500734 1001 86380 86390 1
500619 99500619 1001 86380 86390 1
500407 99500407 1001 86380 86390 1
500435 99500435 1001 86380 86390 1
500514 99500514 1001 86380 86390 1
501007 99501007 1001 86380 86390 1
500842 99500842 1001 86380 86390 1
501244 99501244 1001 86380 86390 1
501189 99501189 1001 86380 86390 1
501051 99501051 1001 86380 86390 1
501195 99501195 1001 86380 86390 1
501675 99501675 1001 86380 86390 1
502274 99502274 1001 86380 86390 1
502405 99502405 1001 86380 86390 1
502331 99502331 1001 86380 86390 1
502463 99502463 1001 86380 86390 1
502253 99502253 1001 86380 86390 1
501979 99501979 1001 86380 86390 1
503280 99503280 1001 86380 86390 1
503009 99503009 1001 86380 86390 1
503418 99503418 1001 86380 86390 1
503466 99503466 1001 86380 86390 1
504081 99504081 1001 86380 86390 1
503585 99503585 1001 86380 86390 1
504943 99504943 1001 86380 86390 1
504600 99504600 1001 86380 86390 1
504980 99504980 1001 86380 86390 1
504969 99504969 1001 86380 86390 1
505000 99505000 1001 86380 86390 1
505701 99505701 1001 86380 86390 1
505704 99505704 1001 86380 86390 1
505214 99505214 1001 86380 86390 1
505267 99505267 1001 86380 86390 1
505962 99505962 1001 86380 86390 1
506419 99506419 1001 86380 86390 1
506573 99506573 1001 86380 86390 1
506473 99506473 1001 86380 86390 1
506413 99506413 1001 86380 86390 1
506237 99506237 1001 86380 86390 1
506087 99506087 1001 86380 86390 1
506783 99506783 1001 86380 86390 1
506680 99506680 1001 86380 86390 1
507382 99507382 1001 86380 86390 1
507126 99507126 1001 86380 86390 1
507093 99507093 1001 86380 86390 1
506932 99506932 1001 86380 86390 1
506938 99506938 1001 86380 86390 1
506836 99506836 1001 86380 86390 1
506849 99506849 1001 86380 86390 1
507568 99507568 1001 86380 86390 1
507607 99507607 1001 86380 86390 1
507479 99507479 1001 86380 86390 1
507584 99507584 1001 86380 86390 1
508202 99508202 1001 86380 86390 1
508074 99508074 1001 86380 86390 1
507962 99507962 1001 86380 86390 1
508014 99508014 1001 86380 86390 1
508302 99508302 1001 86380 86390 1
508372 99508372 1001 86380 86390 1
508649 99508649 1001 86380 86390 1
509107 99509107 1001 86380 86390 1
509671 99509671 1001 86380 86390 1
509558 99509558 1001 86380 86390 1
509546 99509546 1001 86380 86390 1
509626 99509626 1001 86380 86390 1
510030 99510030 1001 86380 86390 1
510023 99510023 1001 86380 86390 1
510601 99510601 1001 86380 86390 1
510673 99510673 1001 86380 86390 1
510583 99510583 1001 86380 86390 1
510238 99510238 1001 86380 86390 1
510776 99510776 1001 86380 86390 1
510786 99510786 1001 86380 86390 1
511363 99511363 1001 86380 86390 1
511527 99511527 1001 86380 86390 1
511406 99511406 1001 86380 86390 1
511459 99511459 1001 86380 86390 1
511498 99511498 1001 86380 86390 1
511272 99511272 1001 86380 86390 1
511326 99511326 1001 86380 86390 1
511262 99511262 1001 86380 86390 1
511165 99511165 1001 86380 86390 1
511610 99511610 1001 86380 86390 1
512060 99512060 1001 86380 86390 1
512132 99512132 1001 86380 86390 1
512158 99512158 1001 86380 86390 1
512042 99512042 1001 86380 86390 1
511901 99511901 1001 86380 86390 1
511917 99511917 1001 86380 86390 1
512498 99512498 1001 86380 86390 1
513103 99513103 1001 86380 86390 1
512602 99512602 1001 86380 86390 1
512672 99512672 1001 86380 86390 1
512608 99512608 1001 86380 86390 1
513770 99513770 1001 86380 86390 1
514773 99514773 1001 86380 86390 1
514570 99514570 1001 86380 86390 1
514304 99514304 1001 86380 86390 1
514921 99514921 1001 86380 86390 1
515013 99515013 1001 86380 86390 1
515060 99515060 1001 86380 86390 1
515556 99515556 1001 86380 86390 1
515637 99515637 1001 86380 86390 1
515513 99515513 1001 86380 86390 1
515111 99515111 1001 86380 86390 1
515124 99515124 1001 86380 86390 1
515732 99515732 1001 86380 86390 1
516416 99516416 1001 86380 86390 1
516429 99516429 1001 86380 86390 1
516314 99516314 1001 86380 86390 1
516188 99516188 1001 86380 86390 1
516152 99516152 1001 86380 86390 1
516236 99516236 1001 86380 86390 1
516036 99516036 1001 86380 86390 1
516659 99516659 1001 86380 86390 1
516661 99516661 1001 86380 86390 1
517144 99517144 1001 86380 86390 1
517115 99517115 1001 86380 86390 1
516780 99516780 1001 86380 86390 1
517390 99517390 1001 86380 86390 1
517342 99517342 1001 86380 86390 1
517779 99517779 1001 86380 86390 1
517848 99517848 1001 86380 86390 1
517557 99517557 1001 86380 86390 1
517742 99517742 1001 86380 86390 1
518265 99518265 1001 86380 86390 1
518278 99518278 1001 86380 86390 1
518346 99518346 1001 86380 86390 1
518271 99518271 1001 86380 86390 1
518182 99518182 1001 86380 86390 1
518801 99518801 1001 86380 86390 1
518630 99518630 1001 86380 86390 1
518595 99518595 1001 86380 86390 1
518741 99518741 1001 86380 86390 1
518587 99518587 1001 86380 86390 1
518474 99518474 1001 86380 86390 1
518521 99518521 1001 86380 86390 1
519012 99519012 1001 86380 86390 1
519034 99519034 1001 86380 86390 1
519113 99519113 1001 86380 86390 1
519178 99519178 1001 86380 86390 1
519758 99519758 1001 86380 86390 1
519883 99519883 1001 86380 86390 1
520282 99520282 1001 86380 86390 1
520386 99520386 1001 86380 86390 1
520287 99520287 1001 86380 86390 1
520248 99520248 1001 86380 86390 1
520237 99520237 1001 86380 86390 1
520086 99520086 1001 86380 86390 1
520022 99520022 1001 86380 86390 1
520117 99520117 1001 86380 86390 1
520173 99520173 1001 86380 86390 1
520793 99520793 1001 86380 86390 1
520771 99520771 1001 86380 86390 1
520813 99520813 1001 86380 86390 1
520789 99520789 1001 86380 86390 1
520843 99520843 1001 86380 86390 1
521277 99521277 1001 86380 86390 1
521007 99521007 1001 86380 86390 1
520852 99520852 1001 86380 86390 1
520997 99520997 1001 86380 86390 1
521634 99521634 1001 86380 86390 1
521652 99521652 1001 86380 86390 1
522183 99522183 1001 86380 86390 1
521944 99521944 1001 86380 86390 1
522050 99522050 1001 86380 86390 1
521865 99521865 1001 86380 86390 1
521789 99521789 1001 86380 86390 1
522380 99522380 1001 86380 86390 1
522489 99522489 1001 86380 86390 1
522300 99522300 1001 86380 86390 1
523033 99523033 1001 86380 86390 1
523048 99523048 1001 86380 86390 1
522988 99522988 1001 86380 86390 1
522807 99522807 1001 86380 86390 1
523146 99523146 1001 86380 86390 1
523227 99523227 1001 86380 86390 1
523580 99523580 1001 86380 86390 1
523673 99523673 1001 86380 86390 1
523982 99523982 1001 86380 86390 1
524634 99524634 1001 86380 86390 1
524409 99524409 1001 86380 86390 1
524428 99524428 1001 86380 86390 1
524347 99524347 1001 86380 86390 1
524340 99524340 1001 86380 86390 1
524774 99524774 1001 86380 86390 1
525494 99525494 1001 86380 86390 1
525495 99525495 1001 86380 86390 1
525587 99525587 1001 86380 86390 1
525279 99525279 1001 86380 86390 1
525229 99525229 1001 86380 86390 1
525018 99525018 1001 86380 86390 1
525051 99525051 1001 86380 86390 1
525606 99525606 1001 86380 86390 1
526196 99526196 1001 86380 86390 1
525957 99525957 1001 86380 86390 1
527075 99527075 1001 86380 86390 1
527289 99527289 1001 86380 86390 1
527888 99527888 1001 86380 86390 1
527831 99527831 1001 86380 86390 1
527505 99527505 1001 86380 86390 1
527544 99527544 1001 86380 86390 1
528270 99528270 1001 86380 86390 1
528790 99528790 1001 86380 86390 1
528781 99528781 1001 86380 86390 1
528820 99528820 1001 86380 86390 1
528499 99528499 1001 86380 86390 1
528352 99528352 1001 86380 86390 1
528408 99528408 1001 86380 86390 1
529419 99529419 1001 86380 86390 1
529309 99529309 1001 86380 86390 1
529128 99529128 1001 86380 86390 1
529129 99529129 1001 86380 86390 1
529285 99529285 1001 86380 86390 1
529820 99529820 1001 86380 86390 1
530414 99530414 1001 86380 86390 1
530508 99530508 1001 86380 86390 1
530434 99530434 1001 86380 86390 1
530284 99530284 1001 86380 86390 1
530233 99530233 1001 86380 86390 1
530144 99530144 1001 86380 86390 1
530172 99530172 1001 86380 86390 1
530039 99530039 1001 86380 86390 1
530684 99530684 1001 86380 86390 1
530727 99530727 1001 86380 86390 1
531318 99531318 1001 86380 86390 1
531345 99531345 1001 86380 86390 1
531231 99531231 1001 86380 86390 1
531211 99531211 1001 86380 86390 1
530871 99530871 1001 86380 86390 1
531411 99531411 1001 86380 86390 1
531412 99531412 1001 86380 86390 1
532056 99532056 1001 86380 86390 1
531925 99531925 1001 86380 86390 1
532406 99532406 1001 86380 86390 1
533001 99533001 1001 86380 86390 1
533012 99533012 1001 86380 86390 1
532725 99532725 1001 86380 86390 1
532675 99532675 1001 86380 86390 1
533158 99533158 1001 86380 86390 1
533161 99533161 1001 86380 86390 1
533666 99533666 1001 86380 86390 1
533476 99533476 1001 86380 86390 1
533569 99533569 1001 86380 86390 1
533418 99533418 1001 86380 86390 1
533263 99533263 1001 86380 86390 1
533860 99533860 1001 86380 86390 1
534519 99534519 1001 86380 86390 1
534427 99534427 1001 86380 86390 1
534342 99534342 1001 86380 86390 1
534120 99534120 1001 86380 86390 1
534710 99534710 1001 86380 86390 1
535315 99535315 1001 86380 86390 1
535278 99535278 1001 86380 86390 1
534945 99534945 1001 86380 86390 1
535532 99535532 1001 86380 86390 1
536097 99536097 1001 86380 86390 1
536362 99536362 1001 86380 86390 1
536416 99536416 1001 86380 86390 1
536470 99536470 1001 86380 86390 1
537040 99537040 1001 86380 86390 1
536789 99536789 1001 86380 86390 1
536913 99536913 1001 86380 86390 1
536865 99536865 1001 86380 86390 1
536674 99536674 1001 86380 86390 1
536562 99536562 1001 86380 86390 1
536642 99536642 1001 86380 86390 1
536630 99536630 1001 86380 86390 1
537175 99537175 1001 86380 86390 1
537248 99537248 1001 86380 86390 1
537171 99537171 1001 86380 86390 1
537900 99537900 1001 86380 86390 1
537857 99537857 1001 86380 86390 1
537771 99537771 1001 86380 86390 1
537710 99537710 1001 86380 86390 1
537613 99537613 1001 86380 86390 1
537665 99537665 1001 86380 86390 1
537391 99537391 1001 86380 86390 1
538628 99538628 1001 86380 86390 1
538629 99538629 1001 86380 86390 1
538956 99538956 1001 86380 86390 1
539016 99539016 1001 86380 86390 1
539479 99539479 1001 86380 86390 1
539206 99539206 1001 86380 86390 1
539171 99539171 1001 86380 86390 1
539172 99539172 1001 86380 86390 1
539648 99539648 1001 86380 86390 1
540408 99540408 1001 86380 86390 1
540425 99540425 1001 86380 86390 1
540388 99540388 1001 86380 86390 1
540285 99540285 1001 86380 86390 1
540153 99540153 1001 86380 86390 1
541255 99541255 1001 86380 86390 1
541158 99541158 1001 86380 86390 1
541134 99541134 1001 86380 86390 1
541241 99541241 1001 86380 86390 1
540976 99540976 1001 86380 86390 1
540925 99540925 1001 86380 86390 1
540835 99540835 1001 86380 86390 1
541419 99541419 1001 86380 86390 1
541323 99541323 1001 86380 86390 1
542117 99542117 1001 86380 86390 1
541985 99541985 1001 86380 86390 1
541976 99541976 1001 86380 86390 1
541789 99541789 1001 86380 86390 1
541906 99541906 1001 86380 86390 1
541782 99541782 1001 86380 86390 1
541501 99541501 1001 86380 86390 1
542283 99542283 1001 86380 86390 1
542742 99542742 1001 86380 86390 1
542757 99542757 1001 86380 86390 1
542676 99542676 1001 86380 86390 1
542335 99542335 1001 86380 86390 1
543058 99543058 1001 86380 86390 1
543598 99543598 1001 86380 86390 1
543615 99543615 1001 86380 86390 1
543603 99543603 1001 86380 86390 1
543732 99543732 1001 86380 86390 1
543489 99543489 1001 86380 86390 1
543480 99543480 1001 86380 86390 1
543383 99543383 1001 86380 86390 1
543268 99543268 1001 86380 86390 1
543310 99543310 1001 86380 86390 1
543930 99543930 1001 86380 86390 1
544245 99544245 1001 86380 86390 1
544260 99544260 1001 86380 86390 1
544175 99544175 1001 86380 86390 1
543983 99543983 1001 86380 86390 1
544726 99544726 1001 86380 86390 1
544664 99544664 1001 86380 86390 1
544717 99544717 1001 86380 86390 1
400027 99400027 1001 86380 86390 1
400092 99400092 1001 86380 86390 1
400121 99400121 1001 86380 86390 1
400087 99400087 1001 86380 86390 1
400609 99400609 1001 86380 86390 1
401931 99401931 1001 86380 86390 1
402040 99402040 1001 86380 86390 1
402990 99402990 1001 86380 86390 1
403415 99403415 1001 86380 86390 1
403367 99403367 1001 86380 86390 1
403728 99403728 1001 86380 86390 1
403791 99403791 1001 86380 86390 1
403798 99403798 1001 86380 86390 1
403916 99403916 1001 86380 86390 1
403992 99403992 1001 86380 86390 1
403940 99403940 1001 86380 86390 1
404127 99404127 1001 86380 86390 1
404322 99404322 1001 86380 86390 1
404744 99404744 1001 86380 86390 1
405265 99405265 1001 86380 86390 1
405272 99405272 1001 86380 86390 1
405423 99405423 1001 86380 86390 1
405823 99405823 1001 86380 86390 1
405976 99405976 1001 86380 86390 1
405872 99405872 1001 86380 86390 1
406063 99406063 1001 86380 86390 1
406413 99406413 1001 86380 86390 1
406472 99406472 1001 86380 86390 1
406676 99406676 1001 86380 86390 1
406705 99406705 1001 86380 86390 1
406660 99406660 1001 86380 86390 1
406696 99406696 1001 86380 86390 1
406869 99406869 1001 86380 86390 1
407315 99407315 1001 86380 86390 1
407545 99407545 1001 86380 86390 1
408069 99408069 1001 86380 86390 1
408229 99408229 1001 86380 86390 1
408392 99408392 1001 86380 86390 1
408456 99408456 1001 86380 86390 1
408641 99408641 1001 86380 86390 1
408750 99408750 1001 86380 86390 1
408927 99408927 1001 86380 86390 1
409110 99409110 1001 86380 86390 1
409704 99409704 1001 86380 86390 1
410427 99410427 1001 86380 86390 1
410867 99410867 1001 86380 86390 1
410851 99410851 1001 86380 86390 1
411379 99411379 1001 86380 86390 1
411495 99411495 1001 86380 86390 1
411713 99411713 1001 86380 86390 1
411865 99411865 1001 86380 86390 1
412046 99412046 1001 86380 86390 1
412143 99412143 1001 86380 86390 1
412389 99412389 1001 86380 86390 1
412433 99412433 1001 86380 86390 1
413398 99413398 1001 86380 86390 1
412910 99412910 1001 86380 86390 1
412549 99412549 1001 86380 86390 1
412644 99412644 1001 86380 86390 1
412669 99412669 1001 86380 86390 1
412654 99412654 1001 86380 86390 1
413715 99413715 1001 86380 86390 1
415147 99415147 1001 86380 86390 1
414615 99414615 1001 86380 86390 1
414822 99414822 1001 86380 86390 1
414825 99414825 1001 86380 86390 1
414548 99414548 1001 86380 86390 1
414311 99414311 1001 86380 86390 1
414391 99414391 1001 86380 86390 1
415539 99415539 1001 86380 86390 1
416289 99416289 1001 86380 86390 1
416351 99416351 1001 86380 86390 1
416538 99416538 1001 86380 86390 1
415902 99415902 1001 86380 86390 1
415937 99415937 1001 86380 86390 1
416045 99416045 1001 86380 86390 1
416074 99416074 1001 86380 86390 1
415924 99415924 1001 86380 86390 1
418761 99418761 1001 86380 86390 1
418065 99418065 1001 86380 86390 1
417672 99417672 1001 86380 86390 1
419021 99419021 1001 86380 86390 1
418953 99418953 1001 86380 86390 1
418945 99418945 1001 86380 86390 1
420422 99420422 1001 86380 86390 1
420428 99420428 1001 86380 86390 1
420056 99420056 1001 86380 86390 1
419990 99419990 1001 86380 86390 1
419737 99419737 1001 86380 86390 1
419762 99419762 1001 86380 86390 1
419441 99419441 1001 86380 86390 1
420503 99420503 1001 86380 86390 1
420634 99420634 1001 86380 86390 1
421576 99421576 1001 86380 86390 1
422407 99422407 1001 86380 86390 1
422388 99422388 1001 86380 86390 1
422155 99422155 1001 86380 86390 1
422269 99422269 1001 86380 86390 1
423653 99423653 1001 86380 86390 1
423153 99423153 1001 86380 86390 1
423227 99423227 1001 86380 86390 1
422965 99422965 1001 86380 86390 1
422863 99422863 1001 86380 86390 1
423949 99423949 1001 86380 86390 1
425192 99425192 1001 86380 86390 1
424700 99424700 1001 86380 86390 1
424830 99424830 1001 86380 86390 1
424750 99424750 1001 86380 86390 1
424516 99424516 1001 86380 86390 1
425748 99425748 1001 86380 86390 1
427036 99427036 1001 86380 86390 1
426891 99426891 1001 86380 86390 1
426096 99426096 1001 86380 86390 1
427974 99427974 1001 86380 86390 1
428247 99428247 1001 86380 86390 1
428336 99428336 1001 86380 86390 1
427577 99427577 1001 86380 86390 1
429888 99429888 1001 86380 86390 1
429792 99429792 1001 86380 86390 1
429826 99429826 1001 86380 86390 1
430556 99430556 1001 86380 86390 1
430720 99430720 1001 86380 86390 1
431858 99431858 1001 86380 86390 1
431965 99431965 1001 86380 86390 1
431430 99431430 1001 86380 86390 1
430849 99430849 1001 86380 86390 1
432174 99432174 1001 86380 86390 1
433283 99433283 1001 86380 86390 1
432982 99432982 1001 86380 86390 1
432770 99432770 1001 86380 86390 1
432527 99432527 1001 86380 86390 1
434040 99434040 1001 86380 86390 1
433734 99433734 1001 86380 86390 1
433977 99433977 1001 86380 86390 1
433757 99433757 1001 86380 86390 1
434033 99434033 1001 86380 86390 1
435241 99435241 1001 86380 86390 1
434802 99434802 1001 86380 86390 1
435779 99435779 1001 86380 86390 1
435821 99435821 1001 86380 86390 1
436910 99436910 1001 86380 86390 1
436720 99436720 1001 86380 86390 1
436743 99436743 1001 86380 86390 1
436679 99436679 1001 86380 86390 1
300010 99300010 1001 86380 86390 1
437329 99437329 1001 86380 86390 1
300677 99300677 1001 86380 86390 1
300681 99300681 1001 86380 86390 1
300319 99300319 1001 86380 86390 1
300293 99300293 1001 86380 86390 1
300206 99300206 1001 86380 86390 1
300196 99300196 1001 86380 86390 1
300830 99300830 1001 86380 86390 1
300768 99300768 1001 86380 86390 1
300808 99300808 1001 86380 86390 1
300978 99300978 1001 86380 86390 1
300982 99300982 1001 86380 86390 1
301706 99301706 1001 86380 86390 1
302343 99302343 1001 86380 86390 1
302351 99302351 1001 86380 86390 1
302285 99302285 1001 86380 86390 1
302139 99302139 1001 86380 86390 1
302127 99302127 1001 86380 86390 1
302118 99302118 1001 86380 86390 1
301814 99301814 1001 86380 86390 1
301899 99301899 1001 86380 86390 1
302473 99302473 1001 86380 86390 1
302400 99302400 1001 86380 86390 1
302938 99302938 1001 86380 86390 1
302931 99302931 1001 86380 86390 1
302654 99302654 1001 86380 86390 1
302644 99302644 1001 86380 86390 1
302597 99302597 1001 86380 86390 1
303312 99303312 1001 86380 86390 1
303403 99303403 1001 86380 86390 1
303404 99303404 1001 86380 86390 1
303318 99303318 1001 86380 86390 1
303961 99303961 1001 86380 86390 1
303747 99303747 1001 86380 86390 1
303723 99303723 1001 86380 86390 1
303541 99303541 1001 86380 86390 1
303424 99303424 1001 86380 86390 1
304208 99304208 1001 86380 86390 1
304079 99304079 1001 86380 86390 1
304833 99304833 1001 86380 86390 1
304413 99304413 1001 86380 86390 1
304885 99304885 1001 86380 86390 1
305642 99305642 1001 86380 86390 1
305672 99305672 1001 86380 86390 1
305355 99305355 1001 86380 86390 1
500523 99500523 1001 86380 86390 1
500351 99500351 1001 86380 86390 1
500367 99500367 1001 86380 86390 1
501524 99501524 1001 86380 86390 1
501456 99501456 1001 86380 86390 1
501295 99501295 1001 86380 86390 1
501419 99501419 1001 86380 86390 1
501179 99501179 1001 86380 86390 1
501093 99501093 1001 86380 86390 1
502417 99502417 1001 86380 86390 1
502437 99502437 1001 86380 86390 1
502372 99502372 1001 86380 86390 1
502131 99502131 1001 86380 86390 1
502054 99502054 1001 86380 86390 1
501891 99501891 1001 86380 86390 1
502503 99502503 1001 86380 86390 1
502491 99502491 1001 86380 86390 1
502504 99502504 1001 86380 86390 1
502521 99502521 1001 86380 86390 1
503102 99503102 1001 86380 86390 1
503106 99503106 1001 86380 86390 1
503145 99503145 1001 86380 86390 1
502965 99502965 1001 86380 86390 1
502979 99502979 1001 86380 86390 1
502842 99502842 1001 86380 86390 1
502689 99502689 1001 86380 86390 1
502809 99502809 1001 86380 86390 1
502771 99502771 1001 86380 86390 1
503471 99503471 1001 86380 86390 1
503400 99503400 1001 86380 86390 1
504082 99504082 1001 86380 86390 1
504026 99504026 1001 86380 86390 1
503897 99503897 1001 86380 86390 1
503696 99503696 1001 86380 86390 1
504288 99504288 1001 86380 86390 1
504225 99504225 1001 86380 86390 1
504282 99504282 1001 86380 86390 1
504858 99504858 1001 86380 86390 1
504850 99504850 1001 86380 86390 1
504706 99504706 1001 86380 86390 1
504605 99504605 1001 86380 86390 1
504467 99504467 1001 86380 86390 1
504425 99504425 1001 86380 86390 1
504335 99504335 1001 86380 86390 1
504967 99504967 1001 86380 86390 1
505131 99505131 1001 86380 86390 1
505384 99505384 1001 86380 86390 1
505535 99505535 1001 86380 86390 1
505277 99505277 1001 86380 86390 1
505872 99505872 1001 86380 86390 1
506511 99506511 1001 86380 86390 1
506574 99506574 1001 86380 86390 1
506002 99506002 1001 86380 86390 1
506927 99506927 1001 86380 86390 1
508159 99508159 1001 86380 86390 1
508227 99508227 1001 86380 86390 1
507852 99507852 1001 86380 86390 1
507871 99507871 1001 86380 86390 1
507633 99507633 1001 86380 86390 1
507728 99507728 1001 86380 86390 1
508340 99508340 1001 86380 86390 1
508385 99508385 1001 86380 86390 1
508412 99508412 1001 86380 86390 1
508917 99508917 1001 86380 86390 1
508790 99508790 1001 86380 86390 1
509753 99509753 1001 86380 86390 1
509836 99509836 1001 86380 86390 1
509695 99509695 1001 86380 86390 1
509913 99509913 1001 86380 86390 1
509941 99509941 1001 86380 86390 1
509929 99509929 1001 86380 86390 1
510533 99510533 1001 86380 86390 1
510518 99510518 1001 86380 86390 1
510108 99510108 1001 86380 86390 1
510187 99510187 1001 86380 86390 1
510200 99510200 1001 86380 86390 1
510295 99510295 1001 86380 86390 1
511492 99511492 1001 86380 86390 1
511506 99511506 1001 86380 86390 1
511297 99511297 1001 86380 86390 1
511291 99511291 1001 86380 86390 1
510967 99510967 1001 86380 86390 1
512355 99512355 1001 86380 86390 1
512247 99512247 1001 86380 86390 1
511969 99511969 1001 86380 86390 1
511802 99511802 1001 86380 86390 1
512432 99512432 1001 86380 86390 1
512476 99512476 1001 86380 86390 1
512439 99512439 1001 86380 86390 1
513108 99513108 1001 86380 86390 1
512989 99512989 1001 86380 86390 1
512824 99512824 1001 86380 86390 1
512676 99512676 1001 86380 86390 1
513301 99513301 1001 86380 86390 1
513952 99513952 1001 86380 86390 1
513743 99513743 1001 86380 86390 1
513721 99513721 1001 86380 86390 1
513506 99513506 1001 86380 86390 1
513520 99513520 1001 86380 86390 1
514227 99514227 1001 86380 86390 1
514708 99514708 1001 86380 86390 1
514676 99514676 1001 86380 86390 1
514537 99514537 1001 86380 86390 1
514336 99514336 1001 86380 86390 1
515663 99515663 1001 86380 86390 1
515449 99515449 1001 86380 86390 1
515220 99515220 1001 86380 86390 1
515224 99515224 1001 86380 86390 1
516506 99516506 1001 86380 86390 1
516359 99516359 1001 86380 86390 1
516465 99516465 1001 86380 86390 1
515928 99515928 1001 86380 86390 1
516066 99516066 1001 86380 86390 1
516537 99516537 1001 86380 86390 1
516654 99516654 1001 86380 86390 1
517327 99517327 1001 86380 86390 1
517258 99517258 1001 86380 86390 1
516941 99516941 1001 86380 86390 1
517062 99517062 1001 86380 86390 1
516932 99516932 1001 86380 86390 1
516870 99516870 1001 86380 86390 1
516767 99516767 1001 86380 86390 1
517477 99517477 1001 86380 86390 1
517428 99517428 1001 86380 86390 1
517370 99517370 1001 86380 86390 1
517461 99517461 1001 86380 86390 1
518024 99518024 1001 86380 86390 1
517766 99517766 1001 86380 86390 1
517936 99517936 1001 86380 86390 1
517915 99517915 1001 86380 86390 1
517634 99517634 1001 86380 86390 1
518240 99518240 1001 86380 86390 1
518255 99518255 1001 86380 86390 1
518349 99518349 1001 86380 86390 1
518906 99518906 1001 86380 86390 1
518919 99518919 1001 86380 86390 1
518631 99518631 1001 86380 86390 1
518608 99518608 1001 86380 86390 1
518562 99518562 1001 86380 86390 1
518407 99518407 1001 86380 86390 1
519146 99519146 1001 86380 86390 1
519122 99519122 1001 86380 86390 1
519047 99519047 1001 86380 86390 1
519633 99519633 1001 86380 86390 1
519756 99519756 1001 86380 86390 1
519472 99519472 1001 86380 86390 1
519420 99519420 1001 86380 86390 1
519438 99519438 1001 86380 86390 1
519351 99519351 1001 86380 86390 1
520576 99520576 1001 86380 86390 1
520490 99520490 1001 86380 86390 1
520504 99520504 1001 86380 86390 1
520395 99520395 1001 86380 86390 1
520379 99520379 1001 86380 86390 1
520753 99520753 1001 86380 86390 1
520805 99520805 1001 86380 86390 1
520762 99520762 1001 86380 86390 1
521341 99521341 1001 86380 86390 1
521295 99521295 1001 86380 86390 1
521174 99521174 1001 86380 86390 1
520986 99520986 1001 86380 86390 1
521972 99521972 1001 86380 86390 1
521765 99521765 1001 86380 86390 1
521794 99521794 1001 86380 86390 1
522406 99522406 1001 86380 86390 1
522448 99522448 1001 86380 86390 1
522954 99522954 1001 86380 86390 1
523106 99523106 1001 86380 86390 1
522734 99522734 1001 86380 86390 1
522563 99522563 1001 86380 86390 1
522686 99522686 1001 86380 86390 1
522638 99522638 1001 86380 86390 1
523182 99523182 1001 86380 86390 1
523222 99523222 1001 86380 86390 1
523262 99523262 1001 86380 86390 1
523753 99523753 1001 86380 86390 1
523915 99523915 1001 86380 86390 1
523751 99523751 1001 86380 86390 1
523662 99523662 1001 86380 86390 1
523404 99523404 1001 86380 86390 1
523472 99523472 1001 86380 86390 1
523332 99523332 1001 86380 86390 1
524272 99524272 1001 86380 86390 1
524311 99524311 1001 86380 86390 1
525596 99525596 1001 86380 86390 1
525459 99525459 1001 86380 86390 1
525141 99525141 1001 86380 86390 1
526270 99526270 1001 86380 86390 1
526349 99526349 1001 86380 86390 1
526298 99526298 1001 86380 86390 1
526302 99526302 1001 86380 86390 1
526181 99526181 1001 86380 86390 1
525894 99525894 1001 86380 86390 1
525940 99525940 1001 86380 86390 1
526617 99526617 1001 86380 86390 1
526516 99526516 1001 86380 86390 1
526572 99526572 1001 86380 86390 1
527004 99527004 1001 86380 86390 1
526643 99526643 1001 86380 86390 1
526812 99526812 1001 86380 86390 1
527274 99527274 1001 86380 86390 1
527353 99527353 1001 86380 86390 1
527998 99527998 1001 86380 86390 1
527844 99527844 1001 86380 86390 1
527808 99527808 1001 86380 86390 1
527720 99527720 1001 86380 86390 1
527827 99527827 1001 86380 86390 1
528271 99528271 1001 86380 86390 1
528156 99528156 1001 86380 86390 1
528816 99528816 1001 86380 86390 1
528530 99528530 1001 86380 86390 1
528506 99528506 1001 86380 86390 1
528451 99528451 1001 86380 86390 1
528485 99528485 1001 86380 86390 1
529071 99529071 1001 86380 86390 1
528974 99528974 1001 86380 86390 1
529842 99529842 1001 86380 86390 1
530312 99530312 1001 86380 86390 1
529962 99529962 1001 86380 86390 1
530058 99530058 1001 86380 86390 1
531235 99531235 1001 86380 86390 1
531071 99531071 1001 86380 86390 1
531124 99531124 1001 86380 86390 1
531063 99531063 1001 86380 86390 1
530988 99530988 1001 86380 86390 1
530910 99530910 1001 86380 86390 1
531950 99531950 1001 86380 86390 1
531888 99531888 1001 86380 86390 1
531983 99531983 1001 86380 86390 1
532232 99532232 1001 86380 86390 1
532225 99532225 1001 86380 86390 1
532355 99532355 1001 86380 86390 1
532749 99532749 1001 86380 86390 1
532721 99532721 1001 86380 86390 1
532450 99532450 1001 86380 86390 1
532597 99532597 1001 86380 86390 1
532442 99532442 1001 86380 86390 1
532616 99532616 1001 86380 86390 1
533178 99533178 1001 86380 86390 1
533219 99533219 1001 86380 86390 1
533209 99533209 1001 86380 86390 1
533617 99533617 1001 86380 86390 1
533932 99533932 1001 86380 86390 1
533935 99533935 1001 86380 86390 1
533996 99533996 1001 86380 86390 1
534683 99534683 1001 86380 86390 1
534531 99534531 1001 86380 86390 1
534602 99534602 1001 86380 86390 1
534442 99534442 1001 86380 86390 1
534081 99534081 1001 86380 86390 1
534723 99534723 1001 86380 86390 1
534687 99534687 1001 86380 86390 1
534794 99534794 1001 86380 86390 1
535397 99535397 1001 86380 86390 1
535349 99535349 1001 86380 86390 1
535352 99535352 1001 86380 86390 1
535503 99535503 1001 86380 86390 1
535512 99535512 1001 86380 86390 1
536148 99536148 1001 86380 86390 1
535849 99535849 1001 86380 86390 1
535787 99535787 1001 86380 86390 1
536525 99536525 1001 86380 86390 1
536995 99536995 1001 86380 86390 1
536824 99536824 1001 86380 86390 1
536633 99536633 1001 86380 86390 1
537265 99537265 1001 86380 86390 1
537167 99537167 1001 86380 86390 1
537853 99537853 1001 86380 86390 1
537815 99537815 1001 86380 86390 1
537885 99537885 1001 86380 86390 1
537588 99537588 1001 86380 86390 1
537648 99537648 1001 86380 86390 1
538120 99538120 1001 86380 86390 1
538705 99538705 1001 86380 86390 1
538323 99538323 1001 86380 86390 1
538333 99538333 1001 86380 86390 1
538850 99538850 1001 86380 86390 1
539462 99539462 1001 86380 86390 1
539509 99539509 1001 86380 86390 1
539511 99539511 1001 86380 86390 1
539255 99539255 1001 86380 86390 1
539313 99539313 1001 86380 86390 1
539236 99539236 1001 86380 86390 1
539237 99539237 1001 86380 86390 1
539111 99539111 1001 86380 86390 1
539194 99539194 1001 86380 86390 1
539031 99539031 1001 86380 86390 1
539814 99539814 1001 86380 86390 1
539840 99539840 1001 86380 86390 1
539662 99539662 1001 86380 86390 1
540221 99540221 1001 86380 86390 1
539983 99539983 1001 86380 86390 1
539971 99539971 1001 86380 86390 1
541124 99541124 1001 86380 86390 1
541001 99541001 1001 86380 86390 1
540955 99540955 1001 86380 86390 1
540944 99540944 1001 86380 86390 1
541753 99541753 1001 86380 86390 1
541898 99541898 1001 86380 86390 1
541609 99541609 1001 86380 86390 1
541915 99541915 1001 86380 86390 1
542152 99542152 1001 86380 86390 1
542791 99542791 1001 86380 86390 1
542889 99542889 1001 86380 86390 1
542568 99542568 1001 86380 86390 1
542646 99542646 1001 86380 86390 1
542415 99542415 1001 86380 86390 1
542381 99542381 1001 86380 86390 1
542409 99542409 1001 86380 86390 1
542346 99542346 1001 86380 86390 1
543488 99543488 1001 86380 86390 1
543424 99543424 1001 86380 86390 1
543280 99543280 1001 86380 86390 1
543169 99543169 1001 86380 86390 1
543846 99543846 1001 86380 86390 1
543942 99543942 1001 86380 86390 1
543905 99543905 1001 86380 86390 1
543933 99543933 1001 86380 86390 1
544583 99544583 1001 86380 86390 1
544290 99544290 1001 86380 86390 1
544215 99544215 1001 86380 86390 1
544068 99544068 1001 86380 86390 1
544171 99544171 1001 86380 86390 1
544661 99544661 1001 86380 86390 1
544665 99544665 1001 86380 86390 1
544679 99544679 1001 86380 86390 1
416962 239 1001 32520 33177 1
408392 1141 1001 45000 45537 1
400028 99400028 1001 86380 86390 1
400357 99400357 1001 86380 86390 1
400449 99400449 1001 86380 86390 1
400776 99400776 1001 86380 86390 1
400915 99400915 1001 86380 86390 1
400861 99400861 1001 86380 86390 1
401963 99401963 1001 86380 86390 1
402420 99402420 1001 86380 86390 1
403297 99403297 1001 86380 86390 1
403272 99403272 1001 86380 86390 1
403437 99403437 1001 86380 86390 1
403601 99403601 1001 86380 86390 1
403660 99403660 1001 86380 86390 1
404477 99404477 1001 86380 86390 1
404625 99404625 1001 86380 86390 1
404992 99404992 1001 86380 86390 1
404931 99404931 1001 86380 86390 1
405032 99405032 1001 86380 86390 1
405387 99405387 1001 86380 86390 1
405388 99405388 1001 86380 86390 1
405493 99405493 1001 86380 86390 1
405733 99405733 1001 86380 86390 1
405915 99405915 1001 86380 86390 1
406102 99406102 1001 86380 86390 1
406204 99406204 1001 86380 86390 1
406720 99406720 1001 86380 86390 1
407967 99407967 1001 86380 86390 1
408140 99408140 1001 86380 86390 1
408772 99408772 1001 86380 86390 1
408995 99408995 1001 86380 86390 1
409342 99409342 1001 86380 86390 1
409368 99409368 1001 86380 86390 1
409554 99409554 1001 86380 86390 1
410416 99410416 1001 86380 86390 1
410485 99410485 1001 86380 86390 1
410976 99410976 1001 86380 86390 1
411070 99411070 1001 86380 86390 1
411172 99411172 1001 86380 86390 1
411263 99411263 1001 86380 86390 1
411694 99411694 1001 86380 86390 1
412089 99412089 1001 86380 86390 1
412125 99412125 1001 86380 86390 1
412425 99412425 1001 86380 86390 1
413376 99413376 1001 86380 86390 1
413351 99413351 1001 86380 86390 1
413324 99413324 1001 86380 86390 1
413307 99413307 1001 86380 86390 1
413081 99413081 1001 86380 86390 1
412865 99412865 1001 86380 86390 1
412646 99412646 1001 86380 86390 1
412625 99412625 1001 86380 86390 1
412690 99412690 1001 86380 86390 1
415294 99415294 1001 86380 86390 1
414601 99414601 1001 86380 86390 1
414241 99414241 1001 86380 86390 1
414197 99414197 1001 86380 86390 1
416346 99416346 1001 86380 86390 1
416301 99416301 1001 86380 86390 1
416513 99416513 1001 86380 86390 1
417354 99417354 1001 86380 86390 1
417028 99417028 1001 86380 86390 1
417038 99417038 1001 86380 86390 1
417325 99417325 1001 86380 86390 1
417545 99417545 1001 86380 86390 1
418767 99418767 1001 86380 86390 1
419144 99419144 1001 86380 86390 1
420238 99420238 1001 86380 86390 1
420279 99420279 1001 86380 86390 1
419745 99419745 1001 86380 86390 1
419800 99419800 1001 86380 86390 1
419820 99419820 1001 86380 86390 1
419753 99419753 1001 86380 86390 1
419741 99419741 1001 86380 86390 1
419936 99419936 1001 86380 86390 1
419421 99419421 1001 86380 86390 1
419419 99419419 1001 86380 86390 1
420779 99420779 1001 86380 86390 1
420549 99420549 1001 86380 86390 1
421758 99421758 1001 86380 86390 1
421809 99421809 1001 86380 86390 1
421505 99421505 1001 86380 86390 1
421361 99421361 1001 86380 86390 1
421466 99421466 1001 86380 86390 1
421033 99421033 1001 86380 86390 1
420982 99420982 1001 86380 86390 1
422334 99422334 1001 86380 86390 1
422413 99422413 1001 86380 86390 1
422415 99422415 1001 86380 86390 1
423740 99423740 1001 86380 86390 1
423245 99423245 1001 86380 86390 1
422655 99422655 1001 86380 86390 1
422700 99422700 1001 86380 86390 1
422589 99422589 1001 86380 86390 1
425143 99425143 1001 86380 86390 1
424809 99424809 1001 86380 86390 1
424917 99424917 1001 86380 86390 1
424609 99424609 1001 86380 86390 1
424320 99424320 1001 86380 86390 1
424283 99424283 1001 86380 86390 1
425657 99425657 1001 86380 86390 1
427055 99427055 1001 86380 86390 1
426048 99426048 1001 86380 86390 1
426005 99426005 1001 86380 86390 1
427286 99427286 1001 86380 86390 1
428733 99428733 1001 86380 86390 1
428680 99428680 1001 86380 86390 1
428701 99428701 1001 86380 86390 1
427973 99427973 1001 86380 86390 1
427777 99427777 1001 86380 86390 1
427717 99427717 1001 86380 86390 1
430317 99430317 1001 86380 86390 1
430001 99430001 1001 86380 86390 1
429785 99429785 1001 86380 86390 1
429866 99429866 1001 86380 86390 1
429177 99429177 1001 86380 86390 1
429247 99429247 1001 86380 86390 1
430487 99430487 1001 86380 86390 1
430545 99430545 1001 86380 86390 1
431689 99431689 1001 86380 86390 1
431657 99431657 1001 86380 86390 1
432021 99432021 1001 86380 86390 1
431687 99431687 1001 86380 86390 1
431490 99431490 1001 86380 86390 1
430974 99430974 1001 86380 86390 1
431009 99431009 1001 86380 86390 1
431154 99431154 1001 86380 86390 1
432327 99432327 1001 86380 86390 1
432141 99432141 1001 86380 86390 1
433467 99433467 1001 86380 86390 1
433640 99433640 1001 86380 86390 1
433501 99433501 1001 86380 86390 1
433205 99433205 1001 86380 86390 1
432822 99432822 1001 86380 86390 1
433967 99433967 1001 86380 86390 1
435131 99435131 1001 86380 86390 1
434614 99434614 1001 86380 86390 1
434377 99434377 1001 86380 86390 1
434236 99434236 1001 86380 86390 1
434459 99434459 1001 86380 86390 1
434334 99434334 1001 86380 86390 1
436663 99436663 1001 86380 86390 1
436683 99436683 1001 86380 86390 1
436379 99436379 1001 86380 86390 1
436137 99436137 1001 86380 86390 1
435961 99435961 1001 86380 86390 1
436324 99436324 1001 86380 86390 1
436233 99436233 1001 86380 86390 1
300651 99300651 1001 86380 86390 1
300476 99300476 1001 86380 86390 1
300405 99300405 1001 86380 86390 1
300483 99300483 1001 86380 86390 1
300223 99300223 1001 86380 86390 1
300119 99300119 1001 86380 86390 1
300822 99300822 1001 86380 86390 1
301382 99301382 1001 86380 86390 1
301315 99301315 1001 86380 86390 1
301044 99301044 1001 86380 86390 1
301045 99301045 1001 86380 86390 1
302279 99302279 1001 86380 86390 1
302305 99302305 1001 86380 86390 1
302241 99302241 1001 86380 86390 1
302268 99302268 1001 86380 86390 1
302256 99302256 1001 86380 86390 1
302287 99302287 1001 86380 86390 1
302185 99302185 1001 86380 86390 1
302129 99302129 1001 86380 86390 1
301803 99301803 1001 86380 86390 1
301964 99301964 1001 86380 86390 1
303180 99303180 1001 86380 86390 1
303167 99303167 1001 86380 86390 1
302935 99302935 1001 86380 86390 1
302775 99302775 1001 86380 86390 1
303310 99303310 1001 86380 86390 1
303301 99303301 1001 86380 86390 1
303830 99303830 1001 86380 86390 1
304108 99304108 1001 86380 86390 1
304100 99304100 1001 86380 86390 1
304826 99304826 1001 86380 86390 1
304530 99304530 1001 86380 86390 1
304556 99304556 1001 86380 86390 1
304560 99304560 1001 86380 86390 1
304251 99304251 1001 86380 86390 1
305653 99305653 1001 86380 86390 1
305537 99305537 1001 86380 86390 1
305457 99305457 1001 86380 86390 1
305371 99305371 1001 86380 86390 1
305143 99305143 1001 86380 86390 1
305096 99305096 1001 86380 86390 1
305239 99305239 1001 86380 86390 1
305097 99305097 1001 86380 86390 1
500314 99500314 1001 86380 86390 1
500822 99500822 1001 86380 86390 1
501589 99501589 1001 86380 86390 1
501513 99501513 1001 86380 86390 1
501463 99501463 1001 86380 86390 1
501621 99501621 1001 86380 86390 1
501545 99501545 1001 86380 86390 1
501384 99501384 1001 86380 86390 1
501321 99501321 1001 86380 86390 1
501270 99501270 1001 86380 86390 1
501403 99501403 1001 86380 86390 1
501086 99501086 1001 86380 86390 1
501049 99501049 1001 86380 86390 1
501708 99501708 1001 86380 86390 1
502430 99502430 1001 86380 86390 1
502435 99502435 1001 86380 86390 1
502425 99502425 1001 86380 86390 1
502083 99502083 1001 86380 86390 1
502203 99502203 1001 86380 86390 1
501935 99501935 1001 86380 86390 1
501897 99501897 1001 86380 86390 1
502044 99502044 1001 86380 86390 1
502596 99502596 1001 86380 86390 1
503128 99503128 1001 86380 86390 1
502949 99502949 1001 86380 86390 1
502937 99502937 1001 86380 86390 1
503031 99503031 1001 86380 86390 1
502867 99502867 1001 86380 86390 1
502738 99502738 1001 86380 86390 1
502870 99502870 1001 86380 86390 1
503307 99503307 1001 86380 86390 1
503734 99503734 1001 86380 86390 1
503613 99503613 1001 86380 86390 1
503658 99503658 1001 86380 86390 1
503519 99503519 1001 86380 86390 1
504757 99504757 1001 86380 86390 1
504836 99504836 1001 86380 86390 1
504773 99504773 1001 86380 86390 1
504559 99504559 1001 86380 86390 1
504546 99504546 1001 86380 86390 1
504574 99504574 1001 86380 86390 1
505044 99505044 1001 86380 86390 1
505641 99505641 1001 86380 86390 1
505596 99505596 1001 86380 86390 1
505396 99505396 1001 86380 86390 1
505534 99505534 1001 86380 86390 1
505393 99505393 1001 86380 86390 1
505222 99505222 1001 86380 86390 1
505172 99505172 1001 86380 86390 1
505847 99505847 1001 86380 86390 1
505826 99505826 1001 86380 86390 1
506494 99506494 1001 86380 86390 1
506541 99506541 1001 86380 86390 1
506490 99506490 1001 86380 86390 1
506591 99506591 1001 86380 86390 1
506201 99506201 1001 86380 86390 1
506229 99506229 1001 86380 86390 1
506159 99506159 1001 86380 86390 1
506062 99506062 1001 86380 86390 1
506012 99506012 1001 86380 86390 1
506606 99506606 1001 86380 86390 1
506676 99506676 1001 86380 86390 1
506628 99506628 1001 86380 86390 1
506655 99506655 1001 86380 86390 1
507270 99507270 1001 86380 86390 1
507247 99507247 1001 86380 86390 1
507090 99507090 1001 86380 86390 1
507122 99507122 1001 86380 86390 1
506855 99506855 1001 86380 86390 1
506813 99506813 1001 86380 86390 1
507550 99507550 1001 86380 86390 1
507577 99507577 1001 86380 86390 1
507593 99507593 1001 86380 86390 1
508155 99508155 1001 86380 86390 1
508015 99508015 1001 86380 86390 1
507644 99507644 1001 86380 86390 1
508334 99508334 1001 86380 86390 1
508924 99508924 1001 86380 86390 1
508993 99508993 1001 86380 86390 1
509019 99509019 1001 86380 86390 1
508495 99508495 1001 86380 86390 1
508592 99508592 1001 86380 86390 1
509218 99509218 1001 86380 86390 1
509274 99509274 1001 86380 86390 1
509747 99509747 1001 86380 86390 1
509739 99509739 1001 86380 86390 1
509487 99509487 1001 86380 86390 1
509374 99509374 1001 86380 86390 1
509452 99509452 1001 86380 86390 1
509313 99509313 1001 86380 86390 1
509366 99509366 1001 86380 86390 1
509302 99509302 1001 86380 86390 1
510650 99510650 1001 86380 86390 1
510562 99510562 1001 86380 86390 1
510381 99510381 1001 86380 86390 1
510396 99510396 1001 86380 86390 1
510478 99510478 1001 86380 86390 1
510154 99510154 1001 86380 86390 1
510310 99510310 1001 86380 86390 1
511487 99511487 1001 86380 86390 1
511341 99511341 1001 86380 86390 1
511253 99511253 1001 86380 86390 1
511100 99511100 1001 86380 86390 1
512315 99512315 1001 86380 86390 1
512338 99512338 1001 86380 86390 1
512018 99512018 1001 86380 86390 1
512039 99512039 1001 86380 86390 1
512159 99512159 1001 86380 86390 1
511947 99511947 1001 86380 86390 1
511846 99511846 1001 86380 86390 1
512960 99512960 1001 86380 86390 1
512871 99512871 1001 86380 86390 1
512854 99512854 1001 86380 86390 1
512731 99512731 1001 86380 86390 1
513316 99513316 1001 86380 86390 1
513213 99513213 1001 86380 86390 1
513876 99513876 1001 86380 86390 1
513618 99513618 1001 86380 86390 1
513558 99513558 1001 86380 86390 1
514170 99514170 1001 86380 86390 1
514621 99514621 1001 86380 86390 1
514452 99514452 1001 86380 86390 1
514287 99514287 1001 86380 86390 1
514893 99514893 1001 86380 86390 1
515040 99515040 1001 86380 86390 1
514928 99514928 1001 86380 86390 1
515497 99515497 1001 86380 86390 1
515667 99515667 1001 86380 86390 1
515540 99515540 1001 86380 86390 1
515387 99515387 1001 86380 86390 1
515457 99515457 1001 86380 86390 1
515142 99515142 1001 86380 86390 1
515254 99515254 1001 86380 86390 1
515784 99515784 1001 86380 86390 1
515697 99515697 1001 86380 86390 1
516472 99516472 1001 86380 86390 1
516492 99516492 1001 86380 86390 1
516227 99516227 1001 86380 86390 1
516171 99516171 1001 86380 86390 1
516017 99516017 1001 86380 86390 1
516583 99516583 1001 86380 86390 1
517165 99517165 1001 86380 86390 1
517206 99517206 1001 86380 86390 1
517042 99517042 1001 86380 86390 1
516998 99516998 1001 86380 86390 1
516799 99516799 1001 86380 86390 1
517437 99517437 1001 86380 86390 1
517531 99517531 1001 86380 86390 1
517431 99517431 1001 86380 86390 1
517998 99517998 1001 86380 86390 1
518056 99518056 1001 86380 86390 1
517614 99517614 1001 86380 86390 1
517627 99517627 1001 86380 86390 1
518220 99518220 1001 86380 86390 1
518196 99518196 1001 86380 86390 1
518711 99518711 1001 86380 86390 1
518686 99518686 1001 86380 86390 1
518421 99518421 1001 86380 86390 1
518400 99518400 1001 86380 86390 1
518402 99518402 1001 86380 86390 1
519129 99519129 1001 86380 86390 1
519634 99519634 1001 86380 86390 1
519639 99519639 1001 86380 86390 1
519592 99519592 1001 86380 86390 1
519350 99519350 1001 86380 86390 1
519859 99519859 1001 86380 86390 1
520459 99520459 1001 86380 86390 1
520627 99520627 1001 86380 86390 1
520293 99520293 1001 86380 86390 1
520170 99520170 1001 86380 86390 1
521460 99521460 1001 86380 86390 1
521253 99521253 1001 86380 86390 1
521257 99521257 1001 86380 86390 1
520952 99520952 1001 86380 86390 1
520901 99520901 1001 86380 86390 1
520850 99520850 1001 86380 86390 1
520960 99520960 1001 86380 86390 1
521496 99521496 1001 86380 86390 1
521666 99521666 1001 86380 86390 1
522139 99522139 1001 86380 86390 1
522186 99522186 1001 86380 86390 1
522187 99522187 1001 86380 86390 1
522286 99522286 1001 86380 86390 1
521907 99521907 1001 86380 86390 1
521974 99521974 1001 86380 86390 1
522016 99522016 1001 86380 86390 1
521878 99521878 1001 86380 86390 1
521701 99521701 1001 86380 86390 1
522345 99522345 1001 86380 86390 1
522953 99522953 1001 86380 86390 1
522993 99522993 1001 86380 86390 1
522949 99522949 1001 86380 86390 1
522875 99522875 1001 86380 86390 1
522617 99522617 1001 86380 86390 1
523297 99523297 1001 86380 86390 1
523184 99523184 1001 86380 86390 1
523276 99523276 1001 86380 86390 1
523890 99523890 1001 86380 86390 1
523904 99523904 1001 86380 86390 1
523444 99523444 1001 86380 86390 1
523485 99523485 1001 86380 86390 1
523357 99523357 1001 86380 86390 1
523451 99523451 1001 86380 86390 1
523335 99523335 1001 86380 86390 1
524101 99524101 1001 86380 86390 1
524090 99524090 1001 86380 86390 1
524015 99524015 1001 86380 86390 1
524656 99524656 1001 86380 86390 1
524158 99524158 1001 86380 86390 1
525393 99525393 1001 86380 86390 1
525558 99525558 1001 86380 86390 1
525248 99525248 1001 86380 86390 1
525198 99525198 1001 86380 86390 1
525333 99525333 1001 86380 86390 1
525299 99525299 1001 86380 86390 1
525050 99525050 1001 86380 86390 1
526360 99526360 1001 86380 86390 1
526291 99526291 1001 86380 86390 1
526332 99526332 1001 86380 86390 1
526167 99526167 1001 86380 86390 1
526100 99526100 1001 86380 86390 1
526164 99526164 1001 86380 86390 1
527247 99527247 1001 86380 86390 1
527095 99527095 1001 86380 86390 1
526931 99526931 1001 86380 86390 1
526793 99526793 1001 86380 86390 1
527405 99527405 1001 86380 86390 1
527892 99527892 1001 86380 86390 1
528068 99528068 1001 86380 86390 1
527723 99527723 1001 86380 86390 1
527816 99527816 1001 86380 86390 1
527649 99527649 1001 86380 86390 1
528220 99528220 1001 86380 86390 1
528865 99528865 1001 86380 86390 1
528733 99528733 1001 86380 86390 1
528548 99528548 1001 86380 86390 1
528326 99528326 1001 86380 86390 1
528915 99528915 1001 86380 86390 1
529040 99529040 1001 86380 86390 1
529536 99529536 1001 86380 86390 1
529540 99529540 1001 86380 86390 1
529662 99529662 1001 86380 86390 1
529439 99529439 1001 86380 86390 1
529455 99529455 1001 86380 86390 1
530526 99530526 1001 86380 86390 1
530398 99530398 1001 86380 86390 1
530081 99530081 1001 86380 86390 1
530719 99530719 1001 86380 86390 1
530594 99530594 1001 86380 86390 1
530622 99530622 1001 86380 86390 1
530752 99530752 1001 86380 86390 1
530838 99530838 1001 86380 86390 1
530853 99530853 1001 86380 86390 1
530831 99530831 1001 86380 86390 1
531575 99531575 1001 86380 86390 1
531554 99531554 1001 86380 86390 1
532160 99532160 1001 86380 86390 1
531819 99531819 1001 86380 86390 1
531901 99531901 1001 86380 86390 1
531701 99531701 1001 86380 86390 1
531615 99531615 1001 86380 86390 1
531629 99531629 1001 86380 86390 1
532367 99532367 1001 86380 86390 1
532938 99532938 1001 86380 86390 1
532980 99532980 1001 86380 86390 1
532806 99532806 1001 86380 86390 1
532639 99532639 1001 86380 86390 1
532619 99532619 1001 86380 86390 1
532550 99532550 1001 86380 86390 1
533111 99533111 1001 86380 86390 1
533228 99533228 1001 86380 86390 1
533060 99533060 1001 86380 86390 1
533193 99533193 1001 86380 86390 1
533078 99533078 1001 86380 86390 1
533221 99533221 1001 86380 86390 1
533464 99533464 1001 86380 86390 1
533430 99533430 1001 86380 86390 1
534656 99534656 1001 86380 86390 1
534843 99534843 1001 86380 86390 1
535164 99535164 1001 86380 86390 1
535112 99535112 1001 86380 86390 1
534968 99534968 1001 86380 86390 1
534984 99534984 1001 86380 86390 1
535706 99535706 1001 86380 86390 1
535683 99535683 1001 86380 86390 1
535607 99535607 1001 86380 86390 1
536228 99536228 1001 86380 86390 1
536332 99536332 1001 86380 86390 1
535881 99535881 1001 86380 86390 1
535843 99535843 1001 86380 86390 1
536338 99536338 1001 86380 86390 1
536351 99536351 1001 86380 86390 1
536487 99536487 1001 86380 86390 1
537138 99537138 1001 86380 86390 1
537094 99537094 1001 86380 86390 1
536769 99536769 1001 86380 86390 1
536662 99536662 1001 86380 86390 1
536585 99536585 1001 86380 86390 1
536689 99536689 1001 86380 86390 1
536616 99536616 1001 86380 86390 1
537279 99537279 1001 86380 86390 1
537283 99537283 1001 86380 86390 1
537327 99537327 1001 86380 86390 1
537809 99537809 1001 86380 86390 1
537880 99537880 1001 86380 86390 1
537669 99537669 1001 86380 86390 1
537644 99537644 1001 86380 86390 1
537775 99537775 1001 86380 86390 1
537544 99537544 1001 86380 86390 1
538059 99538059 1001 86380 86390 1
538450 99538450 1001 86380 86390 1
538330 99538330 1001 86380 86390 1
538257 99538257 1001 86380 86390 1
538929 99538929 1001 86380 86390 1
538935 99538935 1001 86380 86390 1
539461 99539461 1001 86380 86390 1
539449 99539449 1001 86380 86390 1
539623 99539623 1001 86380 86390 1
539598 99539598 1001 86380 86390 1
539191 99539191 1001 86380 86390 1
539768 99539768 1001 86380 86390 1
539708 99539708 1001 86380 86390 1
539838 99539838 1001 86380 86390 1
540416 99540416 1001 86380 86390 1
540394 99540394 1001 86380 86390 1
540092 99540092 1001 86380 86390 1
539856 99539856 1001 86380 86390 1
540510 99540510 1001 86380 86390 1
540513 99540513 1001 86380 86390 1
540514 99540514 1001 86380 86390 1
541268 99541268 1001 86380 86390 1
541272 99541272 1001 86380 86390 1
541199 99541199 1001 86380 86390 1
541083 99541083 1001 86380 86390 1
540753 99540753 1001 86380 86390 1
540857 99540857 1001 86380 86390 1
541974 99541974 1001 86380 86390 1
542065 99542065 1001 86380 86390 1
542264 99542264 1001 86380 86390 1
542176 99542176 1001 86380 86390 1
542231 99542231 1001 86380 86390 1
542792 99542792 1001 86380 86390 1
542847 99542847 1001 86380 86390 1
542694 99542694 1001 86380 86390 1
542529 99542529 1001 86380 86390 1
543015 99543015 1001 86380 86390 1
543369 99543369 1001 86380 86390 1
543338 99543338 1001 86380 86390 1
543185 99543185 1001 86380 86390 1
543343 99543343 1001 86380 86390 1
543915 99543915 1001 86380 86390 1
544547 99544547 1001 86380 86390 1
544460 99544460 1001 86380 86390 1
544499 99544499 1001 86380 86390 1
544409 99544409 1001 86380 86390 1
544378 99544378 1001 86380 86390 1
544121 99544121 1001 86380 86390 1
544136 99544136 1001 86380 86390 1
544034 99544034 1001 86380 86390 1
400221 99400221 1001 86380 86390 1
400294 99400294 1001 86380 86390 1
400563 99400563 1001 86380 86390 1
400559 99400559 1001 86380 86390 1
401073 99401073 1001 86380 86390 1
401158 99401158 1001 86380 86390 1
401661 99401661 1001 86380 86390 1
401725 99401725 1001 86380 86390 1
401788 99401788 1001 86380 86390 1
402126 99402126 1001 86380 86390 1
402216 99402216 1001 86380 86390 1
402448 99402448 1001 86380 86390 1
402505 99402505 1001 86380 86390 1
402731 99402731 1001 86380 86390 1
402696 99402696 1001 86380 86390 1
403050 99403050 1001 86380 86390 1
403456 99403456 1001 86380 86390 1
403586 99403586 1001 86380 86390 1
403589 99403589 1001 86380 86390 1
403924 99403924 1001 86380 86390 1
403964 99403964 1001 86380 86390 1
404999 99404999 1001 86380 86390 1
404961 99404961 1001 86380 86390 1
404969 99404969 1001 86380 86390 1
405494 99405494 1001 86380 86390 1
405567 99405567 1001 86380 86390 1
405655 99405655 1001 86380 86390 1
406260 99406260 1001 86380 86390 1
406402 99406402 1001 86380 86390 1
406549 99406549 1001 86380 86390 1
406695 99406695 1001 86380 86390 1
406793 99406793 1001 86380 86390 1
407123 99407123 1001 86380 86390 1
407220 99407220 1001 86380 86390 1
407419 99407419 1001 86380 86390 1
407498 99407498 1001 86380 86390 1
407723 99407723 1001 86380 86390 1
407938 99407938 1001 86380 86390 1
408498 99408498 1001 86380 86390 1
408598 99408598 1001 86380 86390 1
408681 99408681 1001 86380 86390 1
409083 99409083 1001 86380 86390 1
409635 99409635 1001 86380 86390 1
409813 99409813 1001 86380 86390 1
409887 99409887 1001 86380 86390 1
409911 99409911 1001 86380 86390 1
409996 99409996 1001 86380 86390 1
410127 99410127 1001 86380 86390 1
410207 99410207 1001 86380 86390 1
410267 99410267 1001 86380 86390 1
410558 99410558 1001 86380 86390 1
410545 99410545 1001 86380 86390 1
410904 99410904 1001 86380 86390 1
411108 99411108 1001 86380 86390 1
411116 99411116 1001 86380 86390 1
411270 99411270 1001 86380 86390 1
411371 99411371 1001 86380 86390 1
411376 99411376 1001 86380 86390 1
411377 99411377 1001 86380 86390 1
411792 99411792 1001 86380 86390 1
412017 99412017 1001 86380 86390 1
412115 99412115 1001 86380 86390 1
412166 99412166 1001 86380 86390 1
412426 99412426 1001 86380 86390 1
413601 99413601 1001 86380 86390 1
413416 99413416 1001 86380 86390 1
413018 99413018 1001 86380 86390 1
413092 99413092 1001 86380 86390 1
413250 99413250 1001 86380 86390 1
413153 99413153 1001 86380 86390 1
412607 99412607 1001 86380 86390 1
413808 99413808 1001 86380 86390 1
413874 99413874 1001 86380 86390 1
415098 99415098 1001 86380 86390 1
414897 99414897 1001 86380 86390 1
414748 99414748 1001 86380 86390 1
414791 99414791 1001 86380 86390 1
414910 99414910 1001 86380 86390 1
414528 99414528 1001 86380 86390 1
414277 99414277 1001 86380 86390 1
416470 99416470 1001 86380 86390 1
416162 99416162 1001 86380 86390 1
416202 99416202 1001 86380 86390 1
415840 99415840 1001 86380 86390 1
415732 99415732 1001 86380 86390 1
417384 99417384 1001 86380 86390 1
417607 99417607 1001 86380 86390 1
418116 99418116 1001 86380 86390 1
418040 99418040 1001 86380 86390 1
418399 99418399 1001 86380 86390 1
418172 99418172 1001 86380 86390 1
418070 99418070 1001 86380 86390 1
419206 99419206 1001 86380 86390 1
418967 99418967 1001 86380 86390 1
420230 99420230 1001 86380 86390 1
419643 99419643 1001 86380 86390 1
419819 99419819 1001 86380 86390 1
419537 99419537 1001 86380 86390 1
419214 99419214 1001 86380 86390 1
419306 99419306 1001 86380 86390 1
421740 99421740 1001 86380 86390 1
421968 99421968 1001 86380 86390 1
421878 99421878 1001 86380 86390 1
422020 99422020 1001 86380 86390 1
421916 99421916 1001 86380 86390 1
421102 99421102 1001 86380 86390 1
421127 99421127 1001 86380 86390 1
422405 99422405 1001 86380 86390 1
420837 99420837 1001 86380 86390 1
422168 99422168 1001 86380 86390 1
422222 99422222 1001 86380 86390 1
422214 99422214 1001 86380 86390 1
423459 99423459 1001 86380 86390 1
422994 99422994 1001 86380 86390 1
423864 99423864 1001 86380 86390 1
423825 99423825 1001 86380 86390 1
423777 99423777 1001 86380 86390 1
423932 99423932 1001 86380 86390 1
423839 99423839 1001 86380 86390 1
425166 99425166 1001 86380 86390 1
424792 99424792 1001 86380 86390 1
424744 99424744 1001 86380 86390 1
424396 99424396 1001 86380 86390 1
424304 99424304 1001 86380 86390 1
424447 99424447 1001 86380 86390 1
425664 99425664 1001 86380 86390 1
425533 99425533 1001 86380 86390 1
425476 99425476 1001 86380 86390 1
426758 99426758 1001 86380 86390 1
426966 99426966 1001 86380 86390 1
427100 99427100 1001 86380 86390 1
426970 99426970 1001 86380 86390 1
426300 99426300 1001 86380 86390 1
426427 99426427 1001 86380 86390 1
426307 99426307 1001 86380 86390 1
425837 99425837 1001 86380 86390 1
427236 99427236 1001 86380 86390 1
428708 99428708 1001 86380 86390 1
427996 99427996 1001 86380 86390 1
427547 99427547 1001 86380 86390 1
430319 99430319 1001 86380 86390 1
429964 99429964 1001 86380 86390 1
429693 99429693 1001 86380 86390 1
429741 99429741 1001 86380 86390 1
429292 99429292 1001 86380 86390 1
429305 99429305 1001 86380 86390 1
430822 99430822 1001 86380 86390 1
430532 99430532 1001 86380 86390 1
432050 99432050 1001 86380 86390 1
432037 99432037 1001 86380 86390 1
431126 99431126 1001 86380 86390 1
430966 99430966 1001 86380 86390 1
430864 99430864 1001 86380 86390 1
430970 99430970 1001 86380 86390 1
432084 99432084 1001 86380 86390 1
432065 99432065 1001 86380 86390 1
432388 99432388 1001 86380 86390 1
433635 99433635 1001 86380 86390 1
433396 99433396 1001 86380 86390 1
433418 99433418 1001 86380 86390 1
433628 99433628 1001 86380 86390 1
433334 99433334 1001 86380 86390 1
433359 99433359 1001 86380 86390 1
433028 99433028 1001 86380 86390 1
434090 99434090 1001 86380 86390 1
433735 99433735 1001 86380 86390 1
434051 99434051 1001 86380 86390 1
434030 99434030 1001 86380 86390 1
434656 99434656 1001 86380 86390 1
434227 99434227 1001 86380 86390 1
435840 99435840 1001 86380 86390 1
435564 99435564 1001 86380 86390 1
436802 99436802 1001 86380 86390 1
436357 99436357 1001 86380 86390 1
436699 99436699 1001 86380 86390 1
436513 99436513 1001 86380 86390 1
435962 99435962 1001 86380 86390 1
436258 99436258 1001 86380 86390 1
300030 99300030 1001 86380 86390 1
300097 99300097 1001 86380 86390 1
300054 99300054 1001 86380 86390 1
300552 99300552 1001 86380 86390 1
300458 99300458 1001 86380 86390 1
300459 99300459 1001 86380 86390 1
300465 99300465 1001 86380 86390 1
300430 99300430 1001 86380 86390 1
300897 99300897 1001 86380 86390 1
300910 99300910 1001 86380 86390 1
300769 99300769 1001 86380 86390 1
301413 99301413 1001 86380 86390 1
301417 99301417 1001 86380 86390 1
301155 99301155 1001 86380 86390 1
301314 99301314 1001 86380 86390 1
300986 99300986 1001 86380 86390 1
301106 99301106 1001 86380 86390 1
301592 99301592 1001 86380 86390 1
301587 99301587 1001 86380 86390 1
301601 99301601 1001 86380 86390 1
302132 99302132 1001 86380 86390 1
302003 99302003 1001 86380 86390 1
302017 99302017 1001 86380 86390 1
301991 99301991 1001 86380 86390 1
301797 99301797 1001 86380 86390 1
302486 99302486 1001 86380 86390 1
302500 99302500 1001 86380 86390 1
302436 99302436 1001 86380 86390 1
303203 99303203 1001 86380 86390 1
302916 99302916 1001 86380 86390 1
302840 99302840 1001 86380 86390 1
302828 99302828 1001 86380 86390 1
303363 99303363 1001 86380 86390 1
303226 99303226 1001 86380 86390 1
303868 99303868 1001 86380 86390 1
303872 99303872 1001 86380 86390 1
303899 99303899 1001 86380 86390 1
303646 99303646 1001 86380 86390 1
303675 99303675 1001 86380 86390 1
303770 99303770 1001 86380 86390 1
303709 99303709 1001 86380 86390 1
303557 99303557 1001 86380 86390 1
303433 99303433 1001 86380 86390 1
304223 99304223 1001 86380 86390 1
304690 99304690 1001 86380 86390 1
304640 99304640 1001 86380 86390 1
304602 99304602 1001 86380 86390 1
304509 99304509 1001 86380 86390 1
304254 99304254 1001 86380 86390 1
304338 99304338 1001 86380 86390 1
304926 99304926 1001 86380 86390 1
304957 99304957 1001 86380 86390 1
500797 99500797 1001 86380 86390 1
500415 99500415 1001 86380 86390 1
500508 99500508 1001 86380 86390 1
500599 99500599 1001 86380 86390 1
500993 99500993 1001 86380 86390 1
500827 99500827 1001 86380 86390 1
500856 99500856 1001 86380 86390 1
500860 99500860 1001 86380 86390 1
501565 99501565 1001 86380 86390 1
501530 99501530 1001 86380 86390 1
501280 99501280 1001 86380 86390 1
501311 99501311 1001 86380 86390 1
501833 99501833 1001 86380 86390 1
502262 99502262 1001 86380 86390 1
502250 99502250 1001 86380 86390 1
502070 99502070 1001 86380 86390 1
502214 99502214 1001 86380 86390 1
502607 99502607 1001 86380 86390 1
502517 99502517 1001 86380 86390 1
502648 99502648 1001 86380 86390 1
503176 99503176 1001 86380 86390 1
503125 99503125 1001 86380 86390 1
502987 99502987 1001 86380 86390 1
502924 99502924 1001 86380 86390 1
503313 99503313 1001 86380 86390 1
504103 99504103 1001 86380 86390 1
503775 99503775 1001 86380 86390 1
503781 99503781 1001 86380 86390 1
503730 99503730 1001 86380 86390 1
503531 99503531 1001 86380 86390 1
503570 99503570 1001 86380 86390 1
504270 99504270 1001 86380 86390 1
504744 99504744 1001 86380 86390 1
504873 99504873 1001 86380 86390 1
504629 99504629 1001 86380 86390 1
504668 99504668 1001 86380 86390 1
504617 99504617 1001 86380 86390 1
504496 99504496 1001 86380 86390 1
504327 99504327 1001 86380 86390 1
504341 99504341 1001 86380 86390 1
504334 99504334 1001 86380 86390 1
505643 99505643 1001 86380 86390 1
505647 99505647 1001 86380 86390 1
505637 99505637 1001 86380 86390 1
505562 99505562 1001 86380 86390 1
505343 99505343 1001 86380 86390 1
505178 99505178 1001 86380 86390 1
505873 99505873 1001 86380 86390 1
505895 99505895 1001 86380 86390 1
506462 99506462 1001 86380 86390 1
506451 99506451 1001 86380 86390 1
506320 99506320 1001 86380 86390 1
507230 99507230 1001 86380 86390 1
507396 99507396 1001 86380 86390 1
507171 99507171 1001 86380 86390 1
506843 99506843 1001 86380 86390 1
506871 99506871 1001 86380 86390 1
507500 99507500 1001 86380 86390 1
507876 99507876 1001 86380 86390 1
508016 99508016 1001 86380 86390 1
508882 99508882 1001 86380 86390 1
508939 99508939 1001 86380 86390 1
508956 99508956 1001 86380 86390 1
508615 99508615 1001 86380 86390 1
508538 99508538 1001 86380 86390 1
509189 99509189 1001 86380 86390 1
509116 99509116 1001 86380 86390 1
509245 99509245 1001 86380 86390 1
509708 99509708 1001 86380 86390 1
509548 99509548 1001 86380 86390 1
509985 99509985 1001 86380 86390 1
510577 99510577 1001 86380 86390 1
510531 99510531 1001 86380 86390 1
510448 99510448 1001 86380 86390 1
510197 99510197 1001 86380 86390 1
510112 99510112 1001 86380 86390 1
510272 99510272 1001 86380 86390 1
510221 99510221 1001 86380 86390 1
510891 99510891 1001 86380 86390 1
511499 99511499 1001 86380 86390 1
511300 99511300 1001 86380 86390 1
511332 99511332 1001 86380 86390 1
511572 99511572 1001 86380 86390 1
511971 99511971 1001 86380 86390 1
512107 99512107 1001 86380 86390 1
512565 99512565 1001 86380 86390 1
513082 99513082 1001 86380 86390 1
512752 99512752 1001 86380 86390 1
512641 99512641 1001 86380 86390 1
512667 99512667 1001 86380 86390 1
512764 99512764 1001 86380 86390 1
513272 99513272 1001 86380 86390 1
513364 99513364 1001 86380 86390 1
513973 99513973 1001 86380 86390 1
513963 99513963 1001 86380 86390 1
513886 99513886 1001 86380 86390 1
513766 99513766 1001 86380 86390 1
513818 99513818 1001 86380 86390 1
514037 99514037 1001 86380 86390 1
514269 99514269 1001 86380 86390 1
514259 99514259 1001 86380 86390 1
515062 99515062 1001 86380 86390 1
514909 99514909 1001 86380 86390 1
514875 99514875 1001 86380 86390 1
514992 99514992 1001 86380 86390 1
514955 99514955 1001 86380 86390 1
515034 99515034 1001 86380 86390 1
515613 99515613 1001 86380 86390 1
515662 99515662 1001 86380 86390 1
515537 99515537 1001 86380 86390 1
515644 99515644 1001 86380 86390 1
515377 99515377 1001 86380 86390 1
515281 99515281 1001 86380 86390 1
515236 99515236 1001 86380 86390 1
516486 99516486 1001 86380 86390 1
515892 99515892 1001 86380 86390 1
515919 99515919 1001 86380 86390 1
516056 99516056 1001 86380 86390 1
517334 99517334 1001 86380 86390 1
517312 99517312 1001 86380 86390 1
517000 99517000 1001 86380 86390 1
517002 99517002 1001 86380 86390 1
516990 99516990 1001 86380 86390 1
516938 99516938 1001 86380 86390 1
516969 99516969 1001 86380 86390 1
517010 99517010 1001 86380 86390 1
517049 99517049 1001 86380 86390 1
516769 99516769 1001 86380 86390 1
517491 99517491 1001 86380 86390 1
518060 99518060 1001 86380 86390 1
517899 99517899 1001 86380 86390 1
517851 99517851 1001 86380 86390 1
517740 99517740 1001 86380 86390 1
518301 99518301 1001 86380 86390 1
518502 99518502 1001 86380 86390 1
519025 99519025 1001 86380 86390 1
519045 99519045 1001 86380 86390 1
519712 99519712 1001 86380 86390 1
519722 99519722 1001 86380 86390 1
519467 99519467 1001 86380 86390 1
519533 99519533 1001 86380 86390 1
519379 99519379 1001 86380 86390 1
519386 99519386 1001 86380 86390 1
519941 99519941 1001 86380 86390 1
519934 99519934 1001 86380 86390 1
519844 99519844 1001 86380 86390 1
519910 99519910 1001 86380 86390 1
520320 99520320 1001 86380 86390 1
520385 99520385 1001 86380 86390 1
520413 99520413 1001 86380 86390 1
520058 99520058 1001 86380 86390 1
520806 99520806 1001 86380 86390 1
521325 99521325 1001 86380 86390 1
521382 99521382 1001 86380 86390 1
521422 99521422 1001 86380 86390 1
521457 99521457 1001 86380 86390 1
520921 99520921 1001 86380 86390 1
521503 99521503 1001 86380 86390 1
521578 99521578 1001 86380 86390 1
522119 99522119 1001 86380 86390 1
522096 99522096 1001 86380 86390 1
522063 99522063 1001 86380 86390 1
521776 99521776 1001 86380 86390 1
521805 99521805 1001 86380 86390 1
523065 99523065 1001 86380 86390 1
522735 99522735 1001 86380 86390 1
522511 99522511 1001 86380 86390 1
522637 99522637 1001 86380 86390 1
523266 99523266 1001 86380 86390 1
523205 99523205 1001 86380 86390 1
523913 99523913 1001 86380 86390 1
523759 99523759 1001 86380 86390 1
523728 99523728 1001 86380 86390 1
523371 99523371 1001 86380 86390 1
523410 99523410 1001 86380 86390 1
524042 99524042 1001 86380 86390 1
524671 99524671 1001 86380 86390 1
524447 99524447 1001 86380 86390 1
524375 99524375 1001 86380 86390 1
524205 99524205 1001 86380 86390 1
524195 99524195 1001 86380 86390 1
524156 99524156 1001 86380 86390 1
524975 99524975 1001 86380 86390 1
524785 99524785 1001 86380 86390 1
525556 99525556 1001 86380 86390 1
525272 99525272 1001 86380 86390 1
525062 99525062 1001 86380 86390 1
525673 99525673 1001 86380 86390 1
525680 99525680 1001 86380 86390 1
526218 99526218 1001 86380 86390 1
526089 99526089 1001 86380 86390 1
526130 99526130 1001 86380 86390 1
526210 99526210 1001 86380 86390 1
526069 99526069 1001 86380 86390 1
526462 99526462 1001 86380 86390 1
526978 99526978 1001 86380 86390 1
526927 99526927 1001 86380 86390 1
526878 99526878 1001 86380 86390 1
527014 99527014 1001 86380 86390 1
526900 99526900 1001 86380 86390 1
526696 99526696 1001 86380 86390 1
527311 99527311 1001 86380 86390 1
527728 99527728 1001 86380 86390 1
527759 99527759 1001 86380 86390 1
527673 99527673 1001 86380 86390 1
527536 99527536 1001 86380 86390 1
527527 99527527 1001 86380 86390 1
527643 99527643 1001 86380 86390 1
528763 99528763 1001 86380 86390 1
528694 99528694 1001 86380 86390 1
528298 99528298 1001 86380 86390 1
529357 99529357 1001 86380 86390 1
529443 99529443 1001 86380 86390 1
530522 99530522 1001 86380 86390 1
530302 99530302 1001 86380 86390 1
530199 99530199 1001 86380 86390 1
529995 99529995 1001 86380 86390 1
530689 99530689 1001 86380 86390 1
531320 99531320 1001 86380 86390 1
531070 99531070 1001 86380 86390 1
531023 99531023 1001 86380 86390 1
531067 99531067 1001 86380 86390 1
530850 99530850 1001 86380 86390 1
531501 99531501 1001 86380 86390 1
531399 99531399 1001 86380 86390 1
532118 99532118 1001 86380 86390 1
532162 99532162 1001 86380 86390 1
532194 99532194 1001 86380 86390 1
532011 99532011 1001 86380 86390 1
532062 99532062 1001 86380 86390 1
531849 99531849 1001 86380 86390 1
531979 99531979 1001 86380 86390 1
531928 99531928 1001 86380 86390 1
532267 99532267 1001 86380 86390 1
532365 99532365 1001 86380 86390 1
532290 99532290 1001 86380 86390 1
532775 99532775 1001 86380 86390 1
532637 99532637 1001 86380 86390 1
532678 99532678 1001 86380 86390 1
532485 99532485 1001 86380 86390 1
532434 99532434 1001 86380 86390 1
532526 99532526 1001 86380 86390 1
533735 99533735 1001 86380 86390 1
533607 99533607 1001 86380 86390 1
533507 99533507 1001 86380 86390 1
533371 99533371 1001 86380 86390 1
534037 99534037 1001 86380 86390 1
534314 99534314 1001 86380 86390 1
534734 99534734 1001 86380 86390 1
534800 99534800 1001 86380 86390 1
534802 99534802 1001 86380 86390 1
535166 99535166 1001 86380 86390 1
535284 99535284 1001 86380 86390 1
535119 99535119 1001 86380 86390 1
535226 99535226 1001 86380 86390 1
534920 99534920 1001 86380 86390 1
535010 99535010 1001 86380 86390 1
535646 99535646 1001 86380 86390 1
536159 99536159 1001 86380 86390 1
535993 99535993 1001 86380 86390 1
535820 99535820 1001 86380 86390 1
535841 99535841 1001 86380 86390 1
535779 99535779 1001 86380 86390 1
536390 99536390 1001 86380 86390 1
536520 99536520 1001 86380 86390 1
536345 99536345 1001 86380 86390 1
537126 99537126 1001 86380 86390 1
537061 99537061 1001 86380 86390 1
536976 99536976 1001 86380 86390 1
536839 99536839 1001 86380 86390 1
536690 99536690 1001 86380 86390 1
536666 99536666 1001 86380 86390 1
537907 99537907 1001 86380 86390 1
537637 99537637 1001 86380 86390 1
537484 99537484 1001 86380 86390 1
537554 99537554 1001 86380 86390 1
538030 99538030 1001 86380 86390 1
538045 99538045 1001 86380 86390 1
538614 99538614 1001 86380 86390 1
538511 99538511 1001 86380 86390 1
538460 99538460 1001 86380 86390 1
538514 99538514 1001 86380 86390 1
538228 99538228 1001 86380 86390 1
538397 99538397 1001 86380 86390 1
539346 99539346 1001 86380 86390 1
539260 99539260 1001 86380 86390 1
539235 99539235 1001 86380 86390 1
539193 99539193 1001 86380 86390 1
539107 99539107 1001 86380 86390 1
539834 99539834 1001 86380 86390 1
540431 99540431 1001 86380 86390 1
540303 99540303 1001 86380 86390 1
540334 99540334 1001 86380 86390 1
540335 99540335 1001 86380 86390 1
540170 99540170 1001 86380 86390 1
540081 99540081 1001 86380 86390 1
540148 99540148 1001 86380 86390 1
539972 99539972 1001 86380 86390 1
540623 99540623 1001 86380 86390 1
541179 99541179 1001 86380 86390 1
541091 99541091 1001 86380 86390 1
541103 99541103 1001 86380 86390 1
540912 99540912 1001 86380 86390 1
540699 99540699 1001 86380 86390 1
540744 99540744 1001 86380 86390 1
541408 99541408 1001 86380 86390 1
541385 99541385 1001 86380 86390 1
541313 99541313 1001 86380 86390 1
541483 99541483 1001 86380 86390 1
542032 99542032 1001 86380 86390 1
541947 99541947 1001 86380 86390 1
541987 99541987 1001 86380 86390 1
541807 99541807 1001 86380 86390 1
542195 99542195 1001 86380 86390 1
542198 99542198 1001 86380 86390 1
542860 99542860 1001 86380 86390 1
542928 99542928 1001 86380 86390 1
542546 99542546 1001 86380 86390 1
542573 99542573 1001 86380 86390 1
542691 99542691 1001 86380 86390 1
542580 99542580 1001 86380 86390 1
542583 99542583 1001 86380 86390 1
542687 99542687 1001 86380 86390 1
542411 99542411 1001 86380 86390 1
542952 99542952 1001 86380 86390 1
543709 99543709 1001 86380 86390 1
543699 99543699 1001 86380 86390 1
543562 99543562 1001 86380 86390 1
543163 99543163 1001 86380 86390 1
543154 99543154 1001 86380 86390 1
543349 99543349 1001 86380 86390 1
544597 99544597 1001 86380 86390 1
544433 99544433 1001 86380 86390 1
544263 99544263 1001 86380 86390 1
544016 99544016 1001 86380 86390 1
514212 668 1002 54689 59428 1
400094 99400094 1001 86380 86390 1
400213 99400213 1001 86380 86390 1
400256 99400256 1001 86380 86390 1
400414 99400414 1001 86380 86390 1
400510 99400510 1001 86380 86390 1
400415 99400415 1001 86380 86390 1
400543 99400543 1001 86380 86390 1
400720 99400720 1001 86380 86390 1
400670 99400670 1001 86380 86390 1
400819 99400819 1001 86380 86390 1
400909 99400909 1001 86380 86390 1
400883 99400883 1001 86380 86390 1
401000 99401000 1001 86380 86390 1
401150 99401150 1001 86380 86390 1
401140 99401140 1001 86380 86390 1
401381 99401381 1001 86380 86390 1
402113 99402113 1001 86380 86390 1
402299 99402299 1001 86380 86390 1
402384 99402384 1001 86380 86390 1
402747 99402747 1001 86380 86390 1
402888 99402888 1001 86380 86390 1
402883 99402883 1001 86380 86390 1
402900 99402900 1001 86380 86390 1
402891 99402891 1001 86380 86390 1
403427 99403427 1001 86380 86390 1
403488 99403488 1001 86380 86390 1
403491 99403491 1001 86380 86390 1
404102 99404102 1001 86380 86390 1
404155 99404155 1001 86380 86390 1
404455 99404455 1001 86380 86390 1
404681 99404681 1001 86380 86390 1
404778 99404778 1001 86380 86390 1
404899 99404899 1001 86380 86390 1
405190 99405190 1001 86380 86390 1
405198 99405198 1001 86380 86390 1
405235 99405235 1001 86380 86390 1
405289 99405289 1001 86380 86390 1
405507 99405507 1001 86380 86390 1
405623 99405623 1001 86380 86390 1
405600 99405600 1001 86380 86390 1
405663 99405663 1001 86380 86390 1
405746 99405746 1001 86380 86390 1
405780 99405780 1001 86380 86390 1
405846 99405846 1001 86380 86390 1
405828 99405828 1001 86380 86390 1
405975 99405975 1001 86380 86390 1
406326 99406326 1001 86380 86390 1
406425 99406425 1001 86380 86390 1
406638 99406638 1001 86380 86390 1
406714 99406714 1001 86380 86390 1
407106 99407106 1001 86380 86390 1
407402 99407402 1001 86380 86390 1
407672 99407672 1001 86380 86390 1
407757 99407757 1001 86380 86390 1
408539 99408539 1001 86380 86390 1
408964 99408964 1001 86380 86390 1
408977 99408977 1001 86380 86390 1
408960 99408960 1001 86380 86390 1
409174 99409174 1001 86380 86390 1
409290 99409290 1001 86380 86390 1
409616 99409616 1001 86380 86390 1
410458 99410458 1001 86380 86390 1
410420 99410420 1001 86380 86390 1
410852 99410852 1001 86380 86390 1
410877 99410877 1001 86380 86390 1
410929 99410929 1001 86380 86390 1
411238 99411238 1001 86380 86390 1
411628 99411628 1001 86380 86390 1
411730 99411730 1001 86380 86390 1
412221 99412221 1001 86380 86390 1
412308 99412308 1001 86380 86390 1
413421 99413421 1001 86380 86390 1
413568 99413568 1001 86380 86390 1
413502 99413502 1001 86380 86390 1
413413 99413413 1001 86380 86390 1
413327 99413327 1001 86380 86390 1
413308 99413308 1001 86380 86390 1
413028 99413028 1001 86380 86390 1
412774 99412774 1001 86380 86390 1
412757 99412757 1001 86380 86390 1
412573 99412573 1001 86380 86390 1
413806 99413806 1001 86380 86390 1
413902 99413902 1001 86380 86390 1
414043 99414043 1001 86380 86390 1
414929 99414929 1001 86380 86390 1
414841 99414841 1001 86380 86390 1
414739 99414739 1001 86380 86390 1
414673 99414673 1001 86380 86390 1
414475 99414475 1001 86380 86390 1
414325 99414325 1001 86380 86390 1
415566 99415566 1001 86380 86390 1
416982 99416982 1001 86380 86390 1
416900 99416900 1001 86380 86390 1
416554 99416554 1001 86380 86390 1
416276 99416276 1001 86380 86390 1
416429 99416429 1001 86380 86390 1
416108 99416108 1001 86380 86390 1
416076 99416076 1001 86380 86390 1
417034 99417034 1001 86380 86390 1
417301 99417301 1001 86380 86390 1
417549 99417549 1001 86380 86390 1
418713 99418713 1001 86380 86390 1
418759 99418759 1001 86380 86390 1
418711 99418711 1001 86380 86390 1
418218 99418218 1001 86380 86390 1
418202 99418202 1001 86380 86390 1
418052 99418052 1001 86380 86390 1
417896 99417896 1001 86380 86390 1
418881 99418881 1001 86380 86390 1
420319 99420319 1001 86380 86390 1
420145 99420145 1001 86380 86390 1
420270 99420270 1001 86380 86390 1
419866 99419866 1001 86380 86390 1
419764 99419764 1001 86380 86390 1
419265 99419265 1001 86380 86390 1
419610 99419610 1001 86380 86390 1
420468 99420468 1001 86380 86390 1
421803 99421803 1001 86380 86390 1
421769 99421769 1001 86380 86390 1
421188 99421188 1001 86380 86390 1
420906 99420906 1001 86380 86390 1
421095 99421095 1001 86380 86390 1
421116 99421116 1001 86380 86390 1
423673 99423673 1001 86380 86390 1
423492 99423492 1001 86380 86390 1
423705 99423705 1001 86380 86390 1
423523 99423523 1001 86380 86390 1
423665 99423665 1001 86380 86390 1
422887 99422887 1001 86380 86390 1
424118 99424118 1001 86380 86390 1
425219 99425219 1001 86380 86390 1
425008 99425008 1001 86380 86390 1
425092 99425092 1001 86380 86390 1
425359 99425359 1001 86380 86390 1
424596 99424596 1001 86380 86390 1
424588 99424588 1001 86380 86390 1
425647 99425647 1001 86380 86390 1
426705 99426705 1001 86380 86390 1
427080 99427080 1001 86380 86390 1
426809 99426809 1001 86380 86390 1
427342 99427342 1001 86380 86390 1
427905 99427905 1001 86380 86390 1
427864 99427864 1001 86380 86390 1
429128 99429128 1001 86380 86390 1
429989 99429989 1001 86380 86390 1
429483 99429483 1001 86380 86390 1
429237 99429237 1001 86380 86390 1
429543 99429543 1001 86380 86390 1
430609 99430609 1001 86380 86390 1
431937 99431937 1001 86380 86390 1
431718 99431718 1001 86380 86390 1
431876 99431876 1001 86380 86390 1
431900 99431900 1001 86380 86390 1
431263 99431263 1001 86380 86390 1
431535 99431535 1001 86380 86390 1
431245 99431245 1001 86380 86390 1
430901 99430901 1001 86380 86390 1
430932 99430932 1001 86380 86390 1
431077 99431077 1001 86380 86390 1
432072 99432072 1001 86380 86390 1
433362 99433362 1001 86380 86390 1
433671 99433671 1001 86380 86390 1
433132 99433132 1001 86380 86390 1
433067 99433067 1001 86380 86390 1
433779 99433779 1001 86380 86390 1
433863 99433863 1001 86380 86390 1
434118 99434118 1001 86380 86390 1
433873 99433873 1001 86380 86390 1
434963 99434963 1001 86380 86390 1
434264 99434264 1001 86380 86390 1
434174 99434174 1001 86380 86390 1
434463 99434463 1001 86380 86390 1
435454 99435454 1001 86380 86390 1
435792 99435792 1001 86380 86390 1
435450 99435450 1001 86380 86390 1
436490 99436490 1001 86380 86390 1
436566 99436566 1001 86380 86390 1
436079 99436079 1001 86380 86390 1
300487 99300487 1001 86380 86390 1
300337 99300337 1001 86380 86390 1
300216 99300216 1001 86380 86390 1
300114 99300114 1001 86380 86390 1
300311 99300311 1001 86380 86390 1
300261 99300261 1001 86380 86390 1
300877 99300877 1001 86380 86390 1
300749 99300749 1001 86380 86390 1
302378 99302378 1001 86380 86390 1
301985 99301985 1001 86380 86390 1
301895 99301895 1001 86380 86390 1
301834 99301834 1001 86380 86390 1
301951 99301951 1001 86380 86390 1
301875 99301875 1001 86380 86390 1
302513 99302513 1001 86380 86390 1
303054 99303054 1001 86380 86390 1
303057 99303057 1001 86380 86390 1
303115 99303115 1001 86380 86390 1
302771 99302771 1001 86380 86390 1
302657 99302657 1001 86380 86390 1
302714 99302714 1001 86380 86390 1
303271 99303271 1001 86380 86390 1
303962 99303962 1001 86380 86390 1
303980 99303980 1001 86380 86390 1
303628 99303628 1001 86380 86390 1
303798 99303798 1001 86380 86390 1
303515 99303515 1001 86380 86390 1
303543 99303543 1001 86380 86390 1
304688 99304688 1001 86380 86390 1
304551 99304551 1001 86380 86390 1
305059 99305059 1001 86380 86390 1
305048 99305048 1001 86380 86390 1
305553 99305553 1001 86380 86390 1
305284 99305284 1001 86380 86390 1
305252 99305252 1001 86380 86390 1
305204 99305204 1001 86380 86390 1
500063 99500063 1001 86380 86390 1
500158 99500158 1001 86380 86390 1
500809 99500809 1001 86380 86390 1
500505 99500505 1001 86380 86390 1
500292 99500292 1001 86380 86390 1
500990 99500990 1001 86380 86390 1
501239 99501239 1001 86380 86390 1
501260 99501260 1001 86380 86390 1
501315 99501315 1001 86380 86390 1
501108 99501108 1001 86380 86390 1
501682 99501682 1001 86380 86390 1
502356 99502356 1001 86380 86390 1
502397 99502397 1001 86380 86390 1
502086 99502086 1001 86380 86390 1
501987 99501987 1001 86380 86390 1
502029 99502029 1001 86380 86390 1
502524 99502524 1001 86380 86390 1
502591 99502591 1001 86380 86390 1
503114 99503114 1001 86380 86390 1
503220 99503220 1001 86380 86390 1
502894 99502894 1001 86380 86390 1
502697 99502697 1001 86380 86390 1
503484 99503484 1001 86380 86390 1
503310 99503310 1001 86380 86390 1
503652 99503652 1001 86380 86390 1
503513 99503513 1001 86380 86390 1
503632 99503632 1001 86380 86390 1
503648 99503648 1001 86380 86390 1
504247 99504247 1001 86380 86390 1
504188 99504188 1001 86380 86390 1
504886 99504886 1001 86380 86390 1
504585 99504585 1001 86380 86390 1
504589 99504589 1001 86380 86390 1
504693 99504693 1001 86380 86390 1
504685 99504685 1001 86380 86390 1
504520 99504520 1001 86380 86390 1
505048 99505048 1001 86380 86390 1
505141 99505141 1001 86380 86390 1
505746 99505746 1001 86380 86390 1
505525 99505525 1001 86380 86390 1
505500 99505500 1001 86380 86390 1
505424 99505424 1001 86380 86390 1
505425 99505425 1001 86380 86390 1
505388 99505388 1001 86380 86390 1
505232 99505232 1001 86380 86390 1
505159 99505159 1001 86380 86390 1
505948 99505948 1001 86380 86390 1
506583 99506583 1001 86380 86390 1
506227 99506227 1001 86380 86390 1
506335 99506335 1001 86380 86390 1
506259 99506259 1001 86380 86390 1
506010 99506010 1001 86380 86390 1
506023 99506023 1001 86380 86390 1
506753 99506753 1001 86380 86390 1
506781 99506781 1001 86380 86390 1
507039 99507039 1001 86380 86390 1
507117 99507117 1001 86380 86390 1
507028 99507028 1001 86380 86390 1
507510 99507510 1001 86380 86390 1
507528 99507528 1001 86380 86390 1
507556 99507556 1001 86380 86390 1
507898 99507898 1001 86380 86390 1
508380 99508380 1001 86380 86390 1
509037 99509037 1001 86380 86390 1
508542 99508542 1001 86380 86390 1
509157 99509157 1001 86380 86390 1
509146 99509146 1001 86380 86390 1
509698 99509698 1001 86380 86390 1
509816 99509816 1001 86380 86390 1
509685 99509685 1001 86380 86390 1
509608 99509608 1001 86380 86390 1
509597 99509597 1001 86380 86390 1
509572 99509572 1001 86380 86390 1
509629 99509629 1001 86380 86390 1
509433 99509433 1001 86380 86390 1
509994 99509994 1001 86380 86390 1
510697 99510697 1001 86380 86390 1
510656 99510656 1001 86380 86390 1
510399 99510399 1001 86380 86390 1
510516 99510516 1001 86380 86390 1
510161 99510161 1001 86380 86390 1
510850 99510850 1001 86380 86390 1
510902 99510902 1001 86380 86390 1
511167 99511167 1001 86380 86390 1
511312 99511312 1001 86380 86390 1
511316 99511316 1001 86380 86390 1
511570 99511570 1001 86380 86390 1
511600 99511600 1001 86380 86390 1
512348 99512348 1001 86380 86390 1
511979 99511979 1001 86380 86390 1
512163 99512163 1001 86380 86390 1
511972 99511972 1001 86380 86390 1
512118 99512118 1001 86380 86390 1
512568 99512568 1001 86380 86390 1
512582 99512582 1001 86380 86390 1
513157 99513157 1001 86380 86390 1
513004 99513004 1001 86380 86390 1
513120 99513120 1001 86380 86390 1
512847 99512847 1001 86380 86390 1
512860 99512860 1001 86380 86390 1
512927 99512927 1001 86380 86390 1
512955 99512955 1001 86380 86390 1
512670 99512670 1001 86380 86390 1
512735 99512735 1001 86380 86390 1
513372 99513372 1001 86380 86390 1
513915 99513915 1001 86380 86390 1
513887 99513887 1001 86380 86390 1
513627 99513627 1001 86380 86390 1
513744 99513744 1001 86380 86390 1
513423 99513423 1001 86380 86390 1
513554 99513554 1001 86380 86390 1
513471 99513471 1001 86380 86390 1
514172 99514172 1001 86380 86390 1
514211 99514211 1001 86380 86390 1
514128 99514128 1001 86380 86390 1
514834 99514834 1001 86380 86390 1
514763 99514763 1001 86380 86390 1
514625 99514625 1001 86380 86390 1
514423 99514423 1001 86380 86390 1
514915 99514915 1001 86380 86390 1
515020 99515020 1001 86380 86390 1
515649 99515649 1001 86380 86390 1
515554 99515554 1001 86380 86390 1
515323 99515323 1001 86380 86390 1
515286 99515286 1001 86380 86390 1
515153 99515153 1001 86380 86390 1
515115 99515115 1001 86380 86390 1
515086 99515086 1001 86380 86390 1
515688 99515688 1001 86380 86390 1
516495 99516495 1001 86380 86390 1
515984 99515984 1001 86380 86390 1
516668 99516668 1001 86380 86390 1
516707 99516707 1001 86380 86390 1
517221 99517221 1001 86380 86390 1
517410 99517410 1001 86380 86390 1
517439 99517439 1001 86380 86390 1
517474 99517474 1001 86380 86390 1
517487 99517487 1001 86380 86390 1
517964 99517964 1001 86380 86390 1
518347 99518347 1001 86380 86390 1
518205 99518205 1001 86380 86390 1
518322 99518322 1001 86380 86390 1
518876 99518876 1001 86380 86390 1
518864 99518864 1001 86380 86390 1
518790 99518790 1001 86380 86390 1
518473 99518473 1001 86380 86390 1
518463 99518463 1001 86380 86390 1
518541 99518541 1001 86380 86390 1
518481 99518481 1001 86380 86390 1
519770 99519770 1001 86380 86390 1
519734 99519734 1001 86380 86390 1
519451 99519451 1001 86380 86390 1
519250 99519250 1001 86380 86390 1
519342 99519342 1001 86380 86390 1
519396 99519396 1001 86380 86390 1
519358 99519358 1001 86380 86390 1
520542 99520542 1001 86380 86390 1
520533 99520533 1001 86380 86390 1
520497 99520497 1001 86380 86390 1
520250 99520250 1001 86380 86390 1
520118 99520118 1001 86380 86390 1
521389 99521389 1001 86380 86390 1
521420 99521420 1001 86380 86390 1
521202 99521202 1001 86380 86390 1
521190 99521190 1001 86380 86390 1
521606 99521606 1001 86380 86390 1
521660 99521660 1001 86380 86390 1
521623 99521623 1001 86380 86390 1
522052 99522052 1001 86380 86390 1
522073 99522073 1001 86380 86390 1
521828 99521828 1001 86380 86390 1
521839 99521839 1001 86380 86390 1
523073 99523073 1001 86380 86390 1
522983 99522983 1001 86380 86390 1
523101 99523101 1001 86380 86390 1
522722 99522722 1001 86380 86390 1
522538 99522538 1001 86380 86390 1
522500 99522500 1001 86380 86390 1
522513 99522513 1001 86380 86390 1
522581 99522581 1001 86380 86390 1
522587 99522587 1001 86380 86390 1
523804 99523804 1001 86380 86390 1
523746 99523746 1001 86380 86390 1
523602 99523602 1001 86380 86390 1
523381 99523381 1001 86380 86390 1
523433 99523433 1001 86380 86390 1
524089 99524089 1001 86380 86390 1
523991 99523991 1001 86380 86390 1
524056 99524056 1001 86380 86390 1
524633 99524633 1001 86380 86390 1
524582 99524582 1001 86380 86390 1
524724 99524724 1001 86380 86390 1
524473 99524473 1001 86380 86390 1
524482 99524482 1001 86380 86390 1
524561 99524561 1001 86380 86390 1
524306 99524306 1001 86380 86390 1
524268 99524268 1001 86380 86390 1
524322 99524322 1001 86380 86390 1
524154 99524154 1001 86380 86390 1
524355 99524355 1001 86380 86390 1
524810 99524810 1001 86380 86390 1
524931 99524931 1001 86380 86390 1
524948 99524948 1001 86380 86390 1
525357 99525357 1001 86380 86390 1
526301 99526301 1001 86380 86390 1
526404 99526404 1001 86380 86390 1
526139 99526139 1001 86380 86390 1
525889 99525889 1001 86380 86390 1
526513 99526513 1001 86380 86390 1
526594 99526594 1001 86380 86390 1
527118 99527118 1001 86380 86390 1
526942 99526942 1001 86380 86390 1
527013 99527013 1001 86380 86390 1
526737 99526737 1001 86380 86390 1
526635 99526635 1001 86380 86390 1
527934 99527934 1001 86380 86390 1
528043 99528043 1001 86380 86390 1
527926 99527926 1001 86380 86390 1
527851 99527851 1001 86380 86390 1
527622 99527622 1001 86380 86390 1
527511 99527511 1001 86380 86390 1
527605 99527605 1001 86380 86390 1
527502 99527502 1001 86380 86390 1
528166 99528166 1001 86380 86390 1
528828 99528828 1001 86380 86390 1
528805 99528805 1001 86380 86390 1
528831 99528831 1001 86380 86390 1
528754 99528754 1001 86380 86390 1
528576 99528576 1001 86380 86390 1
528488 99528488 1001 86380 86390 1
528433 99528433 1001 86380 86390 1
528975 99528975 1001 86380 86390 1
529585 99529585 1001 86380 86390 1
529444 99529444 1001 86380 86390 1
529120 99529120 1001 86380 86390 1
529736 99529736 1001 86380 86390 1
530464 99530464 1001 86380 86390 1
530377 99530377 1001 86380 86390 1
530167 99530167 1001 86380 86390 1
530146 99530146 1001 86380 86390 1
529952 99529952 1001 86380 86390 1
530087 99530087 1001 86380 86390 1
530687 99530687 1001 86380 86390 1
531199 99531199 1001 86380 86390 1
531197 99531197 1001 86380 86390 1
531125 99531125 1001 86380 86390 1
531115 99531115 1001 86380 86390 1
530784 99530784 1001 86380 86390 1
530929 99530929 1001 86380 86390 1
531545 99531545 1001 86380 86390 1
531417 99531417 1001 86380 86390 1
531393 99531393 1001 86380 86390 1
532132 99532132 1001 86380 86390 1
531956 99531956 1001 86380 86390 1
531627 99531627 1001 86380 86390 1
531682 99531682 1001 86380 86390 1
532805 99532805 1001 86380 86390 1
532570 99532570 1001 86380 86390 1
532589 99532589 1001 86380 86390 1
533095 99533095 1001 86380 86390 1
533215 99533215 1001 86380 86390 1
533742 99533742 1001 86380 86390 1
533551 99533551 1001 86380 86390 1
533487 99533487 1001 86380 86390 1
533555 99533555 1001 86380 86390 1
534568 99534568 1001 86380 86390 1
534310 99534310 1001 86380 86390 1
534368 99534368 1001 86380 86390 1
534373 99534373 1001 86380 86390 1
534862 99534862 1001 86380 86390 1
534806 99534806 1001 86380 86390 1
534886 99534886 1001 86380 86390 1
535338 99535338 1001 86380 86390 1
535293 99535293 1001 86380 86390 1
535296 99535296 1001 86380 86390 1
534933 99534933 1001 86380 86390 1
535567 99535567 1001 86380 86390 1
536319 99536319 1001 86380 86390 1
536203 99536203 1001 86380 86390 1
536281 99536281 1001 86380 86390 1
535975 99535975 1001 86380 86390 1
535925 99535925 1001 86380 86390 1
536055 99536055 1001 86380 86390 1
535879 99535879 1001 86380 86390 1
536519 99536519 1001 86380 86390 1
536523 99536523 1001 86380 86390 1
537111 99537111 1001 86380 86390 1
537114 99537114 1001 86380 86390 1
536965 99536965 1001 86380 86390 1
537016 99537016 1001 86380 86390 1
536899 99536899 1001 86380 86390 1
536861 99536861 1001 86380 86390 1
537303 99537303 1001 86380 86390 1
537221 99537221 1001 86380 86390 1
537837 99537837 1001 86380 86390 1
537380 99537380 1001 86380 86390 1
537538 99537538 1001 86380 86390 1
537370 99537370 1001 86380 86390 1
537543 99537543 1001 86380 86390 1
537558 99537558 1001 86380 86390 1
538020 99538020 1001 86380 86390 1
538675 99538675 1001 86380 86390 1
538770 99538770 1001 86380 86390 1
538419 99538419 1001 86380 86390 1
538366 99538366 1001 86380 86390 1
538396 99538396 1001 86380 86390 1
538953 99538953 1001 86380 86390 1
539460 99539460 1001 86380 86390 1
539438 99539438 1001 86380 86390 1
539359 99539359 1001 86380 86390 1
539376 99539376 1001 86380 86390 1
539216 99539216 1001 86380 86390 1
539145 99539145 1001 86380 86390 1
539680 99539680 1001 86380 86390 1
539816 99539816 1001 86380 86390 1
540401 99540401 1001 86380 86390 1
540057 99540057 1001 86380 86390 1
539976 99539976 1001 86380 86390 1
539980 99539980 1001 86380 86390 1
539917 99539917 1001 86380 86390 1
539984 99539984 1001 86380 86390 1
540596 99540596 1001 86380 86390 1
541166 99541166 1001 86380 86390 1
541222 99541222 1001 86380 86390 1
541273 99541273 1001 86380 86390 1
541211 99541211 1001 86380 86390 1
541187 99541187 1001 86380 86390 1
540985 99540985 1001 86380 86390 1
540988 99540988 1001 86380 86390 1
540990 99540990 1001 86380 86390 1
540726 99540726 1001 86380 86390 1
540798 99540798 1001 86380 86390 1
540812 99540812 1001 86380 86390 1
541318 99541318 1001 86380 86390 1
541377 99541377 1001 86380 86390 1
541759 99541759 1001 86380 86390 1
541766 99541766 1001 86380 86390 1
541614 99541614 1001 86380 86390 1
541692 99541692 1001 86380 86390 1
541555 99541555 1001 86380 86390 1
541624 99541624 1001 86380 86390 1
542270 99542270 1001 86380 86390 1
542886 99542886 1001 86380 86390 1
542800 99542800 1001 86380 86390 1
542624 99542624 1001 86380 86390 1
542566 99542566 1001 86380 86390 1
542472 99542472 1001 86380 86390 1
542965 99542965 1001 86380 86390 1
543573 99543573 1001 86380 86390 1
543824 99543824 1001 86380 86390 1
543802 99543802 1001 86380 86390 1
543817 99543817 1001 86380 86390 1
543882 99543882 1001 86380 86390 1
544572 99544572 1001 86380 86390 1
544369 99544369 1001 86380 86390 1
544242 99544242 1001 86380 86390 1
544028 99544028 1001 86380 86390 1
543997 99543997 1001 86380 86390 1
544636 99544636 1001 86380 86390 1
429277 652 1001 35940 37797 1
528001 617 1001 41780 42079 1
400571 99400571 1001 86380 86390 1
400975 99400975 1001 86380 86390 1
401730 99401730 1001 86380 86390 1
402184 99402184 1001 86380 86390 1
402257 99402257 1001 86380 86390 1
402575 99402575 1001 86380 86390 1
402733 99402733 1001 86380 86390 1
403008 99403008 1001 86380 86390 1
404066 99404066 1001 86380 86390 1
404252 99404252 1001 86380 86390 1
404198 99404198 1001 86380 86390 1
405034 99405034 1001 86380 86390 1
405268 99405268 1001 86380 86390 1
405502 99405502 1001 86380 86390 1
405605 99405605 1001 86380 86390 1
407003 99407003 1001 86380 86390 1
407377 99407377 1001 86380 86390 1
408102 99408102 1001 86380 86390 1
408240 99408240 1001 86380 86390 1
408419 99408419 1001 86380 86390 1
408742 99408742 1001 86380 86390 1
408856 99408856 1001 86380 86390 1
409249 99409249 1001 86380 86390 1
409445 99409445 1001 86380 86390 1
409468 99409468 1001 86380 86390 1
409457 99409457 1001 86380 86390 1
409677 99409677 1001 86380 86390 1
409670 99409670 1001 86380 86390 1
409924 99409924 1001 86380 86390 1
410115 99410115 1001 86380 86390 1
410595 99410595 1001 86380 86390 1
410996 99410996 1001 86380 86390 1
410974 99410974 1001 86380 86390 1
411986 99411986 1001 86380 86390 1
412305 99412305 1001 86380 86390 1
413497 99413497 1001 86380 86390 1
413306 99413306 1001 86380 86390 1
412940 99412940 1001 86380 86390 1
413120 99413120 1001 86380 86390 1
412617 99412617 1001 86380 86390 1
412788 99412788 1001 86380 86390 1
413968 99413968 1001 86380 86390 1
415000 99415000 1001 86380 86390 1
415096 99415096 1001 86380 86390 1
415282 99415282 1001 86380 86390 1
414567 99414567 1001 86380 86390 1
414903 99414903 1001 86380 86390 1
414647 99414647 1001 86380 86390 1
414271 99414271 1001 86380 86390 1
414408 99414408 1001 86380 86390 1
414207 99414207 1001 86380 86390 1
414287 99414287 1001 86380 86390 1
415697 99415697 1001 86380 86390 1
415534 99415534 1001 86380 86390 1
416701 99416701 1001 86380 86390 1
417893 99417893 1001 86380 86390 1
419157 99419157 1001 86380 86390 1
419169 99419169 1001 86380 86390 1
420382 99420382 1001 86380 86390 1
420221 99420221 1001 86380 86390 1
420233 99420233 1001 86380 86390 1
419888 99419888 1001 86380 86390 1
419876 99419876 1001 86380 86390 1
419389 99419389 1001 86380 86390 1
419252 99419252 1001 86380 86390 1
419620 99419620 1001 86380 86390 1
421318 99421318 1001 86380 86390 1
421595 99421595 1001 86380 86390 1
421363 99421363 1001 86380 86390 1
421039 99421039 1001 86380 86390 1
420939 99420939 1001 86380 86390 1
423650 99423650 1001 86380 86390 1
423488 99423488 1001 86380 86390 1
423297 99423297 1001 86380 86390 1
422636 99422636 1001 86380 86390 1
422548 99422548 1001 86380 86390 1
423919 99423919 1001 86380 86390 1
424692 99424692 1001 86380 86390 1
424661 99424661 1001 86380 86390 1
424242 99424242 1001 86380 86390 1
425391 99425391 1001 86380 86390 1
427030 99427030 1001 86380 86390 1
426842 99426842 1001 86380 86390 1
427048 99427048 1001 86380 86390 1
426784 99426784 1001 86380 86390 1
426742 99426742 1001 86380 86390 1
426544 99426544 1001 86380 86390 1
425912 99425912 1001 86380 86390 1
425957 99425957 1001 86380 86390 1
426250 99426250 1001 86380 86390 1
425917 99425917 1001 86380 86390 1
425848 99425848 1001 86380 86390 1
427438 99427438 1001 86380 86390 1
427277 99427277 1001 86380 86390 1
428446 99428446 1001 86380 86390 1
427801 99427801 1001 86380 86390 1
427765 99427765 1001 86380 86390 1
427550 99427550 1001 86380 86390 1
429149 99429149 1001 86380 86390 1
429103 99429103 1001 86380 86390 1
428768 99428768 1001 86380 86390 1
429981 99429981 1001 86380 86390 1
429842 99429842 1001 86380 86390 1
429564 99429564 1001 86380 86390 1
430689 99430689 1001 86380 86390 1
431293 99431293 1001 86380 86390 1
431571 99431571 1001 86380 86390 1
430871 99430871 1001 86380 86390 1
431150 99431150 1001 86380 86390 1
430851 99430851 1001 86380 86390 1
430881 99430881 1001 86380 86390 1
431019 99431019 1001 86380 86390 1
432285 99432285 1001 86380 86390 1
432919 99432919 1001 86380 86390 1
432675 99432675 1001 86380 86390 1
432715 99432715 1001 86380 86390 1
433784 99433784 1001 86380 86390 1
435402 99435402 1001 86380 86390 1
434967 99434967 1001 86380 86390 1
434615 99434615 1001 86380 86390 1
435494 99435494 1001 86380 86390 1
437031 99437031 1001 86380 86390 1
436795 99436795 1001 86380 86390 1
436911 99436911 1001 86380 86390 1
436346 99436346 1001 86380 86390 1
436090 99436090 1001 86380 86390 1
300525 99300525 1001 86380 86390 1
300329 99300329 1001 86380 86390 1
300358 99300358 1001 86380 86390 1
300281 99300281 1001 86380 86390 1
300126 99300126 1001 86380 86390 1
300820 99300820 1001 86380 86390 1
300840 99300840 1001 86380 86390 1
301347 99301347 1001 86380 86390 1
301024 99301024 1001 86380 86390 1
300953 99300953 1001 86380 86390 1
301623 99301623 1001 86380 86390 1
301741 99301741 1001 86380 86390 1
302364 99302364 1001 86380 86390 1
301774 99301774 1001 86380 86390 1
301788 99301788 1001 86380 86390 1
301841 99301841 1001 86380 86390 1
301831 99301831 1001 86380 86390 1
302390 99302390 1001 86380 86390 1
303159 99303159 1001 86380 86390 1
302835 99302835 1001 86380 86390 1
302869 99302869 1001 86380 86390 1
302710 99302710 1001 86380 86390 1
302633 99302633 1001 86380 86390 1
303845 99303845 1001 86380 86390 1
303792 99303792 1001 86380 86390 1
303818 99303818 1001 86380 86390 1
303680 99303680 1001 86380 86390 1
303733 99303733 1001 86380 86390 1
303471 99303471 1001 86380 86390 1
304858 99304858 1001 86380 86390 1
304686 99304686 1001 86380 86390 1
304726 99304726 1001 86380 86390 1
304535 99304535 1001 86380 86390 1
304324 99304324 1001 86380 86390 1
305045 99305045 1001 86380 86390 1
305276 99305276 1001 86380 86390 1
305359 99305359 1001 86380 86390 1
305161 99305161 1001 86380 86390 1
305138 99305138 1001 86380 86390 1
500003 99500003 1001 86380 86390 1
500520 99500520 1001 86380 86390 1
500431 99500431 1001 86380 86390 1
500258 99500258 1001 86380 86390 1
500981 99500981 1001 86380 86390 1
500884 99500884 1001 86380 86390 1
501347 99501347 1001 86380 86390 1
501342 99501342 1001 86380 86390 1
501123 99501123 1001 86380 86390 1
501025 99501025 1001 86380 86390 1
501843 99501843 1001 86380 86390 1
501713 99501713 1001 86380 86390 1
502280 99502280 1001 86380 86390 1
502078 99502078 1001 86380 86390 1
502104 99502104 1001 86380 86390 1
502186 99502186 1001 86380 86390 1
502541 99502541 1001 86380 86390 1
502600 99502600 1001 86380 86390 1
503203 99503203 1001 86380 86390 1
503120 99503120 1001 86380 86390 1
502906 99502906 1001 86380 86390 1
503013 99503013 1001 86380 86390 1
502994 99502994 1001 86380 86390 1
502769 99502769 1001 86380 86390 1
502681 99502681 1001 86380 86390 1
503342 99503342 1001 86380 86390 1
503473 99503473 1001 86380 86390 1
503361 99503361 1001 86380 86390 1
504045 99504045 1001 86380 86390 1
504092 99504092 1001 86380 86390 1
503834 99503834 1001 86380 86390 1
503895 99503895 1001 86380 86390 1
503805 99503805 1001 86380 86390 1
503689 99503689 1001 86380 86390 1
504174 99504174 1001 86380 86390 1
504893 99504893 1001 86380 86390 1
504754 99504754 1001 86380 86390 1
504872 99504872 1001 86380 86390 1
504637 99504637 1001 86380 86390 1
504612 99504612 1001 86380 86390 1
505084 99505084 1001 86380 86390 1
504997 99504997 1001 86380 86390 1
505626 99505626 1001 86380 86390 1
505552 99505552 1001 86380 86390 1
505413 99505413 1001 86380 86390 1
505382 99505382 1001 86380 86390 1
505252 99505252 1001 86380 86390 1
505306 99505306 1001 86380 86390 1
505271 99505271 1001 86380 86390 1
505936 99505936 1001 86380 86390 1
505854 99505854 1001 86380 86390 1
506416 99506416 1001 86380 86390 1
506560 99506560 1001 86380 86390 1
506485 99506485 1001 86380 86390 1
506800 99506800 1001 86380 86390 1
506671 99506671 1001 86380 86390 1
506686 99506686 1001 86380 86390 1
506791 99506791 1001 86380 86390 1
506785 99506785 1001 86380 86390 1
507253 99507253 1001 86380 86390 1
507047 99507047 1001 86380 86390 1
506857 99506857 1001 86380 86390 1
507487 99507487 1001 86380 86390 1
507548 99507548 1001 86380 86390 1
508072 99508072 1001 86380 86390 1
508234 99508234 1001 86380 86390 1
508154 99508154 1001 86380 86390 1
507998 99507998 1001 86380 86390 1
507884 99507884 1001 86380 86390 1
508001 99508001 1001 86380 86390 1
507803 99507803 1001 86380 86390 1
508286 99508286 1001 86380 86390 1
508943 99508943 1001 86380 86390 1
509009 99509009 1001 86380 86390 1
508700 99508700 1001 86380 86390 1
508834 99508834 1001 86380 86390 1
508485 99508485 1001 86380 86390 1
508588 99508588 1001 86380 86390 1
508653 99508653 1001 86380 86390 1
509151 99509151 1001 86380 86390 1
509830 99509830 1001 86380 86390 1
509757 99509757 1001 86380 86390 1
509510 99509510 1001 86380 86390 1
509461 99509461 1001 86380 86390 1
509292 99509292 1001 86380 86390 1
509911 99509911 1001 86380 86390 1
510087 99510087 1001 86380 86390 1
510065 99510065 1001 86380 86390 1
510395 99510395 1001 86380 86390 1
510360 99510360 1001 86380 86390 1
510439 99510439 1001 86380 86390 1
510452 99510452 1001 86380 86390 1
510375 99510375 1001 86380 86390 1
510277 99510277 1001 86380 86390 1
510820 99510820 1001 86380 86390 1
511467 99511467 1001 86380 86390 1
511429 99511429 1001 86380 86390 1
511513 99511513 1001 86380 86390 1
511203 99511203 1001 86380 86390 1
511615 99511615 1001 86380 86390 1
511698 99511698 1001 86380 86390 1
511663 99511663 1001 86380 86390 1
511652 99511652 1001 86380 86390 1
512194 99512194 1001 86380 86390 1
512058 99512058 1001 86380 86390 1
512016 99512016 1001 86380 86390 1
512383 99512383 1001 86380 86390 1
513024 99513024 1001 86380 86390 1
512935 99512935 1001 86380 86390 1
512809 99512809 1001 86380 86390 1
512945 99512945 1001 86380 86390 1
512787 99512787 1001 86380 86390 1
513370 99513370 1001 86380 86390 1
513343 99513343 1001 86380 86390 1
513954 99513954 1001 86380 86390 1
513838 99513838 1001 86380 86390 1
514000 99514000 1001 86380 86390 1
514223 99514223 1001 86380 86390 1
514136 99514136 1001 86380 86390 1
514089 99514089 1001 86380 86390 1
514677 99514677 1001 86380 86390 1
514768 99514768 1001 86380 86390 1
514830 99514830 1001 86380 86390 1
514852 99514852 1001 86380 86390 1
514584 99514584 1001 86380 86390 1
514408 99514408 1001 86380 86390 1
514870 99514870 1001 86380 86390 1
514900 99514900 1001 86380 86390 1
515481 99515481 1001 86380 86390 1
515584 99515584 1001 86380 86390 1
515623 99515623 1001 86380 86390 1
515143 99515143 1001 86380 86390 1
515081 99515081 1001 86380 86390 1
515255 99515255 1001 86380 86390 1
516285 99516285 1001 86380 86390 1
515903 99515903 1001 86380 86390 1
516023 99516023 1001 86380 86390 1
516082 99516082 1001 86380 86390 1
516532 99516532 1001 86380 86390 1
516641 99516641 1001 86380 86390 1
516595 99516595 1001 86380 86390 1
517308 99517308 1001 86380 86390 1
516925 99516925 1001 86380 86390 1
516836 99516836 1001 86380 86390 1
516763 99516763 1001 86380 86390 1
516790 99516790 1001 86380 86390 1
518046 99518046 1001 86380 86390 1
518124 99518124 1001 86380 86390 1
518162 99518162 1001 86380 86390 1
517790 99517790 1001 86380 86390 1
517951 99517951 1001 86380 86390 1
517849 99517849 1001 86380 86390 1
518276 99518276 1001 86380 86390 1
518206 99518206 1001 86380 86390 1
518770 99518770 1001 86380 86390 1
518641 99518641 1001 86380 86390 1
518672 99518672 1001 86380 86390 1
518394 99518394 1001 86380 86390 1
519164 99519164 1001 86380 86390 1
519640 99519640 1001 86380 86390 1
519666 99519666 1001 86380 86390 1
519243 99519243 1001 86380 86390 1
519217 99519217 1001 86380 86390 1
520018 99520018 1001 86380 86390 1
519825 99519825 1001 86380 86390 1
520491 99520491 1001 86380 86390 1
520366 99520366 1001 86380 86390 1
520104 99520104 1001 86380 86390 1
520131 99520131 1001 86380 86390 1
521353 99521353 1001 86380 86390 1
521110 99521110 1001 86380 86390 1
521117 99521117 1001 86380 86390 1
522228 99522228 1001 86380 86390 1
522242 99522242 1001 86380 86390 1
522193 99522193 1001 86380 86390 1
522246 99522246 1001 86380 86390 1
521843 99521843 1001 86380 86390 1
521758 99521758 1001 86380 86390 1
521695 99521695 1001 86380 86390 1
522421 99522421 1001 86380 86390 1
522304 99522304 1001 86380 86390 1
522410 99522410 1001 86380 86390 1
522437 99522437 1001 86380 86390 1
522430 99522430 1001 86380 86390 1
523117 99523117 1001 86380 86390 1
522917 99522917 1001 86380 86390 1
523036 99523036 1001 86380 86390 1
522775 99522775 1001 86380 86390 1
522846 99522846 1001 86380 86390 1
522873 99522873 1001 86380 86390 1
522562 99522562 1001 86380 86390 1
522583 99522583 1001 86380 86390 1
522571 99522571 1001 86380 86390 1
523187 99523187 1001 86380 86390 1
523200 99523200 1001 86380 86390 1
523921 99523921 1001 86380 86390 1
523649 99523649 1001 86380 86390 1
523704 99523704 1001 86380 86390 1
523705 99523705 1001 86380 86390 1
523566 99523566 1001 86380 86390 1
523480 99523480 1001 86380 86390 1
524085 99524085 1001 86380 86390 1
523966 99523966 1001 86380 86390 1
524641 99524641 1001 86380 86390 1
524670 99524670 1001 86380 86390 1
524636 99524636 1001 86380 86390 1
524598 99524598 1001 86380 86390 1
524640 99524640 1001 86380 86390 1
524525 99524525 1001 86380 86390 1
524168 99524168 1001 86380 86390 1
524797 99524797 1001 86380 86390 1
524867 99524867 1001 86380 86390 1
524842 99524842 1001 86380 86390 1
525286 99525286 1001 86380 86390 1
525014 99525014 1001 86380 86390 1
525081 99525081 1001 86380 86390 1
525137 99525137 1001 86380 86390 1
525736 99525736 1001 86380 86390 1
525708 99525708 1001 86380 86390 1
526422 99526422 1001 86380 86390 1
526338 99526338 1001 86380 86390 1
526402 99526402 1001 86380 86390 1
526275 99526275 1001 86380 86390 1
526131 99526131 1001 86380 86390 1
526017 99526017 1001 86380 86390 1
526500 99526500 1001 86380 86390 1
526624 99526624 1001 86380 86390 1
527136 99527136 1001 86380 86390 1
527184 99527184 1001 86380 86390 1
527011 99527011 1001 86380 86390 1
526963 99526963 1001 86380 86390 1
526828 99526828 1001 86380 86390 1
527393 99527393 1001 86380 86390 1
527419 99527419 1001 86380 86390 1
528055 99528055 1001 86380 86390 1
527994 99527994 1001 86380 86390 1
528069 99528069 1001 86380 86390 1
527779 99527779 1001 86380 86390 1
527732 99527732 1001 86380 86390 1
527855 99527855 1001 86380 86390 1
527533 99527533 1001 86380 86390 1
527508 99527508 1001 86380 86390 1
528180 99528180 1001 86380 86390 1
528252 99528252 1001 86380 86390 1
528837 99528837 1001 86380 86390 1
528764 99528764 1001 86380 86390 1
528714 99528714 1001 86380 86390 1
528645 99528645 1001 86380 86390 1
528609 99528609 1001 86380 86390 1
528662 99528662 1001 86380 86390 1
528495 99528495 1001 86380 86390 1
528465 99528465 1001 86380 86390 1
528922 99528922 1001 86380 86390 1
529410 99529410 1001 86380 86390 1
529173 99529173 1001 86380 86390 1
529141 99529141 1001 86380 86390 1
529828 99529828 1001 86380 86390 1
529756 99529756 1001 86380 86390 1
529809 99529809 1001 86380 86390 1
530518 99530518 1001 86380 86390 1
530335 99530335 1001 86380 86390 1
530711 99530711 1001 86380 86390 1
531342 99531342 1001 86380 86390 1
531350 99531350 1001 86380 86390 1
530765 99530765 1001 86380 86390 1
530895 99530895 1001 86380 86390 1
531405 99531405 1001 86380 86390 1
532113 99532113 1001 86380 86390 1
531891 99531891 1001 86380 86390 1
532245 99532245 1001 86380 86390 1
532250 99532250 1001 86380 86390 1
532861 99532861 1001 86380 86390 1
532659 99532659 1001 86380 86390 1
532771 99532771 1001 86380 86390 1
532785 99532785 1001 86380 86390 1
532811 99532811 1001 86380 86390 1
532444 99532444 1001 86380 86390 1
532577 99532577 1001 86380 86390 1
533120 99533120 1001 86380 86390 1
533857 99533857 1001 86380 86390 1
533535 99533535 1001 86380 86390 1
534058 99534058 1001 86380 86390 1
534681 99534681 1001 86380 86390 1
534218 99534218 1001 86380 86390 1
534103 99534103 1001 86380 86390 1
534142 99534142 1001 86380 86390 1
534169 99534169 1001 86380 86390 1
534216 99534216 1001 86380 86390 1
535507 99535507 1001 86380 86390 1
535357 99535357 1001 86380 86390 1
535372 99535372 1001 86380 86390 1
535183 99535183 1001 86380 86390 1
534902 99534902 1001 86380 86390 1
535547 99535547 1001 86380 86390 1
535599 99535599 1001 86380 86390 1
534890 99534890 1001 86380 86390 1
535594 99535594 1001 86380 86390 1
535623 99535623 1001 86380 86390 1
535908 99535908 1001 86380 86390 1
536540 99536540 1001 86380 86390 1
536396 99536396 1001 86380 86390 1
537106 99537106 1001 86380 86390 1
537152 99537152 1001 86380 86390 1
536548 99536548 1001 86380 86390 1
536694 99536694 1001 86380 86390 1
537264 99537264 1001 86380 86390 1
537349 99537349 1001 86380 86390 1
537170 99537170 1001 86380 86390 1
537912 99537912 1001 86380 86390 1
537932 99537932 1001 86380 86390 1
537791 99537791 1001 86380 86390 1
537898 99537898 1001 86380 86390 1
537419 99537419 1001 86380 86390 1
538781 99538781 1001 86380 86390 1
538683 99538683 1001 86380 86390 1
538545 99538545 1001 86380 86390 1
538445 99538445 1001 86380 86390 1
538552 99538552 1001 86380 86390 1
538553 99538553 1001 86380 86390 1
538607 99538607 1001 86380 86390 1
538938 99538938 1001 86380 86390 1
539610 99539610 1001 86380 86390 1
539550 99539550 1001 86380 86390 1
539371 99539371 1001 86380 86390 1
539249 99539249 1001 86380 86390 1
539395 99539395 1001 86380 86390 1
539102 99539102 1001 86380 86390 1
539174 99539174 1001 86380 86390 1
540403 99540403 1001 86380 86390 1
540083 99540083 1001 86380 86390 1
540189 99540189 1001 86380 86390 1
539928 99539928 1001 86380 86390 1
540616 99540616 1001 86380 86390 1
541107 99541107 1001 86380 86390 1
541120 99541120 1001 86380 86390 1
540921 99540921 1001 86380 86390 1
541039 99541039 1001 86380 86390 1
540891 99540891 1001 86380 86390 1
540849 99540849 1001 86380 86390 1
541350 99541350 1001 86380 86390 1
541493 99541493 1001 86380 86390 1
541909 99541909 1001 86380 86390 1
541667 99541667 1001 86380 86390 1
541656 99541656 1001 86380 86390 1
542297 99542297 1001 86380 86390 1
542158 99542158 1001 86380 86390 1
542199 99542199 1001 86380 86390 1
542855 99542855 1001 86380 86390 1
542783 99542783 1001 86380 86390 1
542904 99542904 1001 86380 86390 1
542545 99542545 1001 86380 86390 1
542473 99542473 1001 86380 86390 1
543405 99543405 1001 86380 86390 1
543835 99543835 1001 86380 86390 1
543968 99543968 1001 86380 86390 1
543894 99543894 1001 86380 86390 1
544436 99544436 1001 86380 86390 1
544517 99544517 1001 86380 86390 1
544253 99544253 1001 86380 86390 1
544309 99544309 1001 86380 86390 1
544233 99544233 1001 86380 86390 1
544221 99544221 1001 86380 86390 1
544325 99544325 1001 86380 86390 1
544071 99544071 1001 86380 86390 1
544599 99544599 1001 86380 86390 1
544707 99544707 1001 86380 86390 1
544604 99544604 1001 86380 86390 1
417588 879 1001 12120 12837 1
505958 1058 1002 53950 64638 1
400037 99400037 1001 86380 86390 1
400230 99400230 1001 86380 86390 1
400680 99400680 1001 86380 86390 1
401074 99401074 1001 86380 86390 1
401284 99401284 1001 86380 86390 1
401650 99401650 1001 86380 86390 1
402848 99402848 1001 86380 86390 1
402906 99402906 1001 86380 86390 1
403843 99403843 1001 86380 86390 1
404049 99404049 1001 86380 86390 1
404043 99404043 1001 86380 86390 1
404292 99404292 1001 86380 86390 1
404953 99404953 1001 86380 86390 1
404989 99404989 1001 86380 86390 1
405467 99405467 1001 86380 86390 1
405501 99405501 1001 86380 86390 1
405729 99405729 1001 86380 86390 1
405826 99405826 1001 86380 86390 1
406506 99406506 1001 86380 86390 1
406679 99406679 1001 86380 86390 1
407015 99407015 1001 86380 86390 1
406944 99406944 1001 86380 86390 1
407065 99407065 1001 86380 86390 1
407918 99407918 1001 86380 86390 1
407898 99407898 1001 86380 86390 1
408186 99408186 1001 86380 86390 1
408527 99408527 1001 86380 86390 1
408471 99408471 1001 86380 86390 1
408644 99408644 1001 86380 86390 1
409115 99409115 1001 86380 86390 1
409241 99409241 1001 86380 86390 1
409466 99409466 1001 86380 86390 1
409405 99409405 1001 86380 86390 1
409532 99409532 1001 86380 86390 1
409579 99409579 1001 86380 86390 1
411054 99411054 1001 86380 86390 1
411862 99411862 1001 86380 86390 1
412446 99412446 1001 86380 86390 1
413698 99413698 1001 86380 86390 1
412943 99412943 1001 86380 86390 1
412875 99412875 1001 86380 86390 1
413812 99413812 1001 86380 86390 1
414899 99414899 1001 86380 86390 1
414880 99414880 1001 86380 86390 1
414139 99414139 1001 86380 86390 1
414345 99414345 1001 86380 86390 1
415558 99415558 1001 86380 86390 1
416853 99416853 1001 86380 86390 1
416607 99416607 1001 86380 86390 1
416283 99416283 1001 86380 86390 1
416517 99416517 1001 86380 86390 1
416395 99416395 1001 86380 86390 1
415753 99415753 1001 86380 86390 1
417143 99417143 1001 86380 86390 1
417510 99417510 1001 86380 86390 1
418276 99418276 1001 86380 86390 1
419165 99419165 1001 86380 86390 1
420208 99420208 1001 86380 86390 1
420015 99420015 1001 86380 86390 1
419833 99419833 1001 86380 86390 1
419574 99419574 1001 86380 86390 1
420821 99420821 1001 86380 86390 1
420764 99420764 1001 86380 86390 1
421903 99421903 1001 86380 86390 1
421270 99421270 1001 86380 86390 1
421441 99421441 1001 86380 86390 1
421100 99421100 1001 86380 86390 1
422394 99422394 1001 86380 86390 1
423449 99423449 1001 86380 86390 1
422964 99422964 1001 86380 86390 1
422906 99422906 1001 86380 86390 1
422837 99422837 1001 86380 86390 1
422842 99422842 1001 86380 86390 1
423837 99423837 1001 86380 86390 1
424707 99424707 1001 86380 86390 1
424793 99424793 1001 86380 86390 1
425498 99425498 1001 86380 86390 1
425388 99425388 1001 86380 86390 1
425670 99425670 1001 86380 86390 1
425600 99425600 1001 86380 86390 1
426756 99426756 1001 86380 86390 1
426529 99426529 1001 86380 86390 1
426675 99426675 1001 86380 86390 1
426243 99426243 1001 86380 86390 1
427202 99427202 1001 86380 86390 1
427352 99427352 1001 86380 86390 1
427157 99427157 1001 86380 86390 1
428424 99428424 1001 86380 86390 1
428041 99428041 1001 86380 86390 1
428014 99428014 1001 86380 86390 1
427566 99427566 1001 86380 86390 1
428859 99428859 1001 86380 86390 1
429444 99429444 1001 86380 86390 1
429235 99429235 1001 86380 86390 1
429514 99429514 1001 86380 86390 1
430707 99430707 1001 86380 86390 1
430805 99430805 1001 86380 86390 1
431708 99431708 1001 86380 86390 1
431769 99431769 1001 86380 86390 1
431723 99431723 1001 86380 86390 1
431371 99431371 1001 86380 86390 1
431175 99431175 1001 86380 86390 1
431249 99431249 1001 86380 86390 1
432380 99432380 1001 86380 86390 1
432213 99432213 1001 86380 86390 1
432195 99432195 1001 86380 86390 1
433373 99433373 1001 86380 86390 1
433349 99433349 1001 86380 86390 1
433547 99433547 1001 86380 86390 1
433009 99433009 1001 86380 86390 1
434770 99434770 1001 86380 86390 1
435694 99435694 1001 86380 86390 1
437005 99437005 1001 86380 86390 1
436993 99436993 1001 86380 86390 1
437132 99437132 1001 86380 86390 1
436548 99436548 1001 86380 86390 1
437258 99437258 1001 86380 86390 1
300107 99300107 1001 86380 86390 1
437206 99437206 1001 86380 86390 1
300078 99300078 1001 86380 86390 1
300091 99300091 1001 86380 86390 1
300562 99300562 1001 86380 86390 1
300540 99300540 1001 86380 86390 1
300566 99300566 1001 86380 86390 1
300505 99300505 1001 86380 86390 1
300143 99300143 1001 86380 86390 1
300918 99300918 1001 86380 86390 1
300737 99300737 1001 86380 86390 1
301504 99301504 1001 86380 86390 1
301370 99301370 1001 86380 86390 1
301202 99301202 1001 86380 86390 1
301630 99301630 1001 86380 86390 1
301631 99301631 1001 86380 86390 1
301692 99301692 1001 86380 86390 1
302175 99302175 1001 86380 86390 1
302113 99302113 1001 86380 86390 1
302134 99302134 1001 86380 86390 1
302174 99302174 1001 86380 86390 1
301947 99301947 1001 86380 86390 1
302497 99302497 1001 86380 86390 1
302449 99302449 1001 86380 86390 1
303000 99303000 1001 86380 86390 1
302806 99302806 1001 86380 86390 1
302713 99302713 1001 86380 86390 1
303277 99303277 1001 86380 86390 1
303918 99303918 1001 86380 86390 1
303778 99303778 1001 86380 86390 1
303533 99303533 1001 86380 86390 1
304202 99304202 1001 86380 86390 1
304047 99304047 1001 86380 86390 1
304104 99304104 1001 86380 86390 1
304620 99304620 1001 86380 86390 1
304246 99304246 1001 86380 86390 1
304313 99304313 1001 86380 86390 1
304897 99304897 1001 86380 86390 1
305058 99305058 1001 86380 86390 1
305329 99305329 1001 86380 86390 1
305397 99305397 1001 86380 86390 1
305307 99305307 1001 86380 86390 1
305333 99305333 1001 86380 86390 1
305201 99305201 1001 86380 86390 1
305125 99305125 1001 86380 86390 1
500036 99500036 1001 86380 86390 1
500800 99500800 1001 86380 86390 1
500416 99500416 1001 86380 86390 1
500573 99500573 1001 86380 86390 1
500587 99500587 1001 86380 86390 1
500564 99500564 1001 86380 86390 1
500840 99500840 1001 86380 86390 1
500908 99500908 1001 86380 86390 1
500833 99500833 1001 86380 86390 1
501598 99501598 1001 86380 86390 1
501282 99501282 1001 86380 86390 1
502326 99502326 1001 86380 86390 1
502408 99502408 1001 86380 86390 1
502221 99502221 1001 86380 86390 1
502151 99502151 1001 86380 86390 1
502004 99502004 1001 86380 86390 1
501917 99501917 1001 86380 86390 1
501970 99501970 1001 86380 86390 1
501997 99501997 1001 86380 86390 1
502527 99502527 1001 86380 86390 1
502507 99502507 1001 86380 86390 1
502486 99502486 1001 86380 86390 1
502630 99502630 1001 86380 86390 1
503168 99503168 1001 86380 86390 1
503092 99503092 1001 86380 86390 1
502880 99502880 1001 86380 86390 1
502885 99502885 1001 86380 86390 1
502926 99502926 1001 86380 86390 1
502709 99502709 1001 86380 86390 1
502675 99502675 1001 86380 86390 1
503317 99503317 1001 86380 86390 1
503336 99503336 1001 86380 86390 1
503481 99503481 1001 86380 86390 1
503430 99503430 1001 86380 86390 1
504057 99504057 1001 86380 86390 1
503886 99503886 1001 86380 86390 1
503787 99503787 1001 86380 86390 1
503631 99503631 1001 86380 86390 1
504205 99504205 1001 86380 86390 1
504206 99504206 1001 86380 86390 1
504143 99504143 1001 86380 86390 1
504182 99504182 1001 86380 86390 1
503705 99503705 1001 86380 86390 1
504125 99504125 1001 86380 86390 1
504830 99504830 1001 86380 86390 1
504895 99504895 1001 86380 86390 1
504738 99504738 1001 86380 86390 1
504561 99504561 1001 86380 86390 1
504601 99504601 1001 86380 86390 1
504549 99504549 1001 86380 86390 1
504694 99504694 1001 86380 86390 1
504608 99504608 1001 86380 86390 1
505033 99505033 1001 86380 86390 1
505146 99505146 1001 86380 86390 1
504952 99504952 1001 86380 86390 1
505734 99505734 1001 86380 86390 1
505658 99505658 1001 86380 86390 1
505595 99505595 1001 86380 86390 1
505439 99505439 1001 86380 86390 1
505341 99505341 1001 86380 86390 1
505921 99505921 1001 86380 86390 1
506537 99506537 1001 86380 86390 1
506553 99506553 1001 86380 86390 1
506283 99506283 1001 86380 86390 1
506135 99506135 1001 86380 86390 1
506726 99506726 1001 86380 86390 1
506727 99506727 1001 86380 86390 1
507258 99507258 1001 86380 86390 1
507400 99507400 1001 86380 86390 1
507248 99507248 1001 86380 86390 1
507414 99507414 1001 86380 86390 1
507227 99507227 1001 86380 86390 1
507046 99507046 1001 86380 86390 1
506841 99506841 1001 86380 86390 1
507449 99507449 1001 86380 86390 1
508218 99508218 1001 86380 86390 1
507868 99507868 1001 86380 86390 1
508713 99508713 1001 86380 86390 1
508780 99508780 1001 86380 86390 1
508625 99508625 1001 86380 86390 1
508509 99508509 1001 86380 86390 1
509194 99509194 1001 86380 86390 1
509080 99509080 1001 86380 86390 1
509607 99509607 1001 86380 86390 1
509369 99509369 1001 86380 86390 1
510049 99510049 1001 86380 86390 1
510605 99510605 1001 86380 86390 1
510315 99510315 1001 86380 86390 1
510216 99510216 1001 86380 86390 1
510796 99510796 1001 86380 86390 1
510733 99510733 1001 86380 86390 1
511484 99511484 1001 86380 86390 1
511548 99511548 1001 86380 86390 1
511295 99511295 1001 86380 86390 1
511266 99511266 1001 86380 86390 1
511659 99511659 1001 86380 86390 1
511687 99511687 1001 86380 86390 1
511651 99511651 1001 86380 86390 1
512332 99512332 1001 86380 86390 1
511911 99511911 1001 86380 86390 1
511783 99511783 1001 86380 86390 1
512523 99512523 1001 86380 86390 1
512831 99512831 1001 86380 86390 1
512611 99512611 1001 86380 86390 1
512719 99512719 1001 86380 86390 1
513916 99513916 1001 86380 86390 1
514022 99514022 1001 86380 86390 1
513578 99513578 1001 86380 86390 1
514780 99514780 1001 86380 86390 1
514595 99514595 1001 86380 86390 1
514933 99514933 1001 86380 86390 1
515518 99515518 1001 86380 86390 1
515447 99515447 1001 86380 86390 1
515438 99515438 1001 86380 86390 1
515144 99515144 1001 86380 86390 1
515209 99515209 1001 86380 86390 1
515702 99515702 1001 86380 86390 1
515793 99515793 1001 86380 86390 1
516061 99516061 1001 86380 86390 1
516014 99516014 1001 86380 86390 1
516546 99516546 1001 86380 86390 1
516650 99516650 1001 86380 86390 1
516639 99516639 1001 86380 86390 1
516539 99516539 1001 86380 86390 1
517247 99517247 1001 86380 86390 1
517286 99517286 1001 86380 86390 1
517304 99517304 1001 86380 86390 1
517159 99517159 1001 86380 86390 1
517229 99517229 1001 86380 86390 1
517297 99517297 1001 86380 86390 1
517001 99517001 1001 86380 86390 1
517066 99517066 1001 86380 86390 1
516995 99516995 1001 86380 86390 1
516863 99516863 1001 86380 86390 1
516893 99516893 1001 86380 86390 1
517463 99517463 1001 86380 86390 1
517709 99517709 1001 86380 86390 1
517597 99517597 1001 86380 86390 1
518217 99518217 1001 86380 86390 1
518297 99518297 1001 86380 86390 1
518183 99518183 1001 86380 86390 1
518985 99518985 1001 86380 86390 1
518695 99518695 1001 86380 86390 1
518670 99518670 1001 86380 86390 1
519008 99519008 1001 86380 86390 1
519614 99519614 1001 86380 86390 1
519794 99519794 1001 86380 86390 1
519658 99519658 1001 86380 86390 1
519402 99519402 1001 86380 86390 1
519522 99519522 1001 86380 86390 1
519408 99519408 1001 86380 86390 1
519235 99519235 1001 86380 86390 1
519262 99519262 1001 86380 86390 1
519354 99519354 1001 86380 86390 1
519886 99519886 1001 86380 86390 1
520228 99520228 1001 86380 86390 1
520694 99520694 1001 86380 86390 1
520790 99520790 1001 86380 86390 1
521307 99521307 1001 86380 86390 1
521069 99521069 1001 86380 86390 1
520964 99520964 1001 86380 86390 1
521033 99521033 1001 86380 86390 1
521581 99521581 1001 86380 86390 1
521504 99521504 1001 86380 86390 1
522285 99522285 1001 86380 86390 1
521833 99521833 1001 86380 86390 1
521744 99521744 1001 86380 86390 1
522382 99522382 1001 86380 86390 1
522358 99522358 1001 86380 86390 1
522730 99522730 1001 86380 86390 1
522529 99522529 1001 86380 86390 1
523207 99523207 1001 86380 86390 1
523233 99523233 1001 86380 86390 1
523137 99523137 1001 86380 86390 1
523295 99523295 1001 86380 86390 1
523713 99523713 1001 86380 86390 1
523611 99523611 1001 86380 86390 1
523633 99523633 1001 86380 86390 1
523660 99523660 1001 86380 86390 1
523427 99523427 1001 86380 86390 1
523494 99523494 1001 86380 86390 1
523993 99523993 1001 86380 86390 1
524076 99524076 1001 86380 86390 1
524002 99524002 1001 86380 86390 1
524055 99524055 1001 86380 86390 1
524745 99524745 1001 86380 86390 1
524692 99524692 1001 86380 86390 1
524385 99524385 1001 86380 86390 1
524380 99524380 1001 86380 86390 1
524190 99524190 1001 86380 86390 1
524229 99524229 1001 86380 86390 1
525524 99525524 1001 86380 86390 1
525422 99525422 1001 86380 86390 1
525502 99525502 1001 86380 86390 1
525542 99525542 1001 86380 86390 1
525402 99525402 1001 86380 86390 1
525377 99525377 1001 86380 86390 1
525681 99525681 1001 86380 86390 1
526327 99526327 1001 86380 86390 1
526318 99526318 1001 86380 86390 1
526036 99526036 1001 86380 86390 1
526083 99526083 1001 86380 86390 1
525939 99525939 1001 86380 86390 1
526562 99526562 1001 86380 86390 1
526512 99526512 1001 86380 86390 1
527244 99527244 1001 86380 86390 1
526916 99526916 1001 86380 86390 1
526937 99526937 1001 86380 86390 1
526679 99526679 1001 86380 86390 1
527371 99527371 1001 86380 86390 1
527887 99527887 1001 86380 86390 1
527953 99527953 1001 86380 86390 1
527790 99527790 1001 86380 86390 1
527583 99527583 1001 86380 86390 1
527494 99527494 1001 86380 86390 1
527564 99527564 1001 86380 86390 1
528197 99528197 1001 86380 86390 1
528148 99528148 1001 86380 86390 1
528759 99528759 1001 86380 86390 1
528570 99528570 1001 86380 86390 1
528680 99528680 1001 86380 86390 1
528590 99528590 1001 86380 86390 1
528450 99528450 1001 86380 86390 1
528422 99528422 1001 86380 86390 1
528941 99528941 1001 86380 86390 1
529627 99529627 1001 86380 86390 1
529552 99529552 1001 86380 86390 1
529383 99529383 1001 86380 86390 1
529411 99529411 1001 86380 86390 1
529322 99529322 1001 86380 86390 1
529304 99529304 1001 86380 86390 1
529745 99529745 1001 86380 86390 1
530512 99530512 1001 86380 86390 1
530549 99530549 1001 86380 86390 1
530291 99530291 1001 86380 86390 1
530117 99530117 1001 86380 86390 1
530041 99530041 1001 86380 86390 1
529939 99529939 1001 86380 86390 1
529943 99529943 1001 86380 86390 1
530709 99530709 1001 86380 86390 1
530606 99530606 1001 86380 86390 1
530710 99530710 1001 86380 86390 1
531190 99531190 1001 86380 86390 1
531203 99531203 1001 86380 86390 1
531281 99531281 1001 86380 86390 1
531310 99531310 1001 86380 86390 1
531083 99531083 1001 86380 86390 1
531129 99531129 1001 86380 86390 1
530854 99530854 1001 86380 86390 1
530804 99530804 1001 86380 86390 1
531531 99531531 1001 86380 86390 1
532179 99532179 1001 86380 86390 1
532181 99532181 1001 86380 86390 1
531766 99531766 1001 86380 86390 1
531715 99531715 1001 86380 86390 1
531678 99531678 1001 86380 86390 1
531694 99531694 1001 86380 86390 1
531747 99531747 1001 86380 86390 1
531605 99531605 1001 86380 86390 1
532631 99532631 1001 86380 86390 1
532542 99532542 1001 86380 86390 1
532568 99532568 1001 86380 86390 1
532480 99532480 1001 86380 86390 1
532481 99532481 1001 86380 86390 1
532522 99532522 1001 86380 86390 1
533656 99533656 1001 86380 86390 1
533489 99533489 1001 86380 86390 1
533314 99533314 1001 86380 86390 1
533291 99533291 1001 86380 86390 1
534063 99534063 1001 86380 86390 1
533974 99533974 1001 86380 86390 1
534569 99534569 1001 86380 86390 1
534596 99534596 1001 86380 86390 1
534541 99534541 1001 86380 86390 1
534422 99534422 1001 86380 86390 1
534192 99534192 1001 86380 86390 1
534209 99534209 1001 86380 86390 1
534214 99534214 1001 86380 86390 1
534889 99534889 1001 86380 86390 1
534725 99534725 1001 86380 86390 1
534791 99534791 1001 86380 86390 1
535433 99535433 1001 86380 86390 1
535155 99535155 1001 86380 86390 1
535197 99535197 1001 86380 86390 1
535714 99535714 1001 86380 86390 1
535663 99535663 1001 86380 86390 1
535565 99535565 1001 86380 86390 1
536105 99536105 1001 86380 86390 1
536084 99536084 1001 86380 86390 1
535995 99535995 1001 86380 86390 1
535872 99535872 1001 86380 86390 1
535848 99535848 1001 86380 86390 1
535720 99535720 1001 86380 86390 1
535837 99535837 1001 86380 86390 1
535721 99535721 1001 86380 86390 1
535839 99535839 1001 86380 86390 1
535739 99535739 1001 86380 86390 1
536973 99536973 1001 86380 86390 1
536981 99536981 1001 86380 86390 1
536887 99536887 1001 86380 86390 1
536713 99536713 1001 86380 86390 1
536716 99536716 1001 86380 86390 1
536549 99536549 1001 86380 86390 1
537823 99537823 1001 86380 86390 1
537555 99537555 1001 86380 86390 1
537504 99537504 1001 86380 86390 1
538037 99538037 1001 86380 86390 1
538624 99538624 1001 86380 86390 1
538584 99538584 1001 86380 86390 1
538248 99538248 1001 86380 86390 1
538314 99538314 1001 86380 86390 1
538250 99538250 1001 86380 86390 1
538282 99538282 1001 86380 86390 1
538946 99538946 1001 86380 86390 1
539357 99539357 1001 86380 86390 1
539422 99539422 1001 86380 86390 1
539253 99539253 1001 86380 86390 1
540312 99540312 1001 86380 86390 1
540196 99540196 1001 86380 86390 1
540071 99540071 1001 86380 86390 1
540164 99540164 1001 86380 86390 1
539952 99539952 1001 86380 86390 1
540545 99540545 1001 86380 86390 1
541184 99541184 1001 86380 86390 1
540781 99540781 1001 86380 86390 1
540876 99540876 1001 86380 86390 1
541334 99541334 1001 86380 86390 1
541312 99541312 1001 86380 86390 1
541391 99541391 1001 86380 86390 1
541733 99541733 1001 86380 86390 1
541682 99541682 1001 86380 86390 1
541560 99541560 1001 86380 86390 1
541601 99541601 1001 86380 86390 1
542248 99542248 1001 86380 86390 1
542252 99542252 1001 86380 86390 1
542831 99542831 1001 86380 86390 1
542695 99542695 1001 86380 86390 1
542955 99542955 1001 86380 86390 1
543067 99543067 1001 86380 86390 1
543683 99543683 1001 86380 86390 1
543554 99543554 1001 86380 86390 1
543176 99543176 1001 86380 86390 1
543347 99543347 1001 86380 86390 1
543324 99543324 1001 86380 86390 1
543234 99543234 1001 86380 86390 1
543860 99543860 1001 86380 86390 1
544399 99544399 1001 86380 86390 1
544518 99544518 1001 86380 86390 1
544067 99544067 1001 86380 86390 1
544135 99544135 1001 86380 86390 1
544066 99544066 1001 86380 86390 1
544612 99544612 1001 86380 86390 1
423966 374 1001 19200 19857 1
429184 239 1001 3420 3777 1
514244 830 1002 40106 50281 1
536749 1055 1001 63117 63416 1
400078 99400078 1001 86380 86390 1
400153 99400153 1001 86380 86390 1
400411 99400411 1001 86380 86390 1
400323 99400323 1001 86380 86390 1
401781 99401781 1001 86380 86390 1
401765 99401765 1001 86380 86390 1
402063 99402063 1001 86380 86390 1
403209 99403209 1001 86380 86390 1
403396 99403396 1001 86380 86390 1
403455 99403455 1001 86380 86390 1
403503 99403503 1001 86380 86390 1
403618 99403618 1001 86380 86390 1
403943 99403943 1001 86380 86390 1
404041 99404041 1001 86380 86390 1
404162 99404162 1001 86380 86390 1
404203 99404203 1001 86380 86390 1
405010 99405010 1001 86380 86390 1
405252 99405252 1001 86380 86390 1
405350 99405350 1001 86380 86390 1
405835 99405835 1001 86380 86390 1
406050 99406050 1001 86380 86390 1
406307 99406307 1001 86380 86390 1
406328 99406328 1001 86380 86390 1
406179 99406179 1001 86380 86390 1
406497 99406497 1001 86380 86390 1
406881 99406881 1001 86380 86390 1
407038 99407038 1001 86380 86390 1
407326 99407326 1001 86380 86390 1
407400 99407400 1001 86380 86390 1
407782 99407782 1001 86380 86390 1
408396 99408396 1001 86380 86390 1
408310 99408310 1001 86380 86390 1
409376 99409376 1001 86380 86390 1
409756 99409756 1001 86380 86390 1
410698 99410698 1001 86380 86390 1
411021 99411021 1001 86380 86390 1
411213 99411213 1001 86380 86390 1
411229 99411229 1001 86380 86390 1
411611 99411611 1001 86380 86390 1
411722 99411722 1001 86380 86390 1
412058 99412058 1001 86380 86390 1
412477 99412477 1001 86380 86390 1
412301 99412301 1001 86380 86390 1
412441 99412441 1001 86380 86390 1
413542 99413542 1001 86380 86390 1
413489 99413489 1001 86380 86390 1
412554 99412554 1001 86380 86390 1
412683 99412683 1001 86380 86390 1
413762 99413762 1001 86380 86390 1
415228 99415228 1001 86380 86390 1
415132 99415132 1001 86380 86390 1
414511 99414511 1001 86380 86390 1
414321 99414321 1001 86380 86390 1
414362 99414362 1001 86380 86390 1
415411 99415411 1001 86380 86390 1
415606 99415606 1001 86380 86390 1
415519 99415519 1001 86380 86390 1
416911 99416911 1001 86380 86390 1
416348 99416348 1001 86380 86390 1
416160 99416160 1001 86380 86390 1
416535 99416535 1001 86380 86390 1
417289 99417289 1001 86380 86390 1
417321 99417321 1001 86380 86390 1
418536 99418536 1001 86380 86390 1
418051 99418051 1001 86380 86390 1
417841 99417841 1001 86380 86390 1
419040 99419040 1001 86380 86390 1
418870 99418870 1001 86380 86390 1
420096 99420096 1001 86380 86390 1
420411 99420411 1001 86380 86390 1
420184 99420184 1001 86380 86390 1
420290 99420290 1001 86380 86390 1
419949 99419949 1001 86380 86390 1
419678 99419678 1001 86380 86390 1
419903 99419903 1001 86380 86390 1
419596 99419596 1001 86380 86390 1
420464 99420464 1001 86380 86390 1
421724 99421724 1001 86380 86390 1
421506 99421506 1001 86380 86390 1
420912 99420912 1001 86380 86390 1
422196 99422196 1001 86380 86390 1
422299 99422299 1001 86380 86390 1
422986 99422986 1001 86380 86390 1
423175 99423175 1001 86380 86390 1
423095 99423095 1001 86380 86390 1
422546 99422546 1001 86380 86390 1
423964 99423964 1001 86380 86390 1
424045 99424045 1001 86380 86390 1
423835 99423835 1001 86380 86390 1
424028 99424028 1001 86380 86390 1
423883 99423883 1001 86380 86390 1
425039 99425039 1001 86380 86390 1
425212 99425212 1001 86380 86390 1
424761 99424761 1001 86380 86390 1
425630 99425630 1001 86380 86390 1
425813 99425813 1001 86380 86390 1
425701 99425701 1001 86380 86390 1
426928 99426928 1001 86380 86390 1
426079 99426079 1001 86380 86390 1
426106 99426106 1001 86380 86390 1
426174 99426174 1001 86380 86390 1
427483 99427483 1001 86380 86390 1
428409 99428409 1001 86380 86390 1
428361 99428361 1001 86380 86390 1
427822 99427822 1001 86380 86390 1
427770 99427770 1001 86380 86390 1
430167 99430167 1001 86380 86390 1
430280 99430280 1001 86380 86390 1
430028 99430028 1001 86380 86390 1
430036 99430036 1001 86380 86390 1
429188 99429188 1001 86380 86390 1
429518 99429518 1001 86380 86390 1
430523 99430523 1001 86380 86390 1
430683 99430683 1001 86380 86390 1
431258 99431258 1001 86380 86390 1
431064 99431064 1001 86380 86390 1
431068 99431068 1001 86380 86390 1
431075 99431075 1001 86380 86390 1
430995 99430995 1001 86380 86390 1
432486 99432486 1001 86380 86390 1
432268 99432268 1001 86380 86390 1
433503 99433503 1001 86380 86390 1
433098 99433098 1001 86380 86390 1
433200 99433200 1001 86380 86390 1
432791 99432791 1001 86380 86390 1
432880 99432880 1001 86380 86390 1
432854 99432854 1001 86380 86390 1
433892 99433892 1001 86380 86390 1
435273 99435273 1001 86380 86390 1
434456 99434456 1001 86380 86390 1
435729 99435729 1001 86380 86390 1
435501 99435501 1001 86380 86390 1
436898 99436898 1001 86380 86390 1
436547 99436547 1001 86380 86390 1
436086 99436086 1001 86380 86390 1
300009 99300009 1001 86380 86390 1
437227 99437227 1001 86380 86390 1
300694 99300694 1001 86380 86390 1
300708 99300708 1001 86380 86390 1
300149 99300149 1001 86380 86390 1
300846 99300846 1001 86380 86390 1
300795 99300795 1001 86380 86390 1
300824 99300824 1001 86380 86390 1
301468 99301468 1001 86380 86390 1
301394 99301394 1001 86380 86390 1
301459 99301459 1001 86380 86390 1
301360 99301360 1001 86380 86390 1
301319 99301319 1001 86380 86390 1
301089 99301089 1001 86380 86390 1
300992 99300992 1001 86380 86390 1
301578 99301578 1001 86380 86390 1
302247 99302247 1001 86380 86390 1
302261 99302261 1001 86380 86390 1
302001 99302001 1001 86380 86390 1
301966 99301966 1001 86380 86390 1
302410 99302410 1001 86380 86390 1
303171 99303171 1001 86380 86390 1
303184 99303184 1001 86380 86390 1
302698 99302698 1001 86380 86390 1
304005 99304005 1001 86380 86390 1
303730 99303730 1001 86380 86390 1
304111 99304111 1001 86380 86390 1
304219 99304219 1001 86380 86390 1
304117 99304117 1001 86380 86390 1
304195 99304195 1001 86380 86390 1
304696 99304696 1001 86380 86390 1
304627 99304627 1001 86380 86390 1
304451 99304451 1001 86380 86390 1
304508 99304508 1001 86380 86390 1
304427 99304427 1001 86380 86390 1
305162 99305162 1001 86380 86390 1
500661 99500661 1001 86380 86390 1
500433 99500433 1001 86380 86390 1
500512 99500512 1001 86380 86390 1
500238 99500238 1001 86380 86390 1
500251 99500251 1001 86380 86390 1
500241 99500241 1001 86380 86390 1
500907 99500907 1001 86380 86390 1
500896 99500896 1001 86380 86390 1
501448 99501448 1001 86380 86390 1
501458 99501458 1001 86380 86390 1
501759 99501759 1001 86380 86390 1
501936 99501936 1001 86380 86390 1
501913 99501913 1001 86380 86390 1
501971 99501971 1001 86380 86390 1
502492 99502492 1001 86380 86390 1
502533 99502533 1001 86380 86390 1
503242 99503242 1001 86380 86390 1
503107 99503107 1001 86380 86390 1
502921 99502921 1001 86380 86390 1
503045 99503045 1001 86380 86390 1
502775 99502775 1001 86380 86390 1
502819 99502819 1001 86380 86390 1
503355 99503355 1001 86380 86390 1
503434 99503434 1001 86380 86390 1
503969 99503969 1001 86380 86390 1
503948 99503948 1001 86380 86390 1
503988 99503988 1001 86380 86390 1
503813 99503813 1001 86380 86390 1
503670 99503670 1001 86380 86390 1
503661 99503661 1001 86380 86390 1
503674 99503674 1001 86380 86390 1
504242 99504242 1001 86380 86390 1
504755 99504755 1001 86380 86390 1
504929 99504929 1001 86380 86390 1
504878 99504878 1001 86380 86390 1
504941 99504941 1001 86380 86390 1
504615 99504615 1001 86380 86390 1
504478 99504478 1001 86380 86390 1
505053 99505053 1001 86380 86390 1
505630 99505630 1001 86380 86390 1
505612 99505612 1001 86380 86390 1
505764 99505764 1001 86380 86390 1
505545 99505545 1001 86380 86390 1
505839 99505839 1001 86380 86390 1
505815 99505815 1001 86380 86390 1
506493 99506493 1001 86380 86390 1
506254 99506254 1001 86380 86390 1
505976 99505976 1001 86380 86390 1
505994 99505994 1001 86380 86390 1
506025 99506025 1001 86380 86390 1
506712 99506712 1001 86380 86390 1
506602 99506602 1001 86380 86390 1
506669 99506669 1001 86380 86390 1
507403 99507403 1001 86380 86390 1
507023 99507023 1001 86380 86390 1
507068 99507068 1001 86380 86390 1
508230 99508230 1001 86380 86390 1
508231 99508231 1001 86380 86390 1
508144 99508144 1001 86380 86390 1
508031 99508031 1001 86380 86390 1
508020 99508020 1001 86380 86390 1
507899 99507899 1001 86380 86390 1
507655 99507655 1001 86380 86390 1
508437 99508437 1001 86380 86390 1
508973 99508973 1001 86380 86390 1
508768 99508768 1001 86380 86390 1
508794 99508794 1001 86380 86390 1
508737 99508737 1001 86380 86390 1
508634 99508634 1001 86380 86390 1
509113 99509113 1001 86380 86390 1
509246 99509246 1001 86380 86390 1
509187 99509187 1001 86380 86390 1
509252 99509252 1001 86380 86390 1
509759 99509759 1001 86380 86390 1
509760 99509760 1001 86380 86390 1
509718 99509718 1001 86380 86390 1
509584 99509584 1001 86380 86390 1
509427 99509427 1001 86380 86390 1
509297 99509297 1001 86380 86390 1
509469 99509469 1001 86380 86390 1
509471 99509471 1001 86380 86390 1
510031 99510031 1001 86380 86390 1
510603 99510603 1001 86380 86390 1
510717 99510717 1001 86380 86390 1
510418 99510418 1001 86380 86390 1
510331 99510331 1001 86380 86390 1
510349 99510349 1001 86380 86390 1
510468 99510468 1001 86380 86390 1
510217 99510217 1001 86380 86390 1
510880 99510880 1001 86380 86390 1
511439 99511439 1001 86380 86390 1
511366 99511366 1001 86380 86390 1
511228 99511228 1001 86380 86390 1
511044 99511044 1001 86380 86390 1
511628 99511628 1001 86380 86390 1
512213 99512213 1001 86380 86390 1
512177 99512177 1001 86380 86390 1
512222 99512222 1001 86380 86390 1
512109 99512109 1001 86380 86390 1
511941 99511941 1001 86380 86390 1
511910 99511910 1001 86380 86390 1
512415 99512415 1001 86380 86390 1
512473 99512473 1001 86380 86390 1
513013 99513013 1001 86380 86390 1
513186 99513186 1001 86380 86390 1
512784 99512784 1001 86380 86390 1
513249 99513249 1001 86380 86390 1
514209 99514209 1001 86380 86390 1
514152 99514152 1001 86380 86390 1
514687 99514687 1001 86380 86390 1
514462 99514462 1001 86380 86390 1
514421 99514421 1001 86380 86390 1
514409 99514409 1001 86380 86390 1
514358 99514358 1001 86380 86390 1
515675 99515675 1001 86380 86390 1
515329 99515329 1001 86380 86390 1
515167 99515167 1001 86380 86390 1
515181 99515181 1001 86380 86390 1
515223 99515223 1001 86380 86390 1
515198 99515198 1001 86380 86390 1
515686 99515686 1001 86380 86390 1
516412 99516412 1001 86380 86390 1
516417 99516417 1001 86380 86390 1
516505 99516505 1001 86380 86390 1
516177 99516177 1001 86380 86390 1
516204 99516204 1001 86380 86390 1
516193 99516193 1001 86380 86390 1
515997 99515997 1001 86380 86390 1
515910 99515910 1001 86380 86390 1
516689 99516689 1001 86380 86390 1
517190 99517190 1001 86380 86390 1
516793 99516793 1001 86380 86390 1
516861 99516861 1001 86380 86390 1
517359 99517359 1001 86380 86390 1
517494 99517494 1001 86380 86390 1
517443 99517443 1001 86380 86390 1
517394 99517394 1001 86380 86390 1
517473 99517473 1001 86380 86390 1
517396 99517396 1001 86380 86390 1
517595 99517595 1001 86380 86390 1
518247 99518247 1001 86380 86390 1
518963 99518963 1001 86380 86390 1
518907 99518907 1001 86380 86390 1
518735 99518735 1001 86380 86390 1
518647 99518647 1001 86380 86390 1
518715 99518715 1001 86380 86390 1
518491 99518491 1001 86380 86390 1
518466 99518466 1001 86380 86390 1
518390 99518390 1001 86380 86390 1
519033 99519033 1001 86380 86390 1
519539 99519539 1001 86380 86390 1
519196 99519196 1001 86380 86390 1
519869 99519869 1001 86380 86390 1
520596 99520596 1001 86380 86390 1
520347 99520347 1001 86380 86390 1
520262 99520262 1001 86380 86390 1
520081 99520081 1001 86380 86390 1
520107 99520107 1001 86380 86390 1
520643 99520643 1001 86380 86390 1
521068 99521068 1001 86380 86390 1
521182 99521182 1001 86380 86390 1
521622 99521622 1001 86380 86390 1
522112 99522112 1001 86380 86390 1
521696 99521696 1001 86380 86390 1
522316 99522316 1001 86380 86390 1
522395 99522395 1001 86380 86390 1
522384 99522384 1001 86380 86390 1
522463 99522463 1001 86380 86390 1
522927 99522927 1001 86380 86390 1
523058 99523058 1001 86380 86390 1
522902 99522902 1001 86380 86390 1
522826 99522826 1001 86380 86390 1
522616 99522616 1001 86380 86390 1
522504 99522504 1001 86380 86390 1
523230 99523230 1001 86380 86390 1
523833 99523833 1001 86380 86390 1
523391 99523391 1001 86380 86390 1
524623 99524623 1001 86380 86390 1
524625 99524625 1001 86380 86390 1
524502 99524502 1001 86380 86390 1
524533 99524533 1001 86380 86390 1
524244 99524244 1001 86380 86390 1
524326 99524326 1001 86380 86390 1
525292 99525292 1001 86380 86390 1
525219 99525219 1001 86380 86390 1
525271 99525271 1001 86380 86390 1
526398 99526398 1001 86380 86390 1
526088 99526088 1001 86380 86390 1
525887 99525887 1001 86380 86390 1
525904 99525904 1001 86380 86390 1
526539 99526539 1001 86380 86390 1
526540 99526540 1001 86380 86390 1
527108 99527108 1001 86380 86390 1
527179 99527179 1001 86380 86390 1
527077 99527077 1001 86380 86390 1
528016 99528016 1001 86380 86390 1
527905 99527905 1001 86380 86390 1
527984 99527984 1001 86380 86390 1
527724 99527724 1001 86380 86390 1
527789 99527789 1001 86380 86390 1
528088 99528088 1001 86380 86390 1
528218 99528218 1001 86380 86390 1
528121 99528121 1001 86380 86390 1
528798 99528798 1001 86380 86390 1
528840 99528840 1001 86380 86390 1
528780 99528780 1001 86380 86390 1
528783 99528783 1001 86380 86390 1
528686 99528686 1001 86380 86390 1
528611 99528611 1001 86380 86390 1
528573 99528573 1001 86380 86390 1
528654 99528654 1001 86380 86390 1
529586 99529586 1001 86380 86390 1
529696 99529696 1001 86380 86390 1
529554 99529554 1001 86380 86390 1
529249 99529249 1001 86380 86390 1
529293 99529293 1001 86380 86390 1
529806 99529806 1001 86380 86390 1
530386 99530386 1001 86380 86390 1
530428 99530428 1001 86380 86390 1
530277 99530277 1001 86380 86390 1
530139 99530139 1001 86380 86390 1
530604 99530604 1001 86380 86390 1
530651 99530651 1001 86380 86390 1
531221 99531221 1001 86380 86390 1
530876 99530876 1001 86380 86390 1
530786 99530786 1001 86380 86390 1
531561 99531561 1001 86380 86390 1
531497 99531497 1001 86380 86390 1
531462 99531462 1001 86380 86390 1
531568 99531568 1001 86380 86390 1
532098 99532098 1001 86380 86390 1
532102 99532102 1001 86380 86390 1
531805 99531805 1001 86380 86390 1
531707 99531707 1001 86380 86390 1
531603 99531603 1001 86380 86390 1
531669 99531669 1001 86380 86390 1
531596 99531596 1001 86380 86390 1
532256 99532256 1001 86380 86390 1
532373 99532373 1001 86380 86390 1
532284 99532284 1001 86380 86390 1
532318 99532318 1001 86380 86390 1
532647 99532647 1001 86380 86390 1
532465 99532465 1001 86380 86390 1
532523 99532523 1001 86380 86390 1
532551 99532551 1001 86380 86390 1
533042 99533042 1001 86380 86390 1
533757 99533757 1001 86380 86390 1
533763 99533763 1001 86380 86390 1
533791 99533791 1001 86380 86390 1
533386 99533386 1001 86380 86390 1
533960 99533960 1001 86380 86390 1
534045 99534045 1001 86380 86390 1
533903 99533903 1001 86380 86390 1
534657 99534657 1001 86380 86390 1
534613 99534613 1001 86380 86390 1
534485 99534485 1001 86380 86390 1
534446 99534446 1001 86380 86390 1
534397 99534397 1001 86380 86390 1
534116 99534116 1001 86380 86390 1
534262 99534262 1001 86380 86390 1
535472 99535472 1001 86380 86390 1
535417 99535417 1001 86380 86390 1
535144 99535144 1001 86380 86390 1
536031 99536031 1001 86380 86390 1
535866 99535866 1001 86380 86390 1
535855 99535855 1001 86380 86390 1
536418 99536418 1001 86380 86390 1
536968 99536968 1001 86380 86390 1
536900 99536900 1001 86380 86390 1
536813 99536813 1001 86380 86390 1
536930 99536930 1001 86380 86390 1
536659 99536659 1001 86380 86390 1
536715 99536715 1001 86380 86390 1
536628 99536628 1001 86380 86390 1
537316 99537316 1001 86380 86390 1
537163 99537163 1001 86380 86390 1
537743 99537743 1001 86380 86390 1
537447 99537447 1001 86380 86390 1
538014 99538014 1001 86380 86390 1
538028 99538028 1001 86380 86390 1
538070 99538070 1001 86380 86390 1
538687 99538687 1001 86380 86390 1
538394 99538394 1001 86380 86390 1
538839 99538839 1001 86380 86390 1
539640 99539640 1001 86380 86390 1
539507 99539507 1001 86380 86390 1
539318 99539318 1001 86380 86390 1
539233 99539233 1001 86380 86390 1
539339 99539339 1001 86380 86390 1
539040 99539040 1001 86380 86390 1
540467 99540467 1001 86380 86390 1
540342 99540342 1001 86380 86390 1
540127 99540127 1001 86380 86390 1
540014 99540014 1001 86380 86390 1
540520 99540520 1001 86380 86390 1
540496 99540496 1001 86380 86390 1
540652 99540652 1001 86380 86390 1
540512 99540512 1001 86380 86390 1
541112 99541112 1001 86380 86390 1
541122 99541122 1001 86380 86390 1
540945 99540945 1001 86380 86390 1
540908 99540908 1001 86380 86390 1
540949 99540949 1001 86380 86390 1
541044 99541044 1001 86380 86390 1
540757 99540757 1001 86380 86390 1
541446 99541446 1001 86380 86390 1
541427 99541427 1001 86380 86390 1
541978 99541978 1001 86380 86390 1
542006 99542006 1001 86380 86390 1
541874 99541874 1001 86380 86390 1
541839 99541839 1001 86380 86390 1
541553 99541553 1001 86380 86390 1
541697 99541697 1001 86380 86390 1
542138 99542138 1001 86380 86390 1
542126 99542126 1001 86380 86390 1
542915 99542915 1001 86380 86390 1
542749 99542749 1001 86380 86390 1
542854 99542854 1001 86380 86390 1
542698 99542698 1001 86380 86390 1
542443 99542443 1001 86380 86390 1
543013 99543013 1001 86380 86390 1
543686 99543686 1001 86380 86390 1
543596 99543596 1001 86380 86390 1
543267 99543267 1001 86380 86390 1
543251 99543251 1001 86380 86390 1
543889 99543889 1001 86380 86390 1
543954 99543954 1001 86380 86390 1
543868 99543868 1001 86380 86390 1
544448 99544448 1001 86380 86390 1
544373 99544373 1001 86380 86390 1
544205 99544205 1001 86380 86390 1
544061 99544061 1001 86380 86390 1
544692 99544692 1001 86380 86390 1
544667 99544667 1001 86380 86390 1
536772 869 1002 40713 43280 1
400279 99400279 1001 86380 86390 1
400332 99400332 1001 86380 86390 1
400420 99400420 1001 86380 86390 1
400604 99400604 1001 86380 86390 1
400528 99400528 1001 86380 86390 1
400863 99400863 1001 86380 86390 1
401143 99401143 1001 86380 86390 1
401599 99401599 1001 86380 86390 1
402251 99402251 1001 86380 86390 1
402452 99402452 1001 86380 86390 1
402666 99402666 1001 86380 86390 1
403032 99403032 1001 86380 86390 1
403185 99403185 1001 86380 86390 1
403400 99403400 1001 86380 86390 1
404254 99404254 1001 86380 86390 1
404390 99404390 1001 86380 86390 1
404593 99404593 1001 86380 86390 1
404825 99404825 1001 86380 86390 1
405239 99405239 1001 86380 86390 1
405483 99405483 1001 86380 86390 1
405646 99405646 1001 86380 86390 1
405752 99405752 1001 86380 86390 1
405830 99405830 1001 86380 86390 1
406553 99406553 1001 86380 86390 1
406622 99406622 1001 86380 86390 1
406569 99406569 1001 86380 86390 1
406539 99406539 1001 86380 86390 1
407236 99407236 1001 86380 86390 1
407188 99407188 1001 86380 86390 1
407736 99407736 1001 86380 86390 1
408243 99408243 1001 86380 86390 1
408374 99408374 1001 86380 86390 1
408337 99408337 1001 86380 86390 1
408627 99408627 1001 86380 86390 1
408717 99408717 1001 86380 86390 1
409945 99409945 1001 86380 86390 1
410208 99410208 1001 86380 86390 1
410196 99410196 1001 86380 86390 1
410544 99410544 1001 86380 86390 1
411215 99411215 1001 86380 86390 1
411355 99411355 1001 86380 86390 1
411458 99411458 1001 86380 86390 1
411543 99411543 1001 86380 86390 1
411636 99411636 1001 86380 86390 1
411528 99411528 1001 86380 86390 1
411846 99411846 1001 86380 86390 1
412098 99412098 1001 86380 86390 1
412462 99412462 1001 86380 86390 1
413543 99413543 1001 86380 86390 1
413620 99413620 1001 86380 86390 1
412536 99412536 1001 86380 86390 1
412835 99412835 1001 86380 86390 1
414013 99414013 1001 86380 86390 1
415168 99415168 1001 86380 86390 1
415253 99415253 1001 86380 86390 1
414692 99414692 1001 86380 86390 1
414159 99414159 1001 86380 86390 1
414160 99414160 1001 86380 86390 1
414430 99414430 1001 86380 86390 1
415335 99415335 1001 86380 86390 1
415656 99415656 1001 86380 86390 1
415333 99415333 1001 86380 86390 1
416899 99416899 1001 86380 86390 1
416986 99416986 1001 86380 86390 1
416343 99416343 1001 86380 86390 1
417427 99417427 1001 86380 86390 1
417593 99417593 1001 86380 86390 1
418747 99418747 1001 86380 86390 1
418257 99418257 1001 86380 86390 1
417878 99417878 1001 86380 86390 1
417728 99417728 1001 86380 86390 1
419060 99419060 1001 86380 86390 1
418925 99418925 1001 86380 86390 1
420369 99420369 1001 86380 86390 1
419886 99419886 1001 86380 86390 1
419962 99419962 1001 86380 86390 1
419390 99419390 1001 86380 86390 1
419553 99419553 1001 86380 86390 1
420758 99420758 1001 86380 86390 1
420559 99420559 1001 86380 86390 1
422077 99422077 1001 86380 86390 1
421730 99421730 1001 86380 86390 1
421737 99421737 1001 86380 86390 1
421635 99421635 1001 86380 86390 1
421365 99421365 1001 86380 86390 1
421148 99421148 1001 86380 86390 1
422181 99422181 1001 86380 86390 1
422695 99422695 1001 86380 86390 1
422657 99422657 1001 86380 86390 1
422680 99422680 1001 86380 86390 1
424112 99424112 1001 86380 86390 1
423788 99423788 1001 86380 86390 1
423937 99423937 1001 86380 86390 1
425133 99425133 1001 86380 86390 1
425315 99425315 1001 86380 86390 1
425098 99425098 1001 86380 86390 1
424186 99424186 1001 86380 86390 1
424331 99424331 1001 86380 86390 1
425655 99425655 1001 86380 86390 1
427020 99427020 1001 86380 86390 1
426521 99426521 1001 86380 86390 1
426582 99426582 1001 86380 86390 1
426639 99426639 1001 86380 86390 1
426059 99426059 1001 86380 86390 1
427119 99427119 1001 86380 86390 1
427446 99427446 1001 86380 86390 1
427366 99427366 1001 86380 86390 1
428425 99428425 1001 86380 86390 1
428972 99428972 1001 86380 86390 1
430089 99430089 1001 86380 86390 1
429854 99429854 1001 86380 86390 1
429910 99429910 1001 86380 86390 1
429397 99429397 1001 86380 86390 1
429234 99429234 1001 86380 86390 1
429353 99429353 1001 86380 86390 1
429461 99429461 1001 86380 86390 1
430549 99430549 1001 86380 86390 1
430512 99430512 1001 86380 86390 1
432409 99432409 1001 86380 86390 1
433383 99433383 1001 86380 86390 1
433717 99433717 1001 86380 86390 1
432776 99432776 1001 86380 86390 1
433927 99433927 1001 86380 86390 1
435036 99435036 1001 86380 86390 1
435333 99435333 1001 86380 86390 1
434748 99434748 1001 86380 86390 1
434865 99434865 1001 86380 86390 1
434286 99434286 1001 86380 86390 1
434429 99434429 1001 86380 86390 1
435741 99435741 1001 86380 86390 1
436950 99436950 1001 86380 86390 1
436771 99436771 1001 86380 86390 1
436043 99436043 1001 86380 86390 1
436246 99436246 1001 86380 86390 1
437174 99437174 1001 86380 86390 1
300613 99300613 1001 86380 86390 1
300423 99300423 1001 86380 86390 1
300320 99300320 1001 86380 86390 1
300266 99300266 1001 86380 86390 1
300246 99300246 1001 86380 86390 1
300805 99300805 1001 86380 86390 1
300900 99300900 1001 86380 86390 1
301277 99301277 1001 86380 86390 1
301239 99301239 1001 86380 86390 1
301333 99301333 1001 86380 86390 1
301053 99301053 1001 86380 86390 1
301696 99301696 1001 86380 86390 1
302322 99302322 1001 86380 86390 1
302328 99302328 1001 86380 86390 1
302150 99302150 1001 86380 86390 1
302050 99302050 1001 86380 86390 1
302147 99302147 1001 86380 86390 1
301776 99301776 1001 86380 86390 1
302393 99302393 1001 86380 86390 1
302913 99302913 1001 86380 86390 1
302824 99302824 1001 86380 86390 1
302980 99302980 1001 86380 86390 1
302851 99302851 1001 86380 86390 1
302922 99302922 1001 86380 86390 1
302760 99302760 1001 86380 86390 1
303803 99303803 1001 86380 86390 1
303676 99303676 1001 86380 86390 1
303677 99303677 1001 86380 86390 1
303588 99303588 1001 86380 86390 1
304089 99304089 1001 86380 86390 1
304603 99304603 1001 86380 86390 1
304449 99304449 1001 86380 86390 1
304505 99304505 1001 86380 86390 1
304437 99304437 1001 86380 86390 1
304911 99304911 1001 86380 86390 1
305027 99305027 1001 86380 86390 1
305552 99305552 1001 86380 86390 1
305289 99305289 1001 86380 86390 1
305159 99305159 1001 86380 86390 1
305185 99305185 1001 86380 86390 1
500474 99500474 1001 86380 86390 1
500477 99500477 1001 86380 86390 1
500996 99500996 1001 86380 86390 1
500984 99500984 1001 86380 86390 1
501427 99501427 1001 86380 86390 1
501272 99501272 1001 86380 86390 1
501825 99501825 1001 86380 86390 1
502117 99502117 1001 86380 86390 1
502231 99502231 1001 86380 86390 1
501975 99501975 1001 86380 86390 1
501903 99501903 1001 86380 86390 1
502608 99502608 1001 86380 86390 1
503217 99503217 1001 86380 86390 1
503105 99503105 1001 86380 86390 1
502918 99502918 1001 86380 86390 1
503006 99503006 1001 86380 86390 1
502866 99502866 1001 86380 86390 1
503381 99503381 1001 86380 86390 1
503446 99503446 1001 86380 86390 1
503491 99503491 1001 86380 86390 1
503930 99503930 1001 86380 86390 1
504033 99504033 1001 86380 86390 1
504021 99504021 1001 86380 86390 1
503745 99503745 1001 86380 86390 1
503524 99503524 1001 86380 86390 1
503528 99503528 1001 86380 86390 1
503546 99503546 1001 86380 86390 1
503497 99503497 1001 86380 86390 1
504747 99504747 1001 86380 86390 1
504938 99504938 1001 86380 86390 1
504562 99504562 1001 86380 86390 1
504720 99504720 1001 86380 86390 1
504554 99504554 1001 86380 86390 1
504352 99504352 1001 86380 86390 1
505144 99505144 1001 86380 86390 1
505693 99505693 1001 86380 86390 1
505684 99505684 1001 86380 86390 1
505633 99505633 1001 86380 86390 1
505621 99505621 1001 86380 86390 1
505386 99505386 1001 86380 86390 1
505274 99505274 1001 86380 86390 1
506391 99506391 1001 86380 86390 1
506336 99506336 1001 86380 86390 1
506150 99506150 1001 86380 86390 1
506152 99506152 1001 86380 86390 1
506076 99506076 1001 86380 86390 1
506103 99506103 1001 86380 86390 1
506723 99506723 1001 86380 86390 1
506685 99506685 1001 86380 86390 1
507231 99507231 1001 86380 86390 1
507296 99507296 1001 86380 86390 1
507312 99507312 1001 86380 86390 1
507380 99507380 1001 86380 86390 1
507205 99507205 1001 86380 86390 1
506824 99506824 1001 86380 86390 1
506994 99506994 1001 86380 86390 1
508156 99508156 1001 86380 86390 1
507981 99507981 1001 86380 86390 1
507905 99507905 1001 86380 86390 1
507846 99507846 1001 86380 86390 1
507812 99507812 1001 86380 86390 1
508681 99508681 1001 86380 86390 1
508725 99508725 1001 86380 86390 1
508648 99508648 1001 86380 86390 1
509162 99509162 1001 86380 86390 1
509143 99509143 1001 86380 86390 1
509083 99509083 1001 86380 86390 1
509755 99509755 1001 86380 86390 1
509898 99509898 1001 86380 86390 1
509614 99509614 1001 86380 86390 1
509349 99509349 1001 86380 86390 1
509392 99509392 1001 86380 86390 1
509394 99509394 1001 86380 86390 1
509280 99509280 1001 86380 86390 1
509939 99509939 1001 86380 86390 1
509953 99509953 1001 86380 86390 1
509914 99509914 1001 86380 86390 1
510078 99510078 1001 86380 86390 1
510684 99510684 1001 86380 86390 1
510715 99510715 1001 86380 86390 1
510544 99510544 1001 86380 86390 1
510353 99510353 1001 86380 86390 1
510380 99510380 1001 86380 86390 1
510411 99510411 1001 86380 86390 1
510155 99510155 1001 86380 86390 1
510775 99510775 1001 86380 86390 1
510816 99510816 1001 86380 86390 1
510833 99510833 1001 86380 86390 1
510839 99510839 1001 86380 86390 1
511425 99511425 1001 86380 86390 1
511229 99511229 1001 86380 86390 1
511623 99511623 1001 86380 86390 1
512258 99512258 1001 86380 86390 1
512081 99512081 1001 86380 86390 1
511841 99511841 1001 86380 86390 1
511779 99511779 1001 86380 86390 1
511923 99511923 1001 86380 86390 1
511769 99511769 1001 86380 86390 1
512404 99512404 1001 86380 86390 1
512471 99512471 1001 86380 86390 1
513107 99513107 1001 86380 86390 1
513195 99513195 1001 86380 86390 1
513201 99513201 1001 86380 86390 1
512885 99512885 1001 86380 86390 1
512800 99512800 1001 86380 86390 1
512740 99512740 1001 86380 86390 1
512609 99512609 1001 86380 86390 1
513329 99513329 1001 86380 86390 1
513867 99513867 1001 86380 86390 1
513674 99513674 1001 86380 86390 1
513489 99513489 1001 86380 86390 1
513607 99513607 1001 86380 86390 1
513468 99513468 1001 86380 86390 1
514176 99514176 1001 86380 86390 1
514643 99514643 1001 86380 86390 1
514295 99514295 1001 86380 86390 1
514429 99514429 1001 86380 86390 1
514906 99514906 1001 86380 86390 1
514445 99514445 1001 86380 86390 1
515646 99515646 1001 86380 86390 1
515562 99515562 1001 86380 86390 1
515512 99515512 1001 86380 86390 1
515233 99515233 1001 86380 86390 1
515172 99515172 1001 86380 86390 1
515173 99515173 1001 86380 86390 1
515215 99515215 1001 86380 86390 1
515242 99515242 1001 86380 86390 1
515745 99515745 1001 86380 86390 1
515853 99515853 1001 86380 86390 1
515819 99515819 1001 86380 86390 1
515891 99515891 1001 86380 86390 1
515944 99515944 1001 86380 86390 1
516675 99516675 1001 86380 86390 1
516523 99516523 1001 86380 86390 1
516698 99516698 1001 86380 86390 1
517314 99517314 1001 86380 86390 1
517242 99517242 1001 86380 86390 1
517045 99517045 1001 86380 86390 1
517048 99517048 1001 86380 86390 1
517088 99517088 1001 86380 86390 1
517129 99517129 1001 86380 86390 1
516813 99516813 1001 86380 86390 1
516776 99516776 1001 86380 86390 1
517510 99517510 1001 86380 86390 1
518161 99518161 1001 86380 86390 1
518128 99518128 1001 86380 86390 1
518022 99518022 1001 86380 86390 1
518062 99518062 1001 86380 86390 1
518041 99518041 1001 86380 86390 1
518106 99518106 1001 86380 86390 1
517940 99517940 1001 86380 86390 1
517553 99517553 1001 86380 86390 1
517652 99517652 1001 86380 86390 1
518298 99518298 1001 86380 86390 1
518863 99518863 1001 86380 86390 1
518902 99518902 1001 86380 86390 1
518800 99518800 1001 86380 86390 1
518948 99518948 1001 86380 86390 1
518621 99518621 1001 86380 86390 1
518483 99518483 1001 86380 86390 1
518575 99518575 1001 86380 86390 1
519659 99519659 1001 86380 86390 1
519717 99519717 1001 86380 86390 1
519584 99519584 1001 86380 86390 1
519586 99519586 1001 86380 86390 1
519607 99519607 1001 86380 86390 1
519233 99519233 1001 86380 86390 1
519211 99519211 1001 86380 86390 1
519278 99519278 1001 86380 86390 1
519205 99519205 1001 86380 86390 1
520417 99520417 1001 86380 86390 1
520156 99520156 1001 86380 86390 1
520668 99520668 1001 86380 86390 1
520721 99520721 1001 86380 86390 1
520685 99520685 1001 86380 86390 1
520791 99520791 1001 86380 86390 1
521413 99521413 1001 86380 86390 1
521248 99521248 1001 86380 86390 1
520895 99520895 1001 86380 86390 1
521567 99521567 1001 86380 86390 1
521550 99521550 1001 86380 86390 1
522181 99522181 1001 86380 86390 1
522252 99522252 1001 86380 86390 1
521993 99521993 1001 86380 86390 1
521840 99521840 1001 86380 86390 1
522439 99522439 1001 86380 86390 1
522296 99522296 1001 86380 86390 1
522481 99522481 1001 86380 86390 1
523092 99523092 1001 86380 86390 1
522802 99522802 1001 86380 86390 1
522842 99522842 1001 86380 86390 1
522870 99522870 1001 86380 86390 1
522715 99522715 1001 86380 86390 1
522795 99522795 1001 86380 86390 1
523312 99523312 1001 86380 86390 1
523307 99523307 1001 86380 86390 1
523935 99523935 1001 86380 86390 1
523597 99523597 1001 86380 86390 1
524069 99524069 1001 86380 86390 1
524590 99524590 1001 86380 86390 1
524756 99524756 1001 86380 86390 1
524911 99524911 1001 86380 86390 1
525563 99525563 1001 86380 86390 1
525414 99525414 1001 86380 86390 1
525264 99525264 1001 86380 86390 1
525280 99525280 1001 86380 86390 1
525063 99525063 1001 86380 86390 1
525710 99525710 1001 86380 86390 1
525795 99525795 1001 86380 86390 1
525653 99525653 1001 86380 86390 1
525731 99525731 1001 86380 86390 1
526262 99526262 1001 86380 86390 1
526406 99526406 1001 86380 86390 1
526415 99526415 1001 86380 86390 1
526028 99526028 1001 86380 86390 1
525899 99525899 1001 86380 86390 1
525938 99525938 1001 86380 86390 1
525809 99525809 1001 86380 86390 1
526425 99526425 1001 86380 86390 1
526457 99526457 1001 86380 86390 1
527159 99527159 1001 86380 86390 1
527091 99527091 1001 86380 86390 1
526849 99526849 1001 86380 86390 1
526863 99526863 1001 86380 86390 1
526838 99526838 1001 86380 86390 1
527003 99527003 1001 86380 86390 1
526641 99526641 1001 86380 86390 1
526788 99526788 1001 86380 86390 1
526677 99526677 1001 86380 86390 1
527392 99527392 1001 86380 86390 1
527437 99527437 1001 86380 86390 1
527873 99527873 1001 86380 86390 1
527832 99527832 1001 86380 86390 1
527542 99527542 1001 86380 86390 1
528236 99528236 1001 86380 86390 1
528493 99528493 1001 86380 86390 1
528688 99528688 1001 86380 86390 1
528572 99528572 1001 86380 86390 1
528642 99528642 1001 86380 86390 1
528371 99528371 1001 86380 86390 1
528413 99528413 1001 86380 86390 1
528285 99528285 1001 86380 86390 1
528379 99528379 1001 86380 86390 1
528483 99528483 1001 86380 86390 1
528421 99528421 1001 86380 86390 1
529707 99529707 1001 86380 86390 1
529606 99529606 1001 86380 86390 1
529557 99529557 1001 86380 86390 1
529408 99529408 1001 86380 86390 1
529464 99529464 1001 86380 86390 1
529414 99529414 1001 86380 86390 1
529197 99529197 1001 86380 86390 1
529239 99529239 1001 86380 86390 1
529139 99529139 1001 86380 86390 1
529916 99529916 1001 86380 86390 1
530478 99530478 1001 86380 86390 1
530482 99530482 1001 86380 86390 1
530539 99530539 1001 86380 86390 1
530338 99530338 1001 86380 86390 1
530050 99530050 1001 86380 86390 1
530090 99530090 1001 86380 86390 1
530052 99530052 1001 86380 86390 1
530008 99530008 1001 86380 86390 1
530733 99530733 1001 86380 86390 1
530565 99530565 1001 86380 86390 1
530580 99530580 1001 86380 86390 1
531324 99531324 1001 86380 86390 1
531196 99531196 1001 86380 86390 1
531326 99531326 1001 86380 86390 1
530986 99530986 1001 86380 86390 1
530942 99530942 1001 86380 86390 1
531480 99531480 1001 86380 86390 1
531390 99531390 1001 86380 86390 1
531495 99531495 1001 86380 86390 1
531578 99531578 1001 86380 86390 1
532105 99532105 1001 86380 86390 1
532200 99532200 1001 86380 86390 1
532128 99532128 1001 86380 86390 1
531814 99531814 1001 86380 86390 1
531908 99531908 1001 86380 86390 1
531781 99531781 1001 86380 86390 1
531620 99531620 1001 86380 86390 1
531765 99531765 1001 86380 86390 1
532280 99532280 1001 86380 86390 1
533021 99533021 1001 86380 86390 1
532954 99532954 1001 86380 86390 1
533047 99533047 1001 86380 86390 1
533544 99533544 1001 86380 86390 1
533520 99533520 1001 86380 86390 1
533383 99533383 1001 86380 86390 1
533255 99533255 1001 86380 86390 1
533427 99533427 1001 86380 86390 1
534062 99534062 1001 86380 86390 1
534529 99534529 1001 86380 86390 1
534491 99534491 1001 86380 86390 1
534506 99534506 1001 86380 86390 1
534406 99534406 1001 86380 86390 1
534147 99534147 1001 86380 86390 1
534111 99534111 1001 86380 86390 1
534775 99534775 1001 86380 86390 1
534713 99534713 1001 86380 86390 1
534727 99534727 1001 86380 86390 1
535343 99535343 1001 86380 86390 1
535421 99535421 1001 86380 86390 1
535318 99535318 1001 86380 86390 1
535375 99535375 1001 86380 86390 1
535175 99535175 1001 86380 86390 1
535074 99535074 1001 86380 86390 1
535651 99535651 1001 86380 86390 1
536300 99536300 1001 86380 86390 1
536142 99536142 1001 86380 86390 1
535938 99535938 1001 86380 86390 1
536003 99536003 1001 86380 86390 1
536004 99536004 1001 86380 86390 1
536030 99536030 1001 86380 86390 1
535761 99535761 1001 86380 86390 1
535817 99535817 1001 86380 86390 1
536502 99536502 1001 86380 86390 1
536389 99536389 1001 86380 86390 1
536496 99536496 1001 86380 86390 1
536383 99536383 1001 86380 86390 1
536856 99536856 1001 86380 86390 1
536771 99536771 1001 86380 86390 1
536687 99536687 1001 86380 86390 1
536636 99536636 1001 86380 86390 1
537230 99537230 1001 86380 86390 1
537975 99537975 1001 86380 86390 1
537431 99537431 1001 86380 86390 1
538480 99538480 1001 86380 86390 1
538560 99538560 1001 86380 86390 1
538409 99538409 1001 86380 86390 1
538594 99538594 1001 86380 86390 1
538362 99538362 1001 86380 86390 1
538302 99538302 1001 86380 86390 1
539541 99539541 1001 86380 86390 1
539628 99539628 1001 86380 86390 1
539386 99539386 1001 86380 86390 1
539389 99539389 1001 86380 86390 1
539240 99539240 1001 86380 86390 1
539021 99539021 1001 86380 86390 1
539222 99539222 1001 86380 86390 1
539780 99539780 1001 86380 86390 1
539807 99539807 1001 86380 86390 1
540380 99540380 1001 86380 86390 1
540240 99540240 1001 86380 86390 1
540659 99540659 1001 86380 86390 1
540574 99540574 1001 86380 86390 1
540617 99540617 1001 86380 86390 1
540939 99540939 1001 86380 86390 1
540778 99540778 1001 86380 86390 1
540772 99540772 1001 86380 86390 1
541434 99541434 1001 86380 86390 1
542073 99542073 1001 86380 86390 1
541558 99541558 1001 86380 86390 1
542311 99542311 1001 86380 86390 1
542211 99542211 1001 86380 86390 1
542391 99542391 1001 86380 86390 1
542503 99542503 1001 86380 86390 1
543710 99543710 1001 86380 86390 1
543742 99543742 1001 86380 86390 1
543711 99543711 1001 86380 86390 1
543506 99543506 1001 86380 86390 1
543469 99543469 1001 86380 86390 1
543380 99543380 1001 86380 86390 1
543229 99543229 1001 86380 86390 1
543172 99543172 1001 86380 86390 1
543917 99543917 1001 86380 86390 1
543870 99543870 1001 86380 86390 1
544328 99544328 1001 86380 86390 1
544243 99544243 1001 86380 86390 1
544324 99544324 1001 86380 86390 1
544286 99544286 1001 86380 86390 1
544030 99544030 1001 86380 86390 1
544063 99544063 1001 86380 86390 1
544115 99544115 1001 86380 86390 1
544640 99544640 1001 86380 86390 1
544645 99544645 1001 86380 86390 1
426050 772 1001 56160 59037 1
400377 99400377 1001 86380 86390 1
400362 99400362 1001 86380 86390 1
400629 99400629 1001 86380 86390 1
400939 99400939 1001 86380 86390 1
401901 99401901 1001 86380 86390 1
402290 99402290 1001 86380 86390 1
402293 99402293 1001 86380 86390 1
402502 99402502 1001 86380 86390 1
403097 99403097 1001 86380 86390 1
403221 99403221 1001 86380 86390 1
403640 99403640 1001 86380 86390 1
403786 99403786 1001 86380 86390 1
404234 99404234 1001 86380 86390 1
404973 99404973 1001 86380 86390 1
405045 99405045 1001 86380 86390 1
405157 99405157 1001 86380 86390 1
405574 99405574 1001 86380 86390 1
405761 99405761 1001 86380 86390 1
406353 99406353 1001 86380 86390 1
406892 99406892 1001 86380 86390 1
406913 99406913 1001 86380 86390 1
407838 99407838 1001 86380 86390 1
408233 99408233 1001 86380 86390 1
408293 99408293 1001 86380 86390 1
408700 99408700 1001 86380 86390 1
408810 99408810 1001 86380 86390 1
408961 99408961 1001 86380 86390 1
409535 99409535 1001 86380 86390 1
410106 99410106 1001 86380 86390 1
410830 99410830 1001 86380 86390 1
411023 99411023 1001 86380 86390 1
411087 99411087 1001 86380 86390 1
411975 99411975 1001 86380 86390 1
412165 99412165 1001 86380 86390 1
412210 99412210 1001 86380 86390 1
412293 99412293 1001 86380 86390 1
412332 99412332 1001 86380 86390 1
413591 99413591 1001 86380 86390 1
413407 99413407 1001 86380 86390 1
413060 99413060 1001 86380 86390 1
412781 99412781 1001 86380 86390 1
412560 99412560 1001 86380 86390 1
412785 99412785 1001 86380 86390 1
415080 99415080 1001 86380 86390 1
414843 99414843 1001 86380 86390 1
414895 99414895 1001 86380 86390 1
414515 99414515 1001 86380 86390 1
416757 99416757 1001 86380 86390 1
416971 99416971 1001 86380 86390 1
416852 99416852 1001 86380 86390 1
416624 99416624 1001 86380 86390 1
416411 99416411 1001 86380 86390 1
416311 99416311 1001 86380 86390 1
416230 99416230 1001 86380 86390 1
415747 99415747 1001 86380 86390 1
416078 99416078 1001 86380 86390 1
415775 99415775 1001 86380 86390 1
417361 99417361 1001 86380 86390 1
417455 99417455 1001 86380 86390 1
417515 99417515 1001 86380 86390 1
418295 99418295 1001 86380 86390 1
418123 99418123 1001 86380 86390 1
418174 99418174 1001 86380 86390 1
417966 99417966 1001 86380 86390 1
418850 99418850 1001 86380 86390 1
420334 99420334 1001 86380 86390 1
420368 99420368 1001 86380 86390 1
420589 99420589 1001 86380 86390 1
420485 99420485 1001 86380 86390 1
421848 99421848 1001 86380 86390 1
421634 99421634 1001 86380 86390 1
421661 99421661 1001 86380 86390 1
420858 99420858 1001 86380 86390 1
422206 99422206 1001 86380 86390 1
422156 99422156 1001 86380 86390 1
423557 99423557 1001 86380 86390 1
423333 99423333 1001 86380 86390 1
423201 99423201 1001 86380 86390 1
423251 99423251 1001 86380 86390 1
423121 99423121 1001 86380 86390 1
422900 99422900 1001 86380 86390 1
423954 99423954 1001 86380 86390 1
425160 99425160 1001 86380 86390 1
424500 99424500 1001 86380 86390 1
424223 99424223 1001 86380 86390 1
424442 99424442 1001 86380 86390 1
424427 99424427 1001 86380 86390 1
424164 99424164 1001 86380 86390 1
425389 99425389 1001 86380 86390 1
426955 99426955 1001 86380 86390 1
427095 99427095 1001 86380 86390 1
426232 99426232 1001 86380 86390 1
426085 99426085 1001 86380 86390 1
427136 99427136 1001 86380 86390 1
427395 99427395 1001 86380 86390 1
427378 99427378 1001 86380 86390 1
428682 99428682 1001 86380 86390 1
428662 99428662 1001 86380 86390 1
428465 99428465 1001 86380 86390 1
427931 99427931 1001 86380 86390 1
428906 99428906 1001 86380 86390 1
428872 99428872 1001 86380 86390 1
428737 99428737 1001 86380 86390 1
429973 99429973 1001 86380 86390 1
429596 99429596 1001 86380 86390 1
429863 99429863 1001 86380 86390 1
429890 99429890 1001 86380 86390 1
429248 99429248 1001 86380 86390 1
429278 99429278 1001 86380 86390 1
430774 99430774 1001 86380 86390 1
430459 99430459 1001 86380 86390 1
431784 99431784 1001 86380 86390 1
431288 99431288 1001 86380 86390 1
431512 99431512 1001 86380 86390 1
432438 99432438 1001 86380 86390 1
433395 99433395 1001 86380 86390 1
433492 99433492 1001 86380 86390 1
433357 99433357 1001 86380 86390 1
433141 99433141 1001 86380 86390 1
433064 99433064 1001 86380 86390 1
432514 99432514 1001 86380 86390 1
433918 99433918 1001 86380 86390 1
434921 99434921 1001 86380 86390 1
434627 99434627 1001 86380 86390 1
435817 99435817 1001 86380 86390 1
437003 99437003 1001 86380 86390 1
436784 99436784 1001 86380 86390 1
436583 99436583 1001 86380 86390 1
436239 99436239 1001 86380 86390 1
300014 99300014 1001 86380 86390 1
300728 99300728 1001 86380 86390 1
300705 99300705 1001 86380 86390 1
300598 99300598 1001 86380 86390 1
300382 99300382 1001 86380 86390 1
300350 99300350 1001 86380 86390 1
300247 99300247 1001 86380 86390 1
300775 99300775 1001 86380 86390 1
301389 99301389 1001 86380 86390 1
301434 99301434 1001 86380 86390 1
301258 99301258 1001 86380 86390 1
301228 99301228 1001 86380 86390 1
301255 99301255 1001 86380 86390 1
301595 99301595 1001 86380 86390 1
301687 99301687 1001 86380 86390 1
302249 99302249 1001 86380 86390 1
302057 99302057 1001 86380 86390 1
302431 99302431 1001 86380 86390 1
302542 99302542 1001 86380 86390 1
303158 99303158 1001 86380 86390 1
303013 99303013 1001 86380 86390 1
302904 99302904 1001 86380 86390 1
302692 99302692 1001 86380 86390 1
302669 99302669 1001 86380 86390 1
302696 99302696 1001 86380 86390 1
304002 99304002 1001 86380 86390 1
304009 99304009 1001 86380 86390 1
303802 99303802 1001 86380 86390 1
303554 99303554 1001 86380 86390 1
303419 99303419 1001 86380 86390 1
304063 99304063 1001 86380 86390 1
304064 99304064 1001 86380 86390 1
304731 99304731 1001 86380 86390 1
304836 99304836 1001 86380 86390 1
304737 99304737 1001 86380 86390 1
304727 99304727 1001 86380 86390 1
304849 99304849 1001 86380 86390 1
304794 99304794 1001 86380 86390 1
304647 99304647 1001 86380 86390 1
304402 99304402 1001 86380 86390 1
500139 99500139 1001 86380 86390 1
500166 99500166 1001 86380 86390 1
500116 99500116 1001 86380 86390 1
500697 99500697 1001 86380 86390 1
500780 99500780 1001 86380 86390 1
500767 99500767 1001 86380 86390 1
500680 99500680 1001 86380 86390 1
500644 99500644 1001 86380 86390 1
500543 99500543 1001 86380 86390 1
500443 99500443 1001 86380 86390 1
500475 99500475 1001 86380 86390 1
500553 99500553 1001 86380 86390 1
500323 99500323 1001 86380 86390 1
500228 99500228 1001 86380 86390 1
500193 99500193 1001 86380 86390 1
500904 99500904 1001 86380 86390 1
500983 99500983 1001 86380 86390 1
501566 99501566 1001 86380 86390 1
501592 99501592 1001 86380 86390 1
501529 99501529 1001 86380 86390 1
501440 99501440 1001 86380 86390 1
501453 99501453 1001 86380 86390 1
501509 99501509 1001 86380 86390 1
501268 99501268 1001 86380 86390 1
501415 99501415 1001 86380 86390 1
501247 99501247 1001 86380 86390 1
501300 99501300 1001 86380 86390 1
501175 99501175 1001 86380 86390 1
501193 99501193 1001 86380 86390 1
501680 99501680 1001 86380 86390 1
501841 99501841 1001 86380 86390 1
501726 99501726 1001 86380 86390 1
502376 99502376 1001 86380 86390 1
502354 99502354 1001 86380 86390 1
502185 99502185 1001 86380 86390 1
502180 99502180 1001 86380 86390 1
501893 99501893 1001 86380 86390 1
501894 99501894 1001 86380 86390 1
503109 99503109 1001 86380 86390 1
503436 99503436 1001 86380 86390 1
503957 99503957 1001 86380 86390 1
504064 99504064 1001 86380 86390 1
503758 99503758 1001 86380 86390 1
503840 99503840 1001 86380 86390 1
503608 99503608 1001 86380 86390 1
504763 99504763 1001 86380 86390 1
504923 99504923 1001 86380 86390 1
504414 99504414 1001 86380 86390 1
504379 99504379 1001 86380 86390 1
504359 99504359 1001 86380 86390 1
505147 99505147 1001 86380 86390 1
505584 99505584 1001 86380 86390 1
505575 99505575 1001 86380 86390 1
505513 99505513 1001 86380 86390 1
505419 99505419 1001 86380 86390 1
505296 99505296 1001 86380 86390 1
505173 99505173 1001 86380 86390 1
505850 99505850 1001 86380 86390 1
506300 99506300 1001 86380 86390 1
506315 99506315 1001 86380 86390 1
506257 99506257 1001 86380 86390 1
506195 99506195 1001 86380 86390 1
506635 99506635 1001 86380 86390 1
506598 99506598 1001 86380 86390 1
507375 99507375 1001 86380 86390 1
506960 99506960 1001 86380 86390 1
506817 99506817 1001 86380 86390 1
506851 99506851 1001 86380 86390 1
507623 99507623 1001 86380 86390 1
508142 99508142 1001 86380 86390 1
508382 99508382 1001 86380 86390 1
508318 99508318 1001 86380 86390 1
508383 99508383 1001 86380 86390 1
508967 99508967 1001 86380 86390 1
508819 99508819 1001 86380 86390 1
508781 99508781 1001 86380 86390 1
508840 99508840 1001 86380 86390 1
508533 99508533 1001 86380 86390 1
509214 99509214 1001 86380 86390 1
509165 99509165 1001 86380 86390 1
509557 99509557 1001 86380 86390 1
509576 99509576 1001 86380 86390 1
509654 99509654 1001 86380 86390 1
509316 99509316 1001 86380 86390 1
509446 99509446 1001 86380 86390 1
509330 99509330 1001 86380 86390 1
509923 99509923 1001 86380 86390 1
510342 99510342 1001 86380 86390 1
510377 99510377 1001 86380 86390 1
510171 99510171 1001 86380 86390 1
510210 99510210 1001 86380 86390 1
510819 99510819 1001 86380 86390 1
510884 99510884 1001 86380 86390 1
510914 99510914 1001 86380 86390 1
510904 99510904 1001 86380 86390 1
511518 99511518 1001 86380 86390 1
511427 99511427 1001 86380 86390 1
511550 99511550 1001 86380 86390 1
511227 99511227 1001 86380 86390 1
510945 99510945 1001 86380 86390 1
511018 99511018 1001 86380 86390 1
511125 99511125 1001 86380 86390 1
511679 99511679 1001 86380 86390 1
511689 99511689 1001 86380 86390 1
512269 99512269 1001 86380 86390 1
512262 99512262 1001 86380 86390 1
512056 99512056 1001 86380 86390 1
511920 99511920 1001 86380 86390 1
511768 99511768 1001 86380 86390 1
512483 99512483 1001 86380 86390 1
513023 99513023 1001 86380 86390 1
512876 99512876 1001 86380 86390 1
512933 99512933 1001 86380 86390 1
512628 99512628 1001 86380 86390 1
513280 99513280 1001 86380 86390 1
513219 99513219 1001 86380 86390 1
513956 99513956 1001 86380 86390 1
514005 99514005 1001 86380 86390 1
513848 99513848 1001 86380 86390 1
513682 99513682 1001 86380 86390 1
513580 99513580 1001 86380 86390 1
513516 99513516 1001 86380 86390 1
513612 99513612 1001 86380 86390 1
513498 99513498 1001 86380 86390 1
514146 99514146 1001 86380 86390 1
514082 99514082 1001 86380 86390 1
514765 99514765 1001 86380 86390 1
514535 99514535 1001 86380 86390 1
514626 99514626 1001 86380 86390 1
514572 99514572 1001 86380 86390 1
514482 99514482 1001 86380 86390 1
514293 99514293 1001 86380 86390 1
514296 99514296 1001 86380 86390 1
514335 99514335 1001 86380 86390 1
514361 99514361 1001 86380 86390 1
514260 99514260 1001 86380 86390 1
515041 99515041 1001 86380 86390 1
514930 99514930 1001 86380 86390 1
515480 99515480 1001 86380 86390 1
515341 99515341 1001 86380 86390 1
515103 99515103 1001 86380 86390 1
515136 99515136 1001 86380 86390 1
515774 99515774 1001 86380 86390 1
515712 99515712 1001 86380 86390 1
515829 99515829 1001 86380 86390 1
516404 99516404 1001 86380 86390 1
516016 99516016 1001 86380 86390 1
516615 99516615 1001 86380 86390 1
517275 99517275 1001 86380 86390 1
516819 99516819 1001 86380 86390 1
517379 99517379 1001 86380 86390 1
517497 99517497 1001 86380 86390 1
517368 99517368 1001 86380 86390 1
518099 99518099 1001 86380 86390 1
518012 99518012 1001 86380 86390 1
518142 99518142 1001 86380 86390 1
517776 99517776 1001 86380 86390 1
517698 99517698 1001 86380 86390 1
517575 99517575 1001 86380 86390 1
518317 99518317 1001 86380 86390 1
518201 99518201 1001 86380 86390 1
518806 99518806 1001 86380 86390 1
518910 99518910 1001 86380 86390 1
518643 99518643 1001 86380 86390 1
518664 99518664 1001 86380 86390 1
519786 99519786 1001 86380 86390 1
519625 99519625 1001 86380 86390 1
519720 99519720 1001 86380 86390 1
519800 99519800 1001 86380 86390 1
519806 99519806 1001 86380 86390 1
519284 99519284 1001 86380 86390 1
519300 99519300 1001 86380 86390 1
520339 99520339 1001 86380 86390 1
520651 99520651 1001 86380 86390 1
520653 99520653 1001 86380 86390 1
520835 99520835 1001 86380 86390 1
521263 99521263 1001 86380 86390 1
521124 99521124 1001 86380 86390 1
521163 99521163 1001 86380 86390 1
521625 99521625 1001 86380 86390 1
522277 99522277 1001 86380 86390 1
522224 99522224 1001 86380 86390 1
522007 99522007 1001 86380 86390 1
521730 99521730 1001 86380 86390 1
522397 99522397 1001 86380 86390 1
522404 99522404 1001 86380 86390 1
523089 99523089 1001 86380 86390 1
522878 99522878 1001 86380 86390 1
522535 99522535 1001 86380 86390 1
523943 99523943 1001 86380 86390 1
523756 99523756 1001 86380 86390 1
523763 99523763 1001 86380 86390 1
523654 99523654 1001 86380 86390 1
523441 99523441 1001 86380 86390 1
523503 99523503 1001 86380 86390 1
523504 99523504 1001 86380 86390 1
523740 99523740 1001 86380 86390 1
524721 99524721 1001 86380 86390 1
524274 99524274 1001 86380 86390 1
524224 99524224 1001 86380 86390 1
524897 99524897 1001 86380 86390 1
525218 99525218 1001 86380 86390 1
525716 99525716 1001 86380 86390 1
525696 99525696 1001 86380 86390 1
526158 99526158 1001 86380 86390 1
526197 99526197 1001 86380 86390 1
526001 99526001 1001 86380 86390 1
525820 99525820 1001 86380 86390 1
525873 99525873 1001 86380 86390 1
525993 99525993 1001 86380 86390 1
527055 99527055 1001 86380 86390 1
526864 99526864 1001 86380 86390 1
526693 99526693 1001 86380 86390 1
526670 99526670 1001 86380 86390 1
527262 99527262 1001 86380 86390 1
527425 99527425 1001 86380 86390 1
527777 99527777 1001 86380 86390 1
527518 99527518 1001 86380 86390 1
527557 99527557 1001 86380 86390 1
528703 99528703 1001 86380 86390 1
528893 99528893 1001 86380 86390 1
528892 99528892 1001 86380 86390 1
528810 99528810 1001 86380 86390 1
528633 99528633 1001 86380 86390 1
528562 99528562 1001 86380 86390 1
529004 99529004 1001 86380 86390 1
528933 99528933 1001 86380 86390 1
529666 99529666 1001 86380 86390 1
529642 99529642 1001 86380 86390 1
529657 99529657 1001 86380 86390 1
529632 99529632 1001 86380 86390 1
529385 99529385 1001 86380 86390 1
529481 99529481 1001 86380 86390 1
529248 99529248 1001 86380 86390 1
529921 99529921 1001 86380 86390 1
529890 99529890 1001 86380 86390 1
529853 99529853 1001 86380 86390 1
530497 99530497 1001 86380 86390 1
530394 99530394 1001 86380 86390 1
530421 99530421 1001 86380 86390 1
530250 99530250 1001 86380 86390 1
530203 99530203 1001 86380 86390 1
530000 99530000 1001 86380 86390 1
530061 99530061 1001 86380 86390 1
530644 99530644 1001 86380 86390 1
531080 99531080 1001 86380 86390 1
531493 99531493 1001 86380 86390 1
531534 99531534 1001 86380 86390 1
531471 99531471 1001 86380 86390 1
531498 99531498 1001 86380 86390 1
531514 99531514 1001 86380 86390 1
532080 99532080 1001 86380 86390 1
532093 99532093 1001 86380 86390 1
532158 99532158 1001 86380 86390 1
532188 99532188 1001 86380 86390 1
531937 99531937 1001 86380 86390 1
531811 99531811 1001 86380 86390 1
531665 99531665 1001 86380 86390 1
531604 99531604 1001 86380 86390 1
532984 99532984 1001 86380 86390 1
533017 99533017 1001 86380 86390 1
532667 99532667 1001 86380 86390 1
532515 99532515 1001 86380 86390 1
532412 99532412 1001 86380 86390 1
532429 99532429 1001 86380 86390 1
532458 99532458 1001 86380 86390 1
532575 99532575 1001 86380 86390 1
533119 99533119 1001 86380 86390 1
533740 99533740 1001 86380 86390 1
533510 99533510 1001 86380 86390 1
533477 99533477 1001 86380 86390 1
533342 99533342 1001 86380 86390 1
533266 99533266 1001 86380 86390 1
534013 99534013 1001 86380 86390 1
533915 99533915 1001 86380 86390 1
533891 99533891 1001 86380 86390 1
534115 99534115 1001 86380 86390 1
534700 99534700 1001 86380 86390 1
535474 99535474 1001 86380 86390 1
535354 99535354 1001 86380 86390 1
534954 99534954 1001 86380 86390 1
535084 99535084 1001 86380 86390 1
535054 99535054 1001 86380 86390 1
536120 99536120 1001 86380 86390 1
536043 99536043 1001 86380 86390 1
535850 99535850 1001 86380 86390 1
535915 99535915 1001 86380 86390 1
536376 99536376 1001 86380 86390 1
536420 99536420 1001 86380 86390 1
537024 99537024 1001 86380 86390 1
536764 99536764 1001 86380 86390 1
536804 99536804 1001 86380 86390 1
536904 99536904 1001 86380 86390 1
536623 99536623 1001 86380 86390 1
537296 99537296 1001 86380 86390 1
537851 99537851 1001 86380 86390 1
537980 99537980 1001 86380 86390 1
537670 99537670 1001 86380 86390 1
537553 99537553 1001 86380 86390 1
537413 99537413 1001 86380 86390 1
537414 99537414 1001 86380 86390 1
538186 99538186 1001 86380 86390 1
538652 99538652 1001 86380 86390 1
538641 99538641 1001 86380 86390 1
538288 99538288 1001 86380 86390 1
538198 99538198 1001 86380 86390 1
538358 99538358 1001 86380 86390 1
538885 99538885 1001 86380 86390 1
539566 99539566 1001 86380 86390 1
539570 99539570 1001 86380 86390 1
539239 99539239 1001 86380 86390 1
539119 99539119 1001 86380 86390 1
539933 99539933 1001 86380 86390 1
540483 99540483 1001 86380 86390 1
541181 99541181 1001 86380 86390 1
541197 99541197 1001 86380 86390 1
541280 99541280 1001 86380 86390 1
540701 99540701 1001 86380 86390 1
540718 99540718 1001 86380 86390 1
541374 99541374 1001 86380 86390 1
541337 99541337 1001 86380 86390 1
541791 99541791 1001 86380 86390 1
541618 99541618 1001 86380 86390 1
542232 99542232 1001 86380 86390 1
542303 99542303 1001 86380 86390 1
542696 99542696 1001 86380 86390 1
542699 99542699 1001 86380 86390 1
542495 99542495 1001 86380 86390 1
542496 99542496 1001 86380 86390 1
542332 99542332 1001 86380 86390 1
543076 99543076 1001 86380 86390 1
543089 99543089 1001 86380 86390 1
543673 99543673 1001 86380 86390 1
543152 99543152 1001 86380 86390 1
543243 99543243 1001 86380 86390 1
543888 99543888 1001 86380 86390 1
544225 99544225 1001 86380 86390 1
544699 99544699 1001 86380 86390 1
522400 1026 1002 26808 27282 1
400127 99400127 1001 86380 86390 1
400149 99400149 1001 86380 86390 1
400306 99400306 1001 86380 86390 1
401415 99401415 1001 86380 86390 1
401676 99401676 1001 86380 86390 1
402061 99402061 1001 86380 86390 1
402171 99402171 1001 86380 86390 1
402950 99402950 1001 86380 86390 1
402994 99402994 1001 86380 86390 1
403527 99403527 1001 86380 86390 1
404029 99404029 1001 86380 86390 1
405049 99405049 1001 86380 86390 1
405193 99405193 1001 86380 86390 1
405311 99405311 1001 86380 86390 1
405674 99405674 1001 86380 86390 1
405677 99405677 1001 86380 86390 1
406384 99406384 1001 86380 86390 1
406759 99406759 1001 86380 86390 1
406907 99406907 1001 86380 86390 1
406841 99406841 1001 86380 86390 1
407222 99407222 1001 86380 86390 1
408277 99408277 1001 86380 86390 1
408461 99408461 1001 86380 86390 1
408596 99408596 1001 86380 86390 1
408795 99408795 1001 86380 86390 1
408886 99408886 1001 86380 86390 1
408984 99408984 1001 86380 86390 1
409092 99409092 1001 86380 86390 1
409816 99409816 1001 86380 86390 1
409931 99409931 1001 86380 86390 1
410085 99410085 1001 86380 86390 1
410213 99410213 1001 86380 86390 1
410261 99410261 1001 86380 86390 1
410406 99410406 1001 86380 86390 1
410445 99410445 1001 86380 86390 1
410722 99410722 1001 86380 86390 1
410726 99410726 1001 86380 86390 1
410832 99410832 1001 86380 86390 1
411142 99411142 1001 86380 86390 1
411392 99411392 1001 86380 86390 1
412140 99412140 1001 86380 86390 1
412469 99412469 1001 86380 86390 1
413338 99413338 1001 86380 86390 1
413561 99413561 1001 86380 86390 1
413224 99413224 1001 86380 86390 1
412702 99412702 1001 86380 86390 1
412729 99412729 1001 86380 86390 1
414925 99414925 1001 86380 86390 1
415284 99415284 1001 86380 86390 1
415203 99415203 1001 86380 86390 1
415293 99415293 1001 86380 86390 1
415088 99415088 1001 86380 86390 1
414572 99414572 1001 86380 86390 1
414789 99414789 1001 86380 86390 1
414891 99414891 1001 86380 86390 1
414174 99414174 1001 86380 86390 1
415518 99415518 1001 86380 86390 1
416139 99416139 1001 86380 86390 1
416192 99416192 1001 86380 86390 1
415808 99415808 1001 86380 86390 1
416034 99416034 1001 86380 86390 1
415819 99415819 1001 86380 86390 1
415847 99415847 1001 86380 86390 1
417043 99417043 1001 86380 86390 1
417431 99417431 1001 86380 86390 1
418731 99418731 1001 86380 86390 1
418119 99418119 1001 86380 86390 1
417899 99417899 1001 86380 86390 1
418805 99418805 1001 86380 86390 1
420406 99420406 1001 86380 86390 1
420342 99420342 1001 86380 86390 1
420347 99420347 1001 86380 86390 1
419794 99419794 1001 86380 86390 1
419905 99419905 1001 86380 86390 1
419310 99419310 1001 86380 86390 1
420674 99420674 1001 86380 86390 1
421965 99421965 1001 86380 86390 1
421966 99421966 1001 86380 86390 1
421611 99421611 1001 86380 86390 1
420942 99420942 1001 86380 86390 1
420964 99420964 1001 86380 86390 1
421084 99421084 1001 86380 86390 1
422778 99422778 1001 86380 86390 1
422662 99422662 1001 86380 86390 1
424135 99424135 1001 86380 86390 1
425248 99425248 1001 86380 86390 1
425302 99425302 1001 86380 86390 1
425114 99425114 1001 86380 86390 1
424726 99424726 1001 86380 86390 1
424411 99424411 1001 86380 86390 1
424414 99424414 1001 86380 86390 1
425570 99425570 1001 86380 86390 1
427033 99427033 1001 86380 86390 1
426761 99426761 1001 86380 86390 1
426643 99426643 1001 86380 86390 1
426445 99426445 1001 86380 86390 1
426453 99426453 1001 86380 86390 1
426534 99426534 1001 86380 86390 1
426195 99426195 1001 86380 86390 1
425902 99425902 1001 86380 86390 1
425953 99425953 1001 86380 86390 1
426004 99426004 1001 86380 86390 1
426213 99426213 1001 86380 86390 1
427391 99427391 1001 86380 86390 1
428239 99428239 1001 86380 86390 1
428074 99428074 1001 86380 86390 1
427538 99427538 1001 86380 86390 1
428922 99428922 1001 86380 86390 1
429974 99429974 1001 86380 86390 1
429834 99429834 1001 86380 86390 1
429371 99429371 1001 86380 86390 1
429181 99429181 1001 86380 86390 1
429486 99429486 1001 86380 86390 1
429401 99429401 1001 86380 86390 1
430574 99430574 1001 86380 86390 1
430453 99430453 1001 86380 86390 1
431673 99431673 1001 86380 86390 1
432033 99432033 1001 86380 86390 1
431785 99431785 1001 86380 86390 1
431328 99431328 1001 86380 86390 1
431399 99431399 1001 86380 86390 1
431590 99431590 1001 86380 86390 1
431466 99431466 1001 86380 86390 1
433411 99433411 1001 86380 86390 1
433138 99433138 1001 86380 86390 1
433146 99433146 1001 86380 86390 1
432811 99432811 1001 86380 86390 1
434019 99434019 1001 86380 86390 1
435380 99435380 1001 86380 86390 1
435172 99435172 1001 86380 86390 1
434880 99434880 1001 86380 86390 1
434451 99434451 1001 86380 86390 1
434518 99434518 1001 86380 86390 1
434354 99434354 1001 86380 86390 1
434440 99434440 1001 86380 86390 1
435763 99435763 1001 86380 86390 1
435688 99435688 1001 86380 86390 1
435610 99435610 1001 86380 86390 1
436933 99436933 1001 86380 86390 1
436568 99436568 1001 86380 86390 1
435945 99435945 1001 86380 86390 1
300019 99300019 1001 86380 86390 1
300646 99300646 1001 86380 86390 1
300419 99300419 1001 86380 86390 1
300356 99300356 1001 86380 86390 1
300391 99300391 1001 86380 86390 1
300250 99300250 1001 86380 86390 1
300794 99300794 1001 86380 86390 1
300876 99300876 1001 86380 86390 1
300906 99300906 1001 86380 86390 1
301375 99301375 1001 86380 86390 1
300968 99300968 1001 86380 86390 1
301723 99301723 1001 86380 86390 1
301636 99301636 1001 86380 86390 1
302178 99302178 1001 86380 86390 1
302229 99302229 1001 86380 86390 1
302245 99302245 1001 86380 86390 1
302061 99302061 1001 86380 86390 1
301997 99301997 1001 86380 86390 1
302025 99302025 1001 86380 86390 1
302051 99302051 1001 86380 86390 1
301907 99301907 1001 86380 86390 1
302434 99302434 1001 86380 86390 1
303070 99303070 1001 86380 86390 1
303187 99303187 1001 86380 86390 1
303165 99303165 1001 86380 86390 1
303114 99303114 1001 86380 86390 1
302837 99302837 1001 86380 86390 1
302981 99302981 1001 86380 86390 1
302622 99302622 1001 86380 86390 1
303325 99303325 1001 86380 86390 1
303958 99303958 1001 86380 86390 1
303640 99303640 1001 86380 86390 1
303468 99303468 1001 86380 86390 1
303476 99303476 1001 86380 86390 1
304221 99304221 1001 86380 86390 1
304145 99304145 1001 86380 86390 1
304829 99304829 1001 86380 86390 1
304566 99304566 1001 86380 86390 1
304454 99304454 1001 86380 86390 1
304371 99304371 1001 86380 86390 1
304385 99304385 1001 86380 86390 1
304286 99304286 1001 86380 86390 1
305008 99305008 1001 86380 86390 1
305578 99305578 1001 86380 86390 1
305489 99305489 1001 86380 86390 1
305479 99305479 1001 86380 86390 1
305392 99305392 1001 86380 86390 1
305318 99305318 1001 86380 86390 1
305196 99305196 1001 86380 86390 1
500640 99500640 1001 86380 86390 1
500467 99500467 1001 86380 86390 1
500521 99500521 1001 86380 86390 1
500485 99500485 1001 86380 86390 1
500463 99500463 1001 86380 86390 1
500594 99500594 1001 86380 86390 1
500378 99500378 1001 86380 86390 1
500303 99500303 1001 86380 86390 1
500239 99500239 1001 86380 86390 1
500343 99500343 1001 86380 86390 1
500838 99500838 1001 86380 86390 1
500951 99500951 1001 86380 86390 1
501016 99501016 1001 86380 86390 1
501573 99501573 1001 86380 86390 1
501231 99501231 1001 86380 86390 1
501288 99501288 1001 86380 86390 1
501172 99501172 1001 86380 86390 1
501714 99501714 1001 86380 86390 1
501668 99501668 1001 86380 86390 1
501658 99501658 1001 86380 86390 1
501778 99501778 1001 86380 86390 1
501791 99501791 1001 86380 86390 1
502132 99502132 1001 86380 86390 1
502120 99502120 1001 86380 86390 1
502205 99502205 1001 86380 86390 1
502978 99502978 1001 86380 86390 1
502789 99502789 1001 86380 86390 1
502869 99502869 1001 86380 86390 1
502729 99502729 1001 86380 86390 1
502744 99502744 1001 86380 86390 1
503449 99503449 1001 86380 86390 1
503494 99503494 1001 86380 86390 1
503993 99503993 1001 86380 86390 1
504101 99504101 1001 86380 86390 1
503774 99503774 1001 86380 86390 1
504198 99504198 1001 86380 86390 1
504126 99504126 1001 86380 86390 1
504752 99504752 1001 86380 86390 1
504856 99504856 1001 86380 86390 1
504731 99504731 1001 86380 86390 1
504582 99504582 1001 86380 86390 1
504388 99504388 1001 86380 86390 1
504364 99504364 1001 86380 86390 1
504346 99504346 1001 86380 86390 1
505148 99505148 1001 86380 86390 1
505051 99505051 1001 86380 86390 1
504990 99504990 1001 86380 86390 1
505751 99505751 1001 86380 86390 1
505398 99505398 1001 86380 86390 1
505555 99505555 1001 86380 86390 1
505517 99505517 1001 86380 86390 1
505366 99505366 1001 86380 86390 1
505549 99505549 1001 86380 86390 1
505216 99505216 1001 86380 86390 1
505322 99505322 1001 86380 86390 1
505199 99505199 1001 86380 86390 1
505917 99505917 1001 86380 86390 1
505960 99505960 1001 86380 86390 1
506522 99506522 1001 86380 86390 1
506589 99506589 1001 86380 86390 1
506209 99506209 1001 86380 86390 1
506107 99506107 1001 86380 86390 1
506146 99506146 1001 86380 86390 1
505985 99505985 1001 86380 86390 1
506728 99506728 1001 86380 86390 1
506639 99506639 1001 86380 86390 1
507219 99507219 1001 86380 86390 1
507366 99507366 1001 86380 86390 1
507367 99507367 1001 86380 86390 1
507174 99507174 1001 86380 86390 1
507213 99507213 1001 86380 86390 1
506901 99506901 1001 86380 86390 1
507499 99507499 1001 86380 86390 1
507490 99507490 1001 86380 86390 1
507875 99507875 1001 86380 86390 1
507990 99507990 1001 86380 86390 1
508442 99508442 1001 86380 86390 1
508044 99508044 1001 86380 86390 1
508278 99508278 1001 86380 86390 1
508384 99508384 1001 86380 86390 1
508322 99508322 1001 86380 86390 1
508910 99508910 1001 86380 86390 1
508868 99508868 1001 86380 86390 1
509820 99509820 1001 86380 86390 1
509719 99509719 1001 86380 86390 1
509335 99509335 1001 86380 86390 1
509466 99509466 1001 86380 86390 1
509482 99509482 1001 86380 86390 1
509910 99509910 1001 86380 86390 1
509991 99509991 1001 86380 86390 1
509984 99509984 1001 86380 86390 1
510460 99510460 1001 86380 86390 1
510415 99510415 1001 86380 86390 1
510192 99510192 1001 86380 86390 1
510309 99510309 1001 86380 86390 1
510141 99510141 1001 86380 86390 1
510753 99510753 1001 86380 86390 1
510781 99510781 1001 86380 86390 1
511373 99511373 1001 86380 86390 1
511534 99511534 1001 86380 86390 1
510949 99510949 1001 86380 86390 1
511006 99511006 1001 86380 86390 1
511645 99511645 1001 86380 86390 1
511711 99511711 1001 86380 86390 1
512369 99512369 1001 86380 86390 1
512314 99512314 1001 86380 86390 1
512149 99512149 1001 86380 86390 1
512033 99512033 1001 86380 86390 1
512085 99512085 1001 86380 86390 1
511913 99511913 1001 86380 86390 1
511892 99511892 1001 86380 86390 1
512419 99512419 1001 86380 86390 1
513167 99513167 1001 86380 86390 1
513012 99513012 1001 86380 86390 1
512897 99512897 1001 86380 86390 1
512799 99512799 1001 86380 86390 1
512804 99512804 1001 86380 86390 1
512601 99512601 1001 86380 86390 1
513299 99513299 1001 86380 86390 1
513405 99513405 1001 86380 86390 1
513303 99513303 1001 86380 86390 1
513975 99513975 1001 86380 86390 1
514015 99514015 1001 86380 86390 1
513965 99513965 1001 86380 86390 1
513777 99513777 1001 86380 86390 1
513823 99513823 1001 86380 86390 1
513440 99513440 1001 86380 86390 1
513513 99513513 1001 86380 86390 1
514066 99514066 1001 86380 86390 1
514709 99514709 1001 86380 86390 1
514614 99514614 1001 86380 86390 1
514555 99514555 1001 86380 86390 1
514381 99514381 1001 86380 86390 1
514439 99514439 1001 86380 86390 1
515630 99515630 1001 86380 86390 1
515434 99515434 1001 86380 86390 1
515291 99515291 1001 86380 86390 1
515119 99515119 1001 86380 86390 1
515112 99515112 1001 86380 86390 1
515773 99515773 1001 86380 86390 1
515839 99515839 1001 86380 86390 1
515846 99515846 1001 86380 86390 1
516426 99516426 1001 86380 86390 1
516493 99516493 1001 86380 86390 1
515915 99515915 1001 86380 86390 1
515907 99515907 1001 86380 86390 1
516043 99516043 1001 86380 86390 1
516598 99516598 1001 86380 86390 1
517043 99517043 1001 86380 86390 1
516831 99516831 1001 86380 86390 1
516887 99516887 1001 86380 86390 1
516746 99516746 1001 86380 86390 1
516802 99516802 1001 86380 86390 1
517508 99517508 1001 86380 86390 1
517980 99517980 1001 86380 86390 1
517871 99517871 1001 86380 86390 1
517860 99517860 1001 86380 86390 1
517638 99517638 1001 86380 86390 1
517629 99517629 1001 86380 86390 1
518259 99518259 1001 86380 86390 1
518744 99518744 1001 86380 86390 1
518628 99518628 1001 86380 86390 1
518656 99518656 1001 86380 86390 1
518712 99518712 1001 86380 86390 1
518767 99518767 1001 86380 86390 1
518467 99518467 1001 86380 86390 1
519160 99519160 1001 86380 86390 1
519803 99519803 1001 86380 86390 1
519709 99519709 1001 86380 86390 1
519597 99519597 1001 86380 86390 1
519445 99519445 1001 86380 86390 1
519425 99519425 1001 86380 86390 1
520005 99520005 1001 86380 86390 1
519985 99519985 1001 86380 86390 1
519991 99519991 1001 86380 86390 1
520509 99520509 1001 86380 86390 1
520562 99520562 1001 86380 86390 1
520428 99520428 1001 86380 86390 1
520127 99520127 1001 86380 86390 1
520154 99520154 1001 86380 86390 1
520091 99520091 1001 86380 86390 1
520222 99520222 1001 86380 86390 1
520094 99520094 1001 86380 86390 1
520680 99520680 1001 86380 86390 1
520824 99520824 1001 86380 86390 1
521428 99521428 1001 86380 86390 1
521351 99521351 1001 86380 86390 1
521329 99521329 1001 86380 86390 1
521267 99521267 1001 86380 86390 1
521478 99521478 1001 86380 86390 1
521922 99521922 1001 86380 86390 1
521903 99521903 1001 86380 86390 1
521685 99521685 1001 86380 86390 1
521757 99521757 1001 86380 86390 1
521810 99521810 1001 86380 86390 1
522476 99522476 1001 86380 86390 1
522412 99522412 1001 86380 86390 1
522388 99522388 1001 86380 86390 1
522416 99522416 1001 86380 86390 1
522787 99522787 1001 86380 86390 1
523160 99523160 1001 86380 86390 1
523192 99523192 1001 86380 86390 1
523697 99523697 1001 86380 86390 1
523555 99523555 1001 86380 86390 1
523698 99523698 1001 86380 86390 1
523525 99523525 1001 86380 86390 1
523423 99523423 1001 86380 86390 1
523980 99523980 1001 86380 86390 1
524643 99524643 1001 86380 86390 1
524675 99524675 1001 86380 86390 1
524539 99524539 1001 86380 86390 1
524412 99524412 1001 86380 86390 1
524531 99524531 1001 86380 86390 1
524259 99524259 1001 86380 86390 1
524236 99524236 1001 86380 86390 1
524923 99524923 1001 86380 86390 1
524859 99524859 1001 86380 86390 1
524798 99524798 1001 86380 86390 1
524779 99524779 1001 86380 86390 1
525429 99525429 1001 86380 86390 1
525458 99525458 1001 86380 86390 1
525539 99525539 1001 86380 86390 1
525410 99525410 1001 86380 86390 1
525246 99525246 1001 86380 86390 1
525135 99525135 1001 86380 86390 1
525098 99525098 1001 86380 86390 1
525793 99525793 1001 86380 86390 1
526223 99526223 1001 86380 86390 1
526383 99526383 1001 86380 86390 1
526358 99526358 1001 86380 86390 1
526598 99526598 1001 86380 86390 1
527243 99527243 1001 86380 86390 1
526657 99526657 1001 86380 86390 1
526712 99526712 1001 86380 86390 1
526728 99526728 1001 86380 86390 1
526678 99526678 1001 86380 86390 1
527448 99527448 1001 86380 86390 1
527865 99527865 1001 86380 86390 1
527866 99527866 1001 86380 86390 1
528266 99528266 1001 86380 86390 1
528193 99528193 1001 86380 86390 1
528913 99528913 1001 86380 86390 1
529020 99529020 1001 86380 86390 1
529609 99529609 1001 86380 86390 1
529446 99529446 1001 86380 86390 1
529344 99529344 1001 86380 86390 1
529324 99529324 1001 86380 86390 1
529290 99529290 1001 86380 86390 1
529731 99529731 1001 86380 86390 1
530527 99530527 1001 86380 86390 1
530225 99530225 1001 86380 86390 1
530083 99530083 1001 86380 86390 1
530032 99530032 1001 86380 86390 1
531266 99531266 1001 86380 86390 1
531322 99531322 1001 86380 86390 1
531284 99531284 1001 86380 86390 1
531237 99531237 1001 86380 86390 1
531000 99531000 1001 86380 86390 1
531090 99531090 1001 86380 86390 1
531066 99531066 1001 86380 86390 1
530937 99530937 1001 86380 86390 1
531449 99531449 1001 86380 86390 1
532005 99532005 1001 86380 86390 1
532044 99532044 1001 86380 86390 1
532059 99532059 1001 86380 86390 1
531926 99531926 1001 86380 86390 1
531991 99531991 1001 86380 86390 1
531997 99531997 1001 86380 86390 1
531729 99531729 1001 86380 86390 1
531793 99531793 1001 86380 86390 1
532246 99532246 1001 86380 86390 1
532212 99532212 1001 86380 86390 1
532490 99532490 1001 86380 86390 1
532427 99532427 1001 86380 86390 1
533072 99533072 1001 86380 86390 1
533126 99533126 1001 86380 86390 1
533772 99533772 1001 86380 86390 1
534601 99534601 1001 86380 86390 1
534107 99534107 1001 86380 86390 1
534263 99534263 1001 86380 86390 1
534691 99534691 1001 86380 86390 1
535216 99535216 1001 86380 86390 1
535598 99535598 1001 86380 86390 1
535664 99535664 1001 86380 86390 1
536335 99536335 1001 86380 86390 1
536186 99536186 1001 86380 86390 1
535937 99535937 1001 86380 86390 1
536494 99536494 1001 86380 86390 1
537051 99537051 1001 86380 86390 1
537039 99537039 1001 86380 86390 1
536911 99536911 1001 86380 86390 1
536654 99536654 1001 86380 86390 1
536735 99536735 1001 86380 86390 1
537275 99537275 1001 86380 86390 1
537623 99537623 1001 86380 86390 1
537780 99537780 1001 86380 86390 1
537536 99537536 1001 86380 86390 1
537571 99537571 1001 86380 86390 1
537418 99537418 1001 86380 86390 1
538051 99538051 1001 86380 86390 1
538173 99538173 1001 86380 86390 1
538163 99538163 1001 86380 86390 1
538749 99538749 1001 86380 86390 1
538311 99538311 1001 86380 86390 1
538278 99538278 1001 86380 86390 1
538217 99538217 1001 86380 86390 1
538334 99538334 1001 86380 86390 1
538911 99538911 1001 86380 86390 1
539620 99539620 1001 86380 86390 1
539621 99539621 1001 86380 86390 1
539349 99539349 1001 86380 86390 1
539365 99539365 1001 86380 86390 1
539355 99539355 1001 86380 86390 1
539691 99539691 1001 86380 86390 1
539774 99539774 1001 86380 86390 1
539711 99539711 1001 86380 86390 1
539724 99539724 1001 86380 86390 1
539776 99539776 1001 86380 86390 1
540330 99540330 1001 86380 86390 1
540344 99540344 1001 86380 86390 1
540449 99540449 1001 86380 86390 1
540371 99540371 1001 86380 86390 1
540281 99540281 1001 86380 86390 1
540145 99540145 1001 86380 86390 1
540156 99540156 1001 86380 86390 1
540234 99540234 1001 86380 86390 1
539884 99539884 1001 86380 86390 1
540572 99540572 1001 86380 86390 1
540468 99540468 1001 86380 86390 1
540579 99540579 1001 86380 86390 1
541090 99541090 1001 86380 86390 1
541028 99541028 1001 86380 86390 1
540967 99540967 1001 86380 86390 1
540814 99540814 1001 86380 86390 1
542069 99542069 1001 86380 86390 1
541913 99541913 1001 86380 86390 1
541564 99541564 1001 86380 86390 1
541590 99541590 1001 86380 86390 1
541694 99541694 1001 86380 86390 1
542168 99542168 1001 86380 86390 1
542276 99542276 1001 86380 86390 1
542206 99542206 1001 86380 86390 1
542794 99542794 1001 86380 86390 1
542567 99542567 1001 86380 86390 1
542467 99542467 1001 86380 86390 1
542418 99542418 1001 86380 86390 1
542421 99542421 1001 86380 86390 1
543025 99543025 1001 86380 86390 1
543593 99543593 1001 86380 86390 1
543712 99543712 1001 86380 86390 1
543728 99543728 1001 86380 86390 1
543704 99543704 1001 86380 86390 1
543507 99543507 1001 86380 86390 1
543215 99543215 1001 86380 86390 1
543156 99543156 1001 86380 86390 1
543919 99543919 1001 86380 86390 1
544533 99544533 1001 86380 86390 1
544410 99544410 1001 86380 86390 1
544576 99544576 1001 86380 86390 1
544440 99544440 1001 86380 86390 1
544493 99544493 1001 86380 86390 1
544248 99544248 1001 86380 86390 1
544020 99544020 1001 86380 86390 1
544162 99544162 1001 86380 86390 1
511294 1126 1002 39331 42558 1
400016 99400016 1001 86380 86390 1
400264 99400264 1001 86380 86390 1
400232 99400232 1001 86380 86390 1
400391 99400391 1001 86380 86390 1
400533 99400533 1001 86380 86390 1
402112 99402112 1001 86380 86390 1
402274 99402274 1001 86380 86390 1
402527 99402527 1001 86380 86390 1
402684 99402684 1001 86380 86390 1
402597 99402597 1001 86380 86390 1
402743 99402743 1001 86380 86390 1
403223 99403223 1001 86380 86390 1
403504 99403504 1001 86380 86390 1
403475 99403475 1001 86380 86390 1
404383 99404383 1001 86380 86390 1
404734 99404734 1001 86380 86390 1
406132 99406132 1001 86380 86390 1
406308 99406308 1001 86380 86390 1
406840 99406840 1001 86380 86390 1
407105 99407105 1001 86380 86390 1
407151 99407151 1001 86380 86390 1
407137 99407137 1001 86380 86390 1
407556 99407556 1001 86380 86390 1
407993 99407993 1001 86380 86390 1
408105 99408105 1001 86380 86390 1
408178 99408178 1001 86380 86390 1
408290 99408290 1001 86380 86390 1
408361 99408361 1001 86380 86390 1
408848 99408848 1001 86380 86390 1
408975 99408975 1001 86380 86390 1
409252 99409252 1001 86380 86390 1
409282 99409282 1001 86380 86390 1
409259 99409259 1001 86380 86390 1
409386 99409386 1001 86380 86390 1
409596 99409596 1001 86380 86390 1
409663 99409663 1001 86380 86390 1
409725 99409725 1001 86380 86390 1
410104 99410104 1001 86380 86390 1
410143 99410143 1001 86380 86390 1
411036 99411036 1001 86380 86390 1
411504 99411504 1001 86380 86390 1
411720 99411720 1001 86380 86390 1
411681 99411681 1001 86380 86390 1
412055 99412055 1001 86380 86390 1
411991 99411991 1001 86380 86390 1
413410 99413410 1001 86380 86390 1
413213 99413213 1001 86380 86390 1
413019 99413019 1001 86380 86390 1
413276 99413276 1001 86380 86390 1
413026 99413026 1001 86380 86390 1
413132 99413132 1001 86380 86390 1
415077 99415077 1001 86380 86390 1
415273 99415273 1001 86380 86390 1
415102 99415102 1001 86380 86390 1
415049 99415049 1001 86380 86390 1
414536 99414536 1001 86380 86390 1
414648 99414648 1001 86380 86390 1
414363 99414363 1001 86380 86390 1
414125 99414125 1001 86380 86390 1
414344 99414344 1001 86380 86390 1
415525 99415525 1001 86380 86390 1
415542 99415542 1001 86380 86390 1
416612 99416612 1001 86380 86390 1
416843 99416843 1001 86380 86390 1
416546 99416546 1001 86380 86390 1
416555 99416555 1001 86380 86390 1
415922 99415922 1001 86380 86390 1
415801 99415801 1001 86380 86390 1
417219 99417219 1001 86380 86390 1
417243 99417243 1001 86380 86390 1
417298 99417298 1001 86380 86390 1
417511 99417511 1001 86380 86390 1
418138 99418138 1001 86380 86390 1
418378 99418378 1001 86380 86390 1
418296 99418296 1001 86380 86390 1
418214 99418214 1001 86380 86390 1
417780 99417780 1001 86380 86390 1
419161 99419161 1001 86380 86390 1
419034 99419034 1001 86380 86390 1
418902 99418902 1001 86380 86390 1
420387 99420387 1001 86380 86390 1
420341 99420341 1001 86380 86390 1
419752 99419752 1001 86380 86390 1
419952 99419952 1001 86380 86390 1
419356 99419356 1001 86380 86390 1
419417 99419417 1001 86380 86390 1
419583 99419583 1001 86380 86390 1
420537 99420537 1001 86380 86390 1
420605 99420605 1001 86380 86390 1
420508 99420508 1001 86380 86390 1
422048 99422048 1001 86380 86390 1
421293 99421293 1001 86380 86390 1
421504 99421504 1001 86380 86390 1
421160 99421160 1001 86380 86390 1
420933 99420933 1001 86380 86390 1
420955 99420955 1001 86380 86390 1
422250 99422250 1001 86380 86390 1
422489 99422489 1001 86380 86390 1
422234 99422234 1001 86380 86390 1
423457 99423457 1001 86380 86390 1
423215 99423215 1001 86380 86390 1
422560 99422560 1001 86380 86390 1
424938 99424938 1001 86380 86390 1
424739 99424739 1001 86380 86390 1
424271 99424271 1001 86380 86390 1
424584 99424584 1001 86380 86390 1
427063 99427063 1001 86380 86390 1
426829 99426829 1001 86380 86390 1
426888 99426888 1001 86380 86390 1
426343 99426343 1001 86380 86390 1
426593 99426593 1001 86380 86390 1
426629 99426629 1001 86380 86390 1
426413 99426413 1001 86380 86390 1
427315 99427315 1001 86380 86390 1
428578 99428578 1001 86380 86390 1
428094 99428094 1001 86380 86390 1
428331 99428331 1001 86380 86390 1
427848 99427848 1001 86380 86390 1
427896 99427896 1001 86380 86390 1
428785 99428785 1001 86380 86390 1
428758 99428758 1001 86380 86390 1
430109 99430109 1001 86380 86390 1
430189 99430189 1001 86380 86390 1
429811 99429811 1001 86380 86390 1
429647 99429647 1001 86380 86390 1
429411 99429411 1001 86380 86390 1
429179 99429179 1001 86380 86390 1
429282 99429282 1001 86380 86390 1
431557 99431557 1001 86380 86390 1
430872 99430872 1001 86380 86390 1
430829 99430829 1001 86380 86390 1
430980 99430980 1001 86380 86390 1
430992 99430992 1001 86380 86390 1
431140 99431140 1001 86380 86390 1
432350 99432350 1001 86380 86390 1
432331 99432331 1001 86380 86390 1
433117 99433117 1001 86380 86390 1
432638 99432638 1001 86380 86390 1
433811 99433811 1001 86380 86390 1
433825 99433825 1001 86380 86390 1
435216 99435216 1001 86380 86390 1
435120 99435120 1001 86380 86390 1
434900 99434900 1001 86380 86390 1
434570 99434570 1001 86380 86390 1
434146 99434146 1001 86380 86390 1
435526 99435526 1001 86380 86390 1
437047 99437047 1001 86380 86390 1
436381 99436381 1001 86380 86390 1
436192 99436192 1001 86380 86390 1
436072 99436072 1001 86380 86390 1
436226 99436226 1001 86380 86390 1
300093 99300093 1001 86380 86390 1
300590 99300590 1001 86380 86390 1
300330 99300330 1001 86380 86390 1
300512 99300512 1001 86380 86390 1
300348 99300348 1001 86380 86390 1
300454 99300454 1001 86380 86390 1
300267 99300267 1001 86380 86390 1
301493 99301493 1001 86380 86390 1
301221 99301221 1001 86380 86390 1
301330 99301330 1001 86380 86390 1
300962 99300962 1001 86380 86390 1
300983 99300983 1001 86380 86390 1
301700 99301700 1001 86380 86390 1
302209 99302209 1001 86380 86390 1
302463 99302463 1001 86380 86390 1
302558 99302558 1001 86380 86390 1
303091 99303091 1001 86380 86390 1
303092 99303092 1001 86380 86390 1
302797 99302797 1001 86380 86390 1
302945 99302945 1001 86380 86390 1
302947 99302947 1001 86380 86390 1
302804 99302804 1001 86380 86390 1
302762 99302762 1001 86380 86390 1
302752 99302752 1001 86380 86390 1
302766 99302766 1001 86380 86390 1
303257 99303257 1001 86380 86390 1
303395 99303395 1001 86380 86390 1
304000 99304000 1001 86380 86390 1
303799 99303799 1001 86380 86390 1
303413 99303413 1001 86380 86390 1
304210 99304210 1001 86380 86390 1
304739 99304739 1001 86380 86390 1
304594 99304594 1001 86380 86390 1
304345 99304345 1001 86380 86390 1
304348 99304348 1001 86380 86390 1
305012 99305012 1001 86380 86390 1
304974 99304974 1001 86380 86390 1
304980 99304980 1001 86380 86390 1
305507 99305507 1001 86380 86390 1
305605 99305605 1001 86380 86390 1
305619 99305619 1001 86380 86390 1
305447 99305447 1001 86380 86390 1
305310 99305310 1001 86380 86390 1
305077 99305077 1001 86380 86390 1
500039 99500039 1001 86380 86390 1
500190 99500190 1001 86380 86390 1
500789 99500789 1001 86380 86390 1
500615 99500615 1001 86380 86390 1
500658 99500658 1001 86380 86390 1
500550 99500550 1001 86380 86390 1
500245 99500245 1001 86380 86390 1
500823 99500823 1001 86380 86390 1
501396 99501396 1001 86380 86390 1
502209 99502209 1001 86380 86390 1
502145 99502145 1001 86380 86390 1
501871 99501871 1001 86380 86390 1
501937 99501937 1001 86380 86390 1
501925 99501925 1001 86380 86390 1
501850 99501850 1001 86380 86390 1
502466 99502466 1001 86380 86390 1
502493 99502493 1001 86380 86390 1
502534 99502534 1001 86380 86390 1
503258 99503258 1001 86380 86390 1
503041 99503041 1001 86380 86390 1
503067 99503067 1001 86380 86390 1
502736 99502736 1001 86380 86390 1
502846 99502846 1001 86380 86390 1
503357 99503357 1001 86380 86390 1
503334 99503334 1001 86380 86390 1
503351 99503351 1001 86380 86390 1
503428 99503428 1001 86380 86390 1
503731 99503731 1001 86380 86390 1
503707 99503707 1001 86380 86390 1
503826 99503826 1001 86380 86390 1
503814 99503814 1001 86380 86390 1
503804 99503804 1001 86380 86390 1
504221 99504221 1001 86380 86390 1
504251 99504251 1001 86380 86390 1
504897 99504897 1001 86380 86390 1
504799 99504799 1001 86380 86390 1
504636 99504636 1001 86380 86390 1
504624 99504624 1001 86380 86390 1
504658 99504658 1001 86380 86390 1
504336 99504336 1001 86380 86390 1
505001 99505001 1001 86380 86390 1
505698 99505698 1001 86380 86390 1
505639 99505639 1001 86380 86390 1
505462 99505462 1001 86380 86390 1
505240 99505240 1001 86380 86390 1
505835 99505835 1001 86380 86390 1
505865 99505865 1001 86380 86390 1
505882 99505882 1001 86380 86390 1
505791 99505791 1001 86380 86390 1
506595 99506595 1001 86380 86390 1
506469 99506469 1001 86380 86390 1
506445 99506445 1001 86380 86390 1
506249 99506249 1001 86380 86390 1
506206 99506206 1001 86380 86390 1
506069 99506069 1001 86380 86390 1
506174 99506174 1001 86380 86390 1
506177 99506177 1001 86380 86390 1
506784 99506784 1001 86380 86390 1
507351 99507351 1001 86380 86390 1
507249 99507249 1001 86380 86390 1
507315 99507315 1001 86380 86390 1
506970 99506970 1001 86380 86390 1
507426 99507426 1001 86380 86390 1
507557 99507557 1001 86380 86390 1
508086 99508086 1001 86380 86390 1
508099 99508099 1001 86380 86390 1
507980 99507980 1001 86380 86390 1
507989 99507989 1001 86380 86390 1
507731 99507731 1001 86380 86390 1
507719 99507719 1001 86380 86390 1
508285 99508285 1001 86380 86390 1
509049 99509049 1001 86380 86390 1
508674 99508674 1001 86380 86390 1
508727 99508727 1001 86380 86390 1
508753 99508753 1001 86380 86390 1
508559 99508559 1001 86380 86390 1
508501 99508501 1001 86380 86390 1
508595 99508595 1001 86380 86390 1
509874 99509874 1001 86380 86390 1
509876 99509876 1001 86380 86390 1
509849 99509849 1001 86380 86390 1
509481 99509481 1001 86380 86390 1
509339 99509339 1001 86380 86390 1
509966 99509966 1001 86380 86390 1
510683 99510683 1001 86380 86390 1
510343 99510343 1001 86380 86390 1
510389 99510389 1001 86380 86390 1
511551 99511551 1001 86380 86390 1
511355 99511355 1001 86380 86390 1
511308 99511308 1001 86380 86390 1
511302 99511302 1001 86380 86390 1
511304 99511304 1001 86380 86390 1
511254 99511254 1001 86380 86390 1
511119 99511119 1001 86380 86390 1
511124 99511124 1001 86380 86390 1
511721 99511721 1001 86380 86390 1
512005 99512005 1001 86380 86390 1
512046 99512046 1001 86380 86390 1
512100 99512100 1001 86380 86390 1
511780 99511780 1001 86380 86390 1
512487 99512487 1001 86380 86390 1
512528 99512528 1001 86380 86390 1
512413 99512413 1001 86380 86390 1
513017 99513017 1001 86380 86390 1
513188 99513188 1001 86380 86390 1
512965 99512965 1001 86380 86390 1
512623 99512623 1001 86380 86390 1
512689 99512689 1001 86380 86390 1
512741 99512741 1001 86380 86390 1
512694 99512694 1001 86380 86390 1
513257 99513257 1001 86380 86390 1
513853 99513853 1001 86380 86390 1
513723 99513723 1001 86380 86390 1
513778 99513778 1001 86380 86390 1
513730 99513730 1001 86380 86390 1
513640 99513640 1001 86380 86390 1
514137 99514137 1001 86380 86390 1
514061 99514061 1001 86380 86390 1
514140 99514140 1001 86380 86390 1
514491 99514491 1001 86380 86390 1
514453 99514453 1001 86380 86390 1
515618 99515618 1001 86380 86390 1
515446 99515446 1001 86380 86390 1
515293 99515293 1001 86380 86390 1
515321 99515321 1001 86380 86390 1
515334 99515334 1001 86380 86390 1
515200 99515200 1001 86380 86390 1
515241 99515241 1001 86380 86390 1
515874 99515874 1001 86380 86390 1
515866 99515866 1001 86380 86390 1
516471 99516471 1001 86380 86390 1
516069 99516069 1001 86380 86390 1
516694 99516694 1001 86380 86390 1
516593 99516593 1001 86380 86390 1
516760 99516760 1001 86380 86390 1
517414 99517414 1001 86380 86390 1
517377 99517377 1001 86380 86390 1
517444 99517444 1001 86380 86390 1
517471 99517471 1001 86380 86390 1
517446 99517446 1001 86380 86390 1
518059 99518059 1001 86380 86390 1
518111 99518111 1001 86380 86390 1
518114 99518114 1001 86380 86390 1
518140 99518140 1001 86380 86390 1
517910 99517910 1001 86380 86390 1
517657 99517657 1001 86380 86390 1
517626 99517626 1001 86380 86390 1
517603 99517603 1001 86380 86390 1
518232 99518232 1001 86380 86390 1
518352 99518352 1001 86380 86390 1
518834 99518834 1001 86380 86390 1
518987 99518987 1001 86380 86390 1
518988 99518988 1001 86380 86390 1
518896 99518896 1001 86380 86390 1
518409 99518409 1001 86380 86390 1
518424 99518424 1001 86380 86390 1
519367 99519367 1001 86380 86390 1
519255 99519255 1001 86380 86390 1
519837 99519837 1001 86380 86390 1
519960 99519960 1001 86380 86390 1
519924 99519924 1001 86380 86390 1
519847 99519847 1001 86380 86390 1
520581 99520581 1001 86380 86390 1
520256 99520256 1001 86380 86390 1
520324 99520324 1001 86380 86390 1
520313 99520313 1001 86380 86390 1
520330 99520330 1001 86380 86390 1
520153 99520153 1001 86380 86390 1
520169 99520169 1001 86380 86390 1
520798 99520798 1001 86380 86390 1
520697 99520697 1001 86380 86390 1
521327 99521327 1001 86380 86390 1
521250 99521250 1001 86380 86390 1
521096 99521096 1001 86380 86390 1
520967 99520967 1001 86380 86390 1
521617 99521617 1001 86380 86390 1
522178 99522178 1001 86380 86390 1
522275 99522275 1001 86380 86390 1
521905 99521905 1001 86380 86390 1
521906 99521906 1001 86380 86390 1
522008 99522008 1001 86380 86390 1
521860 99521860 1001 86380 86390 1
522407 99522407 1001 86380 86390 1
522088 99522088 1001 86380 86390 1
522321 99522321 1001 86380 86390 1
522494 99522494 1001 86380 86390 1
522888 99522888 1001 86380 86390 1
522850 99522850 1001 86380 86390 1
522654 99522654 1001 86380 86390 1
522582 99522582 1001 86380 86390 1
522625 99522625 1001 86380 86390 1
523219 99523219 1001 86380 86390 1
523169 99523169 1001 86380 86390 1
523152 99523152 1001 86380 86390 1
523296 99523296 1001 86380 86390 1
523825 99523825 1001 86380 86390 1
524602 99524602 1001 86380 86390 1
524526 99524526 1001 86380 86390 1
524378 99524378 1001 86380 86390 1
524290 99524290 1001 86380 86390 1
525399 99525399 1001 86380 86390 1
525400 99525400 1001 86380 86390 1
525306 99525306 1001 86380 86390 1
525030 99525030 1001 86380 86390 1
525090 99525090 1001 86380 86390 1
524986 99524986 1001 86380 86390 1
525718 99525718 1001 86380 86390 1
526372 99526372 1001 86380 86390 1
526235 99526235 1001 86380 86390 1
526287 99526287 1001 86380 86390 1
526229 99526229 1001 86380 86390 1
526157 99526157 1001 86380 86390 1
526071 99526071 1001 86380 86390 1
526020 99526020 1001 86380 86390 1
526125 99526125 1001 86380 86390 1
525807 99525807 1001 86380 86390 1
526525 99526525 1001 86380 86390 1
527205 99527205 1001 86380 86390 1
526959 99526959 1001 86380 86390 1
526842 99526842 1001 86380 86390 1
527416 99527416 1001 86380 86390 1
527688 99527688 1001 86380 86390 1
527771 99527771 1001 86380 86390 1
527810 99527810 1001 86380 86390 1
528135 99528135 1001 86380 86390 1
528734 99528734 1001 86380 86390 1
528709 99528709 1001 86380 86390 1
528883 99528883 1001 86380 86390 1
528897 99528897 1001 86380 86390 1
528696 99528696 1001 86380 86390 1
528583 99528583 1001 86380 86390 1
528436 99528436 1001 86380 86390 1
529689 99529689 1001 86380 86390 1
529470 99529470 1001 86380 86390 1
529394 99529394 1001 86380 86390 1
529370 99529370 1001 86380 86390 1
529292 99529292 1001 86380 86390 1
529254 99529254 1001 86380 86390 1
529310 99529310 1001 86380 86390 1
529829 99529829 1001 86380 86390 1
530517 99530517 1001 86380 86390 1
530403 99530403 1001 86380 86390 1
530068 99530068 1001 86380 86390 1
531226 99531226 1001 86380 86390 1
531317 99531317 1001 86380 86390 1
531185 99531185 1001 86380 86390 1
530993 99530993 1001 86380 86390 1
530940 99530940 1001 86380 86390 1
530841 99530841 1001 86380 86390 1
530819 99530819 1001 86380 86390 1
530911 99530911 1001 86380 86390 1
531439 99531439 1001 86380 86390 1
532170 99532170 1001 86380 86390 1
532120 99532120 1001 86380 86390 1
532153 99532153 1001 86380 86390 1
531857 99531857 1001 86380 86390 1
531806 99531806 1001 86380 86390 1
531801 99531801 1001 86380 86390 1
531720 99531720 1001 86380 86390 1
532893 99532893 1001 86380 86390 1
532971 99532971 1001 86380 86390 1
533003 99533003 1001 86380 86390 1
532633 99532633 1001 86380 86390 1
532679 99532679 1001 86380 86390 1
532668 99532668 1001 86380 86390 1
532491 99532491 1001 86380 86390 1
532569 99532569 1001 86380 86390 1
532498 99532498 1001 86380 86390 1
533729 99533729 1001 86380 86390 1
533823 99533823 1001 86380 86390 1
533836 99533836 1001 86380 86390 1
533662 99533662 1001 86380 86390 1
533818 99533818 1001 86380 86390 1
533516 99533516 1001 86380 86390 1
533504 99533504 1001 86380 86390 1
533913 99533913 1001 86380 86390 1
534567 99534567 1001 86380 86390 1
534413 99534413 1001 86380 86390 1
534457 99534457 1001 86380 86390 1
534308 99534308 1001 86380 86390 1
534128 99534128 1001 86380 86390 1
534837 99534837 1001 86380 86390 1
535307 99535307 1001 86380 86390 1
535259 99535259 1001 86380 86390 1
535223 99535223 1001 86380 86390 1
535122 99535122 1001 86380 86390 1
534896 99534896 1001 86380 86390 1
534899 99534899 1001 86380 86390 1
535018 99535018 1001 86380 86390 1
536303 99536303 1001 86380 86390 1
536209 99536209 1001 86380 86390 1
536325 99536325 1001 86380 86390 1
536327 99536327 1001 86380 86390 1
535981 99535981 1001 86380 86390 1
536104 99536104 1001 86380 86390 1
535858 99535858 1001 86380 86390 1
535861 99535861 1001 86380 86390 1
536999 99536999 1001 86380 86390 1
536992 99536992 1001 86380 86390 1
536838 99536838 1001 86380 86390 1
536688 99536688 1001 86380 86390 1
536653 99536653 1001 86380 86390 1
537185 99537185 1001 86380 86390 1
537813 99537813 1001 86380 86390 1
537695 99537695 1001 86380 86390 1
537619 99537619 1001 86380 86390 1
538052 99538052 1001 86380 86390 1
538021 99538021 1001 86380 86390 1
538153 99538153 1001 86380 86390 1
538093 99538093 1001 86380 86390 1
538690 99538690 1001 86380 86390 1
538670 99538670 1001 86380 86390 1
538685 99538685 1001 86380 86390 1
538546 99538546 1001 86380 86390 1
538582 99538582 1001 86380 86390 1
538233 99538233 1001 86380 86390 1
538890 99538890 1001 86380 86390 1
539005 99539005 1001 86380 86390 1
538823 99538823 1001 86380 86390 1
539579 99539579 1001 86380 86390 1
539241 99539241 1001 86380 86390 1
539288 99539288 1001 86380 86390 1
539100 99539100 1001 86380 86390 1
539758 99539758 1001 86380 86390 1
539695 99539695 1001 86380 86390 1
539841 99539841 1001 86380 86390 1
540391 99540391 1001 86380 86390 1
540076 99540076 1001 86380 86390 1
540559 99540559 1001 86380 86390 1
540547 99540547 1001 86380 86390 1
540566 99540566 1001 86380 86390 1
540644 99540644 1001 86380 86390 1
541186 99541186 1001 86380 86390 1
540821 99540821 1001 86380 86390 1
541488 99541488 1001 86380 86390 1
541438 99541438 1001 86380 86390 1
541442 99541442 1001 86380 86390 1
541968 99541968 1001 86380 86390 1
542034 99542034 1001 86380 86390 1
541924 99541924 1001 86380 86390 1
542110 99542110 1001 86380 86390 1
541870 99541870 1001 86380 86390 1
541911 99541911 1001 86380 86390 1
541769 99541769 1001 86380 86390 1
541566 99541566 1001 86380 86390 1
542246 99542246 1001 86380 86390 1
542136 99542136 1001 86380 86390 1
542907 99542907 1001 86380 86390 1
542743 99542743 1001 86380 86390 1
542808 99542808 1001 86380 86390 1
542924 99542924 1001 86380 86390 1
542929 99542929 1001 86380 86390 1
542644 99542644 1001 86380 86390 1
542402 99542402 1001 86380 86390 1
543144 99543144 1001 86380 86390 1
543630 99543630 1001 86380 86390 1
543669 99543669 1001 86380 86390 1
543701 99543701 1001 86380 86390 1
543691 99543691 1001 86380 86390 1
543512 99543512 1001 86380 86390 1
543177 99543177 1001 86380 86390 1
543218 99543218 1001 86380 86390 1
543264 99543264 1001 86380 86390 1
543774 99543774 1001 86380 86390 1
543852 99543852 1001 86380 86390 1
543922 99543922 1001 86380 86390 1
543806 99543806 1001 86380 86390 1
544521 99544521 1001 86380 86390 1
544312 99544312 1001 86380 86390 1
544150 99544150 1001 86380 86390 1
412860 738 1001 35880 37317 1
400514 99400514 1001 86380 86390 1
400647 99400647 1001 86380 86390 1
400633 99400633 1001 86380 86390 1
401040 99401040 1001 86380 86390 1
401860 99401860 1001 86380 86390 1
402285 99402285 1001 86380 86390 1
403005 99403005 1001 86380 86390 1
403519 99403519 1001 86380 86390 1
403676 99403676 1001 86380 86390 1
403788 99403788 1001 86380 86390 1
404561 99404561 1001 86380 86390 1
405183 99405183 1001 86380 86390 1
405453 99405453 1001 86380 86390 1
405529 99405529 1001 86380 86390 1
406380 99406380 1001 86380 86390 1
406433 99406433 1001 86380 86390 1
407427 99407427 1001 86380 86390 1
407571 99407571 1001 86380 86390 1
408367 99408367 1001 86380 86390 1
408754 99408754 1001 86380 86390 1
408916 99408916 1001 86380 86390 1
409100 99409100 1001 86380 86390 1
409378 99409378 1001 86380 86390 1
410363 99410363 1001 86380 86390 1
410459 99410459 1001 86380 86390 1
410487 99410487 1001 86380 86390 1
410576 99410576 1001 86380 86390 1
410646 99410646 1001 86380 86390 1
410941 99410941 1001 86380 86390 1
411126 99411126 1001 86380 86390 1
411244 99411244 1001 86380 86390 1
411405 99411405 1001 86380 86390 1
411473 99411473 1001 86380 86390 1
411587 99411587 1001 86380 86390 1
411558 99411558 1001 86380 86390 1
411794 99411794 1001 86380 86390 1
411895 99411895 1001 86380 86390 1
413334 99413334 1001 86380 86390 1
413695 99413695 1001 86380 86390 1
412666 99412666 1001 86380 86390 1
412756 99412756 1001 86380 86390 1
414031 99414031 1001 86380 86390 1
413788 99413788 1001 86380 86390 1
414968 99414968 1001 86380 86390 1
415118 99415118 1001 86380 86390 1
414976 99414976 1001 86380 86390 1
415105 99415105 1001 86380 86390 1
414272 99414272 1001 86380 86390 1
414294 99414294 1001 86380 86390 1
414357 99414357 1001 86380 86390 1
416599 99416599 1001 86380 86390 1
416975 99416975 1001 86380 86390 1
416225 99416225 1001 86380 86390 1
416487 99416487 1001 86380 86390 1
417232 99417232 1001 86380 86390 1
417115 99417115 1001 86380 86390 1
417186 99417186 1001 86380 86390 1
418458 99418458 1001 86380 86390 1
418706 99418706 1001 86380 86390 1
418412 99418412 1001 86380 86390 1
418046 99418046 1001 86380 86390 1
418353 99418353 1001 86380 86390 1
417752 99417752 1001 86380 86390 1
419158 99419158 1001 86380 86390 1
418844 99418844 1001 86380 86390 1
418803 99418803 1001 86380 86390 1
419923 99419923 1001 86380 86390 1
419496 99419496 1001 86380 86390 1
419519 99419519 1001 86380 86390 1
420751 99420751 1001 86380 86390 1
420663 99420663 1001 86380 86390 1
421393 99421393 1001 86380 86390 1
421362 99421362 1001 86380 86390 1
423344 99423344 1001 86380 86390 1
423635 99423635 1001 86380 86390 1
423345 99423345 1001 86380 86390 1
423034 99423034 1001 86380 86390 1
422882 99422882 1001 86380 86390 1
422539 99422539 1001 86380 86390 1
422581 99422581 1001 86380 86390 1
423878 99423878 1001 86380 86390 1
424787 99424787 1001 86380 86390 1
424913 99424913 1001 86380 86390 1
424484 99424484 1001 86380 86390 1
425532 99425532 1001 86380 86390 1
425666 99425666 1001 86380 86390 1
425421 99425421 1001 86380 86390 1
425427 99425427 1001 86380 86390 1
426844 99426844 1001 86380 86390 1
425950 99425950 1001 86380 86390 1
426087 99426087 1001 86380 86390 1
427443 99427443 1001 86380 86390 1
428528 99428528 1001 86380 86390 1
428711 99428711 1001 86380 86390 1
428420 99428420 1001 86380 86390 1
427923 99427923 1001 86380 86390 1
427779 99427779 1001 86380 86390 1
427630 99427630 1001 86380 86390 1
427670 99427670 1001 86380 86390 1
428937 99428937 1001 86380 86390 1
428964 99428964 1001 86380 86390 1
429084 99429084 1001 86380 86390 1
429011 99429011 1001 86380 86390 1
430249 99430249 1001 86380 86390 1
430407 99430407 1001 86380 86390 1
430570 99430570 1001 86380 86390 1
432022 99432022 1001 86380 86390 1
431707 99431707 1001 86380 86390 1
431254 99431254 1001 86380 86390 1
432279 99432279 1001 86380 86390 1
433581 99433581 1001 86380 86390 1
433692 99433692 1001 86380 86390 1
433474 99433474 1001 86380 86390 1
433331 99433331 1001 86380 86390 1
433099 99433099 1001 86380 86390 1
432653 99432653 1001 86380 86390 1
432656 99432656 1001 86380 86390 1
433754 99433754 1001 86380 86390 1
435048 99435048 1001 86380 86390 1
434817 99434817 1001 86380 86390 1
434343 99434343 1001 86380 86390 1
435550 99435550 1001 86380 86390 1
437074 99437074 1001 86380 86390 1
437147 99437147 1001 86380 86390 1
437055 99437055 1001 86380 86390 1
437012 99437012 1001 86380 86390 1
436826 99436826 1001 86380 86390 1
436344 99436344 1001 86380 86390 1
436469 99436469 1001 86380 86390 1
437309 99437309 1001 86380 86390 1
300628 99300628 1001 86380 86390 1
300659 99300659 1001 86380 86390 1
300200 99300200 1001 86380 86390 1
300153 99300153 1001 86380 86390 1
300778 99300778 1001 86380 86390 1
300857 99300857 1001 86380 86390 1
300754 99300754 1001 86380 86390 1
301351 99301351 1001 86380 86390 1
301469 99301469 1001 86380 86390 1
301156 99301156 1001 86380 86390 1
301171 99301171 1001 86380 86390 1
301011 99301011 1001 86380 86390 1
301080 99301080 1001 86380 86390 1
300984 99300984 1001 86380 86390 1
301724 99301724 1001 86380 86390 1
302192 99302192 1001 86380 86390 1
302059 99302059 1001 86380 86390 1
302164 99302164 1001 86380 86390 1
302063 99302063 1001 86380 86390 1
301772 99301772 1001 86380 86390 1
302394 99302394 1001 86380 86390 1
302412 99302412 1001 86380 86390 1
302581 99302581 1001 86380 86390 1
303127 99303127 1001 86380 86390 1
302860 99302860 1001 86380 86390 1
302966 99302966 1001 86380 86390 1
302906 99302906 1001 86380 86390 1
302773 99302773 1001 86380 86390 1
303209 99303209 1001 86380 86390 1
303354 99303354 1001 86380 86390 1
303647 99303647 1001 86380 86390 1
303621 99303621 1001 86380 86390 1
303523 99303523 1001 86380 86390 1
303540 99303540 1001 86380 86390 1
304199 99304199 1001 86380 86390 1
304139 99304139 1001 86380 86390 1
304747 99304747 1001 86380 86390 1
304537 99304537 1001 86380 86390 1
304274 99304274 1001 86380 86390 1
304906 99304906 1001 86380 86390 1
305660 99305660 1001 86380 86390 1
305542 99305542 1001 86380 86390 1
305275 99305275 1001 86380 86390 1
305393 99305393 1001 86380 86390 1
305387 99305387 1001 86380 86390 1
305207 99305207 1001 86380 86390 1
500064 99500064 1001 86380 86390 1
500111 99500111 1001 86380 86390 1
500124 99500124 1001 86380 86390 1
500662 99500662 1001 86380 86390 1
500453 99500453 1001 86380 86390 1
500596 99500596 1001 86380 86390 1
500554 99500554 1001 86380 86390 1
500213 99500213 1001 86380 86390 1
500930 99500930 1001 86380 86390 1
500883 99500883 1001 86380 86390 1
501571 99501571 1001 86380 86390 1
501368 99501368 1001 86380 86390 1
501137 99501137 1001 86380 86390 1
502352 99502352 1001 86380 86390 1
502353 99502353 1001 86380 86390 1
502383 99502383 1001 86380 86390 1
502202 99502202 1001 86380 86390 1
501885 99501885 1001 86380 86390 1
502048 99502048 1001 86380 86390 1
501998 99501998 1001 86380 86390 1
501999 99501999 1001 86380 86390 1
503078 99503078 1001 86380 86390 1
502706 99502706 1001 86380 86390 1
503425 99503425 1001 86380 86390 1
503374 99503374 1001 86380 86390 1
503467 99503467 1001 86380 86390 1
503442 99503442 1001 86380 86390 1
504114 99504114 1001 86380 86390 1
503985 99503985 1001 86380 86390 1
504115 99504115 1001 86380 86390 1
503839 99503839 1001 86380 86390 1
503829 99503829 1001 86380 86390 1
503807 99503807 1001 86380 86390 1
503501 99503501 1001 86380 86390 1
503646 99503646 1001 86380 86390 1
503647 99503647 1001 86380 86390 1
504127 99504127 1001 86380 86390 1
504287 99504287 1001 86380 86390 1
504829 99504829 1001 86380 86390 1
504944 99504944 1001 86380 86390 1
504634 99504634 1001 86380 86390 1
504535 99504535 1001 86380 86390 1
505615 99505615 1001 86380 86390 1
505456 99505456 1001 86380 86390 1
505253 99505253 1001 86380 86390 1
505241 99505241 1001 86380 86390 1
505181 99505181 1001 86380 86390 1
506407 99506407 1001 86380 86390 1
506042 99506042 1001 86380 86390 1
505997 99505997 1001 86380 86390 1
506623 99506623 1001 86380 86390 1
506758 99506758 1001 86380 86390 1
507297 99507297 1001 86380 86390 1
507031 99507031 1001 86380 86390 1
506890 99506890 1001 86380 86390 1
507627 99507627 1001 86380 86390 1
507451 99507451 1001 86380 86390 1
507431 99507431 1001 86380 86390 1
508076 99508076 1001 86380 86390 1
508105 99508105 1001 86380 86390 1
507994 99507994 1001 86380 86390 1
507944 99507944 1001 86380 86390 1
507972 99507972 1001 86380 86390 1
507975 99507975 1001 86380 86390 1
507709 99507709 1001 86380 86390 1
507739 99507739 1001 86380 86390 1
508952 99508952 1001 86380 86390 1
509030 99509030 1001 86380 86390 1
509031 99509031 1001 86380 86390 1
508920 99508920 1001 86380 86390 1
508851 99508851 1001 86380 86390 1
508552 99508552 1001 86380 86390 1
509231 99509231 1001 86380 86390 1
509142 99509142 1001 86380 86390 1
509135 99509135 1001 86380 86390 1
509865 99509865 1001 86380 86390 1
509553 99509553 1001 86380 86390 1
509633 99509633 1001 86380 86390 1
509536 99509536 1001 86380 86390 1
509450 99509450 1001 86380 86390 1
510018 99510018 1001 86380 86390 1
510086 99510086 1001 86380 86390 1
509906 99509906 1001 86380 86390 1
510681 99510681 1001 86380 86390 1
510373 99510373 1001 86380 86390 1
510841 99510841 1001 86380 86390 1
510898 99510898 1001 86380 86390 1
510730 99510730 1001 86380 86390 1
511440 99511440 1001 86380 86390 1
511309 99511309 1001 86380 86390 1
511139 99511139 1001 86380 86390 1
512265 99512265 1001 86380 86390 1
512055 99512055 1001 86380 86390 1
511861 99511861 1001 86380 86390 1
511789 99511789 1001 86380 86390 1
512489 99512489 1001 86380 86390 1
512400 99512400 1001 86380 86390 1
513177 99513177 1001 86380 86390 1
512796 99512796 1001 86380 86390 1
512994 99512994 1001 86380 86390 1
512840 99512840 1001 86380 86390 1
512615 99512615 1001 86380 86390 1
512669 99512669 1001 86380 86390 1
512660 99512660 1001 86380 86390 1
513255 99513255 1001 86380 86390 1
513394 99513394 1001 86380 86390 1
513763 99513763 1001 86380 86390 1
513652 99513652 1001 86380 86390 1
513552 99513552 1001 86380 86390 1
513524 99513524 1001 86380 86390 1
514088 99514088 1001 86380 86390 1
514815 99514815 1001 86380 86390 1
514738 99514738 1001 86380 86390 1
514726 99514726 1001 86380 86390 1
514514 99514514 1001 86380 86390 1
514592 99514592 1001 86380 86390 1
514505 99514505 1001 86380 86390 1
514394 99514394 1001 86380 86390 1
514339 99514339 1001 86380 86390 1
514895 99514895 1001 86380 86390 1
514897 99514897 1001 86380 86390 1
515030 99515030 1001 86380 86390 1
514982 99514982 1001 86380 86390 1
515711 99515711 1001 86380 86390 1
515803 99515803 1001 86380 86390 1
515731 99515731 1001 86380 86390 1
516452 99516452 1001 86380 86390 1
516213 99516213 1001 86380 86390 1
516203 99516203 1001 86380 86390 1
516117 99516117 1001 86380 86390 1
516677 99516677 1001 86380 86390 1
516682 99516682 1001 86380 86390 1
516647 99516647 1001 86380 86390 1
517200 99517200 1001 86380 86390 1
517189 99517189 1001 86380 86390 1
516959 99516959 1001 86380 86390 1
516879 99516879 1001 86380 86390 1
516894 99516894 1001 86380 86390 1
517475 99517475 1001 86380 86390 1
517386 99517386 1001 86380 86390 1
517528 99517528 1001 86380 86390 1
517441 99517441 1001 86380 86390 1
517364 99517364 1001 86380 86390 1
517458 99517458 1001 86380 86390 1
517628 99517628 1001 86380 86390 1
518341 99518341 1001 86380 86390 1
518177 99518177 1001 86380 86390 1
518285 99518285 1001 86380 86390 1
518957 99518957 1001 86380 86390 1
518867 99518867 1001 86380 86390 1
518897 99518897 1001 86380 86390 1
518738 99518738 1001 86380 86390 1
518561 99518561 1001 86380 86390 1
518380 99518380 1001 86380 86390 1
518460 99518460 1001 86380 86390 1
518422 99518422 1001 86380 86390 1
518545 99518545 1001 86380 86390 1
518482 99518482 1001 86380 86390 1
519175 99519175 1001 86380 86390 1
519569 99519569 1001 86380 86390 1
519353 99519353 1001 86380 86390 1
519868 99519868 1001 86380 86390 1
519832 99519832 1001 86380 86390 1
520303 99520303 1001 86380 86390 1
520189 99520189 1001 86380 86390 1
520166 99520166 1001 86380 86390 1
520039 99520039 1001 86380 86390 1
520068 99520068 1001 86380 86390 1
521440 99521440 1001 86380 86390 1
521443 99521443 1001 86380 86390 1
521408 99521408 1001 86380 86390 1
521409 99521409 1001 86380 86390 1
521375 99521375 1001 86380 86390 1
520860 99520860 1001 86380 86390 1
521038 99521038 1001 86380 86390 1
521620 99521620 1001 86380 86390 1
522133 99522133 1001 86380 86390 1
522076 99522076 1001 86380 86390 1
521988 99521988 1001 86380 86390 1
521727 99521727 1001 86380 86390 1
521769 99521769 1001 86380 86390 1
522967 99522967 1001 86380 86390 1
522973 99522973 1001 86380 86390 1
523078 99523078 1001 86380 86390 1
523001 99523001 1001 86380 86390 1
522900 99522900 1001 86380 86390 1
522721 99522721 1001 86380 86390 1
522524 99522524 1001 86380 86390 1
522591 99522591 1001 86380 86390 1
522528 99522528 1001 86380 86390 1
523794 99523794 1001 86380 86390 1
523885 99523885 1001 86380 86390 1
523594 99523594 1001 86380 86390 1
523375 99523375 1001 86380 86390 1
523431 99523431 1001 86380 86390 1
523527 99523527 1001 86380 86390 1
524027 99524027 1001 86380 86390 1
524118 99524118 1001 86380 86390 1
524486 99524486 1001 86380 86390 1
524414 99524414 1001 86380 86390 1
524216 99524216 1001 86380 86390 1
524179 99524179 1001 86380 86390 1
524848 99524848 1001 86380 86390 1
524933 99524933 1001 86380 86390 1
525395 99525395 1001 86380 86390 1
525511 99525511 1001 86380 86390 1
525353 99525353 1001 86380 86390 1
525252 99525252 1001 86380 86390 1
525214 99525214 1001 86380 86390 1
525370 99525370 1001 86380 86390 1
525082 99525082 1001 86380 86390 1
525012 99525012 1001 86380 86390 1
526232 99526232 1001 86380 86390 1
526246 99526246 1001 86380 86390 1
526399 99526399 1001 86380 86390 1
526407 99526407 1001 86380 86390 1
526331 99526331 1001 86380 86390 1
526099 99526099 1001 86380 86390 1
526074 99526074 1001 86380 86390 1
525948 99525948 1001 86380 86390 1
525826 99525826 1001 86380 86390 1
526474 99526474 1001 86380 86390 1
526468 99526468 1001 86380 86390 1
526520 99526520 1001 86380 86390 1
527248 99527248 1001 86380 86390 1
527221 99527221 1001 86380 86390 1
527164 99527164 1001 86380 86390 1
526851 99526851 1001 86380 86390 1
527922 99527922 1001 86380 86390 1
528040 99528040 1001 86380 86390 1
527911 99527911 1001 86380 86390 1
527976 99527976 1001 86380 86390 1
527780 99527780 1001 86380 86390 1
527719 99527719 1001 86380 86390 1
527737 99527737 1001 86380 86390 1
527623 99527623 1001 86380 86390 1
527639 99527639 1001 86380 86390 1
527590 99527590 1001 86380 86390 1
527526 99527526 1001 86380 86390 1
527581 99527581 1001 86380 86390 1
528085 99528085 1001 86380 86390 1
528608 99528608 1001 86380 86390 1
528461 99528461 1001 86380 86390 1
528398 99528398 1001 86380 86390 1
528478 99528478 1001 86380 86390 1
528419 99528419 1001 86380 86390 1
528370 99528370 1001 86380 86390 1
529115 99529115 1001 86380 86390 1
529142 99529142 1001 86380 86390 1
530523 99530523 1001 86380 86390 1
530442 99530442 1001 86380 86390 1
530529 99530529 1001 86380 86390 1
530276 99530276 1001 86380 86390 1
530035 99530035 1001 86380 86390 1
531206 99531206 1001 86380 86390 1
531224 99531224 1001 86380 86390 1
531302 99531302 1001 86380 86390 1
531072 99531072 1001 86380 86390 1
531003 99531003 1001 86380 86390 1
530941 99530941 1001 86380 86390 1
530775 99530775 1001 86380 86390 1
530789 99530789 1001 86380 86390 1
530882 99530882 1001 86380 86390 1
530967 99530967 1001 86380 86390 1
532202 99532202 1001 86380 86390 1
532175 99532175 1001 86380 86390 1
532081 99532081 1001 86380 86390 1
532094 99532094 1001 86380 86390 1
531890 99531890 1001 86380 86390 1
531867 99531867 1001 86380 86390 1
531748 99531748 1001 86380 86390 1
532390 99532390 1001 86380 86390 1
532393 99532393 1001 86380 86390 1
533043 99533043 1001 86380 86390 1
533150 99533150 1001 86380 86390 1
533811 99533811 1001 86380 86390 1
533493 99533493 1001 86380 86390 1
533998 99533998 1001 86380 86390 1
533909 99533909 1001 86380 86390 1
534017 99534017 1001 86380 86390 1
534664 99534664 1001 86380 86390 1
534663 99534663 1001 86380 86390 1
534463 99534463 1001 86380 86390 1
534078 99534078 1001 86380 86390 1
534069 99534069 1001 86380 86390 1
534771 99534771 1001 86380 86390 1
535137 99535137 1001 86380 86390 1
535117 99535117 1001 86380 86390 1
535582 99535582 1001 86380 86390 1
535712 99535712 1001 86380 86390 1
535700 99535700 1001 86380 86390 1
536275 99536275 1001 86380 86390 1
535957 99535957 1001 86380 86390 1
535933 99535933 1001 86380 86390 1
536090 99536090 1001 86380 86390 1
536347 99536347 1001 86380 86390 1
536465 99536465 1001 86380 86390 1
536521 99536521 1001 86380 86390 1
537102 99537102 1001 86380 86390 1
536964 99536964 1001 86380 86390 1
536927 99536927 1001 86380 86390 1
536953 99536953 1001 86380 86390 1
537166 99537166 1001 86380 86390 1
537895 99537895 1001 86380 86390 1
537610 99537610 1001 86380 86390 1
537755 99537755 1001 86380 86390 1
537639 99537639 1001 86380 86390 1
537704 99537704 1001 86380 86390 1
538081 99538081 1001 86380 86390 1
538032 99538032 1001 86380 86390 1
538168 99538168 1001 86380 86390 1
538730 99538730 1001 86380 86390 1
538672 99538672 1001 86380 86390 1
538436 99538436 1001 86380 86390 1
538527 99538527 1001 86380 86390 1
538215 99538215 1001 86380 86390 1
539577 99539577 1001 86380 86390 1
539450 99539450 1001 86380 86390 1
539554 99539554 1001 86380 86390 1
539295 99539295 1001 86380 86390 1
539030 99539030 1001 86380 86390 1
539738 99539738 1001 86380 86390 1
539764 99539764 1001 86380 86390 1
540450 99540450 1001 86380 86390 1
540124 99540124 1001 86380 86390 1
540060 99540060 1001 86380 86390 1
539970 99539970 1001 86380 86390 1
540563 99540563 1001 86380 86390 1
541216 99541216 1001 86380 86390 1
541116 99541116 1001 86380 86390 1
541878 99541878 1001 86380 86390 1
542310 99542310 1001 86380 86390 1
542285 99542285 1001 86380 86390 1
542242 99542242 1001 86380 86390 1
542862 99542862 1001 86380 86390 1
542801 99542801 1001 86380 86390 1
542705 99542705 1001 86380 86390 1
542669 99542669 1001 86380 86390 1
542527 99542527 1001 86380 86390 1
543745 99543745 1001 86380 86390 1
543586 99543586 1001 86380 86390 1
543455 99543455 1001 86380 86390 1
543550 99543550 1001 86380 86390 1
543422 99543422 1001 86380 86390 1
543275 99543275 1001 86380 86390 1
543878 99543878 1001 86380 86390 1
543984 99543984 1001 86380 86390 1
409892 779 1001 81420 82677 1
403050 1141 1001 47400 49137 1
423183 783 1001 6780 7857 1
400119 99400119 1001 86380 86390 1
400326 99400326 1001 86380 86390 1
400371 99400371 1001 86380 86390 1
400698 99400698 1001 86380 86390 1
400755 99400755 1001 86380 86390 1
400932 99400932 1001 86380 86390 1
401097 99401097 1001 86380 86390 1
401054 99401054 1001 86380 86390 1
401230 99401230 1001 86380 86390 1
401293 99401293 1001 86380 86390 1
401437 99401437 1001 86380 86390 1
401562 99401562 1001 86380 86390 1
401783 99401783 1001 86380 86390 1
401856 99401856 1001 86380 86390 1
402664 99402664 1001 86380 86390 1
403495 99403495 1001 86380 86390 1
403615 99403615 1001 86380 86390 1
403680 99403680 1001 86380 86390 1
403711 99403711 1001 86380 86390 1
403934 99403934 1001 86380 86390 1
404916 99404916 1001 86380 86390 1
404954 99404954 1001 86380 86390 1
405065 99405065 1001 86380 86390 1
405092 99405092 1001 86380 86390 1
405462 99405462 1001 86380 86390 1
405446 99405446 1001 86380 86390 1
405725 99405725 1001 86380 86390 1
405902 99405902 1001 86380 86390 1
406070 99406070 1001 86380 86390 1
406140 99406140 1001 86380 86390 1
406424 99406424 1001 86380 86390 1
407100 99407100 1001 86380 86390 1
407157 99407157 1001 86380 86390 1
407190 99407190 1001 86380 86390 1
407417 99407417 1001 86380 86390 1
407506 99407506 1001 86380 86390 1
407865 99407865 1001 86380 86390 1
407906 99407906 1001 86380 86390 1
408349 99408349 1001 86380 86390 1
408429 99408429 1001 86380 86390 1
408410 99408410 1001 86380 86390 1
408590 99408590 1001 86380 86390 1
408637 99408637 1001 86380 86390 1
408569 99408569 1001 86380 86390 1
408827 99408827 1001 86380 86390 1
409213 99409213 1001 86380 86390 1
409266 99409266 1001 86380 86390 1
409416 99409416 1001 86380 86390 1
409786 99409786 1001 86380 86390 1
410928 99410928 1001 86380 86390 1
411298 99411298 1001 86380 86390 1
411510 99411510 1001 86380 86390 1
411656 99411656 1001 86380 86390 1
411913 99411913 1001 86380 86390 1
412172 99412172 1001 86380 86390 1
412393 99412393 1001 86380 86390 1
412379 99412379 1001 86380 86390 1
413636 99413636 1001 86380 86390 1
413326 99413326 1001 86380 86390 1
412907 99412907 1001 86380 86390 1
412719 99412719 1001 86380 86390 1
412782 99412782 1001 86380 86390 1
413796 99413796 1001 86380 86390 1
415311 99415311 1001 86380 86390 1
414744 99414744 1001 86380 86390 1
414412 99414412 1001 86380 86390 1
415505 99415505 1001 86380 86390 1
415374 99415374 1001 86380 86390 1
415384 99415384 1001 86380 86390 1
416739 99416739 1001 86380 86390 1
416643 99416643 1001 86380 86390 1
416551 99416551 1001 86380 86390 1
416416 99416416 1001 86380 86390 1
416576 99416576 1001 86380 86390 1
416057 99416057 1001 86380 86390 1
415940 99415940 1001 86380 86390 1
415823 99415823 1001 86380 86390 1
417258 99417258 1001 86380 86390 1
417193 99417193 1001 86380 86390 1
418735 99418735 1001 86380 86390 1
418709 99418709 1001 86380 86390 1
418452 99418452 1001 86380 86390 1
418336 99418336 1001 86380 86390 1
417799 99417799 1001 86380 86390 1
419193 99419193 1001 86380 86390 1
418839 99418839 1001 86380 86390 1
420379 99420379 1001 86380 86390 1
420215 99420215 1001 86380 86390 1
420515 99420515 1001 86380 86390 1
420661 99420661 1001 86380 86390 1
420760 99420760 1001 86380 86390 1
420609 99420609 1001 86380 86390 1
421870 99421870 1001 86380 86390 1
421537 99421537 1001 86380 86390 1
421582 99421582 1001 86380 86390 1
421228 99421228 1001 86380 86390 1
422359 99422359 1001 86380 86390 1
423309 99423309 1001 86380 86390 1
423137 99423137 1001 86380 86390 1
422978 99422978 1001 86380 86390 1
422595 99422595 1001 86380 86390 1
422806 99422806 1001 86380 86390 1
425300 99425300 1001 86380 86390 1
424904 99424904 1001 86380 86390 1
424492 99424492 1001 86380 86390 1
426697 99426697 1001 86380 86390 1
426983 99426983 1001 86380 86390 1
426622 99426622 1001 86380 86390 1
426257 99426257 1001 86380 86390 1
427258 99427258 1001 86380 86390 1
427466 99427466 1001 86380 86390 1
428543 99428543 1001 86380 86390 1
428386 99428386 1001 86380 86390 1
428436 99428436 1001 86380 86390 1
428262 99428262 1001 86380 86390 1
427571 99427571 1001 86380 86390 1
428833 99428833 1001 86380 86390 1
430079 99430079 1001 86380 86390 1
429368 99429368 1001 86380 86390 1
429180 99429180 1001 86380 86390 1
429416 99429416 1001 86380 86390 1
429378 99429378 1001 86380 86390 1
430522 99430522 1001 86380 86390 1
431995 99431995 1001 86380 86390 1
431717 99431717 1001 86380 86390 1
431879 99431879 1001 86380 86390 1
431322 99431322 1001 86380 86390 1
431620 99431620 1001 86380 86390 1
431176 99431176 1001 86380 86390 1
430985 99430985 1001 86380 86390 1
431167 99431167 1001 86380 86390 1
433329 99433329 1001 86380 86390 1
433648 99433648 1001 86380 86390 1
433408 99433408 1001 86380 86390 1
433241 99433241 1001 86380 86390 1
433085 99433085 1001 86380 86390 1
433188 99433188 1001 86380 86390 1
432763 99432763 1001 86380 86390 1
434117 99434117 1001 86380 86390 1
434126 99434126 1001 86380 86390 1
435154 99435154 1001 86380 86390 1
435390 99435390 1001 86380 86390 1
434885 99434885 1001 86380 86390 1
434891 99434891 1001 86380 86390 1
434362 99434362 1001 86380 86390 1
435623 99435623 1001 86380 86390 1
435490 99435490 1001 86380 86390 1
437111 99437111 1001 86380 86390 1
436428 99436428 1001 86380 86390 1
436651 99436651 1001 86380 86390 1
436006 99436006 1001 86380 86390 1
437186 99437186 1001 86380 86390 1
437285 99437285 1001 86380 86390 1
300727 99300727 1001 86380 86390 1
300698 99300698 1001 86380 86390 1
300369 99300369 1001 86380 86390 1
300155 99300155 1001 86380 86390 1
300301 99300301 1001 86380 86390 1
300925 99300925 1001 86380 86390 1
301435 99301435 1001 86380 86390 1
301423 99301423 1001 86380 86390 1
301548 99301548 1001 86380 86390 1
301272 99301272 1001 86380 86390 1
300940 99300940 1001 86380 86390 1
301084 99301084 1001 86380 86390 1
301008 99301008 1001 86380 86390 1
301035 99301035 1001 86380 86390 1
301656 99301656 1001 86380 86390 1
301645 99301645 1001 86380 86390 1
301702 99301702 1001 86380 86390 1
301652 99301652 1001 86380 86390 1
302369 99302369 1001 86380 86390 1
301927 99301927 1001 86380 86390 1
302861 99302861 1001 86380 86390 1
302946 99302946 1001 86380 86390 1
302671 99302671 1001 86380 86390 1
303366 99303366 1001 86380 86390 1
303380 99303380 1001 86380 86390 1
303946 99303946 1001 86380 86390 1
303908 99303908 1001 86380 86390 1
303975 99303975 1001 86380 86390 1
303976 99303976 1001 86380 86390 1
303951 99303951 1001 86380 86390 1
303993 99303993 1001 86380 86390 1
303813 99303813 1001 86380 86390 1
303589 99303589 1001 86380 86390 1
304112 99304112 1001 86380 86390 1
304666 99304666 1001 86380 86390 1
304679 99304679 1001 86380 86390 1
304752 99304752 1001 86380 86390 1
304565 99304565 1001 86380 86390 1
304476 99304476 1001 86380 86390 1
304558 99304558 1001 86380 86390 1
304457 99304457 1001 86380 86390 1
304295 99304295 1001 86380 86390 1
304261 99304261 1001 86380 86390 1
304960 99304960 1001 86380 86390 1
305487 99305487 1001 86380 86390 1
305555 99305555 1001 86380 86390 1
305405 99305405 1001 86380 86390 1
305374 99305374 1001 86380 86390 1
500699 99500699 1001 86380 86390 1
500651 99500651 1001 86380 86390 1
500664 99500664 1001 86380 86390 1
500706 99500706 1001 86380 86390 1
500451 99500451 1001 86380 86390 1
500335 99500335 1001 86380 86390 1
500347 99500347 1001 86380 86390 1
500973 99500973 1001 86380 86390 1
501552 99501552 1001 86380 86390 1
501518 99501518 1001 86380 86390 1
501507 99501507 1001 86380 86390 1
501317 99501317 1001 86380 86390 1
501410 99501410 1001 86380 86390 1
501214 99501214 1001 86380 86390 1
501056 99501056 1001 86380 86390 1
501758 99501758 1001 86380 86390 1
501799 99501799 1001 86380 86390 1
501709 99501709 1001 86380 86390 1
502378 99502378 1001 86380 86390 1
502210 99502210 1001 86380 86390 1
501973 99501973 1001 86380 86390 1
502662 99502662 1001 86380 86390 1
502624 99502624 1001 86380 86390 1
502513 99502513 1001 86380 86390 1
503085 99503085 1001 86380 86390 1
503401 99503401 1001 86380 86390 1
504112 99504112 1001 86380 86390 1
503913 99503913 1001 86380 86390 1
503616 99503616 1001 86380 86390 1
504211 99504211 1001 86380 86390 1
504150 99504150 1001 86380 86390 1
504427 99504427 1001 86380 86390 1
504492 99504492 1001 86380 86390 1
504396 99504396 1001 86380 86390 1
504435 99504435 1001 86380 86390 1
504999 99504999 1001 86380 86390 1
505365 99505365 1001 86380 86390 1
505158 99505158 1001 86380 86390 1
505355 99505355 1001 86380 86390 1
505810 99505810 1001 86380 86390 1
505801 99505801 1001 86380 86390 1
506481 99506481 1001 86380 86390 1
506443 99506443 1001 86380 86390 1
506431 99506431 1001 86380 86390 1
506458 99506458 1001 86380 86390 1
506538 99506538 1001 86380 86390 1
506504 99506504 1001 86380 86390 1
506357 99506357 1001 86380 86390 1
506231 99506231 1001 86380 86390 1
506056 99506056 1001 86380 86390 1
505991 99505991 1001 86380 86390 1
506125 99506125 1001 86380 86390 1
506127 99506127 1001 86380 86390 1
505998 99505998 1001 86380 86390 1
506142 99506142 1001 86380 86390 1
506026 99506026 1001 86380 86390 1
506610 99506610 1001 86380 86390 1
506679 99506679 1001 86380 86390 1
506770 99506770 1001 86380 86390 1
507196 99507196 1001 86380 86390 1
507505 99507505 1001 86380 86390 1
508108 99508108 1001 86380 86390 1
508137 99508137 1001 86380 86390 1
507798 99507798 1001 86380 86390 1
508267 99508267 1001 86380 86390 1
508793 99508793 1001 86380 86390 1
508641 99508641 1001 86380 86390 1
508644 99508644 1001 86380 86390 1
509242 99509242 1001 86380 86390 1
509255 99509255 1001 86380 86390 1
509813 99509813 1001 86380 86390 1
509410 99509410 1001 86380 86390 1
509426 99509426 1001 86380 86390 1
509314 99509314 1001 86380 86390 1
510098 99510098 1001 86380 86390 1
510102 99510102 1001 86380 86390 1
510704 99510704 1001 86380 86390 1
510643 99510643 1001 86380 86390 1
510609 99510609 1001 86380 86390 1
510720 99510720 1001 86380 86390 1
510497 99510497 1001 86380 86390 1
510416 99510416 1001 86380 86390 1
510494 99510494 1001 86380 86390 1
510241 99510241 1001 86380 86390 1
510267 99510267 1001 86380 86390 1
510178 99510178 1001 86380 86390 1
510739 99510739 1001 86380 86390 1
510756 99510756 1001 86380 86390 1
511539 99511539 1001 86380 86390 1
511181 99511181 1001 86380 86390 1
511345 99511345 1001 86380 86390 1
510970 99510970 1001 86380 86390 1
512225 99512225 1001 86380 86390 1
512061 99512061 1001 86380 86390 1
512146 99512146 1001 86380 86390 1
511815 99511815 1001 86380 86390 1
511858 99511858 1001 86380 86390 1
513202 99513202 1001 86380 86390 1
512928 99512928 1001 86380 86390 1
512744 99512744 1001 86380 86390 1
512681 99512681 1001 86380 86390 1
512785 99512785 1001 86380 86390 1
513361 99513361 1001 86380 86390 1
514020 99514020 1001 86380 86390 1
513632 99513632 1001 86380 86390 1
513608 99513608 1001 86380 86390 1
513584 99513584 1001 86380 86390 1
513457 99513457 1001 86380 86390 1
513445 99513445 1001 86380 86390 1
513587 99513587 1001 86380 86390 1
513614 99513614 1001 86380 86390 1
513827 99513827 1001 86380 86390 1
514084 99514084 1001 86380 86390 1
514207 99514207 1001 86380 86390 1
514800 99514800 1001 86380 86390 1
514528 99514528 1001 86380 86390 1
514632 99514632 1001 86380 86390 1
514532 99514532 1001 86380 86390 1
514262 99514262 1001 86380 86390 1
514243 99514243 1001 86380 86390 1
514978 99514978 1001 86380 86390 1
515033 99515033 1001 86380 86390 1
515305 99515305 1001 86380 86390 1
515218 99515218 1001 86380 86390 1
515207 99515207 1001 86380 86390 1
515213 99515213 1001 86380 86390 1
515850 99515850 1001 86380 86390 1
516355 99516355 1001 86380 86390 1
516462 99516462 1001 86380 86390 1
516400 99516400 1001 86380 86390 1
516279 99516279 1001 86380 86390 1
515979 99515979 1001 86380 86390 1
515898 99515898 1001 86380 86390 1
516619 99516619 1001 86380 86390 1
517239 99517239 1001 86380 86390 1
517241 99517241 1001 86380 86390 1
517109 99517109 1001 86380 86390 1
517025 99517025 1001 86380 86390 1
516743 99516743 1001 86380 86390 1
516852 99516852 1001 86380 86390 1
517355 99517355 1001 86380 86390 1
517472 99517472 1001 86380 86390 1
518073 99518073 1001 86380 86390 1
517997 99517997 1001 86380 86390 1
518010 99518010 1001 86380 86390 1
517990 99517990 1001 86380 86390 1
518153 99518153 1001 86380 86390 1
517758 99517758 1001 86380 86390 1
517554 99517554 1001 86380 86390 1
517749 99517749 1001 86380 86390 1
518179 99518179 1001 86380 86390 1
518825 99518825 1001 86380 86390 1
518592 99518592 1001 86380 86390 1
518659 99518659 1001 86380 86390 1
518519 99518519 1001 86380 86390 1
519000 99519000 1001 86380 86390 1
519702 99519702 1001 86380 86390 1
519582 99519582 1001 86380 86390 1
519322 99519322 1001 86380 86390 1
519195 99519195 1001 86380 86390 1
520011 99520011 1001 86380 86390 1
519834 99519834 1001 86380 86390 1
520606 99520606 1001 86380 86390 1
520357 99520357 1001 86380 86390 1
520276 99520276 1001 86380 86390 1
520047 99520047 1001 86380 86390 1
520217 99520217 1001 86380 86390 1
520792 99520792 1001 86380 86390 1
520799 99520799 1001 86380 86390 1
521066 99521066 1001 86380 86390 1
521164 99521164 1001 86380 86390 1
521218 99521218 1001 86380 86390 1
521258 99521258 1001 86380 86390 1
520936 99520936 1001 86380 86390 1
521665 99521665 1001 86380 86390 1
522189 99522189 1001 86380 86390 1
522184 99522184 1001 86380 86390 1
522059 99522059 1001 86380 86390 1
521803 99521803 1001 86380 86390 1
521862 99521862 1001 86380 86390 1
522391 99522391 1001 86380 86390 1
522495 99522495 1001 86380 86390 1
522981 99522981 1001 86380 86390 1
522804 99522804 1001 86380 86390 1
522568 99522568 1001 86380 86390 1
523288 99523288 1001 86380 86390 1
523747 99523747 1001 86380 86390 1
523557 99523557 1001 86380 86390 1
523665 99523665 1001 86380 86390 1
523426 99523426 1001 86380 86390 1
523491 99523491 1001 86380 86390 1
524023 99524023 1001 86380 86390 1
524260 99524260 1001 86380 86390 1
524314 99524314 1001 86380 86390 1
525187 99525187 1001 86380 86390 1
525217 99525217 1001 86380 86390 1
525196 99525196 1001 86380 86390 1
525061 99525061 1001 86380 86390 1
525765 99525765 1001 86380 86390 1
525719 99525719 1001 86380 86390 1
525771 99525771 1001 86380 86390 1
525798 99525798 1001 86380 86390 1
525722 99525722 1001 86380 86390 1
526411 99526411 1001 86380 86390 1
526048 99526048 1001 86380 86390 1
525808 99525808 1001 86380 86390 1
525810 99525810 1001 86380 86390 1
525812 99525812 1001 86380 86390 1
526426 99526426 1001 86380 86390 1
527097 99527097 1001 86380 86390 1
527176 99527176 1001 86380 86390 1
526784 99526784 1001 86380 86390 1
526639 99526639 1001 86380 86390 1
527985 99527985 1001 86380 86390 1
527949 99527949 1001 86380 86390 1
527989 99527989 1001 86380 86390 1
527928 99527928 1001 86380 86390 1
528064 99528064 1001 86380 86390 1
527722 99527722 1001 86380 86390 1
527762 99527762 1001 86380 86390 1
527752 99527752 1001 86380 86390 1
528812 99528812 1001 86380 86390 1
528803 99528803 1001 86380 86390 1
528641 99528641 1001 86380 86390 1
529016 99529016 1001 86380 86390 1
529704 99529704 1001 86380 86390 1
529493 99529493 1001 86380 86390 1
529269 99529269 1001 86380 86390 1
529207 99529207 1001 86380 86390 1
529877 99529877 1001 86380 86390 1
529775 99529775 1001 86380 86390 1
529879 99529879 1001 86380 86390 1
530426 99530426 1001 86380 86390 1
530444 99530444 1001 86380 86390 1
530407 99530407 1001 86380 86390 1
530487 99530487 1001 86380 86390 1
529961 99529961 1001 86380 86390 1
530633 99530633 1001 86380 86390 1
530700 99530700 1001 86380 86390 1
531151 99531151 1001 86380 86390 1
530987 99530987 1001 86380 86390 1
530777 99530777 1001 86380 86390 1
530959 99530959 1001 86380 86390 1
530952 99530952 1001 86380 86390 1
531389 99531389 1001 86380 86390 1
531483 99531483 1001 86380 86390 1
531380 99531380 1001 86380 86390 1
531499 99531499 1001 86380 86390 1
531540 99531540 1001 86380 86390 1
531544 99531544 1001 86380 86390 1
532083 99532083 1001 86380 86390 1
532186 99532186 1001 86380 86390 1
531959 99531959 1001 86380 86390 1
531602 99531602 1001 86380 86390 1
531645 99531645 1001 86380 86390 1
531736 99531736 1001 86380 86390 1
532388 99532388 1001 86380 86390 1
532696 99532696 1001 86380 86390 1
532757 99532757 1001 86380 86390 1
532488 99532488 1001 86380 86390 1
532552 99532552 1001 86380 86390 1
533142 99533142 1001 86380 86390 1
533824 99533824 1001 86380 86390 1
533734 99533734 1001 86380 86390 1
533518 99533518 1001 86380 86390 1
533482 99533482 1001 86380 86390 1
533242 99533242 1001 86380 86390 1
533971 99533971 1001 86380 86390 1
533912 99533912 1001 86380 86390 1
533925 99533925 1001 86380 86390 1
533990 99533990 1001 86380 86390 1
534548 99534548 1001 86380 86390 1
534340 99534340 1001 86380 86390 1
534408 99534408 1001 86380 86390 1
534398 99534398 1001 86380 86390 1
534197 99534197 1001 86380 86390 1
534100 99534100 1001 86380 86390 1
534798 99534798 1001 86380 86390 1
534786 99534786 1001 86380 86390 1
534748 99534748 1001 86380 86390 1
535436 99535436 1001 86380 86390 1
535393 99535393 1001 86380 86390 1
535188 99535188 1001 86380 86390 1
535244 99535244 1001 86380 86390 1
535272 99535272 1001 86380 86390 1
535131 99535131 1001 86380 86390 1
535263 99535263 1001 86380 86390 1
535200 99535200 1001 86380 86390 1
535252 99535252 1001 86380 86390 1
535097 99535097 1001 86380 86390 1
534989 99534989 1001 86380 86390 1
535604 99535604 1001 86380 86390 1
536134 99536134 1001 86380 86390 1
536164 99536164 1001 86380 86390 1
535926 99535926 1001 86380 86390 1
536386 99536386 1001 86380 86390 1
536394 99536394 1001 86380 86390 1
537009 99537009 1001 86380 86390 1
537046 99537046 1001 86380 86390 1
536844 99536844 1001 86380 86390 1
536846 99536846 1001 86380 86390 1
536729 99536729 1001 86380 86390 1
537314 99537314 1001 86380 86390 1
537916 99537916 1001 86380 86390 1
537696 99537696 1001 86380 86390 1
538018 99538018 1001 86380 86390 1
538667 99538667 1001 86380 86390 1
538468 99538468 1001 86380 86390 1
538507 99538507 1001 86380 86390 1
538510 99538510 1001 86380 86390 1
538433 99538433 1001 86380 86390 1
538591 99538591 1001 86380 86390 1
538208 99538208 1001 86380 86390 1
539437 99539437 1001 86380 86390 1
539527 99539527 1001 86380 86390 1
539583 99539583 1001 86380 86390 1
539522 99539522 1001 86380 86390 1
539254 99539254 1001 86380 86390 1
539397 99539397 1001 86380 86390 1
539298 99539298 1001 86380 86390 1
539390 99539390 1001 86380 86390 1
539378 99539378 1001 86380 86390 1
539418 99539418 1001 86380 86390 1
539382 99539382 1001 86380 86390 1
539168 99539168 1001 86380 86390 1
540236 99540236 1001 86380 86390 1
540075 99540075 1001 86380 86390 1
539934 99539934 1001 86380 86390 1
540636 99540636 1001 86380 86390 1
540565 99540565 1001 86380 86390 1
540488 99540488 1001 86380 86390 1
541232 99541232 1001 86380 86390 1
541050 99541050 1001 86380 86390 1
540924 99540924 1001 86380 86390 1
540868 99540868 1001 86380 86390 1
541376 99541376 1001 86380 86390 1
542012 99542012 1001 86380 86390 1
541641 99541641 1001 86380 86390 1
542442 99542442 1001 86380 86390 1
542469 99542469 1001 86380 86390 1
542981 99542981 1001 86380 86390 1
542982 99542982 1001 86380 86390 1
543008 99543008 1001 86380 86390 1
543707 99543707 1001 86380 86390 1
543583 99543583 1001 86380 86390 1
543584 99543584 1001 86380 86390 1
543677 99543677 1001 86380 86390 1
543652 99543652 1001 86380 86390 1
543478 99543478 1001 86380 86390 1
543173 99543173 1001 86380 86390 1
543161 99543161 1001 86380 86390 1
543896 99543896 1001 86380 86390 1
544452 99544452 1001 86380 86390 1
544239 99544239 1001 86380 86390 1
544364 99544364 1001 86380 86390 1
544044 99544044 1001 86380 86390 1
543982 99543982 1001 86380 86390 1
400275 99400275 1001 86380 86390 1
400348 99400348 1001 86380 86390 1
401440 99401440 1001 86380 86390 1
401400 99401400 1001 86380 86390 1
401699 99401699 1001 86380 86390 1
401839 99401839 1001 86380 86390 1
401984 99401984 1001 86380 86390 1
402746 99402746 1001 86380 86390 1
403250 99403250 1001 86380 86390 1
403532 99403532 1001 86380 86390 1
403854 99403854 1001 86380 86390 1
404037 99404037 1001 86380 86390 1
404165 99404165 1001 86380 86390 1
404211 99404211 1001 86380 86390 1
405085 99405085 1001 86380 86390 1
405105 99405105 1001 86380 86390 1
405154 99405154 1001 86380 86390 1
405132 99405132 1001 86380 86390 1
405277 99405277 1001 86380 86390 1
405382 99405382 1001 86380 86390 1
405414 99405414 1001 86380 86390 1
405485 99405485 1001 86380 86390 1
405419 99405419 1001 86380 86390 1
405631 99405631 1001 86380 86390 1
405775 99405775 1001 86380 86390 1
406165 99406165 1001 86380 86390 1
406212 99406212 1001 86380 86390 1
406805 99406805 1001 86380 86390 1
406909 99406909 1001 86380 86390 1
407930 99407930 1001 86380 86390 1
407912 99407912 1001 86380 86390 1
408741 99408741 1001 86380 86390 1
409256 99409256 1001 86380 86390 1
409398 99409398 1001 86380 86390 1
409506 99409506 1001 86380 86390 1
409640 99409640 1001 86380 86390 1
409599 99409599 1001 86380 86390 1
409738 99409738 1001 86380 86390 1
410421 99410421 1001 86380 86390 1
410640 99410640 1001 86380 86390 1
410746 99410746 1001 86380 86390 1
410848 99410848 1001 86380 86390 1
410986 99410986 1001 86380 86390 1
411360 99411360 1001 86380 86390 1
413527 99413527 1001 86380 86390 1
413080 99413080 1001 86380 86390 1
413973 99413973 1001 86380 86390 1
413930 99413930 1001 86380 86390 1
415241 99415241 1001 86380 86390 1
415159 99415159 1001 86380 86390 1
414740 99414740 1001 86380 86390 1
414549 99414549 1001 86380 86390 1
414646 99414646 1001 86380 86390 1
414649 99414649 1001 86380 86390 1
414428 99414428 1001 86380 86390 1
414387 99414387 1001 86380 86390 1
414440 99414440 1001 86380 86390 1
415553 99415553 1001 86380 86390 1
416912 99416912 1001 86380 86390 1
416619 99416619 1001 86380 86390 1
416687 99416687 1001 86380 86390 1
416534 99416534 1001 86380 86390 1
415918 99415918 1001 86380 86390 1
415900 99415900 1001 86380 86390 1
418800 99418800 1001 86380 86390 1
418677 99418677 1001 86380 86390 1
418512 99418512 1001 86380 86390 1
418762 99418762 1001 86380 86390 1
418782 99418782 1001 86380 86390 1
418783 99418783 1001 86380 86390 1
417797 99417797 1001 86380 86390 1
418005 99418005 1001 86380 86390 1
417619 99417619 1001 86380 86390 1
418023 99418023 1001 86380 86390 1
418890 99418890 1001 86380 86390 1
419086 99419086 1001 86380 86390 1
420333 99420333 1001 86380 86390 1
420067 99420067 1001 86380 86390 1
420166 99420166 1001 86380 86390 1
419988 99419988 1001 86380 86390 1
419832 99419832 1001 86380 86390 1
419230 99419230 1001 86380 86390 1
421781 99421781 1001 86380 86390 1
421316 99421316 1001 86380 86390 1
421603 99421603 1001 86380 86390 1
421222 99421222 1001 86380 86390 1
420907 99420907 1001 86380 86390 1
422219 99422219 1001 86380 86390 1
422370 99422370 1001 86380 86390 1
423441 99423441 1001 86380 86390 1
423329 99423329 1001 86380 86390 1
422961 99422961 1001 86380 86390 1
423246 99423246 1001 86380 86390 1
422658 99422658 1001 86380 86390 1
422610 99422610 1001 86380 86390 1
422787 99422787 1001 86380 86390 1
424005 99424005 1001 86380 86390 1
423817 99423817 1001 86380 86390 1
425124 99425124 1001 86380 86390 1
424615 99424615 1001 86380 86390 1
424868 99424868 1001 86380 86390 1
424869 99424869 1001 86380 86390 1
424389 99424389 1001 86380 86390 1
424444 99424444 1001 86380 86390 1
425697 99425697 1001 86380 86390 1
425591 99425591 1001 86380 86390 1
426764 99426764 1001 86380 86390 1
427061 99427061 1001 86380 86390 1
426351 99426351 1001 86380 86390 1
426360 99426360 1001 86380 86390 1
425942 99425942 1001 86380 86390 1
427529 99427529 1001 86380 86390 1
427403 99427403 1001 86380 86390 1
428220 99428220 1001 86380 86390 1
428271 99428271 1001 86380 86390 1
427606 99427606 1001 86380 86390 1
427569 99427569 1001 86380 86390 1
427647 99427647 1001 86380 86390 1
429160 99429160 1001 86380 86390 1
429202 99429202 1001 86380 86390 1
429493 99429493 1001 86380 86390 1
430505 99430505 1001 86380 86390 1
430740 99430740 1001 86380 86390 1
430403 99430403 1001 86380 86390 1
430499 99430499 1001 86380 86390 1
431791 99431791 1001 86380 86390 1
431803 99431803 1001 86380 86390 1
431973 99431973 1001 86380 86390 1
431641 99431641 1001 86380 86390 1
431090 99431090 1001 86380 86390 1
432361 99432361 1001 86380 86390 1
433562 99433562 1001 86380 86390 1
433420 99433420 1001 86380 86390 1
433281 99433281 1001 86380 86390 1
433173 99433173 1001 86380 86390 1
432494 99432494 1001 86380 86390 1
432511 99432511 1001 86380 86390 1
432783 99432783 1001 86380 86390 1
434062 99434062 1001 86380 86390 1
433830 99433830 1001 86380 86390 1
434130 99434130 1001 86380 86390 1
433958 99433958 1001 86380 86390 1
435393 99435393 1001 86380 86390 1
435306 99435306 1001 86380 86390 1
434396 99434396 1001 86380 86390 1
434232 99434232 1001 86380 86390 1
434306 99434306 1001 86380 86390 1
435765 99435765 1001 86380 86390 1
436727 99436727 1001 86380 86390 1
435915 99435915 1001 86380 86390 1
300072 99300072 1001 86380 86390 1
300034 99300034 1001 86380 86390 1
300079 99300079 1001 86380 86390 1
300408 99300408 1001 86380 86390 1
300448 99300448 1001 86380 86390 1
300438 99300438 1001 86380 86390 1
300779 99300779 1001 86380 86390 1
301384 99301384 1001 86380 86390 1
301260 99301260 1001 86380 86390 1
301327 99301327 1001 86380 86390 1
301074 99301074 1001 86380 86390 1
302233 99302233 1001 86380 86390 1
302546 99302546 1001 86380 86390 1
303904 99303904 1001 86380 86390 1
303850 99303850 1001 86380 86390 1
303787 99303787 1001 86380 86390 1
303544 99303544 1001 86380 86390 1
304172 99304172 1001 86380 86390 1
304140 99304140 1001 86380 86390 1
304039 99304039 1001 86380 86390 1
304092 99304092 1001 86380 86390 1
304709 99304709 1001 86380 86390 1
304736 99304736 1001 86380 86390 1
304714 99304714 1001 86380 86390 1
304491 99304491 1001 86380 86390 1
304634 99304634 1001 86380 86390 1
305029 99305029 1001 86380 86390 1
305624 99305624 1001 86380 86390 1
305523 99305523 1001 86380 86390 1
305503 99305503 1001 86380 86390 1
305429 99305429 1001 86380 86390 1
305451 99305451 1001 86380 86390 1
305197 99305197 1001 86380 86390 1
305146 99305146 1001 86380 86390 1
305110 99305110 1001 86380 86390 1
500083 99500083 1001 86380 86390 1
500045 99500045 1001 86380 86390 1
500214 99500214 1001 86380 86390 1
500230 99500230 1001 86380 86390 1
500942 99500942 1001 86380 86390 1
500949 99500949 1001 86380 86390 1
500964 99500964 1001 86380 86390 1
501553 99501553 1001 86380 86390 1
501580 99501580 1001 86380 86390 1
501142 99501142 1001 86380 86390 1
501030 99501030 1001 86380 86390 1
502409 99502409 1001 86380 86390 1
502152 99502152 1001 86380 86390 1
502041 99502041 1001 86380 86390 1
501968 99501968 1001 86380 86390 1
502008 99502008 1001 86380 86390 1
502593 99502593 1001 86380 86390 1
502586 99502586 1001 86380 86390 1
502549 99502549 1001 86380 86390 1
503083 99503083 1001 86380 86390 1
502748 99502748 1001 86380 86390 1
502723 99502723 1001 86380 86390 1
502857 99502857 1001 86380 86390 1
502794 99502794 1001 86380 86390 1
503292 99503292 1001 86380 86390 1
503322 99503322 1001 86380 86390 1
503376 99503376 1001 86380 86390 1
503942 99503942 1001 86380 86390 1
504037 99504037 1001 86380 86390 1
503882 99503882 1001 86380 86390 1
503561 99503561 1001 86380 86390 1
503569 99503569 1001 86380 86390 1
504907 99504907 1001 86380 86390 1
504925 99504925 1001 86380 86390 1
504547 99504547 1001 86380 86390 1
504580 99504580 1001 86380 86390 1
504324 99504324 1001 86380 86390 1
505020 99505020 1001 86380 86390 1
505008 99505008 1001 86380 86390 1
505580 99505580 1001 86380 86390 1
505743 99505743 1001 86380 86390 1
505744 99505744 1001 86380 86390 1
505913 99505913 1001 86380 86390 1
506514 99506514 1001 86380 86390 1
506543 99506543 1001 86380 86390 1
506079 99506079 1001 86380 86390 1
506614 99506614 1001 86380 86390 1
506604 99506604 1001 86380 86390 1
507388 99507388 1001 86380 86390 1
507316 99507316 1001 86380 86390 1
507241 99507241 1001 86380 86390 1
507066 99507066 1001 86380 86390 1
507447 99507447 1001 86380 86390 1
507974 99507974 1001 86380 86390 1
508366 99508366 1001 86380 86390 1
508446 99508446 1001 86380 86390 1
508333 99508333 1001 86380 86390 1
508701 99508701 1001 86380 86390 1
508730 99508730 1001 86380 86390 1
508696 99508696 1001 86380 86390 1
508750 99508750 1001 86380 86390 1
508854 99508854 1001 86380 86390 1
508456 99508456 1001 86380 86390 1
509229 99509229 1001 86380 86390 1
509093 99509093 1001 86380 86390 1
509666 99509666 1001 86380 86390 1
509318 99509318 1001 86380 86390 1
509459 99509459 1001 86380 86390 1
510538 99510538 1001 86380 86390 1
510606 99510606 1001 86380 86390 1
510491 99510491 1001 86380 86390 1
510132 99510132 1001 86380 86390 1
510185 99510185 1001 86380 86390 1
510750 99510750 1001 86380 86390 1
510731 99510731 1001 86380 86390 1
511503 99511503 1001 86380 86390 1
511441 99511441 1001 86380 86390 1
511500 99511500 1001 86380 86390 1
511048 99511048 1001 86380 86390 1
510972 99510972 1001 86380 86390 1
510963 99510963 1001 86380 86390 1
511563 99511563 1001 86380 86390 1
511734 99511734 1001 86380 86390 1
511606 99511606 1001 86380 86390 1
512330 99512330 1001 86380 86390 1
512020 99512020 1001 86380 86390 1
512169 99512169 1001 86380 86390 1
511805 99511805 1001 86380 86390 1
511857 99511857 1001 86380 86390 1
512466 99512466 1001 86380 86390 1
513115 99513115 1001 86380 86390 1
513095 99513095 1001 86380 86390 1
513199 99513199 1001 86380 86390 1
512925 99512925 1001 86380 86390 1
512887 99512887 1001 86380 86390 1
512966 99512966 1001 86380 86390 1
512774 99512774 1001 86380 86390 1
513898 99513898 1001 86380 86390 1
513732 99513732 1001 86380 86390 1
513592 99513592 1001 86380 86390 1
513425 99513425 1001 86380 86390 1
514119 99514119 1001 86380 86390 1
514697 99514697 1001 86380 86390 1
514674 99514674 1001 86380 86390 1
514536 99514536 1001 86380 86390 1
514468 99514468 1001 86380 86390 1
514586 99514586 1001 86380 86390 1
515635 99515635 1001 86380 86390 1
515371 99515371 1001 86380 86390 1
515141 99515141 1001 86380 86390 1
515182 99515182 1001 86380 86390 1
515162 99515162 1001 86380 86390 1
516460 99516460 1001 86380 86390 1
516122 99516122 1001 86380 86390 1
516163 99516163 1001 86380 86390 1
516241 99516241 1001 86380 86390 1
515980 99515980 1001 86380 86390 1
516073 99516073 1001 86380 86390 1
515996 99515996 1001 86380 86390 1
516534 99516534 1001 86380 86390 1
516679 99516679 1001 86380 86390 1
516667 99516667 1001 86380 86390 1
517201 99517201 1001 86380 86390 1
517152 99517152 1001 86380 86390 1
517057 99517057 1001 86380 86390 1
516980 99516980 1001 86380 86390 1
516981 99516981 1001 86380 86390 1
517061 99517061 1001 86380 86390 1
517478 99517478 1001 86380 86390 1
517505 99517505 1001 86380 86390 1
517420 99517420 1001 86380 86390 1
517537 99517537 1001 86380 86390 1
517791 99517791 1001 86380 86390 1
517792 99517792 1001 86380 86390 1
517794 99517794 1001 86380 86390 1
517594 99517594 1001 86380 86390 1
518185 99518185 1001 86380 86390 1
518246 99518246 1001 86380 86390 1
518170 99518170 1001 86380 86390 1
518883 99518883 1001 86380 86390 1
518845 99518845 1001 86380 86390 1
518654 99518654 1001 86380 86390 1
518721 99518721 1001 86380 86390 1
518583 99518583 1001 86380 86390 1
518610 99518610 1001 86380 86390 1
518598 99518598 1001 86380 86390 1
518368 99518368 1001 86380 86390 1
518487 99518487 1001 86380 86390 1
518555 99518555 1001 86380 86390 1
518532 99518532 1001 86380 86390 1
519040 99519040 1001 86380 86390 1
519071 99519071 1001 86380 86390 1
519046 99519046 1001 86380 86390 1
519753 99519753 1001 86380 86390 1
519624 99519624 1001 86380 86390 1
519731 99519731 1001 86380 86390 1
519430 99519430 1001 86380 86390 1
519578 99519578 1001 86380 86390 1
519423 99519423 1001 86380 86390 1
519398 99519398 1001 86380 86390 1
519218 99519218 1001 86380 86390 1
520001 99520001 1001 86380 86390 1
519963 99519963 1001 86380 86390 1
520455 99520455 1001 86380 86390 1
520560 99520560 1001 86380 86390 1
520214 99520214 1001 86380 86390 1
520204 99520204 1001 86380 86390 1
520199 99520199 1001 86380 86390 1
520691 99520691 1001 86380 86390 1
521028 99521028 1001 86380 86390 1
520893 99520893 1001 86380 86390 1
521645 99521645 1001 86380 86390 1
521530 99521530 1001 86380 86390 1
521506 99521506 1001 86380 86390 1
521586 99521586 1001 86380 86390 1
521509 99521509 1001 86380 86390 1
522138 99522138 1001 86380 86390 1
522292 99522292 1001 86380 86390 1
522262 99522262 1001 86380 86390 1
522273 99522273 1001 86380 86390 1
522061 99522061 1001 86380 86390 1
522040 99522040 1001 86380 86390 1
521967 99521967 1001 86380 86390 1
521929 99521929 1001 86380 86390 1
521787 99521787 1001 86380 86390 1
522297 99522297 1001 86380 86390 1
523072 99523072 1001 86380 86390 1
522780 99522780 1001 86380 86390 1
523839 99523839 1001 86380 86390 1
523720 99523720 1001 86380 86390 1
523420 99523420 1001 86380 86390 1
524116 99524116 1001 86380 86390 1
524014 99524014 1001 86380 86390 1
524423 99524423 1001 86380 86390 1
524527 99524527 1001 86380 86390 1
524444 99524444 1001 86380 86390 1
524394 99524394 1001 86380 86390 1
524809 99524809 1001 86380 86390 1
525455 99525455 1001 86380 86390 1
525469 99525469 1001 86380 86390 1
525488 99525488 1001 86380 86390 1
525329 99525329 1001 86380 86390 1
525108 99525108 1001 86380 86390 1
525070 99525070 1001 86380 86390 1
525675 99525675 1001 86380 86390 1
525740 99525740 1001 86380 86390 1
525651 99525651 1001 86380 86390 1
525691 99525691 1001 86380 86390 1
526335 99526335 1001 86380 86390 1
526082 99526082 1001 86380 86390 1
525830 99525830 1001 86380 86390 1
525883 99525883 1001 86380 86390 1
526627 99526627 1001 86380 86390 1
526435 99526435 1001 86380 86390 1
527124 99527124 1001 86380 86390 1
527034 99527034 1001 86380 86390 1
526770 99526770 1001 86380 86390 1
527370 99527370 1001 86380 86390 1
527908 99527908 1001 86380 86390 1
528039 99528039 1001 86380 86390 1
528051 99528051 1001 86380 86390 1
528033 99528033 1001 86380 86390 1
527691 99527691 1001 86380 86390 1
527840 99527840 1001 86380 86390 1
527524 99527524 1001 86380 86390 1
528248 99528248 1001 86380 86390 1
528274 99528274 1001 86380 86390 1
528161 99528161 1001 86380 86390 1
528813 99528813 1001 86380 86390 1
528584 99528584 1001 86380 86390 1
528441 99528441 1001 86380 86390 1
528390 99528390 1001 86380 86390 1
528443 99528443 1001 86380 86390 1
528300 99528300 1001 86380 86390 1
529084 99529084 1001 86380 86390 1
529555 99529555 1001 86380 86390 1
529568 99529568 1001 86380 86390 1
529686 99529686 1001 86380 86390 1
529418 99529418 1001 86380 86390 1
529390 99529390 1001 86380 86390 1
529109 99529109 1001 86380 86390 1
529831 99529831 1001 86380 86390 1
530452 99530452 1001 86380 86390 1
530481 99530481 1001 86380 86390 1
530234 99530234 1001 86380 86390 1
530239 99530239 1001 86380 86390 1
530021 99530021 1001 86380 86390 1
529996 99529996 1001 86380 86390 1
530609 99530609 1001 86380 86390 1
531242 99531242 1001 86380 86390 1
531312 99531312 1001 86380 86390 1
531209 99531209 1001 86380 86390 1
531004 99531004 1001 86380 86390 1
530813 99530813 1001 86380 86390 1
530945 99530945 1001 86380 86390 1
530948 99530948 1001 86380 86390 1
532006 99532006 1001 86380 86390 1
531833 99531833 1001 86380 86390 1
531873 99531873 1001 86380 86390 1
531863 99531863 1001 86380 86390 1
531958 99531958 1001 86380 86390 1
531998 99531998 1001 86380 86390 1
531677 99531677 1001 86380 86390 1
531685 99531685 1001 86380 86390 1
531594 99531594 1001 86380 86390 1
532271 99532271 1001 86380 86390 1
532877 99532877 1001 86380 86390 1
532916 99532916 1001 86380 86390 1
532931 99532931 1001 86380 86390 1
532766 99532766 1001 86380 86390 1
532677 99532677 1001 86380 86390 1
532796 99532796 1001 86380 86390 1
532810 99532810 1001 86380 86390 1
532643 99532643 1001 86380 86390 1
532482 99532482 1001 86380 86390 1
532560 99532560 1001 86380 86390 1
533210 99533210 1001 86380 86390 1
533033 99533033 1001 86380 86390 1
533230 99533230 1001 86380 86390 1
533751 99533751 1001 86380 86390 1
533568 99533568 1001 86380 86390 1
533583 99533583 1001 86380 86390 1
533318 99533318 1001 86380 86390 1
533425 99533425 1001 86380 86390 1
533885 99533885 1001 86380 86390 1
534003 99534003 1001 86380 86390 1
534376 99534376 1001 86380 86390 1
534403 99534403 1001 86380 86390 1
534168 99534168 1001 86380 86390 1
534850 99534850 1001 86380 86390 1
534812 99534812 1001 86380 86390 1
534838 99534838 1001 86380 86390 1
534870 99534870 1001 86380 86390 1
535410 99535410 1001 86380 86390 1
535484 99535484 1001 86380 86390 1
535465 99535465 1001 86380 86390 1
534962 99534962 1001 86380 86390 1
535014 99535014 1001 86380 86390 1
534992 99534992 1001 86380 86390 1
535705 99535705 1001 86380 86390 1
535629 99535629 1001 86380 86390 1
536238 99536238 1001 86380 86390 1
536138 99536138 1001 86380 86390 1
536139 99536139 1001 86380 86390 1
536270 99536270 1001 86380 86390 1
536509 99536509 1001 86380 86390 1
536751 99536751 1001 86380 86390 1
537244 99537244 1001 86380 86390 1
537847 99537847 1001 86380 86390 1
537763 99537763 1001 86380 86390 1
537622 99537622 1001 86380 86390 1
537439 99537439 1001 86380 86390 1
538184 99538184 1001 86380 86390 1
538813 99538813 1001 86380 86390 1
538651 99538651 1001 86380 86390 1
538523 99538523 1001 86380 86390 1
538473 99538473 1001 86380 86390 1
538410 99538410 1001 86380 86390 1
538942 99538942 1001 86380 86390 1
538830 99538830 1001 86380 86390 1
538922 99538922 1001 86380 86390 1
538860 99538860 1001 86380 86390 1
538966 99538966 1001 86380 86390 1
539607 99539607 1001 86380 86390 1
539401 99539401 1001 86380 86390 1
539325 99539325 1001 86380 86390 1
539392 99539392 1001 86380 86390 1
539076 99539076 1001 86380 86390 1
539843 99539843 1001 86380 86390 1
540378 99540378 1001 86380 86390 1
540086 99540086 1001 86380 86390 1
539988 99539988 1001 86380 86390 1
539924 99539924 1001 86380 86390 1
539977 99539977 1001 86380 86390 1
539849 99539849 1001 86380 86390 1
540495 99540495 1001 86380 86390 1
540975 99540975 1001 86380 86390 1
540775 99540775 1001 86380 86390 1
540724 99540724 1001 86380 86390 1
541360 99541360 1001 86380 86390 1
541308 99541308 1001 86380 86390 1
541378 99541378 1001 86380 86390 1
541998 99541998 1001 86380 86390 1
541545 99541545 1001 86380 86390 1
541623 99541623 1001 86380 86390 1
542245 99542245 1001 86380 86390 1
542366 99542366 1001 86380 86390 1
543084 99543084 1001 86380 86390 1
542995 99542995 1001 86380 86390 1
543090 99543090 1001 86380 86390 1
542992 99542992 1001 86380 86390 1
543532 99543532 1001 86380 86390 1
543259 99543259 1001 86380 86390 1
543350 99543350 1001 86380 86390 1
544546 99544546 1001 86380 86390 1
544564 99544564 1001 86380 86390 1
544488 99544488 1001 86380 86390 1
544075 99544075 1001 86380 86390 1
544169 99544169 1001 86380 86390 1
544614 99544614 1001 86380 86390 1
423183 525 1001 4260 6057 1
503320 1063 1002 42959 45247 1
525497 613 1002 36572 44907 1
400007 99400007 1001 86380 86390 1
400354 99400354 1001 86380 86390 1
401223 99401223 1001 86380 86390 1
401609 99401609 1001 86380 86390 1
401859 99401859 1001 86380 86390 1
402227 99402227 1001 86380 86390 1
402283 99402283 1001 86380 86390 1
402328 99402328 1001 86380 86390 1
402712 99402712 1001 86380 86390 1
402760 99402760 1001 86380 86390 1
402877 99402877 1001 86380 86390 1
403266 99403266 1001 86380 86390 1
403490 99403490 1001 86380 86390 1
403928 99403928 1001 86380 86390 1
403942 99403942 1001 86380 86390 1
404474 99404474 1001 86380 86390 1
404971 99404971 1001 86380 86390 1
404974 99404974 1001 86380 86390 1
405007 99405007 1001 86380 86390 1
405261 99405261 1001 86380 86390 1
405554 99405554 1001 86380 86390 1
405586 99405586 1001 86380 86390 1
405783 99405783 1001 86380 86390 1
406034 99406034 1001 86380 86390 1
406020 99406020 1001 86380 86390 1
406166 99406166 1001 86380 86390 1
406103 99406103 1001 86380 86390 1
407130 99407130 1001 86380 86390 1
407357 99407357 1001 86380 86390 1
407994 99407994 1001 86380 86390 1
408086 99408086 1001 86380 86390 1
408257 99408257 1001 86380 86390 1
408307 99408307 1001 86380 86390 1
408276 99408276 1001 86380 86390 1
409117 99409117 1001 86380 86390 1
409358 99409358 1001 86380 86390 1
409360 99409360 1001 86380 86390 1
409615 99409615 1001 86380 86390 1
410018 99410018 1001 86380 86390 1
410255 99410255 1001 86380 86390 1
410225 99410225 1001 86380 86390 1
410304 99410304 1001 86380 86390 1
410992 99410992 1001 86380 86390 1
411068 99411068 1001 86380 86390 1
412022 99412022 1001 86380 86390 1
412287 99412287 1001 86380 86390 1
413610 99413610 1001 86380 86390 1
413661 99413661 1001 86380 86390 1
412529 99412529 1001 86380 86390 1
412850 99412850 1001 86380 86390 1
412730 99412730 1001 86380 86390 1
412661 99412661 1001 86380 86390 1
413764 99413764 1001 86380 86390 1
413917 99413917 1001 86380 86390 1
414984 99414984 1001 86380 86390 1
414697 99414697 1001 86380 86390 1
415622 99415622 1001 86380 86390 1
416596 99416596 1001 86380 86390 1
416212 99416212 1001 86380 86390 1
415884 99415884 1001 86380 86390 1
416122 99416122 1001 86380 86390 1
417316 99417316 1001 86380 86390 1
417296 99417296 1001 86380 86390 1
417086 99417086 1001 86380 86390 1
418532 99418532 1001 86380 86390 1
418381 99418381 1001 86380 86390 1
417939 99417939 1001 86380 86390 1
417613 99417613 1001 86380 86390 1
418008 99418008 1001 86380 86390 1
418990 99418990 1001 86380 86390 1
419085 99419085 1001 86380 86390 1
419066 99419066 1001 86380 86390 1
420176 99420176 1001 86380 86390 1
419632 99419632 1001 86380 86390 1
419645 99419645 1001 86380 86390 1
419576 99419576 1001 86380 86390 1
419500 99419500 1001 86380 86390 1
420542 99420542 1001 86380 86390 1
420620 99420620 1001 86380 86390 1
421928 99421928 1001 86380 86390 1
421092 99421092 1001 86380 86390 1
422291 99422291 1001 86380 86390 1
422515 99422515 1001 86380 86390 1
422209 99422209 1001 86380 86390 1
422380 99422380 1001 86380 86390 1
423012 99423012 1001 86380 86390 1
422877 99422877 1001 86380 86390 1
422612 99422612 1001 86380 86390 1
425260 99425260 1001 86380 86390 1
424782 99424782 1001 86380 86390 1
424880 99424880 1001 86380 86390 1
424863 99424863 1001 86380 86390 1
424748 99424748 1001 86380 86390 1
424399 99424399 1001 86380 86390 1
424307 99424307 1001 86380 86390 1
424206 99424206 1001 86380 86390 1
425597 99425597 1001 86380 86390 1
425823 99425823 1001 86380 86390 1
426768 99426768 1001 86380 86390 1
426904 99426904 1001 86380 86390 1
426061 99426061 1001 86380 86390 1
427374 99427374 1001 86380 86390 1
428357 99428357 1001 86380 86390 1
428209 99428209 1001 86380 86390 1
427637 99427637 1001 86380 86390 1
428959 99428959 1001 86380 86390 1
430324 99430324 1001 86380 86390 1
430054 99430054 1001 86380 86390 1
430686 99430686 1001 86380 86390 1
431923 99431923 1001 86380 86390 1
431680 99431680 1001 86380 86390 1
430891 99430891 1001 86380 86390 1
432200 99432200 1001 86380 86390 1
433521 99433521 1001 86380 86390 1
433550 99433550 1001 86380 86390 1
433706 99433706 1001 86380 86390 1
433021 99433021 1001 86380 86390 1
433255 99433255 1001 86380 86390 1
433285 99433285 1001 86380 86390 1
432942 99432942 1001 86380 86390 1
434868 99434868 1001 86380 86390 1
434690 99434690 1001 86380 86390 1
434217 99434217 1001 86380 86390 1
435816 99435816 1001 86380 86390 1
437028 99437028 1001 86380 86390 1
436682 99436682 1001 86380 86390 1
436475 99436475 1001 86380 86390 1
436378 99436378 1001 86380 86390 1
436487 99436487 1001 86380 86390 1
436267 99436267 1001 86380 86390 1
436077 99436077 1001 86380 86390 1
437240 99437240 1001 86380 86390 1
300162 99300162 1001 86380 86390 1
300933 99300933 1001 86380 86390 1
300870 99300870 1001 86380 86390 1
300878 99300878 1001 86380 86390 1
300841 99300841 1001 86380 86390 1
301456 99301456 1001 86380 86390 1
301420 99301420 1001 86380 86390 1
301412 99301412 1001 86380 86390 1
301289 99301289 1001 86380 86390 1
300974 99300974 1001 86380 86390 1
301068 99301068 1001 86380 86390 1
301107 99301107 1001 86380 86390 1
300939 99300939 1001 86380 86390 1
301086 99301086 1001 86380 86390 1
301739 99301739 1001 86380 86390 1
302213 99302213 1001 86380 86390 1
302293 99302293 1001 86380 86390 1
302258 99302258 1001 86380 86390 1
302298 99302298 1001 86380 86390 1
302023 99302023 1001 86380 86390 1
302075 99302075 1001 86380 86390 1
301903 99301903 1001 86380 86390 1
302468 99302468 1001 86380 86390 1
302484 99302484 1001 86380 86390 1
302512 99302512 1001 86380 86390 1
302555 99302555 1001 86380 86390 1
303052 99303052 1001 86380 86390 1
303121 99303121 1001 86380 86390 1
303195 99303195 1001 86380 86390 1
302877 99302877 1001 86380 86390 1
302793 99302793 1001 86380 86390 1
302697 99302697 1001 86380 86390 1
302608 99302608 1001 86380 86390 1
303996 99303996 1001 86380 86390 1
303925 99303925 1001 86380 86390 1
303807 99303807 1001 86380 86390 1
303718 99303718 1001 86380 86390 1
303771 99303771 1001 86380 86390 1
303611 99303611 1001 86380 86390 1
303432 99303432 1001 86380 86390 1
303447 99303447 1001 86380 86390 1
303617 99303617 1001 86380 86390 1
303436 99303436 1001 86380 86390 1
304147 99304147 1001 86380 86390 1
304071 99304071 1001 86380 86390 1
304844 99304844 1001 86380 86390 1
304581 99304581 1001 86380 86390 1
304330 99304330 1001 86380 86390 1
305053 99305053 1001 86380 86390 1
304945 99304945 1001 86380 86390 1
305528 99305528 1001 86380 86390 1
305415 99305415 1001 86380 86390 1
305459 99305459 1001 86380 86390 1
305080 99305080 1001 86380 86390 1
305127 99305127 1001 86380 86390 1
500025 99500025 1001 86380 86390 1
500774 99500774 1001 86380 86390 1
500546 99500546 1001 86380 86390 1
500600 99500600 1001 86380 86390 1
500206 99500206 1001 86380 86390 1
500263 99500263 1001 86380 86390 1
500963 99500963 1001 86380 86390 1
501366 99501366 1001 86380 86390 1
501139 99501139 1001 86380 86390 1
501194 99501194 1001 86380 86390 1
501690 99501690 1001 86380 86390 1
501798 99501798 1001 86380 86390 1
502299 99502299 1001 86380 86390 1
502359 99502359 1001 86380 86390 1
502084 99502084 1001 86380 86390 1
502058 99502058 1001 86380 86390 1
502026 99502026 1001 86380 86390 1
501951 99501951 1001 86380 86390 1
502543 99502543 1001 86380 86390 1
502497 99502497 1001 86380 86390 1
503079 99503079 1001 86380 86390 1
502955 99502955 1001 86380 86390 1
502852 99502852 1001 86380 86390 1
502821 99502821 1001 86380 86390 1
502861 99502861 1001 86380 86390 1
503358 99503358 1001 86380 86390 1
503294 99503294 1001 86380 86390 1
503978 99503978 1001 86380 86390 1
503803 99503803 1001 86380 86390 1
503630 99503630 1001 86380 86390 1
504815 99504815 1001 86380 86390 1
504805 99504805 1001 86380 86390 1
504586 99504586 1001 86380 86390 1
504365 99504365 1001 86380 86390 1
504469 99504469 1001 86380 86390 1
504524 99504524 1001 86380 86390 1
504515 99504515 1001 86380 86390 1
504529 99504529 1001 86380 86390 1
505057 99505057 1001 86380 86390 1
505113 99505113 1001 86380 86390 1
505104 99505104 1001 86380 86390 1
505293 99505293 1001 86380 86390 1
506117 99506117 1001 86380 86390 1
506748 99506748 1001 86380 86390 1
506702 99506702 1001 86380 86390 1
506664 99506664 1001 86380 86390 1
506756 99506756 1001 86380 86390 1
507358 99507358 1001 86380 86390 1
507404 99507404 1001 86380 86390 1
507278 99507278 1001 86380 86390 1
507143 99507143 1001 86380 86390 1
507211 99507211 1001 86380 86390 1
507045 99507045 1001 86380 86390 1
507571 99507571 1001 86380 86390 1
507612 99507612 1001 86380 86390 1
508184 99508184 1001 86380 86390 1
508122 99508122 1001 86380 86390 1
508130 99508130 1001 86380 86390 1
507992 99507992 1001 86380 86390 1
507773 99507773 1001 86380 86390 1
508367 99508367 1001 86380 86390 1
508886 99508886 1001 86380 86390 1
509047 99509047 1001 86380 86390 1
508965 99508965 1001 86380 86390 1
508757 99508757 1001 86380 86390 1
508669 99508669 1001 86380 86390 1
508574 99508574 1001 86380 86390 1
508478 99508478 1001 86380 86390 1
509077 99509077 1001 86380 86390 1
509234 99509234 1001 86380 86390 1
509236 99509236 1001 86380 86390 1
509748 99509748 1001 86380 86390 1
509891 99509891 1001 86380 86390 1
509527 99509527 1001 86380 86390 1
509620 99509620 1001 86380 86390 1
509650 99509650 1001 86380 86390 1
509535 99509535 1001 86380 86390 1
509639 99509639 1001 86380 86390 1
509524 99509524 1001 86380 86390 1
509341 99509341 1001 86380 86390 1
510014 99510014 1001 86380 86390 1
510020 99510020 1001 86380 86390 1
510546 99510546 1001 86380 86390 1
510630 99510630 1001 86380 86390 1
510675 99510675 1001 86380 86390 1
510422 99510422 1001 86380 86390 1
510236 99510236 1001 86380 86390 1
510249 99510249 1001 86380 86390 1
510812 99510812 1001 86380 86390 1
511351 99511351 1001 86380 86390 1
511160 99511160 1001 86380 86390 1
511162 99511162 1001 86380 86390 1
512282 99512282 1001 86380 86390 1
512232 99512232 1001 86380 86390 1
512022 99512022 1001 86380 86390 1
511825 99511825 1001 86380 86390 1
511921 99511921 1001 86380 86390 1
513160 99513160 1001 86380 86390 1
513010 99513010 1001 86380 86390 1
512848 99512848 1001 86380 86390 1
512984 99512984 1001 86380 86390 1
512704 99512704 1001 86380 86390 1
512630 99512630 1001 86380 86390 1
513215 99513215 1001 86380 86390 1
513410 99513410 1001 86380 86390 1
513355 99513355 1001 86380 86390 1
513983 99513983 1001 86380 86390 1
513708 99513708 1001 86380 86390 1
513469 99513469 1001 86380 86390 1
514149 99514149 1001 86380 86390 1
514169 99514169 1001 86380 86390 1
514722 99514722 1001 86380 86390 1
514736 99514736 1001 86380 86390 1
514617 99514617 1001 86380 86390 1
514443 99514443 1001 86380 86390 1
514291 99514291 1001 86380 86390 1
515017 99515017 1001 86380 86390 1
515557 99515557 1001 86380 86390 1
515225 99515225 1001 86380 86390 1
515762 99515762 1001 86380 86390 1
515814 99515814 1001 86380 86390 1
515766 99515766 1001 86380 86390 1
516330 99516330 1001 86380 86390 1
516483 99516483 1001 86380 86390 1
516191 99516191 1001 86380 86390 1
516133 99516133 1001 86380 86390 1
515956 99515956 1001 86380 86390 1
515961 99515961 1001 86380 86390 1
516053 99516053 1001 86380 86390 1
515951 99515951 1001 86380 86390 1
516042 99516042 1001 86380 86390 1
517295 99517295 1001 86380 86390 1
517033 99517033 1001 86380 86390 1
517075 99517075 1001 86380 86390 1
517038 99517038 1001 86380 86390 1
516757 99516757 1001 86380 86390 1
516804 99516804 1001 86380 86390 1
517360 99517360 1001 86380 86390 1
517982 99517982 1001 86380 86390 1
518109 99518109 1001 86380 86390 1
517944 99517944 1001 86380 86390 1
517543 99517543 1001 86380 86390 1
517731 99517731 1001 86380 86390 1
518281 99518281 1001 86380 86390 1
518221 99518221 1001 86380 86390 1
518969 99518969 1001 86380 86390 1
518921 99518921 1001 86380 86390 1
518743 99518743 1001 86380 86390 1
518637 99518637 1001 86380 86390 1
518387 99518387 1001 86380 86390 1
519391 99519391 1001 86380 86390 1
519382 99519382 1001 86380 86390 1
519201 99519201 1001 86380 86390 1
520632 99520632 1001 86380 86390 1
520435 99520435 1001 86380 86390 1
520376 99520376 1001 86380 86390 1
520136 99520136 1001 86380 86390 1
520090 99520090 1001 86380 86390 1
520080 99520080 1001 86380 86390 1
521148 99521148 1001 86380 86390 1
521246 99521246 1001 86380 86390 1
521520 99521520 1001 86380 86390 1
521604 99521604 1001 86380 86390 1
522117 99522117 1001 86380 86390 1
522010 99522010 1001 86380 86390 1
521831 99521831 1001 86380 86390 1
521859 99521859 1001 86380 86390 1
521719 99521719 1001 86380 86390 1
522331 99522331 1001 86380 86390 1
523041 99523041 1001 86380 86390 1
522956 99522956 1001 86380 86390 1
523112 99523112 1001 86380 86390 1
522814 99522814 1001 86380 86390 1
522710 99522710 1001 86380 86390 1
522763 99522763 1001 86380 86390 1
522909 99522909 1001 86380 86390 1
522768 99522768 1001 86380 86390 1
522899 99522899 1001 86380 86390 1
522567 99522567 1001 86380 86390 1
522652 99522652 1001 86380 86390 1
523322 99523322 1001 86380 86390 1
523289 99523289 1001 86380 86390 1
523714 99523714 1001 86380 86390 1
523546 99523546 1001 86380 86390 1
523717 99523717 1001 86380 86390 1
523468 99523468 1001 86380 86390 1
523356 99523356 1001 86380 86390 1
523532 99523532 1001 86380 86390 1
523972 99523972 1001 86380 86390 1
524738 99524738 1001 86380 86390 1
524471 99524471 1001 86380 86390 1
524949 99524949 1001 86380 86390 1
524927 99524927 1001 86380 86390 1
524775 99524775 1001 86380 86390 1
524906 99524906 1001 86380 86390 1
524855 99524855 1001 86380 86390 1
525449 99525449 1001 86380 86390 1
525185 99525185 1001 86380 86390 1
525201 99525201 1001 86380 86390 1
525193 99525193 1001 86380 86390 1
525015 99525015 1001 86380 86390 1
525054 99525054 1001 86380 86390 1
525614 99525614 1001 86380 86390 1
526106 99526106 1001 86380 86390 1
526449 99526449 1001 86380 86390 1
526622 99526622 1001 86380 86390 1
526600 99526600 1001 86380 86390 1
527122 99527122 1001 86380 86390 1
527050 99527050 1001 86380 86390 1
526996 99526996 1001 86380 86390 1
526910 99526910 1001 86380 86390 1
527002 99527002 1001 86380 86390 1
526646 99526646 1001 86380 86390 1
527338 99527338 1001 86380 86390 1
527306 99527306 1001 86380 86390 1
527891 99527891 1001 86380 86390 1
527717 99527717 1001 86380 86390 1
527769 99527769 1001 86380 86390 1
527681 99527681 1001 86380 86390 1
527751 99527751 1001 86380 86390 1
527578 99527578 1001 86380 86390 1
528785 99528785 1001 86380 86390 1
528808 99528808 1001 86380 86390 1
528536 99528536 1001 86380 86390 1
528914 99528914 1001 86380 86390 1
528984 99528984 1001 86380 86390 1
529369 99529369 1001 86380 86390 1
529467 99529467 1001 86380 86390 1
529417 99529417 1001 86380 86390 1
529148 99529148 1001 86380 86390 1
529151 99529151 1001 86380 86390 1
529866 99529866 1001 86380 86390 1
530485 99530485 1001 86380 86390 1
530348 99530348 1001 86380 86390 1
530023 99530023 1001 86380 86390 1
530349 99530349 1001 86380 86390 1
530561 99530561 1001 86380 86390 1
530730 99530730 1001 86380 86390 1
531271 99531271 1001 86380 86390 1
531298 99531298 1001 86380 86390 1
531174 99531174 1001 86380 86390 1
531010 99531010 1001 86380 86390 1
530856 99530856 1001 86380 86390 1
531533 99531533 1001 86380 86390 1
531446 99531446 1001 86380 86390 1
532096 99532096 1001 86380 86390 1
532138 99532138 1001 86380 86390 1
531844 99531844 1001 86380 86390 1
531689 99531689 1001 86380 86390 1
532338 99532338 1001 86380 86390 1
532276 99532276 1001 86380 86390 1
532304 99532304 1001 86380 86390 1
532996 99532996 1001 86380 86390 1
532832 99532832 1001 86380 86390 1
532961 99532961 1001 86380 86390 1
532849 99532849 1001 86380 86390 1
532737 99532737 1001 86380 86390 1
532449 99532449 1001 86380 86390 1
532425 99532425 1001 86380 86390 1
532492 99532492 1001 86380 86390 1
532419 99532419 1001 86380 86390 1
532615 99532615 1001 86380 86390 1
533797 99533797 1001 86380 86390 1
533389 99533389 1001 86380 86390 1
533364 99533364 1001 86380 86390 1
534038 99534038 1001 86380 86390 1
534581 99534581 1001 86380 86390 1
534561 99534561 1001 86380 86390 1
534327 99534327 1001 86380 86390 1
534270 99534270 1001 86380 86390 1
534252 99534252 1001 86380 86390 1
534162 99534162 1001 86380 86390 1
534810 99534810 1001 86380 86390 1
534840 99534840 1001 86380 86390 1
534780 99534780 1001 86380 86390 1
535405 99535405 1001 86380 86390 1
534951 99534951 1001 86380 86390 1
535579 99535579 1001 86380 86390 1
536051 99536051 1001 86380 86390 1
535961 99535961 1001 86380 86390 1
536541 99536541 1001 86380 86390 1
536373 99536373 1001 86380 86390 1
536452 99536452 1001 86380 86390 1
536458 99536458 1001 86380 86390 1
536488 99536488 1001 86380 86390 1
537101 99537101 1001 86380 86390 1
537146 99537146 1001 86380 86390 1
537070 99537070 1001 86380 86390 1
536926 99536926 1001 86380 86390 1
536784 99536784 1001 86380 86390 1
536570 99536570 1001 86380 86390 1
536542 99536542 1001 86380 86390 1
537253 99537253 1001 86380 86390 1
537319 99537319 1001 86380 86390 1
537197 99537197 1001 86380 86390 1
537210 99537210 1001 86380 86390 1
537758 99537758 1001 86380 86390 1
537489 99537489 1001 86380 86390 1
537385 99537385 1001 86380 86390 1
537548 99537548 1001 86380 86390 1
538146 99538146 1001 86380 86390 1
538751 99538751 1001 86380 86390 1
538726 99538726 1001 86380 86390 1
538626 99538626 1001 86380 86390 1
538762 99538762 1001 86380 86390 1
538195 99538195 1001 86380 86390 1
538300 99538300 1001 86380 86390 1
538386 99538386 1001 86380 86390 1
538910 99538910 1001 86380 86390 1
539074 99539074 1001 86380 86390 1
539209 99539209 1001 86380 86390 1
539042 99539042 1001 86380 86390 1
540274 99540274 1001 86380 86390 1
540292 99540292 1001 86380 86390 1
540293 99540293 1001 86380 86390 1
540056 99540056 1001 86380 86390 1
540239 99540239 1001 86380 86390 1
540175 99540175 1001 86380 86390 1
540129 99540129 1001 86380 86390 1
540000 99540000 1001 86380 86390 1
540611 99540611 1001 86380 86390 1
541142 99541142 1001 86380 86390 1
541226 99541226 1001 86380 86390 1
540951 99540951 1001 86380 86390 1
540965 99540965 1001 86380 86390 1
540981 99540981 1001 86380 86390 1
541073 99541073 1001 86380 86390 1
540871 99540871 1001 86380 86390 1
540703 99540703 1001 86380 86390 1
541305 99541305 1001 86380 86390 1
541798 99541798 1001 86380 86390 1
541910 99541910 1001 86380 86390 1
541537 99541537 1001 86380 86390 1
541604 99541604 1001 86380 86390 1
541588 99541588 1001 86380 86390 1
542274 99542274 1001 86380 86390 1
542834 99542834 1001 86380 86390 1
542662 99542662 1001 86380 86390 1
542677 99542677 1001 86380 86390 1
542639 99542639 1001 86380 86390 1
542537 99542537 1001 86380 86390 1
542327 99542327 1001 86380 86390 1
543057 99543057 1001 86380 86390 1
543607 99543607 1001 86380 86390 1
543648 99543648 1001 86380 86390 1
543693 99543693 1001 86380 86390 1
543362 99543362 1001 86380 86390 1
543335 99543335 1001 86380 86390 1
543794 99543794 1001 86380 86390 1
543950 99543950 1001 86380 86390 1
543944 99543944 1001 86380 86390 1
544596 99544596 1001 86380 86390 1
544553 99544553 1001 86380 86390 1
544197 99544197 1001 86380 86390 1
544250 99544250 1001 86380 86390 1
544252 99544252 1001 86380 86390 1
544684 99544684 1001 86380 86390 1
408979 1145 1001 37800 38577 1
536767 890 1001 66097 66397 1
400112 99400112 1001 86380 86390 1
400869 99400869 1001 86380 86390 1
400999 99400999 1001 86380 86390 1
401267 99401267 1001 86380 86390 1
401281 99401281 1001 86380 86390 1
401363 99401363 1001 86380 86390 1
401596 99401596 1001 86380 86390 1
401796 99401796 1001 86380 86390 1
402825 99402825 1001 86380 86390 1
402892 99402892 1001 86380 86390 1
403053 99403053 1001 86380 86390 1
403303 99403303 1001 86380 86390 1
403401 99403401 1001 86380 86390 1
403478 99403478 1001 86380 86390 1
403782 99403782 1001 86380 86390 1
403918 99403918 1001 86380 86390 1
404023 99404023 1001 86380 86390 1
404062 99404062 1001 86380 86390 1
404119 99404119 1001 86380 86390 1
404145 99404145 1001 86380 86390 1
404664 99404664 1001 86380 86390 1
405288 99405288 1001 86380 86390 1
405616 99405616 1001 86380 86390 1
405658 99405658 1001 86380 86390 1
405609 99405609 1001 86380 86390 1
405901 99405901 1001 86380 86390 1
406400 99406400 1001 86380 86390 1
407050 99407050 1001 86380 86390 1
407059 99407059 1001 86380 86390 1
407278 99407278 1001 86380 86390 1
407428 99407428 1001 86380 86390 1
407450 99407450 1001 86380 86390 1
408744 99408744 1001 86380 86390 1
409043 99409043 1001 86380 86390 1
409349 99409349 1001 86380 86390 1
410161 99410161 1001 86380 86390 1
410357 99410357 1001 86380 86390 1
410725 99410725 1001 86380 86390 1
410795 99410795 1001 86380 86390 1
411006 99411006 1001 86380 86390 1
411079 99411079 1001 86380 86390 1
411476 99411476 1001 86380 86390 1
411672 99411672 1001 86380 86390 1
412183 99412183 1001 86380 86390 1
412258 99412258 1001 86380 86390 1
412371 99412371 1001 86380 86390 1
413417 99413417 1001 86380 86390 1
414818 99414818 1001 86380 86390 1
414602 99414602 1001 86380 86390 1
414307 99414307 1001 86380 86390 1
415699 99415699 1001 86380 86390 1
415710 99415710 1001 86380 86390 1
415585 99415585 1001 86380 86390 1
415618 99415618 1001 86380 86390 1
416756 99416756 1001 86380 86390 1
416815 99416815 1001 86380 86390 1
416758 99416758 1001 86380 86390 1
416626 99416626 1001 86380 86390 1
416140 99416140 1001 86380 86390 1
415935 99415935 1001 86380 86390 1
417203 99417203 1001 86380 86390 1
417057 99417057 1001 86380 86390 1
417158 99417158 1001 86380 86390 1
417454 99417454 1001 86380 86390 1
418594 99418594 1001 86380 86390 1
418694 99418694 1001 86380 86390 1
418791 99418791 1001 86380 86390 1
418432 99418432 1001 86380 86390 1
418165 99418165 1001 86380 86390 1
418222 99418222 1001 86380 86390 1
418144 99418144 1001 86380 86390 1
418145 99418145 1001 86380 86390 1
419007 99419007 1001 86380 86390 1
418948 99418948 1001 86380 86390 1
419094 99419094 1001 86380 86390 1
420399 99420399 1001 86380 86390 1
420182 99420182 1001 86380 86390 1
420327 99420327 1001 86380 86390 1
420034 99420034 1001 86380 86390 1
419522 99419522 1001 86380 86390 1
420745 99420745 1001 86380 86390 1
420782 99420782 1001 86380 86390 1
421352 99421352 1001 86380 86390 1
421676 99421676 1001 86380 86390 1
420919 99420919 1001 86380 86390 1
421047 99421047 1001 86380 86390 1
421247 99421247 1001 86380 86390 1
421117 99421117 1001 86380 86390 1
422332 99422332 1001 86380 86390 1
422369 99422369 1001 86380 86390 1
422338 99422338 1001 86380 86390 1
423236 99423236 1001 86380 86390 1
422706 99422706 1001 86380 86390 1
423906 99423906 1001 86380 86390 1
423766 99423766 1001 86380 86390 1
423790 99423790 1001 86380 86390 1
424246 99424246 1001 86380 86390 1
424515 99424515 1001 86380 86390 1
424332 99424332 1001 86380 86390 1
424234 99424234 1001 86380 86390 1
425775 99425775 1001 86380 86390 1
425573 99425573 1001 86380 86390 1
426885 99426885 1001 86380 86390 1
426936 99426936 1001 86380 86390 1
427115 99427115 1001 86380 86390 1
426278 99426278 1001 86380 86390 1
425980 99425980 1001 86380 86390 1
426150 99426150 1001 86380 86390 1
427464 99427464 1001 86380 86390 1
428574 99428574 1001 86380 86390 1
428143 99428143 1001 86380 86390 1
428049 99428049 1001 86380 86390 1
428114 99428114 1001 86380 86390 1
430243 99430243 1001 86380 86390 1
430088 99430088 1001 86380 86390 1
429775 99429775 1001 86380 86390 1
429872 99429872 1001 86380 86390 1
429779 99429779 1001 86380 86390 1
429795 99429795 1001 86380 86390 1
429895 99429895 1001 86380 86390 1
429681 99429681 1001 86380 86390 1
429328 99429328 1001 86380 86390 1
429281 99429281 1001 86380 86390 1
430639 99430639 1001 86380 86390 1
431794 99431794 1001 86380 86390 1
431274 99431274 1001 86380 86390 1
430853 99430853 1001 86380 86390 1
431225 99431225 1001 86380 86390 1
432292 99432292 1001 86380 86390 1
432326 99432326 1001 86380 86390 1
432439 99432439 1001 86380 86390 1
432479 99432479 1001 86380 86390 1
433588 99433588 1001 86380 86390 1
433322 99433322 1001 86380 86390 1
432798 99432798 1001 86380 86390 1
432861 99432861 1001 86380 86390 1
432592 99432592 1001 86380 86390 1
433318 99433318 1001 86380 86390 1
435354 99435354 1001 86380 86390 1
434458 99434458 1001 86380 86390 1
434162 99434162 1001 86380 86390 1
434196 99434196 1001 86380 86390 1
435744 99435744 1001 86380 86390 1
435592 99435592 1001 86380 86390 1
437080 99437080 1001 86380 86390 1
436423 99436423 1001 86380 86390 1
436710 99436710 1001 86380 86390 1
435901 99435901 1001 86380 86390 1
436335 99436335 1001 86380 86390 1
300098 99300098 1001 86380 86390 1
300614 99300614 1001 86380 86390 1
300607 99300607 1001 86380 86390 1
300357 99300357 1001 86380 86390 1
300373 99300373 1001 86380 86390 1
300125 99300125 1001 86380 86390 1
300233 99300233 1001 86380 86390 1
300813 99300813 1001 86380 86390 1
301530 99301530 1001 86380 86390 1
300998 99300998 1001 86380 86390 1
301075 99301075 1001 86380 86390 1
301667 99301667 1001 86380 86390 1
302022 99302022 1001 86380 86390 1
301976 99301976 1001 86380 86390 1
302389 99302389 1001 86380 86390 1
303206 99303206 1001 86380 86390 1
303111 99303111 1001 86380 86390 1
303076 99303076 1001 86380 86390 1
303141 99303141 1001 86380 86390 1
302587 99302587 1001 86380 86390 1
303282 99303282 1001 86380 86390 1
303360 99303360 1001 86380 86390 1
303248 99303248 1001 86380 86390 1
303344 99303344 1001 86380 86390 1
303892 99303892 1001 86380 86390 1
303928 99303928 1001 86380 86390 1
303759 99303759 1001 86380 86390 1
304165 99304165 1001 86380 86390 1
304807 99304807 1001 86380 86390 1
304592 99304592 1001 86380 86390 1
304502 99304502 1001 86380 86390 1
304483 99304483 1001 86380 86390 1
304396 99304396 1001 86380 86390 1
304280 99304280 1001 86380 86390 1
305000 99305000 1001 86380 86390 1
304866 99304866 1001 86380 86390 1
305596 99305596 1001 86380 86390 1
305623 99305623 1001 86380 86390 1
305348 99305348 1001 86380 86390 1
305271 99305271 1001 86380 86390 1
305136 99305136 1001 86380 86390 1
305218 99305218 1001 86380 86390 1
305244 99305244 1001 86380 86390 1
500174 99500174 1001 86380 86390 1
500059 99500059 1001 86380 86390 1
500047 99500047 1001 86380 86390 1
500099 99500099 1001 86380 86390 1
500621 99500621 1001 86380 86390 1
500801 99500801 1001 86380 86390 1
500464 99500464 1001 86380 86390 1
500529 99500529 1001 86380 86390 1
500395 99500395 1001 86380 86390 1
500201 99500201 1001 86380 86390 1
500909 99500909 1001 86380 86390 1
501597 99501597 1001 86380 86390 1
501371 99501371 1001 86380 86390 1
501355 99501355 1001 86380 86390 1
501157 99501157 1001 86380 86390 1
501826 99501826 1001 86380 86390 1
501659 99501659 1001 86380 86390 1
502213 99502213 1001 86380 86390 1
502114 99502114 1001 86380 86390 1
501881 99501881 1001 86380 86390 1
502037 99502037 1001 86380 86390 1
502649 99502649 1001 86380 86390 1
502484 99502484 1001 86380 86390 1
503093 99503093 1001 86380 86390 1
502991 99502991 1001 86380 86390 1
502746 99502746 1001 86380 86390 1
503353 99503353 1001 86380 86390 1
503315 99503315 1001 86380 86390 1
504028 99504028 1001 86380 86390 1
503967 99503967 1001 86380 86390 1
503748 99503748 1001 86380 86390 1
503867 99503867 1001 86380 86390 1
503832 99503832 1001 86380 86390 1
503552 99503552 1001 86380 86390 1
503660 99503660 1001 86380 86390 1
504231 99504231 1001 86380 86390 1
504309 99504309 1001 86380 86390 1
504142 99504142 1001 86380 86390 1
504313 99504313 1001 86380 86390 1
504171 99504171 1001 86380 86390 1
504804 99504804 1001 86380 86390 1
504916 99504916 1001 86380 86390 1
504718 99504718 1001 86380 86390 1
504465 99504465 1001 86380 86390 1
505669 99505669 1001 86380 86390 1
505634 99505634 1001 86380 86390 1
505609 99505609 1001 86380 86390 1
505690 99505690 1001 86380 86390 1
505162 99505162 1001 86380 86390 1
505337 99505337 1001 86380 86390 1
506211 99506211 1001 86380 86390 1
506007 99506007 1001 86380 86390 1
506078 99506078 1001 86380 86390 1
506634 99506634 1001 86380 86390 1
506692 99506692 1001 86380 86390 1
507256 99507256 1001 86380 86390 1
507387 99507387 1001 86380 86390 1
507374 99507374 1001 86380 86390 1
506828 99506828 1001 86380 86390 1
506977 99506977 1001 86380 86390 1
507512 99507512 1001 86380 86390 1
508203 99508203 1001 86380 86390 1
508065 99508065 1001 86380 86390 1
507889 99507889 1001 86380 86390 1
507997 99507997 1001 86380 86390 1
507629 99507629 1001 86380 86390 1
507817 99507817 1001 86380 86390 1
507703 99507703 1001 86380 86390 1
508276 99508276 1001 86380 86390 1
508409 99508409 1001 86380 86390 1
508936 99508936 1001 86380 86390 1
508932 99508932 1001 86380 86390 1
508774 99508774 1001 86380 86390 1
508867 99508867 1001 86380 86390 1
508459 99508459 1001 86380 86390 1
508488 99508488 1001 86380 86390 1
508633 99508633 1001 86380 86390 1
508454 99508454 1001 86380 86390 1
509256 99509256 1001 86380 86390 1
509677 99509677 1001 86380 86390 1
509678 99509678 1001 86380 86390 1
509332 99509332 1001 86380 86390 1
509696 99509696 1001 86380 86390 1
510007 99510007 1001 86380 86390 1
510712 99510712 1001 86380 86390 1
510486 99510486 1001 86380 86390 1
510499 99510499 1001 86380 86390 1
510262 99510262 1001 86380 86390 1
510162 99510162 1001 86380 86390 1
510190 99510190 1001 86380 86390 1
510818 99510818 1001 86380 86390 1
510851 99510851 1001 86380 86390 1
510865 99510865 1001 86380 86390 1
511521 99511521 1001 86380 86390 1
511217 99511217 1001 86380 86390 1
511209 99511209 1001 86380 86390 1
511204 99511204 1001 86380 86390 1
511049 99511049 1001 86380 86390 1
510941 99510941 1001 86380 86390 1
511747 99511747 1001 86380 86390 1
512303 99512303 1001 86380 86390 1
512278 99512278 1001 86380 86390 1
512214 99512214 1001 86380 86390 1
512336 99512336 1001 86380 86390 1
512111 99512111 1001 86380 86390 1
512074 99512074 1001 86380 86390 1
511801 99511801 1001 86380 86390 1
512542 99512542 1001 86380 86390 1
513169 99513169 1001 86380 86390 1
513042 99513042 1001 86380 86390 1
513070 99513070 1001 86380 86390 1
513112 99513112 1001 86380 86390 1
512814 99512814 1001 86380 86390 1
512649 99512649 1001 86380 86390 1
512775 99512775 1001 86380 86390 1
513358 99513358 1001 86380 86390 1
513242 99513242 1001 86380 86390 1
513360 99513360 1001 86380 86390 1
513273 99513273 1001 86380 86390 1
513317 99513317 1001 86380 86390 1
513879 99513879 1001 86380 86390 1
514003 99514003 1001 86380 86390 1
514011 99514011 1001 86380 86390 1
513871 99513871 1001 86380 86390 1
513784 99513784 1001 86380 86390 1
513475 99513475 1001 86380 86390 1
513512 99513512 1001 86380 86390 1
514200 99514200 1001 86380 86390 1
514125 99514125 1001 86380 86390 1
514509 99514509 1001 86380 86390 1
514475 99514475 1001 86380 86390 1
514254 99514254 1001 86380 86390 1
514326 99514326 1001 86380 86390 1
515491 99515491 1001 86380 86390 1
515315 99515315 1001 86380 86390 1
515230 99515230 1001 86380 86390 1
515842 99515842 1001 86380 86390 1
515884 99515884 1001 86380 86390 1
516332 99516332 1001 86380 86390 1
515970 99515970 1001 86380 86390 1
515934 99515934 1001 86380 86390 1
515976 99515976 1001 86380 86390 1
516559 99516559 1001 86380 86390 1
516563 99516563 1001 86380 86390 1
516608 99516608 1001 86380 86390 1
517191 99517191 1001 86380 86390 1
517073 99517073 1001 86380 86390 1
516727 99516727 1001 86380 86390 1
516722 99516722 1001 86380 86390 1
516724 99516724 1001 86380 86390 1
517498 99517498 1001 86380 86390 1
518051 99518051 1001 86380 86390 1
517904 99517904 1001 86380 86390 1
517806 99517806 1001 86380 86390 1
517912 99517912 1001 86380 86390 1
517702 99517702 1001 86380 86390 1
518357 99518357 1001 86380 86390 1
518898 99518898 1001 86380 86390 1
518901 99518901 1001 86380 86390 1
518961 99518961 1001 86380 86390 1
518828 99518828 1001 86380 86390 1
518699 99518699 1001 86380 86390 1
518472 99518472 1001 86380 86390 1
518563 99518563 1001 86380 86390 1
518435 99518435 1001 86380 86390 1
518501 99518501 1001 86380 86390 1
519089 99519089 1001 86380 86390 1
519799 99519799 1001 86380 86390 1
519736 99519736 1001 86380 86390 1
519605 99519605 1001 86380 86390 1
519465 99519465 1001 86380 86390 1
519997 99519997 1001 86380 86390 1
519909 99519909 1001 86380 86390 1
520450 99520450 1001 86380 86390 1
520568 99520568 1001 86380 86390 1
520573 99520573 1001 86380 86390 1
520290 99520290 1001 86380 86390 1
520084 99520084 1001 86380 86390 1
520138 99520138 1001 86380 86390 1
520053 99520053 1001 86380 86390 1
520195 99520195 1001 86380 86390 1
520760 99520760 1001 86380 86390 1
521297 99521297 1001 86380 86390 1
521183 99521183 1001 86380 86390 1
521221 99521221 1001 86380 86390 1
520924 99520924 1001 86380 86390 1
521044 99521044 1001 86380 86390 1
521020 99521020 1001 86380 86390 1
521574 99521574 1001 86380 86390 1
521472 99521472 1001 86380 86390 1
522256 99522256 1001 86380 86390 1
522053 99522053 1001 86380 86390 1
521677 99521677 1001 86380 86390 1
522341 99522341 1001 86380 86390 1
522433 99522433 1001 86380 86390 1
522434 99522434 1001 86380 86390 1
522987 99522987 1001 86380 86390 1
522746 99522746 1001 86380 86390 1
522798 99522798 1001 86380 86390 1
522672 99522672 1001 86380 86390 1
522506 99522506 1001 86380 86390 1
523265 99523265 1001 86380 86390 1
523309 99523309 1001 86380 86390 1
523855 99523855 1001 86380 86390 1
523927 99523927 1001 86380 86390 1
523622 99523622 1001 86380 86390 1
523573 99523573 1001 86380 86390 1
523547 99523547 1001 86380 86390 1
523657 99523657 1001 86380 86390 1
523683 99523683 1001 86380 86390 1
523543 99523543 1001 86380 86390 1
523395 99523395 1001 86380 86390 1
524040 99524040 1001 86380 86390 1
524436 99524436 1001 86380 86390 1
524434 99524434 1001 86380 86390 1
524296 99524296 1001 86380 86390 1
524309 99524309 1001 86380 86390 1
524196 99524196 1001 86380 86390 1
524814 99524814 1001 86380 86390 1
525560 99525560 1001 86380 86390 1
525210 99525210 1001 86380 86390 1
525238 99525238 1001 86380 86390 1
525134 99525134 1001 86380 86390 1
524997 99524997 1001 86380 86390 1
525117 99525117 1001 86380 86390 1
525670 99525670 1001 86380 86390 1
526230 99526230 1001 86380 86390 1
526414 99526414 1001 86380 86390 1
526063 99526063 1001 86380 86390 1
525819 99525819 1001 86380 86390 1
527128 99527128 1001 86380 86390 1
526989 99526989 1001 86380 86390 1
526660 99526660 1001 86380 86390 1
526768 99526768 1001 86380 86390 1
527340 99527340 1001 86380 86390 1
528020 99528020 1001 86380 86390 1
527856 99527856 1001 86380 86390 1
527584 99527584 1001 86380 86390 1
527617 99527617 1001 86380 86390 1
527632 99527632 1001 86380 86390 1
528191 99528191 1001 86380 86390 1
528123 99528123 1001 86380 86390 1
528149 99528149 1001 86380 86390 1
528239 99528239 1001 86380 86390 1
528821 99528821 1001 86380 86390 1
528732 99528732 1001 86380 86390 1
528620 99528620 1001 86380 86390 1
528543 99528543 1001 86380 86390 1
528655 99528655 1001 86380 86390 1
528402 99528402 1001 86380 86390 1
528418 99528418 1001 86380 86390 1
528380 99528380 1001 86380 86390 1
529044 99529044 1001 86380 86390 1
528980 99528980 1001 86380 86390 1
528970 99528970 1001 86380 86390 1
529089 99529089 1001 86380 86390 1
528923 99528923 1001 86380 86390 1
529613 99529613 1001 86380 86390 1
529654 99529654 1001 86380 86390 1
529605 99529605 1001 86380 86390 1
529593 99529593 1001 86380 86390 1
529648 99529648 1001 86380 86390 1
529447 99529447 1001 86380 86390 1
529372 99529372 1001 86380 86390 1
529400 99529400 1001 86380 86390 1
529158 99529158 1001 86380 86390 1
529303 99529303 1001 86380 86390 1
529200 99529200 1001 86380 86390 1
529194 99529194 1001 86380 86390 1
529157 99529157 1001 86380 86390 1
529118 99529118 1001 86380 86390 1
529766 99529766 1001 86380 86390 1
529740 99529740 1001 86380 86390 1
529924 99529924 1001 86380 86390 1
529917 99529917 1001 86380 86390 1
530360 99530360 1001 86380 86390 1
530166 99530166 1001 86380 86390 1
530224 99530224 1001 86380 86390 1
530190 99530190 1001 86380 86390 1
530010 99530010 1001 86380 86390 1
530102 99530102 1001 86380 86390 1
530119 99530119 1001 86380 86390 1
530554 99530554 1001 86380 86390 1
530586 99530586 1001 86380 86390 1
530996 99530996 1001 86380 86390 1
530997 99530997 1001 86380 86390 1
530801 99530801 1001 86380 86390 1
530894 99530894 1001 86380 86390 1
531519 99531519 1001 86380 86390 1
531559 99531559 1001 86380 86390 1
531424 99531424 1001 86380 86390 1
532024 99532024 1001 86380 86390 1
531996 99531996 1001 86380 86390 1
531785 99531785 1001 86380 86390 1
532761 99532761 1001 86380 86390 1
532460 99532460 1001 86380 86390 1
533163 99533163 1001 86380 86390 1
533049 99533049 1001 86380 86390 1
533679 99533679 1001 86380 86390 1
533299 99533299 1001 86380 86390 1
533989 99533989 1001 86380 86390 1
533893 99533893 1001 86380 86390 1
534419 99534419 1001 86380 86390 1
534421 99534421 1001 86380 86390 1
534320 99534320 1001 86380 86390 1
534067 99534067 1001 86380 86390 1
534210 99534210 1001 86380 86390 1
534159 99534159 1001 86380 86390 1
534160 99534160 1001 86380 86390 1
534714 99534714 1001 86380 86390 1
534718 99534718 1001 86380 86390 1
535411 99535411 1001 86380 86390 1
535443 99535443 1001 86380 86390 1
535138 99535138 1001 86380 86390 1
535140 99535140 1001 86380 86390 1
535133 99535133 1001 86380 86390 1
535048 99535048 1001 86380 86390 1
535533 99535533 1001 86380 86390 1
536225 99536225 1001 86380 86390 1
536328 99536328 1001 86380 86390 1
536076 99536076 1001 86380 86390 1
536414 99536414 1001 86380 86390 1
536469 99536469 1001 86380 86390 1
537037 99537037 1001 86380 86390 1
537145 99537145 1001 86380 86390 1
536685 99536685 1001 86380 86390 1
537681 99537681 1001 86380 86390 1
537737 99537737 1001 86380 86390 1
537777 99537777 1001 86380 86390 1
537703 99537703 1001 86380 86390 1
537781 99537781 1001 86380 86390 1
537730 99537730 1001 86380 86390 1
538086 99538086 1001 86380 86390 1
538026 99538026 1001 86380 86390 1
538079 99538079 1001 86380 86390 1
538151 99538151 1001 86380 86390 1
538104 99538104 1001 86380 86390 1
538132 99538132 1001 86380 86390 1
538723 99538723 1001 86380 86390 1
538417 99538417 1001 86380 86390 1
538485 99538485 1001 86380 86390 1
538541 99538541 1001 86380 86390 1
538388 99538388 1001 86380 86390 1
538292 99538292 1001 86380 86390 1
538214 99538214 1001 86380 86390 1
538852 99538852 1001 86380 86390 1
538943 99538943 1001 86380 86390 1
538948 99538948 1001 86380 86390 1
539612 99539612 1001 86380 86390 1
539589 99539589 1001 86380 86390 1
539270 99539270 1001 86380 86390 1
539643 99539643 1001 86380 86390 1
540297 99540297 1001 86380 86390 1
540257 99540257 1001 86380 86390 1
540232 99540232 1001 86380 86390 1
539910 99539910 1001 86380 86390 1
540019 99540019 1001 86380 86390 1
540645 99540645 1001 86380 86390 1
540638 99540638 1001 86380 86390 1
540509 99540509 1001 86380 86390 1
541180 99541180 1001 86380 86390 1
541200 99541200 1001 86380 86390 1
540952 99540952 1001 86380 86390 1
541069 99541069 1001 86380 86390 1
540742 99540742 1001 86380 86390 1
541333 99541333 1001 86380 86390 1
541301 99541301 1001 86380 86390 1
542051 99542051 1001 86380 86390 1
541850 99541850 1001 86380 86390 1
541838 99541838 1001 86380 86390 1
541598 99541598 1001 86380 86390 1
542212 99542212 1001 86380 86390 1
542609 99542609 1001 86380 86390 1
542404 99542404 1001 86380 86390 1
542464 99542464 1001 86380 86390 1
543001 99543001 1001 86380 86390 1
543056 99543056 1001 86380 86390 1
543414 99543414 1001 86380 86390 1
543531 99543531 1001 86380 86390 1
543406 99543406 1001 86380 86390 1
543166 99543166 1001 86380 86390 1
543277 99543277 1001 86380 86390 1
544302 99544302 1001 86380 86390 1
544264 99544264 1001 86380 86390 1
544202 99544202 1001 86380 86390 1
544321 99544321 1001 86380 86390 1
544024 99544024 1001 86380 86390 1
544116 99544116 1001 86380 86390 1
544014 99544014 1001 86380 86390 1
435229 966 1001 4380 4857 1
417588 306 1001 10980 12117 1
530812 1113 1001 60054 60353 1
400150 99400150 1001 86380 86390 1
400425 99400425 1001 86380 86390 1
400980 99400980 1001 86380 86390 1
400988 99400988 1001 86380 86390 1
401075 99401075 1001 86380 86390 1
401141 99401141 1001 86380 86390 1
401548 99401548 1001 86380 86390 1
401581 99401581 1001 86380 86390 1
403264 99403264 1001 86380 86390 1
403528 99403528 1001 86380 86390 1
403571 99403571 1001 86380 86390 1
403644 99403644 1001 86380 86390 1
403832 99403832 1001 86380 86390 1
404779 99404779 1001 86380 86390 1
404944 99404944 1001 86380 86390 1
405099 99405099 1001 86380 86390 1
405330 99405330 1001 86380 86390 1
405349 99405349 1001 86380 86390 1
405558 99405558 1001 86380 86390 1
405573 99405573 1001 86380 86390 1
405723 99405723 1001 86380 86390 1
405785 99405785 1001 86380 86390 1
405994 99405994 1001 86380 86390 1
406161 99406161 1001 86380 86390 1
406203 99406203 1001 86380 86390 1
407899 99407899 1001 86380 86390 1
408087 99408087 1001 86380 86390 1
408097 99408097 1001 86380 86390 1
408481 99408481 1001 86380 86390 1
408739 99408739 1001 86380 86390 1
408981 99408981 1001 86380 86390 1
409484 99409484 1001 86380 86390 1
409403 99409403 1001 86380 86390 1
409561 99409561 1001 86380 86390 1
409740 99409740 1001 86380 86390 1
409861 99409861 1001 86380 86390 1
410044 99410044 1001 86380 86390 1
410341 99410341 1001 86380 86390 1
410571 99410571 1001 86380 86390 1
410586 99410586 1001 86380 86390 1
410732 99410732 1001 86380 86390 1
410786 99410786 1001 86380 86390 1
411064 99411064 1001 86380 86390 1
411160 99411160 1001 86380 86390 1
411308 99411308 1001 86380 86390 1
411261 99411261 1001 86380 86390 1
411236 99411236 1001 86380 86390 1
411249 99411249 1001 86380 86390 1
411471 99411471 1001 86380 86390 1
411683 99411683 1001 86380 86390 1
411707 99411707 1001 86380 86390 1
411860 99411860 1001 86380 86390 1
411925 99411925 1001 86380 86390 1
412107 99412107 1001 86380 86390 1
412316 99412316 1001 86380 86390 1
413453 99413453 1001 86380 86390 1
412996 99412996 1001 86380 86390 1
413056 99413056 1001 86380 86390 1
412701 99412701 1001 86380 86390 1
412513 99412513 1001 86380 86390 1
412500 99412500 1001 86380 86390 1
415192 99415192 1001 86380 86390 1
415100 99415100 1001 86380 86390 1
415196 99415196 1001 86380 86390 1
415084 99415084 1001 86380 86390 1
415054 99415054 1001 86380 86390 1
415524 99415524 1001 86380 86390 1
415376 99415376 1001 86380 86390 1
415408 99415408 1001 86380 86390 1
416743 99416743 1001 86380 86390 1
416776 99416776 1001 86380 86390 1
416724 99416724 1001 86380 86390 1
416236 99416236 1001 86380 86390 1
416531 99416531 1001 86380 86390 1
416201 99416201 1001 86380 86390 1
415933 99415933 1001 86380 86390 1
415788 99415788 1001 86380 86390 1
415822 99415822 1001 86380 86390 1
417140 99417140 1001 86380 86390 1
417964 99417964 1001 86380 86390 1
417753 99417753 1001 86380 86390 1
417625 99417625 1001 86380 86390 1
418950 99418950 1001 86380 86390 1
418891 99418891 1001 86380 86390 1
419202 99419202 1001 86380 86390 1
420268 99420268 1001 86380 86390 1
419787 99419787 1001 86380 86390 1
419687 99419687 1001 86380 86390 1
419474 99419474 1001 86380 86390 1
419531 99419531 1001 86380 86390 1
420448 99420448 1001 86380 86390 1
421999 99421999 1001 86380 86390 1
422000 99422000 1001 86380 86390 1
421936 99421936 1001 86380 86390 1
421583 99421583 1001 86380 86390 1
421011 99421011 1001 86380 86390 1
421168 99421168 1001 86380 86390 1
422194 99422194 1001 86380 86390 1
422220 99422220 1001 86380 86390 1
422230 99422230 1001 86380 86390 1
423651 99423651 1001 86380 86390 1
423594 99423594 1001 86380 86390 1
423624 99423624 1001 86380 86390 1
422982 99422982 1001 86380 86390 1
422992 99422992 1001 86380 86390 1
423299 99423299 1001 86380 86390 1
422812 99422812 1001 86380 86390 1
422890 99422890 1001 86380 86390 1
422688 99422688 1001 86380 86390 1
425209 99425209 1001 86380 86390 1
424710 99424710 1001 86380 86390 1
424691 99424691 1001 86380 86390 1
424901 99424901 1001 86380 86390 1
425470 99425470 1001 86380 86390 1
425616 99425616 1001 86380 86390 1
425617 99425617 1001 86380 86390 1
426220 99426220 1001 86380 86390 1
427177 99427177 1001 86380 86390 1
427507 99427507 1001 86380 86390 1
428608 99428608 1001 86380 86390 1
428623 99428623 1001 86380 86390 1
428456 99428456 1001 86380 86390 1
428532 99428532 1001 86380 86390 1
428276 99428276 1001 86380 86390 1
428019 99428019 1001 86380 86390 1
427587 99427587 1001 86380 86390 1
429085 99429085 1001 86380 86390 1
430040 99430040 1001 86380 86390 1
429343 99429343 1001 86380 86390 1
431896 99431896 1001 86380 86390 1
431976 99431976 1001 86380 86390 1
431613 99431613 1001 86380 86390 1
431268 99431268 1001 86380 86390 1
431469 99431469 1001 86380 86390 1
432209 99432209 1001 86380 86390 1
432129 99432129 1001 86380 86390 1
433712 99433712 1001 86380 86390 1
432945 99432945 1001 86380 86390 1
433202 99433202 1001 86380 86390 1
432771 99432771 1001 86380 86390 1
432562 99432562 1001 86380 86390 1
432658 99432658 1001 86380 86390 1
432621 99432621 1001 86380 86390 1
435135 99435135 1001 86380 86390 1
435071 99435071 1001 86380 86390 1
434945 99434945 1001 86380 86390 1
434767 99434767 1001 86380 86390 1
434173 99434173 1001 86380 86390 1
435462 99435462 1001 86380 86390 1
435783 99435783 1001 86380 86390 1
436874 99436874 1001 86380 86390 1
437033 99437033 1001 86380 86390 1
436975 99436975 1001 86380 86390 1
436511 99436511 1001 86380 86390 1
436467 99436467 1001 86380 86390 1
436330 99436330 1001 86380 86390 1
300053 99300053 1001 86380 86390 1
300542 99300542 1001 86380 86390 1
300555 99300555 1001 86380 86390 1
300122 99300122 1001 86380 86390 1
300154 99300154 1001 86380 86390 1
300207 99300207 1001 86380 86390 1
300738 99300738 1001 86380 86390 1
300801 99300801 1001 86380 86390 1
301299 99301299 1001 86380 86390 1
301304 99301304 1001 86380 86390 1
301344 99301344 1001 86380 86390 1
301603 99301603 1001 86380 86390 1
302377 99302377 1001 86380 86390 1
301987 99301987 1001 86380 86390 1
302079 99302079 1001 86380 86390 1
302004 99302004 1001 86380 86390 1
302161 99302161 1001 86380 86390 1
301915 99301915 1001 86380 86390 1
301892 99301892 1001 86380 86390 1
301870 99301870 1001 86380 86390 1
301935 99301935 1001 86380 86390 1
301859 99301859 1001 86380 86390 1
302470 99302470 1001 86380 86390 1
302548 99302548 1001 86380 86390 1
302382 99302382 1001 86380 86390 1
302385 99302385 1001 86380 86390 1
302387 99302387 1001 86380 86390 1
302402 99302402 1001 86380 86390 1
303066 99303066 1001 86380 86390 1
303172 99303172 1001 86380 86390 1
303067 99303067 1001 86380 86390 1
303125 99303125 1001 86380 86390 1
302881 99302881 1001 86380 86390 1
303963 99303963 1001 86380 86390 1
303569 99303569 1001 86380 86390 1
303583 99303583 1001 86380 86390 1
303591 99303591 1001 86380 86390 1
304060 99304060 1001 86380 86390 1
304179 99304179 1001 86380 86390 1
304706 99304706 1001 86380 86390 1
304810 99304810 1001 86380 86390 1
304827 99304827 1001 86380 86390 1
304780 99304780 1001 86380 86390 1
304635 99304635 1001 86380 86390 1
304497 99304497 1001 86380 86390 1
304311 99304311 1001 86380 86390 1
304249 99304249 1001 86380 86390 1
305023 99305023 1001 86380 86390 1
305344 99305344 1001 86380 86390 1
305346 99305346 1001 86380 86390 1
500157 99500157 1001 86380 86390 1
305687 99305687 1001 86380 86390 1
500084 99500084 1001 86380 86390 1
500715 99500715 1001 86380 86390 1
500796 99500796 1001 86380 86390 1
500773 99500773 1001 86380 86390 1
500502 99500502 1001 86380 86390 1
500275 99500275 1001 86380 86390 1
500293 99500293 1001 86380 86390 1
500306 99500306 1001 86380 86390 1
501480 99501480 1001 86380 86390 1
501357 99501357 1001 86380 86390 1
501424 99501424 1001 86380 86390 1
501271 99501271 1001 86380 86390 1
501327 99501327 1001 86380 86390 1
501200 99501200 1001 86380 86390 1
501035 99501035 1001 86380 86390 1
501026 99501026 1001 86380 86390 1
501055 99501055 1001 86380 86390 1
501807 99501807 1001 86380 86390 1
502355 99502355 1001 86380 86390 1
502283 99502283 1001 86380 86390 1
502057 99502057 1001 86380 86390 1
501949 99501949 1001 86380 86390 1
502047 99502047 1001 86380 86390 1
502545 99502545 1001 86380 86390 1
502585 99502585 1001 86380 86390 1
502588 99502588 1001 86380 86390 1
502564 99502564 1001 86380 86390 1
503492 99503492 1001 86380 86390 1
504017 99504017 1001 86380 86390 1
504074 99504074 1001 86380 86390 1
503945 99503945 1001 86380 86390 1
503555 99503555 1001 86380 86390 1
503521 99503521 1001 86380 86390 1
504185 99504185 1001 86380 86390 1
504688 99504688 1001 86380 86390 1
504666 99504666 1001 86380 86390 1
504442 99504442 1001 86380 86390 1
505128 99505128 1001 86380 86390 1
505056 99505056 1001 86380 86390 1
505604 99505604 1001 86380 86390 1
505742 99505742 1001 86380 86390 1
505671 99505671 1001 86380 86390 1
505692 99505692 1001 86380 86390 1
505283 99505283 1001 86380 86390 1
505353 99505353 1001 86380 86390 1
505276 99505276 1001 86380 86390 1
505778 99505778 1001 86380 86390 1
506198 99506198 1001 86380 86390 1
506284 99506284 1001 86380 86390 1
506169 99506169 1001 86380 86390 1
506133 99506133 1001 86380 86390 1
506139 99506139 1001 86380 86390 1
507376 99507376 1001 86380 86390 1
507305 99507305 1001 86380 86390 1
507079 99507079 1001 86380 86390 1
507210 99507210 1001 86380 86390 1
507454 99507454 1001 86380 86390 1
508187 99508187 1001 86380 86390 1
508207 99508207 1001 86380 86390 1
507851 99507851 1001 86380 86390 1
507892 99507892 1001 86380 86390 1
507894 99507894 1001 86380 86390 1
507870 99507870 1001 86380 86390 1
508274 99508274 1001 86380 86390 1
508399 99508399 1001 86380 86390 1
508335 99508335 1001 86380 86390 1
508904 99508904 1001 86380 86390 1
508818 99508818 1001 86380 86390 1
508612 99508612 1001 86380 86390 1
509181 99509181 1001 86380 86390 1
509222 99509222 1001 86380 86390 1
509106 99509106 1001 86380 86390 1
509250 99509250 1001 86380 86390 1
509822 99509822 1001 86380 86390 1
509531 99509531 1001 86380 86390 1
509642 99509642 1001 86380 86390 1
509475 99509475 1001 86380 86390 1
509441 99509441 1001 86380 86390 1
509328 99509328 1001 86380 86390 1
510054 99510054 1001 86380 86390 1
510482 99510482 1001 86380 86390 1
510368 99510368 1001 86380 86390 1
510223 99510223 1001 86380 86390 1
510265 99510265 1001 86380 86390 1
510214 99510214 1001 86380 86390 1
510279 99510279 1001 86380 86390 1
510218 99510218 1001 86380 86390 1
510260 99510260 1001 86380 86390 1
511409 99511409 1001 86380 86390 1
511244 99511244 1001 86380 86390 1
511141 99511141 1001 86380 86390 1
511234 99511234 1001 86380 86390 1
511009 99511009 1001 86380 86390 1
511076 99511076 1001 86380 86390 1
511684 99511684 1001 86380 86390 1
511685 99511685 1001 86380 86390 1
511598 99511598 1001 86380 86390 1
511637 99511637 1001 86380 86390 1
512077 99512077 1001 86380 86390 1
512129 99512129 1001 86380 86390 1
511974 99511974 1001 86380 86390 1
511883 99511883 1001 86380 86390 1
512490 99512490 1001 86380 86390 1
513028 99513028 1001 86380 86390 1
513093 99513093 1001 86380 86390 1
512837 99512837 1001 86380 86390 1
513320 99513320 1001 86380 86390 1
513399 99513399 1001 86380 86390 1
513222 99513222 1001 86380 86390 1
513289 99513289 1001 86380 86390 1
513864 99513864 1001 86380 86390 1
513718 99513718 1001 86380 86390 1
513757 99513757 1001 86380 86390 1
513668 99513668 1001 86380 86390 1
513541 99513541 1001 86380 86390 1
513589 99513589 1001 86380 86390 1
514121 99514121 1001 86380 86390 1
514079 99514079 1001 86380 86390 1
514787 99514787 1001 86380 86390 1
514516 99514516 1001 86380 86390 1
514327 99514327 1001 86380 86390 1
514325 99514325 1001 86380 86390 1
515028 99515028 1001 86380 86390 1
515573 99515573 1001 86380 86390 1
515283 99515283 1001 86380 86390 1
516268 99516268 1001 86380 86390 1
516262 99516262 1001 86380 86390 1
516616 99516616 1001 86380 86390 1
517265 99517265 1001 86380 86390 1
517080 99517080 1001 86380 86390 1
517107 99517107 1001 86380 86390 1
516735 99516735 1001 86380 86390 1
517423 99517423 1001 86380 86390 1
517345 99517345 1001 86380 86390 1
518085 99518085 1001 86380 86390 1
517930 99517930 1001 86380 86390 1
517801 99517801 1001 86380 86390 1
517631 99517631 1001 86380 86390 1
517586 99517586 1001 86380 86390 1
518510 99518510 1001 86380 86390 1
519014 99519014 1001 86380 86390 1
519169 99519169 1001 86380 86390 1
519184 99519184 1001 86380 86390 1
519557 99519557 1001 86380 86390 1
519591 99519591 1001 86380 86390 1
519426 99519426 1001 86380 86390 1
519296 99519296 1001 86380 86390 1
519310 99519310 1001 86380 86390 1
519890 99519890 1001 86380 86390 1
519943 99519943 1001 86380 86390 1
519987 99519987 1001 86380 86390 1
520589 99520589 1001 86380 86390 1
520613 99520613 1001 86380 86390 1
520561 99520561 1001 86380 86390 1
520378 99520378 1001 86380 86390 1
520042 99520042 1001 86380 86390 1
520717 99520717 1001 86380 86390 1
520811 99520811 1001 86380 86390 1
521348 99521348 1001 86380 86390 1
521414 99521414 1001 86380 86390 1
521209 99521209 1001 86380 86390 1
521134 99521134 1001 86380 86390 1
521230 99521230 1001 86380 86390 1
521040 99521040 1001 86380 86390 1
520974 99520974 1001 86380 86390 1
521662 99521662 1001 86380 86390 1
521624 99521624 1001 86380 86390 1
521549 99521549 1001 86380 86390 1
521512 99521512 1001 86380 86390 1
522268 99522268 1001 86380 86390 1
522143 99522143 1001 86380 86390 1
522032 99522032 1001 86380 86390 1
522046 99522046 1001 86380 86390 1
521749 99521749 1001 86380 86390 1
521792 99521792 1001 86380 86390 1
521706 99521706 1001 86380 86390 1
522422 99522422 1001 86380 86390 1
522333 99522333 1001 86380 86390 1
523086 99523086 1001 86380 86390 1
522969 99522969 1001 86380 86390 1
523190 99523190 1001 86380 86390 1
523917 99523917 1001 86380 86390 1
523578 99523578 1001 86380 86390 1
523327 99523327 1001 86380 86390 1
523331 99523331 1001 86380 86390 1
524007 99524007 1001 86380 86390 1
524024 99524024 1001 86380 86390 1
524717 99524717 1001 86380 86390 1
524517 99524517 1001 86380 86390 1
524369 99524369 1001 86380 86390 1
524308 99524308 1001 86380 86390 1
524811 99524811 1001 86380 86390 1
524839 99524839 1001 86380 86390 1
524922 99524922 1001 86380 86390 1
525413 99525413 1001 86380 86390 1
525212 99525212 1001 86380 86390 1
525227 99525227 1001 86380 86390 1
525002 99525002 1001 86380 86390 1
525180 99525180 1001 86380 86390 1
525801 99525801 1001 86380 86390 1
525767 99525767 1001 86380 86390 1
525668 99525668 1001 86380 86390 1
526282 99526282 1001 86380 86390 1
526221 99526221 1001 86380 86390 1
526408 99526408 1001 86380 86390 1
526050 99526050 1001 86380 86390 1
525917 99525917 1001 86380 86390 1
527070 99527070 1001 86380 86390 1
527204 99527204 1001 86380 86390 1
527116 99527116 1001 86380 86390 1
527170 99527170 1001 86380 86390 1
526875 99526875 1001 86380 86390 1
526918 99526918 1001 86380 86390 1
526807 99526807 1001 86380 86390 1
527341 99527341 1001 86380 86390 1
527395 99527395 1001 86380 86390 1
528018 99528018 1001 86380 86390 1
528019 99528019 1001 86380 86390 1
527791 99527791 1001 86380 86390 1
527587 99527587 1001 86380 86390 1
527540 99527540 1001 86380 86390 1
527630 99527630 1001 86380 86390 1
528872 99528872 1001 86380 86390 1
528795 99528795 1001 86380 86390 1
528647 99528647 1001 86380 86390 1
528507 99528507 1001 86380 86390 1
528640 99528640 1001 86380 86390 1
529072 99529072 1001 86380 86390 1
529574 99529574 1001 86380 86390 1
529451 99529451 1001 86380 86390 1
529821 99529821 1001 86380 86390 1
530317 99530317 1001 86380 86390 1
530177 99530177 1001 86380 86390 1
530243 99530243 1001 86380 86390 1
530696 99530696 1001 86380 86390 1
530699 99530699 1001 86380 86390 1
531215 99531215 1001 86380 86390 1
531099 99531099 1001 86380 86390 1
531022 99531022 1001 86380 86390 1
530762 99530762 1001 86380 86390 1
531456 99531456 1001 86380 86390 1
532052 99532052 1001 86380 86390 1
531951 99531951 1001 86380 86390 1
531838 99531838 1001 86380 86390 1
531999 99531999 1001 86380 86390 1
531612 99531612 1001 86380 86390 1
531655 99531655 1001 86380 86390 1
532247 99532247 1001 86380 86390 1
532945 99532945 1001 86380 86390 1
532825 99532825 1001 86380 86390 1
532459 99532459 1001 86380 86390 1
533732 99533732 1001 86380 86390 1
533761 99533761 1001 86380 86390 1
533659 99533659 1001 86380 86390 1
533526 99533526 1001 86380 86390 1
533984 99533984 1001 86380 86390 1
533237 99533237 1001 86380 86390 1
533898 99533898 1001 86380 86390 1
534029 99534029 1001 86380 86390 1
533916 99533916 1001 86380 86390 1
534215 99534215 1001 86380 86390 1
534878 99534878 1001 86380 86390 1
534858 99534858 1001 86380 86390 1
534796 99534796 1001 86380 86390 1
535369 99535369 1001 86380 86390 1
535382 99535382 1001 86380 86390 1
535319 99535319 1001 86380 86390 1
535187 99535187 1001 86380 86390 1
535643 99535643 1001 86380 86390 1
535596 99535596 1001 86380 86390 1
536035 99536035 1001 86380 86390 1
535986 99535986 1001 86380 86390 1
535823 99535823 1001 86380 86390 1
535889 99535889 1001 86380 86390 1
536400 99536400 1001 86380 86390 1
536436 99536436 1001 86380 86390 1
536790 99536790 1001 86380 86390 1
536686 99536686 1001 86380 86390 1
536734 99536734 1001 86380 86390 1
536631 99536631 1001 86380 86390 1
537318 99537318 1001 86380 86390 1
537228 99537228 1001 86380 86390 1
537320 99537320 1001 86380 86390 1
537336 99537336 1001 86380 86390 1
537901 99537901 1001 86380 86390 1
537979 99537979 1001 86380 86390 1
537642 99537642 1001 86380 86390 1
537652 99537652 1001 86380 86390 1
537513 99537513 1001 86380 86390 1
537390 99537390 1001 86380 86390 1
538110 99538110 1001 86380 86390 1
538731 99538731 1001 86380 86390 1
538797 99538797 1001 86380 86390 1
538619 99538619 1001 86380 86390 1
538477 99538477 1001 86380 86390 1
538344 99538344 1001 86380 86390 1
538878 99538878 1001 86380 86390 1
539542 99539542 1001 86380 86390 1
539547 99539547 1001 86380 86390 1
539328 99539328 1001 86380 86390 1
539099 99539099 1001 86380 86390 1
539117 99539117 1001 86380 86390 1
539196 99539196 1001 86380 86390 1
539055 99539055 1001 86380 86390 1
539224 99539224 1001 86380 86390 1
539690 99539690 1001 86380 86390 1
539797 99539797 1001 86380 86390 1
539765 99539765 1001 86380 86390 1
539791 99539791 1001 86380 86390 1
540325 99540325 1001 86380 86390 1
540352 99540352 1001 86380 86390 1
540439 99540439 1001 86380 86390 1
540385 99540385 1001 86380 86390 1
540173 99540173 1001 86380 86390 1
539998 99539998 1001 86380 86390 1
539896 99539896 1001 86380 86390 1
540642 99540642 1001 86380 86390 1
541160 99541160 1001 86380 86390 1
541136 99541136 1001 86380 86390 1
541201 99541201 1001 86380 86390 1
541099 99541099 1001 86380 86390 1
540947 99540947 1001 86380 86390 1
540940 99540940 1001 86380 86390 1
540688 99540688 1001 86380 86390 1
541461 99541461 1001 86380 86390 1
541411 99541411 1001 86380 86390 1
541375 99541375 1001 86380 86390 1
542088 99542088 1001 86380 86390 1
542078 99542078 1001 86380 86390 1
541747 99541747 1001 86380 86390 1
541842 99541842 1001 86380 86390 1
541860 99541860 1001 86380 86390 1
542312 99542312 1001 86380 86390 1
542203 99542203 1001 86380 86390 1
542747 99542747 1001 86380 86390 1
542827 99542827 1001 86380 86390 1
542853 99542853 1001 86380 86390 1
542675 99542675 1001 86380 86390 1
542509 99542509 1001 86380 86390 1
542488 99542488 1001 86380 86390 1
542387 99542387 1001 86380 86390 1
542427 99542427 1001 86380 86390 1
542998 99542998 1001 86380 86390 1
542986 99542986 1001 86380 86390 1
543019 99543019 1001 86380 86390 1
543604 99543604 1001 86380 86390 1
543767 99543767 1001 86380 86390 1
543423 99543423 1001 86380 86390 1
544394 99544394 1001 86380 86390 1
544275 99544275 1001 86380 86390 1
544304 99544304 1001 86380 86390 1
544269 99544269 1001 86380 86390 1
544098 99544098 1001 86380 86390 1
544720 99544720 1001 86380 86390 1
413563 216 1001 85560 86037 1
522657 603 1001 60190 60489 1
400298 99400298 1001 86380 86390 1
400408 99400408 1001 86380 86390 1
400343 99400343 1001 86380 86390 1
400594 99400594 1001 86380 86390 1
400601 99400601 1001 86380 86390 1
401119 99401119 1001 86380 86390 1
401466 99401466 1001 86380 86390 1
401543 99401543 1001 86380 86390 1
402115 99402115 1001 86380 86390 1
402220 99402220 1001 86380 86390 1
402941 99402941 1001 86380 86390 1
403269 99403269 1001 86380 86390 1
403620 99403620 1001 86380 86390 1
403817 99403817 1001 86380 86390 1
403889 99403889 1001 86380 86390 1
404076 99404076 1001 86380 86390 1
404052 99404052 1001 86380 86390 1
405002 99405002 1001 86380 86390 1
405242 99405242 1001 86380 86390 1
405607 99405607 1001 86380 86390 1
405910 99405910 1001 86380 86390 1
406087 99406087 1001 86380 86390 1
406780 99406780 1001 86380 86390 1
406857 99406857 1001 86380 86390 1
407150 99407150 1001 86380 86390 1
407168 99407168 1001 86380 86390 1
407662 99407662 1001 86380 86390 1
407724 99407724 1001 86380 86390 1
407725 99407725 1001 86380 86390 1
407797 99407797 1001 86380 86390 1
408842 99408842 1001 86380 86390 1
408796 99408796 1001 86380 86390 1
409045 99409045 1001 86380 86390 1
409004 99409004 1001 86380 86390 1
408983 99408983 1001 86380 86390 1
409204 99409204 1001 86380 86390 1
409208 99409208 1001 86380 86390 1
409337 99409337 1001 86380 86390 1
409547 99409547 1001 86380 86390 1
409625 99409625 1001 86380 86390 1
409831 99409831 1001 86380 86390 1
410095 99410095 1001 86380 86390 1
410218 99410218 1001 86380 86390 1
410356 99410356 1001 86380 86390 1
410683 99410683 1001 86380 86390 1
410686 99410686 1001 86380 86390 1
410785 99410785 1001 86380 86390 1
410730 99410730 1001 86380 86390 1
410858 99410858 1001 86380 86390 1
410878 99410878 1001 86380 86390 1
411320 99411320 1001 86380 86390 1
412445 99412445 1001 86380 86390 1
412860 99412860 1001 86380 86390 1
415390 99415390 1001 86380 86390 1
415595 99415595 1001 86380 86390 1
416905 99416905 1001 86380 86390 1
416126 99416126 1001 86380 86390 1
417109 99417109 1001 86380 86390 1
417013 99417013 1001 86380 86390 1
417326 99417326 1001 86380 86390 1
418790 99418790 1001 86380 86390 1
417685 99417685 1001 86380 86390 1
417697 99417697 1001 86380 86390 1
418927 99418927 1001 86380 86390 1
419918 99419918 1001 86380 86390 1
420039 99420039 1001 86380 86390 1
419844 99419844 1001 86380 86390 1
419399 99419399 1001 86380 86390 1
421909 99421909 1001 86380 86390 1
421961 99421961 1001 86380 86390 1
421539 99421539 1001 86380 86390 1
421119 99421119 1001 86380 86390 1
421163 99421163 1001 86380 86390 1
422444 99422444 1001 86380 86390 1
423685 99423685 1001 86380 86390 1
423710 99423710 1001 86380 86390 1
423216 99423216 1001 86380 86390 1
423118 99423118 1001 86380 86390 1
422722 99422722 1001 86380 86390 1
422578 99422578 1001 86380 86390 1
423832 99423832 1001 86380 86390 1
423972 99423972 1001 86380 86390 1
425004 99425004 1001 86380 86390 1
424912 99424912 1001 86380 86390 1
424374 99424374 1001 86380 86390 1
425631 99425631 1001 86380 86390 1
427015 99427015 1001 86380 86390 1
426910 99426910 1001 86380 86390 1
426692 99426692 1001 86380 86390 1
426067 99426067 1001 86380 86390 1
425904 99425904 1001 86380 86390 1
427430 99427430 1001 86380 86390 1
428422 99428422 1001 86380 86390 1
428628 99428628 1001 86380 86390 1
428182 99428182 1001 86380 86390 1
428257 99428257 1001 86380 86390 1
427752 99427752 1001 86380 86390 1
427884 99427884 1001 86380 86390 1
427570 99427570 1001 86380 86390 1
427552 99427552 1001 86380 86390 1
429632 99429632 1001 86380 86390 1
429330 99429330 1001 86380 86390 1
429340 99429340 1001 86380 86390 1
430788 99430788 1001 86380 86390 1
431789 99431789 1001 86380 86390 1
431597 99431597 1001 86380 86390 1
431148 99431148 1001 86380 86390 1
431100 99431100 1001 86380 86390 1
430968 99430968 1001 86380 86390 1
432346 99432346 1001 86380 86390 1
433525 99433525 1001 86380 86390 1
433504 99433504 1001 86380 86390 1
433046 99433046 1001 86380 86390 1
433047 99433047 1001 86380 86390 1
432623 99432623 1001 86380 86390 1
433998 99433998 1001 86380 86390 1
433899 99433899 1001 86380 86390 1
435375 99435375 1001 86380 86390 1
434870 99434870 1001 86380 86390 1
434719 99434719 1001 86380 86390 1
434832 99434832 1001 86380 86390 1
435679 99435679 1001 86380 86390 1
435831 99435831 1001 86380 86390 1
436509 99436509 1001 86380 86390 1
436746 99436746 1001 86380 86390 1
436312 99436312 1001 86380 86390 1
435938 99435938 1001 86380 86390 1
436211 99436211 1001 86380 86390 1
300061 99300061 1001 86380 86390 1
437277 99437277 1001 86380 86390 1
437176 99437176 1001 86380 86390 1
300027 99300027 1001 86380 86390 1
300587 99300587 1001 86380 86390 1
300700 99300700 1001 86380 86390 1
300644 99300644 1001 86380 86390 1
300355 99300355 1001 86380 86390 1
300435 99300435 1001 86380 86390 1
300400 99300400 1001 86380 86390 1
300135 99300135 1001 86380 86390 1
300741 99300741 1001 86380 86390 1
300836 99300836 1001 86380 86390 1
301455 99301455 1001 86380 86390 1
301508 99301508 1001 86380 86390 1
301458 99301458 1001 86380 86390 1
301488 99301488 1001 86380 86390 1
301639 99301639 1001 86380 86390 1
301822 99301822 1001 86380 86390 1
301836 99301836 1001 86380 86390 1
302405 99302405 1001 86380 86390 1
302467 99302467 1001 86380 86390 1
303014 99303014 1001 86380 86390 1
303199 99303199 1001 86380 86390 1
302801 99302801 1001 86380 86390 1
302985 99302985 1001 86380 86390 1
303258 99303258 1001 86380 86390 1
304012 99304012 1001 86380 86390 1
303453 99303453 1001 86380 86390 1
303512 99303512 1001 86380 86390 1
303525 99303525 1001 86380 86390 1
304067 99304067 1001 86380 86390 1
304693 99304693 1001 86380 86390 1
304481 99304481 1001 86380 86390 1
304354 99304354 1001 86380 86390 1
304293 99304293 1001 86380 86390 1
304410 99304410 1001 86380 86390 1
304287 99304287 1001 86380 86390 1
304948 99304948 1001 86380 86390 1
304975 99304975 1001 86380 86390 1
305003 99305003 1001 86380 86390 1
305588 99305588 1001 86380 86390 1
305606 99305606 1001 86380 86390 1
305390 99305390 1001 86380 86390 1
305469 99305469 1001 86380 86390 1
500167 99500167 1001 86380 86390 1
500711 99500711 1001 86380 86390 1
500487 99500487 1001 86380 86390 1
500490 99500490 1001 86380 86390 1
500581 99500581 1001 86380 86390 1
500607 99500607 1001 86380 86390 1
500272 99500272 1001 86380 86390 1
500286 99500286 1001 86380 86390 1
500379 99500379 1001 86380 86390 1
501512 99501512 1001 86380 86390 1
501336 99501336 1001 86380 86390 1
501380 99501380 1001 86380 86390 1
501031 99501031 1001 86380 86390 1
501075 99501075 1001 86380 86390 1
501649 99501649 1001 86380 86390 1
501704 99501704 1001 86380 86390 1
501648 99501648 1001 86380 86390 1
502320 99502320 1001 86380 86390 1
502387 99502387 1001 86380 86390 1
502182 99502182 1001 86380 86390 1
502174 99502174 1001 86380 86390 1
502653 99502653 1001 86380 86390 1
503173 99503173 1001 86380 86390 1
502895 99502895 1001 86380 86390 1
502912 99502912 1001 86380 86390 1
503033 99503033 1001 86380 86390 1
503295 99503295 1001 86380 86390 1
503347 99503347 1001 86380 86390 1
503377 99503377 1001 86380 86390 1
503900 99503900 1001 86380 86390 1
503772 99503772 1001 86380 86390 1
503830 99503830 1001 86380 86390 1
504153 99504153 1001 86380 86390 1
504245 99504245 1001 86380 86390 1
504798 99504798 1001 86380 86390 1
504404 99504404 1001 86380 86390 1
504462 99504462 1001 86380 86390 1
505083 99505083 1001 86380 86390 1
504740 99504740 1001 86380 86390 1
504962 99504962 1001 86380 86390 1
505750 99505750 1001 86380 86390 1
505201 99505201 1001 86380 86390 1
505205 99505205 1001 86380 86390 1
505910 99505910 1001 86380 86390 1
506455 99506455 1001 86380 86390 1
506463 99506463 1001 86380 86390 1
506301 99506301 1001 86380 86390 1
506200 99506200 1001 86380 86390 1
506386 99506386 1001 86380 86390 1
506046 99506046 1001 86380 86390 1
506659 99506659 1001 86380 86390 1
506616 99506616 1001 86380 86390 1
507384 99507384 1001 86380 86390 1
507346 99507346 1001 86380 86390 1
507275 99507275 1001 86380 86390 1
507331 99507331 1001 86380 86390 1
507146 99507146 1001 86380 86390 1
507124 99507124 1001 86380 86390 1
507176 99507176 1001 86380 86390 1
507525 99507525 1001 86380 86390 1
508188 99508188 1001 86380 86390 1
508124 99508124 1001 86380 86390 1
508222 99508222 1001 86380 86390 1
508062 99508062 1001 86380 86390 1
508128 99508128 1001 86380 86390 1
508052 99508052 1001 86380 86390 1
507940 99507940 1001 86380 86390 1
508005 99508005 1001 86380 86390 1
507993 99507993 1001 86380 86390 1
507878 99507878 1001 86380 86390 1
508035 99508035 1001 86380 86390 1
507711 99507711 1001 86380 86390 1
508374 99508374 1001 86380 86390 1
508950 99508950 1001 86380 86390 1
509061 99509061 1001 86380 86390 1
508907 99508907 1001 86380 86390 1
509123 99509123 1001 86380 86390 1
509124 99509124 1001 86380 86390 1
509193 99509193 1001 86380 86390 1
509587 99509587 1001 86380 86390 1
509437 99509437 1001 86380 86390 1
509444 99509444 1001 86380 86390 1
509988 99509988 1001 86380 86390 1
509933 99509933 1001 86380 86390 1
510090 99510090 1001 86380 86390 1
510607 99510607 1001 86380 86390 1
510596 99510596 1001 86380 86390 1
510275 99510275 1001 86380 86390 1
510164 99510164 1001 86380 86390 1
510765 99510765 1001 86380 86390 1
511489 99511489 1001 86380 86390 1
511491 99511491 1001 86380 86390 1
511537 99511537 1001 86380 86390 1
511251 99511251 1001 86380 86390 1
510974 99510974 1001 86380 86390 1
511559 99511559 1001 86380 86390 1
511743 99511743 1001 86380 86390 1
512209 99512209 1001 86380 86390 1
511829 99511829 1001 86380 86390 1
511962 99511962 1001 86380 86390 1
512402 99512402 1001 86380 86390 1
512581 99512581 1001 86380 86390 1
513170 99513170 1001 86380 86390 1
513198 99513198 1001 86380 86390 1
512884 99512884 1001 86380 86390 1
512624 99512624 1001 86380 86390 1
512750 99512750 1001 86380 86390 1
513258 99513258 1001 86380 86390 1
513297 99513297 1001 86380 86390 1
513914 99513914 1001 86380 86390 1
513637 99513637 1001 86380 86390 1
513742 99513742 1001 86380 86390 1
513680 99513680 1001 86380 86390 1
513695 99513695 1001 86380 86390 1
513430 99513430 1001 86380 86390 1
514148 99514148 1001 86380 86390 1
514826 99514826 1001 86380 86390 1
514663 99514663 1001 86380 86390 1
514522 99514522 1001 86380 86390 1
514600 99514600 1001 86380 86390 1
514263 99514263 1001 86380 86390 1
514347 99514347 1001 86380 86390 1
514389 99514389 1001 86380 86390 1
514973 99514973 1001 86380 86390 1
514999 99514999 1001 86380 86390 1
514936 99514936 1001 86380 86390 1
514886 99514886 1001 86380 86390 1
515493 99515493 1001 86380 86390 1
515678 99515678 1001 86380 86390 1
515269 99515269 1001 86380 86390 1
515264 99515264 1001 86380 86390 1
516255 99516255 1001 86380 86390 1
516155 99516155 1001 86380 86390 1
516297 99516297 1001 86380 86390 1
516168 99516168 1001 86380 86390 1
516158 99516158 1001 86380 86390 1
515954 99515954 1001 86380 86390 1
516047 99516047 1001 86380 86390 1
517274 99517274 1001 86380 86390 1
517210 99517210 1001 86380 86390 1
517199 99517199 1001 86380 86390 1
517204 99517204 1001 86380 86390 1
517348 99517348 1001 86380 86390 1
517533 99517533 1001 86380 86390 1
518100 99518100 1001 86380 86390 1
517775 99517775 1001 86380 86390 1
517711 99517711 1001 86380 86390 1
518831 99518831 1001 86380 86390 1
518723 99518723 1001 86380 86390 1
518511 99518511 1001 86380 86390 1
518381 99518381 1001 86380 86390 1
518489 99518489 1001 86380 86390 1
519058 99519058 1001 86380 86390 1
519696 99519696 1001 86380 86390 1
519571 99519571 1001 86380 86390 1
519560 99519560 1001 86380 86390 1
519590 99519590 1001 86380 86390 1
519942 99519942 1001 86380 86390 1
519968 99519968 1001 86380 86390 1
519952 99519952 1001 86380 86390 1
520547 99520547 1001 86380 86390 1
520255 99520255 1001 86380 86390 1
520348 99520348 1001 86380 86390 1
520272 99520272 1001 86380 86390 1
520264 99520264 1001 86380 86390 1
520111 99520111 1001 86380 86390 1
520191 99520191 1001 86380 86390 1
520079 99520079 1001 86380 86390 1
521419 99521419 1001 86380 86390 1
521063 99521063 1001 86380 86390 1
520955 99520955 1001 86380 86390 1
520994 99520994 1001 86380 86390 1
521515 99521515 1001 86380 86390 1
521638 99521638 1001 86380 86390 1
521497 99521497 1001 86380 86390 1
522091 99522091 1001 86380 86390 1
522210 99522210 1001 86380 86390 1
522161 99522161 1001 86380 86390 1
522213 99522213 1001 86380 86390 1
521778 99521778 1001 86380 86390 1
522464 99522464 1001 86380 86390 1
522377 99522377 1001 86380 86390 1
523069 99523069 1001 86380 86390 1
522930 99522930 1001 86380 86390 1
522997 99522997 1001 86380 86390 1
523011 99523011 1001 86380 86390 1
523313 99523313 1001 86380 86390 1
523787 99523787 1001 86380 86390 1
523938 99523938 1001 86380 86390 1
523841 99523841 1001 86380 86390 1
523682 99523682 1001 86380 86390 1
523685 99523685 1001 86380 86390 1
523507 99523507 1001 86380 86390 1
523971 99523971 1001 86380 86390 1
523976 99523976 1001 86380 86390 1
524728 99524728 1001 86380 86390 1
524498 99524498 1001 86380 86390 1
524524 99524524 1001 86380 86390 1
524254 99524254 1001 86380 86390 1
524200 99524200 1001 86380 86390 1
524950 99524950 1001 86380 86390 1
525533 99525533 1001 86380 86390 1
525574 99525574 1001 86380 86390 1
525230 99525230 1001 86380 86390 1
525131 99525131 1001 86380 86390 1
525009 99525009 1001 86380 86390 1
525169 99525169 1001 86380 86390 1
526348 99526348 1001 86380 86390 1
526352 99526352 1001 86380 86390 1
526366 99526366 1001 86380 86390 1
526075 99526075 1001 86380 86390 1
526208 99526208 1001 86380 86390 1
525956 99525956 1001 86380 86390 1
526597 99526597 1001 86380 86390 1
527129 99527129 1001 86380 86390 1
526970 99526970 1001 86380 86390 1
526987 99526987 1001 86380 86390 1
526899 99526899 1001 86380 86390 1
527259 99527259 1001 86380 86390 1
527413 99527413 1001 86380 86390 1
528000 99528000 1001 86380 86390 1
528075 99528075 1001 86380 86390 1
527507 99527507 1001 86380 86390 1
527538 99527538 1001 86380 86390 1
528216 99528216 1001 86380 86390 1
528275 99528275 1001 86380 86390 1
528777 99528777 1001 86380 86390 1
528555 99528555 1001 86380 86390 1
528375 99528375 1001 86380 86390 1
528376 99528376 1001 86380 86390 1
528291 99528291 1001 86380 86390 1
528357 99528357 1001 86380 86390 1
529036 99529036 1001 86380 86390 1
529724 99529724 1001 86380 86390 1
529560 99529560 1001 86380 86390 1
529711 99529711 1001 86380 86390 1
529720 99529720 1001 86380 86390 1
529546 99529546 1001 86380 86390 1
529507 99529507 1001 86380 86390 1
529212 99529212 1001 86380 86390 1
529277 99529277 1001 86380 86390 1
529286 99529286 1001 86380 86390 1
529755 99529755 1001 86380 86390 1
529795 99529795 1001 86380 86390 1
530371 99530371 1001 86380 86390 1
530292 99530292 1001 86380 86390 1
530191 99530191 1001 86380 86390 1
530577 99530577 1001 86380 86390 1
530657 99530657 1001 86380 86390 1
530599 99530599 1001 86380 86390 1
530665 99530665 1001 86380 86390 1
531306 99531306 1001 86380 86390 1
531111 99531111 1001 86380 86390 1
530904 99530904 1001 86380 86390 1
530873 99530873 1001 86380 86390 1
531538 99531538 1001 86380 86390 1
531555 99531555 1001 86380 86390 1
532172 99532172 1001 86380 86390 1
532177 99532177 1001 86380 86390 1
531963 99531963 1001 86380 86390 1
531586 99531586 1001 86380 86390 1
532347 99532347 1001 86380 86390 1
532286 99532286 1001 86380 86390 1
532852 99532852 1001 86380 86390 1
532970 99532970 1001 86380 86390 1
532813 99532813 1001 86380 86390 1
532632 99532632 1001 86380 86390 1
532783 99532783 1001 86380 86390 1
532566 99532566 1001 86380 86390 1
532578 99532578 1001 86380 86390 1
533170 99533170 1001 86380 86390 1
533749 99533749 1001 86380 86390 1
533701 99533701 1001 86380 86390 1
533469 99533469 1001 86380 86390 1
533368 99533368 1001 86380 86390 1
533408 99533408 1001 86380 86390 1
533930 99533930 1001 86380 86390 1
534666 99534666 1001 86380 86390 1
534670 99534670 1001 86380 86390 1
534323 99534323 1001 86380 86390 1
534414 99534414 1001 86380 86390 1
534390 99534390 1001 86380 86390 1
534180 99534180 1001 86380 86390 1
534132 99534132 1001 86380 86390 1
534876 99534876 1001 86380 86390 1
534688 99534688 1001 86380 86390 1
534768 99534768 1001 86380 86390 1
535317 99535317 1001 86380 86390 1
535400 99535400 1001 86380 86390 1
534964 99534964 1001 86380 86390 1
534913 99534913 1001 86380 86390 1
535550 99535550 1001 86380 86390 1
535580 99535580 1001 86380 86390 1
536288 99536288 1001 86380 86390 1
536226 99536226 1001 86380 86390 1
536280 99536280 1001 86380 86390 1
536053 99536053 1001 86380 86390 1
536061 99536061 1001 86380 86390 1
535851 99535851 1001 86380 86390 1
535774 99535774 1001 86380 86390 1
535891 99535891 1001 86380 86390 1
536483 99536483 1001 86380 86390 1
536512 99536512 1001 86380 86390 1
537098 99537098 1001 86380 86390 1
537077 99537077 1001 86380 86390 1
537031 99537031 1001 86380 86390 1
536770 99536770 1001 86380 86390 1
536608 99536608 1001 86380 86390 1
537278 99537278 1001 86380 86390 1
537333 99537333 1001 86380 86390 1
537219 99537219 1001 86380 86390 1
537987 99537987 1001 86380 86390 1
537706 99537706 1001 86380 86390 1
537562 99537562 1001 86380 86390 1
538024 99538024 1001 86380 86390 1
538758 99538758 1001 86380 86390 1
538435 99538435 1001 86380 86390 1
538487 99538487 1001 86380 86390 1
538896 99538896 1001 86380 86390 1
539486 99539486 1001 86380 86390 1
539476 99539476 1001 86380 86390 1
539234 99539234 1001 86380 86390 1
539250 99539250 1001 86380 86390 1
539103 99539103 1001 86380 86390 1
539029 99539029 1001 86380 86390 1
539082 99539082 1001 86380 86390 1
539705 99539705 1001 86380 86390 1
540002 99540002 1001 86380 86390 1
539985 99539985 1001 86380 86390 1
540486 99540486 1001 86380 86390 1
541114 99541114 1001 86380 86390 1
541193 99541193 1001 86380 86390 1
541012 99541012 1001 86380 86390 1
541058 99541058 1001 86380 86390 1
541464 99541464 1001 86380 86390 1
541799 99541799 1001 86380 86390 1
541703 99541703 1001 86380 86390 1
542124 99542124 1001 86380 86390 1
542868 99542868 1001 86380 86390 1
542820 99542820 1001 86380 86390 1
542574 99542574 1001 86380 86390 1
542723 99542723 1001 86380 86390 1
542660 99542660 1001 86380 86390 1
542367 99542367 1001 86380 86390 1
542516 99542516 1001 86380 86390 1
543032 99543032 1001 86380 86390 1
543659 99543659 1001 86380 86390 1
543756 99543756 1001 86380 86390 1
543665 99543665 1001 86380 86390 1
543529 99543529 1001 86380 86390 1
543518 99543518 1001 86380 86390 1
543470 99543470 1001 86380 86390 1
543537 99543537 1001 86380 86390 1
543205 99543205 1001 86380 86390 1
543239 99543239 1001 86380 86390 1
543956 99543956 1001 86380 86390 1
543892 99543892 1001 86380 86390 1
543815 99543815 1001 86380 86390 1
544531 99544531 1001 86380 86390 1
544291 99544291 1001 86380 86390 1
544080 99544080 1001 86380 86390 1
544083 99544083 1001 86380 86390 1
544006 99544006 1001 86380 86390 1
544166 99544166 1001 86380 86390 1
543986 99543986 1001 86380 86390 1
400083 99400083 1001 86380 86390 1
400295 99400295 1001 86380 86390 1
400851 99400851 1001 86380 86390 1
401380 99401380 1001 86380 86390 1
401503 99401503 1001 86380 86390 1
402314 99402314 1001 86380 86390 1
402453 99402453 1001 86380 86390 1
402410 99402410 1001 86380 86390 1
402678 99402678 1001 86380 86390 1
402865 99402865 1001 86380 86390 1
402833 99402833 1001 86380 86390 1
403121 99403121 1001 86380 86390 1
403731 99403731 1001 86380 86390 1
404224 99404224 1001 86380 86390 1
404181 99404181 1001 86380 86390 1
405460 99405460 1001 86380 86390 1
405593 99405593 1001 86380 86390 1
405750 99405750 1001 86380 86390 1
405744 99405744 1001 86380 86390 1
406147 99406147 1001 86380 86390 1
406153 99406153 1001 86380 86390 1
406450 99406450 1001 86380 86390 1
406426 99406426 1001 86380 86390 1
406754 99406754 1001 86380 86390 1
407000 99407000 1001 86380 86390 1
407041 99407041 1001 86380 86390 1
407429 99407429 1001 86380 86390 1
407558 99407558 1001 86380 86390 1
407631 99407631 1001 86380 86390 1
407577 99407577 1001 86380 86390 1
407932 99407932 1001 86380 86390 1
408414 99408414 1001 86380 86390 1
409546 99409546 1001 86380 86390 1
410609 99410609 1001 86380 86390 1
410496 99410496 1001 86380 86390 1
410731 99410731 1001 86380 86390 1
410754 99410754 1001 86380 86390 1
410855 99410855 1001 86380 86390 1
411030 99411030 1001 86380 86390 1
411188 99411188 1001 86380 86390 1
411705 99411705 1001 86380 86390 1
411950 99411950 1001 86380 86390 1
413386 99413386 1001 86380 86390 1
412674 99412674 1001 86380 86390 1
412828 99412828 1001 86380 86390 1
412637 99412637 1001 86380 86390 1
415295 99415295 1001 86380 86390 1
415072 99415072 1001 86380 86390 1
414722 99414722 1001 86380 86390 1
414198 99414198 1001 86380 86390 1
414166 99414166 1001 86380 86390 1
415652 99415652 1001 86380 86390 1
415383 99415383 1001 86380 86390 1
416706 99416706 1001 86380 86390 1
416683 99416683 1001 86380 86390 1
416277 99416277 1001 86380 86390 1
416180 99416180 1001 86380 86390 1
417291 99417291 1001 86380 86390 1
417061 99417061 1001 86380 86390 1
418474 99418474 1001 86380 86390 1
418278 99418278 1001 86380 86390 1
418226 99418226 1001 86380 86390 1
418342 99418342 1001 86380 86390 1
418092 99418092 1001 86380 86390 1
417661 99417661 1001 86380 86390 1
417626 99417626 1001 86380 86390 1
419097 99419097 1001 86380 86390 1
419000 99419000 1001 86380 86390 1
419102 99419102 1001 86380 86390 1
419014 99419014 1001 86380 86390 1
420195 99420195 1001 86380 86390 1
420068 99420068 1001 86380 86390 1
420071 99420071 1001 86380 86390 1
419348 99419348 1001 86380 86390 1
419487 99419487 1001 86380 86390 1
420789 99420789 1001 86380 86390 1
420799 99420799 1001 86380 86390 1
420673 99420673 1001 86380 86390 1
422032 99422032 1001 86380 86390 1
421788 99421788 1001 86380 86390 1
421453 99421453 1001 86380 86390 1
421368 99421368 1001 86380 86390 1
421624 99421624 1001 86380 86390 1
421121 99421121 1001 86380 86390 1
420977 99420977 1001 86380 86390 1
422192 99422192 1001 86380 86390 1
423519 99423519 1001 86380 86390 1
423266 99423266 1001 86380 86390 1
423108 99423108 1001 86380 86390 1
423178 99423178 1001 86380 86390 1
423820 99423820 1001 86380 86390 1
425205 99425205 1001 86380 86390 1
424994 99424994 1001 86380 86390 1
424999 99424999 1001 86380 86390 1
424608 99424608 1001 86380 86390 1
424403 99424403 1001 86380 86390 1
424362 99424362 1001 86380 86390 1
426822 99426822 1001 86380 86390 1
426612 99426612 1001 86380 86390 1
425888 99425888 1001 86380 86390 1
426012 99426012 1001 86380 86390 1
426057 99426057 1001 86380 86390 1
428353 99428353 1001 86380 86390 1
428054 99428054 1001 86380 86390 1
427608 99427608 1001 86380 86390 1
428817 99428817 1001 86380 86390 1
429052 99429052 1001 86380 86390 1
429614 99429614 1001 86380 86390 1
429686 99429686 1001 86380 86390 1
429858 99429858 1001 86380 86390 1
429907 99429907 1001 86380 86390 1
429257 99429257 1001 86380 86390 1
430533 99430533 1001 86380 86390 1
430649 99430649 1001 86380 86390 1
431742 99431742 1001 86380 86390 1
431941 99431941 1001 86380 86390 1
431811 99431811 1001 86380 86390 1
431308 99431308 1001 86380 86390 1
431320 99431320 1001 86380 86390 1
432214 99432214 1001 86380 86390 1
432137 99432137 1001 86380 86390 1
433677 99433677 1001 86380 86390 1
433071 99433071 1001 86380 86390 1
432894 99432894 1001 86380 86390 1
432872 99432872 1001 86380 86390 1
433904 99433904 1001 86380 86390 1
435000 99435000 1001 86380 86390 1
434632 99434632 1001 86380 86390 1
434809 99434809 1001 86380 86390 1
434567 99434567 1001 86380 86390 1
434528 99434528 1001 86380 86390 1
435713 99435713 1001 86380 86390 1
436937 99436937 1001 86380 86390 1
436822 99436822 1001 86380 86390 1
436779 99436779 1001 86380 86390 1
436593 99436593 1001 86380 86390 1
436460 99436460 1001 86380 86390 1
436555 99436555 1001 86380 86390 1
436532 99436532 1001 86380 86390 1
436698 99436698 1001 86380 86390 1
435926 99435926 1001 86380 86390 1
436218 99436218 1001 86380 86390 1
435896 99435896 1001 86380 86390 1
437235 99437235 1001 86380 86390 1
300664 99300664 1001 86380 86390 1
300475 99300475 1001 86380 86390 1
300790 99300790 1001 86380 86390 1
300881 99300881 1001 86380 86390 1
300920 99300920 1001 86380 86390 1
300744 99300744 1001 86380 86390 1
300732 99300732 1001 86380 86390 1
301522 99301522 1001 86380 86390 1
301524 99301524 1001 86380 86390 1
301393 99301393 1001 86380 86390 1
300952 99300952 1001 86380 86390 1
302077 99302077 1001 86380 86390 1
302169 99302169 1001 86380 86390 1
301902 99301902 1001 86380 86390 1
301882 99301882 1001 86380 86390 1
301795 99301795 1001 86380 86390 1
302511 99302511 1001 86380 86390 1
303009 99303009 1001 86380 86390 1
303139 99303139 1001 86380 86390 1
302810 99302810 1001 86380 86390 1
303229 99303229 1001 86380 86390 1
303364 99303364 1001 86380 86390 1
303292 99303292 1001 86380 86390 1
303783 99303783 1001 86380 86390 1
303697 99303697 1001 86380 86390 1
303459 99303459 1001 86380 86390 1
303448 99303448 1001 86380 86390 1
304044 99304044 1001 86380 86390 1
304477 99304477 1001 86380 86390 1
304422 99304422 1001 86380 86390 1
304935 99304935 1001 86380 86390 1
304923 99304923 1001 86380 86390 1
305262 99305262 1001 86380 86390 1
305256 99305256 1001 86380 86390 1
500188 99500188 1001 86380 86390 1
500569 99500569 1001 86380 86390 1
500408 99500408 1001 86380 86390 1
500603 99500603 1001 86380 86390 1
500309 99500309 1001 86380 86390 1
500279 99500279 1001 86380 86390 1
500384 99500384 1001 86380 86390 1
500865 99500865 1001 86380 86390 1
500866 99500866 1001 86380 86390 1
500841 99500841 1001 86380 86390 1
501602 99501602 1001 86380 86390 1
501572 99501572 1001 86380 86390 1
501628 99501628 1001 86380 86390 1
501412 99501412 1001 86380 86390 1
501249 99501249 1001 86380 86390 1
501088 99501088 1001 86380 86390 1
501103 99501103 1001 86380 86390 1
501080 99501080 1001 86380 86390 1
502351 99502351 1001 86380 86390 1
502459 99502459 1001 86380 86390 1
502146 99502146 1001 86380 86390 1
503241 99503241 1001 86380 86390 1
503121 99503121 1001 86380 86390 1
502956 99502956 1001 86380 86390 1
502882 99502882 1001 86380 86390 1
502973 99502973 1001 86380 86390 1
502974 99502974 1001 86380 86390 1
502913 99502913 1001 86380 86390 1
502673 99502673 1001 86380 86390 1
502690 99502690 1001 86380 86390 1
502772 99502772 1001 86380 86390 1
503458 99503458 1001 86380 86390 1
503462 99503462 1001 86380 86390 1
504085 99504085 1001 86380 86390 1
503783 99503783 1001 86380 86390 1
503856 99503856 1001 86380 86390 1
503779 99503779 1001 86380 86390 1
503634 99503634 1001 86380 86390 1
504129 99504129 1001 86380 86390 1
504226 99504226 1001 86380 86390 1
504162 99504162 1001 86380 86390 1
504635 99504635 1001 86380 86390 1
504378 99504378 1001 86380 86390 1
504380 99504380 1001 86380 86390 1
504360 99504360 1001 86380 86390 1
504412 99504412 1001 86380 86390 1
504956 99504956 1001 86380 86390 1
505145 99505145 1001 86380 86390 1
505706 99505706 1001 86380 86390 1
505364 99505364 1001 86380 86390 1
505242 99505242 1001 86380 86390 1
505247 99505247 1001 86380 86390 1
505352 99505352 1001 86380 86390 1
505275 99505275 1001 86380 86390 1
505974 99505974 1001 86380 86390 1
505780 99505780 1001 86380 86390 1
505885 99505885 1001 86380 86390 1
505836 99505836 1001 86380 86390 1
505787 99505787 1001 86380 86390 1
505908 99505908 1001 86380 86390 1
506521 99506521 1001 86380 86390 1
506562 99506562 1001 86380 86390 1
506434 99506434 1001 86380 86390 1
506460 99506460 1001 86380 86390 1
506505 99506505 1001 86380 86390 1
506242 99506242 1001 86380 86390 1
506219 99506219 1001 86380 86390 1
505990 99505990 1001 86380 86390 1
506082 99506082 1001 86380 86390 1
506710 99506710 1001 86380 86390 1
506755 99506755 1001 86380 86390 1
507350 99507350 1001 86380 86390 1
507027 99507027 1001 86380 86390 1
507054 99507054 1001 86380 86390 1
507019 99507019 1001 86380 86390 1
507112 99507112 1001 86380 86390 1
507562 99507562 1001 86380 86390 1
507469 99507469 1001 86380 86390 1
508174 99508174 1001 86380 86390 1
507862 99507862 1001 86380 86390 1
507837 99507837 1001 86380 86390 1
507866 99507866 1001 86380 86390 1
508038 99508038 1001 86380 86390 1
507860 99507860 1001 86380 86390 1
507693 99507693 1001 86380 86390 1
507762 99507762 1001 86380 86390 1
507663 99507663 1001 86380 86390 1
507704 99507704 1001 86380 86390 1
507756 99507756 1001 86380 86390 1
508426 99508426 1001 86380 86390 1
507836 99507836 1001 86380 86390 1
508381 99508381 1001 86380 86390 1
508256 99508256 1001 86380 86390 1
508894 99508894 1001 86380 86390 1
508747 99508747 1001 86380 86390 1
508761 99508761 1001 86380 86390 1
508476 99508476 1001 86380 86390 1
509150 99509150 1001 86380 86390 1
509864 99509864 1001 86380 86390 1
509850 99509850 1001 86380 86390 1
509812 99509812 1001 86380 86390 1
509752 99509752 1001 86380 86390 1
509702 99509702 1001 86380 86390 1
509579 99509579 1001 86380 86390 1
509573 99509573 1001 86380 86390 1
509525 99509525 1001 86380 86390 1
509465 99509465 1001 86380 86390 1
510723 99510723 1001 86380 86390 1
510714 99510714 1001 86380 86390 1
510149 99510149 1001 86380 86390 1
510139 99510139 1001 86380 86390 1
510743 99510743 1001 86380 86390 1
511528 99511528 1001 86380 86390 1
511153 99511153 1001 86380 86390 1
511261 99511261 1001 86380 86390 1
511188 99511188 1001 86380 86390 1
511064 99511064 1001 86380 86390 1
510939 99510939 1001 86380 86390 1
511757 99511757 1001 86380 86390 1
511591 99511591 1001 86380 86390 1
511650 99511650 1001 86380 86390 1
512339 99512339 1001 86380 86390 1
512128 99512128 1001 86380 86390 1
511868 99511868 1001 86380 86390 1
511924 99511924 1001 86380 86390 1
512420 99512420 1001 86380 86390 1
512526 99512526 1001 86380 86390 1
512870 99512870 1001 86380 86390 1
512662 99512662 1001 86380 86390 1
512748 99512748 1001 86380 86390 1
513334 99513334 1001 86380 86390 1
513232 99513232 1001 86380 86390 1
513278 99513278 1001 86380 86390 1
513681 99513681 1001 86380 86390 1
513519 99513519 1001 86380 86390 1
514160 99514160 1001 86380 86390 1
513619 99513619 1001 86380 86390 1
514046 99514046 1001 86380 86390 1
514151 99514151 1001 86380 86390 1
514165 99514165 1001 86380 86390 1
514142 99514142 1001 86380 86390 1
514577 99514577 1001 86380 86390 1
514449 99514449 1001 86380 86390 1
514354 99514354 1001 86380 86390 1
514419 99514419 1001 86380 86390 1
514290 99514290 1001 86380 86390 1
514360 99514360 1001 86380 86390 1
514273 99514273 1001 86380 86390 1
515625 99515625 1001 86380 86390 1
515640 99515640 1001 86380 86390 1
515210 99515210 1001 86380 86390 1
515109 99515109 1001 86380 86390 1
515189 99515189 1001 86380 86390 1
515805 99515805 1001 86380 86390 1
516477 99516477 1001 86380 86390 1
516328 99516328 1001 86380 86390 1
516105 99516105 1001 86380 86390 1
515987 99515987 1001 86380 86390 1
516601 99516601 1001 86380 86390 1
516553 99516553 1001 86380 86390 1
517248 99517248 1001 86380 86390 1
516850 99516850 1001 86380 86390 1
516867 99516867 1001 86380 86390 1
516726 99516726 1001 86380 86390 1
516843 99516843 1001 86380 86390 1
517488 99517488 1001 86380 86390 1
517430 99517430 1001 86380 86390 1
517970 99517970 1001 86380 86390 1
518088 99518088 1001 86380 86390 1
517843 99517843 1001 86380 86390 1
517672 99517672 1001 86380 86390 1
517725 99517725 1001 86380 86390 1
518214 99518214 1001 86380 86390 1
518310 99518310 1001 86380 86390 1
518722 99518722 1001 86380 86390 1
518775 99518775 1001 86380 86390 1
518557 99518557 1001 86380 86390 1
519145 99519145 1001 86380 86390 1
519797 99519797 1001 86380 86390 1
519237 99519237 1001 86380 86390 1
519896 99519896 1001 86380 86390 1
519858 99519858 1001 86380 86390 1
520512 99520512 1001 86380 86390 1
520572 99520572 1001 86380 86390 1
520682 99520682 1001 86380 86390 1
520722 99520722 1001 86380 86390 1
520750 99520750 1001 86380 86390 1
521391 99521391 1001 86380 86390 1
521275 99521275 1001 86380 86390 1
521171 99521171 1001 86380 86390 1
521060 99521060 1001 86380 86390 1
520884 99520884 1001 86380 86390 1
520919 99520919 1001 86380 86390 1
521037 99521037 1001 86380 86390 1
521595 99521595 1001 86380 86390 1
521562 99521562 1001 86380 86390 1
521588 99521588 1001 86380 86390 1
521590 99521590 1001 86380 86390 1
521630 99521630 1001 86380 86390 1
522217 99522217 1001 86380 86390 1
521798 99521798 1001 86380 86390 1
522344 99522344 1001 86380 86390 1
522363 99522363 1001 86380 86390 1
522926 99522926 1001 86380 86390 1
522537 99522537 1001 86380 86390 1
522696 99522696 1001 86380 86390 1
523128 99523128 1001 86380 86390 1
523286 99523286 1001 86380 86390 1
523881 99523881 1001 86380 86390 1
523844 99523844 1001 86380 86390 1
523757 99523757 1001 86380 86390 1
523661 99523661 1001 86380 86390 1
523707 99523707 1001 86380 86390 1
523342 99523342 1001 86380 86390 1
524072 99524072 1001 86380 86390 1
523957 99523957 1001 86380 86390 1
524627 99524627 1001 86380 86390 1
524496 99524496 1001 86380 86390 1
524238 99524238 1001 86380 86390 1
524329 99524329 1001 86380 86390 1
524330 99524330 1001 86380 86390 1
524932 99524932 1001 86380 86390 1
524972 99524972 1001 86380 86390 1
525547 99525547 1001 86380 86390 1
525568 99525568 1001 86380 86390 1
525500 99525500 1001 86380 86390 1
525436 99525436 1001 86380 86390 1
525518 99525518 1001 86380 86390 1
525288 99525288 1001 86380 86390 1
525374 99525374 1001 86380 86390 1
525068 99525068 1001 86380 86390 1
525601 99525601 1001 86380 86390 1
525669 99525669 1001 86380 86390 1
526309 99526309 1001 86380 86390 1
526375 99526375 1001 86380 86390 1
526394 99526394 1001 86380 86390 1
526148 99526148 1001 86380 86390 1
525882 99525882 1001 86380 86390 1
525836 99525836 1001 86380 86390 1
525967 99525967 1001 86380 86390 1
526953 99526953 1001 86380 86390 1
526890 99526890 1001 86380 86390 1
526944 99526944 1001 86380 86390 1
526872 99526872 1001 86380 86390 1
526699 99526699 1001 86380 86390 1
526701 99526701 1001 86380 86390 1
527273 99527273 1001 86380 86390 1
527251 99527251 1001 86380 86390 1
528072 99528072 1001 86380 86390 1
528070 99528070 1001 86380 86390 1
527801 99527801 1001 86380 86390 1
527615 99527615 1001 86380 86390 1
527515 99527515 1001 86380 86390 1
528188 99528188 1001 86380 86390 1
528214 99528214 1001 86380 86390 1
528127 99528127 1001 86380 86390 1
528863 99528863 1001 86380 86390 1
528720 99528720 1001 86380 86390 1
528581 99528581 1001 86380 86390 1
528282 99528282 1001 86380 86390 1
528348 99528348 1001 86380 86390 1
528903 99528903 1001 86380 86390 1
528936 99528936 1001 86380 86390 1
529673 99529673 1001 86380 86390 1
529534 99529534 1001 86380 86390 1
529384 99529384 1001 86380 86390 1
529478 99529478 1001 86380 86390 1
529352 99529352 1001 86380 86390 1
529276 99529276 1001 86380 86390 1
529136 99529136 1001 86380 86390 1
529860 99529860 1001 86380 86390 1
529822 99529822 1001 86380 86390 1
529801 99529801 1001 86380 86390 1
530391 99530391 1001 86380 86390 1
530418 99530418 1001 86380 86390 1
530301 99530301 1001 86380 86390 1
530266 99530266 1001 86380 86390 1
530093 99530093 1001 86380 86390 1
531253 99531253 1001 86380 86390 1
531259 99531259 1001 86380 86390 1
531184 99531184 1001 86380 86390 1
531288 99531288 1001 86380 86390 1
531135 99531135 1001 86380 86390 1
530840 99530840 1001 86380 86390 1
530896 99530896 1001 86380 86390 1
531392 99531392 1001 86380 86390 1
532095 99532095 1001 86380 86390 1
532136 99532136 1001 86380 86390 1
532008 99532008 1001 86380 86390 1
531896 99531896 1001 86380 86390 1
531913 99531913 1001 86380 86390 1
531743 99531743 1001 86380 86390 1
532219 99532219 1001 86380 86390 1
532767 99532767 1001 86380 86390 1
532719 99532719 1001 86380 86390 1
533096 99533096 1001 86380 86390 1
533129 99533129 1001 86380 86390 1
533689 99533689 1001 86380 86390 1
533652 99533652 1001 86380 86390 1
533498 99533498 1001 86380 86390 1
533432 99533432 1001 86380 86390 1
533411 99533411 1001 86380 86390 1
534006 99534006 1001 86380 86390 1
534563 99534563 1001 86380 86390 1
534324 99534324 1001 86380 86390 1
534447 99534447 1001 86380 86390 1
534079 99534079 1001 86380 86390 1
535208 99535208 1001 86380 86390 1
535159 99535159 1001 86380 86390 1
535695 99535695 1001 86380 86390 1
536093 99536093 1001 86380 86390 1
535934 99535934 1001 86380 86390 1
536393 99536393 1001 86380 86390 1
536535 99536535 1001 86380 86390 1
536808 99536808 1001 86380 86390 1
536810 99536810 1001 86380 86390 1
536956 99536956 1001 86380 86390 1
537309 99537309 1001 86380 86390 1
537361 99537361 1001 86380 86390 1
537860 99537860 1001 86380 86390 1
537958 99537958 1001 86380 86390 1
537923 99537923 1001 86380 86390 1
537750 99537750 1001 86380 86390 1
537689 99537689 1001 86380 86390 1
537549 99537549 1001 86380 86390 1
537498 99537498 1001 86380 86390 1
537505 99537505 1001 86380 86390 1
537483 99537483 1001 86380 86390 1
538108 99538108 1001 86380 86390 1
538702 99538702 1001 86380 86390 1
538756 99538756 1001 86380 86390 1
538655 99538655 1001 86380 86390 1
538798 99538798 1001 86380 86390 1
538559 99538559 1001 86380 86390 1
538406 99538406 1001 86380 86390 1
538325 99538325 1001 86380 86390 1
538353 99538353 1001 86380 86390 1
538368 99538368 1001 86380 86390 1
538281 99538281 1001 86380 86390 1
538856 99538856 1001 86380 86390 1
538822 99538822 1001 86380 86390 1
539441 99539441 1001 86380 86390 1
539293 99539293 1001 86380 86390 1
539398 99539398 1001 86380 86390 1
539403 99539403 1001 86380 86390 1
539429 99539429 1001 86380 86390 1
539204 99539204 1001 86380 86390 1
539024 99539024 1001 86380 86390 1
539833 99539833 1001 86380 86390 1
539798 99539798 1001 86380 86390 1
539786 99539786 1001 86380 86390 1
539762 99539762 1001 86380 86390 1
539778 99539778 1001 86380 86390 1
540405 99540405 1001 86380 86390 1
540479 99540479 1001 86380 86390 1
540576 99540576 1001 86380 86390 1
540487 99540487 1001 86380 86390 1
541264 99541264 1001 86380 86390 1
541274 99541274 1001 86380 86390 1
541030 99541030 1001 86380 86390 1
540797 99540797 1001 86380 86390 1
541475 99541475 1001 86380 86390 1
541388 99541388 1001 86380 86390 1
541365 99541365 1001 86380 86390 1
542001 99542001 1001 86380 86390 1
541542 99541542 1001 86380 86390 1
541647 99541647 1001 86380 86390 1
541699 99541699 1001 86380 86390 1
541704 99541704 1001 86380 86390 1
542323 99542323 1001 86380 86390 1
542155 99542155 1001 86380 86390 1
542314 99542314 1001 86380 86390 1
542200 99542200 1001 86380 86390 1
542151 99542151 1001 86380 86390 1
542204 99542204 1001 86380 86390 1
542683 99542683 1001 86380 86390 1
543043 99543043 1001 86380 86390 1
543657 99543657 1001 86380 86390 1
543697 99543697 1001 86380 86390 1
543439 99543439 1001 86380 86390 1
543498 99543498 1001 86380 86390 1
543195 99543195 1001 86380 86390 1
543799 99543799 1001 86380 86390 1
543941 99543941 1001 86380 86390 1
543840 99543840 1001 86380 86390 1
543934 99543934 1001 86380 86390 1
544277 99544277 1001 86380 86390 1
544220 99544220 1001 86380 86390 1
544062 99544062 1001 86380 86390 1
400212 99400212 1001 86380 86390 1
400228 99400228 1001 86380 86390 1
400259 99400259 1001 86380 86390 1
400518 99400518 1001 86380 86390 1
400700 99400700 1001 86380 86390 1
400852 99400852 1001 86380 86390 1
401310 99401310 1001 86380 86390 1
401425 99401425 1001 86380 86390 1
401498 99401498 1001 86380 86390 1
401662 99401662 1001 86380 86390 1
401710 99401710 1001 86380 86390 1
402267 99402267 1001 86380 86390 1
402210 99402210 1001 86380 86390 1
402296 99402296 1001 86380 86390 1
402461 99402461 1001 86380 86390 1
403600 99403600 1001 86380 86390 1
403538 99403538 1001 86380 86390 1
404385 99404385 1001 86380 86390 1
404684 99404684 1001 86380 86390 1
404735 99404735 1001 86380 86390 1
405359 99405359 1001 86380 86390 1
405546 99405546 1001 86380 86390 1
405714 99405714 1001 86380 86390 1
405951 99405951 1001 86380 86390 1
405764 99405764 1001 86380 86390 1
406213 99406213 1001 86380 86390 1
406501 99406501 1001 86380 86390 1
406966 99406966 1001 86380 86390 1
407074 99407074 1001 86380 86390 1
407528 99407528 1001 86380 86390 1
407679 99407679 1001 86380 86390 1
408592 99408592 1001 86380 86390 1
408965 99408965 1001 86380 86390 1
409308 99409308 1001 86380 86390 1
409472 99409472 1001 86380 86390 1
409799 99409799 1001 86380 86390 1
409969 99409969 1001 86380 86390 1
410117 99410117 1001 86380 86390 1
410594 99410594 1001 86380 86390 1
410736 99410736 1001 86380 86390 1
411193 99411193 1001 86380 86390 1
411447 99411447 1001 86380 86390 1
411823 99411823 1001 86380 86390 1
412855 99412855 1001 86380 86390 1
412859 99412859 1001 86380 86390 1
413701 99413701 1001 86380 86390 1
414074 99414074 1001 86380 86390 1
414376 99414376 1001 86380 86390 1
414394 99414394 1001 86380 86390 1
415501 99415501 1001 86380 86390 1
416745 99416745 1001 86380 86390 1
416164 99416164 1001 86380 86390 1
416005 99416005 1001 86380 86390 1
416128 99416128 1001 86380 86390 1
415901 99415901 1001 86380 86390 1
417009 99417009 1001 86380 86390 1
418686 99418686 1001 86380 86390 1
418100 99418100 1001 86380 86390 1
417848 99417848 1001 86380 86390 1
417853 99417853 1001 86380 86390 1
419198 99419198 1001 86380 86390 1
419009 99419009 1001 86380 86390 1
419847 99419847 1001 86380 86390 1
420029 99420029 1001 86380 86390 1
419491 99419491 1001 86380 86390 1
419492 99419492 1001 86380 86390 1
420646 99420646 1001 86380 86390 1
421954 99421954 1001 86380 86390 1
420871 99420871 1001 86380 86390 1
421200 99421200 1001 86380 86390 1
422336 99422336 1001 86380 86390 1
422409 99422409 1001 86380 86390 1
422522 99422522 1001 86380 86390 1
423495 99423495 1001 86380 86390 1
423007 99423007 1001 86380 86390 1
423081 99423081 1001 86380 86390 1
423306 99423306 1001 86380 86390 1
423752 99423752 1001 86380 86390 1
423800 99423800 1001 86380 86390 1
423838 99423838 1001 86380 86390 1
423983 99423983 1001 86380 86390 1
425087 99425087 1001 86380 86390 1
425035 99425035 1001 86380 86390 1
425369 99425369 1001 86380 86390 1
424780 99424780 1001 86380 86390 1
424851 99424851 1001 86380 86390 1
424879 99424879 1001 86380 86390 1
424612 99424612 1001 86380 86390 1
424885 99424885 1001 86380 86390 1
424288 99424288 1001 86380 86390 1
425800 99425800 1001 86380 86390 1
425778 99425778 1001 86380 86390 1
427004 99427004 1001 86380 86390 1
426793 99426793 1001 86380 86390 1
427002 99427002 1001 86380 86390 1
426646 99426646 1001 86380 86390 1
426666 99426666 1001 86380 86390 1
426597 99426597 1001 86380 86390 1
426280 99426280 1001 86380 86390 1
426332 99426332 1001 86380 86390 1
426310 99426310 1001 86380 86390 1
426591 99426591 1001 86380 86390 1
426688 99426688 1001 86380 86390 1
426044 99426044 1001 86380 86390 1
427369 99427369 1001 86380 86390 1
427261 99427261 1001 86380 86390 1
428649 99428649 1001 86380 86390 1
428214 99428214 1001 86380 86390 1
428215 99428215 1001 86380 86390 1
427576 99427576 1001 86380 86390 1
429733 99429733 1001 86380 86390 1
429745 99429745 1001 86380 86390 1
429205 99429205 1001 86380 86390 1
430771 99430771 1001 86380 86390 1
431882 99431882 1001 86380 86390 1
431948 99431948 1001 86380 86390 1
432041 99432041 1001 86380 86390 1
431370 99431370 1001 86380 86390 1
430959 99430959 1001 86380 86390 1
430991 99430991 1001 86380 86390 1
433414 99433414 1001 86380 86390 1
433490 99433490 1001 86380 86390 1
433290 99433290 1001 86380 86390 1
432989 99432989 1001 86380 86390 1
433020 99433020 1001 86380 86390 1
433055 99433055 1001 86380 86390 1
432960 99432960 1001 86380 86390 1
433014 99433014 1001 86380 86390 1
434032 99434032 1001 86380 86390 1
435017 99435017 1001 86380 86390 1
434842 99434842 1001 86380 86390 1
434849 99434849 1001 86380 86390 1
434851 99434851 1001 86380 86390 1
434408 99434408 1001 86380 86390 1
435787 99435787 1001 86380 86390 1
436845 99436845 1001 86380 86390 1
436674 99436674 1001 86380 86390 1
436172 99436172 1001 86380 86390 1
436280 99436280 1001 86380 86390 1
300706 99300706 1001 86380 86390 1
300386 99300386 1001 86380 86390 1
300146 99300146 1001 86380 86390 1
300197 99300197 1001 86380 86390 1
301447 99301447 1001 86380 86390 1
301262 99301262 1001 86380 86390 1
301251 99301251 1001 86380 86390 1
301244 99301244 1001 86380 86390 1
301132 99301132 1001 86380 86390 1
301096 99301096 1001 86380 86390 1
301869 99301869 1001 86380 86390 1
302495 99302495 1001 86380 86390 1
302604 99302604 1001 86380 86390 1
303387 99303387 1001 86380 86390 1
303350 99303350 1001 86380 86390 1
303402 99303402 1001 86380 86390 1
303865 99303865 1001 86380 86390 1
303804 99303804 1001 86380 86390 1
303486 99303486 1001 86380 86390 1
303421 99303421 1001 86380 86390 1
304144 99304144 1001 86380 86390 1
304798 99304798 1001 86380 86390 1
304658 99304658 1001 86380 86390 1
304761 99304761 1001 86380 86390 1
304805 99304805 1001 86380 86390 1
304577 99304577 1001 86380 86390 1
304531 99304531 1001 86380 86390 1
304408 99304408 1001 86380 86390 1
304952 99304952 1001 86380 86390 1
304931 99304931 1001 86380 86390 1
304879 99304879 1001 86380 86390 1
305370 99305370 1001 86380 86390 1
305113 99305113 1001 86380 86390 1
500154 99500154 1001 86380 86390 1
500743 99500743 1001 86380 86390 1
500576 99500576 1001 86380 86390 1
500409 99500409 1001 86380 86390 1
500488 99500488 1001 86380 86390 1
500301 99500301 1001 86380 86390 1
500890 99500890 1001 86380 86390 1
500892 99500892 1001 86380 86390 1
500818 99500818 1001 86380 86390 1
501549 99501549 1001 86380 86390 1
501475 99501475 1001 86380 86390 1
501230 99501230 1001 86380 86390 1
501126 99501126 1001 86380 86390 1
501050 99501050 1001 86380 86390 1
501077 99501077 1001 86380 86390 1
501107 99501107 1001 86380 86390 1
501767 99501767 1001 86380 86390 1
501686 99501686 1001 86380 86390 1
502455 99502455 1001 86380 86390 1
502461 99502461 1001 86380 86390 1
502094 99502094 1001 86380 86390 1
502179 99502179 1001 86380 86390 1
501915 99501915 1001 86380 86390 1
501877 99501877 1001 86380 86390 1
502561 99502561 1001 86380 86390 1
503161 99503161 1001 86380 86390 1
502902 99502902 1001 86380 86390 1
502749 99502749 1001 86380 86390 1
503776 99503776 1001 86380 86390 1
504846 99504846 1001 86380 86390 1
504326 99504326 1001 86380 86390 1
504339 99504339 1001 86380 86390 1
504383 99504383 1001 86380 86390 1
505106 99505106 1001 86380 86390 1
505448 99505448 1001 86380 86390 1
505359 99505359 1001 86380 86390 1
505547 99505547 1001 86380 86390 1
505819 99505819 1001 86380 86390 1
505911 99505911 1001 86380 86390 1
505926 99505926 1001 86380 86390 1
506441 99506441 1001 86380 86390 1
506214 99506214 1001 86380 86390 1
506040 99506040 1001 86380 86390 1
506118 99506118 1001 86380 86390 1
506084 99506084 1001 86380 86390 1
506110 99506110 1001 86380 86390 1
506123 99506123 1001 86380 86390 1
506088 99506088 1001 86380 86390 1
506751 99506751 1001 86380 86390 1
506790 99506790 1001 86380 86390 1
507379 99507379 1001 86380 86390 1
507289 99507289 1001 86380 86390 1
507292 99507292 1001 86380 86390 1
507105 99507105 1001 86380 86390 1
506986 99506986 1001 86380 86390 1
506805 99506805 1001 86380 86390 1
506819 99506819 1001 86380 86390 1
508186 99508186 1001 86380 86390 1
507957 99507957 1001 86380 86390 1
508024 99508024 1001 86380 86390 1
507645 99507645 1001 86380 86390 1
507652 99507652 1001 86380 86390 1
508300 99508300 1001 86380 86390 1
508914 99508914 1001 86380 86390 1
508778 99508778 1001 86380 86390 1
508822 99508822 1001 86380 86390 1
508467 99508467 1001 86380 86390 1
508503 99508503 1001 86380 86390 1
509473 99509473 1001 86380 86390 1
509291 99509291 1001 86380 86390 1
510558 99510558 1001 86380 86390 1
510454 99510454 1001 86380 86390 1
510305 99510305 1001 86380 86390 1
510256 99510256 1001 86380 86390 1
510804 99510804 1001 86380 86390 1
510793 99510793 1001 86380 86390 1
511519 99511519 1001 86380 86390 1
511471 99511471 1001 86380 86390 1
510934 99510934 1001 86380 86390 1
511067 99511067 1001 86380 86390 1
511732 99511732 1001 86380 86390 1
511556 99511556 1001 86380 86390 1
512264 99512264 1001 86380 86390 1
512363 99512363 1001 86380 86390 1
512374 99512374 1001 86380 86390 1
512070 99512070 1001 86380 86390 1
512120 99512120 1001 86380 86390 1
512534 99512534 1001 86380 86390 1
512550 99512550 1001 86380 86390 1
513031 99513031 1001 86380 86390 1
512858 99512858 1001 86380 86390 1
512867 99512867 1001 86380 86390 1
513282 99513282 1001 86380 86390 1
513224 99513224 1001 86380 86390 1
513714 99513714 1001 86380 86390 1
513768 99513768 1001 86380 86390 1
513546 99513546 1001 86380 86390 1
514143 99514143 1001 86380 86390 1
514827 99514827 1001 86380 86390 1
514696 99514696 1001 86380 86390 1
514725 99514725 1001 86380 86390 1
514652 99514652 1001 86380 86390 1
514447 99514447 1001 86380 86390 1
514980 99514980 1001 86380 86390 1
515536 99515536 1001 86380 86390 1
515887 99515887 1001 86380 86390 1
515730 99515730 1001 86380 86390 1
516335 99516335 1001 86380 86390 1
516498 99516498 1001 86380 86390 1
516219 99516219 1001 86380 86390 1
516057 99516057 1001 86380 86390 1
516670 99516670 1001 86380 86390 1
517233 99517233 1001 86380 86390 1
517139 99517139 1001 86380 86390 1
517127 99517127 1001 86380 86390 1
517050 99517050 1001 86380 86390 1
516721 99516721 1001 86380 86390 1
517131 99517131 1001 86380 86390 1
517456 99517456 1001 86380 86390 1
518047 99518047 1001 86380 86390 1
518122 99518122 1001 86380 86390 1
518159 99518159 1001 86380 86390 1
518019 99518019 1001 86380 86390 1
517763 99517763 1001 86380 86390 1
517663 99517663 1001 86380 86390 1
518924 99518924 1001 86380 86390 1
518602 99518602 1001 86380 86390 1
518671 99518671 1001 86380 86390 1
518751 99518751 1001 86380 86390 1
518727 99518727 1001 86380 86390 1
518551 99518551 1001 86380 86390 1
518513 99518513 1001 86380 86390 1
518529 99518529 1001 86380 86390 1
518556 99518556 1001 86380 86390 1
518453 99518453 1001 86380 86390 1
519103 99519103 1001 86380 86390 1
519780 99519780 1001 86380 86390 1
519692 99519692 1001 86380 86390 1
519805 99519805 1001 86380 86390 1
519505 99519505 1001 86380 86390 1
519496 99519496 1001 86380 86390 1
519563 99519563 1001 86380 86390 1
520638 99520638 1001 86380 86390 1
520412 99520412 1001 86380 86390 1
520353 99520353 1001 86380 86390 1
521260 99521260 1001 86380 86390 1
521254 99521254 1001 86380 86390 1
521112 99521112 1001 86380 86390 1
520888 99520888 1001 86380 86390 1
521657 99521657 1001 86380 86390 1
521597 99521597 1001 86380 86390 1
522207 99522207 1001 86380 86390 1
522121 99522121 1001 86380 86390 1
521955 99521955 1001 86380 86390 1
521697 99521697 1001 86380 86390 1
521676 99521676 1001 86380 86390 1
522496 99522496 1001 86380 86390 1
522323 99522323 1001 86380 86390 1
522427 99522427 1001 86380 86390 1
522932 99522932 1001 86380 86390 1
523077 99523077 1001 86380 86390 1
522837 99522837 1001 86380 86390 1
522737 99522737 1001 86380 86390 1
522895 99522895 1001 86380 86390 1
522769 99522769 1001 86380 86390 1
522561 99522561 1001 86380 86390 1
523226 99523226 1001 86380 86390 1
523294 99523294 1001 86380 86390 1
523231 99523231 1001 86380 86390 1
523808 99523808 1001 86380 86390 1
523696 99523696 1001 86380 86390 1
523379 99523379 1001 86380 86390 1
523516 99523516 1001 86380 86390 1
524091 99524091 1001 86380 86390 1
524712 99524712 1001 86380 86390 1
524407 99524407 1001 86380 86390 1
524175 99524175 1001 86380 86390 1
524191 99524191 1001 86380 86390 1
524316 99524316 1001 86380 86390 1
524892 99524892 1001 86380 86390 1
524856 99524856 1001 86380 86390 1
524895 99524895 1001 86380 86390 1
524960 99524960 1001 86380 86390 1
525451 99525451 1001 86380 86390 1
525479 99525479 1001 86380 86390 1
525159 99525159 1001 86380 86390 1
524976 99524976 1001 86380 86390 1
525695 99525695 1001 86380 86390 1
526079 99526079 1001 86380 86390 1
525854 99525854 1001 86380 86390 1
525971 99525971 1001 86380 86390 1
525818 99525818 1001 86380 86390 1
525822 99525822 1001 86380 86390 1
526483 99526483 1001 86380 86390 1
527185 99527185 1001 86380 86390 1
527162 99527162 1001 86380 86390 1
527224 99527224 1001 86380 86390 1
527166 99527166 1001 86380 86390 1
527022 99527022 1001 86380 86390 1
526885 99526885 1001 86380 86390 1
526706 99526706 1001 86380 86390 1
526733 99526733 1001 86380 86390 1
526689 99526689 1001 86380 86390 1
526781 99526781 1001 86380 86390 1
526833 99526833 1001 86380 86390 1
527451 99527451 1001 86380 86390 1
527898 99527898 1001 86380 86390 1
527980 99527980 1001 86380 86390 1
527997 99527997 1001 86380 86390 1
527733 99527733 1001 86380 86390 1
527749 99527749 1001 86380 86390 1
527471 99527471 1001 86380 86390 1
527629 99527629 1001 86380 86390 1
527591 99527591 1001 86380 86390 1
528124 99528124 1001 86380 86390 1
528755 99528755 1001 86380 86390 1
528556 99528556 1001 86380 86390 1
528512 99528512 1001 86380 86390 1
528391 99528391 1001 86380 86390 1
529641 99529641 1001 86380 86390 1
529374 99529374 1001 86380 86390 1
529167 99529167 1001 86380 86390 1
530425 99530425 1001 86380 86390 1
530546 99530546 1001 86380 86390 1
530036 99530036 1001 86380 86390 1
529948 99529948 1001 86380 86390 1
530105 99530105 1001 86380 86390 1
530732 99530732 1001 86380 86390 1
530623 99530623 1001 86380 86390 1
531352 99531352 1001 86380 86390 1
531244 99531244 1001 86380 86390 1
531193 99531193 1001 86380 86390 1
531364 99531364 1001 86380 86390 1
531222 99531222 1001 86380 86390 1
531021 99531021 1001 86380 86390 1
531062 99531062 1001 86380 86390 1
531155 99531155 1001 86380 86390 1
531015 99531015 1001 86380 86390 1
530936 99530936 1001 86380 86390 1
531432 99531432 1001 86380 86390 1
531440 99531440 1001 86380 86390 1
532065 99532065 1001 86380 86390 1
532117 99532117 1001 86380 86390 1
532040 99532040 1001 86380 86390 1
531870 99531870 1001 86380 86390 1
531721 99531721 1001 86380 86390 1
532386 99532386 1001 86380 86390 1
532277 99532277 1001 86380 86390 1
532588 99532588 1001 86380 86390 1
533429 99533429 1001 86380 86390 1
533261 99533261 1001 86380 86390 1
534530 99534530 1001 86380 86390 1
534428 99534428 1001 86380 86390 1
534326 99534326 1001 86380 86390 1
534275 99534275 1001 86380 86390 1
534302 99534302 1001 86380 86390 1
534105 99534105 1001 86380 86390 1
534828 99534828 1001 86380 86390 1
534854 99534854 1001 86380 86390 1
534831 99534831 1001 86380 86390 1
534959 99534959 1001 86380 86390 1
534998 99534998 1001 86380 86390 1
535662 99535662 1001 86380 86390 1
535640 99535640 1001 86380 86390 1
535618 99535618 1001 86380 86390 1
536323 99536323 1001 86380 86390 1
536271 99536271 1001 86380 86390 1
536037 99536037 1001 86380 86390 1
536372 99536372 1001 86380 86390 1
536375 99536375 1001 86380 86390 1
536510 99536510 1001 86380 86390 1
537026 99537026 1001 86380 86390 1
536711 99536711 1001 86380 86390 1
536634 99536634 1001 86380 86390 1
537238 99537238 1001 86380 86390 1
537329 99537329 1001 86380 86390 1
537606 99537606 1001 86380 86390 1
537560 99537560 1001 86380 86390 1
538063 99538063 1001 86380 86390 1
538057 99538057 1001 86380 86390 1
538117 99538117 1001 86380 86390 1
538156 99538156 1001 86380 86390 1
538782 99538782 1001 86380 86390 1
538638 99538638 1001 86380 86390 1
538317 99538317 1001 86380 86390 1
538269 99538269 1001 86380 86390 1
538815 99538815 1001 86380 86390 1
538833 99538833 1001 86380 86390 1
538834 99538834 1001 86380 86390 1
539264 99539264 1001 86380 86390 1
539722 99539722 1001 86380 86390 1
540314 99540314 1001 86380 86390 1
540397 99540397 1001 86380 86390 1
540360 99540360 1001 86380 86390 1
540350 99540350 1001 86380 86390 1
540162 99540162 1001 86380 86390 1
539877 99539877 1001 86380 86390 1
541259 99541259 1001 86380 86390 1
541168 99541168 1001 86380 86390 1
541239 99541239 1001 86380 86390 1
540997 99540997 1001 86380 86390 1
540972 99540972 1001 86380 86390 1
541070 99541070 1001 86380 86390 1
541084 99541084 1001 86380 86390 1
540702 99540702 1001 86380 86390 1
540722 99540722 1001 86380 86390 1
541942 99541942 1001 86380 86390 1
541997 99541997 1001 86380 86390 1
542075 99542075 1001 86380 86390 1
541736 99541736 1001 86380 86390 1
541818 99541818 1001 86380 86390 1
541848 99541848 1001 86380 86390 1
541608 99541608 1001 86380 86390 1
542233 99542233 1001 86380 86390 1
542272 99542272 1001 86380 86390 1
542916 99542916 1001 86380 86390 1
542846 99542846 1001 86380 86390 1
542612 99542612 1001 86380 86390 1
542708 99542708 1001 86380 86390 1
542554 99542554 1001 86380 86390 1
542522 99542522 1001 86380 86390 1
542447 99542447 1001 86380 86390 1
542325 99542325 1001 86380 86390 1
543045 99543045 1001 86380 86390 1
543754 99543754 1001 86380 86390 1
543451 99543451 1001 86380 86390 1
543440 99543440 1001 86380 86390 1
543171 99543171 1001 86380 86390 1
544368 99544368 1001 86380 86390 1
544072 99544072 1001 86380 86390 1
544124 99544124 1001 86380 86390 1
544177 99544177 1001 86380 86390 1
544659 99544659 1001 86380 86390 1
544624 99544624 1001 86380 86390 1
402796 382 1001 85020 85677 1
400215 99400215 1001 86380 86390 1
400196 99400196 1001 86380 86390 1
400808 99400808 1001 86380 86390 1
400811 99400811 1001 86380 86390 1
401019 99401019 1001 86380 86390 1
401022 99401022 1001 86380 86390 1
401172 99401172 1001 86380 86390 1
401206 99401206 1001 86380 86390 1
401235 99401235 1001 86380 86390 1
401326 99401326 1001 86380 86390 1
401320 99401320 1001 86380 86390 1
402141 99402141 1001 86380 86390 1
402175 99402175 1001 86380 86390 1
402068 99402068 1001 86380 86390 1
402195 99402195 1001 86380 86390 1
402569 99402569 1001 86380 86390 1
402548 99402548 1001 86380 86390 1
402763 99402763 1001 86380 86390 1
403380 99403380 1001 86380 86390 1
403684 99403684 1001 86380 86390 1
403805 99403805 1001 86380 86390 1
404274 99404274 1001 86380 86390 1
404429 99404429 1001 86380 86390 1
404645 99404645 1001 86380 86390 1
404748 99404748 1001 86380 86390 1
405619 99405619 1001 86380 86390 1
405738 99405738 1001 86380 86390 1
406040 99406040 1001 86380 86390 1
406346 99406346 1001 86380 86390 1
406360 99406360 1001 86380 86390 1
406421 99406421 1001 86380 86390 1
406613 99406613 1001 86380 86390 1
406634 99406634 1001 86380 86390 1
406668 99406668 1001 86380 86390 1
407205 99407205 1001 86380 86390 1
407207 99407207 1001 86380 86390 1
407538 99407538 1001 86380 86390 1
407682 99407682 1001 86380 86390 1
407798 99407798 1001 86380 86390 1
408363 99408363 1001 86380 86390 1
408699 99408699 1001 86380 86390 1
[truncated: 4,097,207 more chars]
