# Supplementary material for: Fast and near-optimal monitoring for healthcare acquired infection outbreaks
Source: PLoS Comput Biol. 2019 Sep 16;15(9):e1007284. doi: 10.1371/journal.pcbi.1007284 (PMC6762212; doi:10.1371/journal.pcbi.1007284)
Supplement: S1 Data — (ZIP) [file pcbi.1007284.s006.zip › MobilityLogs1/HAISE_Carilion_all_visits_day_52.txt]

#Person location Sublocation StartTime EndTime Type
428682 222 1001 78840 80037 1
519812 479 1002 33692 35399 1
400256 99400256 1001 86380 86390 1
400582 99400582 1001 86380 86390 1
400772 99400772 1001 86380 86390 1
400862 99400862 1001 86380 86390 1
401292 99401292 1001 86380 86390 1
402271 99402271 1001 86380 86390 1
402214 99402214 1001 86380 86390 1
402642 99402642 1001 86380 86390 1
402712 99402712 1001 86380 86390 1
403381 99403381 1001 86380 86390 1
403847 99403847 1001 86380 86390 1
403984 99403984 1001 86380 86390 1
404078 99404078 1001 86380 86390 1
404103 99404103 1001 86380 86390 1
404161 99404161 1001 86380 86390 1
404954 99404954 1001 86380 86390 1
405318 99405318 1001 86380 86390 1
405574 99405574 1001 86380 86390 1
405617 99405617 1001 86380 86390 1
405650 99405650 1001 86380 86390 1
405976 99405976 1001 86380 86390 1
406226 99406226 1001 86380 86390 1
407188 99407188 1001 86380 86390 1
407439 99407439 1001 86380 86390 1
407558 99407558 1001 86380 86390 1
407557 99407557 1001 86380 86390 1
407456 99407456 1001 86380 86390 1
408357 99408357 1001 86380 86390 1
408803 99408803 1001 86380 86390 1
408849 99408849 1001 86380 86390 1
409028 99409028 1001 86380 86390 1
409305 99409305 1001 86380 86390 1
409379 99409379 1001 86380 86390 1
409405 99409405 1001 86380 86390 1
409797 99409797 1001 86380 86390 1
409949 99409949 1001 86380 86390 1
410265 99410265 1001 86380 86390 1
410245 99410245 1001 86380 86390 1
410360 99410360 1001 86380 86390 1
410784 99410784 1001 86380 86390 1
411019 99411019 1001 86380 86390 1
411213 99411213 1001 86380 86390 1
411605 99411605 1001 86380 86390 1
411848 99411848 1001 86380 86390 1
412409 99412409 1001 86380 86390 1
413568 99413568 1001 86380 86390 1
412602 99412602 1001 86380 86390 1
412660 99412660 1001 86380 86390 1
415124 99415124 1001 86380 86390 1
415102 99415102 1001 86380 86390 1
414251 99414251 1001 86380 86390 1
416878 99416878 1001 86380 86390 1
416986 99416986 1001 86380 86390 1
416524 99416524 1001 86380 86390 1
416503 99416503 1001 86380 86390 1
416152 99416152 1001 86380 86390 1
415774 99415774 1001 86380 86390 1
417003 99417003 1001 86380 86390 1
417230 99417230 1001 86380 86390 1
417425 99417425 1001 86380 86390 1
418463 99418463 1001 86380 86390 1
418177 99418177 1001 86380 86390 1
418174 99418174 1001 86380 86390 1
417989 99417989 1001 86380 86390 1
419200 99419200 1001 86380 86390 1
419181 99419181 1001 86380 86390 1
420238 99420238 1001 86380 86390 1
420392 99420392 1001 86380 86390 1
420431 99420431 1001 86380 86390 1
419591 99419591 1001 86380 86390 1
419237 99419237 1001 86380 86390 1
419375 99419375 1001 86380 86390 1
419596 99419596 1001 86380 86390 1
419454 99419454 1001 86380 86390 1
420626 99420626 1001 86380 86390 1
420665 99420665 1001 86380 86390 1
420668 99420668 1001 86380 86390 1
421965 99421965 1001 86380 86390 1
422060 99422060 1001 86380 86390 1
422078 99422078 1001 86380 86390 1
421766 99421766 1001 86380 86390 1
421420 99421420 1001 86380 86390 1
420846 99420846 1001 86380 86390 1
421117 99421117 1001 86380 86390 1
422155 99422155 1001 86380 86390 1
423471 99423471 1001 86380 86390 1
423618 99423618 1001 86380 86390 1
423646 99423646 1001 86380 86390 1
422986 99422986 1001 86380 86390 1
423233 99423233 1001 86380 86390 1
423898 99423898 1001 86380 86390 1
423930 99423930 1001 86380 86390 1
423982 99423982 1001 86380 86390 1
424297 99424297 1001 86380 86390 1
424565 99424565 1001 86380 86390 1
425807 99425807 1001 86380 86390 1
425545 99425545 1001 86380 86390 1
425467 99425467 1001 86380 86390 1
425401 99425401 1001 86380 86390 1
426952 99426952 1001 86380 86390 1
426809 99426809 1001 86380 86390 1
426623 99426623 1001 86380 86390 1
426500 99426500 1001 86380 86390 1
427378 99427378 1001 86380 86390 1
428210 99428210 1001 86380 86390 1
428040 99428040 1001 86380 86390 1
427774 99427774 1001 86380 86390 1
427809 99427809 1001 86380 86390 1
427819 99427819 1001 86380 86390 1
429011 99429011 1001 86380 86390 1
430167 99430167 1001 86380 86390 1
430107 99430107 1001 86380 86390 1
430185 99430185 1001 86380 86390 1
429289 99429289 1001 86380 86390 1
430714 99430714 1001 86380 86390 1
431963 99431963 1001 86380 86390 1
431943 99431943 1001 86380 86390 1
431978 99431978 1001 86380 86390 1
431590 99431590 1001 86380 86390 1
431181 99431181 1001 86380 86390 1
431112 99431112 1001 86380 86390 1
433585 99433585 1001 86380 86390 1
433065 99433065 1001 86380 86390 1
432877 99432877 1001 86380 86390 1
432759 99432759 1001 86380 86390 1
434035 99434035 1001 86380 86390 1
433865 99433865 1001 86380 86390 1
433849 99433849 1001 86380 86390 1
435133 99435133 1001 86380 86390 1
435391 99435391 1001 86380 86390 1
435116 99435116 1001 86380 86390 1
435070 99435070 1001 86380 86390 1
435415 99435415 1001 86380 86390 1
434653 99434653 1001 86380 86390 1
434839 99434839 1001 86380 86390 1
434328 99434328 1001 86380 86390 1
434161 99434161 1001 86380 86390 1
435536 99435536 1001 86380 86390 1
436990 99436990 1001 86380 86390 1
436477 99436477 1001 86380 86390 1
436221 99436221 1001 86380 86390 1
300059 99300059 1001 86380 86390 1
300074 99300074 1001 86380 86390 1
300104 99300104 1001 86380 86390 1
300605 99300605 1001 86380 86390 1
300469 99300469 1001 86380 86390 1
300265 99300265 1001 86380 86390 1
300735 99300735 1001 86380 86390 1
301028 99301028 1001 86380 86390 1
301023 99301023 1001 86380 86390 1
301703 99301703 1001 86380 86390 1
302353 99302353 1001 86380 86390 1
301846 99301846 1001 86380 86390 1
302399 99302399 1001 86380 86390 1
303026 99303026 1001 86380 86390 1
303178 99303178 1001 86380 86390 1
303020 99303020 1001 86380 86390 1
303098 99303098 1001 86380 86390 1
303073 99303073 1001 86380 86390 1
303165 99303165 1001 86380 86390 1
302756 99302756 1001 86380 86390 1
303389 99303389 1001 86380 86390 1
303275 99303275 1001 86380 86390 1
303254 99303254 1001 86380 86390 1
303970 99303970 1001 86380 86390 1
303946 99303946 1001 86380 86390 1
303832 99303832 1001 86380 86390 1
303519 99303519 1001 86380 86390 1
303416 99303416 1001 86380 86390 1
303421 99303421 1001 86380 86390 1
304666 99304666 1001 86380 86390 1
304440 99304440 1001 86380 86390 1
305012 99305012 1001 86380 86390 1
305671 99305671 1001 86380 86390 1
305471 99305471 1001 86380 86390 1
500025 99500025 1001 86380 86390 1
500738 99500738 1001 86380 86390 1
500719 99500719 1001 86380 86390 1
500537 99500537 1001 86380 86390 1
500362 99500362 1001 86380 86390 1
500979 99500979 1001 86380 86390 1
500960 99500960 1001 86380 86390 1
500831 99500831 1001 86380 86390 1
500963 99500963 1001 86380 86390 1
501531 99501531 1001 86380 86390 1
501174 99501174 1001 86380 86390 1
501221 99501221 1001 86380 86390 1
501825 99501825 1001 86380 86390 1
502306 99502306 1001 86380 86390 1
502374 99502374 1001 86380 86390 1
502122 99502122 1001 86380 86390 1
502176 99502176 1001 86380 86390 1
501904 99501904 1001 86380 86390 1
502594 99502594 1001 86380 86390 1
502509 99502509 1001 86380 86390 1
503136 99503136 1001 86380 86390 1
503149 99503149 1001 86380 86390 1
503042 99503042 1001 86380 86390 1
503043 99503043 1001 86380 86390 1
502695 99502695 1001 86380 86390 1
503304 99503304 1001 86380 86390 1
503382 99503382 1001 86380 86390 1
503434 99503434 1001 86380 86390 1
503709 99503709 1001 86380 86390 1
503789 99503789 1001 86380 86390 1
504287 99504287 1001 86380 86390 1
504292 99504292 1001 86380 86390 1
505102 99505102 1001 86380 86390 1
505401 99505401 1001 86380 86390 1
505182 99505182 1001 86380 86390 1
505966 99505966 1001 86380 86390 1
505967 99505967 1001 86380 86390 1
505789 99505789 1001 86380 86390 1
505829 99505829 1001 86380 86390 1
506401 99506401 1001 86380 86390 1
506479 99506479 1001 86380 86390 1
506278 99506278 1001 86380 86390 1
506346 99506346 1001 86380 86390 1
506359 99506359 1001 86380 86390 1
506139 99506139 1001 86380 86390 1
506065 99506065 1001 86380 86390 1
506643 99506643 1001 86380 86390 1
507347 99507347 1001 86380 86390 1
507284 99507284 1001 86380 86390 1
507375 99507375 1001 86380 86390 1
507337 99507337 1001 86380 86390 1
507413 99507413 1001 86380 86390 1
507442 99507442 1001 86380 86390 1
508171 99508171 1001 86380 86390 1
508058 99508058 1001 86380 86390 1
508074 99508074 1001 86380 86390 1
508064 99508064 1001 86380 86390 1
508080 99508080 1001 86380 86390 1
507883 99507883 1001 86380 86390 1
507817 99507817 1001 86380 86390 1
508313 99508313 1001 86380 86390 1
508361 99508361 1001 86380 86390 1
509067 99509067 1001 86380 86390 1
508676 99508676 1001 86380 86390 1
508758 99508758 1001 86380 86390 1
508486 99508486 1001 86380 86390 1
508621 99508621 1001 86380 86390 1
509148 99509148 1001 86380 86390 1
509096 99509096 1001 86380 86390 1
509803 99509803 1001 86380 86390 1
509879 99509879 1001 86380 86390 1
509581 99509581 1001 86380 86390 1
509454 99509454 1001 86380 86390 1
509354 99509354 1001 86380 86390 1
509393 99509393 1001 86380 86390 1
510070 99510070 1001 86380 86390 1
510463 99510463 1001 86380 86390 1
510283 99510283 1001 86380 86390 1
510750 99510750 1001 86380 86390 1
510732 99510732 1001 86380 86390 1
510839 99510839 1001 86380 86390 1
511367 99511367 1001 86380 86390 1
511258 99511258 1001 86380 86390 1
511184 99511184 1001 86380 86390 1
511029 99511029 1001 86380 86390 1
511591 99511591 1001 86380 86390 1
511702 99511702 1001 86380 86390 1
512119 99512119 1001 86380 86390 1
511811 99511811 1001 86380 86390 1
512544 99512544 1001 86380 86390 1
512389 99512389 1001 86380 86390 1
512386 99512386 1001 86380 86390 1
513031 99513031 1001 86380 86390 1
513192 99513192 1001 86380 86390 1
512687 99512687 1001 86380 86390 1
513216 99513216 1001 86380 86390 1
513387 99513387 1001 86380 86390 1
513222 99513222 1001 86380 86390 1
513224 99513224 1001 86380 86390 1
513290 99513290 1001 86380 86390 1
513992 99513992 1001 86380 86390 1
513772 99513772 1001 86380 86390 1
513811 99513811 1001 86380 86390 1
513502 99513502 1001 86380 86390 1
513508 99513508 1001 86380 86390 1
514054 99514054 1001 86380 86390 1
514197 99514197 1001 86380 86390 1
514149 99514149 1001 86380 86390 1
514828 99514828 1001 86380 86390 1
514804 99514804 1001 86380 86390 1
514459 99514459 1001 86380 86390 1
514513 99514513 1001 86380 86390 1
514314 99514314 1001 86380 86390 1
514257 99514257 1001 86380 86390 1
514297 99514297 1001 86380 86390 1
514325 99514325 1001 86380 86390 1
514931 99514931 1001 86380 86390 1
514944 99514944 1001 86380 86390 1
515652 99515652 1001 86380 86390 1
515092 99515092 1001 86380 86390 1
515131 99515131 1001 86380 86390 1
515887 99515887 1001 86380 86390 1
516487 99516487 1001 86380 86390 1
516313 99516313 1001 86380 86390 1
516404 99516404 1001 86380 86390 1
516283 99516283 1001 86380 86390 1
516006 99516006 1001 86380 86390 1
517217 99517217 1001 86380 86390 1
516950 99516950 1001 86380 86390 1
517010 99517010 1001 86380 86390 1
516887 99516887 1001 86380 86390 1
516919 99516919 1001 86380 86390 1
517970 99517970 1001 86380 86390 1
518077 99518077 1001 86380 86390 1
517817 99517817 1001 86380 86390 1
517832 99517832 1001 86380 86390 1
517541 99517541 1001 86380 86390 1
518217 99518217 1001 86380 86390 1
518757 99518757 1001 86380 86390 1
518707 99518707 1001 86380 86390 1
518459 99518459 1001 86380 86390 1
519103 99519103 1001 86380 86390 1
519047 99519047 1001 86380 86390 1
519685 99519685 1001 86380 86390 1
519650 99519650 1001 86380 86390 1
519493 99519493 1001 86380 86390 1
519597 99519597 1001 86380 86390 1
519527 99519527 1001 86380 86390 1
519217 99519217 1001 86380 86390 1
519334 99519334 1001 86380 86390 1
520151 99520151 1001 86380 86390 1
520720 99520720 1001 86380 86390 1
520695 99520695 1001 86380 86390 1
520761 99520761 1001 86380 86390 1
520710 99520710 1001 86380 86390 1
520775 99520775 1001 86380 86390 1
520725 99520725 1001 86380 86390 1
521334 99521334 1001 86380 86390 1
521855 99521855 1001 86380 86390 1
521702 99521702 1001 86380 86390 1
522475 99522475 1001 86380 86390 1
522838 99522838 1001 86380 86390 1
522782 99522782 1001 86380 86390 1
522638 99522638 1001 86380 86390 1
523225 99523225 1001 86380 86390 1
523886 99523886 1001 86380 86390 1
523786 99523786 1001 86380 86390 1
523938 99523938 1001 86380 86390 1
523716 99523716 1001 86380 86390 1
523644 99523644 1001 86380 86390 1
523952 99523952 1001 86380 86390 1
524416 99524416 1001 86380 86390 1
524152 99524152 1001 86380 86390 1
524205 99524205 1001 86380 86390 1
524310 99524310 1001 86380 86390 1
524195 99524195 1001 86380 86390 1
524200 99524200 1001 86380 86390 1
524793 99524793 1001 86380 86390 1
524863 99524863 1001 86380 86390 1
524883 99524883 1001 86380 86390 1
525483 99525483 1001 86380 86390 1
525041 99525041 1001 86380 86390 1
525109 99525109 1001 86380 86390 1
525178 99525178 1001 86380 86390 1
525703 99525703 1001 86380 86390 1
525652 99525652 1001 86380 86390 1
525601 99525601 1001 86380 86390 1
525748 99525748 1001 86380 86390 1
526065 99526065 1001 86380 86390 1
526177 99526177 1001 86380 86390 1
525975 99525975 1001 86380 86390 1
527088 99527088 1001 86380 86390 1
527067 99527067 1001 86380 86390 1
526967 99526967 1001 86380 86390 1
526811 99526811 1001 86380 86390 1
527272 99527272 1001 86380 86390 1
527314 99527314 1001 86380 86390 1
527406 99527406 1001 86380 86390 1
527383 99527383 1001 86380 86390 1
527425 99527425 1001 86380 86390 1
527515 99527515 1001 86380 86390 1
527477 99527477 1001 86380 86390 1
528279 99528279 1001 86380 86390 1
528249 99528249 1001 86380 86390 1
528275 99528275 1001 86380 86390 1
528874 99528874 1001 86380 86390 1
528804 99528804 1001 86380 86390 1
528731 99528731 1001 86380 86390 1
528896 99528896 1001 86380 86390 1
528328 99528328 1001 86380 86390 1
528912 99528912 1001 86380 86390 1
528983 99528983 1001 86380 86390 1
528996 99528996 1001 86380 86390 1
529049 99529049 1001 86380 86390 1
529552 99529552 1001 86380 86390 1
529620 99529620 1001 86380 86390 1
529371 99529371 1001 86380 86390 1
529479 99529479 1001 86380 86390 1
529247 99529247 1001 86380 86390 1
530452 99530452 1001 86380 86390 1
530363 99530363 1001 86380 86390 1
530188 99530188 1001 86380 86390 1
530089 99530089 1001 86380 86390 1
531310 99531310 1001 86380 86390 1
531315 99531315 1001 86380 86390 1
531062 99531062 1001 86380 86390 1
530851 99530851 1001 86380 86390 1
530916 99530916 1001 86380 86390 1
530788 99530788 1001 86380 86390 1
530906 99530906 1001 86380 86390 1
530946 99530946 1001 86380 86390 1
530765 99530765 1001 86380 86390 1
531502 99531502 1001 86380 86390 1
531862 99531862 1001 86380 86390 1
531824 99531824 1001 86380 86390 1
531959 99531959 1001 86380 86390 1
531652 99531652 1001 86380 86390 1
531604 99531604 1001 86380 86390 1
531596 99531596 1001 86380 86390 1
532271 99532271 1001 86380 86390 1
532390 99532390 1001 86380 86390 1
532339 99532339 1001 86380 86390 1
533027 99533027 1001 86380 86390 1
532980 99532980 1001 86380 86390 1
532735 99532735 1001 86380 86390 1
532826 99532826 1001 86380 86390 1
532721 99532721 1001 86380 86390 1
532504 99532504 1001 86380 86390 1
532434 99532434 1001 86380 86390 1
533662 99533662 1001 86380 86390 1
533587 99533587 1001 86380 86390 1
533447 99533447 1001 86380 86390 1
533495 99533495 1001 86380 86390 1
533395 99533395 1001 86380 86390 1
534363 99534363 1001 86380 86390 1
534276 99534276 1001 86380 86390 1
534280 99534280 1001 86380 86390 1
534358 99534358 1001 86380 86390 1
534374 99534374 1001 86380 86390 1
534249 99534249 1001 86380 86390 1
534819 99534819 1001 86380 86390 1
535312 99535312 1001 86380 86390 1
535126 99535126 1001 86380 86390 1
535108 99535108 1001 86380 86390 1
535036 99535036 1001 86380 86390 1
535576 99535576 1001 86380 86390 1
535643 99535643 1001 86380 86390 1
535543 99535543 1001 86380 86390 1
536173 99536173 1001 86380 86390 1
536192 99536192 1001 86380 86390 1
535966 99535966 1001 86380 86390 1
535753 99535753 1001 86380 86390 1
536969 99536969 1001 86380 86390 1
536769 99536769 1001 86380 86390 1
536849 99536849 1001 86380 86390 1
536956 99536956 1001 86380 86390 1
537353 99537353 1001 86380 86390 1
537320 99537320 1001 86380 86390 1
537889 99537889 1001 86380 86390 1
537417 99537417 1001 86380 86390 1
538084 99538084 1001 86380 86390 1
538598 99538598 1001 86380 86390 1
538579 99538579 1001 86380 86390 1
538220 99538220 1001 86380 86390 1
538338 99538338 1001 86380 86390 1
538990 99538990 1001 86380 86390 1
539468 99539468 1001 86380 86390 1
539424 99539424 1001 86380 86390 1
539405 99539405 1001 86380 86390 1
539040 99539040 1001 86380 86390 1
539732 99539732 1001 86380 86390 1
539670 99539670 1001 86380 86390 1
539725 99539725 1001 86380 86390 1
540069 99540069 1001 86380 86390 1
540112 99540112 1001 86380 86390 1
540104 99540104 1001 86380 86390 1
540054 99540054 1001 86380 86390 1
539855 99539855 1001 86380 86390 1
540559 99540559 1001 86380 86390 1
540638 99540638 1001 86380 86390 1
540500 99540500 1001 86380 86390 1
541100 99541100 1001 86380 86390 1
541262 99541262 1001 86380 86390 1
541018 99541018 1001 86380 86390 1
540916 99540916 1001 86380 86390 1
540891 99540891 1001 86380 86390 1
540828 99540828 1001 86380 86390 1
541380 99541380 1001 86380 86390 1
541492 99541492 1001 86380 86390 1
542044 99542044 1001 86380 86390 1
542092 99542092 1001 86380 86390 1
541984 99541984 1001 86380 86390 1
541602 99541602 1001 86380 86390 1
541636 99541636 1001 86380 86390 1
542145 99542145 1001 86380 86390 1
542202 99542202 1001 86380 86390 1
542229 99542229 1001 86380 86390 1
542127 99542127 1001 86380 86390 1
542743 99542743 1001 86380 86390 1
542773 99542773 1001 86380 86390 1
542342 99542342 1001 86380 86390 1
542358 99542358 1001 86380 86390 1
543088 99543088 1001 86380 86390 1
543120 99543120 1001 86380 86390 1
542980 99542980 1001 86380 86390 1
543724 99543724 1001 86380 86390 1
543699 99543699 1001 86380 86390 1
543463 99543463 1001 86380 86390 1
543414 99543414 1001 86380 86390 1
543215 99543215 1001 86380 86390 1
543567 99543567 1001 86380 86390 1
544485 99544485 1001 86380 86390 1
544475 99544475 1001 86380 86390 1
544380 99544380 1001 86380 86390 1
544190 99544190 1001 86380 86390 1
544375 99544375 1001 86380 86390 1
544150 99544150 1001 86380 86390 1
544712 99544712 1001 86380 86390 1
400342 99400342 1001 86380 86390 1
400326 99400326 1001 86380 86390 1
400542 99400542 1001 86380 86390 1
400682 99400682 1001 86380 86390 1
400929 99400929 1001 86380 86390 1
401318 99401318 1001 86380 86390 1
401478 99401478 1001 86380 86390 1
402088 99402088 1001 86380 86390 1
402126 99402126 1001 86380 86390 1
402953 99402953 1001 86380 86390 1
403151 99403151 1001 86380 86390 1
403488 99403488 1001 86380 86390 1
403597 99403597 1001 86380 86390 1
403805 99403805 1001 86380 86390 1
404218 99404218 1001 86380 86390 1
404177 99404177 1001 86380 86390 1
404362 99404362 1001 86380 86390 1
404734 99404734 1001 86380 86390 1
404969 99404969 1001 86380 86390 1
405077 99405077 1001 86380 86390 1
405092 99405092 1001 86380 86390 1
405450 99405450 1001 86380 86390 1
405577 99405577 1001 86380 86390 1
405525 99405525 1001 86380 86390 1
405580 99405580 1001 86380 86390 1
405688 99405688 1001 86380 86390 1
405788 99405788 1001 86380 86390 1
405972 99405972 1001 86380 86390 1
406249 99406249 1001 86380 86390 1
406404 99406404 1001 86380 86390 1
406582 99406582 1001 86380 86390 1
407099 99407099 1001 86380 86390 1
407991 99407991 1001 86380 86390 1
408238 99408238 1001 86380 86390 1
408270 99408270 1001 86380 86390 1
408446 99408446 1001 86380 86390 1
408863 99408863 1001 86380 86390 1
409014 99409014 1001 86380 86390 1
409033 99409033 1001 86380 86390 1
409153 99409153 1001 86380 86390 1
409422 99409422 1001 86380 86390 1
409697 99409697 1001 86380 86390 1
409755 99409755 1001 86380 86390 1
409926 99409926 1001 86380 86390 1
410373 99410373 1001 86380 86390 1
410965 99410965 1001 86380 86390 1
411082 99411082 1001 86380 86390 1
411379 99411379 1001 86380 86390 1
411735 99411735 1001 86380 86390 1
412017 99412017 1001 86380 86390 1
413238 99413238 1001 86380 86390 1
412590 99412590 1001 86380 86390 1
412858 99412858 1001 86380 86390 1
413786 99413786 1001 86380 86390 1
415144 99415144 1001 86380 86390 1
414669 99414669 1001 86380 86390 1
414562 99414562 1001 86380 86390 1
414138 99414138 1001 86380 86390 1
414410 99414410 1001 86380 86390 1
414463 99414463 1001 86380 86390 1
414498 99414498 1001 86380 86390 1
415623 99415623 1001 86380 86390 1
415496 99415496 1001 86380 86390 1
415541 99415541 1001 86380 86390 1
416672 99416672 1001 86380 86390 1
416792 99416792 1001 86380 86390 1
416711 99416711 1001 86380 86390 1
416472 99416472 1001 86380 86390 1
416277 99416277 1001 86380 86390 1
415815 99415815 1001 86380 86390 1
415923 99415923 1001 86380 86390 1
416047 99416047 1001 86380 86390 1
416078 99416078 1001 86380 86390 1
417289 99417289 1001 86380 86390 1
417563 99417563 1001 86380 86390 1
418487 99418487 1001 86380 86390 1
418449 99418449 1001 86380 86390 1
418248 99418248 1001 86380 86390 1
418175 99418175 1001 86380 86390 1
418333 99418333 1001 86380 86390 1
417769 99417769 1001 86380 86390 1
417921 99417921 1001 86380 86390 1
417666 99417666 1001 86380 86390 1
417733 99417733 1001 86380 86390 1
418891 99418891 1001 86380 86390 1
418893 99418893 1001 86380 86390 1
419119 99419119 1001 86380 86390 1
420080 99420080 1001 86380 86390 1
420089 99420089 1001 86380 86390 1
419971 99419971 1001 86380 86390 1
419643 99419643 1001 86380 86390 1
420029 99420029 1001 86380 86390 1
421998 99421998 1001 86380 86390 1
422033 99422033 1001 86380 86390 1
421464 99421464 1001 86380 86390 1
421520 99421520 1001 86380 86390 1
421204 99421204 1001 86380 86390 1
422218 99422218 1001 86380 86390 1
422491 99422491 1001 86380 86390 1
422497 99422497 1001 86380 86390 1
423491 99423491 1001 86380 86390 1
423558 99423558 1001 86380 86390 1
422996 99422996 1001 86380 86390 1
422898 99422898 1001 86380 86390 1
422674 99422674 1001 86380 86390 1
423798 99423798 1001 86380 86390 1
423971 99423971 1001 86380 86390 1
425134 99425134 1001 86380 86390 1
424777 99424777 1001 86380 86390 1
424365 99424365 1001 86380 86390 1
424356 99424356 1001 86380 86390 1
424484 99424484 1001 86380 86390 1
425693 99425693 1001 86380 86390 1
425794 99425794 1001 86380 86390 1
426522 99426522 1001 86380 86390 1
426482 99426482 1001 86380 86390 1
426560 99426560 1001 86380 86390 1
426012 99426012 1001 86380 86390 1
426114 99426114 1001 86380 86390 1
427463 99427463 1001 86380 86390 1
427206 99427206 1001 86380 86390 1
427495 99427495 1001 86380 86390 1
427500 99427500 1001 86380 86390 1
428680 99428680 1001 86380 86390 1
428425 99428425 1001 86380 86390 1
428591 99428591 1001 86380 86390 1
428411 99428411 1001 86380 86390 1
427705 99427705 1001 86380 86390 1
428832 99428832 1001 86380 86390 1
429030 99429030 1001 86380 86390 1
428982 99428982 1001 86380 86390 1
429169 99429169 1001 86380 86390 1
429148 99429148 1001 86380 86390 1
429264 99429264 1001 86380 86390 1
430526 99430526 1001 86380 86390 1
431794 99431794 1001 86380 86390 1
431945 99431945 1001 86380 86390 1
431816 99431816 1001 86380 86390 1
431606 99431606 1001 86380 86390 1
431366 99431366 1001 86380 86390 1
431390 99431390 1001 86380 86390 1
432326 99432326 1001 86380 86390 1
433411 99433411 1001 86380 86390 1
433677 99433677 1001 86380 86390 1
432929 99432929 1001 86380 86390 1
433227 99433227 1001 86380 86390 1
432917 99432917 1001 86380 86390 1
432639 99432639 1001 86380 86390 1
432645 99432645 1001 86380 86390 1
432549 99432549 1001 86380 86390 1
433784 99433784 1001 86380 86390 1
434023 99434023 1001 86380 86390 1
434060 99434060 1001 86380 86390 1
434875 99434875 1001 86380 86390 1
434371 99434371 1001 86380 86390 1
434477 99434477 1001 86380 86390 1
434249 99434249 1001 86380 86390 1
435601 99435601 1001 86380 86390 1
435852 99435852 1001 86380 86390 1
437015 99437015 1001 86380 86390 1
436119 99436119 1001 86380 86390 1
300690 99300690 1001 86380 86390 1
300423 99300423 1001 86380 86390 1
300349 99300349 1001 86380 86390 1
300111 99300111 1001 86380 86390 1
300128 99300128 1001 86380 86390 1
300792 99300792 1001 86380 86390 1
301469 99301469 1001 86380 86390 1
301249 99301249 1001 86380 86390 1
301198 99301198 1001 86380 86390 1
301322 99301322 1001 86380 86390 1
300971 99300971 1001 86380 86390 1
301566 99301566 1001 86380 86390 1
301560 99301560 1001 86380 86390 1
302242 99302242 1001 86380 86390 1
302220 99302220 1001 86380 86390 1
302339 99302339 1001 86380 86390 1
301976 99301976 1001 86380 86390 1
301773 99301773 1001 86380 86390 1
301868 99301868 1001 86380 86390 1
301856 99301856 1001 86380 86390 1
301861 99301861 1001 86380 86390 1
302448 99302448 1001 86380 86390 1
302554 99302554 1001 86380 86390 1
302451 99302451 1001 86380 86390 1
302452 99302452 1001 86380 86390 1
303205 99303205 1001 86380 86390 1
303093 99303093 1001 86380 86390 1
302992 99302992 1001 86380 86390 1
302801 99302801 1001 86380 86390 1
302673 99302673 1001 86380 86390 1
303281 99303281 1001 86380 86390 1
303921 99303921 1001 86380 86390 1
303653 99303653 1001 86380 86390 1
303542 99303542 1001 86380 86390 1
303468 99303468 1001 86380 86390 1
304117 99304117 1001 86380 86390 1
304068 99304068 1001 86380 86390 1
304782 99304782 1001 86380 86390 1
304833 99304833 1001 86380 86390 1
304526 99304526 1001 86380 86390 1
304383 99304383 1001 86380 86390 1
305015 99305015 1001 86380 86390 1
305607 99305607 1001 86380 86390 1
305365 99305365 1001 86380 86390 1
305120 99305120 1001 86380 86390 1
500101 99500101 1001 86380 86390 1
500033 99500033 1001 86380 86390 1
500701 99500701 1001 86380 86390 1
500310 99500310 1001 86380 86390 1
500272 99500272 1001 86380 86390 1
501604 99501604 1001 86380 86390 1
501582 99501582 1001 86380 86390 1
501626 99501626 1001 86380 86390 1
501548 99501548 1001 86380 86390 1
501277 99501277 1001 86380 86390 1
501195 99501195 1001 86380 86390 1
501210 99501210 1001 86380 86390 1
501733 99501733 1001 86380 86390 1
501773 99501773 1001 86380 86390 1
502435 99502435 1001 86380 86390 1
502222 99502222 1001 86380 86390 1
502248 99502248 1001 86380 86390 1
502150 99502150 1001 86380 86390 1
501988 99501988 1001 86380 86390 1
501847 99501847 1001 86380 86390 1
502529 99502529 1001 86380 86390 1
502519 99502519 1001 86380 86390 1
503106 99503106 1001 86380 86390 1
503277 99503277 1001 86380 86390 1
503281 99503281 1001 86380 86390 1
503186 99503186 1001 86380 86390 1
502988 99502988 1001 86380 86390 1
502826 99502826 1001 86380 86390 1
504006 99504006 1001 86380 86390 1
503893 99503893 1001 86380 86390 1
503692 99503692 1001 86380 86390 1
503686 99503686 1001 86380 86390 1
504232 99504232 1001 86380 86390 1
504207 99504207 1001 86380 86390 1
504253 99504253 1001 86380 86390 1
504254 99504254 1001 86380 86390 1
504910 99504910 1001 86380 86390 1
504767 99504767 1001 86380 86390 1
504452 99504452 1001 86380 86390 1
504469 99504469 1001 86380 86390 1
505034 99505034 1001 86380 86390 1
504950 99504950 1001 86380 86390 1
505578 99505578 1001 86380 86390 1
505657 99505657 1001 86380 86390 1
505687 99505687 1001 86380 86390 1
505463 99505463 1001 86380 86390 1
505414 99505414 1001 86380 86390 1
505557 99505557 1001 86380 86390 1
505157 99505157 1001 86380 86390 1
505846 99505846 1001 86380 86390 1
505942 99505942 1001 86380 86390 1
505944 99505944 1001 86380 86390 1
506443 99506443 1001 86380 86390 1
506471 99506471 1001 86380 86390 1
506373 99506373 1001 86380 86390 1
506387 99506387 1001 86380 86390 1
506271 99506271 1001 86380 86390 1
506118 99506118 1001 86380 86390 1
507349 99507349 1001 86380 86390 1
507102 99507102 1001 86380 86390 1
507071 99507071 1001 86380 86390 1
506838 99506838 1001 86380 86390 1
507484 99507484 1001 86380 86390 1
507497 99507497 1001 86380 86390 1
507515 99507515 1001 86380 86390 1
507612 99507612 1001 86380 86390 1
508149 99508149 1001 86380 86390 1
507983 99507983 1001 86380 86390 1
507999 99507999 1001 86380 86390 1
507648 99507648 1001 86380 86390 1
507742 99507742 1001 86380 86390 1
508381 99508381 1001 86380 86390 1
508305 99508305 1001 86380 86390 1
508255 99508255 1001 86380 86390 1
508899 99508899 1001 86380 86390 1
508518 99508518 1001 86380 86390 1
508629 99508629 1001 86380 86390 1
508556 99508556 1001 86380 86390 1
509182 99509182 1001 86380 86390 1
509221 99509221 1001 86380 86390 1
509657 99509657 1001 86380 86390 1
509610 99509610 1001 86380 86390 1
509344 99509344 1001 86380 86390 1
509374 99509374 1001 86380 86390 1
509378 99509378 1001 86380 86390 1
510068 99510068 1001 86380 86390 1
510637 99510637 1001 86380 86390 1
510615 99510615 1001 86380 86390 1
510683 99510683 1001 86380 86390 1
510557 99510557 1001 86380 86390 1
510158 99510158 1001 86380 86390 1
510795 99510795 1001 86380 86390 1
511374 99511374 1001 86380 86390 1
511465 99511465 1001 86380 86390 1
511509 99511509 1001 86380 86390 1
511217 99511217 1001 86380 86390 1
511249 99511249 1001 86380 86390 1
511163 99511163 1001 86380 86390 1
511191 99511191 1001 86380 86390 1
511065 99511065 1001 86380 86390 1
511067 99511067 1001 86380 86390 1
510964 99510964 1001 86380 86390 1
511069 99511069 1001 86380 86390 1
511757 99511757 1001 86380 86390 1
511622 99511622 1001 86380 86390 1
511598 99511598 1001 86380 86390 1
512374 99512374 1001 86380 86390 1
512029 99512029 1001 86380 86390 1
512043 99512043 1001 86380 86390 1
511848 99511848 1001 86380 86390 1
511908 99511908 1001 86380 86390 1
513029 99513029 1001 86380 86390 1
513179 99513179 1001 86380 86390 1
513185 99513185 1001 86380 86390 1
513035 99513035 1001 86380 86390 1
512813 99512813 1001 86380 86390 1
512866 99512866 1001 86380 86390 1
512766 99512766 1001 86380 86390 1
512629 99512629 1001 86380 86390 1
512618 99512618 1001 86380 86390 1
514022 99514022 1001 86380 86390 1
513725 99513725 1001 86380 86390 1
513643 99513643 1001 86380 86390 1
513413 99513413 1001 86380 86390 1
514182 99514182 1001 86380 86390 1
514676 99514676 1001 86380 86390 1
514449 99514449 1001 86380 86390 1
514354 99514354 1001 86380 86390 1
514436 99514436 1001 86380 86390 1
514440 99514440 1001 86380 86390 1
515492 99515492 1001 86380 86390 1
515533 99515533 1001 86380 86390 1
515099 99515099 1001 86380 86390 1
515838 99515838 1001 86380 86390 1
516420 99516420 1001 86380 86390 1
516197 99516197 1001 86380 86390 1
515959 99515959 1001 86380 86390 1
516013 99516013 1001 86380 86390 1
516547 99516547 1001 86380 86390 1
517147 99517147 1001 86380 86390 1
517026 99517026 1001 86380 86390 1
517059 99517059 1001 86380 86390 1
516830 99516830 1001 86380 86390 1
517465 99517465 1001 86380 86390 1
517377 99517377 1001 86380 86390 1
517446 99517446 1001 86380 86390 1
517355 99517355 1001 86380 86390 1
518135 99518135 1001 86380 86390 1
518078 99518078 1001 86380 86390 1
518006 99518006 1001 86380 86390 1
517797 99517797 1001 86380 86390 1
517811 99517811 1001 86380 86390 1
517543 99517543 1001 86380 86390 1
517591 99517591 1001 86380 86390 1
518360 99518360 1001 86380 86390 1
519067 99519067 1001 86380 86390 1
519795 99519795 1001 86380 86390 1
519570 99519570 1001 86380 86390 1
519476 99519476 1001 86380 86390 1
519220 99519220 1001 86380 86390 1
519960 99519960 1001 86380 86390 1
519883 99519883 1001 86380 86390 1
520638 99520638 1001 86380 86390 1
520540 99520540 1001 86380 86390 1
520624 99520624 1001 86380 86390 1
520455 99520455 1001 86380 86390 1
520456 99520456 1001 86380 86390 1
520549 99520549 1001 86380 86390 1
520266 99520266 1001 86380 86390 1
520111 99520111 1001 86380 86390 1
520107 99520107 1001 86380 86390 1
520133 99520133 1001 86380 86390 1
520687 99520687 1001 86380 86390 1
521329 99521329 1001 86380 86390 1
521159 99521159 1001 86380 86390 1
521161 99521161 1001 86380 86390 1
521112 99521112 1001 86380 86390 1
521207 99521207 1001 86380 86390 1
520944 99520944 1001 86380 86390 1
521514 99521514 1001 86380 86390 1
522103 99522103 1001 86380 86390 1
521977 99521977 1001 86380 86390 1
521738 99521738 1001 86380 86390 1
521829 99521829 1001 86380 86390 1
521817 99521817 1001 86380 86390 1
521850 99521850 1001 86380 86390 1
521761 99521761 1001 86380 86390 1
523031 99523031 1001 86380 86390 1
522995 99522995 1001 86380 86390 1
523060 99523060 1001 86380 86390 1
523053 99523053 1001 86380 86390 1
522887 99522887 1001 86380 86390 1
522753 99522753 1001 86380 86390 1
522641 99522641 1001 86380 86390 1
522680 99522680 1001 86380 86390 1
522507 99522507 1001 86380 86390 1
522520 99522520 1001 86380 86390 1
522600 99522600 1001 86380 86390 1
523222 99523222 1001 86380 86390 1
523200 99523200 1001 86380 86390 1
523163 99523163 1001 86380 86390 1
523166 99523166 1001 86380 86390 1
523466 99523466 1001 86380 86390 1
524117 99524117 1001 86380 86390 1
524434 99524434 1001 86380 86390 1
524557 99524557 1001 86380 86390 1
524876 99524876 1001 86380 86390 1
524948 99524948 1001 86380 86390 1
525534 99525534 1001 86380 86390 1
525588 99525588 1001 86380 86390 1
525263 99525263 1001 86380 86390 1
524992 99524992 1001 86380 86390 1
525687 99525687 1001 86380 86390 1
525767 99525767 1001 86380 86390 1
526274 99526274 1001 86380 86390 1
526341 99526341 1001 86380 86390 1
526000 99526000 1001 86380 86390 1
527173 99527173 1001 86380 86390 1
527199 99527199 1001 86380 86390 1
527158 99527158 1001 86380 86390 1
526965 99526965 1001 86380 86390 1
526927 99526927 1001 86380 86390 1
526797 99526797 1001 86380 86390 1
526805 99526805 1001 86380 86390 1
526793 99526793 1001 86380 86390 1
527270 99527270 1001 86380 86390 1
527946 99527946 1001 86380 86390 1
527921 99527921 1001 86380 86390 1
527850 99527850 1001 86380 86390 1
527583 99527583 1001 86380 86390 1
527661 99527661 1001 86380 86390 1
527535 99527535 1001 86380 86390 1
527460 99527460 1001 86380 86390 1
527489 99527489 1001 86380 86390 1
528076 99528076 1001 86380 86390 1
528819 99528819 1001 86380 86390 1
528624 99528624 1001 86380 86390 1
528355 99528355 1001 86380 86390 1
528697 99528697 1001 86380 86390 1
529671 99529671 1001 86380 86390 1
529146 99529146 1001 86380 86390 1
529267 99529267 1001 86380 86390 1
530519 99530519 1001 86380 86390 1
530352 99530352 1001 86380 86390 1
530530 99530530 1001 86380 86390 1
530385 99530385 1001 86380 86390 1
530288 99530288 1001 86380 86390 1
530663 99530663 1001 86380 86390 1
530664 99530664 1001 86380 86390 1
531531 99531531 1001 86380 86390 1
532121 99532121 1001 86380 86390 1
531650 99531650 1001 86380 86390 1
532351 99532351 1001 86380 86390 1
532262 99532262 1001 86380 86390 1
532643 99532643 1001 86380 86390 1
532464 99532464 1001 86380 86390 1
532533 99532533 1001 86380 86390 1
532418 99532418 1001 86380 86390 1
532537 99532537 1001 86380 86390 1
533057 99533057 1001 86380 86390 1
533053 99533053 1001 86380 86390 1
533722 99533722 1001 86380 86390 1
533278 99533278 1001 86380 86390 1
533357 99533357 1001 86380 86390 1
533283 99533283 1001 86380 86390 1
533338 99533338 1001 86380 86390 1
534018 99534018 1001 86380 86390 1
534568 99534568 1001 86380 86390 1
534389 99534389 1001 86380 86390 1
534232 99534232 1001 86380 86390 1
534200 99534200 1001 86380 86390 1
534688 99534688 1001 86380 86390 1
535438 99535438 1001 86380 86390 1
535380 99535380 1001 86380 86390 1
535329 99535329 1001 86380 86390 1
535445 99535445 1001 86380 86390 1
535241 99535241 1001 86380 86390 1
535097 99535097 1001 86380 86390 1
535072 99535072 1001 86380 86390 1
534979 99534979 1001 86380 86390 1
536286 99536286 1001 86380 86390 1
536146 99536146 1001 86380 86390 1
536051 99536051 1001 86380 86390 1
536130 99536130 1001 86380 86390 1
535743 99535743 1001 86380 86390 1
535924 99535924 1001 86380 86390 1
536342 99536342 1001 86380 86390 1
536408 99536408 1001 86380 86390 1
536908 99536908 1001 86380 86390 1
536772 99536772 1001 86380 86390 1
536621 99536621 1001 86380 86390 1
536623 99536623 1001 86380 86390 1
537224 99537224 1001 86380 86390 1
537237 99537237 1001 86380 86390 1
537905 99537905 1001 86380 86390 1
537739 99537739 1001 86380 86390 1
537450 99537450 1001 86380 86390 1
537520 99537520 1001 86380 86390 1
538042 99538042 1001 86380 86390 1
538128 99538128 1001 86380 86390 1
538465 99538465 1001 86380 86390 1
538285 99538285 1001 86380 86390 1
538295 99538295 1001 86380 86390 1
538836 99538836 1001 86380 86390 1
539592 99539592 1001 86380 86390 1
539534 99539534 1001 86380 86390 1
539333 99539333 1001 86380 86390 1
539193 99539193 1001 86380 86390 1
539116 99539116 1001 86380 86390 1
539665 99539665 1001 86380 86390 1
539831 99539831 1001 86380 86390 1
540447 99540447 1001 86380 86390 1
540170 99540170 1001 86380 86390 1
540079 99540079 1001 86380 86390 1
540002 99540002 1001 86380 86390 1
539888 99539888 1001 86380 86390 1
539998 99539998 1001 86380 86390 1
540624 99540624 1001 86380 86390 1
540840 99540840 1001 86380 86390 1
540699 99540699 1001 86380 86390 1
541455 99541455 1001 86380 86390 1
542069 99542069 1001 86380 86390 1
542061 99542061 1001 86380 86390 1
541654 99541654 1001 86380 86390 1
541544 99541544 1001 86380 86390 1
541649 99541649 1001 86380 86390 1
542288 99542288 1001 86380 86390 1
542151 99542151 1001 86380 86390 1
542217 99542217 1001 86380 86390 1
542868 99542868 1001 86380 86390 1
542420 99542420 1001 86380 86390 1
542486 99542486 1001 86380 86390 1
543055 99543055 1001 86380 86390 1
543397 99543397 1001 86380 86390 1
543268 99543268 1001 86380 86390 1
543169 99543169 1001 86380 86390 1
544480 99544480 1001 86380 86390 1
544391 99544391 1001 86380 86390 1
544094 99544094 1001 86380 86390 1
544108 99544108 1001 86380 86390 1
544074 99544074 1001 86380 86390 1
544622 99544622 1001 86380 86390 1
513807 802 1001 46423 46722 1
400447 99400447 1001 86380 86390 1
401106 99401106 1001 86380 86390 1
401483 99401483 1001 86380 86390 1
401580 99401580 1001 86380 86390 1
401697 99401697 1001 86380 86390 1
401906 99401906 1001 86380 86390 1
401908 99401908 1001 86380 86390 1
401858 99401858 1001 86380 86390 1
402267 99402267 1001 86380 86390 1
402752 99402752 1001 86380 86390 1
402849 99402849 1001 86380 86390 1
403341 99403341 1001 86380 86390 1
403401 99403401 1001 86380 86390 1
403472 99403472 1001 86380 86390 1
403601 99403601 1001 86380 86390 1
404122 99404122 1001 86380 86390 1
404378 99404378 1001 86380 86390 1
404978 99404978 1001 86380 86390 1
404991 99404991 1001 86380 86390 1
405056 99405056 1001 86380 86390 1
405132 99405132 1001 86380 86390 1
405605 99405605 1001 86380 86390 1
405610 99405610 1001 86380 86390 1
406154 99406154 1001 86380 86390 1
406460 99406460 1001 86380 86390 1
406866 99406866 1001 86380 86390 1
407121 99407121 1001 86380 86390 1
407185 99407185 1001 86380 86390 1
408312 99408312 1001 86380 86390 1
408712 99408712 1001 86380 86390 1
408823 99408823 1001 86380 86390 1
409056 99409056 1001 86380 86390 1
409453 99409453 1001 86380 86390 1
409930 99409930 1001 86380 86390 1
409966 99409966 1001 86380 86390 1
410014 99410014 1001 86380 86390 1
410127 99410127 1001 86380 86390 1
410393 99410393 1001 86380 86390 1
410454 99410454 1001 86380 86390 1
410640 99410640 1001 86380 86390 1
410770 99410770 1001 86380 86390 1
411057 99411057 1001 86380 86390 1
411390 99411390 1001 86380 86390 1
411894 99411894 1001 86380 86390 1
413678 99413678 1001 86380 86390 1
413329 99413329 1001 86380 86390 1
413244 99413244 1001 86380 86390 1
412721 99412721 1001 86380 86390 1
413951 99413951 1001 86380 86390 1
415047 99415047 1001 86380 86390 1
414944 99414944 1001 86380 86390 1
414740 99414740 1001 86380 86390 1
414585 99414585 1001 86380 86390 1
414891 99414891 1001 86380 86390 1
414176 99414176 1001 86380 86390 1
414234 99414234 1001 86380 86390 1
414236 99414236 1001 86380 86390 1
414137 99414137 1001 86380 86390 1
415686 99415686 1001 86380 86390 1
415354 99415354 1001 86380 86390 1
416219 99416219 1001 86380 86390 1
416269 99416269 1001 86380 86390 1
417424 99417424 1001 86380 86390 1
417495 99417495 1001 86380 86390 1
418477 99418477 1001 86380 86390 1
418442 99418442 1001 86380 86390 1
418686 99418686 1001 86380 86390 1
418349 99418349 1001 86380 86390 1
419199 99419199 1001 86380 86390 1
419042 99419042 1001 86380 86390 1
419087 99419087 1001 86380 86390 1
420038 99420038 1001 86380 86390 1
419784 99419784 1001 86380 86390 1
419508 99419508 1001 86380 86390 1
419373 99419373 1001 86380 86390 1
420469 99420469 1001 86380 86390 1
421693 99421693 1001 86380 86390 1
421787 99421787 1001 86380 86390 1
421458 99421458 1001 86380 86390 1
421379 99421379 1001 86380 86390 1
421623 99421623 1001 86380 86390 1
421560 99421560 1001 86380 86390 1
422509 99422509 1001 86380 86390 1
422511 99422511 1001 86380 86390 1
423660 99423660 1001 86380 86390 1
423738 99423738 1001 86380 86390 1
423134 99423134 1001 86380 86390 1
423255 99423255 1001 86380 86390 1
423162 99423162 1001 86380 86390 1
422655 99422655 1001 86380 86390 1
422628 99422628 1001 86380 86390 1
423846 99423846 1001 86380 86390 1
423999 99423999 1001 86380 86390 1
425081 99425081 1001 86380 86390 1
425286 99425286 1001 86380 86390 1
424710 99424710 1001 86380 86390 1
424912 99424912 1001 86380 86390 1
424895 99424895 1001 86380 86390 1
424466 99424466 1001 86380 86390 1
425782 99425782 1001 86380 86390 1
425673 99425673 1001 86380 86390 1
427047 99427047 1001 86380 86390 1
426983 99426983 1001 86380 86390 1
427430 99427430 1001 86380 86390 1
428630 99428630 1001 86380 86390 1
428348 99428348 1001 86380 86390 1
428122 99428122 1001 86380 86390 1
427980 99427980 1001 86380 86390 1
427567 99427567 1001 86380 86390 1
427800 99427800 1001 86380 86390 1
429095 99429095 1001 86380 86390 1
428791 99428791 1001 86380 86390 1
430070 99430070 1001 86380 86390 1
430148 99430148 1001 86380 86390 1
430082 99430082 1001 86380 86390 1
430111 99430111 1001 86380 86390 1
430362 99430362 1001 86380 86390 1
431709 99431709 1001 86380 86390 1
431903 99431903 1001 86380 86390 1
431494 99431494 1001 86380 86390 1
430947 99430947 1001 86380 86390 1
431178 99431178 1001 86380 86390 1
431246 99431246 1001 86380 86390 1
432407 99432407 1001 86380 86390 1
433419 99433419 1001 86380 86390 1
433504 99433504 1001 86380 86390 1
433099 99433099 1001 86380 86390 1
432555 99432555 1001 86380 86390 1
432627 99432627 1001 86380 86390 1
432718 99432718 1001 86380 86390 1
435077 99435077 1001 86380 86390 1
435379 99435379 1001 86380 86390 1
435392 99435392 1001 86380 86390 1
435166 99435166 1001 86380 86390 1
435098 99435098 1001 86380 86390 1
435121 99435121 1001 86380 86390 1
434627 99434627 1001 86380 86390 1
434649 99434649 1001 86380 86390 1
434655 99434655 1001 86380 86390 1
434228 99434228 1001 86380 86390 1
434471 99434471 1001 86380 86390 1
434408 99434408 1001 86380 86390 1
434553 99434553 1001 86380 86390 1
434389 99434389 1001 86380 86390 1
435651 99435651 1001 86380 86390 1
436873 99436873 1001 86380 86390 1
436343 99436343 1001 86380 86390 1
436095 99436095 1001 86380 86390 1
435960 99435960 1001 86380 86390 1
437250 99437250 1001 86380 86390 1
437254 99437254 1001 86380 86390 1
300680 99300680 1001 86380 86390 1
300608 99300608 1001 86380 86390 1
300624 99300624 1001 86380 86390 1
300394 99300394 1001 86380 86390 1
300330 99300330 1001 86380 86390 1
300397 99300397 1001 86380 86390 1
300517 99300517 1001 86380 86390 1
300430 99300430 1001 86380 86390 1
300296 99300296 1001 86380 86390 1
300180 99300180 1001 86380 86390 1
300117 99300117 1001 86380 86390 1
300183 99300183 1001 86380 86390 1
300858 99300858 1001 86380 86390 1
301492 99301492 1001 86380 86390 1
301393 99301393 1001 86380 86390 1
301372 99301372 1001 86380 86390 1
301206 99301206 1001 86380 86390 1
301349 99301349 1001 86380 86390 1
301647 99301647 1001 86380 86390 1
302156 99302156 1001 86380 86390 1
302120 99302120 1001 86380 86390 1
301952 99301952 1001 86380 86390 1
301940 99301940 1001 86380 86390 1
302521 99302521 1001 86380 86390 1
302522 99302522 1001 86380 86390 1
302408 99302408 1001 86380 86390 1
302478 99302478 1001 86380 86390 1
302556 99302556 1001 86380 86390 1
303185 99303185 1001 86380 86390 1
303085 99303085 1001 86380 86390 1
302825 99302825 1001 86380 86390 1
302838 99302838 1001 86380 86390 1
302947 99302947 1001 86380 86390 1
302664 99302664 1001 86380 86390 1
302671 99302671 1001 86380 86390 1
303924 99303924 1001 86380 86390 1
303954 99303954 1001 86380 86390 1
303801 99303801 1001 86380 86390 1
303767 99303767 1001 86380 86390 1
303469 99303469 1001 86380 86390 1
304187 99304187 1001 86380 86390 1
304200 99304200 1001 86380 86390 1
304685 99304685 1001 86380 86390 1
304752 99304752 1001 86380 86390 1
304631 99304631 1001 86380 86390 1
304343 99304343 1001 86380 86390 1
304962 99304962 1001 86380 86390 1
304916 99304916 1001 86380 86390 1
304945 99304945 1001 86380 86390 1
304971 99304971 1001 86380 86390 1
305543 99305543 1001 86380 86390 1
305617 99305617 1001 86380 86390 1
305431 99305431 1001 86380 86390 1
305465 99305465 1001 86380 86390 1
305440 99305440 1001 86380 86390 1
500024 99500024 1001 86380 86390 1
500156 99500156 1001 86380 86390 1
500004 99500004 1001 86380 86390 1
500160 99500160 1001 86380 86390 1
500429 99500429 1001 86380 86390 1
500481 99500481 1001 86380 86390 1
500464 99500464 1001 86380 86390 1
500364 99500364 1001 86380 86390 1
500329 99500329 1001 86380 86390 1
500226 99500226 1001 86380 86390 1
500203 99500203 1001 86380 86390 1
501612 99501612 1001 86380 86390 1
501614 99501614 1001 86380 86390 1
501445 99501445 1001 86380 86390 1
501255 99501255 1001 86380 86390 1
501320 99501320 1001 86380 86390 1
501282 99501282 1001 86380 86390 1
501363 99501363 1001 86380 86390 1
501339 99501339 1001 86380 86390 1
501148 99501148 1001 86380 86390 1
501136 99501136 1001 86380 86390 1
501218 99501218 1001 86380 86390 1
501199 99501199 1001 86380 86390 1
501723 99501723 1001 86380 86390 1
502056 99502056 1001 86380 86390 1
502204 99502204 1001 86380 86390 1
502017 99502017 1001 86380 86390 1
502657 99502657 1001 86380 86390 1
503236 99503236 1001 86380 86390 1
503286 99503286 1001 86380 86390 1
503148 99503148 1001 86380 86390 1
503000 99503000 1001 86380 86390 1
502898 99502898 1001 86380 86390 1
502699 99502699 1001 86380 86390 1
502704 99502704 1001 86380 86390 1
502706 99502706 1001 86380 86390 1
503885 99503885 1001 86380 86390 1
503657 99503657 1001 86380 86390 1
503700 99503700 1001 86380 86390 1
504789 99504789 1001 86380 86390 1
504885 99504885 1001 86380 86390 1
504758 99504758 1001 86380 86390 1
504562 99504562 1001 86380 86390 1
504656 99504656 1001 86380 86390 1
504619 99504619 1001 86380 86390 1
505135 99505135 1001 86380 86390 1
505097 99505097 1001 86380 86390 1
505742 99505742 1001 86380 86390 1
505640 99505640 1001 86380 86390 1
505461 99505461 1001 86380 86390 1
505203 99505203 1001 86380 86390 1
505287 99505287 1001 86380 86390 1
505778 99505778 1001 86380 86390 1
505934 99505934 1001 86380 86390 1
506727 99506727 1001 86380 86390 1
507363 99507363 1001 86380 86390 1
507407 99507407 1001 86380 86390 1
507263 99507263 1001 86380 86390 1
507145 99507145 1001 86380 86390 1
506973 99506973 1001 86380 86390 1
507006 99507006 1001 86380 86390 1
507603 99507603 1001 86380 86390 1
507506 99507506 1001 86380 86390 1
507534 99507534 1001 86380 86390 1
508210 99508210 1001 86380 86390 1
508085 99508085 1001 86380 86390 1
507917 99507917 1001 86380 86390 1
507969 99507969 1001 86380 86390 1
507975 99507975 1001 86380 86390 1
507822 99507822 1001 86380 86390 1
507657 99507657 1001 86380 86390 1
508402 99508402 1001 86380 86390 1
508277 99508277 1001 86380 86390 1
508332 99508332 1001 86380 86390 1
508413 99508413 1001 86380 86390 1
508938 99508938 1001 86380 86390 1
508917 99508917 1001 86380 86390 1
508995 99508995 1001 86380 86390 1
508752 99508752 1001 86380 86390 1
508507 99508507 1001 86380 86390 1
508619 99508619 1001 86380 86390 1
509158 99509158 1001 86380 86390 1
509720 99509720 1001 86380 86390 1
509501 99509501 1001 86380 86390 1
509545 99509545 1001 86380 86390 1
509481 99509481 1001 86380 86390 1
509914 99509914 1001 86380 86390 1
509984 99509984 1001 86380 86390 1
510705 99510705 1001 86380 86390 1
510406 99510406 1001 86380 86390 1
510421 99510421 1001 86380 86390 1
510490 99510490 1001 86380 86390 1
510249 99510249 1001 86380 86390 1
510271 99510271 1001 86380 86390 1
510835 99510835 1001 86380 86390 1
510773 99510773 1001 86380 86390 1
511369 99511369 1001 86380 86390 1
510941 99510941 1001 86380 86390 1
511617 99511617 1001 86380 86390 1
511720 99511720 1001 86380 86390 1
512031 99512031 1001 86380 86390 1
512091 99512091 1001 86380 86390 1
511905 99511905 1001 86380 86390 1
512882 99512882 1001 86380 86390 1
512721 99512721 1001 86380 86390 1
512635 99512635 1001 86380 86390 1
513365 99513365 1001 86380 86390 1
513406 99513406 1001 86380 86390 1
514017 99514017 1001 86380 86390 1
513800 99513800 1001 86380 86390 1
513733 99513733 1001 86380 86390 1
513487 99513487 1001 86380 86390 1
514165 99514165 1001 86380 86390 1
514720 99514720 1001 86380 86390 1
514674 99514674 1001 86380 86390 1
514488 99514488 1001 86380 86390 1
514620 99514620 1001 86380 86390 1
514570 99514570 1001 86380 86390 1
514545 99514545 1001 86380 86390 1
514428 99514428 1001 86380 86390 1
514286 99514286 1001 86380 86390 1
515009 99515009 1001 86380 86390 1
514887 99514887 1001 86380 86390 1
514954 99514954 1001 86380 86390 1
515670 99515670 1001 86380 86390 1
515405 99515405 1001 86380 86390 1
515433 99515433 1001 86380 86390 1
515163 99515163 1001 86380 86390 1
515202 99515202 1001 86380 86390 1
515737 99515737 1001 86380 86390 1
515776 99515776 1001 86380 86390 1
515769 99515769 1001 86380 86390 1
516398 99516398 1001 86380 86390 1
516350 99516350 1001 86380 86390 1
516497 99516497 1001 86380 86390 1
516165 99516165 1001 86380 86390 1
515966 99515966 1001 86380 86390 1
515933 99515933 1001 86380 86390 1
516066 99516066 1001 86380 86390 1
516662 99516662 1001 86380 86390 1
516566 99516566 1001 86380 86390 1
517038 99517038 1001 86380 86390 1
518047 99518047 1001 86380 86390 1
517641 99517641 1001 86380 86390 1
518294 99518294 1001 86380 86390 1
518847 99518847 1001 86380 86390 1
518614 99518614 1001 86380 86390 1
518736 99518736 1001 86380 86390 1
519114 99519114 1001 86380 86390 1
519090 99519090 1001 86380 86390 1
519144 99519144 1001 86380 86390 1
519006 99519006 1001 86380 86390 1
519137 99519137 1001 86380 86390 1
519699 99519699 1001 86380 86390 1
519667 99519667 1001 86380 86390 1
519710 99519710 1001 86380 86390 1
519453 99519453 1001 86380 86390 1
519222 99519222 1001 86380 86390 1
519332 99519332 1001 86380 86390 1
519892 99519892 1001 86380 86390 1
520516 99520516 1001 86380 86390 1
520421 99520421 1001 86380 86390 1
520435 99520435 1001 86380 86390 1
520080 99520080 1001 86380 86390 1
520723 99520723 1001 86380 86390 1
521266 99521266 1001 86380 86390 1
521304 99521304 1001 86380 86390 1
521260 99521260 1001 86380 86390 1
521241 99521241 1001 86380 86390 1
521114 99521114 1001 86380 86390 1
521256 99521256 1001 86380 86390 1
521001 99521001 1001 86380 86390 1
521011 99521011 1001 86380 86390 1
521508 99521508 1001 86380 86390 1
522236 99522236 1001 86380 86390 1
521920 99521920 1001 86380 86390 1
522047 99522047 1001 86380 86390 1
521728 99521728 1001 86380 86390 1
521742 99521742 1001 86380 86390 1
523103 99523103 1001 86380 86390 1
523002 99523002 1001 86380 86390 1
522829 99522829 1001 86380 86390 1
522830 99522830 1001 86380 86390 1
522502 99522502 1001 86380 86390 1
523908 99523908 1001 86380 86390 1
523597 99523597 1001 86380 86390 1
523617 99523617 1001 86380 86390 1
523416 99523416 1001 86380 86390 1
523520 99523520 1001 86380 86390 1
523512 99523512 1001 86380 86390 1
523411 99523411 1001 86380 86390 1
524005 99524005 1001 86380 86390 1
524635 99524635 1001 86380 86390 1
524714 99524714 1001 86380 86390 1
524765 99524765 1001 86380 86390 1
524301 99524301 1001 86380 86390 1
524160 99524160 1001 86380 86390 1
524885 99524885 1001 86380 86390 1
524772 99524772 1001 86380 86390 1
525532 99525532 1001 86380 86390 1
525282 99525282 1001 86380 86390 1
525322 99525322 1001 86380 86390 1
525623 99525623 1001 86380 86390 1
525636 99525636 1001 86380 86390 1
525717 99525717 1001 86380 86390 1
526236 99526236 1001 86380 86390 1
526075 99526075 1001 86380 86390 1
526161 99526161 1001 86380 86390 1
525939 99525939 1001 86380 86390 1
525966 99525966 1001 86380 86390 1
525865 99525865 1001 86380 86390 1
526539 99526539 1001 86380 86390 1
526490 99526490 1001 86380 86390 1
527248 99527248 1001 86380 86390 1
527202 99527202 1001 86380 86390 1
527075 99527075 1001 86380 86390 1
527250 99527250 1001 86380 86390 1
527321 99527321 1001 86380 86390 1
528011 99528011 1001 86380 86390 1
528053 99528053 1001 86380 86390 1
527702 99527702 1001 86380 86390 1
527783 99527783 1001 86380 86390 1
527615 99527615 1001 86380 86390 1
527629 99527629 1001 86380 86390 1
527474 99527474 1001 86380 86390 1
528097 99528097 1001 86380 86390 1
528724 99528724 1001 86380 86390 1
528663 99528663 1001 86380 86390 1
528626 99528626 1001 86380 86390 1
528538 99528538 1001 86380 86390 1
528281 99528281 1001 86380 86390 1
529010 99529010 1001 86380 86390 1
528999 99528999 1001 86380 86390 1
529065 99529065 1001 86380 86390 1
529588 99529588 1001 86380 86390 1
529442 99529442 1001 86380 86390 1
529237 99529237 1001 86380 86390 1
529241 99529241 1001 86380 86390 1
530469 99530469 1001 86380 86390 1
530283 99530283 1001 86380 86390 1
529997 99529997 1001 86380 86390 1
530023 99530023 1001 86380 86390 1
530065 99530065 1001 86380 86390 1
530059 99530059 1001 86380 86390 1
530599 99530599 1001 86380 86390 1
531365 99531365 1001 86380 86390 1
531092 99531092 1001 86380 86390 1
530885 99530885 1001 86380 86390 1
531440 99531440 1001 86380 86390 1
532183 99532183 1001 86380 86390 1
532192 99532192 1001 86380 86390 1
531822 99531822 1001 86380 86390 1
531978 99531978 1001 86380 86390 1
531940 99531940 1001 86380 86390 1
531920 99531920 1001 86380 86390 1
531742 99531742 1001 86380 86390 1
531691 99531691 1001 86380 86390 1
531640 99531640 1001 86380 86390 1
531687 99531687 1001 86380 86390 1
532280 99532280 1001 86380 86390 1
532926 99532926 1001 86380 86390 1
532784 99532784 1001 86380 86390 1
532529 99532529 1001 86380 86390 1
532542 99532542 1001 86380 86390 1
532414 99532414 1001 86380 86390 1
532547 99532547 1001 86380 86390 1
532550 99532550 1001 86380 86390 1
533856 99533856 1001 86380 86390 1
533484 99533484 1001 86380 86390 1
533353 99533353 1001 86380 86390 1
533258 99533258 1001 86380 86390 1
533871 99533871 1001 86380 86390 1
534555 99534555 1001 86380 86390 1
534582 99534582 1001 86380 86390 1
534512 99534512 1001 86380 86390 1
534419 99534419 1001 86380 86390 1
534131 99534131 1001 86380 86390 1
534175 99534175 1001 86380 86390 1
534112 99534112 1001 86380 86390 1
534165 99534165 1001 86380 86390 1
534747 99534747 1001 86380 86390 1
534799 99534799 1001 86380 86390 1
534691 99534691 1001 86380 86390 1
535253 99535253 1001 86380 86390 1
535528 99535528 1001 86380 86390 1
536212 99536212 1001 86380 86390 1
536054 99536054 1001 86380 86390 1
536033 99536033 1001 86380 86390 1
536103 99536103 1001 86380 86390 1
536414 99536414 1001 86380 86390 1
536568 99536568 1001 86380 86390 1
536581 99536581 1001 86380 86390 1
536572 99536572 1001 86380 86390 1
536727 99536727 1001 86380 86390 1
536683 99536683 1001 86380 86390 1
537246 99537246 1001 86380 86390 1
537830 99537830 1001 86380 86390 1
537935 99537935 1001 86380 86390 1
537445 99537445 1001 86380 86390 1
537534 99537534 1001 86380 86390 1
538048 99538048 1001 86380 86390 1
538151 99538151 1001 86380 86390 1
538126 99538126 1001 86380 86390 1
538110 99538110 1001 86380 86390 1
538769 99538769 1001 86380 86390 1
538200 99538200 1001 86380 86390 1
539486 99539486 1001 86380 86390 1
539518 99539518 1001 86380 86390 1
539446 99539446 1001 86380 86390 1
539498 99539498 1001 86380 86390 1
539307 99539307 1001 86380 86390 1
539311 99539311 1001 86380 86390 1
539402 99539402 1001 86380 86390 1
539183 99539183 1001 86380 86390 1
539184 99539184 1001 86380 86390 1
539715 99539715 1001 86380 86390 1
539984 99539984 1001 86380 86390 1
540610 99540610 1001 86380 86390 1
540585 99540585 1001 86380 86390 1
540879 99540879 1001 86380 86390 1
540771 99540771 1001 86380 86390 1
540746 99540746 1001 86380 86390 1
541353 99541353 1001 86380 86390 1
541991 99541991 1001 86380 86390 1
541934 99541934 1001 86380 86390 1
541785 99541785 1001 86380 86390 1
541786 99541786 1001 86380 86390 1
541854 99541854 1001 86380 86390 1
541869 99541869 1001 86380 86390 1
541742 99541742 1001 86380 86390 1
541886 99541886 1001 86380 86390 1
542210 99542210 1001 86380 86390 1
542190 99542190 1001 86380 86390 1
542203 99542203 1001 86380 86390 1
542154 99542154 1001 86380 86390 1
542779 99542779 1001 86380 86390 1
542924 99542924 1001 86380 86390 1
542888 99542888 1001 86380 86390 1
542749 99542749 1001 86380 86390 1
542467 99542467 1001 86380 86390 1
542468 99542468 1001 86380 86390 1
543140 99543140 1001 86380 86390 1
543477 99543477 1001 86380 86390 1
543415 99543415 1001 86380 86390 1
543481 99543481 1001 86380 86390 1
543512 99543512 1001 86380 86390 1
543862 99543862 1001 86380 86390 1
543928 99543928 1001 86380 86390 1
544548 99544548 1001 86380 86390 1
544524 99544524 1001 86380 86390 1
544492 99544492 1001 86380 86390 1
544328 99544328 1001 86380 86390 1
544374 99544374 1001 86380 86390 1
544030 99544030 1001 86380 86390 1
544176 99544176 1001 86380 86390 1
544114 99544114 1001 86380 86390 1
544115 99544115 1001 86380 86390 1
511562 788 1002 35450 41277 1
525469 1025 1002 53169 62061 1
400267 99400267 1001 86380 86390 1
400538 99400538 1001 86380 86390 1
400661 99400661 1001 86380 86390 1
401188 99401188 1001 86380 86390 1
401440 99401440 1001 86380 86390 1
401445 99401445 1001 86380 86390 1
401594 99401594 1001 86380 86390 1
402240 99402240 1001 86380 86390 1
402489 99402489 1001 86380 86390 1
402718 99402718 1001 86380 86390 1
403079 99403079 1001 86380 86390 1
403714 99403714 1001 86380 86390 1
403839 99403839 1001 86380 86390 1
403953 99403953 1001 86380 86390 1
404457 99404457 1001 86380 86390 1
405080 99405080 1001 86380 86390 1
405095 99405095 1001 86380 86390 1
405440 99405440 1001 86380 86390 1
405763 99405763 1001 86380 86390 1
405737 99405737 1001 86380 86390 1
406725 99406725 1001 86380 86390 1
407136 99407136 1001 86380 86390 1
407566 99407566 1001 86380 86390 1
407721 99407721 1001 86380 86390 1
407950 99407950 1001 86380 86390 1
408210 99408210 1001 86380 86390 1
408296 99408296 1001 86380 86390 1
408709 99408709 1001 86380 86390 1
408741 99408741 1001 86380 86390 1
409062 99409062 1001 86380 86390 1
409045 99409045 1001 86380 86390 1
409890 99409890 1001 86380 86390 1
410017 99410017 1001 86380 86390 1
410464 99410464 1001 86380 86390 1
410670 99410670 1001 86380 86390 1
411637 99411637 1001 86380 86390 1
412112 99412112 1001 86380 86390 1
412458 99412458 1001 86380 86390 1
413337 99413337 1001 86380 86390 1
413591 99413591 1001 86380 86390 1
413593 99413593 1001 86380 86390 1
413006 99413006 1001 86380 86390 1
412910 99412910 1001 86380 86390 1
413120 99413120 1001 86380 86390 1
412497 99412497 1001 86380 86390 1
414009 99414009 1001 86380 86390 1
415141 99415141 1001 86380 86390 1
414925 99414925 1001 86380 86390 1
414638 99414638 1001 86380 86390 1
414642 99414642 1001 86380 86390 1
414889 99414889 1001 86380 86390 1
416800 99416800 1001 86380 86390 1
417291 99417291 1001 86380 86390 1
417274 99417274 1001 86380 86390 1
417112 99417112 1001 86380 86390 1
417470 99417470 1001 86380 86390 1
417511 99417511 1001 86380 86390 1
418653 99418653 1001 86380 86390 1
418761 99418761 1001 86380 86390 1
418334 99418334 1001 86380 86390 1
419678 99419678 1001 86380 86390 1
419791 99419791 1001 86380 86390 1
419991 99419991 1001 86380 86390 1
419456 99419456 1001 86380 86390 1
420662 99420662 1001 86380 86390 1
421944 99421944 1001 86380 86390 1
421966 99421966 1001 86380 86390 1
421947 99421947 1001 86380 86390 1
421856 99421856 1001 86380 86390 1
421318 99421318 1001 86380 86390 1
421643 99421643 1001 86380 86390 1
421685 99421685 1001 86380 86390 1
421102 99421102 1001 86380 86390 1
420919 99420919 1001 86380 86390 1
423459 99423459 1001 86380 86390 1
422662 99422662 1001 86380 86390 1
423949 99423949 1001 86380 86390 1
424043 99424043 1001 86380 86390 1
425103 99425103 1001 86380 86390 1
425237 99425237 1001 86380 86390 1
424949 99424949 1001 86380 86390 1
424364 99424364 1001 86380 86390 1
424363 99424363 1001 86380 86390 1
425391 99425391 1001 86380 86390 1
425599 99425599 1001 86380 86390 1
425579 99425579 1001 86380 86390 1
426729 99426729 1001 86380 86390 1
426409 99426409 1001 86380 86390 1
426336 99426336 1001 86380 86390 1
425886 99425886 1001 86380 86390 1
425912 99425912 1001 86380 86390 1
426060 99426060 1001 86380 86390 1
426085 99426085 1001 86380 86390 1
427156 99427156 1001 86380 86390 1
427341 99427341 1001 86380 86390 1
428734 99428734 1001 86380 86390 1
428476 99428476 1001 86380 86390 1
428049 99428049 1001 86380 86390 1
427648 99427648 1001 86380 86390 1
427779 99427779 1001 86380 86390 1
429104 99429104 1001 86380 86390 1
428852 99428852 1001 86380 86390 1
429761 99429761 1001 86380 86390 1
429726 99429726 1001 86380 86390 1
429578 99429578 1001 86380 86390 1
429431 99429431 1001 86380 86390 1
429428 99429428 1001 86380 86390 1
431822 99431822 1001 86380 86390 1
431894 99431894 1001 86380 86390 1
431459 99431459 1001 86380 86390 1
431577 99431577 1001 86380 86390 1
430844 99430844 1001 86380 86390 1
431092 99431092 1001 86380 86390 1
431032 99431032 1001 86380 86390 1
430925 99430925 1001 86380 86390 1
431015 99431015 1001 86380 86390 1
432241 99432241 1001 86380 86390 1
432251 99432251 1001 86380 86390 1
433489 99433489 1001 86380 86390 1
433095 99433095 1001 86380 86390 1
432831 99432831 1001 86380 86390 1
432778 99432778 1001 86380 86390 1
432783 99432783 1001 86380 86390 1
434094 99434094 1001 86380 86390 1
434132 99434132 1001 86380 86390 1
435368 99435368 1001 86380 86390 1
434727 99434727 1001 86380 86390 1
434635 99434635 1001 86380 86390 1
434518 99434518 1001 86380 86390 1
434572 99434572 1001 86380 86390 1
436774 99436774 1001 86380 86390 1
436278 99436278 1001 86380 86390 1
437210 99437210 1001 86380 86390 1
437328 99437328 1001 86380 86390 1
300067 99300067 1001 86380 86390 1
300541 99300541 1001 86380 86390 1
300344 99300344 1001 86380 86390 1
300414 99300414 1001 86380 86390 1
300182 99300182 1001 86380 86390 1
300314 99300314 1001 86380 86390 1
300810 99300810 1001 86380 86390 1
301169 99301169 1001 86380 86390 1
301338 99301338 1001 86380 86390 1
301162 99301162 1001 86380 86390 1
301106 99301106 1001 86380 86390 1
301003 99301003 1001 86380 86390 1
301049 99301049 1001 86380 86390 1
301127 99301127 1001 86380 86390 1
301142 99301142 1001 86380 86390 1
301587 99301587 1001 86380 86390 1
301588 99301588 1001 86380 86390 1
302246 99302246 1001 86380 86390 1
302158 99302158 1001 86380 86390 1
302017 99302017 1001 86380 86390 1
301870 99301870 1001 86380 86390 1
302497 99302497 1001 86380 86390 1
302383 99302383 1001 86380 86390 1
303000 99303000 1001 86380 86390 1
303218 99303218 1001 86380 86390 1
304004 99304004 1001 86380 86390 1
303884 99303884 1001 86380 86390 1
303752 99303752 1001 86380 86390 1
303705 99303705 1001 86380 86390 1
304768 99304768 1001 86380 86390 1
304568 99304568 1001 86380 86390 1
304520 99304520 1001 86380 86390 1
304372 99304372 1001 86380 86390 1
304260 99304260 1001 86380 86390 1
304301 99304301 1001 86380 86390 1
304431 99304431 1001 86380 86390 1
304987 99304987 1001 86380 86390 1
305029 99305029 1001 86380 86390 1
305055 99305055 1001 86380 86390 1
304874 99304874 1001 86380 86390 1
304957 99304957 1001 86380 86390 1
305298 99305298 1001 86380 86390 1
305277 99305277 1001 86380 86390 1
305105 99305105 1001 86380 86390 1
500071 99500071 1001 86380 86390 1
500734 99500734 1001 86380 86390 1
500459 99500459 1001 86380 86390 1
500212 99500212 1001 86380 86390 1
501466 99501466 1001 86380 86390 1
501484 99501484 1001 86380 86390 1
501097 99501097 1001 86380 86390 1
502297 99502297 1001 86380 86390 1
502388 99502388 1001 86380 86390 1
502104 99502104 1001 86380 86390 1
502120 99502120 1001 86380 86390 1
502161 99502161 1001 86380 86390 1
502241 99502241 1001 86380 86390 1
501935 99501935 1001 86380 86390 1
502016 99502016 1001 86380 86390 1
501920 99501920 1001 86380 86390 1
502555 99502555 1001 86380 86390 1
503261 99503261 1001 86380 86390 1
503182 99503182 1001 86380 86390 1
502984 99502984 1001 86380 86390 1
502999 99502999 1001 86380 86390 1
503308 99503308 1001 86380 86390 1
503323 99503323 1001 86380 86390 1
503886 99503886 1001 86380 86390 1
503698 99503698 1001 86380 86390 1
503533 99503533 1001 86380 86390 1
504313 99504313 1001 86380 86390 1
504712 99504712 1001 86380 86390 1
505084 99505084 1001 86380 86390 1
504946 99504946 1001 86380 86390 1
505129 99505129 1001 86380 86390 1
505015 99505015 1001 86380 86390 1
505607 99505607 1001 86380 86390 1
505623 99505623 1001 86380 86390 1
505405 99505405 1001 86380 86390 1
505309 99505309 1001 86380 86390 1
505811 99505811 1001 86380 86390 1
506470 99506470 1001 86380 86390 1
506556 99506556 1001 86380 86390 1
506159 99506159 1001 86380 86390 1
506078 99506078 1001 86380 86390 1
506775 99506775 1001 86380 86390 1
506740 99506740 1001 86380 86390 1
506667 99506667 1001 86380 86390 1
507220 99507220 1001 86380 86390 1
507378 99507378 1001 86380 86390 1
507266 99507266 1001 86380 86390 1
507191 99507191 1001 86380 86390 1
507025 99507025 1001 86380 86390 1
507111 99507111 1001 86380 86390 1
506963 99506963 1001 86380 86390 1
507438 99507438 1001 86380 86390 1
507452 99507452 1001 86380 86390 1
507623 99507623 1001 86380 86390 1
508066 99508066 1001 86380 86390 1
508016 99508016 1001 86380 86390 1
507712 99507712 1001 86380 86390 1
507765 99507765 1001 86380 86390 1
507819 99507819 1001 86380 86390 1
509042 99509042 1001 86380 86390 1
509000 99509000 1001 86380 86390 1
509055 99509055 1001 86380 86390 1
509019 99509019 1001 86380 86390 1
509257 99509257 1001 86380 86390 1
509079 99509079 1001 86380 86390 1
509533 99509533 1001 86380 86390 1
509449 99509449 1001 86380 86390 1
509936 99509936 1001 86380 86390 1
510094 99510094 1001 86380 86390 1
510043 99510043 1001 86380 86390 1
510565 99510565 1001 86380 86390 1
510395 99510395 1001 86380 86390 1
510396 99510396 1001 86380 86390 1
510306 99510306 1001 86380 86390 1
510154 99510154 1001 86380 86390 1
510810 99510810 1001 86380 86390 1
510888 99510888 1001 86380 86390 1
511410 99511410 1001 86380 86390 1
511325 99511325 1001 86380 86390 1
511087 99511087 1001 86380 86390 1
511056 99511056 1001 86380 86390 1
512292 99512292 1001 86380 86390 1
512309 99512309 1001 86380 86390 1
512049 99512049 1001 86380 86390 1
512143 99512143 1001 86380 86390 1
511954 99511954 1001 86380 86390 1
511958 99511958 1001 86380 86390 1
511778 99511778 1001 86380 86390 1
513051 99513051 1001 86380 86390 1
513072 99513072 1001 86380 86390 1
513113 99513113 1001 86380 86390 1
512950 99512950 1001 86380 86390 1
512941 99512941 1001 86380 86390 1
512892 99512892 1001 86380 86390 1
513951 99513951 1001 86380 86390 1
513837 99513837 1001 86380 86390 1
513991 99513991 1001 86380 86390 1
513667 99513667 1001 86380 86390 1
513477 99513477 1001 86380 86390 1
513519 99513519 1001 86380 86390 1
513535 99513535 1001 86380 86390 1
513446 99513446 1001 86380 86390 1
514186 99514186 1001 86380 86390 1
514854 99514854 1001 86380 86390 1
515000 99515000 1001 86380 86390 1
515639 99515639 1001 86380 86390 1
515344 99515344 1001 86380 86390 1
515258 99515258 1001 86380 86390 1
515118 99515118 1001 86380 86390 1
515223 99515223 1001 86380 86390 1
515884 99515884 1001 86380 86390 1
516346 99516346 1001 86380 86390 1
516366 99516366 1001 86380 86390 1
516228 99516228 1001 86380 86390 1
516276 99516276 1001 86380 86390 1
515944 99515944 1001 86380 86390 1
515920 99515920 1001 86380 86390 1
516611 99516611 1001 86380 86390 1
517300 99517300 1001 86380 86390 1
517195 99517195 1001 86380 86390 1
517196 99517196 1001 86380 86390 1
517287 99517287 1001 86380 86390 1
517042 99517042 1001 86380 86390 1
517087 99517087 1001 86380 86390 1
516869 99516869 1001 86380 86390 1
518160 99518160 1001 86380 86390 1
517992 99517992 1001 86380 86390 1
517580 99517580 1001 86380 86390 1
517705 99517705 1001 86380 86390 1
518262 99518262 1001 86380 86390 1
518779 99518779 1001 86380 86390 1
518411 99518411 1001 86380 86390 1
519052 99519052 1001 86380 86390 1
519171 99519171 1001 86380 86390 1
519712 99519712 1001 86380 86390 1
519791 99519791 1001 86380 86390 1
519449 99519449 1001 86380 86390 1
519284 99519284 1001 86380 86390 1
519297 99519297 1001 86380 86390 1
519396 99519396 1001 86380 86390 1
519890 99519890 1001 86380 86390 1
519985 99519985 1001 86380 86390 1
519869 99519869 1001 86380 86390 1
519921 99519921 1001 86380 86390 1
519978 99519978 1001 86380 86390 1
520417 99520417 1001 86380 86390 1
520276 99520276 1001 86380 86390 1
520048 99520048 1001 86380 86390 1
520093 99520093 1001 86380 86390 1
520029 99520029 1001 86380 86390 1
520671 99520671 1001 86380 86390 1
521106 99521106 1001 86380 86390 1
521228 99521228 1001 86380 86390 1
521231 99521231 1001 86380 86390 1
520926 99520926 1001 86380 86390 1
520996 99520996 1001 86380 86390 1
521555 99521555 1001 86380 86390 1
521530 99521530 1001 86380 86390 1
522254 99522254 1001 86380 86390 1
522132 99522132 1001 86380 86390 1
522000 99522000 1001 86380 86390 1
521883 99521883 1001 86380 86390 1
521725 99521725 1001 86380 86390 1
521868 99521868 1001 86380 86390 1
521753 99521753 1001 86380 86390 1
521675 99521675 1001 86380 86390 1
521787 99521787 1001 86380 86390 1
522382 99522382 1001 86380 86390 1
523085 99523085 1001 86380 86390 1
523071 99523071 1001 86380 86390 1
522770 99522770 1001 86380 86390 1
522846 99522846 1001 86380 86390 1
523233 99523233 1001 86380 86390 1
523315 99523315 1001 86380 86390 1
523126 99523126 1001 86380 86390 1
523832 99523832 1001 86380 86390 1
523794 99523794 1001 86380 86390 1
523763 99523763 1001 86380 86390 1
523641 99523641 1001 86380 86390 1
523407 99523407 1001 86380 86390 1
523395 99523395 1001 86380 86390 1
523370 99523370 1001 86380 86390 1
523436 99523436 1001 86380 86390 1
524667 99524667 1001 86380 86390 1
524684 99524684 1001 86380 86390 1
524570 99524570 1001 86380 86390 1
524746 99524746 1001 86380 86390 1
524178 99524178 1001 86380 86390 1
525579 99525579 1001 86380 86390 1
525278 99525278 1001 86380 86390 1
525349 99525349 1001 86380 86390 1
525133 99525133 1001 86380 86390 1
525756 99525756 1001 86380 86390 1
526281 99526281 1001 86380 86390 1
526208 99526208 1001 86380 86390 1
525937 99525937 1001 86380 86390 1
526510 99526510 1001 86380 86390 1
526434 99526434 1001 86380 86390 1
526519 99526519 1001 86380 86390 1
526469 99526469 1001 86380 86390 1
526482 99526482 1001 86380 86390 1
527048 99527048 1001 86380 86390 1
527195 99527195 1001 86380 86390 1
526924 99526924 1001 86380 86390 1
526887 99526887 1001 86380 86390 1
526655 99526655 1001 86380 86390 1
526790 99526790 1001 86380 86390 1
526677 99526677 1001 86380 86390 1
526782 99526782 1001 86380 86390 1
527276 99527276 1001 86380 86390 1
527291 99527291 1001 86380 86390 1
527985 99527985 1001 86380 86390 1
528064 99528064 1001 86380 86390 1
527470 99527470 1001 86380 86390 1
527538 99527538 1001 86380 86390 1
527605 99527605 1001 86380 86390 1
528088 99528088 1001 86380 86390 1
528199 99528199 1001 86380 86390 1
528890 99528890 1001 86380 86390 1
528483 99528483 1001 86380 86390 1
529624 99529624 1001 86380 86390 1
529522 99529522 1001 86380 86390 1
529228 99529228 1001 86380 86390 1
529178 99529178 1001 86380 86390 1
529141 99529141 1001 86380 86390 1
529298 99529298 1001 86380 86390 1
529800 99529800 1001 86380 86390 1
530439 99530439 1001 86380 86390 1
530472 99530472 1001 86380 86390 1
530384 99530384 1001 86380 86390 1
530326 99530326 1001 86380 86390 1
530098 99530098 1001 86380 86390 1
530611 99530611 1001 86380 86390 1
530954 99530954 1001 86380 86390 1
530808 99530808 1001 86380 86390 1
531416 99531416 1001 86380 86390 1
531423 99531423 1001 86380 86390 1
531583 99531583 1001 86380 86390 1
532204 99532204 1001 86380 86390 1
532083 99532083 1001 86380 86390 1
531975 99531975 1001 86380 86390 1
531816 99531816 1001 86380 86390 1
531637 99531637 1001 86380 86390 1
532869 99532869 1001 86380 86390 1
532871 99532871 1001 86380 86390 1
532847 99532847 1001 86380 86390 1
532763 99532763 1001 86380 86390 1
532623 99532623 1001 86380 86390 1
533070 99533070 1001 86380 86390 1
533669 99533669 1001 86380 86390 1
533801 99533801 1001 86380 86390 1
533819 99533819 1001 86380 86390 1
533462 99533462 1001 86380 86390 1
533264 99533264 1001 86380 86390 1
533334 99533334 1001 86380 86390 1
533271 99533271 1001 86380 86390 1
534519 99534519 1001 86380 86390 1
534577 99534577 1001 86380 86390 1
534515 99534515 1001 86380 86390 1
534378 99534378 1001 86380 86390 1
534474 99534474 1001 86380 86390 1
534193 99534193 1001 86380 86390 1
534124 99534124 1001 86380 86390 1
534750 99534750 1001 86380 86390 1
534757 99534757 1001 86380 86390 1
535330 99535330 1001 86380 86390 1
535408 99535408 1001 86380 86390 1
535270 99535270 1001 86380 86390 1
535207 99535207 1001 86380 86390 1
535170 99535170 1001 86380 86390 1
535211 99535211 1001 86380 86390 1
535061 99535061 1001 86380 86390 1
534913 99534913 1001 86380 86390 1
535546 99535546 1001 86380 86390 1
536318 99536318 1001 86380 86390 1
535927 99535927 1001 86380 86390 1
535767 99535767 1001 86380 86390 1
536438 99536438 1001 86380 86390 1
536365 99536365 1001 86380 86390 1
536723 99536723 1001 86380 86390 1
536634 99536634 1001 86380 86390 1
536701 99536701 1001 86380 86390 1
536958 99536958 1001 86380 86390 1
537267 99537267 1001 86380 86390 1
537177 99537177 1001 86380 86390 1
537361 99537361 1001 86380 86390 1
537803 99537803 1001 86380 86390 1
537614 99537614 1001 86380 86390 1
537383 99537383 1001 86380 86390 1
538053 99538053 1001 86380 86390 1
538055 99538055 1001 86380 86390 1
538124 99538124 1001 86380 86390 1
538764 99538764 1001 86380 86390 1
538444 99538444 1001 86380 86390 1
538287 99538287 1001 86380 86390 1
538381 99538381 1001 86380 86390 1
538253 99538253 1001 86380 86390 1
538838 99538838 1001 86380 86390 1
539611 99539611 1001 86380 86390 1
539243 99539243 1001 86380 86390 1
539219 99539219 1001 86380 86390 1
539094 99539094 1001 86380 86390 1
539678 99539678 1001 86380 86390 1
539809 99539809 1001 86380 86390 1
539747 99539747 1001 86380 86390 1
540313 99540313 1001 86380 86390 1
540434 99540434 1001 86380 86390 1
540276 99540276 1001 86380 86390 1
540168 99540168 1001 86380 86390 1
540143 99540143 1001 86380 86390 1
540020 99540020 1001 86380 86390 1
539946 99539946 1001 86380 86390 1
541270 99541270 1001 86380 86390 1
541110 99541110 1001 86380 86390 1
540732 99540732 1001 86380 86390 1
541429 99541429 1001 86380 86390 1
542012 99542012 1001 86380 86390 1
541746 99541746 1001 86380 86390 1
541751 99541751 1001 86380 86390 1
541693 99541693 1001 86380 86390 1
541606 99541606 1001 86380 86390 1
542298 99542298 1001 86380 86390 1
542307 99542307 1001 86380 86390 1
542766 99542766 1001 86380 86390 1
542859 99542859 1001 86380 86390 1
542440 99542440 1001 86380 86390 1
543139 99543139 1001 86380 86390 1
543643 99543643 1001 86380 86390 1
543770 99543770 1001 86380 86390 1
543417 99543417 1001 86380 86390 1
543294 99543294 1001 86380 86390 1
543885 99543885 1001 86380 86390 1
543855 99543855 1001 86380 86390 1
544401 99544401 1001 86380 86390 1
544493 99544493 1001 86380 86390 1
544137 99544137 1001 86380 86390 1
544086 99544086 1001 86380 86390 1
544023 99544023 1001 86380 86390 1
544101 99544101 1001 86380 86390 1
544053 99544053 1001 86380 86390 1
544609 99544609 1001 86380 86390 1
544713 99544713 1001 86380 86390 1
544680 99544680 1001 86380 86390 1
412222 1182 1001 63660 71217 1
505955 521 1002 57400 67827 1
533944 985 1002 51414 52962 1
400022 99400022 1001 86380 86390 1
400053 99400053 1001 86380 86390 1
400508 99400508 1001 86380 86390 1
400909 99400909 1001 86380 86390 1
401512 99401512 1001 86380 86390 1
401749 99401749 1001 86380 86390 1
402807 99402807 1001 86380 86390 1
403066 99403066 1001 86380 86390 1
403410 99403410 1001 86380 86390 1
404203 99404203 1001 86380 86390 1
404184 99404184 1001 86380 86390 1
404302 99404302 1001 86380 86390 1
404471 99404471 1001 86380 86390 1
404715 99404715 1001 86380 86390 1
404693 99404693 1001 86380 86390 1
404899 99404899 1001 86380 86390 1
406235 99406235 1001 86380 86390 1
408019 99408019 1001 86380 86390 1
408420 99408420 1001 86380 86390 1
408704 99408704 1001 86380 86390 1
408868 99408868 1001 86380 86390 1
409611 99409611 1001 86380 86390 1
409665 99409665 1001 86380 86390 1
409973 99409973 1001 86380 86390 1
410482 99410482 1001 86380 86390 1
410979 99410979 1001 86380 86390 1
411204 99411204 1001 86380 86390 1
411158 99411158 1001 86380 86390 1
411436 99411436 1001 86380 86390 1
411574 99411574 1001 86380 86390 1
411870 99411870 1001 86380 86390 1
413324 99413324 1001 86380 86390 1
413221 99413221 1001 86380 86390 1
412868 99412868 1001 86380 86390 1
412543 99412543 1001 86380 86390 1
415093 99415093 1001 86380 86390 1
415207 99415207 1001 86380 86390 1
414624 99414624 1001 86380 86390 1
414694 99414694 1001 86380 86390 1
414325 99414325 1001 86380 86390 1
414412 99414412 1001 86380 86390 1
414468 99414468 1001 86380 86390 1
414418 99414418 1001 86380 86390 1
415700 99415700 1001 86380 86390 1
415325 99415325 1001 86380 86390 1
416962 99416962 1001 86380 86390 1
416580 99416580 1001 86380 86390 1
415935 99415935 1001 86380 86390 1
415901 99415901 1001 86380 86390 1
417236 99417236 1001 86380 86390 1
417261 99417261 1001 86380 86390 1
417339 99417339 1001 86380 86390 1
418179 99418179 1001 86380 86390 1
418143 99418143 1001 86380 86390 1
417765 99417765 1001 86380 86390 1
417872 99417872 1001 86380 86390 1
417853 99417853 1001 86380 86390 1
417748 99417748 1001 86380 86390 1
418937 99418937 1001 86380 86390 1
420067 99420067 1001 86380 86390 1
420160 99420160 1001 86380 86390 1
419880 99419880 1001 86380 86390 1
419912 99419912 1001 86380 86390 1
419715 99419715 1001 86380 86390 1
419265 99419265 1001 86380 86390 1
419292 99419292 1001 86380 86390 1
420742 99420742 1001 86380 86390 1
420661 99420661 1001 86380 86390 1
421968 99421968 1001 86380 86390 1
421979 99421979 1001 86380 86390 1
421821 99421821 1001 86380 86390 1
421876 99421876 1001 86380 86390 1
421857 99421857 1001 86380 86390 1
421959 99421959 1001 86380 86390 1
421708 99421708 1001 86380 86390 1
421408 99421408 1001 86380 86390 1
422179 99422179 1001 86380 86390 1
423583 99423583 1001 86380 86390 1
423524 99423524 1001 86380 86390 1
423329 99423329 1001 86380 86390 1
423088 99423088 1001 86380 86390 1
423295 99423295 1001 86380 86390 1
422571 99422571 1001 86380 86390 1
422683 99422683 1001 86380 86390 1
422685 99422685 1001 86380 86390 1
422889 99422889 1001 86380 86390 1
422640 99422640 1001 86380 86390 1
422761 99422761 1001 86380 86390 1
422711 99422711 1001 86380 86390 1
422790 99422790 1001 86380 86390 1
425376 99425376 1001 86380 86390 1
424788 99424788 1001 86380 86390 1
424888 99424888 1001 86380 86390 1
424413 99424413 1001 86380 86390 1
425531 99425531 1001 86380 86390 1
426973 99426973 1001 86380 86390 1
426718 99426718 1001 86380 86390 1
426772 99426772 1001 86380 86390 1
426194 99426194 1001 86380 86390 1
426231 99426231 1001 86380 86390 1
426026 99426026 1001 86380 86390 1
427261 99427261 1001 86380 86390 1
427347 99427347 1001 86380 86390 1
427182 99427182 1001 86380 86390 1
428646 99428646 1001 86380 86390 1
428414 99428414 1001 86380 86390 1
428278 99428278 1001 86380 86390 1
427963 99427963 1001 86380 86390 1
427735 99427735 1001 86380 86390 1
428810 99428810 1001 86380 86390 1
429098 99429098 1001 86380 86390 1
428735 99428735 1001 86380 86390 1
428748 99428748 1001 86380 86390 1
429767 99429767 1001 86380 86390 1
429320 99429320 1001 86380 86390 1
429551 99429551 1001 86380 86390 1
429281 99429281 1001 86380 86390 1
430555 99430555 1001 86380 86390 1
430750 99430750 1001 86380 86390 1
430700 99430700 1001 86380 86390 1
431883 99431883 1001 86380 86390 1
431691 99431691 1001 86380 86390 1
431725 99431725 1001 86380 86390 1
431955 99431955 1001 86380 86390 1
431317 99431317 1001 86380 86390 1
433151 99433151 1001 86380 86390 1
432836 99432836 1001 86380 86390 1
432872 99432872 1001 86380 86390 1
433825 99433825 1001 86380 86390 1
435138 99435138 1001 86380 86390 1
435096 99435096 1001 86380 86390 1
434736 99434736 1001 86380 86390 1
434639 99434639 1001 86380 86390 1
434647 99434647 1001 86380 86390 1
434927 99434927 1001 86380 86390 1
434516 99434516 1001 86380 86390 1
434268 99434268 1001 86380 86390 1
435578 99435578 1001 86380 86390 1
435775 99435775 1001 86380 86390 1
436613 99436613 1001 86380 86390 1
436678 99436678 1001 86380 86390 1
436587 99436587 1001 86380 86390 1
436065 99436065 1001 86380 86390 1
300550 99300550 1001 86380 86390 1
300618 99300618 1001 86380 86390 1
300710 99300710 1001 86380 86390 1
300545 99300545 1001 86380 86390 1
300675 99300675 1001 86380 86390 1
300560 99300560 1001 86380 86390 1
300488 99300488 1001 86380 86390 1
300352 99300352 1001 86380 86390 1
300405 99300405 1001 86380 86390 1
300205 99300205 1001 86380 86390 1
301488 99301488 1001 86380 86390 1
301079 99301079 1001 86380 86390 1
301754 99301754 1001 86380 86390 1
301601 99301601 1001 86380 86390 1
301855 99301855 1001 86380 86390 1
302676 99302676 1001 86380 86390 1
302730 99302730 1001 86380 86390 1
303256 99303256 1001 86380 86390 1
303367 99303367 1001 86380 86390 1
303684 99303684 1001 86380 86390 1
303586 99303586 1001 86380 86390 1
303613 99303613 1001 86380 86390 1
303487 99303487 1001 86380 86390 1
304065 99304065 1001 86380 86390 1
304182 99304182 1001 86380 86390 1
304466 99304466 1001 86380 86390 1
304411 99304411 1001 86380 86390 1
304985 99304985 1001 86380 86390 1
304897 99304897 1001 86380 86390 1
305569 99305569 1001 86380 86390 1
305502 99305502 1001 86380 86390 1
305412 99305412 1001 86380 86390 1
305216 99305216 1001 86380 86390 1
500043 99500043 1001 86380 86390 1
305691 99305691 1001 86380 86390 1
500723 99500723 1001 86380 86390 1
500653 99500653 1001 86380 86390 1
500799 99500799 1001 86380 86390 1
500681 99500681 1001 86380 86390 1
500460 99500460 1001 86380 86390 1
500487 99500487 1001 86380 86390 1
500554 99500554 1001 86380 86390 1
500389 99500389 1001 86380 86390 1
501485 99501485 1001 86380 86390 1
501594 99501594 1001 86380 86390 1
501630 99501630 1001 86380 86390 1
501249 99501249 1001 86380 86390 1
501433 99501433 1001 86380 86390 1
501142 99501142 1001 86380 86390 1
501749 99501749 1001 86380 86390 1
501788 99501788 1001 86380 86390 1
501726 99501726 1001 86380 86390 1
502343 99502343 1001 86380 86390 1
502198 99502198 1001 86380 86390 1
502083 99502083 1001 86380 86390 1
502149 99502149 1001 86380 86390 1
502596 99502596 1001 86380 86390 1
503284 99503284 1001 86380 86390 1
502952 99502952 1001 86380 86390 1
503057 99503057 1001 86380 86390 1
502865 99502865 1001 86380 86390 1
502752 99502752 1001 86380 86390 1
502678 99502678 1001 86380 86390 1
503329 99503329 1001 86380 86390 1
503459 99503459 1001 86380 86390 1
503396 99503396 1001 86380 86390 1
503345 99503345 1001 86380 86390 1
503929 99503929 1001 86380 86390 1
504092 99504092 1001 86380 86390 1
503731 99503731 1001 86380 86390 1
503803 99503803 1001 86380 86390 1
503740 99503740 1001 86380 86390 1
503609 99503609 1001 86380 86390 1
504180 99504180 1001 86380 86390 1
504124 99504124 1001 86380 86390 1
504751 99504751 1001 86380 86390 1
504912 99504912 1001 86380 86390 1
504857 99504857 1001 86380 86390 1
504916 99504916 1001 86380 86390 1
504795 99504795 1001 86380 86390 1
504685 99504685 1001 86380 86390 1
504441 99504441 1001 86380 86390 1
504325 99504325 1001 86380 86390 1
504380 99504380 1001 86380 86390 1
505086 99505086 1001 86380 86390 1
505076 99505076 1001 86380 86390 1
505767 99505767 1001 86380 86390 1
505712 99505712 1001 86380 86390 1
505542 99505542 1001 86380 86390 1
505366 99505366 1001 86380 86390 1
505175 99505175 1001 86380 86390 1
505799 99505799 1001 86380 86390 1
505959 99505959 1001 86380 86390 1
506413 99506413 1001 86380 86390 1
506377 99506377 1001 86380 86390 1
506340 99506340 1001 86380 86390 1
506089 99506089 1001 86380 86390 1
506757 99506757 1001 86380 86390 1
507291 99507291 1001 86380 86390 1
507090 99507090 1001 86380 86390 1
507188 99507188 1001 86380 86390 1
506939 99506939 1001 86380 86390 1
508173 99508173 1001 86380 86390 1
508154 99508154 1001 86380 86390 1
507954 99507954 1001 86380 86390 1
507726 99507726 1001 86380 86390 1
507701 99507701 1001 86380 86390 1
508378 99508378 1001 86380 86390 1
508301 99508301 1001 86380 86390 1
509037 99509037 1001 86380 86390 1
509018 99509018 1001 86380 86390 1
508721 99508721 1001 86380 86390 1
508864 99508864 1001 86380 86390 1
508813 99508813 1001 86380 86390 1
508652 99508652 1001 86380 86390 1
508577 99508577 1001 86380 86390 1
508552 99508552 1001 86380 86390 1
509100 99509100 1001 86380 86390 1
509159 99509159 1001 86380 86390 1
509609 99509609 1001 86380 86390 1
509474 99509474 1001 86380 86390 1
510585 99510585 1001 86380 86390 1
510224 99510224 1001 86380 86390 1
510189 99510189 1001 86380 86390 1
510117 99510117 1001 86380 86390 1
510247 99510247 1001 86380 86390 1
510925 99510925 1001 86380 86390 1
511520 99511520 1001 86380 86390 1
511472 99511472 1001 86380 86390 1
511286 99511286 1001 86380 86390 1
510961 99510961 1001 86380 86390 1
510989 99510989 1001 86380 86390 1
511616 99511616 1001 86380 86390 1
512360 99512360 1001 86380 86390 1
512206 99512206 1001 86380 86390 1
512364 99512364 1001 86380 86390 1
512285 99512285 1001 86380 86390 1
512326 99512326 1001 86380 86390 1
512046 99512046 1001 86380 86390 1
511995 99511995 1001 86380 86390 1
512074 99512074 1001 86380 86390 1
512100 99512100 1001 86380 86390 1
512414 99512414 1001 86380 86390 1
513128 99513128 1001 86380 86390 1
513147 99513147 1001 86380 86390 1
512962 99512962 1001 86380 86390 1
512977 99512977 1001 86380 86390 1
513896 99513896 1001 86380 86390 1
513506 99513506 1001 86380 86390 1
514172 99514172 1001 86380 86390 1
514155 99514155 1001 86380 86390 1
514782 99514782 1001 86380 86390 1
514615 99514615 1001 86380 86390 1
514434 99514434 1001 86380 86390 1
514427 99514427 1001 86380 86390 1
515038 99515038 1001 86380 86390 1
515276 99515276 1001 86380 86390 1
515304 99515304 1001 86380 86390 1
515279 99515279 1001 86380 86390 1
515735 99515735 1001 86380 86390 1
515696 99515696 1001 86380 86390 1
515842 99515842 1001 86380 86390 1
515805 99515805 1001 86380 86390 1
515873 99515873 1001 86380 86390 1
516474 99516474 1001 86380 86390 1
516027 99516027 1001 86380 86390 1
516558 99516558 1001 86380 86390 1
516680 99516680 1001 86380 86390 1
516642 99516642 1001 86380 86390 1
516565 99516565 1001 86380 86390 1
516544 99516544 1001 86380 86390 1
517273 99517273 1001 86380 86390 1
517215 99517215 1001 86380 86390 1
517096 99517096 1001 86380 86390 1
517020 99517020 1001 86380 86390 1
516863 99516863 1001 86380 86390 1
516917 99516917 1001 86380 86390 1
517896 99517896 1001 86380 86390 1
517835 99517835 1001 86380 86390 1
517863 99517863 1001 86380 86390 1
517581 99517581 1001 86380 86390 1
517609 99517609 1001 86380 86390 1
517599 99517599 1001 86380 86390 1
518265 99518265 1001 86380 86390 1
518243 99518243 1001 86380 86390 1
518940 99518940 1001 86380 86390 1
518786 99518786 1001 86380 86390 1
518641 99518641 1001 86380 86390 1
518737 99518737 1001 86380 86390 1
519219 99519219 1001 86380 86390 1
519398 99519398 1001 86380 86390 1
519946 99519946 1001 86380 86390 1
519895 99519895 1001 86380 86390 1
520423 99520423 1001 86380 86390 1
520268 99520268 1001 86380 86390 1
520359 99520359 1001 86380 86390 1
520401 99520401 1001 86380 86390 1
520152 99520152 1001 86380 86390 1
520705 99520705 1001 86380 86390 1
521442 99521442 1001 86380 86390 1
521323 99521323 1001 86380 86390 1
521109 99521109 1001 86380 86390 1
521021 99521021 1001 86380 86390 1
520933 99520933 1001 86380 86390 1
521597 99521597 1001 86380 86390 1
521572 99521572 1001 86380 86390 1
521487 99521487 1001 86380 86390 1
522112 99522112 1001 86380 86390 1
522226 99522226 1001 86380 86390 1
522043 99522043 1001 86380 86390 1
521928 99521928 1001 86380 86390 1
522044 99522044 1001 86380 86390 1
521889 99521889 1001 86380 86390 1
521768 99521768 1001 86380 86390 1
521847 99521847 1001 86380 86390 1
522359 99522359 1001 86380 86390 1
522428 99522428 1001 86380 86390 1
522912 99522912 1001 86380 86390 1
522560 99522560 1001 86380 86390 1
523155 99523155 1001 86380 86390 1
523284 99523284 1001 86380 86390 1
523160 99523160 1001 86380 86390 1
523150 99523150 1001 86380 86390 1
523843 99523843 1001 86380 86390 1
523576 99523576 1001 86380 86390 1
523657 99523657 1001 86380 86390 1
524600 99524600 1001 86380 86390 1
524463 99524463 1001 86380 86390 1
524469 99524469 1001 86380 86390 1
524470 99524470 1001 86380 86390 1
524248 99524248 1001 86380 86390 1
524966 99524966 1001 86380 86390 1
525501 99525501 1001 86380 86390 1
525540 99525540 1001 86380 86390 1
525411 99525411 1001 86380 86390 1
525412 99525412 1001 86380 86390 1
525367 99525367 1001 86380 86390 1
525337 99525337 1001 86380 86390 1
525121 99525121 1001 86380 86390 1
525671 99525671 1001 86380 86390 1
525716 99525716 1001 86380 86390 1
525759 99525759 1001 86380 86390 1
526386 99526386 1001 86380 86390 1
526102 99526102 1001 86380 86390 1
525933 99525933 1001 86380 86390 1
525923 99525923 1001 86380 86390 1
526458 99526458 1001 86380 86390 1
526511 99526511 1001 86380 86390 1
526509 99526509 1001 86380 86390 1
527116 99527116 1001 86380 86390 1
526934 99526934 1001 86380 86390 1
526986 99526986 1001 86380 86390 1
526809 99526809 1001 86380 86390 1
526685 99526685 1001 86380 86390 1
526711 99526711 1001 86380 86390 1
527853 99527853 1001 86380 86390 1
527650 99527650 1001 86380 86390 1
527526 99527526 1001 86380 86390 1
527465 99527465 1001 86380 86390 1
528195 99528195 1001 86380 86390 1
528695 99528695 1001 86380 86390 1
528567 99528567 1001 86380 86390 1
528609 99528609 1001 86380 86390 1
528322 99528322 1001 86380 86390 1
528324 99528324 1001 86380 86390 1
528979 99528979 1001 86380 86390 1
529084 99529084 1001 86380 86390 1
529007 99529007 1001 86380 86390 1
528969 99528969 1001 86380 86390 1
529565 99529565 1001 86380 86390 1
529487 99529487 1001 86380 86390 1
529443 99529443 1001 86380 86390 1
529730 99529730 1001 86380 86390 1
529863 99529863 1001 86380 86390 1
529826 99529826 1001 86380 86390 1
530448 99530448 1001 86380 86390 1
530248 99530248 1001 86380 86390 1
530171 99530171 1001 86380 86390 1
530332 99530332 1001 86380 86390 1
530151 99530151 1001 86380 86390 1
530050 99530050 1001 86380 86390 1
529999 99529999 1001 86380 86390 1
530126 99530126 1001 86380 86390 1
530625 99530625 1001 86380 86390 1
531258 99531258 1001 86380 86390 1
531363 99531363 1001 86380 86390 1
531059 99531059 1001 86380 86390 1
531051 99531051 1001 86380 86390 1
530841 99530841 1001 86380 86390 1
530952 99530952 1001 86380 86390 1
532051 99532051 1001 86380 86390 1
532131 99532131 1001 86380 86390 1
532150 99532150 1001 86380 86390 1
532199 99532199 1001 86380 86390 1
531868 99531868 1001 86380 86390 1
531881 99531881 1001 86380 86390 1
531749 99531749 1001 86380 86390 1
532236 99532236 1001 86380 86390 1
532409 99532409 1001 86380 86390 1
532930 99532930 1001 86380 86390 1
532648 99532648 1001 86380 86390 1
532692 99532692 1001 86380 86390 1
532670 99532670 1001 86380 86390 1
532491 99532491 1001 86380 86390 1
532604 99532604 1001 86380 86390 1
533055 99533055 1001 86380 86390 1
533758 99533758 1001 86380 86390 1
533847 99533847 1001 86380 86390 1
533592 99533592 1001 86380 86390 1
533580 99533580 1001 86380 86390 1
533520 99533520 1001 86380 86390 1
533572 99533572 1001 86380 86390 1
533637 99533637 1001 86380 86390 1
533321 99533321 1001 86380 86390 1
533862 99533862 1001 86380 86390 1
533982 99533982 1001 86380 86390 1
534306 99534306 1001 86380 86390 1
534308 99534308 1001 86380 86390 1
534451 99534451 1001 86380 86390 1
534246 99534246 1001 86380 86390 1
534738 99534738 1001 86380 86390 1
534886 99534886 1001 86380 86390 1
535368 99535368 1001 86380 86390 1
535466 99535466 1001 86380 86390 1
535456 99535456 1001 86380 86390 1
535470 99535470 1001 86380 86390 1
535245 99535245 1001 86380 86390 1
535103 99535103 1001 86380 86390 1
535144 99535144 1001 86380 86390 1
534934 99534934 1001 86380 86390 1
535573 99535573 1001 86380 86390 1
535654 99535654 1001 86380 86390 1
536275 99536275 1001 86380 86390 1
536180 99536180 1001 86380 86390 1
536062 99536062 1001 86380 86390 1
535793 99535793 1001 86380 86390 1
536361 99536361 1001 86380 86390 1
536448 99536448 1001 86380 86390 1
536818 99536818 1001 86380 86390 1
536848 99536848 1001 86380 86390 1
536929 99536929 1001 86380 86390 1
536942 99536942 1001 86380 86390 1
536671 99536671 1001 86380 86390 1
537201 99537201 1001 86380 86390 1
537272 99537272 1001 86380 86390 1
537350 99537350 1001 86380 86390 1
537339 99537339 1001 86380 86390 1
537848 99537848 1001 86380 86390 1
537969 99537969 1001 86380 86390 1
537615 99537615 1001 86380 86390 1
537408 99537408 1001 86380 86390 1
537428 99537428 1001 86380 86390 1
538011 99538011 1001 86380 86390 1
538190 99538190 1001 86380 86390 1
538726 99538726 1001 86380 86390 1
538613 99538613 1001 86380 86390 1
538717 99538717 1001 86380 86390 1
538600 99538600 1001 86380 86390 1
538474 99538474 1001 86380 86390 1
538882 99538882 1001 86380 86390 1
539475 99539475 1001 86380 86390 1
539483 99539483 1001 86380 86390 1
539270 99539270 1001 86380 86390 1
539232 99539232 1001 86380 86390 1
539382 99539382 1001 86380 86390 1
539134 99539134 1001 86380 86390 1
539845 99539845 1001 86380 86390 1
539722 99539722 1001 86380 86390 1
539999 99539999 1001 86380 86390 1
540529 99540529 1001 86380 86390 1
541164 99541164 1001 86380 86390 1
541291 99541291 1001 86380 86390 1
541042 99541042 1001 86380 86390 1
540900 99540900 1001 86380 86390 1
540810 99540810 1001 86380 86390 1
541395 99541395 1001 86380 86390 1
541978 99541978 1001 86380 86390 1
541928 99541928 1001 86380 86390 1
541919 99541919 1001 86380 86390 1
542064 99542064 1001 86380 86390 1
541896 99541896 1001 86380 86390 1
541846 99541846 1001 86380 86390 1
541717 99541717 1001 86380 86390 1
541633 99541633 1001 86380 86390 1
542134 99542134 1001 86380 86390 1
542227 99542227 1001 86380 86390 1
542192 99542192 1001 86380 86390 1
542875 99542875 1001 86380 86390 1
542927 99542927 1001 86380 86390 1
542933 99542933 1001 86380 86390 1
542549 99542549 1001 86380 86390 1
542360 99542360 1001 86380 86390 1
542401 99542401 1001 86380 86390 1
543681 99543681 1001 86380 86390 1
543758 99543758 1001 86380 86390 1
543575 99543575 1001 86380 86390 1
543451 99543451 1001 86380 86390 1
543499 99543499 1001 86380 86390 1
543396 99543396 1001 86380 86390 1
543848 99543848 1001 86380 86390 1
543943 99543943 1001 86380 86390 1
544458 99544458 1001 86380 86390 1
544056 99544056 1001 86380 86390 1
544641 99544641 1001 86380 86390 1
437052 527 1001 72780 73377 1
415401 238 1001 18120 18717 1
424564 728 1001 27960 33117 1
505657 607 1002 50677 58983 1
533953 1013 1002 58461 59432 1
400007 99400007 1001 86380 86390 1
400368 99400368 1001 86380 86390 1
400713 99400713 1001 86380 86390 1
400694 99400694 1001 86380 86390 1
400791 99400791 1001 86380 86390 1
401212 99401212 1001 86380 86390 1
401263 99401263 1001 86380 86390 1
401807 99401807 1001 86380 86390 1
401824 99401824 1001 86380 86390 1
401839 99401839 1001 86380 86390 1
401859 99401859 1001 86380 86390 1
402381 99402381 1001 86380 86390 1
403396 99403396 1001 86380 86390 1
403604 99403604 1001 86380 86390 1
403741 99403741 1001 86380 86390 1
403868 99403868 1001 86380 86390 1
404330 99404330 1001 86380 86390 1
404487 99404487 1001 86380 86390 1
404562 99404562 1001 86380 86390 1
404718 99404718 1001 86380 86390 1
404797 99404797 1001 86380 86390 1
405188 99405188 1001 86380 86390 1
405210 99405210 1001 86380 86390 1
405264 99405264 1001 86380 86390 1
405460 99405460 1001 86380 86390 1
405535 99405535 1001 86380 86390 1
406969 99406969 1001 86380 86390 1
406993 99406993 1001 86380 86390 1
407023 99407023 1001 86380 86390 1
407045 99407045 1001 86380 86390 1
407187 99407187 1001 86380 86390 1
407257 99407257 1001 86380 86390 1
407704 99407704 1001 86380 86390 1
408606 99408606 1001 86380 86390 1
408806 99408806 1001 86380 86390 1
409207 99409207 1001 86380 86390 1
409460 99409460 1001 86380 86390 1
409963 99409963 1001 86380 86390 1
409924 99409924 1001 86380 86390 1
410348 99410348 1001 86380 86390 1
410455 99410455 1001 86380 86390 1
410594 99410594 1001 86380 86390 1
410672 99410672 1001 86380 86390 1
410872 99410872 1001 86380 86390 1
410926 99410926 1001 86380 86390 1
411493 99411493 1001 86380 86390 1
412079 99412079 1001 86380 86390 1
412352 99412352 1001 86380 86390 1
413173 99413173 1001 86380 86390 1
412841 99412841 1001 86380 86390 1
412624 99412624 1001 86380 86390 1
412654 99412654 1001 86380 86390 1
412564 99412564 1001 86380 86390 1
412818 99412818 1001 86380 86390 1
413990 99413990 1001 86380 86390 1
415126 99415126 1001 86380 86390 1
414511 99414511 1001 86380 86390 1
415667 99415667 1001 86380 86390 1
416932 99416932 1001 86380 86390 1
416869 99416869 1001 86380 86390 1
416489 99416489 1001 86380 86390 1
417280 99417280 1001 86380 86390 1
418691 99418691 1001 86380 86390 1
418800 99418800 1001 86380 86390 1
418422 99418422 1001 86380 86390 1
418345 99418345 1001 86380 86390 1
418210 99418210 1001 86380 86390 1
417870 99417870 1001 86380 86390 1
417626 99417626 1001 86380 86390 1
419102 99419102 1001 86380 86390 1
419056 99419056 1001 86380 86390 1
419202 99419202 1001 86380 86390 1
419967 99419967 1001 86380 86390 1
419347 99419347 1001 86380 86390 1
419452 99419452 1001 86380 86390 1
419576 99419576 1001 86380 86390 1
419600 99419600 1001 86380 86390 1
422065 99422065 1001 86380 86390 1
421570 99421570 1001 86380 86390 1
421225 99421225 1001 86380 86390 1
423555 99423555 1001 86380 86390 1
423304 99423304 1001 86380 86390 1
422994 99422994 1001 86380 86390 1
422553 99422553 1001 86380 86390 1
422754 99422754 1001 86380 86390 1
423842 99423842 1001 86380 86390 1
423833 99423833 1001 86380 86390 1
425313 99425313 1001 86380 86390 1
424645 99424645 1001 86380 86390 1
424866 99424866 1001 86380 86390 1
426799 99426799 1001 86380 86390 1
426752 99426752 1001 86380 86390 1
426622 99426622 1001 86380 86390 1
426454 99426454 1001 86380 86390 1
425848 99425848 1001 86380 86390 1
428721 99428721 1001 86380 86390 1
427979 99427979 1001 86380 86390 1
428878 99428878 1001 86380 86390 1
430147 99430147 1001 86380 86390 1
430194 99430194 1001 86380 86390 1
429755 99429755 1001 86380 86390 1
430500 99430500 1001 86380 86390 1
430569 99430569 1001 86380 86390 1
431328 99431328 1001 86380 86390 1
431576 99431576 1001 86380 86390 1
432207 99432207 1001 86380 86390 1
432476 99432476 1001 86380 86390 1
432260 99432260 1001 86380 86390 1
433660 99433660 1001 86380 86390 1
433492 99433492 1001 86380 86390 1
433212 99433212 1001 86380 86390 1
433089 99433089 1001 86380 86390 1
433900 99433900 1001 86380 86390 1
433960 99433960 1001 86380 86390 1
435323 99435323 1001 86380 86390 1
434694 99434694 1001 86380 86390 1
434774 99434774 1001 86380 86390 1
434866 99434866 1001 86380 86390 1
434264 99434264 1001 86380 86390 1
435595 99435595 1001 86380 86390 1
437147 99437147 1001 86380 86390 1
436842 99436842 1001 86380 86390 1
436006 99436006 1001 86380 86390 1
436161 99436161 1001 86380 86390 1
300382 99300382 1001 86380 86390 1
300348 99300348 1001 86380 86390 1
300429 99300429 1001 86380 86390 1
300844 99300844 1001 86380 86390 1
301547 99301547 1001 86380 86390 1
301274 99301274 1001 86380 86390 1
301076 99301076 1001 86380 86390 1
301118 99301118 1001 86380 86390 1
301074 99301074 1001 86380 86390 1
301590 99301590 1001 86380 86390 1
302209 99302209 1001 86380 86390 1
302100 99302100 1001 86380 86390 1
302012 99302012 1001 86380 86390 1
302064 99302064 1001 86380 86390 1
302161 99302161 1001 86380 86390 1
301833 99301833 1001 86380 86390 1
302538 99302538 1001 86380 86390 1
303162 99303162 1001 86380 86390 1
302968 99302968 1001 86380 86390 1
303235 99303235 1001 86380 86390 1
303900 99303900 1001 86380 86390 1
303648 99303648 1001 86380 86390 1
303793 99303793 1001 86380 86390 1
303651 99303651 1001 86380 86390 1
303820 99303820 1001 86380 86390 1
303821 99303821 1001 86380 86390 1
303681 99303681 1001 86380 86390 1
303825 99303825 1001 86380 86390 1
303544 99303544 1001 86380 86390 1
303566 99303566 1001 86380 86390 1
304052 99304052 1001 86380 86390 1
304760 99304760 1001 86380 86390 1
304279 99304279 1001 86380 86390 1
304358 99304358 1001 86380 86390 1
305517 99305517 1001 86380 86390 1
305635 99305635 1001 86380 86390 1
305575 99305575 1001 86380 86390 1
305363 99305363 1001 86380 86390 1
305400 99305400 1001 86380 86390 1
305131 99305131 1001 86380 86390 1
305213 99305213 1001 86380 86390 1
500697 99500697 1001 86380 86390 1
500646 99500646 1001 86380 86390 1
500538 99500538 1001 86380 86390 1
500324 99500324 1001 86380 86390 1
500353 99500353 1001 86380 86390 1
500354 99500354 1001 86380 86390 1
500342 99500342 1001 86380 86390 1
500243 99500243 1001 86380 86390 1
500950 99500950 1001 86380 86390 1
501602 99501602 1001 86380 86390 1
501447 99501447 1001 86380 86390 1
501526 99501526 1001 86380 86390 1
501624 99501624 1001 86380 86390 1
501727 99501727 1001 86380 86390 1
502287 99502287 1001 86380 86390 1
502112 99502112 1001 86380 86390 1
502217 99502217 1001 86380 86390 1
502231 99502231 1001 86380 86390 1
501996 99501996 1001 86380 86390 1
501985 99501985 1001 86380 86390 1
502554 99502554 1001 86380 86390 1
502589 99502589 1001 86380 86390 1
502944 99502944 1001 86380 86390 1
503009 99503009 1001 86380 86390 1
502989 99502989 1001 86380 86390 1
502859 99502859 1001 86380 86390 1
502734 99502734 1001 86380 86390 1
504085 99504085 1001 86380 86390 1
504014 99504014 1001 86380 86390 1
503733 99503733 1001 86380 86390 1
503684 99503684 1001 86380 86390 1
504140 99504140 1001 86380 86390 1
504269 99504269 1001 86380 86390 1
504534 99504534 1001 86380 86390 1
504591 99504591 1001 86380 86390 1
505139 99505139 1001 86380 86390 1
505053 99505053 1001 86380 86390 1
505618 99505618 1001 86380 86390 1
505530 99505530 1001 86380 86390 1
505254 99505254 1001 86380 86390 1
505195 99505195 1001 86380 86390 1
505772 99505772 1001 86380 86390 1
505878 99505878 1001 86380 86390 1
505788 99505788 1001 86380 86390 1
506453 99506453 1001 86380 86390 1
506262 99506262 1001 86380 86390 1
506801 99506801 1001 86380 86390 1
506639 99506639 1001 86380 86390 1
507212 99507212 1001 86380 86390 1
506870 99506870 1001 86380 86390 1
506823 99506823 1001 86380 86390 1
506864 99506864 1001 86380 86390 1
507447 99507447 1001 86380 86390 1
508242 99508242 1001 86380 86390 1
507874 99507874 1001 86380 86390 1
507760 99507760 1001 86380 86390 1
507696 99507696 1001 86380 86390 1
507709 99507709 1001 86380 86390 1
508431 99508431 1001 86380 86390 1
508996 99508996 1001 86380 86390 1
508734 99508734 1001 86380 86390 1
508709 99508709 1001 86380 86390 1
508699 99508699 1001 86380 86390 1
508625 99508625 1001 86380 86390 1
508563 99508563 1001 86380 86390 1
508658 99508658 1001 86380 86390 1
509078 99509078 1001 86380 86390 1
509080 99509080 1001 86380 86390 1
509109 99509109 1001 86380 86390 1
509762 99509762 1001 86380 86390 1
509840 99509840 1001 86380 86390 1
509724 99509724 1001 86380 86390 1
509771 99509771 1001 86380 86390 1
509660 99509660 1001 86380 86390 1
509589 99509589 1001 86380 86390 1
509693 99509693 1001 86380 86390 1
509452 99509452 1001 86380 86390 1
509336 99509336 1001 86380 86390 1
509455 99509455 1001 86380 86390 1
509392 99509392 1001 86380 86390 1
510603 99510603 1001 86380 86390 1
510616 99510616 1001 86380 86390 1
510425 99510425 1001 86380 86390 1
510480 99510480 1001 86380 86390 1
510112 99510112 1001 86380 86390 1
510245 99510245 1001 86380 86390 1
510767 99510767 1001 86380 86390 1
510912 99510912 1001 86380 86390 1
510904 99510904 1001 86380 86390 1
511477 99511477 1001 86380 86390 1
511315 99511315 1001 86380 86390 1
510983 99510983 1001 86380 86390 1
510945 99510945 1001 86380 86390 1
511136 99511136 1001 86380 86390 1
511669 99511669 1001 86380 86390 1
511610 99511610 1001 86380 86390 1
512189 99512189 1001 86380 86390 1
512323 99512323 1001 86380 86390 1
512009 99512009 1001 86380 86390 1
511900 99511900 1001 86380 86390 1
511771 99511771 1001 86380 86390 1
511799 99511799 1001 86380 86390 1
511956 99511956 1001 86380 86390 1
511932 99511932 1001 86380 86390 1
511859 99511859 1001 86380 86390 1
512523 99512523 1001 86380 86390 1
512525 99512525 1001 86380 86390 1
512503 99512503 1001 86380 86390 1
513067 99513067 1001 86380 86390 1
512826 99512826 1001 86380 86390 1
512710 99512710 1001 86380 86390 1
513358 99513358 1001 86380 86390 1
513244 99513244 1001 86380 86390 1
513221 99513221 1001 86380 86390 1
513832 99513832 1001 86380 86390 1
513871 99513871 1001 86380 86390 1
513940 99513940 1001 86380 86390 1
513762 99513762 1001 86380 86390 1
513608 99513608 1001 86380 86390 1
513557 99513557 1001 86380 86390 1
513484 99513484 1001 86380 86390 1
513511 99513511 1001 86380 86390 1
514225 99514225 1001 86380 86390 1
514769 99514769 1001 86380 86390 1
514624 99514624 1001 86380 86390 1
514859 99514859 1001 86380 86390 1
515028 99515028 1001 86380 86390 1
514939 99514939 1001 86380 86390 1
515637 99515637 1001 86380 86390 1
515590 99515590 1001 86380 86390 1
515156 99515156 1001 86380 86390 1
515732 99515732 1001 86380 86390 1
515875 99515875 1001 86380 86390 1
515819 99515819 1001 86380 86390 1
516479 99516479 1001 86380 86390 1
516327 99516327 1001 86380 86390 1
516200 99516200 1001 86380 86390 1
515948 99515948 1001 86380 86390 1
516608 99516608 1001 86380 86390 1
516634 99516634 1001 86380 86390 1
517158 99517158 1001 86380 86390 1
517137 99517137 1001 86380 86390 1
516924 99516924 1001 86380 86390 1
517057 99517057 1001 86380 86390 1
516944 99516944 1001 86380 86390 1
516834 99516834 1001 86380 86390 1
516867 99516867 1001 86380 86390 1
516855 99516855 1001 86380 86390 1
517439 99517439 1001 86380 86390 1
517996 99517996 1001 86380 86390 1
517935 99517935 1001 86380 86390 1
517923 99517923 1001 86380 86390 1
517807 99517807 1001 86380 86390 1
517688 99517688 1001 86380 86390 1
517559 99517559 1001 86380 86390 1
518314 99518314 1001 86380 86390 1
518912 99518912 1001 86380 86390 1
518942 99518942 1001 86380 86390 1
518921 99518921 1001 86380 86390 1
518643 99518643 1001 86380 86390 1
518549 99518549 1001 86380 86390 1
518526 99518526 1001 86380 86390 1
518390 99518390 1001 86380 86390 1
519135 99519135 1001 86380 86390 1
519649 99519649 1001 86380 86390 1
519626 99519626 1001 86380 86390 1
519643 99519643 1001 86380 86390 1
519556 99519556 1001 86380 86390 1
519582 99519582 1001 86380 86390 1
519357 99519357 1001 86380 86390 1
519994 99519994 1001 86380 86390 1
520637 99520637 1001 86380 86390 1
520504 99520504 1001 86380 86390 1
520535 99520535 1001 86380 86390 1
520311 99520311 1001 86380 86390 1
520248 99520248 1001 86380 86390 1
521340 99521340 1001 86380 86390 1
520910 99520910 1001 86380 86390 1
521003 99521003 1001 86380 86390 1
520879 99520879 1001 86380 86390 1
520908 99520908 1001 86380 86390 1
520934 99520934 1001 86380 86390 1
521543 99521543 1001 86380 86390 1
521609 99521609 1001 86380 86390 1
521650 99521650 1001 86380 86390 1
521550 99521550 1001 86380 86390 1
522011 99522011 1001 86380 86390 1
521908 99521908 1001 86380 86390 1
521900 99521900 1001 86380 86390 1
521993 99521993 1001 86380 86390 1
521867 99521867 1001 86380 86390 1
522311 99522311 1001 86380 86390 1
522990 99522990 1001 86380 86390 1
523068 99523068 1001 86380 86390 1
523069 99523069 1001 86380 86390 1
523104 99523104 1001 86380 86390 1
522844 99522844 1001 86380 86390 1
522603 99522603 1001 86380 86390 1
522592 99522592 1001 86380 86390 1
522517 99522517 1001 86380 86390 1
522663 99522663 1001 86380 86390 1
523193 99523193 1001 86380 86390 1
523258 99523258 1001 86380 86390 1
523856 99523856 1001 86380 86390 1
523566 99523566 1001 86380 86390 1
523483 99523483 1001 86380 86390 1
523432 99523432 1001 86380 86390 1
524056 99524056 1001 86380 86390 1
524661 99524661 1001 86380 86390 1
524488 99524488 1001 86380 86390 1
524236 99524236 1001 86380 86390 1
524252 99524252 1001 86380 86390 1
525170 99525170 1001 86380 86390 1
525123 99525123 1001 86380 86390 1
524995 99524995 1001 86380 86390 1
525789 99525789 1001 86380 86390 1
525613 99525613 1001 86380 86390 1
525667 99525667 1001 86380 86390 1
526378 99526378 1001 86380 86390 1
526314 99526314 1001 86380 86390 1
526150 99526150 1001 86380 86390 1
525844 99525844 1001 86380 86390 1
525917 99525917 1001 86380 86390 1
526499 99526499 1001 86380 86390 1
527151 99527151 1001 86380 86390 1
527126 99527126 1001 86380 86390 1
527130 99527130 1001 86380 86390 1
526803 99526803 1001 86380 86390 1
526820 99526820 1001 86380 86390 1
527390 99527390 1001 86380 86390 1
527382 99527382 1001 86380 86390 1
527296 99527296 1001 86380 86390 1
527961 99527961 1001 86380 86390 1
528054 99528054 1001 86380 86390 1
528033 99528033 1001 86380 86390 1
527576 99527576 1001 86380 86390 1
528738 99528738 1001 86380 86390 1
528719 99528719 1001 86380 86390 1
528515 99528515 1001 86380 86390 1
528487 99528487 1001 86380 86390 1
528462 99528462 1001 86380 86390 1
529563 99529563 1001 86380 86390 1
529618 99529618 1001 86380 86390 1
529184 99529184 1001 86380 86390 1
529275 99529275 1001 86380 86390 1
529295 99529295 1001 86380 86390 1
529844 99529844 1001 86380 86390 1
529793 99529793 1001 86380 86390 1
529832 99529832 1001 86380 86390 1
529743 99529743 1001 86380 86390 1
529784 99529784 1001 86380 86390 1
530489 99530489 1001 86380 86390 1
530002 99530002 1001 86380 86390 1
530670 99530670 1001 86380 86390 1
530620 99530620 1001 86380 86390 1
530692 99530692 1001 86380 86390 1
531340 99531340 1001 86380 86390 1
531169 99531169 1001 86380 86390 1
531094 99531094 1001 86380 86390 1
530924 99530924 1001 86380 86390 1
530848 99530848 1001 86380 86390 1
531846 99531846 1001 86380 86390 1
531850 99531850 1001 86380 86390 1
532227 99532227 1001 86380 86390 1
533032 99533032 1001 86380 86390 1
532412 99532412 1001 86380 86390 1
532486 99532486 1001 86380 86390 1
532617 99532617 1001 86380 86390 1
533113 99533113 1001 86380 86390 1
533730 99533730 1001 86380 86390 1
533826 99533826 1001 86380 86390 1
533618 99533618 1001 86380 86390 1
533384 99533384 1001 86380 86390 1
533413 99533413 1001 86380 86390 1
533362 99533362 1001 86380 86390 1
533980 99533980 1001 86380 86390 1
534532 99534532 1001 86380 86390 1
534603 99534603 1001 86380 86390 1
534552 99534552 1001 86380 86390 1
534605 99534605 1001 86380 86390 1
534383 99534383 1001 86380 86390 1
534878 99534878 1001 86380 86390 1
534835 99534835 1001 86380 86390 1
535502 99535502 1001 86380 86390 1
534922 99534922 1001 86380 86390 1
535704 99535704 1001 86380 86390 1
536201 99536201 1001 86380 86390 1
536079 99536079 1001 86380 86390 1
535973 99535973 1001 86380 86390 1
535771 99535771 1001 86380 86390 1
535862 99535862 1001 86380 86390 1
535760 99535760 1001 86380 86390 1
535917 99535917 1001 86380 86390 1
535722 99535722 1001 86380 86390 1
537156 99537156 1001 86380 86390 1
536764 99536764 1001 86380 86390 1
536912 99536912 1001 86380 86390 1
536686 99536686 1001 86380 86390 1
536702 99536702 1001 86380 86390 1
536561 99536561 1001 86380 86390 1
537198 99537198 1001 86380 86390 1
537227 99537227 1001 86380 86390 1
537808 99537808 1001 86380 86390 1
537930 99537930 1001 86380 86390 1
537761 99537761 1001 86380 86390 1
537625 99537625 1001 86380 86390 1
537993 99537993 1001 86380 86390 1
538184 99538184 1001 86380 86390 1
538699 99538699 1001 86380 86390 1
538661 99538661 1001 86380 86390 1
538688 99538688 1001 86380 86390 1
538531 99538531 1001 86380 86390 1
538512 99538512 1001 86380 86390 1
538223 99538223 1001 86380 86390 1
538395 99538395 1001 86380 86390 1
538279 99538279 1001 86380 86390 1
538869 99538869 1001 86380 86390 1
539512 99539512 1001 86380 86390 1
539541 99539541 1001 86380 86390 1
539557 99539557 1001 86380 86390 1
539547 99539547 1001 86380 86390 1
539429 99539429 1001 86380 86390 1
539329 99539329 1001 86380 86390 1
539045 99539045 1001 86380 86390 1
539175 99539175 1001 86380 86390 1
539026 99539026 1001 86380 86390 1
539066 99539066 1001 86380 86390 1
539070 99539070 1001 86380 86390 1
539784 99539784 1001 86380 86390 1
539787 99539787 1001 86380 86390 1
540303 99540303 1001 86380 86390 1
540445 99540445 1001 86380 86390 1
540222 99540222 1001 86380 86390 1
539901 99539901 1001 86380 86390 1
540588 99540588 1001 86380 86390 1
540986 99540986 1001 86380 86390 1
540994 99540994 1001 86380 86390 1
541464 99541464 1001 86380 86390 1
542089 99542089 1001 86380 86390 1
542103 99542103 1001 86380 86390 1
542040 99542040 1001 86380 86390 1
541893 99541893 1001 86380 86390 1
541744 99541744 1001 86380 86390 1
541539 99541539 1001 86380 86390 1
542257 99542257 1001 86380 86390 1
542538 99542538 1001 86380 86390 1
542579 99542579 1001 86380 86390 1
542608 99542608 1001 86380 86390 1
542481 99542481 1001 86380 86390 1
543648 99543648 1001 86380 86390 1
543714 99543714 1001 86380 86390 1
543535 99543535 1001 86380 86390 1
543177 99543177 1001 86380 86390 1
543221 99543221 1001 86380 86390 1
543313 99543313 1001 86380 86390 1
543353 99543353 1001 86380 86390 1
543238 99543238 1001 86380 86390 1
543809 99543809 1001 86380 86390 1
543786 99543786 1001 86380 86390 1
421288 779 1001 14880 36357 1
530813 853 1001 26077 26376 1
525531 617 1001 71500 71799 1
400015 99400015 1001 86380 86390 1
400429 99400429 1001 86380 86390 1
401345 99401345 1001 86380 86390 1
401443 99401443 1001 86380 86390 1
401386 99401386 1001 86380 86390 1
401963 99401963 1001 86380 86390 1
402283 99402283 1001 86380 86390 1
402441 99402441 1001 86380 86390 1
403903 99403903 1001 86380 86390 1
403928 99403928 1001 86380 86390 1
404241 99404241 1001 86380 86390 1
404162 99404162 1001 86380 86390 1
404207 99404207 1001 86380 86390 1
405500 99405500 1001 86380 86390 1
405761 99405761 1001 86380 86390 1
405863 99405863 1001 86380 86390 1
405893 99405893 1001 86380 86390 1
406029 99406029 1001 86380 86390 1
406324 99406324 1001 86380 86390 1
406312 99406312 1001 86380 86390 1
406410 99406410 1001 86380 86390 1
406700 99406700 1001 86380 86390 1
406827 99406827 1001 86380 86390 1
407262 99407262 1001 86380 86390 1
407375 99407375 1001 86380 86390 1
407626 99407626 1001 86380 86390 1
408010 99408010 1001 86380 86390 1
408703 99408703 1001 86380 86390 1
409259 99409259 1001 86380 86390 1
409260 99409260 1001 86380 86390 1
409377 99409377 1001 86380 86390 1
409452 99409452 1001 86380 86390 1
409742 99409742 1001 86380 86390 1
409749 99409749 1001 86380 86390 1
410115 99410115 1001 86380 86390 1
410299 99410299 1001 86380 86390 1
410233 99410233 1001 86380 86390 1
410590 99410590 1001 86380 86390 1
410653 99410653 1001 86380 86390 1
410623 99410623 1001 86380 86390 1
410800 99410800 1001 86380 86390 1
410916 99410916 1001 86380 86390 1
411097 99411097 1001 86380 86390 1
411717 99411717 1001 86380 86390 1
411825 99411825 1001 86380 86390 1
411790 99411790 1001 86380 86390 1
411921 99411921 1001 86380 86390 1
412314 99412314 1001 86380 86390 1
412325 99412325 1001 86380 86390 1
413638 99413638 1001 86380 86390 1
412931 99412931 1001 86380 86390 1
413257 99413257 1001 86380 86390 1
413145 99413145 1001 86380 86390 1
412731 99412731 1001 86380 86390 1
414038 99414038 1001 86380 86390 1
415023 99415023 1001 86380 86390 1
415185 99415185 1001 86380 86390 1
414637 99414637 1001 86380 86390 1
414745 99414745 1001 86380 86390 1
414751 99414751 1001 86380 86390 1
414198 99414198 1001 86380 86390 1
414128 99414128 1001 86380 86390 1
414245 99414245 1001 86380 86390 1
415525 99415525 1001 86380 86390 1
416906 99416906 1001 86380 86390 1
416936 99416936 1001 86380 86390 1
416852 99416852 1001 86380 86390 1
416607 99416607 1001 86380 86390 1
416079 99416079 1001 86380 86390 1
415961 99415961 1001 86380 86390 1
416041 99416041 1001 86380 86390 1
417309 99417309 1001 86380 86390 1
417347 99417347 1001 86380 86390 1
418071 99418071 1001 86380 86390 1
418844 99418844 1001 86380 86390 1
418910 99418910 1001 86380 86390 1
419105 99419105 1001 86380 86390 1
419194 99419194 1001 86380 86390 1
418938 99418938 1001 86380 86390 1
418829 99418829 1001 86380 86390 1
420440 99420440 1001 86380 86390 1
419860 99419860 1001 86380 86390 1
419222 99419222 1001 86380 86390 1
420599 99420599 1001 86380 86390 1
420784 99420784 1001 86380 86390 1
422000 99422000 1001 86380 86390 1
422004 99422004 1001 86380 86390 1
421949 99421949 1001 86380 86390 1
421853 99421853 1001 86380 86390 1
422108 99422108 1001 86380 86390 1
421553 99421553 1001 86380 86390 1
421135 99421135 1001 86380 86390 1
422322 99422322 1001 86380 86390 1
422186 99422186 1001 86380 86390 1
423626 99423626 1001 86380 86390 1
423634 99423634 1001 86380 86390 1
423613 99423613 1001 86380 86390 1
423136 99423136 1001 86380 86390 1
425018 99425018 1001 86380 86390 1
425101 99425101 1001 86380 86390 1
424692 99424692 1001 86380 86390 1
424519 99424519 1001 86380 86390 1
424287 99424287 1001 86380 86390 1
424486 99424486 1001 86380 86390 1
424177 99424177 1001 86380 86390 1
425529 99425529 1001 86380 86390 1
425473 99425473 1001 86380 86390 1
425412 99425412 1001 86380 86390 1
426484 99426484 1001 86380 86390 1
426388 99426388 1001 86380 86390 1
427473 99427473 1001 86380 86390 1
427190 99427190 1001 86380 86390 1
427282 99427282 1001 86380 86390 1
428158 99428158 1001 86380 86390 1
427559 99427559 1001 86380 86390 1
427759 99427759 1001 86380 86390 1
427606 99427606 1001 86380 86390 1
430153 99430153 1001 86380 86390 1
430344 99430344 1001 86380 86390 1
429861 99429861 1001 86380 86390 1
429704 99429704 1001 86380 86390 1
429397 99429397 1001 86380 86390 1
429486 99429486 1001 86380 86390 1
430502 99430502 1001 86380 86390 1
430434 99430434 1001 86380 86390 1
430720 99430720 1001 86380 86390 1
430652 99430652 1001 86380 86390 1
430499 99430499 1001 86380 86390 1
431490 99431490 1001 86380 86390 1
431335 99431335 1001 86380 86390 1
431614 99431614 1001 86380 86390 1
431180 99431180 1001 86380 86390 1
432288 99432288 1001 86380 86390 1
432201 99432201 1001 86380 86390 1
432124 99432124 1001 86380 86390 1
432435 99432435 1001 86380 86390 1
432295 99432295 1001 86380 86390 1
432129 99432129 1001 86380 86390 1
432212 99432212 1001 86380 86390 1
432365 99432365 1001 86380 86390 1
433349 99433349 1001 86380 86390 1
433329 99433329 1001 86380 86390 1
433704 99433704 1001 86380 86390 1
433359 99433359 1001 86380 86390 1
433196 99433196 1001 86380 86390 1
432977 99432977 1001 86380 86390 1
432580 99432580 1001 86380 86390 1
432626 99432626 1001 86380 86390 1
432496 99432496 1001 86380 86390 1
435403 99435403 1001 86380 86390 1
434455 99434455 1001 86380 86390 1
436735 99436735 1001 86380 86390 1
436512 99436512 1001 86380 86390 1
436182 99436182 1001 86380 86390 1
437184 99437184 1001 86380 86390 1
300083 99300083 1001 86380 86390 1
300639 99300639 1001 86380 86390 1
300567 99300567 1001 86380 86390 1
300533 99300533 1001 86380 86390 1
300304 99300304 1001 86380 86390 1
301467 99301467 1001 86380 86390 1
301166 99301166 1001 86380 86390 1
301082 99301082 1001 86380 86390 1
301593 99301593 1001 86380 86390 1
301582 99301582 1001 86380 86390 1
301614 99301614 1001 86380 86390 1
302365 99302365 1001 86380 86390 1
302097 99302097 1001 86380 86390 1
301994 99301994 1001 86380 86390 1
302056 99302056 1001 86380 86390 1
301808 99301808 1001 86380 86390 1
301899 99301899 1001 86380 86390 1
301966 99301966 1001 86380 86390 1
302444 99302444 1001 86380 86390 1
303161 99303161 1001 86380 86390 1
302970 99302970 1001 86380 86390 1
302655 99302655 1001 86380 86390 1
303373 99303373 1001 86380 86390 1
303336 99303336 1001 86380 86390 1
304033 99304033 1001 86380 86390 1
303855 99303855 1001 86380 86390 1
303721 99303721 1001 86380 86390 1
303415 99303415 1001 86380 86390 1
303444 99303444 1001 86380 86390 1
303447 99303447 1001 86380 86390 1
304107 99304107 1001 86380 86390 1
304152 99304152 1001 86380 86390 1
304062 99304062 1001 86380 86390 1
304118 99304118 1001 86380 86390 1
304041 99304041 1001 86380 86390 1
304647 99304647 1001 86380 86390 1
304562 99304562 1001 86380 86390 1
305040 99305040 1001 86380 86390 1
304997 99304997 1001 86380 86390 1
305444 99305444 1001 86380 86390 1
305343 99305343 1001 86380 86390 1
305309 99305309 1001 86380 86390 1
305184 99305184 1001 86380 86390 1
500299 99500299 1001 86380 86390 1
500303 99500303 1001 86380 86390 1
500924 99500924 1001 86380 86390 1
500939 99500939 1001 86380 86390 1
501575 99501575 1001 86380 86390 1
501478 99501478 1001 86380 86390 1
501310 99501310 1001 86380 86390 1
501728 99501728 1001 86380 86390 1
501722 99501722 1001 86380 86390 1
501671 99501671 1001 86380 86390 1
501765 99501765 1001 86380 86390 1
502325 99502325 1001 86380 86390 1
502291 99502291 1001 86380 86390 1
502156 99502156 1001 86380 86390 1
501915 99501915 1001 86380 86390 1
501903 99501903 1001 86380 86390 1
501879 99501879 1001 86380 86390 1
501867 99501867 1001 86380 86390 1
502605 99502605 1001 86380 86390 1
503163 99503163 1001 86380 86390 1
503053 99503053 1001 86380 86390 1
503068 99503068 1001 86380 86390 1
502789 99502789 1001 86380 86390 1
503293 99503293 1001 86380 86390 1
503480 99503480 1001 86380 86390 1
504114 99504114 1001 86380 86390 1
503809 99503809 1001 86380 86390 1
503498 99503498 1001 86380 86390 1
503581 99503581 1001 86380 86390 1
503648 99503648 1001 86380 86390 1
504206 99504206 1001 86380 86390 1
504770 99504770 1001 86380 86390 1
504673 99504673 1001 86380 86390 1
504635 99504635 1001 86380 86390 1
504560 99504560 1001 86380 86390 1
504718 99504718 1001 86380 86390 1
504723 99504723 1001 86380 86390 1
504491 99504491 1001 86380 86390 1
504997 99504997 1001 86380 86390 1
505142 99505142 1001 86380 86390 1
505735 99505735 1001 86380 86390 1
505583 99505583 1001 86380 86390 1
505278 99505278 1001 86380 86390 1
505342 99505342 1001 86380 86390 1
505940 99505940 1001 86380 86390 1
506394 99506394 1001 86380 86390 1
506450 99506450 1001 86380 86390 1
506204 99506204 1001 86380 86390 1
506632 99506632 1001 86380 86390 1
506691 99506691 1001 86380 86390 1
506705 99506705 1001 86380 86390 1
507243 99507243 1001 86380 86390 1
507210 99507210 1001 86380 86390 1
507125 99507125 1001 86380 86390 1
506921 99506921 1001 86380 86390 1
506949 99506949 1001 86380 86390 1
506955 99506955 1001 86380 86390 1
506981 99506981 1001 86380 86390 1
507488 99507488 1001 86380 86390 1
507426 99507426 1001 86380 86390 1
507790 99507790 1001 86380 86390 1
507818 99507818 1001 86380 86390 1
508365 99508365 1001 86380 86390 1
509058 99509058 1001 86380 86390 1
509069 99509069 1001 86380 86390 1
508760 99508760 1001 86380 86390 1
508540 99508540 1001 86380 86390 1
508647 99508647 1001 86380 86390 1
509753 99509753 1001 86380 86390 1
509555 99509555 1001 86380 86390 1
509665 99509665 1001 86380 86390 1
509496 99509496 1001 86380 86390 1
509563 99509563 1001 86380 86390 1
509668 99509668 1001 86380 86390 1
510018 99510018 1001 86380 86390 1
510022 99510022 1001 86380 86390 1
510691 99510691 1001 86380 86390 1
510622 99510622 1001 86380 86390 1
510354 99510354 1001 86380 86390 1
510382 99510382 1001 86380 86390 1
510489 99510489 1001 86380 86390 1
510840 99510840 1001 86380 86390 1
510758 99510758 1001 86380 86390 1
511532 99511532 1001 86380 86390 1
511393 99511393 1001 86380 86390 1
511032 99511032 1001 86380 86390 1
511684 99511684 1001 86380 86390 1
511626 99511626 1001 86380 86390 1
512322 99512322 1001 86380 86390 1
512245 99512245 1001 86380 86390 1
512182 99512182 1001 86380 86390 1
512314 99512314 1001 86380 86390 1
511814 99511814 1001 86380 86390 1
512934 99512934 1001 86380 86390 1
512808 99512808 1001 86380 86390 1
512863 99512863 1001 86380 86390 1
512995 99512995 1001 86380 86390 1
512958 99512958 1001 86380 86390 1
512713 99512713 1001 86380 86390 1
512597 99512597 1001 86380 86390 1
512781 99512781 1001 86380 86390 1
512671 99512671 1001 86380 86390 1
512634 99512634 1001 86380 86390 1
512595 99512595 1001 86380 86390 1
512608 99512608 1001 86380 86390 1
513374 99513374 1001 86380 86390 1
513391 99513391 1001 86380 86390 1
513330 99513330 1001 86380 86390 1
513983 99513983 1001 86380 86390 1
513704 99513704 1001 86380 86390 1
513528 99513528 1001 86380 86390 1
513551 99513551 1001 86380 86390 1
514159 99514159 1001 86380 86390 1
514185 99514185 1001 86380 86390 1
514057 99514057 1001 86380 86390 1
515645 99515645 1001 86380 86390 1
515482 99515482 1001 86380 86390 1
515484 99515484 1001 86380 86390 1
515310 99515310 1001 86380 86390 1
515404 99515404 1001 86380 86390 1
515475 99515475 1001 86380 86390 1
515079 99515079 1001 86380 86390 1
516493 99516493 1001 86380 86390 1
516444 99516444 1001 86380 86390 1
516114 99516114 1001 86380 86390 1
516207 99516207 1001 86380 86390 1
516084 99516084 1001 86380 86390 1
515918 99515918 1001 86380 86390 1
516540 99516540 1001 86380 86390 1
517253 99517253 1001 86380 86390 1
517191 99517191 1001 86380 86390 1
517244 99517244 1001 86380 86390 1
516927 99516927 1001 86380 86390 1
516771 99516771 1001 86380 86390 1
516862 99516862 1001 86380 86390 1
516905 99516905 1001 86380 86390 1
516856 99516856 1001 86380 86390 1
518054 99518054 1001 86380 86390 1
517841 99517841 1001 86380 86390 1
517763 99517763 1001 86380 86390 1
517783 99517783 1001 86380 86390 1
517889 99517889 1001 86380 86390 1
517710 99517710 1001 86380 86390 1
517635 99517635 1001 86380 86390 1
518976 99518976 1001 86380 86390 1
518857 99518857 1001 86380 86390 1
518909 99518909 1001 86380 86390 1
518936 99518936 1001 86380 86390 1
518770 99518770 1001 86380 86390 1
519770 99519770 1001 86380 86390 1
519468 99519468 1001 86380 86390 1
519562 99519562 1001 86380 86390 1
519602 99519602 1001 86380 86390 1
519491 99519491 1001 86380 86390 1
519232 99519232 1001 86380 86390 1
519353 99519353 1001 86380 86390 1
519355 99519355 1001 86380 86390 1
519281 99519281 1001 86380 86390 1
519321 99519321 1001 86380 86390 1
519949 99519949 1001 86380 86390 1
521351 99521351 1001 86380 86390 1
521004 99521004 1001 86380 86390 1
520984 99520984 1001 86380 86390 1
520998 99520998 1001 86380 86390 1
521515 99521515 1001 86380 86390 1
521565 99521565 1001 86380 86390 1
521956 99521956 1001 86380 86390 1
521799 99521799 1001 86380 86390 1
522471 99522471 1001 86380 86390 1
522423 99522423 1001 86380 86390 1
522335 99522335 1001 86380 86390 1
522948 99522948 1001 86380 86390 1
522913 99522913 1001 86380 86390 1
522817 99522817 1001 86380 86390 1
522667 99522667 1001 86380 86390 1
522577 99522577 1001 86380 86390 1
523766 99523766 1001 86380 86390 1
523910 99523910 1001 86380 86390 1
523917 99523917 1001 86380 86390 1
523599 99523599 1001 86380 86390 1
523600 99523600 1001 86380 86390 1
523485 99523485 1001 86380 86390 1
523528 99523528 1001 86380 86390 1
524071 99524071 1001 86380 86390 1
523954 99523954 1001 86380 86390 1
523987 99523987 1001 86380 86390 1
523978 99523978 1001 86380 86390 1
524969 99524969 1001 86380 86390 1
524792 99524792 1001 86380 86390 1
525413 99525413 1001 86380 86390 1
525262 99525262 1001 86380 86390 1
525267 99525267 1001 86380 86390 1
525281 99525281 1001 86380 86390 1
525079 99525079 1001 86380 86390 1
525146 99525146 1001 86380 86390 1
525097 99525097 1001 86380 86390 1
525677 99525677 1001 86380 86390 1
525681 99525681 1001 86380 86390 1
526201 99526201 1001 86380 86390 1
526435 99526435 1001 86380 86390 1
526437 99526437 1001 86380 86390 1
527177 99527177 1001 86380 86390 1
527181 99527181 1001 86380 86390 1
527007 99527007 1001 86380 86390 1
526747 99526747 1001 86380 86390 1
526724 99526724 1001 86380 86390 1
527338 99527338 1001 86380 86390 1
527342 99527342 1001 86380 86390 1
527346 99527346 1001 86380 86390 1
527977 99527977 1001 86380 86390 1
527865 99527865 1001 86380 86390 1
527488 99527488 1001 86380 86390 1
528160 99528160 1001 86380 86390 1
528858 99528858 1001 86380 86390 1
528848 99528848 1001 86380 86390 1
528592 99528592 1001 86380 86390 1
528671 99528671 1001 86380 86390 1
528602 99528602 1001 86380 86390 1
528286 99528286 1001 86380 86390 1
528379 99528379 1001 86380 86390 1
529045 99529045 1001 86380 86390 1
529488 99529488 1001 86380 86390 1
529424 99529424 1001 86380 86390 1
529301 99529301 1001 86380 86390 1
529216 99529216 1001 86380 86390 1
530553 99530553 1001 86380 86390 1
530428 99530428 1001 86380 86390 1
530454 99530454 1001 86380 86390 1
530381 99530381 1001 86380 86390 1
530463 99530463 1001 86380 86390 1
530153 99530153 1001 86380 86390 1
530343 99530343 1001 86380 86390 1
529982 99529982 1001 86380 86390 1
530744 99530744 1001 86380 86390 1
531069 99531069 1001 86380 86390 1
530871 99530871 1001 86380 86390 1
531528 99531528 1001 86380 86390 1
531438 99531438 1001 86380 86390 1
532160 99532160 1001 86380 86390 1
531999 99531999 1001 86380 86390 1
531690 99531690 1001 86380 86390 1
531609 99531609 1001 86380 86390 1
532393 99532393 1001 86380 86390 1
532703 99532703 1001 86380 86390 1
532535 99532535 1001 86380 86390 1
533181 99533181 1001 86380 86390 1
533458 99533458 1001 86380 86390 1
533549 99533549 1001 86380 86390 1
533370 99533370 1001 86380 86390 1
533352 99533352 1001 86380 86390 1
534364 99534364 1001 86380 86390 1
534159 99534159 1001 86380 86390 1
534136 99534136 1001 86380 86390 1
534838 99534838 1001 86380 86390 1
534737 99534737 1001 86380 86390 1
534854 99534854 1001 86380 86390 1
534792 99534792 1001 86380 86390 1
534715 99534715 1001 86380 86390 1
535203 99535203 1001 86380 86390 1
535703 99535703 1001 86380 86390 1
535561 99535561 1001 86380 86390 1
535713 99535713 1001 86380 86390 1
536138 99536138 1001 86380 86390 1
536396 99536396 1001 86380 86390 1
536487 99536487 1001 86380 86390 1
536345 99536345 1001 86380 86390 1
536960 99536960 1001 86380 86390 1
537051 99537051 1001 86380 86390 1
536776 99536776 1001 86380 86390 1
537875 99537875 1001 86380 86390 1
537660 99537660 1001 86380 86390 1
537523 99537523 1001 86380 86390 1
537420 99537420 1001 86380 86390 1
538700 99538700 1001 86380 86390 1
538727 99538727 1001 86380 86390 1
538776 99538776 1001 86380 86390 1
538586 99538586 1001 86380 86390 1
538566 99538566 1001 86380 86390 1
538262 99538262 1001 86380 86390 1
538370 99538370 1001 86380 86390 1
539632 99539632 1001 86380 86390 1
539396 99539396 1001 86380 86390 1
539269 99539269 1001 86380 86390 1
539830 99539830 1001 86380 86390 1
540456 99540456 1001 86380 86390 1
540587 99540587 1001 86380 86390 1
540641 99540641 1001 86380 86390 1
541115 99541115 1001 86380 86390 1
540685 99540685 1001 86380 86390 1
540860 99540860 1001 86380 86390 1
540706 99540706 1001 86380 86390 1
541476 99541476 1001 86380 86390 1
542016 99542016 1001 86380 86390 1
542045 99542045 1001 86380 86390 1
541949 99541949 1001 86380 86390 1
541614 99541614 1001 86380 86390 1
542157 99542157 1001 86380 86390 1
542186 99542186 1001 86380 86390 1
542180 99542180 1001 86380 86390 1
542718 99542718 1001 86380 86390 1
542670 99542670 1001 86380 86390 1
542494 99542494 1001 86380 86390 1
542461 99542461 1001 86380 86390 1
542335 99542335 1001 86380 86390 1
543631 99543631 1001 86380 86390 1
543749 99543749 1001 86380 86390 1
543367 99543367 1001 86380 86390 1
543204 99543204 1001 86380 86390 1
543838 99543838 1001 86380 86390 1
543866 99543866 1001 86380 86390 1
543879 99543879 1001 86380 86390 1
543778 99543778 1001 86380 86390 1
543870 99543870 1001 86380 86390 1
544214 99544214 1001 86380 86390 1
544064 99544064 1001 86380 86390 1
400046 99400046 1001 86380 86390 1
400167 99400167 1001 86380 86390 1
400340 99400340 1001 86380 86390 1
402992 99402992 1001 86380 86390 1
403615 99403615 1001 86380 86390 1
404480 99404480 1001 86380 86390 1
404735 99404735 1001 86380 86390 1
406484 99406484 1001 86380 86390 1
406569 99406569 1001 86380 86390 1
406889 99406889 1001 86380 86390 1
407415 99407415 1001 86380 86390 1
407409 99407409 1001 86380 86390 1
408175 99408175 1001 86380 86390 1
408284 99408284 1001 86380 86390 1
408317 99408317 1001 86380 86390 1
408883 99408883 1001 86380 86390 1
409339 99409339 1001 86380 86390 1
409466 99409466 1001 86380 86390 1
409449 99409449 1001 86380 86390 1
409599 99409599 1001 86380 86390 1
409778 99409778 1001 86380 86390 1
409957 99409957 1001 86380 86390 1
410141 99410141 1001 86380 86390 1
410931 99410931 1001 86380 86390 1
411091 99411091 1001 86380 86390 1
411613 99411613 1001 86380 86390 1
411944 99411944 1001 86380 86390 1
411932 99411932 1001 86380 86390 1
412089 99412089 1001 86380 86390 1
411860 99411860 1001 86380 86390 1
413456 99413456 1001 86380 86390 1
413648 99413648 1001 86380 86390 1
413533 99413533 1001 86380 86390 1
413685 99413685 1001 86380 86390 1
412539 99412539 1001 86380 86390 1
413840 99413840 1001 86380 86390 1
413932 99413932 1001 86380 86390 1
414025 99414025 1001 86380 86390 1
415028 99415028 1001 86380 86390 1
414933 99414933 1001 86380 86390 1
415086 99415086 1001 86380 86390 1
414894 99414894 1001 86380 86390 1
414881 99414881 1001 86380 86390 1
414586 99414586 1001 86380 86390 1
414333 99414333 1001 86380 86390 1
414494 99414494 1001 86380 86390 1
414154 99414154 1001 86380 86390 1
415367 99415367 1001 86380 86390 1
415363 99415363 1001 86380 86390 1
416757 99416757 1001 86380 86390 1
416966 99416966 1001 86380 86390 1
416492 99416492 1001 86380 86390 1
416140 99416140 1001 86380 86390 1
416108 99416108 1001 86380 86390 1
415966 99415966 1001 86380 86390 1
417202 99417202 1001 86380 86390 1
417455 99417455 1001 86380 86390 1
418513 99418513 1001 86380 86390 1
418720 99418720 1001 86380 86390 1
418303 99418303 1001 86380 86390 1
418122 99418122 1001 86380 86390 1
418353 99418353 1001 86380 86390 1
418008 99418008 1001 86380 86390 1
419045 99419045 1001 86380 86390 1
420240 99420240 1001 86380 86390 1
420249 99420249 1001 86380 86390 1
419677 99419677 1001 86380 86390 1
419762 99419762 1001 86380 86390 1
420053 99420053 1001 86380 86390 1
419964 99419964 1001 86380 86390 1
419429 99419429 1001 86380 86390 1
419623 99419623 1001 86380 86390 1
420589 99420589 1001 86380 86390 1
421742 99421742 1001 86380 86390 1
421190 99421190 1001 86380 86390 1
420952 99420952 1001 86380 86390 1
420905 99420905 1001 86380 86390 1
422435 99422435 1001 86380 86390 1
422266 99422266 1001 86380 86390 1
422525 99422525 1001 86380 86390 1
423570 99423570 1001 86380 86390 1
423916 99423916 1001 86380 86390 1
423797 99423797 1001 86380 86390 1
424072 99424072 1001 86380 86390 1
424132 99424132 1001 86380 86390 1
423901 99423901 1001 86380 86390 1
425200 99425200 1001 86380 86390 1
425114 99425114 1001 86380 86390 1
425000 99425000 1001 86380 86390 1
424271 99424271 1001 86380 86390 1
424195 99424195 1001 86380 86390 1
424558 99424558 1001 86380 86390 1
426717 99426717 1001 86380 86390 1
426851 99426851 1001 86380 86390 1
426751 99426751 1001 86380 86390 1
426739 99426739 1001 86380 86390 1
427535 99427535 1001 86380 86390 1
427689 99427689 1001 86380 86390 1
427746 99427746 1001 86380 86390 1
430065 99430065 1001 86380 86390 1
429964 99429964 1001 86380 86390 1
430239 99430239 1001 86380 86390 1
429872 99429872 1001 86380 86390 1
429945 99429945 1001 86380 86390 1
429552 99429552 1001 86380 86390 1
430549 99430549 1001 86380 86390 1
430593 99430593 1001 86380 86390 1
431864 99431864 1001 86380 86390 1
431922 99431922 1001 86380 86390 1
431842 99431842 1001 86380 86390 1
431876 99431876 1001 86380 86390 1
431372 99431372 1001 86380 86390 1
431503 99431503 1001 86380 86390 1
433621 99433621 1001 86380 86390 1
433703 99433703 1001 86380 86390 1
433053 99433053 1001 86380 86390 1
432776 99432776 1001 86380 86390 1
433966 99433966 1001 86380 86390 1
435039 99435039 1001 86380 86390 1
435303 99435303 1001 86380 86390 1
434640 99434640 1001 86380 86390 1
434832 99434832 1001 86380 86390 1
434172 99434172 1001 86380 86390 1
434182 99434182 1001 86380 86390 1
435543 99435543 1001 86380 86390 1
435453 99435453 1001 86380 86390 1
436875 99436875 1001 86380 86390 1
436903 99436903 1001 86380 86390 1
436423 99436423 1001 86380 86390 1
436621 99436621 1001 86380 86390 1
437321 99437321 1001 86380 86390 1
437309 99437309 1001 86380 86390 1
300500 99300500 1001 86380 86390 1
300276 99300276 1001 86380 86390 1
300907 99300907 1001 86380 86390 1
301158 99301158 1001 86380 86390 1
301176 99301176 1001 86380 86390 1
300985 99300985 1001 86380 86390 1
301011 99301011 1001 86380 86390 1
301012 99301012 1001 86380 86390 1
301681 99301681 1001 86380 86390 1
301675 99301675 1001 86380 86390 1
301728 99301728 1001 86380 86390 1
302364 99302364 1001 86380 86390 1
301943 99301943 1001 86380 86390 1
301818 99301818 1001 86380 86390 1
302432 99302432 1001 86380 86390 1
302525 99302525 1001 86380 86390 1
303059 99303059 1001 86380 86390 1
303124 99303124 1001 86380 86390 1
302846 99302846 1001 86380 86390 1
302880 99302880 1001 86380 86390 1
302932 99302932 1001 86380 86390 1
302748 99302748 1001 86380 86390 1
302727 99302727 1001 86380 86390 1
303238 99303238 1001 86380 86390 1
303989 99303989 1001 86380 86390 1
303729 99303729 1001 86380 86390 1
303693 99303693 1001 86380 86390 1
303463 99303463 1001 86380 86390 1
304124 99304124 1001 86380 86390 1
304034 99304034 1001 86380 86390 1
304763 99304763 1001 86380 86390 1
304675 99304675 1001 86380 86390 1
304552 99304552 1001 86380 86390 1
304508 99304508 1001 86380 86390 1
304429 99304429 1001 86380 86390 1
305036 99305036 1001 86380 86390 1
305621 99305621 1001 86380 86390 1
305523 99305523 1001 86380 86390 1
305479 99305479 1001 86380 86390 1
305306 99305306 1001 86380 86390 1
500126 99500126 1001 86380 86390 1
305065 99305065 1001 86380 86390 1
500067 99500067 1001 86380 86390 1
500764 99500764 1001 86380 86390 1
500612 99500612 1001 86380 86390 1
500335 99500335 1001 86380 86390 1
500350 99500350 1001 86380 86390 1
500977 99500977 1001 86380 86390 1
501544 99501544 1001 86380 86390 1
501585 99501585 1001 86380 86390 1
501522 99501522 1001 86380 86390 1
501270 99501270 1001 86380 86390 1
501415 99501415 1001 86380 86390 1
501164 99501164 1001 86380 86390 1
501113 99501113 1001 86380 86390 1
501065 99501065 1001 86380 86390 1
501840 99501840 1001 86380 86390 1
502311 99502311 1001 86380 86390 1
502449 99502449 1001 86380 86390 1
502116 99502116 1001 86380 86390 1
502039 99502039 1001 86380 86390 1
503114 99503114 1001 86380 86390 1
503265 99503265 1001 86380 86390 1
503014 99503014 1001 86380 86390 1
502899 99502899 1001 86380 86390 1
503976 99503976 1001 86380 86390 1
504025 99504025 1001 86380 86390 1
503545 99503545 1001 86380 86390 1
504181 99504181 1001 86380 86390 1
504291 99504291 1001 86380 86390 1
504786 99504786 1001 86380 86390 1
504690 99504690 1001 86380 86390 1
504402 99504402 1001 86380 86390 1
504509 99504509 1001 86380 86390 1
504359 99504359 1001 86380 86390 1
505107 99505107 1001 86380 86390 1
505745 99505745 1001 86380 86390 1
505679 99505679 1001 86380 86390 1
505519 99505519 1001 86380 86390 1
505909 99505909 1001 86380 86390 1
505800 99505800 1001 86380 86390 1
506466 99506466 1001 86380 86390 1
506602 99506602 1001 86380 86390 1
507358 99507358 1001 86380 86390 1
507348 99507348 1001 86380 86390 1
507020 99507020 1001 86380 86390 1
506898 99506898 1001 86380 86390 1
506862 99506862 1001 86380 86390 1
508217 99508217 1001 86380 86390 1
508152 99508152 1001 86380 86390 1
508170 99508170 1001 86380 86390 1
508209 99508209 1001 86380 86390 1
507875 99507875 1001 86380 86390 1
508037 99508037 1001 86380 86390 1
508263 99508263 1001 86380 86390 1
508319 99508319 1001 86380 86390 1
508438 99508438 1001 86380 86390 1
508309 99508309 1001 86380 86390 1
508889 99508889 1001 86380 86390 1
508791 99508791 1001 86380 86390 1
508781 99508781 1001 86380 86390 1
508682 99508682 1001 86380 86390 1
508612 99508612 1001 86380 86390 1
508588 99508588 1001 86380 86390 1
509090 99509090 1001 86380 86390 1
509718 99509718 1001 86380 86390 1
509573 99509573 1001 86380 86390 1
509588 99509588 1001 86380 86390 1
509307 99509307 1001 86380 86390 1
509400 99509400 1001 86380 86390 1
510017 99510017 1001 86380 86390 1
510461 99510461 1001 86380 86390 1
510333 99510333 1001 86380 86390 1
510787 99510787 1001 86380 86390 1
511553 99511553 1001 86380 86390 1
511510 99511510 1001 86380 86390 1
511237 99511237 1001 86380 86390 1
511041 99511041 1001 86380 86390 1
512157 99512157 1001 86380 86390 1
511988 99511988 1001 86380 86390 1
511913 99511913 1001 86380 86390 1
511960 99511960 1001 86380 86390 1
511794 99511794 1001 86380 86390 1
513117 99513117 1001 86380 86390 1
512861 99512861 1001 86380 86390 1
512853 99512853 1001 86380 86390 1
512996 99512996 1001 86380 86390 1
512869 99512869 1001 86380 86390 1
513286 99513286 1001 86380 86390 1
513368 99513368 1001 86380 86390 1
513938 99513938 1001 86380 86390 1
513787 99513787 1001 86380 86390 1
513529 99513529 1001 86380 86390 1
513453 99513453 1001 86380 86390 1
513505 99513505 1001 86380 86390 1
514088 99514088 1001 86380 86390 1
514142 99514142 1001 86380 86390 1
514821 99514821 1001 86380 86390 1
514750 99514750 1001 86380 86390 1
514477 99514477 1001 86380 86390 1
514572 99514572 1001 86380 86390 1
514242 99514242 1001 86380 86390 1
514260 99514260 1001 86380 86390 1
515049 99515049 1001 86380 86390 1
515017 99515017 1001 86380 86390 1
514941 99514941 1001 86380 86390 1
514995 99514995 1001 86380 86390 1
515664 99515664 1001 86380 86390 1
515678 99515678 1001 86380 86390 1
515461 99515461 1001 86380 86390 1
515280 99515280 1001 86380 86390 1
515184 99515184 1001 86380 86390 1
515771 99515771 1001 86380 86390 1
515728 99515728 1001 86380 86390 1
516396 99516396 1001 86380 86390 1
516402 99516402 1001 86380 86390 1
516150 99516150 1001 86380 86390 1
515960 99515960 1001 86380 86390 1
516519 99516519 1001 86380 86390 1
516665 99516665 1001 86380 86390 1
516641 99516641 1001 86380 86390 1
516622 99516622 1001 86380 86390 1
517221 99517221 1001 86380 86390 1
517124 99517124 1001 86380 86390 1
516849 99516849 1001 86380 86390 1
516915 99516915 1001 86380 86390 1
517453 99517453 1001 86380 86390 1
517364 99517364 1001 86380 86390 1
517393 99517393 1001 86380 86390 1
517461 99517461 1001 86380 86390 1
517977 99517977 1001 86380 86390 1
518055 99518055 1001 86380 86390 1
517804 99517804 1001 86380 86390 1
517664 99517664 1001 86380 86390 1
517564 99517564 1001 86380 86390 1
518319 99518319 1001 86380 86390 1
518163 99518163 1001 86380 86390 1
518722 99518722 1001 86380 86390 1
518676 99518676 1001 86380 86390 1
518419 99518419 1001 86380 86390 1
518552 99518552 1001 86380 86390 1
518492 99518492 1001 86380 86390 1
519094 99519094 1001 86380 86390 1
519682 99519682 1001 86380 86390 1
519497 99519497 1001 86380 86390 1
519463 99519463 1001 86380 86390 1
519502 99519502 1001 86380 86390 1
519528 99519528 1001 86380 86390 1
519413 99519413 1001 86380 86390 1
519395 99519395 1001 86380 86390 1
519867 99519867 1001 86380 86390 1
520612 99520612 1001 86380 86390 1
520305 99520305 1001 86380 86390 1
520358 99520358 1001 86380 86390 1
520164 99520164 1001 86380 86390 1
520168 99520168 1001 86380 86390 1
520083 99520083 1001 86380 86390 1
521394 99521394 1001 86380 86390 1
521373 99521373 1001 86380 86390 1
521123 99521123 1001 86380 86390 1
521075 99521075 1001 86380 86390 1
521218 99521218 1001 86380 86390 1
521130 99521130 1001 86380 86390 1
521234 99521234 1001 86380 86390 1
520875 99520875 1001 86380 86390 1
520902 99520902 1001 86380 86390 1
520920 99520920 1001 86380 86390 1
521620 99521620 1001 86380 86390 1
521595 99521595 1001 86380 86390 1
522276 99522276 1001 86380 86390 1
522097 99522097 1001 86380 86390 1
521938 99521938 1001 86380 86390 1
521683 99521683 1001 86380 86390 1
523005 99523005 1001 86380 86390 1
522735 99522735 1001 86380 86390 1
522713 99522713 1001 86380 86390 1
522590 99522590 1001 86380 86390 1
522673 99522673 1001 86380 86390 1
522546 99522546 1001 86380 86390 1
522624 99522624 1001 86380 86390 1
523147 99523147 1001 86380 86390 1
523730 99523730 1001 86380 86390 1
523415 99523415 1001 86380 86390 1
523364 99523364 1001 86380 86390 1
524481 99524481 1001 86380 86390 1
524276 99524276 1001 86380 86390 1
524897 99524897 1001 86380 86390 1
525559 99525559 1001 86380 86390 1
525071 99525071 1001 86380 86390 1
525779 99525779 1001 86380 86390 1
525628 99525628 1001 86380 86390 1
525786 99525786 1001 86380 86390 1
526346 99526346 1001 86380 86390 1
526114 99526114 1001 86380 86390 1
526038 99526038 1001 86380 86390 1
525936 99525936 1001 86380 86390 1
526589 99526589 1001 86380 86390 1
527054 99527054 1001 86380 86390 1
526985 99526985 1001 86380 86390 1
527375 99527375 1001 86380 86390 1
527286 99527286 1001 86380 86390 1
527393 99527393 1001 86380 86390 1
527419 99527419 1001 86380 86390 1
527873 99527873 1001 86380 86390 1
527710 99527710 1001 86380 86390 1
527649 99527649 1001 86380 86390 1
527463 99527463 1001 86380 86390 1
527621 99527621 1001 86380 86390 1
528257 99528257 1001 86380 86390 1
528709 99528709 1001 86380 86390 1
528877 99528877 1001 86380 86390 1
528644 99528644 1001 86380 86390 1
528519 99528519 1001 86380 86390 1
528443 99528443 1001 86380 86390 1
528314 99528314 1001 86380 86390 1
528485 99528485 1001 86380 86390 1
529030 99529030 1001 86380 86390 1
529095 99529095 1001 86380 86390 1
528956 99528956 1001 86380 86390 1
528945 99528945 1001 86380 86390 1
529600 99529600 1001 86380 86390 1
529615 99529615 1001 86380 86390 1
529706 99529706 1001 86380 86390 1
529619 99529619 1001 86380 86390 1
529423 99529423 1001 86380 86390 1
529453 99529453 1001 86380 86390 1
529469 99529469 1001 86380 86390 1
529778 99529778 1001 86380 86390 1
530531 99530531 1001 86380 86390 1
530382 99530382 1001 86380 86390 1
530076 99530076 1001 86380 86390 1
530695 99530695 1001 86380 86390 1
530634 99530634 1001 86380 86390 1
531303 99531303 1001 86380 86390 1
531356 99531356 1001 86380 86390 1
531007 99531007 1001 86380 86390 1
530767 99530767 1001 86380 86390 1
531546 99531546 1001 86380 86390 1
531561 99531561 1001 86380 86390 1
532142 99532142 1001 86380 86390 1
532011 99532011 1001 86380 86390 1
531820 99531820 1001 86380 86390 1
531986 99531986 1001 86380 86390 1
532264 99532264 1001 86380 86390 1
532853 99532853 1001 86380 86390 1
532969 99532969 1001 86380 86390 1
532987 99532987 1001 86380 86390 1
532938 99532938 1001 86380 86390 1
532736 99532736 1001 86380 86390 1
532646 99532646 1001 86380 86390 1
532630 99532630 1001 86380 86390 1
532458 99532458 1001 86380 86390 1
532576 99532576 1001 86380 86390 1
532602 99532602 1001 86380 86390 1
533044 99533044 1001 86380 86390 1
533190 99533190 1001 86380 86390 1
533472 99533472 1001 86380 86390 1
533475 99533475 1001 86380 86390 1
533532 99533532 1001 86380 86390 1
533251 99533251 1001 86380 86390 1
533317 99533317 1001 86380 86390 1
534035 99534035 1001 86380 86390 1
534504 99534504 1001 86380 86390 1
534547 99534547 1001 86380 86390 1
534549 99534549 1001 86380 86390 1
534627 99534627 1001 86380 86390 1
534466 99534466 1001 86380 86390 1
534223 99534223 1001 86380 86390 1
534837 99534837 1001 86380 86390 1
534832 99534832 1001 86380 86390 1
534717 99534717 1001 86380 86390 1
534782 99534782 1001 86380 86390 1
535373 99535373 1001 86380 86390 1
535465 99535465 1001 86380 86390 1
535389 99535389 1001 86380 86390 1
535124 99535124 1001 86380 86390 1
535032 99535032 1001 86380 86390 1
534932 99534932 1001 86380 86390 1
535537 99535537 1001 86380 86390 1
536289 99536289 1001 86380 86390 1
536316 99536316 1001 86380 86390 1
536150 99536150 1001 86380 86390 1
536014 99536014 1001 86380 86390 1
536105 99536105 1001 86380 86390 1
536020 99536020 1001 86380 86390 1
535780 99535780 1001 86380 86390 1
535918 99535918 1001 86380 86390 1
536346 99536346 1001 86380 86390 1
536533 99536533 1001 86380 86390 1
536445 99536445 1001 86380 86390 1
536475 99536475 1001 86380 86390 1
536983 99536983 1001 86380 86390 1
537002 99537002 1001 86380 86390 1
537019 99537019 1001 86380 86390 1
537058 99537058 1001 86380 86390 1
536901 99536901 1001 86380 86390 1
537190 99537190 1001 86380 86390 1
537284 99537284 1001 86380 86390 1
537928 99537928 1001 86380 86390 1
537578 99537578 1001 86380 86390 1
537575 99537575 1001 86380 86390 1
537421 99537421 1001 86380 86390 1
537451 99537451 1001 86380 86390 1
537465 99537465 1001 86380 86390 1
538006 99538006 1001 86380 86390 1
538169 99538169 1001 86380 86390 1
538660 99538660 1001 86380 86390 1
538734 99538734 1001 86380 86390 1
538545 99538545 1001 86380 86390 1
538430 99538430 1001 86380 86390 1
538588 99538588 1001 86380 86390 1
538355 99538355 1001 86380 86390 1
538402 99538402 1001 86380 86390 1
538821 99538821 1001 86380 86390 1
539071 99539071 1001 86380 86390 1
539202 99539202 1001 86380 86390 1
539735 99539735 1001 86380 86390 1
539829 99539829 1001 86380 86390 1
540298 99540298 1001 86380 86390 1
540095 99540095 1001 86380 86390 1
540191 99540191 1001 86380 86390 1
540534 99540534 1001 86380 86390 1
541141 99541141 1001 86380 86390 1
541154 99541154 1001 86380 86390 1
541196 99541196 1001 86380 86390 1
541172 99541172 1001 86380 86390 1
540928 99540928 1001 86380 86390 1
541058 99541058 1001 86380 86390 1
541323 99541323 1001 86380 86390 1
541817 99541817 1001 86380 86390 1
541565 99541565 1001 86380 86390 1
541585 99541585 1001 86380 86390 1
541613 99541613 1001 86380 86390 1
542871 99542871 1001 86380 86390 1
542840 99542840 1001 86380 86390 1
542552 99542552 1001 86380 86390 1
542450 99542450 1001 86380 86390 1
542491 99542491 1001 86380 86390 1
543752 99543752 1001 86380 86390 1
543715 99543715 1001 86380 86390 1
543765 99543765 1001 86380 86390 1
543510 99543510 1001 86380 86390 1
543190 99543190 1001 86380 86390 1
543274 99543274 1001 86380 86390 1
544532 99544532 1001 86380 86390 1
544294 99544294 1001 86380 86390 1
544284 99544284 1001 86380 86390 1
544300 99544300 1001 86380 86390 1
544135 99544135 1001 86380 86390 1
544730 99544730 1001 86380 86390 1
544666 99544666 1001 86380 86390 1
544720 99544720 1001 86380 86390 1
508637 1028 1001 70406 70505 1
400147 99400147 1001 86380 86390 1
400462 99400462 1001 86380 86390 1
400664 99400664 1001 86380 86390 1
401234 99401234 1001 86380 86390 1
402820 99402820 1001 86380 86390 1
402949 99402949 1001 86380 86390 1
403269 99403269 1001 86380 86390 1
403385 99403385 1001 86380 86390 1
403918 99403918 1001 86380 86390 1
403837 99403837 1001 86380 86390 1
404061 99404061 1001 86380 86390 1
404448 99404448 1001 86380 86390 1
404533 99404533 1001 86380 86390 1
404610 99404610 1001 86380 86390 1
404905 99404905 1001 86380 86390 1
404916 99404916 1001 86380 86390 1
404924 99404924 1001 86380 86390 1
405393 99405393 1001 86380 86390 1
406005 99406005 1001 86380 86390 1
406313 99406313 1001 86380 86390 1
406366 99406366 1001 86380 86390 1
406403 99406403 1001 86380 86390 1
406938 99406938 1001 86380 86390 1
407123 99407123 1001 86380 86390 1
407341 99407341 1001 86380 86390 1
407802 99407802 1001 86380 86390 1
407973 99407973 1001 86380 86390 1
407927 99407927 1001 86380 86390 1
408438 99408438 1001 86380 86390 1
408605 99408605 1001 86380 86390 1
408858 99408858 1001 86380 86390 1
409035 99409035 1001 86380 86390 1
409527 99409527 1001 86380 86390 1
409877 99409877 1001 86380 86390 1
409910 99409910 1001 86380 86390 1
409993 99409993 1001 86380 86390 1
410207 99410207 1001 86380 86390 1
410704 99410704 1001 86380 86390 1
410844 99410844 1001 86380 86390 1
411160 99411160 1001 86380 86390 1
411714 99411714 1001 86380 86390 1
411971 99411971 1001 86380 86390 1
412257 99412257 1001 86380 86390 1
413504 99413504 1001 86380 86390 1
413531 99413531 1001 86380 86390 1
413309 99413309 1001 86380 86390 1
413071 99413071 1001 86380 86390 1
412967 99412967 1001 86380 86390 1
413236 99413236 1001 86380 86390 1
412640 99412640 1001 86380 86390 1
412756 99412756 1001 86380 86390 1
415253 99415253 1001 86380 86390 1
415058 99415058 1001 86380 86390 1
414930 99414930 1001 86380 86390 1
415234 99415234 1001 86380 86390 1
414390 99414390 1001 86380 86390 1
414153 99414153 1001 86380 86390 1
415644 99415644 1001 86380 86390 1
415390 99415390 1001 86380 86390 1
415358 99415358 1001 86380 86390 1
416861 99416861 1001 86380 86390 1
416682 99416682 1001 86380 86390 1
417050 99417050 1001 86380 86390 1
417597 99417597 1001 86380 86390 1
418102 99418102 1001 86380 86390 1
418039 99418039 1001 86380 86390 1
418322 99418322 1001 86380 86390 1
418242 99418242 1001 86380 86390 1
418354 99418354 1001 86380 86390 1
417823 99417823 1001 86380 86390 1
419097 99419097 1001 86380 86390 1
418868 99418868 1001 86380 86390 1
418926 99418926 1001 86380 86390 1
418839 99418839 1001 86380 86390 1
419753 99419753 1001 86380 86390 1
419657 99419657 1001 86380 86390 1
419365 99419365 1001 86380 86390 1
419479 99419479 1001 86380 86390 1
419287 99419287 1001 86380 86390 1
420773 99420773 1001 86380 86390 1
420816 99420816 1001 86380 86390 1
420471 99420471 1001 86380 86390 1
420453 99420453 1001 86380 86390 1
422116 99422116 1001 86380 86390 1
421296 99421296 1001 86380 86390 1
421511 99421511 1001 86380 86390 1
420912 99420912 1001 86380 86390 1
421099 99421099 1001 86380 86390 1
422507 99422507 1001 86380 86390 1
422344 99422344 1001 86380 86390 1
423680 99423680 1001 86380 86390 1
423334 99423334 1001 86380 86390 1
423699 99423699 1001 86380 86390 1
423499 99423499 1001 86380 86390 1
423048 99423048 1001 86380 86390 1
422979 99422979 1001 86380 86390 1
422580 99422580 1001 86380 86390 1
422663 99422663 1001 86380 86390 1
424055 99424055 1001 86380 86390 1
424700 99424700 1001 86380 86390 1
424769 99424769 1001 86380 86390 1
424635 99424635 1001 86380 86390 1
424186 99424186 1001 86380 86390 1
424454 99424454 1001 86380 86390 1
425580 99425580 1001 86380 86390 1
425668 99425668 1001 86380 86390 1
425772 99425772 1001 86380 86390 1
427036 99427036 1001 86380 86390 1
427034 99427034 1001 86380 86390 1
426855 99426855 1001 86380 86390 1
426688 99426688 1001 86380 86390 1
425854 99425854 1001 86380 86390 1
427145 99427145 1001 86380 86390 1
427424 99427424 1001 86380 86390 1
427252 99427252 1001 86380 86390 1
427340 99427340 1001 86380 86390 1
428361 99428361 1001 86380 86390 1
428163 99428163 1001 86380 86390 1
428261 99428261 1001 86380 86390 1
427618 99427618 1001 86380 86390 1
428779 99428779 1001 86380 86390 1
428873 99428873 1001 86380 86390 1
429153 99429153 1001 86380 86390 1
430117 99430117 1001 86380 86390 1
429991 99429991 1001 86380 86390 1
430327 99430327 1001 86380 86390 1
429721 99429721 1001 86380 86390 1
429699 99429699 1001 86380 86390 1
429496 99429496 1001 86380 86390 1
429330 99429330 1001 86380 86390 1
430603 99430603 1001 86380 86390 1
431788 99431788 1001 86380 86390 1
431607 99431607 1001 86380 86390 1
431243 99431243 1001 86380 86390 1
432370 99432370 1001 86380 86390 1
432199 99432199 1001 86380 86390 1
433503 99433503 1001 86380 86390 1
433717 99433717 1001 86380 86390 1
433241 99433241 1001 86380 86390 1
433031 99433031 1001 86380 86390 1
432651 99432651 1001 86380 86390 1
432632 99432632 1001 86380 86390 1
432734 99432734 1001 86380 86390 1
432571 99432571 1001 86380 86390 1
432787 99432787 1001 86380 86390 1
434001 99434001 1001 86380 86390 1
433917 99433917 1001 86380 86390 1
434074 99434074 1001 86380 86390 1
433806 99433806 1001 86380 86390 1
435315 99435315 1001 86380 86390 1
435370 99435370 1001 86380 86390 1
435238 99435238 1001 86380 86390 1
434900 99434900 1001 86380 86390 1
434604 99434604 1001 86380 86390 1
434495 99434495 1001 86380 86390 1
434306 99434306 1001 86380 86390 1
435860 99435860 1001 86380 86390 1
436992 99436992 1001 86380 86390 1
437012 99437012 1001 86380 86390 1
300073 99300073 1001 86380 86390 1
300538 99300538 1001 86380 86390 1
300590 99300590 1001 86380 86390 1
300471 99300471 1001 86380 86390 1
300497 99300497 1001 86380 86390 1
300362 99300362 1001 86380 86390 1
300181 99300181 1001 86380 86390 1
300825 99300825 1001 86380 86390 1
300904 99300904 1001 86380 86390 1
301496 99301496 1001 86380 86390 1
301549 99301549 1001 86380 86390 1
301323 99301323 1001 86380 86390 1
301171 99301171 1001 86380 86390 1
300950 99300950 1001 86380 86390 1
300991 99300991 1001 86380 86390 1
301084 99301084 1001 86380 86390 1
301613 99301613 1001 86380 86390 1
302256 99302256 1001 86380 86390 1
302169 99302169 1001 86380 86390 1
302043 99302043 1001 86380 86390 1
302121 99302121 1001 86380 86390 1
301894 99301894 1001 86380 86390 1
301964 99301964 1001 86380 86390 1
302573 99302573 1001 86380 86390 1
302467 99302467 1001 86380 86390 1
302913 99302913 1001 86380 86390 1
302717 99302717 1001 86380 86390 1
302758 99302758 1001 86380 86390 1
302737 99302737 1001 86380 86390 1
303260 99303260 1001 86380 86390 1
303289 99303289 1001 86380 86390 1
303982 99303982 1001 86380 86390 1
303997 99303997 1001 86380 86390 1
303908 99303908 1001 86380 86390 1
303617 99303617 1001 86380 86390 1
304143 99304143 1001 86380 86390 1
304744 99304744 1001 86380 86390 1
304858 99304858 1001 86380 86390 1
304563 99304563 1001 86380 86390 1
304467 99304467 1001 86380 86390 1
304468 99304468 1001 86380 86390 1
304457 99304457 1001 86380 86390 1
305468 99305468 1001 86380 86390 1
500181 99500181 1001 86380 86390 1
500626 99500626 1001 86380 86390 1
500705 99500705 1001 86380 86390 1
500408 99500408 1001 86380 86390 1
500294 99500294 1001 86380 86390 1
500926 99500926 1001 86380 86390 1
501490 99501490 1001 86380 86390 1
501571 99501571 1001 86380 86390 1
501292 99501292 1001 86380 86390 1
501389 99501389 1001 86380 86390 1
501261 99501261 1001 86380 86390 1
501162 99501162 1001 86380 86390 1
501176 99501176 1001 86380 86390 1
501144 99501144 1001 86380 86390 1
501746 99501746 1001 86380 86390 1
502332 99502332 1001 86380 86390 1
501888 99501888 1001 86380 86390 1
502619 99502619 1001 86380 86390 1
502645 99502645 1001 86380 86390 1
503270 99503270 1001 86380 86390 1
503247 99503247 1001 86380 86390 1
503172 99503172 1001 86380 86390 1
503212 99503212 1001 86380 86390 1
502941 99502941 1001 86380 86390 1
502726 99502726 1001 86380 86390 1
502715 99502715 1001 86380 86390 1
503925 99503925 1001 86380 86390 1
503906 99503906 1001 86380 86390 1
503794 99503794 1001 86380 86390 1
503589 99503589 1001 86380 86390 1
503602 99503602 1001 86380 86390 1
503655 99503655 1001 86380 86390 1
503696 99503696 1001 86380 86390 1
503544 99503544 1001 86380 86390 1
504147 99504147 1001 86380 86390 1
504134 99504134 1001 86380 86390 1
504304 99504304 1001 86380 86390 1
504816 99504816 1001 86380 86390 1
504872 99504872 1001 86380 86390 1
504837 99504837 1001 86380 86390 1
504721 99504721 1001 86380 86390 1
504364 99504364 1001 86380 86390 1
504419 99504419 1001 86380 86390 1
504420 99504420 1001 86380 86390 1
504395 99504395 1001 86380 86390 1
505046 99505046 1001 86380 86390 1
505138 99505138 1001 86380 86390 1
505062 99505062 1001 86380 86390 1
505719 99505719 1001 86380 86390 1
505612 99505612 1001 86380 86390 1
505513 99505513 1001 86380 86390 1
505477 99505477 1001 86380 86390 1
505406 99505406 1001 86380 86390 1
505152 99505152 1001 86380 86390 1
505338 99505338 1001 86380 86390 1
505843 99505843 1001 86380 86390 1
506422 99506422 1001 86380 86390 1
506591 99506591 1001 86380 86390 1
506294 99506294 1001 86380 86390 1
506273 99506273 1001 86380 86390 1
506172 99506172 1001 86380 86390 1
506058 99506058 1001 86380 86390 1
506644 99506644 1001 86380 86390 1
507156 99507156 1001 86380 86390 1
507134 99507134 1001 86380 86390 1
506987 99506987 1001 86380 86390 1
506819 99506819 1001 86380 86390 1
506899 99506899 1001 86380 86390 1
506836 99506836 1001 86380 86390 1
506928 99506928 1001 86380 86390 1
507471 99507471 1001 86380 86390 1
507524 99507524 1001 86380 86390 1
507564 99507564 1001 86380 86390 1
507479 99507479 1001 86380 86390 1
508203 99508203 1001 86380 86390 1
508076 99508076 1001 86380 86390 1
507880 99507880 1001 86380 86390 1
507658 99507658 1001 86380 86390 1
509025 99509025 1001 86380 86390 1
508800 99508800 1001 86380 86390 1
508645 99508645 1001 86380 86390 1
509172 99509172 1001 86380 86390 1
509695 99509695 1001 86380 86390 1
509633 99509633 1001 86380 86390 1
509673 99509673 1001 86380 86390 1
509687 99509687 1001 86380 86390 1
509498 99509498 1001 86380 86390 1
509293 99509293 1001 86380 86390 1
509364 99509364 1001 86380 86390 1
510057 99510057 1001 86380 86390 1
510612 99510612 1001 86380 86390 1
510699 99510699 1001 86380 86390 1
510529 99510529 1001 86380 86390 1
510593 99510593 1001 86380 86390 1
510610 99510610 1001 86380 86390 1
510512 99510512 1001 86380 86390 1
510388 99510388 1001 86380 86390 1
510326 99510326 1001 86380 86390 1
510291 99510291 1001 86380 86390 1
510846 99510846 1001 86380 86390 1
511399 99511399 1001 86380 86390 1
511352 99511352 1001 86380 86390 1
511150 99511150 1001 86380 86390 1
511255 99511255 1001 86380 86390 1
511679 99511679 1001 86380 86390 1
511698 99511698 1001 86380 86390 1
511725 99511725 1001 86380 86390 1
511648 99511648 1001 86380 86390 1
512352 99512352 1001 86380 86390 1
512108 99512108 1001 86380 86390 1
512014 99512014 1001 86380 86390 1
511893 99511893 1001 86380 86390 1
511819 99511819 1001 86380 86390 1
513040 99513040 1001 86380 86390 1
512980 99512980 1001 86380 86390 1
512917 99512917 1001 86380 86390 1
513282 99513282 1001 86380 86390 1
513257 99513257 1001 86380 86390 1
513799 99513799 1001 86380 86390 1
513810 99513810 1001 86380 86390 1
513708 99513708 1001 86380 86390 1
513827 99513827 1001 86380 86390 1
514205 99514205 1001 86380 86390 1
514781 99514781 1001 86380 86390 1
514807 99514807 1001 86380 86390 1
514700 99514700 1001 86380 86390 1
514507 99514507 1001 86380 86390 1
514288 99514288 1001 86380 86390 1
514358 99514358 1001 86380 86390 1
514400 99514400 1001 86380 86390 1
514992 99514992 1001 86380 86390 1
515284 99515284 1001 86380 86390 1
515720 99515720 1001 86380 86390 1
515870 99515870 1001 86380 86390 1
516311 99516311 1001 86380 86390 1
516442 99516442 1001 86380 86390 1
516033 99516033 1001 86380 86390 1
516981 99516981 1001 86380 86390 1
517089 99517089 1001 86380 86390 1
516835 99516835 1001 86380 86390 1
516843 99516843 1001 86380 86390 1
517801 99517801 1001 86380 86390 1
517897 99517897 1001 86380 86390 1
518207 99518207 1001 86380 86390 1
518929 99518929 1001 86380 86390 1
518917 99518917 1001 86380 86390 1
518417 99518417 1001 86380 86390 1
519025 99519025 1001 86380 86390 1
519647 99519647 1001 86380 86390 1
519505 99519505 1001 86380 86390 1
519457 99519457 1001 86380 86390 1
519510 99519510 1001 86380 86390 1
519910 99519910 1001 86380 86390 1
519821 99519821 1001 86380 86390 1
520622 99520622 1001 86380 86390 1
520469 99520469 1001 86380 86390 1
520630 99520630 1001 86380 86390 1
520402 99520402 1001 86380 86390 1
520187 99520187 1001 86380 86390 1
520057 99520057 1001 86380 86390 1
520831 99520831 1001 86380 86390 1
521338 99521338 1001 86380 86390 1
521423 99521423 1001 86380 86390 1
521455 99521455 1001 86380 86390 1
521148 99521148 1001 86380 86390 1
520869 99520869 1001 86380 86390 1
521618 99521618 1001 86380 86390 1
522189 99522189 1001 86380 86390 1
521958 99521958 1001 86380 86390 1
522048 99522048 1001 86380 86390 1
521937 99521937 1001 86380 86390 1
522072 99522072 1001 86380 86390 1
521726 99521726 1001 86380 86390 1
522477 99522477 1001 86380 86390 1
522796 99522796 1001 86380 86390 1
522616 99522616 1001 86380 86390 1
522528 99522528 1001 86380 86390 1
522607 99522607 1001 86380 86390 1
522595 99522595 1001 86380 86390 1
523311 99523311 1001 86380 86390 1
523884 99523884 1001 86380 86390 1
523749 99523749 1001 86380 86390 1
523376 99523376 1001 86380 86390 1
523455 99523455 1001 86380 86390 1
524004 99524004 1001 86380 86390 1
524807 99524807 1001 86380 86390 1
524874 99524874 1001 86380 86390 1
524889 99524889 1001 86380 86390 1
525228 99525228 1001 86380 86390 1
525334 99525334 1001 86380 86390 1
525040 99525040 1001 86380 86390 1
525599 99525599 1001 86380 86390 1
525795 99525795 1001 86380 86390 1
525760 99525760 1001 86380 86390 1
526230 99526230 1001 86380 86390 1
526299 99526299 1001 86380 86390 1
526403 99526403 1001 86380 86390 1
526304 99526304 1001 86380 86390 1
526092 99526092 1001 86380 86390 1
526119 99526119 1001 86380 86390 1
525849 99525849 1001 86380 86390 1
526484 99526484 1001 86380 86390 1
526521 99526521 1001 86380 86390 1
526430 99526430 1001 86380 86390 1
526859 99526859 1001 86380 86390 1
526707 99526707 1001 86380 86390 1
526666 99526666 1001 86380 86390 1
528039 99528039 1001 86380 86390 1
527911 99527911 1001 86380 86390 1
528022 99528022 1001 86380 86390 1
527766 99527766 1001 86380 86390 1
527555 99527555 1001 86380 86390 1
528216 99528216 1001 86380 86390 1
528078 99528078 1001 86380 86390 1
528750 99528750 1001 86380 86390 1
528853 99528853 1001 86380 86390 1
528566 99528566 1001 86380 86390 1
528384 99528384 1001 86380 86390 1
528302 99528302 1001 86380 86390 1
528915 99528915 1001 86380 86390 1
528929 99528929 1001 86380 86390 1
528905 99528905 1001 86380 86390 1
529685 99529685 1001 86380 86390 1
529569 99529569 1001 86380 86390 1
529515 99529515 1001 86380 86390 1
529391 99529391 1001 86380 86390 1
529172 99529172 1001 86380 86390 1
529185 99529185 1001 86380 86390 1
529224 99529224 1001 86380 86390 1
529230 99529230 1001 86380 86390 1
529142 99529142 1001 86380 86390 1
529921 99529921 1001 86380 86390 1
529836 99529836 1001 86380 86390 1
530505 99530505 1001 86380 86390 1
530496 99530496 1001 86380 86390 1
530296 99530296 1001 86380 86390 1
529936 99529936 1001 86380 86390 1
529977 99529977 1001 86380 86390 1
530637 99530637 1001 86380 86390 1
531215 99531215 1001 86380 86390 1
531223 99531223 1001 86380 86390 1
531102 99531102 1001 86380 86390 1
532171 99532171 1001 86380 86390 1
532194 99532194 1001 86380 86390 1
532114 99532114 1001 86380 86390 1
531859 99531859 1001 86380 86390 1
531873 99531873 1001 86380 86390 1
531623 99531623 1001 86380 86390 1
531656 99531656 1001 86380 86390 1
532361 99532361 1001 86380 86390 1
532407 99532407 1001 86380 86390 1
533005 99533005 1001 86380 86390 1
532722 99532722 1001 86380 86390 1
532767 99532767 1001 86380 86390 1
532586 99532586 1001 86380 86390 1
533090 99533090 1001 86380 86390 1
533774 99533774 1001 86380 86390 1
533268 99533268 1001 86380 86390 1
534660 99534660 1001 86380 86390 1
534669 99534669 1001 86380 86390 1
534566 99534566 1001 86380 86390 1
534343 99534343 1001 86380 86390 1
534473 99534473 1001 86380 86390 1
534319 99534319 1001 86380 86390 1
534258 99534258 1001 86380 86390 1
534155 99534155 1001 86380 86390 1
534195 99534195 1001 86380 86390 1
534262 99534262 1001 86380 86390 1
534829 99534829 1001 86380 86390 1
535385 99535385 1001 86380 86390 1
535418 99535418 1001 86380 86390 1
535215 99535215 1001 86380 86390 1
535196 99535196 1001 86380 86390 1
534907 99534907 1001 86380 86390 1
535611 99535611 1001 86380 86390 1
536152 99536152 1001 86380 86390 1
536327 99536327 1001 86380 86390 1
536097 99536097 1001 86380 86390 1
536115 99536115 1001 86380 86390 1
535911 99535911 1001 86380 86390 1
535875 99535875 1001 86380 86390 1
535894 99535894 1001 86380 86390 1
536490 99536490 1001 86380 86390 1
536440 99536440 1001 86380 86390 1
537126 99537126 1001 86380 86390 1
537030 99537030 1001 86380 86390 1
537095 99537095 1001 86380 86390 1
537032 99537032 1001 86380 86390 1
536794 99536794 1001 86380 86390 1
536610 99536610 1001 86380 86390 1
536631 99536631 1001 86380 86390 1
537199 99537199 1001 86380 86390 1
537322 99537322 1001 86380 86390 1
537812 99537812 1001 86380 86390 1
537579 99537579 1001 86380 86390 1
537753 99537753 1001 86380 86390 1
537452 99537452 1001 86380 86390 1
537440 99537440 1001 86380 86390 1
538074 99538074 1001 86380 86390 1
538051 99538051 1001 86380 86390 1
538185 99538185 1001 86380 86390 1
538814 99538814 1001 86380 86390 1
538428 99538428 1001 86380 86390 1
538497 99538497 1001 86380 86390 1
538537 99538537 1001 86380 86390 1
538407 99538407 1001 86380 86390 1
538330 99538330 1001 86380 86390 1
539316 99539316 1001 86380 86390 1
539046 99539046 1001 86380 86390 1
539718 99539718 1001 86380 86390 1
540279 99540279 1001 86380 86390 1
540145 99540145 1001 86380 86390 1
540210 99540210 1001 86380 86390 1
540606 99540606 1001 86380 86390 1
540510 99540510 1001 86380 86390 1
541210 99541210 1001 86380 86390 1
541277 99541277 1001 86380 86390 1
541238 99541238 1001 86380 86390 1
541062 99541062 1001 86380 86390 1
540974 99540974 1001 86380 86390 1
540937 99540937 1001 86380 86390 1
540711 99540711 1001 86380 86390 1
542085 99542085 1001 86380 86390 1
541716 99541716 1001 86380 86390 1
541576 99541576 1001 86380 86390 1
541518 99541518 1001 86380 86390 1
541545 99541545 1001 86380 86390 1
542149 99542149 1001 86380 86390 1
542915 99542915 1001 86380 86390 1
542904 99542904 1001 86380 86390 1
542789 99542789 1001 86380 86390 1
542674 99542674 1001 86380 86390 1
542480 99542480 1001 86380 86390 1
543592 99543592 1001 86380 86390 1
543303 99543303 1001 86380 86390 1
543861 99543861 1001 86380 86390 1
543812 99543812 1001 86380 86390 1
543829 99543829 1001 86380 86390 1
543844 99543844 1001 86380 86390 1
543792 99543792 1001 86380 86390 1
544456 99544456 1001 86380 86390 1
544396 99544396 1001 86380 86390 1
544539 99544539 1001 86380 86390 1
544556 99544556 1001 86380 86390 1
544316 99544316 1001 86380 86390 1
544216 99544216 1001 86380 86390 1
544071 99544071 1001 86380 86390 1
544168 99544168 1001 86380 86390 1
544728 99544728 1001 86380 86390 1
505657 607 1001 50367 50666 1
527994 955 1001 25443 25743 1
539618 764 1002 50977 53569 1
525527 1126 1002 53320 61872 1
400550 99400550 1001 86380 86390 1
400776 99400776 1001 86380 86390 1
400948 99400948 1001 86380 86390 1
401093 99401093 1001 86380 86390 1
401265 99401265 1001 86380 86390 1
401296 99401296 1001 86380 86390 1
401484 99401484 1001 86380 86390 1
401551 99401551 1001 86380 86390 1
401669 99401669 1001 86380 86390 1
401840 99401840 1001 86380 86390 1
402063 99402063 1001 86380 86390 1
401948 99401948 1001 86380 86390 1
402185 99402185 1001 86380 86390 1
402392 99402392 1001 86380 86390 1
402630 99402630 1001 86380 86390 1
402664 99402664 1001 86380 86390 1
402931 99402931 1001 86380 86390 1
403222 99403222 1001 86380 86390 1
404115 99404115 1001 86380 86390 1
404102 99404102 1001 86380 86390 1
404379 99404379 1001 86380 86390 1
405061 99405061 1001 86380 86390 1
405897 99405897 1001 86380 86390 1
406081 99406081 1001 86380 86390 1
406122 99406122 1001 86380 86390 1
406102 99406102 1001 86380 86390 1
406279 99406279 1001 86380 86390 1
406360 99406360 1001 86380 86390 1
406506 99406506 1001 86380 86390 1
406680 99406680 1001 86380 86390 1
407130 99407130 1001 86380 86390 1
407179 99407179 1001 86380 86390 1
407440 99407440 1001 86380 86390 1
407728 99407728 1001 86380 86390 1
408974 99408974 1001 86380 86390 1
409326 99409326 1001 86380 86390 1
409366 99409366 1001 86380 86390 1
409596 99409596 1001 86380 86390 1
409796 99409796 1001 86380 86390 1
410357 99410357 1001 86380 86390 1
410514 99410514 1001 86380 86390 1
410541 99410541 1001 86380 86390 1
411027 99411027 1001 86380 86390 1
411206 99411206 1001 86380 86390 1
411412 99411412 1001 86380 86390 1
411520 99411520 1001 86380 86390 1
411595 99411595 1001 86380 86390 1
411789 99411789 1001 86380 86390 1
411958 99411958 1001 86380 86390 1
412166 99412166 1001 86380 86390 1
412272 99412272 1001 86380 86390 1
412311 99412311 1001 86380 86390 1
413491 99413491 1001 86380 86390 1
413297 99413297 1001 86380 86390 1
412915 99412915 1001 86380 86390 1
412838 99412838 1001 86380 86390 1
413986 99413986 1001 86380 86390 1
415259 99415259 1001 86380 86390 1
415069 99415069 1001 86380 86390 1
415296 99415296 1001 86380 86390 1
415307 99415307 1001 86380 86390 1
414707 99414707 1001 86380 86390 1
414782 99414782 1001 86380 86390 1
414179 99414179 1001 86380 86390 1
414132 99414132 1001 86380 86390 1
415469 99415469 1001 86380 86390 1
416943 99416943 1001 86380 86390 1
416381 99416381 1001 86380 86390 1
416224 99416224 1001 86380 86390 1
417393 99417393 1001 86380 86390 1
417395 99417395 1001 86380 86390 1
418746 99418746 1001 86380 86390 1
419057 99419057 1001 86380 86390 1
418948 99418948 1001 86380 86390 1
419590 99419590 1001 86380 86390 1
419401 99419401 1001 86380 86390 1
420806 99420806 1001 86380 86390 1
420539 99420539 1001 86380 86390 1
420625 99420625 1001 86380 86390 1
420483 99420483 1001 86380 86390 1
421935 99421935 1001 86380 86390 1
421478 99421478 1001 86380 86390 1
421603 99421603 1001 86380 86390 1
420967 99420967 1001 86380 86390 1
421212 99421212 1001 86380 86390 1
421055 99421055 1001 86380 86390 1
422436 99422436 1001 86380 86390 1
422282 99422282 1001 86380 86390 1
423744 99423744 1001 86380 86390 1
423673 99423673 1001 86380 86390 1
423344 99423344 1001 86380 86390 1
423469 99423469 1001 86380 86390 1
423733 99423733 1001 86380 86390 1
423278 99423278 1001 86380 86390 1
423012 99423012 1001 86380 86390 1
422826 99422826 1001 86380 86390 1
422828 99422828 1001 86380 86390 1
423825 99423825 1001 86380 86390 1
424061 99424061 1001 86380 86390 1
424612 99424612 1001 86380 86390 1
426453 99426453 1001 86380 86390 1
426456 99426456 1001 86380 86390 1
426004 99426004 1001 86380 86390 1
427258 99427258 1001 86380 86390 1
428375 99428375 1001 86380 86390 1
428257 99428257 1001 86380 86390 1
428336 99428336 1001 86380 86390 1
427769 99427769 1001 86380 86390 1
427895 99427895 1001 86380 86390 1
428943 99428943 1001 86380 86390 1
428983 99428983 1001 86380 86390 1
430366 99430366 1001 86380 86390 1
429775 99429775 1001 86380 86390 1
429758 99429758 1001 86380 86390 1
429644 99429644 1001 86380 86390 1
429465 99429465 1001 86380 86390 1
430609 99430609 1001 86380 86390 1
430597 99430597 1001 86380 86390 1
430474 99430474 1001 86380 86390 1
432033 99432033 1001 86380 86390 1
431337 99431337 1001 86380 86390 1
431392 99431392 1001 86380 86390 1
430974 99430974 1001 86380 86390 1
431172 99431172 1001 86380 86390 1
430837 99430837 1001 86380 86390 1
433387 99433387 1001 86380 86390 1
433054 99433054 1001 86380 86390 1
432959 99432959 1001 86380 86390 1
432564 99432564 1001 86380 86390 1
435227 99435227 1001 86380 86390 1
434788 99434788 1001 86380 86390 1
434708 99434708 1001 86380 86390 1
434945 99434945 1001 86380 86390 1
434456 99434456 1001 86380 86390 1
434276 99434276 1001 86380 86390 1
434366 99434366 1001 86380 86390 1
435830 99435830 1001 86380 86390 1
435692 99435692 1001 86380 86390 1
437133 99437133 1001 86380 86390 1
436869 99436869 1001 86380 86390 1
435947 99435947 1001 86380 86390 1
300432 99300432 1001 86380 86390 1
300363 99300363 1001 86380 86390 1
300337 99300337 1001 86380 86390 1
300494 99300494 1001 86380 86390 1
300905 99300905 1001 86380 86390 1
301468 99301468 1001 86380 86390 1
301418 99301418 1001 86380 86390 1
301474 99301474 1001 86380 86390 1
301155 99301155 1001 86380 86390 1
301178 99301178 1001 86380 86390 1
300984 99300984 1001 86380 86390 1
301010 99301010 1001 86380 86390 1
301088 99301088 1001 86380 86390 1
301600 99301600 1001 86380 86390 1
301718 99301718 1001 86380 86390 1
302239 99302239 1001 86380 86390 1
302274 99302274 1001 86380 86390 1
302378 99302378 1001 86380 86390 1
301787 99301787 1001 86380 86390 1
301789 99301789 1001 86380 86390 1
301836 99301836 1001 86380 86390 1
303175 99303175 1001 86380 86390 1
303034 99303034 1001 86380 86390 1
303203 99303203 1001 86380 86390 1
302697 99302697 1001 86380 86390 1
302659 99302659 1001 86380 86390 1
302634 99302634 1001 86380 86390 1
303355 99303355 1001 86380 86390 1
303634 99303634 1001 86380 86390 1
303747 99303747 1001 86380 86390 1
303657 99303657 1001 86380 86390 1
303429 99303429 1001 86380 86390 1
304396 99304396 1001 86380 86390 1
304332 99304332 1001 86380 86390 1
304338 99304338 1001 86380 86390 1
305037 99305037 1001 86380 86390 1
305634 99305634 1001 86380 86390 1
305371 99305371 1001 86380 86390 1
305185 99305185 1001 86380 86390 1
500172 99500172 1001 86380 86390 1
500439 99500439 1001 86380 86390 1
500418 99500418 1001 86380 86390 1
500277 99500277 1001 86380 86390 1
500381 99500381 1001 86380 86390 1
500383 99500383 1001 86380 86390 1
500359 99500359 1001 86380 86390 1
500967 99500967 1001 86380 86390 1
500975 99500975 1001 86380 86390 1
501469 99501469 1001 86380 86390 1
501637 99501637 1001 86380 86390 1
501409 99501409 1001 86380 86390 1
501362 99501362 1001 86380 86390 1
501311 99501311 1001 86380 86390 1
501250 99501250 1001 86380 86390 1
501035 99501035 1001 86380 86390 1
501703 99501703 1001 86380 86390 1
501745 99501745 1001 86380 86390 1
501707 99501707 1001 86380 86390 1
502321 99502321 1001 86380 86390 1
502386 99502386 1001 86380 86390 1
502158 99502158 1001 86380 86390 1
502113 99502113 1001 86380 86390 1
501849 99501849 1001 86380 86390 1
503230 99503230 1001 86380 86390 1
503085 99503085 1001 86380 86390 1
502871 99502871 1001 86380 86390 1
503307 99503307 1001 86380 86390 1
504002 99504002 1001 86380 86390 1
503935 99503935 1001 86380 86390 1
503793 99503793 1001 86380 86390 1
503570 99503570 1001 86380 86390 1
504259 99504259 1001 86380 86390 1
504870 99504870 1001 86380 86390 1
504806 99504806 1001 86380 86390 1
504713 99504713 1001 86380 86390 1
504650 99504650 1001 86380 86390 1
504716 99504716 1001 86380 86390 1
504582 99504582 1001 86380 86390 1
504543 99504543 1001 86380 86390 1
504351 99504351 1001 86380 86390 1
504460 99504460 1001 86380 86390 1
505007 99505007 1001 86380 86390 1
504991 99504991 1001 86380 86390 1
505571 99505571 1001 86380 86390 1
505614 99505614 1001 86380 86390 1
505705 99505705 1001 86380 86390 1
505396 99505396 1001 86380 86390 1
505435 99505435 1001 86380 86390 1
505900 99505900 1001 86380 86390 1
505812 99505812 1001 86380 86390 1
506237 99506237 1001 86380 86390 1
506374 99506374 1001 86380 86390 1
506156 99506156 1001 86380 86390 1
506048 99506048 1001 86380 86390 1
506686 99506686 1001 86380 86390 1
506747 99506747 1001 86380 86390 1
507273 99507273 1001 86380 86390 1
507399 99507399 1001 86380 86390 1
507045 99507045 1001 86380 86390 1
507201 99507201 1001 86380 86390 1
506881 99506881 1001 86380 86390 1
506877 99506877 1001 86380 86390 1
507563 99507563 1001 86380 86390 1
507518 99507518 1001 86380 86390 1
507611 99507611 1001 86380 86390 1
508193 99508193 1001 86380 86390 1
508130 99508130 1001 86380 86390 1
507803 99507803 1001 86380 86390 1
507752 99507752 1001 86380 86390 1
507754 99507754 1001 86380 86390 1
508261 99508261 1001 86380 86390 1
508394 99508394 1001 86380 86390 1
508798 99508798 1001 86380 86390 1
509138 99509138 1001 86380 86390 1
509191 99509191 1001 86380 86390 1
509187 99509187 1001 86380 86390 1
509716 99509716 1001 86380 86390 1
509506 99509506 1001 86380 86390 1
510071 99510071 1001 86380 86390 1
510010 99510010 1001 86380 86390 1
509986 99509986 1001 86380 86390 1
510475 99510475 1001 86380 86390 1
510300 99510300 1001 86380 86390 1
510217 99510217 1001 86380 86390 1
510905 99510905 1001 86380 86390 1
511365 99511365 1001 86380 86390 1
511371 99511371 1001 86380 86390 1
511272 99511272 1001 86380 86390 1
511195 99511195 1001 86380 86390 1
511165 99511165 1001 86380 86390 1
511040 99511040 1001 86380 86390 1
510950 99510950 1001 86380 86390 1
511120 99511120 1001 86380 86390 1
511594 99511594 1001 86380 86390 1
511688 99511688 1001 86380 86390 1
511754 99511754 1001 86380 86390 1
512330 99512330 1001 86380 86390 1
512073 99512073 1001 86380 86390 1
512053 99512053 1001 86380 86390 1
511807 99511807 1001 86380 86390 1
512445 99512445 1001 86380 86390 1
512541 99512541 1001 86380 86390 1
513190 99513190 1001 86380 86390 1
512965 99512965 1001 86380 86390 1
512929 99512929 1001 86380 86390 1
513394 99513394 1001 86380 86390 1
513915 99513915 1001 86380 86390 1
513943 99513943 1001 86380 86390 1
513910 99513910 1001 86380 86390 1
513712 99513712 1001 86380 86390 1
513607 99513607 1001 86380 86390 1
513481 99513481 1001 86380 86390 1
514222 99514222 1001 86380 86390 1
514109 99514109 1001 86380 86390 1
514060 99514060 1001 86380 86390 1
514207 99514207 1001 86380 86390 1
514832 99514832 1001 86380 86390 1
514739 99514739 1001 86380 86390 1
514404 99514404 1001 86380 86390 1
514283 99514283 1001 86380 86390 1
514914 99514914 1001 86380 86390 1
515018 99515018 1001 86380 86390 1
514904 99514904 1001 86380 86390 1
515612 99515612 1001 86380 86390 1
515282 99515282 1001 86380 86390 1
515089 99515089 1001 86380 86390 1
515120 99515120 1001 86380 86390 1
515138 99515138 1001 86380 86390 1
515800 99515800 1001 86380 86390 1
515699 99515699 1001 86380 86390 1
515943 99515943 1001 86380 86390 1
515896 99515896 1001 86380 86390 1
515975 99515975 1001 86380 86390 1
517301 99517301 1001 86380 86390 1
517227 99517227 1001 86380 86390 1
517284 99517284 1001 86380 86390 1
516925 99516925 1001 86380 86390 1
517110 99517110 1001 86380 86390 1
517024 99517024 1001 86380 86390 1
517076 99517076 1001 86380 86390 1
517369 99517369 1001 86380 86390 1
517459 99517459 1001 86380 86390 1
518059 99518059 1001 86380 86390 1
518085 99518085 1001 86380 86390 1
518063 99518063 1001 86380 86390 1
518014 99518014 1001 86380 86390 1
517991 99517991 1001 86380 86390 1
517876 99517876 1001 86380 86390 1
517651 99517651 1001 86380 86390 1
517693 99517693 1001 86380 86390 1
517734 99517734 1001 86380 86390 1
518860 99518860 1001 86380 86390 1
518640 99518640 1001 86380 86390 1
518645 99518645 1001 86380 86390 1
518711 99518711 1001 86380 86390 1
518724 99518724 1001 86380 86390 1
518608 99518608 1001 86380 86390 1
518688 99518688 1001 86380 86390 1
518455 99518455 1001 86380 86390 1
519169 99519169 1001 86380 86390 1
519636 99519636 1001 86380 86390 1
519744 99519744 1001 86380 86390 1
519802 99519802 1001 86380 86390 1
519658 99519658 1001 86380 86390 1
519440 99519440 1001 86380 86390 1
519583 99519583 1001 86380 86390 1
519936 99519936 1001 86380 86390 1
520632 99520632 1001 86380 86390 1
520301 99520301 1001 86380 86390 1
520071 99520071 1001 86380 86390 1
520150 99520150 1001 86380 86390 1
520031 99520031 1001 86380 86390 1
520784 99520784 1001 86380 86390 1
520776 99520776 1001 86380 86390 1
521417 99521417 1001 86380 86390 1
521143 99521143 1001 86380 86390 1
520858 99520858 1001 86380 86390 1
522022 99522022 1001 86380 86390 1
521910 99521910 1001 86380 86390 1
522041 99522041 1001 86380 86390 1
521764 99521764 1001 86380 86390 1
521752 99521752 1001 86380 86390 1
521730 99521730 1001 86380 86390 1
522405 99522405 1001 86380 86390 1
523092 99523092 1001 86380 86390 1
523116 99523116 1001 86380 86390 1
522723 99522723 1001 86380 86390 1
522743 99522743 1001 86380 86390 1
523899 99523899 1001 86380 86390 1
523539 99523539 1001 86380 86390 1
524085 99524085 1001 86380 86390 1
524086 99524086 1001 86380 86390 1
523971 99523971 1001 86380 86390 1
524676 99524676 1001 86380 86390 1
524651 99524651 1001 86380 86390 1
524666 99524666 1001 86380 86390 1
524448 99524448 1001 86380 86390 1
524513 99524513 1001 86380 86390 1
524437 99524437 1001 86380 86390 1
524375 99524375 1001 86380 86390 1
524968 99524968 1001 86380 86390 1
525468 99525468 1001 86380 86390 1
525553 99525553 1001 86380 86390 1
525231 99525231 1001 86380 86390 1
525285 99525285 1001 86380 86390 1
526232 99526232 1001 86380 86390 1
526389 99526389 1001 86380 86390 1
525809 99525809 1001 86380 86390 1
525992 99525992 1001 86380 86390 1
526485 99526485 1001 86380 86390 1
526474 99526474 1001 86380 86390 1
526552 99526552 1001 86380 86390 1
526529 99526529 1001 86380 86390 1
526609 99526609 1001 86380 86390 1
527127 99527127 1001 86380 86390 1
526712 99526712 1001 86380 86390 1
527275 99527275 1001 86380 86390 1
527280 99527280 1001 86380 86390 1
527966 99527966 1001 86380 86390 1
527968 99527968 1001 86380 86390 1
527756 99527756 1001 86380 86390 1
527737 99527737 1001 86380 86390 1
527622 99527622 1001 86380 86390 1
527545 99527545 1001 86380 86390 1
527497 99527497 1001 86380 86390 1
528203 99528203 1001 86380 86390 1
528817 99528817 1001 86380 86390 1
528808 99528808 1001 86380 86390 1
528571 99528571 1001 86380 86390 1
528654 99528654 1001 86380 86390 1
529060 99529060 1001 86380 86390 1
529547 99529547 1001 86380 86390 1
529568 99529568 1001 86380 86390 1
529332 99529332 1001 86380 86390 1
529333 99529333 1001 86380 86390 1
529387 99529387 1001 86380 86390 1
529245 99529245 1001 86380 86390 1
529915 99529915 1001 86380 86390 1
530429 99530429 1001 86380 86390 1
530210 99530210 1001 86380 86390 1
530223 99530223 1001 86380 86390 1
530163 99530163 1001 86380 86390 1
530122 99530122 1001 86380 86390 1
530008 99530008 1001 86380 86390 1
530680 99530680 1001 86380 86390 1
531321 99531321 1001 86380 86390 1
531244 99531244 1001 86380 86390 1
532139 99532139 1001 86380 86390 1
531885 99531885 1001 86380 86390 1
531973 99531973 1001 86380 86390 1
531688 99531688 1001 86380 86390 1
531633 99531633 1001 86380 86390 1
531698 99531698 1001 86380 86390 1
532349 99532349 1001 86380 86390 1
532246 99532246 1001 86380 86390 1
532982 99532982 1001 86380 86390 1
532892 99532892 1001 86380 86390 1
532963 99532963 1001 86380 86390 1
532571 99532571 1001 86380 86390 1
533179 99533179 1001 86380 86390 1
533218 99533218 1001 86380 86390 1
533808 99533808 1001 86380 86390 1
533671 99533671 1001 86380 86390 1
533512 99533512 1001 86380 86390 1
533506 99533506 1001 86380 86390 1
533270 99533270 1001 86380 86390 1
534510 99534510 1001 86380 86390 1
534563 99534563 1001 86380 86390 1
534855 99534855 1001 86380 86390 1
534817 99534817 1001 86380 86390 1
534874 99534874 1001 86380 86390 1
535492 99535492 1001 86380 86390 1
535147 99535147 1001 86380 86390 1
535042 99535042 1001 86380 86390 1
535665 99535665 1001 86380 86390 1
535513 99535513 1001 86380 86390 1
535621 99535621 1001 86380 86390 1
536005 99536005 1001 86380 86390 1
535746 99535746 1001 86380 86390 1
535839 99535839 1001 86380 86390 1
536540 99536540 1001 86380 86390 1
536524 99536524 1001 86380 86390 1
537136 99537136 1001 86380 86390 1
536816 99536816 1001 86380 86390 1
536880 99536880 1001 86380 86390 1
536555 99536555 1001 86380 86390 1
536725 99536725 1001 86380 86390 1
536625 99536625 1001 86380 86390 1
536743 99536743 1001 86380 86390 1
536550 99536550 1001 86380 86390 1
537268 99537268 1001 86380 86390 1
537206 99537206 1001 86380 86390 1
537707 99537707 1001 86380 86390 1
537581 99537581 1001 86380 86390 1
537768 99537768 1001 86380 86390 1
537401 99537401 1001 86380 86390 1
538133 99538133 1001 86380 86390 1
538161 99538161 1001 86380 86390 1
538750 99538750 1001 86380 86390 1
538404 99538404 1001 86380 86390 1
538499 99538499 1001 86380 86390 1
538525 99538525 1001 86380 86390 1
538391 99538391 1001 86380 86390 1
538865 99538865 1001 86380 86390 1
538992 99538992 1001 86380 86390 1
539625 99539625 1001 86380 86390 1
539239 99539239 1001 86380 86390 1
539060 99539060 1001 86380 86390 1
539734 99539734 1001 86380 86390 1
540314 99540314 1001 86380 86390 1
540391 99540391 1001 86380 86390 1
540370 99540370 1001 86380 86390 1
540346 99540346 1001 86380 86390 1
540374 99540374 1001 86380 86390 1
540461 99540461 1001 86380 86390 1
540363 99540363 1001 86380 86390 1
540068 99540068 1001 86380 86390 1
540251 99540251 1001 86380 86390 1
540087 99540087 1001 86380 86390 1
540259 99540259 1001 86380 86390 1
539907 99539907 1001 86380 86390 1
541275 99541275 1001 86380 86390 1
540907 99540907 1001 86380 86390 1
541296 99541296 1001 86380 86390 1
541686 99541686 1001 86380 86390 1
542220 99542220 1001 86380 86390 1
542300 99542300 1001 86380 86390 1
542178 99542178 1001 86380 86390 1
542803 99542803 1001 86380 86390 1
542877 99542877 1001 86380 86390 1
542596 99542596 1001 86380 86390 1
542460 99542460 1001 86380 86390 1
542332 99542332 1001 86380 86390 1
542968 99542968 1001 86380 86390 1
543065 99543065 1001 86380 86390 1
543647 99543647 1001 86380 86390 1
543637 99543637 1001 86380 86390 1
543566 99543566 1001 86380 86390 1
543425 99543425 1001 86380 86390 1
543898 99543898 1001 86380 86390 1
543860 99543860 1001 86380 86390 1
543914 99543914 1001 86380 86390 1
544470 99544470 1001 86380 86390 1
544489 99544489 1001 86380 86390 1
544304 99544304 1001 86380 86390 1
544136 99544136 1001 86380 86390 1
544153 99544153 1001 86380 86390 1
544726 99544726 1001 86380 86390 1
544663 99544663 1001 86380 86390 1
544729 99544729 1001 86380 86390 1
517123 962 1002 28736 34704 1
400308 99400308 1001 86380 86390 1
400829 99400829 1001 86380 86390 1
400955 99400955 1001 86380 86390 1
401150 99401150 1001 86380 86390 1
401538 99401538 1001 86380 86390 1
401721 99401721 1001 86380 86390 1
401762 99401762 1001 86380 86390 1
401860 99401860 1001 86380 86390 1
402162 99402162 1001 86380 86390 1
402340 99402340 1001 86380 86390 1
402891 99402891 1001 86380 86390 1
403143 99403143 1001 86380 86390 1
403466 99403466 1001 86380 86390 1
403518 99403518 1001 86380 86390 1
403582 99403582 1001 86380 86390 1
404256 99404256 1001 86380 86390 1
404653 99404653 1001 86380 86390 1
404667 99404667 1001 86380 86390 1
404743 99404743 1001 86380 86390 1
405310 99405310 1001 86380 86390 1
405388 99405388 1001 86380 86390 1
405693 99405693 1001 86380 86390 1
406146 99406146 1001 86380 86390 1
406156 99406156 1001 86380 86390 1
406418 99406418 1001 86380 86390 1
406508 99406508 1001 86380 86390 1
406754 99406754 1001 86380 86390 1
406966 99406966 1001 86380 86390 1
407759 99407759 1001 86380 86390 1
407937 99407937 1001 86380 86390 1
408348 99408348 1001 86380 86390 1
408517 99408517 1001 86380 86390 1
409143 99409143 1001 86380 86390 1
409727 99409727 1001 86380 86390 1
410113 99410113 1001 86380 86390 1
410423 99410423 1001 86380 86390 1
410868 99410868 1001 86380 86390 1
411042 99411042 1001 86380 86390 1
411167 99411167 1001 86380 86390 1
411419 99411419 1001 86380 86390 1
411394 99411394 1001 86380 86390 1
411732 99411732 1001 86380 86390 1
411942 99411942 1001 86380 86390 1
412469 99412469 1001 86380 86390 1
413579 99413579 1001 86380 86390 1
413530 99413530 1001 86380 86390 1
413027 99413027 1001 86380 86390 1
412780 99412780 1001 86380 86390 1
413888 99413888 1001 86380 86390 1
413910 99413910 1001 86380 86390 1
413715 99413715 1001 86380 86390 1
414083 99414083 1001 86380 86390 1
414640 99414640 1001 86380 86390 1
414142 99414142 1001 86380 86390 1
414456 99414456 1001 86380 86390 1
414343 99414343 1001 86380 86390 1
415447 99415447 1001 86380 86390 1
415371 99415371 1001 86380 86390 1
416870 99416870 1001 86380 86390 1
416956 99416956 1001 86380 86390 1
416856 99416856 1001 86380 86390 1
416361 99416361 1001 86380 86390 1
416463 99416463 1001 86380 86390 1
415981 99415981 1001 86380 86390 1
415930 99415930 1001 86380 86390 1
417073 99417073 1001 86380 86390 1
417437 99417437 1001 86380 86390 1
418773 99418773 1001 86380 86390 1
418180 99418180 1001 86380 86390 1
418314 99418314 1001 86380 86390 1
417946 99417946 1001 86380 86390 1
417676 99417676 1001 86380 86390 1
418918 99418918 1001 86380 86390 1
418945 99418945 1001 86380 86390 1
420381 99420381 1001 86380 86390 1
420415 99420415 1001 86380 86390 1
419876 99419876 1001 86380 86390 1
422025 99422025 1001 86380 86390 1
421040 99421040 1001 86380 86390 1
421095 99421095 1001 86380 86390 1
422131 99422131 1001 86380 86390 1
423685 99423685 1001 86380 86390 1
422719 99422719 1001 86380 86390 1
423835 99423835 1001 86380 86390 1
423927 99423927 1001 86380 86390 1
424135 99424135 1001 86380 86390 1
423781 99423781 1001 86380 86390 1
425183 99425183 1001 86380 86390 1
425361 99425361 1001 86380 86390 1
424793 99424793 1001 86380 86390 1
424878 99424878 1001 86380 86390 1
424274 99424274 1001 86380 86390 1
425444 99425444 1001 86380 86390 1
426628 99426628 1001 86380 86390 1
425900 99425900 1001 86380 86390 1
425954 99425954 1001 86380 86390 1
427352 99427352 1001 86380 86390 1
427329 99427329 1001 86380 86390 1
427522 99427522 1001 86380 86390 1
428679 99428679 1001 86380 86390 1
427971 99427971 1001 86380 86390 1
428127 99428127 1001 86380 86390 1
427703 99427703 1001 86380 86390 1
427851 99427851 1001 86380 86390 1
427534 99427534 1001 86380 86390 1
428944 99428944 1001 86380 86390 1
428754 99428754 1001 86380 86390 1
429121 99429121 1001 86380 86390 1
430051 99430051 1001 86380 86390 1
429943 99429943 1001 86380 86390 1
429868 99429868 1001 86380 86390 1
430607 99430607 1001 86380 86390 1
430721 99430721 1001 86380 86390 1
431808 99431808 1001 86380 86390 1
431401 99431401 1001 86380 86390 1
431360 99431360 1001 86380 86390 1
432319 99432319 1001 86380 86390 1
433501 99433501 1001 86380 86390 1
433160 99433160 1001 86380 86390 1
432661 99432661 1001 86380 86390 1
434006 99434006 1001 86380 86390 1
433958 99433958 1001 86380 86390 1
435052 99435052 1001 86380 86390 1
434769 99434769 1001 86380 86390 1
435785 99435785 1001 86380 86390 1
435561 99435561 1001 86380 86390 1
437054 99437054 1001 86380 86390 1
436991 99436991 1001 86380 86390 1
436890 99436890 1001 86380 86390 1
436169 99436169 1001 86380 86390 1
436335 99436335 1001 86380 86390 1
300075 99300075 1001 86380 86390 1
300351 99300351 1001 86380 86390 1
300199 99300199 1001 86380 86390 1
301212 99301212 1001 86380 86390 1
301266 99301266 1001 86380 86390 1
301205 99301205 1001 86380 86390 1
300957 99300957 1001 86380 86390 1
301672 99301672 1001 86380 86390 1
301730 99301730 1001 86380 86390 1
302319 99302319 1001 86380 86390 1
302217 99302217 1001 86380 86390 1
302238 99302238 1001 86380 86390 1
301983 99301983 1001 86380 86390 1
302090 99302090 1001 86380 86390 1
302146 99302146 1001 86380 86390 1
302535 99302535 1001 86380 86390 1
302387 99302387 1001 86380 86390 1
302440 99302440 1001 86380 86390 1
303775 99303775 1001 86380 86390 1
303673 99303673 1001 86380 86390 1
303465 99303465 1001 86380 86390 1
303427 99303427 1001 86380 86390 1
303520 99303520 1001 86380 86390 1
303495 99303495 1001 86380 86390 1
303604 99303604 1001 86380 86390 1
304173 99304173 1001 86380 86390 1
304122 99304122 1001 86380 86390 1
304141 99304141 1001 86380 86390 1
304659 99304659 1001 86380 86390 1
304607 99304607 1001 86380 86390 1
304394 99304394 1001 86380 86390 1
304921 99304921 1001 86380 86390 1
304898 99304898 1001 86380 86390 1
305009 99305009 1001 86380 86390 1
305571 99305571 1001 86380 86390 1
305638 99305638 1001 86380 86390 1
305463 99305463 1001 86380 86390 1
305310 99305310 1001 86380 86390 1
305259 99305259 1001 86380 86390 1
305202 99305202 1001 86380 86390 1
500611 99500611 1001 86380 86390 1
500468 99500468 1001 86380 86390 1
500549 99500549 1001 86380 86390 1
500562 99500562 1001 86380 86390 1
500285 99500285 1001 86380 86390 1
500864 99500864 1001 86380 86390 1
500894 99500894 1001 86380 86390 1
501566 99501566 1001 86380 86390 1
501519 99501519 1001 86380 86390 1
501334 99501334 1001 86380 86390 1
501399 99501399 1001 86380 86390 1
501313 99501313 1001 86380 86390 1
501022 99501022 1001 86380 86390 1
501181 99501181 1001 86380 86390 1
501839 99501839 1001 86380 86390 1
501685 99501685 1001 86380 86390 1
501673 99501673 1001 86380 86390 1
502406 99502406 1001 86380 86390 1
502408 99502408 1001 86380 86390 1
502199 99502199 1001 86380 86390 1
502215 99502215 1001 86380 86390 1
503151 99503151 1001 86380 86390 1
503127 99503127 1001 86380 86390 1
502872 99502872 1001 86380 86390 1
502746 99502746 1001 86380 86390 1
503947 99503947 1001 86380 86390 1
503836 99503836 1001 86380 86390 1
503889 99503889 1001 86380 86390 1
503560 99503560 1001 86380 86390 1
504163 99504163 1001 86380 86390 1
504800 99504800 1001 86380 86390 1
505096 99505096 1001 86380 86390 1
505009 99505009 1001 86380 86390 1
505120 99505120 1001 86380 86390 1
505605 99505605 1001 86380 86390 1
505380 99505380 1001 86380 86390 1
505322 99505322 1001 86380 86390 1
505820 99505820 1001 86380 86390 1
506430 99506430 1001 86380 86390 1
506523 99506523 1001 86380 86390 1
506384 99506384 1001 86380 86390 1
506245 99506245 1001 86380 86390 1
506259 99506259 1001 86380 86390 1
506014 99506014 1001 86380 86390 1
506183 99506183 1001 86380 86390 1
506137 99506137 1001 86380 86390 1
506076 99506076 1001 86380 86390 1
506038 99506038 1001 86380 86390 1
506181 99506181 1001 86380 86390 1
507296 99507296 1001 86380 86390 1
507023 99507023 1001 86380 86390 1
507205 99507205 1001 86380 86390 1
507026 99507026 1001 86380 86390 1
507150 99507150 1001 86380 86390 1
506879 99506879 1001 86380 86390 1
507536 99507536 1001 86380 86390 1
507583 99507583 1001 86380 86390 1
508215 99508215 1001 86380 86390 1
508216 99508216 1001 86380 86390 1
508174 99508174 1001 86380 86390 1
508110 99508110 1001 86380 86390 1
508201 99508201 1001 86380 86390 1
508181 99508181 1001 86380 86390 1
508006 99508006 1001 86380 86390 1
508007 99508007 1001 86380 86390 1
507835 99507835 1001 86380 86390 1
508388 99508388 1001 86380 86390 1
508289 99508289 1001 86380 86390 1
508826 99508826 1001 86380 86390 1
508738 99508738 1001 86380 86390 1
508504 99508504 1001 86380 86390 1
509252 99509252 1001 86380 86390 1
509870 99509870 1001 86380 86390 1
509679 99509679 1001 86380 86390 1
509398 99509398 1001 86380 86390 1
509426 99509426 1001 86380 86390 1
509376 99509376 1001 86380 86390 1
509415 99509415 1001 86380 86390 1
509937 99509937 1001 86380 86390 1
509955 99509955 1001 86380 86390 1
510645 99510645 1001 86380 86390 1
510544 99510544 1001 86380 86390 1
510430 99510430 1001 86380 86390 1
510207 99510207 1001 86380 86390 1
510285 99510285 1001 86380 86390 1
511419 99511419 1001 86380 86390 1
511356 99511356 1001 86380 86390 1
511338 99511338 1001 86380 86390 1
511240 99511240 1001 86380 86390 1
511319 99511319 1001 86380 86390 1
511060 99511060 1001 86380 86390 1
512171 99512171 1001 86380 86390 1
512404 99512404 1001 86380 86390 1
513141 99513141 1001 86380 86390 1
513064 99513064 1001 86380 86390 1
513080 99513080 1001 86380 86390 1
513106 99513106 1001 86380 86390 1
513023 99513023 1001 86380 86390 1
512994 99512994 1001 86380 86390 1
512674 99512674 1001 86380 86390 1
512706 99512706 1001 86380 86390 1
513982 99513982 1001 86380 86390 1
513717 99513717 1001 86380 86390 1
514184 99514184 1001 86380 86390 1
514661 99514661 1001 86380 86390 1
514790 99514790 1001 86380 86390 1
514848 99514848 1001 86380 86390 1
514627 99514627 1001 86380 86390 1
514489 99514489 1001 86380 86390 1
514994 99514994 1001 86380 86390 1
515596 99515596 1001 86380 86390 1
515707 99515707 1001 86380 86390 1
515843 99515843 1001 86380 86390 1
516424 99516424 1001 86380 86390 1
516485 99516485 1001 86380 86390 1
516492 99516492 1001 86380 86390 1
516286 99516286 1001 86380 86390 1
516532 99516532 1001 86380 86390 1
516534 99516534 1001 86380 86390 1
516695 99516695 1001 86380 86390 1
516631 99516631 1001 86380 86390 1
517315 99517315 1001 86380 86390 1
517165 99517165 1001 86380 86390 1
517230 99517230 1001 86380 86390 1
517296 99517296 1001 86380 86390 1
517193 99517193 1001 86380 86390 1
516974 99516974 1001 86380 86390 1
517090 99517090 1001 86380 86390 1
516838 99516838 1001 86380 86390 1
516765 99516765 1001 86380 86390 1
517366 99517366 1001 86380 86390 1
518007 99518007 1001 86380 86390 1
517967 99517967 1001 86380 86390 1
518058 99518058 1001 86380 86390 1
517884 99517884 1001 86380 86390 1
517782 99517782 1001 86380 86390 1
517938 99517938 1001 86380 86390 1
517929 99517929 1001 86380 86390 1
518231 99518231 1001 86380 86390 1
518323 99518323 1001 86380 86390 1
518338 99518338 1001 86380 86390 1
518365 99518365 1001 86380 86390 1
518813 99518813 1001 86380 86390 1
518945 99518945 1001 86380 86390 1
518978 99518978 1001 86380 86390 1
518679 99518679 1001 86380 86390 1
518674 99518674 1001 86380 86390 1
518396 99518396 1001 86380 86390 1
519166 99519166 1001 86380 86390 1
519001 99519001 1001 86380 86390 1
519672 99519672 1001 86380 86390 1
519272 99519272 1001 86380 86390 1
519263 99519263 1001 86380 86390 1
519225 99519225 1001 86380 86390 1
519241 99519241 1001 86380 86390 1
519918 99519918 1001 86380 86390 1
520577 99520577 1001 86380 86390 1
520532 99520532 1001 86380 86390 1
520285 99520285 1001 86380 86390 1
520389 99520389 1001 86380 86390 1
520176 99520176 1001 86380 86390 1
520116 99520116 1001 86380 86390 1
520194 99520194 1001 86380 86390 1
520130 99520130 1001 86380 86390 1
520676 99520676 1001 86380 86390 1
521342 99521342 1001 86380 86390 1
521409 99521409 1001 86380 86390 1
521097 99521097 1001 86380 86390 1
520993 99520993 1001 86380 86390 1
522289 99522289 1001 86380 86390 1
522167 99522167 1001 86380 86390 1
522253 99522253 1001 86380 86390 1
521948 99521948 1001 86380 86390 1
521884 99521884 1001 86380 86390 1
521841 99521841 1001 86380 86390 1
521745 99521745 1001 86380 86390 1
522476 99522476 1001 86380 86390 1
522950 99522950 1001 86380 86390 1
522848 99522848 1001 86380 86390 1
522550 99522550 1001 86380 86390 1
522615 99522615 1001 86380 86390 1
522532 99522532 1001 86380 86390 1
522650 99522650 1001 86380 86390 1
522612 99522612 1001 86380 86390 1
523830 99523830 1001 86380 86390 1
523837 99523837 1001 86380 86390 1
523618 99523618 1001 86380 86390 1
523361 99523361 1001 86380 86390 1
524133 99524133 1001 86380 86390 1
524390 99524390 1001 86380 86390 1
524421 99524421 1001 86380 86390 1
524247 99524247 1001 86380 86390 1
525308 99525308 1001 86380 86390 1
525207 99525207 1001 86380 86390 1
525162 99525162 1001 86380 86390 1
526374 99526374 1001 86380 86390 1
526350 99526350 1001 86380 86390 1
526192 99526192 1001 86380 86390 1
526022 99526022 1001 86380 86390 1
527178 99527178 1001 86380 86390 1
527117 99527117 1001 86380 86390 1
526641 99526641 1001 86380 86390 1
526720 99526720 1001 86380 86390 1
527277 99527277 1001 86380 86390 1
527297 99527297 1001 86380 86390 1
527704 99527704 1001 86380 86390 1
527612 99527612 1001 86380 86390 1
527456 99527456 1001 86380 86390 1
527627 99527627 1001 86380 86390 1
527552 99527552 1001 86380 86390 1
528134 99528134 1001 86380 86390 1
528264 99528264 1001 86380 86390 1
528736 99528736 1001 86380 86390 1
528778 99528778 1001 86380 86390 1
528836 99528836 1001 86380 86390 1
528633 99528633 1001 86380 86390 1
528313 99528313 1001 86380 86390 1
528473 99528473 1001 86380 86390 1
529345 99529345 1001 86380 86390 1
529128 99529128 1001 86380 86390 1
530168 99530168 1001 86380 86390 1
530066 99530066 1001 86380 86390 1
530654 99530654 1001 86380 86390 1
531081 99531081 1001 86380 86390 1
531108 99531108 1001 86380 86390 1
531494 99531494 1001 86380 86390 1
532003 99532003 1001 86380 86390 1
532186 99532186 1001 86380 86390 1
531899 99531899 1001 86380 86390 1
531849 99531849 1001 86380 86390 1
531626 99531626 1001 86380 86390 1
531746 99531746 1001 86380 86390 1
532235 99532235 1001 86380 86390 1
532304 99532304 1001 86380 86390 1
532971 99532971 1001 86380 86390 1
532844 99532844 1001 86380 86390 1
532846 99532846 1001 86380 86390 1
532660 99532660 1001 86380 86390 1
532818 99532818 1001 86380 86390 1
532668 99532668 1001 86380 86390 1
532569 99532569 1001 86380 86390 1
533130 99533130 1001 86380 86390 1
533052 99533052 1001 86380 86390 1
533755 99533755 1001 86380 86390 1
533629 99533629 1001 86380 86390 1
533593 99533593 1001 86380 86390 1
533335 99533335 1001 86380 86390 1
534050 99534050 1001 86380 86390 1
534063 99534063 1001 86380 86390 1
533889 99533889 1001 86380 86390 1
534020 99534020 1001 86380 86390 1
534060 99534060 1001 86380 86390 1
534594 99534594 1001 86380 86390 1
534683 99534683 1001 86380 86390 1
534533 99534533 1001 86380 86390 1
534548 99534548 1001 86380 86390 1
534500 99534500 1001 86380 86390 1
534288 99534288 1001 86380 86390 1
534304 99534304 1001 86380 86390 1
534096 99534096 1001 86380 86390 1
534704 99534704 1001 86380 86390 1
535382 99535382 1001 86380 86390 1
535344 99535344 1001 86380 86390 1
535188 99535188 1001 86380 86390 1
535190 99535190 1001 86380 86390 1
535273 99535273 1001 86380 86390 1
535603 99535603 1001 86380 86390 1
536182 99536182 1001 86380 86390 1
536331 99536331 1001 86380 86390 1
536036 99536036 1001 86380 86390 1
535916 99535916 1001 86380 86390 1
535904 99535904 1001 86380 86390 1
536482 99536482 1001 86380 86390 1
537151 99537151 1001 86380 86390 1
536967 99536967 1001 86380 86390 1
536928 99536928 1001 86380 86390 1
536608 99536608 1001 86380 86390 1
536544 99536544 1001 86380 86390 1
537963 99537963 1001 86380 86390 1
537721 99537721 1001 86380 86390 1
537763 99537763 1001 86380 86390 1
537561 99537561 1001 86380 86390 1
538540 99538540 1001 86380 86390 1
538958 99538958 1001 86380 86390 1
539235 99539235 1001 86380 86390 1
539058 99539058 1001 86380 86390 1
539657 99539657 1001 86380 86390 1
540450 99540450 1001 86380 86390 1
540273 99540273 1001 86380 86390 1
539850 99539850 1001 86380 86390 1
539864 99539864 1001 86380 86390 1
540490 99540490 1001 86380 86390 1
541129 99541129 1001 86380 86390 1
541240 99541240 1001 86380 86390 1
540935 99540935 1001 86380 86390 1
541083 99541083 1001 86380 86390 1
540967 99540967 1001 86380 86390 1
540769 99540769 1001 86380 86390 1
542118 99542118 1001 86380 86390 1
542047 99542047 1001 86380 86390 1
541924 99541924 1001 86380 86390 1
542002 99542002 1001 86380 86390 1
541838 99541838 1001 86380 86390 1
541903 99541903 1001 86380 86390 1
541839 99541839 1001 86380 86390 1
541695 99541695 1001 86380 86390 1
541503 99541503 1001 86380 86390 1
541547 99541547 1001 86380 86390 1
541638 99541638 1001 86380 86390 1
542258 99542258 1001 86380 86390 1
542650 99542650 1001 86380 86390 1
542694 99542694 1001 86380 86390 1
542711 99542711 1001 86380 86390 1
542348 99542348 1001 86380 86390 1
542741 99542741 1001 86380 86390 1
542986 99542986 1001 86380 86390 1
542963 99542963 1001 86380 86390 1
543667 99543667 1001 86380 86390 1
543488 99543488 1001 86380 86390 1
543553 99543553 1001 86380 86390 1
543518 99543518 1001 86380 86390 1
543519 99543519 1001 86380 86390 1
543255 99543255 1001 86380 86390 1
543281 99543281 1001 86380 86390 1
543167 99543167 1001 86380 86390 1
543208 99543208 1001 86380 86390 1
543201 99543201 1001 86380 86390 1
543963 99543963 1001 86380 86390 1
543818 99543818 1001 86380 86390 1
544498 99544498 1001 86380 86390 1
544275 99544275 1001 86380 86390 1
421288 875 1001 14040 14697 1
527994 955 1002 25753 35638 1
400221 99400221 1001 86380 86390 1
400479 99400479 1001 86380 86390 1
400852 99400852 1001 86380 86390 1
400963 99400963 1001 86380 86390 1
401311 99401311 1001 86380 86390 1
401432 99401432 1001 86380 86390 1
402110 99402110 1001 86380 86390 1
402454 99402454 1001 86380 86390 1
402570 99402570 1001 86380 86390 1
402865 99402865 1001 86380 86390 1
403061 99403061 1001 86380 86390 1
403063 99403063 1001 86380 86390 1
403215 99403215 1001 86380 86390 1
403301 99403301 1001 86380 86390 1
403660 99403660 1001 86380 86390 1
403961 99403961 1001 86380 86390 1
404542 99404542 1001 86380 86390 1
404596 99404596 1001 86380 86390 1
404988 99404988 1001 86380 86390 1
405063 99405063 1001 86380 86390 1
405193 99405193 1001 86380 86390 1
405146 99405146 1001 86380 86390 1
405198 99405198 1001 86380 86390 1
405395 99405395 1001 86380 86390 1
405435 99405435 1001 86380 86390 1
405625 99405625 1001 86380 86390 1
406145 99406145 1001 86380 86390 1
406240 99406240 1001 86380 86390 1
406285 99406285 1001 86380 86390 1
406421 99406421 1001 86380 86390 1
406902 99406902 1001 86380 86390 1
406957 99406957 1001 86380 86390 1
407012 99407012 1001 86380 86390 1
407050 99407050 1001 86380 86390 1
407531 99407531 1001 86380 86390 1
407847 99407847 1001 86380 86390 1
407988 99407988 1001 86380 86390 1
408087 99408087 1001 86380 86390 1
408257 99408257 1001 86380 86390 1
408269 99408269 1001 86380 86390 1
408940 99408940 1001 86380 86390 1
409026 99409026 1001 86380 86390 1
409257 99409257 1001 86380 86390 1
409364 99409364 1001 86380 86390 1
409491 99409491 1001 86380 86390 1
409702 99409702 1001 86380 86390 1
409941 99409941 1001 86380 86390 1
410208 99410208 1001 86380 86390 1
410544 99410544 1001 86380 86390 1
410782 99410782 1001 86380 86390 1
410892 99410892 1001 86380 86390 1
410949 99410949 1001 86380 86390 1
411824 99411824 1001 86380 86390 1
412154 99412154 1001 86380 86390 1
413334 99413334 1001 86380 86390 1
412979 99412979 1001 86380 86390 1
412889 99412889 1001 86380 86390 1
413146 99413146 1001 86380 86390 1
413202 99413202 1001 86380 86390 1
413250 99413250 1001 86380 86390 1
412666 99412666 1001 86380 86390 1
413941 99413941 1001 86380 86390 1
415293 99415293 1001 86380 86390 1
415306 99415306 1001 86380 86390 1
414593 99414593 1001 86380 86390 1
415500 99415500 1001 86380 86390 1
416859 99416859 1001 86380 86390 1
416948 99416948 1001 86380 86390 1
416965 99416965 1001 86380 86390 1
416750 99416750 1001 86380 86390 1
416321 99416321 1001 86380 86390 1
416384 99416384 1001 86380 86390 1
416034 99416034 1001 86380 86390 1
416055 99416055 1001 86380 86390 1
415839 99415839 1001 86380 86390 1
417203 99417203 1001 86380 86390 1
417608 99417608 1001 86380 86390 1
417525 99417525 1001 86380 86390 1
418713 99418713 1001 86380 86390 1
418298 99418298 1001 86380 86390 1
418155 99418155 1001 86380 86390 1
417864 99417864 1001 86380 86390 1
419055 99419055 1001 86380 86390 1
418911 99418911 1001 86380 86390 1
419150 99419150 1001 86380 86390 1
419905 99419905 1001 86380 86390 1
419311 99419311 1001 86380 86390 1
419227 99419227 1001 86380 86390 1
420775 99420775 1001 86380 86390 1
421368 99421368 1001 86380 86390 1
421661 99421661 1001 86380 86390 1
423651 99423651 1001 86380 86390 1
423595 99423595 1001 86380 86390 1
422943 99422943 1001 86380 86390 1
423249 99423249 1001 86380 86390 1
423159 99423159 1001 86380 86390 1
423101 99423101 1001 86380 86390 1
422555 99422555 1001 86380 86390 1
422816 99422816 1001 86380 86390 1
425078 99425078 1001 86380 86390 1
425245 99425245 1001 86380 86390 1
425629 99425629 1001 86380 86390 1
426715 99426715 1001 86380 86390 1
427060 99427060 1001 86380 86390 1
426465 99426465 1001 86380 86390 1
426684 99426684 1001 86380 86390 1
427381 99427381 1001 86380 86390 1
427408 99427408 1001 86380 86390 1
428530 99428530 1001 86380 86390 1
428600 99428600 1001 86380 86390 1
428357 99428357 1001 86380 86390 1
428720 99428720 1001 86380 86390 1
428054 99428054 1001 86380 86390 1
427804 99427804 1001 86380 86390 1
430293 99430293 1001 86380 86390 1
429564 99429564 1001 86380 86390 1
430795 99430795 1001 86380 86390 1
430744 99430744 1001 86380 86390 1
431862 99431862 1001 86380 86390 1
432011 99432011 1001 86380 86390 1
431287 99431287 1001 86380 86390 1
431011 99431011 1001 86380 86390 1
431051 99431051 1001 86380 86390 1
432083 99432083 1001 86380 86390 1
433465 99433465 1001 86380 86390 1
433620 99433620 1001 86380 86390 1
434062 99434062 1001 86380 86390 1
433740 99433740 1001 86380 86390 1
433823 99433823 1001 86380 86390 1
435399 99435399 1001 86380 86390 1
435273 99435273 1001 86380 86390 1
434703 99434703 1001 86380 86390 1
434401 99434401 1001 86380 86390 1
435787 99435787 1001 86380 86390 1
437117 99437117 1001 86380 86390 1
437016 99437016 1001 86380 86390 1
437065 99437065 1001 86380 86390 1
436548 99436548 1001 86380 86390 1
436173 99436173 1001 86380 86390 1
436277 99436277 1001 86380 86390 1
436189 99436189 1001 86380 86390 1
300008 99300008 1001 86380 86390 1
300617 99300617 1001 86380 86390 1
300468 99300468 1001 86380 86390 1
300803 99300803 1001 86380 86390 1
300908 99300908 1001 86380 86390 1
300836 99300836 1001 86380 86390 1
300734 99300734 1001 86380 86390 1
300800 99300800 1001 86380 86390 1
301271 99301271 1001 86380 86390 1
301577 99301577 1001 86380 86390 1
301697 99301697 1001 86380 86390 1
301750 99301750 1001 86380 86390 1
301608 99301608 1001 86380 86390 1
301742 99301742 1001 86380 86390 1
302380 99302380 1001 86380 86390 1
302192 99302192 1001 86380 86390 1
302042 99302042 1001 86380 86390 1
302848 99302848 1001 86380 86390 1
302887 99302887 1001 86380 86390 1
302797 99302797 1001 86380 86390 1
302843 99302843 1001 86380 86390 1
302781 99302781 1001 86380 86390 1
302772 99302772 1001 86380 86390 1
304007 99304007 1001 86380 86390 1
303712 99303712 1001 86380 86390 1
303768 99303768 1001 86380 86390 1
303632 99303632 1001 86380 86390 1
303454 99303454 1001 86380 86390 1
304108 99304108 1001 86380 86390 1
304045 99304045 1001 86380 86390 1
304113 99304113 1001 86380 86390 1
304157 99304157 1001 86380 86390 1
304599 99304599 1001 86380 86390 1
304587 99304587 1001 86380 86390 1
304265 99304265 1001 86380 86390 1
304870 99304870 1001 86380 86390 1
305030 99305030 1001 86380 86390 1
304876 99304876 1001 86380 86390 1
305520 99305520 1001 86380 86390 1
305536 99305536 1001 86380 86390 1
305579 99305579 1001 86380 86390 1
305207 99305207 1001 86380 86390 1
305189 99305189 1001 86380 86390 1
305268 99305268 1001 86380 86390 1
500775 99500775 1001 86380 86390 1
500662 99500662 1001 86380 86390 1
500714 99500714 1001 86380 86390 1
500465 99500465 1001 86380 86390 1
500424 99500424 1001 86380 86390 1
500210 99500210 1001 86380 86390 1
500340 99500340 1001 86380 86390 1
501579 99501579 1001 86380 86390 1
501322 99501322 1001 86380 86390 1
501416 99501416 1001 86380 86390 1
502131 99502131 1001 86380 86390 1
502229 99502229 1001 86380 86390 1
502006 99502006 1001 86380 86390 1
501960 99501960 1001 86380 86390 1
502606 99502606 1001 86380 86390 1
502261 99502261 1001 86380 86390 1
502576 99502576 1001 86380 86390 1
503242 99503242 1001 86380 86390 1
503090 99503090 1001 86380 86390 1
503021 99503021 1001 86380 86390 1
503012 99503012 1001 86380 86390 1
503081 99503081 1001 86380 86390 1
504044 99504044 1001 86380 86390 1
504058 99504058 1001 86380 86390 1
503943 99503943 1001 86380 86390 1
503880 99503880 1001 86380 86390 1
503610 99503610 1001 86380 86390 1
504218 99504218 1001 86380 86390 1
504307 99504307 1001 86380 86390 1
504942 99504942 1001 86380 86390 1
504801 99504801 1001 86380 86390 1
504545 99504545 1001 86380 86390 1
504502 99504502 1001 86380 86390 1
505112 99505112 1001 86380 86390 1
505049 99505049 1001 86380 86390 1
505630 99505630 1001 86380 86390 1
505427 99505427 1001 86380 86390 1
506494 99506494 1001 86380 86390 1
506533 99506533 1001 86380 86390 1
506573 99506573 1001 86380 86390 1
506313 99506313 1001 86380 86390 1
506331 99506331 1001 86380 86390 1
506335 99506335 1001 86380 86390 1
506195 99506195 1001 86380 86390 1
506143 99506143 1001 86380 86390 1
506789 99506789 1001 86380 86390 1
506688 99506688 1001 86380 86390 1
506693 99506693 1001 86380 86390 1
506681 99506681 1001 86380 86390 1
506695 99506695 1001 86380 86390 1
507292 99507292 1001 86380 86390 1
507383 99507383 1001 86380 86390 1
507106 99507106 1001 86380 86390 1
507122 99507122 1001 86380 86390 1
507084 99507084 1001 86380 86390 1
506866 99506866 1001 86380 86390 1
506909 99506909 1001 86380 86390 1
506990 99506990 1001 86380 86390 1
507595 99507595 1001 86380 86390 1
508077 99508077 1001 86380 86390 1
507995 99507995 1001 86380 86390 1
507802 99507802 1001 86380 86390 1
507815 99507815 1001 86380 86390 1
508923 99508923 1001 86380 86390 1
509031 99509031 1001 86380 86390 1
508774 99508774 1001 86380 86390 1
508455 99508455 1001 86380 86390 1
508483 99508483 1001 86380 86390 1
509097 99509097 1001 86380 86390 1
509223 99509223 1001 86380 86390 1
509121 99509121 1001 86380 86390 1
509759 99509759 1001 86380 86390 1
509702 99509702 1001 86380 86390 1
509502 99509502 1001 86380 86390 1
509358 99509358 1001 86380 86390 1
509302 99509302 1001 86380 86390 1
509912 99509912 1001 86380 86390 1
510629 99510629 1001 86380 86390 1
510468 99510468 1001 86380 86390 1
510858 99510858 1001 86380 86390 1
510782 99510782 1001 86380 86390 1
510873 99510873 1001 86380 86390 1
510886 99510886 1001 86380 86390 1
510744 99510744 1001 86380 86390 1
511307 99511307 1001 86380 86390 1
510999 99510999 1001 86380 86390 1
511756 99511756 1001 86380 86390 1
512247 99512247 1001 86380 86390 1
512249 99512249 1001 86380 86390 1
512380 99512380 1001 86380 86390 1
512551 99512551 1001 86380 86390 1
512526 99512526 1001 86380 86390 1
513133 99513133 1001 86380 86390 1
513184 99513184 1001 86380 86390 1
513195 99513195 1001 86380 86390 1
512956 99512956 1001 86380 86390 1
512611 99512611 1001 86380 86390 1
512769 99512769 1001 86380 86390 1
512670 99512670 1001 86380 86390 1
512596 99512596 1001 86380 86390 1
513977 99513977 1001 86380 86390 1
513656 99513656 1001 86380 86390 1
513597 99513597 1001 86380 86390 1
513549 99513549 1001 86380 86390 1
514174 99514174 1001 86380 86390 1
514226 99514226 1001 86380 86390 1
514457 99514457 1001 86380 86390 1
514554 99514554 1001 86380 86390 1
514495 99514495 1001 86380 86390 1
514318 99514318 1001 86380 86390 1
514998 99514998 1001 86380 86390 1
514925 99514925 1001 86380 86390 1
514927 99514927 1001 86380 86390 1
515494 99515494 1001 86380 86390 1
515509 99515509 1001 86380 86390 1
515488 99515488 1001 86380 86390 1
515527 99515527 1001 86380 86390 1
515470 99515470 1001 86380 86390 1
515319 99515319 1001 86380 86390 1
515093 99515093 1001 86380 86390 1
515753 99515753 1001 86380 86390 1
516319 99516319 1001 86380 86390 1
516176 99516176 1001 86380 86390 1
516128 99516128 1001 86380 86390 1
516221 99516221 1001 86380 86390 1
516031 99516031 1001 86380 86390 1
515981 99515981 1001 86380 86390 1
516567 99516567 1001 86380 86390 1
517272 99517272 1001 86380 86390 1
517258 99517258 1001 86380 86390 1
516956 99516956 1001 86380 86390 1
516957 99516957 1001 86380 86390 1
517037 99517037 1001 86380 86390 1
516750 99516750 1001 86380 86390 1
516882 99516882 1001 86380 86390 1
517521 99517521 1001 86380 86390 1
518126 99518126 1001 86380 86390 1
518114 99518114 1001 86380 86390 1
518141 99518141 1001 86380 86390 1
517622 99517622 1001 86380 86390 1
517640 99517640 1001 86380 86390 1
517590 99517590 1001 86380 86390 1
518796 99518796 1001 86380 86390 1
518731 99518731 1001 86380 86390 1
518700 99518700 1001 86380 86390 1
518727 99518727 1001 86380 86390 1
518425 99518425 1001 86380 86390 1
519127 99519127 1001 86380 86390 1
519063 99519063 1001 86380 86390 1
519070 99519070 1001 86380 86390 1
519698 99519698 1001 86380 86390 1
519762 99519762 1001 86380 86390 1
520009 99520009 1001 86380 86390 1
519997 99519997 1001 86380 86390 1
520619 99520619 1001 86380 86390 1
520629 99520629 1001 86380 86390 1
520230 99520230 1001 86380 86390 1
520198 99520198 1001 86380 86390 1
521350 99521350 1001 86380 86390 1
521353 99521353 1001 86380 86390 1
521407 99521407 1001 86380 86390 1
521422 99521422 1001 86380 86390 1
521297 99521297 1001 86380 86390 1
520924 99520924 1001 86380 86390 1
520906 99520906 1001 86380 86390 1
521625 99521625 1001 86380 86390 1
521651 99521651 1001 86380 86390 1
522151 99522151 1001 86380 86390 1
522192 99522192 1001 86380 86390 1
522272 99522272 1001 86380 86390 1
522197 99522197 1001 86380 86390 1
521974 99521974 1001 86380 86390 1
522060 99522060 1001 86380 86390 1
522377 99522377 1001 86380 86390 1
522946 99522946 1001 86380 86390 1
522911 99522911 1001 86380 86390 1
522730 99522730 1001 86380 86390 1
522576 99522576 1001 86380 86390 1
522580 99522580 1001 86380 86390 1
522596 99522596 1001 86380 86390 1
522518 99522518 1001 86380 86390 1
523317 99523317 1001 86380 86390 1
523892 99523892 1001 86380 86390 1
523905 99523905 1001 86380 86390 1
523506 99523506 1001 86380 86390 1
523354 99523354 1001 86380 86390 1
523343 99523343 1001 86380 86390 1
523973 99523973 1001 86380 86390 1
524669 99524669 1001 86380 86390 1
524728 99524728 1001 86380 86390 1
524431 99524431 1001 86380 86390 1
524485 99524485 1001 86380 86390 1
524242 99524242 1001 86380 86390 1
524345 99524345 1001 86380 86390 1
524257 99524257 1001 86380 86390 1
524328 99524328 1001 86380 86390 1
524875 99524875 1001 86380 86390 1
524837 99524837 1001 86380 86390 1
525433 99525433 1001 86380 86390 1
525511 99525511 1001 86380 86390 1
525504 99525504 1001 86380 86390 1
525314 99525314 1001 86380 86390 1
525342 99525342 1001 86380 86390 1
525107 99525107 1001 86380 86390 1
524983 99524983 1001 86380 86390 1
525726 99525726 1001 86380 86390 1
525690 99525690 1001 86380 86390 1
526221 99526221 1001 86380 86390 1
526237 99526237 1001 86380 86390 1
526047 99526047 1001 86380 86390 1
525857 99525857 1001 86380 86390 1
525863 99525863 1001 86380 86390 1
525811 99525811 1001 86380 86390 1
525839 99525839 1001 86380 86390 1
526459 99526459 1001 86380 86390 1
526611 99526611 1001 86380 86390 1
527053 99527053 1001 86380 86390 1
527105 99527105 1001 86380 86390 1
526867 99526867 1001 86380 86390 1
526990 99526990 1001 86380 86390 1
526913 99526913 1001 86380 86390 1
526800 99526800 1001 86380 86390 1
526821 99526821 1001 86380 86390 1
527336 99527336 1001 86380 86390 1
527287 99527287 1001 86380 86390 1
527330 99527330 1001 86380 86390 1
528018 99528018 1001 86380 86390 1
528036 99528036 1001 86380 86390 1
527793 99527793 1001 86380 86390 1
527667 99527667 1001 86380 86390 1
527824 99527824 1001 86380 86390 1
527672 99527672 1001 86380 86390 1
527713 99527713 1001 86380 86390 1
527481 99527481 1001 86380 86390 1
528187 99528187 1001 86380 86390 1
528722 99528722 1001 86380 86390 1
528834 99528834 1001 86380 86390 1
528650 99528650 1001 86380 86390 1
528615 99528615 1001 86380 86390 1
529086 99529086 1001 86380 86390 1
529091 99529091 1001 86380 86390 1
529596 99529596 1001 86380 86390 1
529112 99529112 1001 86380 86390 1
529805 99529805 1001 86380 86390 1
530480 99530480 1001 86380 86390 1
530275 99530275 1001 86380 86390 1
530306 99530306 1001 86380 86390 1
530090 99530090 1001 86380 86390 1
529990 99529990 1001 86380 86390 1
530652 99530652 1001 86380 86390 1
531375 99531375 1001 86380 86390 1
531317 99531317 1001 86380 86390 1
531236 99531236 1001 86380 86390 1
531262 99531262 1001 86380 86390 1
531022 99531022 1001 86380 86390 1
531139 99531139 1001 86380 86390 1
530985 99530985 1001 86380 86390 1
531159 99531159 1001 86380 86390 1
531134 99531134 1001 86380 86390 1
530903 99530903 1001 86380 86390 1
530821 99530821 1001 86380 86390 1
532071 99532071 1001 86380 86390 1
531974 99531974 1001 86380 86390 1
531878 99531878 1001 86380 86390 1
531972 99531972 1001 86380 86390 1
531624 99531624 1001 86380 86390 1
531767 99531767 1001 86380 86390 1
531639 99531639 1001 86380 86390 1
531759 99531759 1001 86380 86390 1
531750 99531750 1001 86380 86390 1
532855 99532855 1001 86380 86390 1
532665 99532665 1001 86380 86390 1
532756 99532756 1001 86380 86390 1
532798 99532798 1001 86380 86390 1
532436 99532436 1001 86380 86390 1
532605 99532605 1001 86380 86390 1
533796 99533796 1001 86380 86390 1
533303 99533303 1001 86380 86390 1
533256 99533256 1001 86380 86390 1
533361 99533361 1001 86380 86390 1
533959 99533959 1001 86380 86390 1
534481 99534481 1001 86380 86390 1
534410 99534410 1001 86380 86390 1
534373 99534373 1001 86380 86390 1
534335 99534335 1001 86380 86390 1
534818 99534818 1001 86380 86390 1
535381 99535381 1001 86380 86390 1
535396 99535396 1001 86380 86390 1
535495 99535495 1001 86380 86390 1
535278 99535278 1001 86380 86390 1
535129 99535129 1001 86380 86390 1
535274 99535274 1001 86380 86390 1
535301 99535301 1001 86380 86390 1
535523 99535523 1001 86380 86390 1
536137 99536137 1001 86380 86390 1
536085 99536085 1001 86380 86390 1
535742 99535742 1001 86380 86390 1
535884 99535884 1001 86380 86390 1
535778 99535778 1001 86380 86390 1
536483 99536483 1001 86380 86390 1
536406 99536406 1001 86380 86390 1
536344 99536344 1001 86380 86390 1
537065 99537065 1001 86380 86390 1
536840 99536840 1001 86380 86390 1
536854 99536854 1001 86380 86390 1
536944 99536944 1001 86380 86390 1
536805 99536805 1001 86380 86390 1
536719 99536719 1001 86380 86390 1
537332 99537332 1001 86380 86390 1
537184 99537184 1001 86380 86390 1
537651 99537651 1001 86380 86390 1
538002 99538002 1001 86380 86390 1
538638 99538638 1001 86380 86390 1
538654 99538654 1001 86380 86390 1
538501 99538501 1001 86380 86390 1
538250 99538250 1001 86380 86390 1
538344 99538344 1001 86380 86390 1
538400 99538400 1001 86380 86390 1
538930 99538930 1001 86380 86390 1
539010 99539010 1001 86380 86390 1
539604 99539604 1001 86380 86390 1
539582 99539582 1001 86380 86390 1
539319 99539319 1001 86380 86390 1
539088 99539088 1001 86380 86390 1
539077 99539077 1001 86380 86390 1
539095 99539095 1001 86380 86390 1
539834 99539834 1001 86380 86390 1
539655 99539655 1001 86380 86390 1
540247 99540247 1001 86380 86390 1
539874 99539874 1001 86380 86390 1
539926 99539926 1001 86380 86390 1
540006 99540006 1001 86380 86390 1
539906 99539906 1001 86380 86390 1
540528 99540528 1001 86380 86390 1
540623 99540623 1001 86380 86390 1
540471 99540471 1001 86380 86390 1
540615 99540615 1001 86380 86390 1
541194 99541194 1001 86380 86390 1
541185 99541185 1001 86380 86390 1
541149 99541149 1001 86380 86390 1
541201 99541201 1001 86380 86390 1
540985 99540985 1001 86380 86390 1
540803 99540803 1001 86380 86390 1
540766 99540766 1001 86380 86390 1
541432 99541432 1001 86380 86390 1
541456 99541456 1001 86380 86390 1
542054 99542054 1001 86380 86390 1
542143 99542143 1001 86380 86390 1
542156 99542156 1001 86380 86390 1
542159 99542159 1001 86380 86390 1
542206 99542206 1001 86380 86390 1
542938 99542938 1001 86380 86390 1
542680 99542680 1001 86380 86390 1
542578 99542578 1001 86380 86390 1
542418 99542418 1001 86380 86390 1
543073 99543073 1001 86380 86390 1
543254 99543254 1001 86380 86390 1
543344 99543344 1001 86380 86390 1
543232 99543232 1001 86380 86390 1
543287 99543287 1001 86380 86390 1
543210 99543210 1001 86380 86390 1
543952 99543952 1001 86380 86390 1
543850 99543850 1001 86380 86390 1
543852 99543852 1001 86380 86390 1
543853 99543853 1001 86380 86390 1
543816 99543816 1001 86380 86390 1
544592 99544592 1001 86380 86390 1
544173 99544173 1001 86380 86390 1
544038 99544038 1001 86380 86390 1
400271 99400271 1001 86380 86390 1
400507 99400507 1001 86380 86390 1
400589 99400589 1001 86380 86390 1
400810 99400810 1001 86380 86390 1
401425 99401425 1001 86380 86390 1
401888 99401888 1001 86380 86390 1
402268 99402268 1001 86380 86390 1
402568 99402568 1001 86380 86390 1
402599 99402599 1001 86380 86390 1
403202 99403202 1001 86380 86390 1
403616 99403616 1001 86380 86390 1
404221 99404221 1001 86380 86390 1
404396 99404396 1001 86380 86390 1
404538 99404538 1001 86380 86390 1
404689 99404689 1001 86380 86390 1
405175 99405175 1001 86380 86390 1
405709 99405709 1001 86380 86390 1
405906 99405906 1001 86380 86390 1
406220 99406220 1001 86380 86390 1
406631 99406631 1001 86380 86390 1
407632 99407632 1001 86380 86390 1
407835 99407835 1001 86380 86390 1
407959 99407959 1001 86380 86390 1
408378 99408378 1001 86380 86390 1
408857 99408857 1001 86380 86390 1
409262 99409262 1001 86380 86390 1
409495 99409495 1001 86380 86390 1
410101 99410101 1001 86380 86390 1
410161 99410161 1001 86380 86390 1
410638 99410638 1001 86380 86390 1
411740 99411740 1001 86380 86390 1
412036 99412036 1001 86380 86390 1
412333 99412333 1001 86380 86390 1
413471 99413471 1001 86380 86390 1
413544 99413544 1001 86380 86390 1
413433 99413433 1001 86380 86390 1
413527 99413527 1001 86380 86390 1
413326 99413326 1001 86380 86390 1
412733 99412733 1001 86380 86390 1
412661 99412661 1001 86380 86390 1
413734 99413734 1001 86380 86390 1
414004 99414004 1001 86380 86390 1
415176 99415176 1001 86380 86390 1
415103 99415103 1001 86380 86390 1
414866 99414866 1001 86380 86390 1
414789 99414789 1001 86380 86390 1
414255 99414255 1001 86380 86390 1
414488 99414488 1001 86380 86390 1
414442 99414442 1001 86380 86390 1
415337 99415337 1001 86380 86390 1
415504 99415504 1001 86380 86390 1
416938 99416938 1001 86380 86390 1
416593 99416593 1001 86380 86390 1
416850 99416850 1001 86380 86390 1
416254 99416254 1001 86380 86390 1
416214 99416214 1001 86380 86390 1
416357 99416357 1001 86380 86390 1
415806 99415806 1001 86380 86390 1
415858 99415858 1001 86380 86390 1
417530 99417530 1001 86380 86390 1
418552 99418552 1001 86380 86390 1
418559 99418559 1001 86380 86390 1
418424 99418424 1001 86380 86390 1
417966 99417966 1001 86380 86390 1
417863 99417863 1001 86380 86390 1
417762 99417762 1001 86380 86390 1
419071 99419071 1001 86380 86390 1
420352 99420352 1001 86380 86390 1
420198 99420198 1001 86380 86390 1
420221 99420221 1001 86380 86390 1
419988 99419988 1001 86380 86390 1
420001 99420001 1001 86380 86390 1
419297 99419297 1001 86380 86390 1
420537 99420537 1001 86380 86390 1
420464 99420464 1001 86380 86390 1
420738 99420738 1001 86380 86390 1
421688 99421688 1001 86380 86390 1
421950 99421950 1001 86380 86390 1
422012 99422012 1001 86380 86390 1
421587 99421587 1001 86380 86390 1
421580 99421580 1001 86380 86390 1
421609 99421609 1001 86380 86390 1
421475 99421475 1001 86380 86390 1
421139 99421139 1001 86380 86390 1
422188 99422188 1001 86380 86390 1
423340 99423340 1001 86380 86390 1
423111 99423111 1001 86380 86390 1
423236 99423236 1001 86380 86390 1
422747 99422747 1001 86380 86390 1
425091 99425091 1001 86380 86390 1
425268 99425268 1001 86380 86390 1
424412 99424412 1001 86380 86390 1
424343 99424343 1001 86380 86390 1
424273 99424273 1001 86380 86390 1
426029 99426029 1001 86380 86390 1
427196 99427196 1001 86380 86390 1
427134 99427134 1001 86380 86390 1
428607 99428607 1001 86380 86390 1
428601 99428601 1001 86380 86390 1
428488 99428488 1001 86380 86390 1
428318 99428318 1001 86380 86390 1
427740 99427740 1001 86380 86390 1
428922 99428922 1001 86380 86390 1
428769 99428769 1001 86380 86390 1
430162 99430162 1001 86380 86390 1
429615 99429615 1001 86380 86390 1
429623 99429623 1001 86380 86390 1
429797 99429797 1001 86380 86390 1
429222 99429222 1001 86380 86390 1
429523 99429523 1001 86380 86390 1
429195 99429195 1001 86380 86390 1
431661 99431661 1001 86380 86390 1
432049 99432049 1001 86380 86390 1
431329 99431329 1001 86380 86390 1
431496 99431496 1001 86380 86390 1
431371 99431371 1001 86380 86390 1
431643 99431643 1001 86380 86390 1
431305 99431305 1001 86380 86390 1
431057 99431057 1001 86380 86390 1
430843 99430843 1001 86380 86390 1
432156 99432156 1001 86380 86390 1
432384 99432384 1001 86380 86390 1
432422 99432422 1001 86380 86390 1
432318 99432318 1001 86380 86390 1
433384 99433384 1001 86380 86390 1
433192 99433192 1001 86380 86390 1
433086 99433086 1001 86380 86390 1
433093 99433093 1001 86380 86390 1
432808 99432808 1001 86380 86390 1
432888 99432888 1001 86380 86390 1
432543 99432543 1001 86380 86390 1
434119 99434119 1001 86380 86390 1
435061 99435061 1001 86380 86390 1
434624 99434624 1001 86380 86390 1
434851 99434851 1001 86380 86390 1
434612 99434612 1001 86380 86390 1
435688 99435688 1001 86380 86390 1
435675 99435675 1001 86380 86390 1
436699 99436699 1001 86380 86390 1
435962 99435962 1001 86380 86390 1
436107 99436107 1001 86380 86390 1
436086 99436086 1001 86380 86390 1
300060 99300060 1001 86380 86390 1
300012 99300012 1001 86380 86390 1
300013 99300013 1001 86380 86390 1
300548 99300548 1001 86380 86390 1
300539 99300539 1001 86380 86390 1
300472 99300472 1001 86380 86390 1
300453 99300453 1001 86380 86390 1
300302 99300302 1001 86380 86390 1
300752 99300752 1001 86380 86390 1
300833 99300833 1001 86380 86390 1
300798 99300798 1001 86380 86390 1
301367 99301367 1001 86380 86390 1
301368 99301368 1001 86380 86390 1
301287 99301287 1001 86380 86390 1
301226 99301226 1001 86380 86390 1
301331 99301331 1001 86380 86390 1
301130 99301130 1001 86380 86390 1
301794 99301794 1001 86380 86390 1
302533 99302533 1001 86380 86390 1
303100 99303100 1001 86380 86390 1
302996 99302996 1001 86380 86390 1
303220 99303220 1001 86380 86390 1
303237 99303237 1001 86380 86390 1
303871 99303871 1001 86380 86390 1
304027 99304027 1001 86380 86390 1
303660 99303660 1001 86380 86390 1
303805 99303805 1001 86380 86390 1
303709 99303709 1001 86380 86390 1
303564 99303564 1001 86380 86390 1
304160 99304160 1001 86380 86390 1
304037 99304037 1001 86380 86390 1
304734 99304734 1001 86380 86390 1
304434 99304434 1001 86380 86390 1
304911 99304911 1001 86380 86390 1
305058 99305058 1001 86380 86390 1
305007 99305007 1001 86380 86390 1
304894 99304894 1001 86380 86390 1
305505 99305505 1001 86380 86390 1
305655 99305655 1001 86380 86390 1
305567 99305567 1001 86380 86390 1
305149 99305149 1001 86380 86390 1
500002 99500002 1001 86380 86390 1
500730 99500730 1001 86380 86390 1
500680 99500680 1001 86380 86390 1
500275 99500275 1001 86380 86390 1
500878 99500878 1001 86380 86390 1
500989 99500989 1001 86380 86390 1
501276 99501276 1001 86380 86390 1
501123 99501123 1001 86380 86390 1
502263 99502263 1001 86380 86390 1
502461 99502461 1001 86380 86390 1
502080 99502080 1001 86380 86390 1
502151 99502151 1001 86380 86390 1
502636 99502636 1001 86380 86390 1
503075 99503075 1001 86380 86390 1
502986 99502986 1001 86380 86390 1
502744 99502744 1001 86380 86390 1
504030 99504030 1001 86380 86390 1
504033 99504033 1001 86380 86390 1
503822 99503822 1001 86380 86390 1
503805 99503805 1001 86380 86390 1
503505 99503505 1001 86380 86390 1
504823 99504823 1001 86380 86390 1
504760 99504760 1001 86380 86390 1
504549 99504549 1001 86380 86390 1
504681 99504681 1001 86380 86390 1
505660 99505660 1001 86380 86390 1
505661 99505661 1001 86380 86390 1
505638 99505638 1001 86380 86390 1
505537 99505537 1001 86380 86390 1
505228 99505228 1001 86380 86390 1
505165 99505165 1001 86380 86390 1
505168 99505168 1001 86380 86390 1
506484 99506484 1001 86380 86390 1
506288 99506288 1001 86380 86390 1
506380 99506380 1001 86380 86390 1
506185 99506185 1001 86380 86390 1
506290 99506290 1001 86380 86390 1
506333 99506333 1001 86380 86390 1
505988 99505988 1001 86380 86390 1
506628 99506628 1001 86380 86390 1
507267 99507267 1001 86380 86390 1
507387 99507387 1001 86380 86390 1
507239 99507239 1001 86380 86390 1
507206 99507206 1001 86380 86390 1
507143 99507143 1001 86380 86390 1
506920 99506920 1001 86380 86390 1
507463 99507463 1001 86380 86390 1
507493 99507493 1001 86380 86390 1
508135 99508135 1001 86380 86390 1
507926 99507926 1001 86380 86390 1
507993 99507993 1001 86380 86390 1
507943 99507943 1001 86380 86390 1
508009 99508009 1001 86380 86390 1
507682 99507682 1001 86380 86390 1
508287 99508287 1001 86380 86390 1
508357 99508357 1001 86380 86390 1
508936 99508936 1001 86380 86390 1
508692 99508692 1001 86380 86390 1
508829 99508829 1001 86380 86390 1
508555 99508555 1001 86380 86390 1
509196 99509196 1001 86380 86390 1
509135 99509135 1001 86380 86390 1
509360 99509360 1001 86380 86390 1
509913 99509913 1001 86380 86390 1
510019 99510019 1001 86380 86390 1
510021 99510021 1001 86380 86390 1
510013 99510013 1001 86380 86390 1
510716 99510716 1001 86380 86390 1
510569 99510569 1001 86380 86390 1
510444 99510444 1001 86380 86390 1
510332 99510332 1001 86380 86390 1
510467 99510467 1001 86380 86390 1
510284 99510284 1001 86380 86390 1
510129 99510129 1001 86380 86390 1
510792 99510792 1001 86380 86390 1
511424 99511424 1001 86380 86390 1
511479 99511479 1001 86380 86390 1
511392 99511392 1001 86380 86390 1
511234 99511234 1001 86380 86390 1
511085 99511085 1001 86380 86390 1
512121 99512121 1001 86380 86390 1
512122 99512122 1001 86380 86390 1
511887 99511887 1001 86380 86390 1
511901 99511901 1001 86380 86390 1
511782 99511782 1001 86380 86390 1
512576 99512576 1001 86380 86390 1
512568 99512568 1001 86380 86390 1
513148 99513148 1001 86380 86390 1
513164 99513164 1001 86380 86390 1
512786 99512786 1001 86380 86390 1
513303 99513303 1001 86380 86390 1
513996 99513996 1001 86380 86390 1
513748 99513748 1001 86380 86390 1
513663 99513663 1001 86380 86390 1
513824 99513824 1001 86380 86390 1
513602 99513602 1001 86380 86390 1
514187 99514187 1001 86380 86390 1
514757 99514757 1001 86380 86390 1
514823 99514823 1001 86380 86390 1
514749 99514749 1001 86380 86390 1
514641 99514641 1001 86380 86390 1
514501 99514501 1001 86380 86390 1
514542 99514542 1001 86380 86390 1
514492 99514492 1001 86380 86390 1
514237 99514237 1001 86380 86390 1
514915 99514915 1001 86380 86390 1
514864 99514864 1001 86380 86390 1
515659 99515659 1001 86380 86390 1
515496 99515496 1001 86380 86390 1
515628 99515628 1001 86380 86390 1
515671 99515671 1001 86380 86390 1
515455 99515455 1001 86380 86390 1
516508 99516508 1001 86380 86390 1
516383 99516383 1001 86380 86390 1
516409 99516409 1001 86380 86390 1
516163 99516163 1001 86380 86390 1
516143 99516143 1001 86380 86390 1
516627 99516627 1001 86380 86390 1
516564 99516564 1001 86380 86390 1
516580 99516580 1001 86380 86390 1
517117 99517117 1001 86380 86390 1
516851 99516851 1001 86380 86390 1
517528 99517528 1001 86380 86390 1
517338 99517338 1001 86380 86390 1
518089 99518089 1001 86380 86390 1
518004 99518004 1001 86380 86390 1
517789 99517789 1001 86380 86390 1
517873 99517873 1001 86380 86390 1
517715 99517715 1001 86380 86390 1
518930 99518930 1001 86380 86390 1
518704 99518704 1001 86380 86390 1
518668 99518668 1001 86380 86390 1
518768 99518768 1001 86380 86390 1
518511 99518511 1001 86380 86390 1
518500 99518500 1001 86380 86390 1
518454 99518454 1001 86380 86390 1
519061 99519061 1001 86380 86390 1
519674 99519674 1001 86380 86390 1
519377 99519377 1001 86380 86390 1
519370 99519370 1001 86380 86390 1
519269 99519269 1001 86380 86390 1
520314 99520314 1001 86380 86390 1
520081 99520081 1001 86380 86390 1
520711 99520711 1001 86380 86390 1
521277 99521277 1001 86380 86390 1
521320 99521320 1001 86380 86390 1
521105 99521105 1001 86380 86390 1
521222 99521222 1001 86380 86390 1
521061 99521061 1001 86380 86390 1
521074 99521074 1001 86380 86390 1
520850 99520850 1001 86380 86390 1
520921 99520921 1001 86380 86390 1
521612 99521612 1001 86380 86390 1
521539 99521539 1001 86380 86390 1
522089 99522089 1001 86380 86390 1
522196 99522196 1001 86380 86390 1
522274 99522274 1001 86380 86390 1
521959 99521959 1001 86380 86390 1
521751 99521751 1001 86380 86390 1
521869 99521869 1001 86380 86390 1
523082 99523082 1001 86380 86390 1
522936 99522936 1001 86380 86390 1
522533 99522533 1001 86380 86390 1
523128 99523128 1001 86380 86390 1
523261 99523261 1001 86380 86390 1
523682 99523682 1001 86380 86390 1
523580 99523580 1001 86380 86390 1
523556 99523556 1001 86380 86390 1
523444 99523444 1001 86380 86390 1
523358 99523358 1001 86380 86390 1
523438 99523438 1001 86380 86390 1
524123 99524123 1001 86380 86390 1
524078 99524078 1001 86380 86390 1
524668 99524668 1001 86380 86390 1
524435 99524435 1001 86380 86390 1
524398 99524398 1001 86380 86390 1
524425 99524425 1001 86380 86390 1
524377 99524377 1001 86380 86390 1
524336 99524336 1001 86380 86390 1
524155 99524155 1001 86380 86390 1
524873 99524873 1001 86380 86390 1
524810 99524810 1001 86380 86390 1
524828 99524828 1001 86380 86390 1
525548 99525548 1001 86380 86390 1
525487 99525487 1001 86380 86390 1
524989 99524989 1001 86380 86390 1
525063 99525063 1001 86380 86390 1
525782 99525782 1001 86380 86390 1
526288 99526288 1001 86380 86390 1
526416 99526416 1001 86380 86390 1
526012 99526012 1001 86380 86390 1
526188 99526188 1001 86380 86390 1
526099 99526099 1001 86380 86390 1
525956 99525956 1001 86380 86390 1
526547 99526547 1001 86380 86390 1
526443 99526443 1001 86380 86390 1
527246 99527246 1001 86380 86390 1
527153 99527153 1001 86380 86390 1
527331 99527331 1001 86380 86390 1
527436 99527436 1001 86380 86390 1
527988 99527988 1001 86380 86390 1
527835 99527835 1001 86380 86390 1
527669 99527669 1001 86380 86390 1
527804 99527804 1001 86380 86390 1
527546 99527546 1001 86380 86390 1
528100 99528100 1001 86380 86390 1
528113 99528113 1001 86380 86390 1
528191 99528191 1001 86380 86390 1
528271 99528271 1001 86380 86390 1
528273 99528273 1001 86380 86390 1
528196 99528196 1001 86380 86390 1
528225 99528225 1001 86380 86390 1
528501 99528501 1001 86380 86390 1
528502 99528502 1001 86380 86390 1
528474 99528474 1001 86380 86390 1
529017 99529017 1001 86380 86390 1
529023 99529023 1001 86380 86390 1
529694 99529694 1001 86380 86390 1
529538 99529538 1001 86380 86390 1
529711 99529711 1001 86380 86390 1
529558 99529558 1001 86380 86390 1
529931 99529931 1001 86380 86390 1
529858 99529858 1001 86380 86390 1
530476 99530476 1001 86380 86390 1
530516 99530516 1001 86380 86390 1
530455 99530455 1001 86380 86390 1
529945 99529945 1001 86380 86390 1
530710 99530710 1001 86380 86390 1
530575 99530575 1001 86380 86390 1
531364 99531364 1001 86380 86390 1
531138 99531138 1001 86380 86390 1
531130 99531130 1001 86380 86390 1
532009 99532009 1001 86380 86390 1
531847 99531847 1001 86380 86390 1
531823 99531823 1001 86380 86390 1
531889 99531889 1001 86380 86390 1
531915 99531915 1001 86380 86390 1
531792 99531792 1001 86380 86390 1
532215 99532215 1001 86380 86390 1
532368 99532368 1001 86380 86390 1
532976 99532976 1001 86380 86390 1
532588 99532588 1001 86380 86390 1
533114 99533114 1001 86380 86390 1
533685 99533685 1001 86380 86390 1
533302 99533302 1001 86380 86390 1
533265 99533265 1001 86380 86390 1
533412 99533412 1001 86380 86390 1
533274 99533274 1001 86380 86390 1
533884 99533884 1001 86380 86390 1
534026 99534026 1001 86380 86390 1
534057 99534057 1001 86380 86390 1
534545 99534545 1001 86380 86390 1
534486 99534486 1001 86380 86390 1
534301 99534301 1001 86380 86390 1
534436 99534436 1001 86380 86390 1
534385 99534385 1001 86380 86390 1
534149 99534149 1001 86380 86390 1
534707 99534707 1001 86380 86390 1
535162 99535162 1001 86380 86390 1
534954 99534954 1001 86380 86390 1
534897 99534897 1001 86380 86390 1
534976 99534976 1001 86380 86390 1
535030 99535030 1001 86380 86390 1
535609 99535609 1001 86380 86390 1
536305 99536305 1001 86380 86390 1
536253 99536253 1001 86380 86390 1
536323 99536323 1001 86380 86390 1
535933 99535933 1001 86380 86390 1
535717 99535717 1001 86380 86390 1
535879 99535879 1001 86380 86390 1
536437 99536437 1001 86380 86390 1
536491 99536491 1001 86380 86390 1
536443 99536443 1001 86380 86390 1
536474 99536474 1001 86380 86390 1
537098 99537098 1001 86380 86390 1
537117 99537117 1001 86380 86390 1
536968 99536968 1001 86380 86390 1
536775 99536775 1001 86380 86390 1
536879 99536879 1001 86380 86390 1
536790 99536790 1001 86380 86390 1
536753 99536753 1001 86380 86390 1
536798 99536798 1001 86380 86390 1
536673 99536673 1001 86380 86390 1
536545 99536545 1001 86380 86390 1
536585 99536585 1001 86380 86390 1
536587 99536587 1001 86380 86390 1
536588 99536588 1001 86380 86390 1
537297 99537297 1001 86380 86390 1
537886 99537886 1001 86380 86390 1
537814 99537814 1001 86380 86390 1
537621 99537621 1001 86380 86390 1
537432 99537432 1001 86380 86390 1
538003 99538003 1001 86380 86390 1
537991 99537991 1001 86380 86390 1
538775 99538775 1001 86380 86390 1
538570 99538570 1001 86380 86390 1
538538 99538538 1001 86380 86390 1
538316 99538316 1001 86380 86390 1
538385 99538385 1001 86380 86390 1
538980 99538980 1001 86380 86390 1
538970 99538970 1001 86380 86390 1
539608 99539608 1001 86380 86390 1
539572 99539572 1001 86380 86390 1
539445 99539445 1001 86380 86390 1
539099 99539099 1001 86380 86390 1
539052 99539052 1001 86380 86390 1
539144 99539144 1001 86380 86390 1
539671 99539671 1001 86380 86390 1
539723 99539723 1001 86380 86390 1
539736 99539736 1001 86380 86390 1
540269 99540269 1001 86380 86390 1
540096 99540096 1001 86380 86390 1
540136 99540136 1001 86380 86390 1
540040 99540040 1001 86380 86390 1
540031 99540031 1001 86380 86390 1
539983 99539983 1001 86380 86390 1
540620 99540620 1001 86380 86390 1
540650 99540650 1001 86380 86390 1
540473 99540473 1001 86380 86390 1
540657 99540657 1001 86380 86390 1
540701 99540701 1001 86380 86390 1
541497 99541497 1001 86380 86390 1
541459 99541459 1001 86380 86390 1
541330 99541330 1001 86380 86390 1
541473 99541473 1001 86380 86390 1
541425 99541425 1001 86380 86390 1
541493 99541493 1001 86380 86390 1
541325 99541325 1001 86380 86390 1
542073 99542073 1001 86380 86390 1
541988 99541988 1001 86380 86390 1
541758 99541758 1001 86380 86390 1
541825 99541825 1001 86380 86390 1
541857 99541857 1001 86380 86390 1
541755 99541755 1001 86380 86390 1
542144 99542144 1001 86380 86390 1
542196 99542196 1001 86380 86390 1
542290 99542290 1001 86380 86390 1
542176 99542176 1001 86380 86390 1
542843 99542843 1001 86380 86390 1
542937 99542937 1001 86380 86390 1
542434 99542434 1001 86380 86390 1
542412 99542412 1001 86380 86390 1
542988 99542988 1001 86380 86390 1
543577 99543577 1001 86380 86390 1
543413 99543413 1001 86380 86390 1
543498 99543498 1001 86380 86390 1
543346 99543346 1001 86380 86390 1
543249 99543249 1001 86380 86390 1
543929 99543929 1001 86380 86390 1
544474 99544474 1001 86380 86390 1
544477 99544477 1001 86380 86390 1
544583 99544583 1001 86380 86390 1
544453 99544453 1001 86380 86390 1
544593 99544593 1001 86380 86390 1
544366 99544366 1001 86380 86390 1
544303 99544303 1001 86380 86390 1
544129 99544129 1001 86380 86390 1
544600 99544600 1001 86380 86390 1
400086 99400086 1001 86380 86390 1
400441 99400441 1001 86380 86390 1
400578 99400578 1001 86380 86390 1
400602 99400602 1001 86380 86390 1
401121 99401121 1001 86380 86390 1
401146 99401146 1001 86380 86390 1
402759 99402759 1001 86380 86390 1
402796 99402796 1001 86380 86390 1
402813 99402813 1001 86380 86390 1
402898 99402898 1001 86380 86390 1
403033 99403033 1001 86380 86390 1
403792 99403792 1001 86380 86390 1
403969 99403969 1001 86380 86390 1
404134 99404134 1001 86380 86390 1
404733 99404733 1001 86380 86390 1
404790 99404790 1001 86380 86390 1
405454 99405454 1001 86380 86390 1
407095 99407095 1001 86380 86390 1
407197 99407197 1001 86380 86390 1
407324 99407324 1001 86380 86390 1
407528 99407528 1001 86380 86390 1
407952 99407952 1001 86380 86390 1
408000 99408000 1001 86380 86390 1
408632 99408632 1001 86380 86390 1
409647 99409647 1001 86380 86390 1
410236 99410236 1001 86380 86390 1
410984 99410984 1001 86380 86390 1
411006 99411006 1001 86380 86390 1
411508 99411508 1001 86380 86390 1
411420 99411420 1001 86380 86390 1
411691 99411691 1001 86380 86390 1
413133 99413133 1001 86380 86390 1
413843 99413843 1001 86380 86390 1
414043 99414043 1001 86380 86390 1
415061 99415061 1001 86380 86390 1
414976 99414976 1001 86380 86390 1
414618 99414618 1001 86380 86390 1
414808 99414808 1001 86380 86390 1
414199 99414199 1001 86380 86390 1
414281 99414281 1001 86380 86390 1
415483 99415483 1001 86380 86390 1
415618 99415618 1001 86380 86390 1
416668 99416668 1001 86380 86390 1
416692 99416692 1001 86380 86390 1
416536 99416536 1001 86380 86390 1
416174 99416174 1001 86380 86390 1
416228 99416228 1001 86380 86390 1
416206 99416206 1001 86380 86390 1
415933 99415933 1001 86380 86390 1
415998 99415998 1001 86380 86390 1
417219 99417219 1001 86380 86390 1
417314 99417314 1001 86380 86390 1
417101 99417101 1001 86380 86390 1
417245 99417245 1001 86380 86390 1
418735 99418735 1001 86380 86390 1
418676 99418676 1001 86380 86390 1
418206 99418206 1001 86380 86390 1
418063 99418063 1001 86380 86390 1
417979 99417979 1001 86380 86390 1
418953 99418953 1001 86380 86390 1
419121 99419121 1001 86380 86390 1
420074 99420074 1001 86380 86390 1
420048 99420048 1001 86380 86390 1
419512 99419512 1001 86380 86390 1
419295 99419295 1001 86380 86390 1
419382 99419382 1001 86380 86390 1
420676 99420676 1001 86380 86390 1
420797 99420797 1001 86380 86390 1
421426 99421426 1001 86380 86390 1
421577 99421577 1001 86380 86390 1
421628 99421628 1001 86380 86390 1
422194 99422194 1001 86380 86390 1
422384 99422384 1001 86380 86390 1
422299 99422299 1001 86380 86390 1
423681 99423681 1001 86380 86390 1
423379 99423379 1001 86380 86390 1
423449 99423449 1001 86380 86390 1
423033 99423033 1001 86380 86390 1
423166 99423166 1001 86380 86390 1
422573 99422573 1001 86380 86390 1
423987 99423987 1001 86380 86390 1
423972 99423972 1001 86380 86390 1
424748 99424748 1001 86380 86390 1
425002 99425002 1001 86380 86390 1
424341 99424341 1001 86380 86390 1
424296 99424296 1001 86380 86390 1
426911 99426911 1001 86380 86390 1
426712 99426712 1001 86380 86390 1
426592 99426592 1001 86380 86390 1
426586 99426586 1001 86380 86390 1
425888 99425888 1001 86380 86390 1
427416 99427416 1001 86380 86390 1
427366 99427366 1001 86380 86390 1
428706 99428706 1001 86380 86390 1
428512 99428512 1001 86380 86390 1
428138 99428138 1001 86380 86390 1
428233 99428233 1001 86380 86390 1
427802 99427802 1001 86380 86390 1
427683 99427683 1001 86380 86390 1
427857 99427857 1001 86380 86390 1
430142 99430142 1001 86380 86390 1
430319 99430319 1001 86380 86390 1
429842 99429842 1001 86380 86390 1
429371 99429371 1001 86380 86390 1
430613 99430613 1001 86380 86390 1
431835 99431835 1001 86380 86390 1
431946 99431946 1001 86380 86390 1
431007 99431007 1001 86380 86390 1
431215 99431215 1001 86380 86390 1
431131 99431131 1001 86380 86390 1
433694 99433694 1001 86380 86390 1
432838 99432838 1001 86380 86390 1
435375 99435375 1001 86380 86390 1
435377 99435377 1001 86380 86390 1
434767 99434767 1001 86380 86390 1
434856 99434856 1001 86380 86390 1
434284 99434284 1001 86380 86390 1
434414 99434414 1001 86380 86390 1
434337 99434337 1001 86380 86390 1
435477 99435477 1001 86380 86390 1
437076 99437076 1001 86380 86390 1
437099 99437099 1001 86380 86390 1
436524 99436524 1001 86380 86390 1
436604 99436604 1001 86380 86390 1
436028 99436028 1001 86380 86390 1
300049 99300049 1001 86380 86390 1
300502 99300502 1001 86380 86390 1
300477 99300477 1001 86380 86390 1
300109 99300109 1001 86380 86390 1
300236 99300236 1001 86380 86390 1
300899 99300899 1001 86380 86390 1
300890 99300890 1001 86380 86390 1
301412 99301412 1001 86380 86390 1
301235 99301235 1001 86380 86390 1
300936 99300936 1001 86380 86390 1
301687 99301687 1001 86380 86390 1
301602 99301602 1001 86380 86390 1
302271 99302271 1001 86380 86390 1
302092 99302092 1001 86380 86390 1
301923 99301923 1001 86380 86390 1
302423 99302423 1001 86380 86390 1
302454 99302454 1001 86380 86390 1
303200 99303200 1001 86380 86390 1
302874 99302874 1001 86380 86390 1
302854 99302854 1001 86380 86390 1
303216 99303216 1001 86380 86390 1
303870 99303870 1001 86380 86390 1
303858 99303858 1001 86380 86390 1
303951 99303951 1001 86380 86390 1
303807 99303807 1001 86380 86390 1
304674 99304674 1001 86380 86390 1
304504 99304504 1001 86380 86390 1
304964 99304964 1001 86380 86390 1
304861 99304861 1001 86380 86390 1
304880 99304880 1001 86380 86390 1
305500 99305500 1001 86380 86390 1
305352 99305352 1001 86380 86390 1
305198 99305198 1001 86380 86390 1
305072 99305072 1001 86380 86390 1
305190 99305190 1001 86380 86390 1
305114 99305114 1001 86380 86390 1
305167 99305167 1001 86380 86390 1
500011 99500011 1001 86380 86390 1
500170 99500170 1001 86380 86390 1
500634 99500634 1001 86380 86390 1
500715 99500715 1001 86380 86390 1
500641 99500641 1001 86380 86390 1
500491 99500491 1001 86380 86390 1
500597 99500597 1001 86380 86390 1
500561 99500561 1001 86380 86390 1
500609 99500609 1001 86380 86390 1
501508 99501508 1001 86380 86390 1
501343 99501343 1001 86380 86390 1
501331 99501331 1001 86380 86390 1
501241 99501241 1001 86380 86390 1
501114 99501114 1001 86380 86390 1
501117 99501117 1001 86380 86390 1
502430 99502430 1001 86380 86390 1
502326 99502326 1001 86380 86390 1
502340 99502340 1001 86380 86390 1
502381 99502381 1001 86380 86390 1
502556 99502556 1001 86380 86390 1
502583 99502583 1001 86380 86390 1
502545 99502545 1001 86380 86390 1
503255 99503255 1001 86380 86390 1
503131 99503131 1001 86380 86390 1
503122 99503122 1001 86380 86390 1
503023 99503023 1001 86380 86390 1
503029 99503029 1001 86380 86390 1
503032 99503032 1001 86380 86390 1
503046 99503046 1001 86380 86390 1
502853 99502853 1001 86380 86390 1
502687 99502687 1001 86380 86390 1
502690 99502690 1001 86380 86390 1
502862 99502862 1001 86380 86390 1
503361 99503361 1001 86380 86390 1
504017 99504017 1001 86380 86390 1
504038 99504038 1001 86380 86390 1
503881 99503881 1001 86380 86390 1
503871 99503871 1001 86380 86390 1
503535 99503535 1001 86380 86390 1
503626 99503626 1001 86380 86390 1
503678 99503678 1001 86380 86390 1
503521 99503521 1001 86380 86390 1
504210 99504210 1001 86380 86390 1
504288 99504288 1001 86380 86390 1
504585 99504585 1001 86380 86390 1
504594 99504594 1001 86380 86390 1
504483 99504483 1001 86380 86390 1
504957 99504957 1001 86380 86390 1
505596 99505596 1001 86380 86390 1
505586 99505586 1001 86380 86390 1
505526 99505526 1001 86380 86390 1
505475 99505475 1001 86380 86390 1
505541 99505541 1001 86380 86390 1
505441 99505441 1001 86380 86390 1
505291 99505291 1001 86380 86390 1
505180 99505180 1001 86380 86390 1
505933 99505933 1001 86380 86390 1
505792 99505792 1001 86380 86390 1
506594 99506594 1001 86380 86390 1
506421 99506421 1001 86380 86390 1
506169 99506169 1001 86380 86390 1
506180 99506180 1001 86380 86390 1
506039 99506039 1001 86380 86390 1
507367 99507367 1001 86380 86390 1
507174 99507174 1001 86380 86390 1
506858 99506858 1001 86380 86390 1
506807 99506807 1001 86380 86390 1
507003 99507003 1001 86380 86390 1
506865 99506865 1001 86380 86390 1
507437 99507437 1001 86380 86390 1
507598 99507598 1001 86380 86390 1
508134 99508134 1001 86380 86390 1
507888 99507888 1001 86380 86390 1
507921 99507921 1001 86380 86390 1
507974 99507974 1001 86380 86390 1
507693 99507693 1001 86380 86390 1
507749 99507749 1001 86380 86390 1
507637 99507637 1001 86380 86390 1
508407 99508407 1001 86380 86390 1
508446 99508446 1001 86380 86390 1
508386 99508386 1001 86380 86390 1
509001 99509001 1001 86380 86390 1
508881 99508881 1001 86380 86390 1
509150 99509150 1001 86380 86390 1
509086 99509086 1001 86380 86390 1
509130 99509130 1001 86380 86390 1
509655 99509655 1001 86380 86390 1
509402 99509402 1001 86380 86390 1
510054 99510054 1001 86380 86390 1
509992 99509992 1001 86380 86390 1
510664 99510664 1001 86380 86390 1
510482 99510482 1001 86380 86390 1
510392 99510392 1001 86380 86390 1
510171 99510171 1001 86380 86390 1
510178 99510178 1001 86380 86390 1
510749 99510749 1001 86380 86390 1
510844 99510844 1001 86380 86390 1
511422 99511422 1001 86380 86390 1
511044 99511044 1001 86380 86390 1
511744 99511744 1001 86380 86390 1
511712 99511712 1001 86380 86390 1
512236 99512236 1001 86380 86390 1
512167 99512167 1001 86380 86390 1
512131 99512131 1001 86380 86390 1
511953 99511953 1001 86380 86390 1
512537 99512537 1001 86380 86390 1
512564 99512564 1001 86380 86390 1
513145 99513145 1001 86380 86390 1
513004 99513004 1001 86380 86390 1
513017 99513017 1001 86380 86390 1
513034 99513034 1001 86380 86390 1
513285 99513285 1001 86380 86390 1
513208 99513208 1001 86380 86390 1
513868 99513868 1001 86380 86390 1
513964 99513964 1001 86380 86390 1
513661 99513661 1001 86380 86390 1
514680 99514680 1001 86380 86390 1
514826 99514826 1001 86380 86390 1
514761 99514761 1001 86380 86390 1
514710 99514710 1001 86380 86390 1
514687 99514687 1001 86380 86390 1
514520 99514520 1001 86380 86390 1
514277 99514277 1001 86380 86390 1
514424 99514424 1001 86380 86390 1
514922 99514922 1001 86380 86390 1
515543 99515543 1001 86380 86390 1
515238 99515238 1001 86380 86390 1
515886 99515886 1001 86380 86390 1
516425 99516425 1001 86380 86390 1
516417 99516417 1001 86380 86390 1
516431 99516431 1001 86380 86390 1
516280 99516280 1001 86380 86390 1
515954 99515954 1001 86380 86390 1
515950 99515950 1001 86380 86390 1
516530 99516530 1001 86380 86390 1
517247 99517247 1001 86380 86390 1
516930 99516930 1001 86380 86390 1
516832 99516832 1001 86380 86390 1
516903 99516903 1001 86380 86390 1
516724 99516724 1001 86380 86390 1
516738 99516738 1001 86380 86390 1
517349 99517349 1001 86380 86390 1
518060 99518060 1001 86380 86390 1
518009 99518009 1001 86380 86390 1
518134 99518134 1001 86380 86390 1
518026 99518026 1001 86380 86390 1
518117 99518117 1001 86380 86390 1
517920 99517920 1001 86380 86390 1
517858 99517858 1001 86380 86390 1
517624 99517624 1001 86380 86390 1
518267 99518267 1001 86380 86390 1
518296 99518296 1001 86380 86390 1
518812 99518812 1001 86380 86390 1
518975 99518975 1001 86380 86390 1
518377 99518377 1001 86380 86390 1
519084 99519084 1001 86380 86390 1
519486 99519486 1001 86380 86390 1
519610 99519610 1001 86380 86390 1
519844 99519844 1001 86380 86390 1
520015 99520015 1001 86380 86390 1
519913 99519913 1001 86380 86390 1
519862 99519862 1001 86380 86390 1
520551 99520551 1001 86380 86390 1
520593 99520593 1001 86380 86390 1
520494 99520494 1001 86380 86390 1
520085 99520085 1001 86380 86390 1
520076 99520076 1001 86380 86390 1
520155 99520155 1001 86380 86390 1
520698 99520698 1001 86380 86390 1
521321 99521321 1001 86380 86390 1
521284 99521284 1001 86380 86390 1
521093 99521093 1001 86380 86390 1
521073 99521073 1001 86380 86390 1
521179 99521179 1001 86380 86390 1
521025 99521025 1001 86380 86390 1
522203 99522203 1001 86380 86390 1
522091 99522091 1001 86380 86390 1
522168 99522168 1001 86380 86390 1
522058 99522058 1001 86380 86390 1
521743 99521743 1001 86380 86390 1
521848 99521848 1001 86380 86390 1
522473 99522473 1001 86380 86390 1
522452 99522452 1001 86380 86390 1
522867 99522867 1001 86380 86390 1
522649 99522649 1001 86380 86390 1
522547 99522547 1001 86380 86390 1
523275 99523275 1001 86380 86390 1
523198 99523198 1001 86380 86390 1
523269 99523269 1001 86380 86390 1
523921 99523921 1001 86380 86390 1
523838 99523838 1001 86380 86390 1
523939 99523939 1001 86380 86390 1
523406 99523406 1001 86380 86390 1
524119 99524119 1001 86380 86390 1
524589 99524589 1001 86380 86390 1
524397 99524397 1001 86380 86390 1
524446 99524446 1001 86380 86390 1
524163 99524163 1001 86380 86390 1
524952 99524952 1001 86380 86390 1
525455 99525455 1001 86380 86390 1
525326 99525326 1001 86380 86390 1
525376 99525376 1001 86380 86390 1
525055 99525055 1001 86380 86390 1
525090 99525090 1001 86380 86390 1
525790 99525790 1001 86380 86390 1
526411 99526411 1001 86380 86390 1
526319 99526319 1001 86380 86390 1
526182 99526182 1001 86380 86390 1
526184 99526184 1001 86380 86390 1
526202 99526202 1001 86380 86390 1
525879 99525879 1001 86380 86390 1
525916 99525916 1001 86380 86390 1
525955 99525955 1001 86380 86390 1
526577 99526577 1001 86380 86390 1
527073 99527073 1001 86380 86390 1
527118 99527118 1001 86380 86390 1
527017 99527017 1001 86380 86390 1
526843 99526843 1001 86380 86390 1
526762 99526762 1001 86380 86390 1
527312 99527312 1001 86380 86390 1
528038 99528038 1001 86380 86390 1
527932 99527932 1001 86380 86390 1
527945 99527945 1001 86380 86390 1
527818 99527818 1001 86380 86390 1
527705 99527705 1001 86380 86390 1
527461 99527461 1001 86380 86390 1
527566 99527566 1001 86380 86390 1
528237 99528237 1001 86380 86390 1
528175 99528175 1001 86380 86390 1
528785 99528785 1001 86380 86390 1
528786 99528786 1001 86380 86390 1
528883 99528883 1001 86380 86390 1
528755 99528755 1001 86380 86390 1
528569 99528569 1001 86380 86390 1
528497 99528497 1001 86380 86390 1
528965 99528965 1001 86380 86390 1
529012 99529012 1001 86380 86390 1
529585 99529585 1001 86380 86390 1
529461 99529461 1001 86380 86390 1
529307 99529307 1001 86380 86390 1
529878 99529878 1001 86380 86390 1
530404 99530404 1001 86380 86390 1
530013 99530013 1001 86380 86390 1
529951 99529951 1001 86380 86390 1
529944 99529944 1001 86380 86390 1
530627 99530627 1001 86380 86390 1
531376 99531376 1001 86380 86390 1
531281 99531281 1001 86380 86390 1
531222 99531222 1001 86380 86390 1
531377 99531377 1001 86380 86390 1
531087 99531087 1001 86380 86390 1
531126 99531126 1001 86380 86390 1
530802 99530802 1001 86380 86390 1
530910 99530910 1001 86380 86390 1
531487 99531487 1001 86380 86390 1
532132 99532132 1001 86380 86390 1
532019 99532019 1001 86380 86390 1
531954 99531954 1001 86380 86390 1
531968 99531968 1001 86380 86390 1
531754 99531754 1001 86380 86390 1
531602 99531602 1001 86380 86390 1
532378 99532378 1001 86380 86390 1
532996 99532996 1001 86380 86390 1
532943 99532943 1001 86380 86390 1
532944 99532944 1001 86380 86390 1
532632 99532632 1001 86380 86390 1
532713 99532713 1001 86380 86390 1
532758 99532758 1001 86380 86390 1
532641 99532641 1001 86380 86390 1
532746 99532746 1001 86380 86390 1
532786 99532786 1001 86380 86390 1
532527 99532527 1001 86380 86390 1
532541 99532541 1001 86380 86390 1
533081 99533081 1001 86380 86390 1
533159 99533159 1001 86380 86390 1
533038 99533038 1001 86380 86390 1
533705 99533705 1001 86380 86390 1
533745 99533745 1001 86380 86390 1
533738 99533738 1001 86380 86390 1
533849 99533849 1001 86380 86390 1
533524 99533524 1001 86380 86390 1
533576 99533576 1001 86380 86390 1
533507 99533507 1001 86380 86390 1
533455 99533455 1001 86380 86390 1
533440 99533440 1001 86380 86390 1
533895 99533895 1001 86380 86390 1
533911 99533911 1001 86380 86390 1
534508 99534508 1001 86380 86390 1
534368 99534368 1001 86380 86390 1
534446 99534446 1001 86380 86390 1
534371 99534371 1001 86380 86390 1
534089 99534089 1001 86380 86390 1
534237 99534237 1001 86380 86390 1
534108 99534108 1001 86380 86390 1
534125 99534125 1001 86380 86390 1
534720 99534720 1001 86380 86390 1
534746 99534746 1001 86380 86390 1
535446 99535446 1001 86380 86390 1
535474 99535474 1001 86380 86390 1
535365 99535365 1001 86380 86390 1
534895 99534895 1001 86380 86390 1
535613 99535613 1001 86380 86390 1
535656 99535656 1001 86380 86390 1
535696 99535696 1001 86380 86390 1
536265 99536265 1001 86380 86390 1
536029 99536029 1001 86380 86390 1
536010 99536010 1001 86380 86390 1
535972 99535972 1001 86380 86390 1
535961 99535961 1001 86380 86390 1
535829 99535829 1001 86380 86390 1
536348 99536348 1001 86380 86390 1
536384 99536384 1001 86380 86390 1
537124 99537124 1001 86380 86390 1
537125 99537125 1001 86380 86390 1
536997 99536997 1001 86380 86390 1
537050 99537050 1001 86380 86390 1
536979 99536979 1001 86380 86390 1
537110 99537110 1001 86380 86390 1
536862 99536862 1001 86380 86390 1
536863 99536863 1001 86380 86390 1
536636 99536636 1001 86380 86390 1
536547 99536547 1001 86380 86390 1
537165 99537165 1001 86380 86390 1
537207 99537207 1001 86380 86390 1
537301 99537301 1001 86380 86390 1
537834 99537834 1001 86380 86390 1
537983 99537983 1001 86380 86390 1
537666 99537666 1001 86380 86390 1
537444 99537444 1001 86380 86390 1
538034 99538034 1001 86380 86390 1
538703 99538703 1001 86380 86390 1
538789 99538789 1001 86380 86390 1
538770 99538770 1001 86380 86390 1
538797 99538797 1001 86380 86390 1
538560 99538560 1001 86380 86390 1
538447 99538447 1001 86380 86390 1
538221 99538221 1001 86380 86390 1
539006 99539006 1001 86380 86390 1
538946 99538946 1001 86380 86390 1
539004 99539004 1001 86380 86390 1
539624 99539624 1001 86380 86390 1
539550 99539550 1001 86380 86390 1
539272 99539272 1001 86380 86390 1
539696 99539696 1001 86380 86390 1
539659 99539659 1001 86380 86390 1
539792 99539792 1001 86380 86390 1
540432 99540432 1001 86380 86390 1
539942 99539942 1001 86380 86390 1
540047 99540047 1001 86380 86390 1
540011 99540011 1001 86380 86390 1
540038 99540038 1001 86380 86390 1
540637 99540637 1001 86380 86390 1
540653 99540653 1001 86380 86390 1
540524 99540524 1001 86380 86390 1
540537 99540537 1001 86380 86390 1
541183 99541183 1001 86380 86390 1
541148 99541148 1001 86380 86390 1
541163 99541163 1001 86380 86390 1
541176 99541176 1001 86380 86390 1
540927 99540927 1001 86380 86390 1
540811 99540811 1001 86380 86390 1
541355 99541355 1001 86380 86390 1
541319 99541319 1001 86380 86390 1
541622 99541622 1001 86380 86390 1
541650 99541650 1001 86380 86390 1
542297 99542297 1001 86380 86390 1
542688 99542688 1001 86380 86390 1
542721 99542721 1001 86380 86390 1
542553 99542553 1001 86380 86390 1
542350 99542350 1001 86380 86390 1
542389 99542389 1001 86380 86390 1
542463 99542463 1001 86380 86390 1
542955 99542955 1001 86380 86390 1
543411 99543411 1001 86380 86390 1
543453 99543453 1001 86380 86390 1
543189 99543189 1001 86380 86390 1
543164 99543164 1001 86380 86390 1
543224 99543224 1001 86380 86390 1
544534 99544534 1001 86380 86390 1
544428 99544428 1001 86380 86390 1
544098 99544098 1001 86380 86390 1
544702 99544702 1001 86380 86390 1
403784 480 1001 65940 71337 1
508686 1024 1002 30521 41806 1
400398 99400398 1001 86380 86390 1
401410 99401410 1001 86380 86390 1
401567 99401567 1001 86380 86390 1
402015 99402015 1001 86380 86390 1
401968 99401968 1001 86380 86390 1
402125 99402125 1001 86380 86390 1
402331 99402331 1001 86380 86390 1
402764 99402764 1001 86380 86390 1
402984 99402984 1001 86380 86390 1
402935 99402935 1001 86380 86390 1
403028 99403028 1001 86380 86390 1
403137 99403137 1001 86380 86390 1
403209 99403209 1001 86380 86390 1
403501 99403501 1001 86380 86390 1
403699 99403699 1001 86380 86390 1
403710 99403710 1001 86380 86390 1
403788 99403788 1001 86380 86390 1
403968 99403968 1001 86380 86390 1
404104 99404104 1001 86380 86390 1
404181 99404181 1001 86380 86390 1
404237 99404237 1001 86380 86390 1
404545 99404545 1001 86380 86390 1
404944 99404944 1001 86380 86390 1
405274 99405274 1001 86380 86390 1
405422 99405422 1001 86380 86390 1
405910 99405910 1001 86380 86390 1
405956 99405956 1001 86380 86390 1
406380 99406380 1001 86380 86390 1
406287 99406287 1001 86380 86390 1
406473 99406473 1001 86380 86390 1
407411 99407411 1001 86380 86390 1
407549 99407549 1001 86380 86390 1
408252 99408252 1001 86380 86390 1
408634 99408634 1001 86380 86390 1
409170 99409170 1001 86380 86390 1
409100 99409100 1001 86380 86390 1
409266 99409266 1001 86380 86390 1
409250 99409250 1001 86380 86390 1
409314 99409314 1001 86380 86390 1
409301 99409301 1001 86380 86390 1
409674 99409674 1001 86380 86390 1
409872 99409872 1001 86380 86390 1
410002 99410002 1001 86380 86390 1
410057 99410057 1001 86380 86390 1
410126 99410126 1001 86380 86390 1
410764 99410764 1001 86380 86390 1
410968 99410968 1001 86380 86390 1
411129 99411129 1001 86380 86390 1
411196 99411196 1001 86380 86390 1
411306 99411306 1001 86380 86390 1
411473 99411473 1001 86380 86390 1
411622 99411622 1001 86380 86390 1
411816 99411816 1001 86380 86390 1
411884 99411884 1001 86380 86390 1
412023 99412023 1001 86380 86390 1
412861 99412861 1001 86380 86390 1
413875 99413875 1001 86380 86390 1
413917 99413917 1001 86380 86390 1
414007 99414007 1001 86380 86390 1
414946 99414946 1001 86380 86390 1
415019 99415019 1001 86380 86390 1
414736 99414736 1001 86380 86390 1
414697 99414697 1001 86380 86390 1
414119 99414119 1001 86380 86390 1
414165 99414165 1001 86380 86390 1
414213 99414213 1001 86380 86390 1
414193 99414193 1001 86380 86390 1
415372 99415372 1001 86380 86390 1
415690 99415690 1001 86380 86390 1
415360 99415360 1001 86380 86390 1
416643 99416643 1001 86380 86390 1
416819 99416819 1001 86380 86390 1
416871 99416871 1001 86380 86390 1
416514 99416514 1001 86380 86390 1
417244 99417244 1001 86380 86390 1
417009 99417009 1001 86380 86390 1
418689 99418689 1001 86380 86390 1
418258 99418258 1001 86380 86390 1
418189 99418189 1001 86380 86390 1
418804 99418804 1001 86380 86390 1
419086 99419086 1001 86380 86390 1
420363 99420363 1001 86380 86390 1
420101 99420101 1001 86380 86390 1
419952 99419952 1001 86380 86390 1
420452 99420452 1001 86380 86390 1
420690 99420690 1001 86380 86390 1
421712 99421712 1001 86380 86390 1
421839 99421839 1001 86380 86390 1
421595 99421595 1001 86380 86390 1
421150 99421150 1001 86380 86390 1
422369 99422369 1001 86380 86390 1
422381 99422381 1001 86380 86390 1
423628 99423628 1001 86380 86390 1
423493 99423493 1001 86380 86390 1
423327 99423327 1001 86380 86390 1
423279 99423279 1001 86380 86390 1
422807 99422807 1001 86380 86390 1
422608 99422608 1001 86380 86390 1
424034 99424034 1001 86380 86390 1
424592 99424592 1001 86380 86390 1
425634 99425634 1001 86380 86390 1
425752 99425752 1001 86380 86390 1
425813 99425813 1001 86380 86390 1
426699 99426699 1001 86380 86390 1
426547 99426547 1001 86380 86390 1
426668 99426668 1001 86380 86390 1
426605 99426605 1001 86380 86390 1
426273 99426273 1001 86380 86390 1
427517 99427517 1001 86380 86390 1
427427 99427427 1001 86380 86390 1
428410 99428410 1001 86380 86390 1
427952 99427952 1001 86380 86390 1
428226 99428226 1001 86380 86390 1
427628 99427628 1001 86380 86390 1
427608 99427608 1001 86380 86390 1
428920 99428920 1001 86380 86390 1
429053 99429053 1001 86380 86390 1
430247 99430247 1001 86380 86390 1
430059 99430059 1001 86380 86390 1
429603 99429603 1001 86380 86390 1
429824 99429824 1001 86380 86390 1
429607 99429607 1001 86380 86390 1
431712 99431712 1001 86380 86390 1
431686 99431686 1001 86380 86390 1
431489 99431489 1001 86380 86390 1
431274 99431274 1001 86380 86390 1
431027 99431027 1001 86380 86390 1
432355 99432355 1001 86380 86390 1
433587 99433587 1001 86380 86390 1
432928 99432928 1001 86380 86390 1
432565 99432565 1001 86380 86390 1
434895 99434895 1001 86380 86390 1
434918 99434918 1001 86380 86390 1
434921 99434921 1001 86380 86390 1
434248 99434248 1001 86380 86390 1
435656 99435656 1001 86380 86390 1
436840 99436840 1001 86380 86390 1
437011 99437011 1001 86380 86390 1
436967 99436967 1001 86380 86390 1
436675 99436675 1001 86380 86390 1
436295 99436295 1001 86380 86390 1
435964 99435964 1001 86380 86390 1
436279 99436279 1001 86380 86390 1
300591 99300591 1001 86380 86390 1
300229 99300229 1001 86380 86390 1
300169 99300169 1001 86380 86390 1
300260 99300260 1001 86380 86390 1
300785 99300785 1001 86380 86390 1
301387 99301387 1001 86380 86390 1
301423 99301423 1001 86380 86390 1
301181 99301181 1001 86380 86390 1
301276 99301276 1001 86380 86390 1
301043 99301043 1001 86380 86390 1
301035 99301035 1001 86380 86390 1
302300 99302300 1001 86380 86390 1
301771 99301771 1001 86380 86390 1
301914 99301914 1001 86380 86390 1
303081 99303081 1001 86380 86390 1
302785 99302785 1001 86380 86390 1
302611 99302611 1001 86380 86390 1
303388 99303388 1001 86380 86390 1
303246 99303246 1001 86380 86390 1
303327 99303327 1001 86380 86390 1
303214 99303214 1001 86380 86390 1
303853 99303853 1001 86380 86390 1
303958 99303958 1001 86380 86390 1
303948 99303948 1001 86380 86390 1
303923 99303923 1001 86380 86390 1
304013 99304013 1001 86380 86390 1
303937 99303937 1001 86380 86390 1
303749 99303749 1001 86380 86390 1
303675 99303675 1001 86380 86390 1
303644 99303644 1001 86380 86390 1
303509 99303509 1001 86380 86390 1
303459 99303459 1001 86380 86390 1
304048 99304048 1001 86380 86390 1
304116 99304116 1001 86380 86390 1
304837 99304837 1001 86380 86390 1
304791 99304791 1001 86380 86390 1
304755 99304755 1001 86380 86390 1
304514 99304514 1001 86380 86390 1
304530 99304530 1001 86380 86390 1
304575 99304575 1001 86380 86390 1
304345 99304345 1001 86380 86390 1
304435 99304435 1001 86380 86390 1
304362 99304362 1001 86380 86390 1
305044 99305044 1001 86380 86390 1
305658 99305658 1001 86380 86390 1
305663 99305663 1001 86380 86390 1
305262 99305262 1001 86380 86390 1
500017 99500017 1001 86380 86390 1
500725 99500725 1001 86380 86390 1
500753 99500753 1001 86380 86390 1
500615 99500615 1001 86380 86390 1
500796 99500796 1001 86380 86390 1
500802 99500802 1001 86380 86390 1
500683 99500683 1001 86380 86390 1
500748 99500748 1001 86380 86390 1
500533 99500533 1001 86380 86390 1
500271 99500271 1001 86380 86390 1
500330 99500330 1001 86380 86390 1
500860 99500860 1001 86380 86390 1
501619 99501619 1001 86380 86390 1
501138 99501138 1001 86380 86390 1
501106 99501106 1001 86380 86390 1
501721 99501721 1001 86380 86390 1
501710 99501710 1001 86380 86390 1
501672 99501672 1001 86380 86390 1
502364 99502364 1001 86380 86390 1
502423 99502423 1001 86380 86390 1
501929 99501929 1001 86380 86390 1
502049 99502049 1001 86380 86390 1
501972 99501972 1001 86380 86390 1
502530 99502530 1001 86380 86390 1
502507 99502507 1001 86380 86390 1
502470 99502470 1001 86380 86390 1
502538 99502538 1001 86380 86390 1
503155 99503155 1001 86380 86390 1
503209 99503209 1001 86380 86390 1
503050 99503050 1001 86380 86390 1
502955 99502955 1001 86380 86390 1
502733 99502733 1001 86380 86390 1
503932 99503932 1001 86380 86390 1
504110 99504110 1001 86380 86390 1
503865 99503865 1001 86380 86390 1
503525 99503525 1001 86380 86390 1
503658 99503658 1001 86380 86390 1
503659 99503659 1001 86380 86390 1
504248 99504248 1001 86380 86390 1
504132 99504132 1001 86380 86390 1
504161 99504161 1001 86380 86390 1
504162 99504162 1001 86380 86390 1
504152 99504152 1001 86380 86390 1
504255 99504255 1001 86380 86390 1
504924 99504924 1001 86380 86390 1
504839 99504839 1001 86380 86390 1
504563 99504563 1001 86380 86390 1
504615 99504615 1001 86380 86390 1
504608 99504608 1001 86380 86390 1
504974 99504974 1001 86380 86390 1
505066 99505066 1001 86380 86390 1
505054 99505054 1001 86380 86390 1
505702 99505702 1001 86380 86390 1
505664 99505664 1001 86380 86390 1
505601 99505601 1001 86380 86390 1
505692 99505692 1001 86380 86390 1
505471 99505471 1001 86380 86390 1
505258 99505258 1001 86380 86390 1
505824 99505824 1001 86380 86390 1
505968 99505968 1001 86380 86390 1
506527 99506527 1001 86380 86390 1
506222 99506222 1001 86380 86390 1
506318 99506318 1001 86380 86390 1
506312 99506312 1001 86380 86390 1
506162 99506162 1001 86380 86390 1
506061 99506061 1001 86380 86390 1
506140 99506140 1001 86380 86390 1
505986 99505986 1001 86380 86390 1
506052 99506052 1001 86380 86390 1
506717 99506717 1001 86380 86390 1
506679 99506679 1001 86380 86390 1
506629 99506629 1001 86380 86390 1
507301 99507301 1001 86380 86390 1
506970 99506970 1001 86380 86390 1
506959 99506959 1001 86380 86390 1
507513 99507513 1001 86380 86390 1
507584 99507584 1001 86380 86390 1
508218 99508218 1001 86380 86390 1
508151 99508151 1001 86380 86390 1
507834 99507834 1001 86380 86390 1
507824 99507824 1001 86380 86390 1
507656 99507656 1001 86380 86390 1
507695 99507695 1001 86380 86390 1
508265 99508265 1001 86380 86390 1
508977 99508977 1001 86380 86390 1
508869 99508869 1001 86380 86390 1
508833 99508833 1001 86380 86390 1
508827 99508827 1001 86380 86390 1
509231 99509231 1001 86380 86390 1
509777 99509777 1001 86380 86390 1
509676 99509676 1001 86380 86390 1
509549 99509549 1001 86380 86390 1
509451 99509451 1001 86380 86390 1
509408 99509408 1001 86380 86390 1
509987 99509987 1001 86380 86390 1
510711 99510711 1001 86380 86390 1
510583 99510583 1001 86380 86390 1
510649 99510649 1001 86380 86390 1
510353 99510353 1001 86380 86390 1
510491 99510491 1001 86380 86390 1
510211 99510211 1001 86380 86390 1
510153 99510153 1001 86380 86390 1
511420 99511420 1001 86380 86390 1
511396 99511396 1001 86380 86390 1
511231 99511231 1001 86380 86390 1
511251 99511251 1001 86380 86390 1
511048 99511048 1001 86380 86390 1
511106 99511106 1001 86380 86390 1
511580 99511580 1001 86380 86390 1
511965 99511965 1001 86380 86390 1
511931 99511931 1001 86380 86390 1
511895 99511895 1001 86380 86390 1
511781 99511781 1001 86380 86390 1
512444 99512444 1001 86380 86390 1
513007 99513007 1001 86380 86390 1
513011 99513011 1001 86380 86390 1
512719 99512719 1001 86380 86390 1
512645 99512645 1001 86380 86390 1
513950 99513950 1001 86380 86390 1
514235 99514235 1001 86380 86390 1
514072 99514072 1001 86380 86390 1
514229 99514229 1001 86380 86390 1
514581 99514581 1001 86380 86390 1
514491 99514491 1001 86380 86390 1
514532 99514532 1001 86380 86390 1
514263 99514263 1001 86380 86390 1
514377 99514377 1001 86380 86390 1
514984 99514984 1001 86380 86390 1
515011 99515011 1001 86380 86390 1
514973 99514973 1001 86380 86390 1
515051 99515051 1001 86380 86390 1
515154 99515154 1001 86380 86390 1
515068 99515068 1001 86380 86390 1
515736 99515736 1001 86380 86390 1
516369 99516369 1001 86380 86390 1
516388 99516388 1001 86380 86390 1
516149 99516149 1001 86380 86390 1
516279 99516279 1001 86380 86390 1
515977 99515977 1001 86380 86390 1
516043 99516043 1001 86380 86390 1
516677 99516677 1001 86380 86390 1
516561 99516561 1001 86380 86390 1
516574 99516574 1001 86380 86390 1
516515 99516515 1001 86380 86390 1
517257 99517257 1001 86380 86390 1
517333 99517333 1001 86380 86390 1
516817 99516817 1001 86380 86390 1
517436 99517436 1001 86380 86390 1
517510 99517510 1001 86380 86390 1
517409 99517409 1001 86380 86390 1
518147 99518147 1001 86380 86390 1
518097 99518097 1001 86380 86390 1
517702 99517702 1001 86380 86390 1
518905 99518905 1001 86380 86390 1
518793 99518793 1001 86380 86390 1
518844 99518844 1001 86380 86390 1
519192 99519192 1001 86380 86390 1
519002 99519002 1001 86380 86390 1
519635 99519635 1001 86380 86390 1
519753 99519753 1001 86380 86390 1
519402 99519402 1001 86380 86390 1
519234 99519234 1001 86380 86390 1
519922 99519922 1001 86380 86390 1
519925 99519925 1001 86380 86390 1
520460 99520460 1001 86380 86390 1
520465 99520465 1001 86380 86390 1
520408 99520408 1001 86380 86390 1
520098 99520098 1001 86380 86390 1
520184 99520184 1001 86380 86390 1
520212 99520212 1001 86380 86390 1
520693 99520693 1001 86380 86390 1
521348 99521348 1001 86380 86390 1
521247 99521247 1001 86380 86390 1
521232 99521232 1001 86380 86390 1
520893 99520893 1001 86380 86390 1
522191 99522191 1001 86380 86390 1
522265 99522265 1001 86380 86390 1
522234 99522234 1001 86380 86390 1
522279 99522279 1001 86380 86390 1
522161 99522161 1001 86380 86390 1
521780 99521780 1001 86380 86390 1
521716 99521716 1001 86380 86390 1
521876 99521876 1001 86380 86390 1
522472 99522472 1001 86380 86390 1
521672 99521672 1001 86380 86390 1
523080 99523080 1001 86380 86390 1
522744 99522744 1001 86380 86390 1
522745 99522745 1001 86380 86390 1
522907 99522907 1001 86380 86390 1
522675 99522675 1001 86380 86390 1
523242 99523242 1001 86380 86390 1
523876 99523876 1001 86380 86390 1
523616 99523616 1001 86380 86390 1
523493 99523493 1001 86380 86390 1
523481 99523481 1001 86380 86390 1
523497 99523497 1001 86380 86390 1
523357 99523357 1001 86380 86390 1
523526 99523526 1001 86380 86390 1
523503 99523503 1001 86380 86390 1
524573 99524573 1001 86380 86390 1
524556 99524556 1001 86380 86390 1
524275 99524275 1001 86380 86390 1
525538 99525538 1001 86380 86390 1
526400 99526400 1001 86380 86390 1
526406 99526406 1001 86380 86390 1
525987 99525987 1001 86380 86390 1
525965 99525965 1001 86380 86390 1
526628 99526628 1001 86380 86390 1
526569 99526569 1001 86380 86390 1
527141 99527141 1001 86380 86390 1
526863 99526863 1001 86380 86390 1
526999 99526999 1001 86380 86390 1
526873 99526873 1001 86380 86390 1
527883 99527883 1001 86380 86390 1
527909 99527909 1001 86380 86390 1
527880 99527880 1001 86380 86390 1
527734 99527734 1001 86380 86390 1
528087 99528087 1001 86380 86390 1
528226 99528226 1001 86380 86390 1
528863 99528863 1001 86380 86390 1
528889 99528889 1001 86380 86390 1
528421 99528421 1001 86380 86390 1
528434 99528434 1001 86380 86390 1
528982 99528982 1001 86380 86390 1
529676 99529676 1001 86380 86390 1
529439 99529439 1001 86380 86390 1
529263 99529263 1001 86380 86390 1
529885 99529885 1001 86380 86390 1
529924 99529924 1001 86380 86390 1
530361 99530361 1001 86380 86390 1
530367 99530367 1001 86380 86390 1
530146 99530146 1001 86380 86390 1
530175 99530175 1001 86380 86390 1
530010 99530010 1001 86380 86390 1
531312 99531312 1001 86380 86390 1
531116 99531116 1001 86380 86390 1
531080 99531080 1001 86380 86390 1
532039 99532039 1001 86380 86390 1
532138 99532138 1001 86380 86390 1
532153 99532153 1001 86380 86390 1
531912 99531912 1001 86380 86390 1
531876 99531876 1001 86380 86390 1
531676 99531676 1001 86380 86390 1
532243 99532243 1001 86380 86390 1
532363 99532363 1001 86380 86390 1
532366 99532366 1001 86380 86390 1
532214 99532214 1001 86380 86390 1
532836 99532836 1001 86380 86390 1
532814 99532814 1001 86380 86390 1
532740 99532740 1001 86380 86390 1
532518 99532518 1001 86380 86390 1
532585 99532585 1001 86380 86390 1
533211 99533211 1001 86380 86390 1
533033 99533033 1001 86380 86390 1
533192 99533192 1001 86380 86390 1
533118 99533118 1001 86380 86390 1
533846 99533846 1001 86380 86390 1
533471 99533471 1001 86380 86390 1
533538 99533538 1001 86380 86390 1
533254 99533254 1001 86380 86390 1
533426 99533426 1001 86380 86390 1
533979 99533979 1001 86380 86390 1
534598 99534598 1001 86380 86390 1
534495 99534495 1001 86380 86390 1
534642 99534642 1001 86380 86390 1
534422 99534422 1001 86380 86390 1
534322 99534322 1001 86380 86390 1
534245 99534245 1001 86380 86390 1
534142 99534142 1001 86380 86390 1
534849 99534849 1001 86380 86390 1
534760 99534760 1001 86380 86390 1
535427 99535427 1001 86380 86390 1
535117 99535117 1001 86380 86390 1
535650 99535650 1001 86380 86390 1
535629 99535629 1001 86380 86390 1
536144 99536144 1001 86380 86390 1
536256 99536256 1001 86380 86390 1
535942 99535942 1001 86380 86390 1
535930 99535930 1001 86380 86390 1
536460 99536460 1001 86380 86390 1
537112 99537112 1001 86380 86390 1
537048 99537048 1001 86380 86390 1
536973 99536973 1001 86380 86390 1
537144 99537144 1001 86380 86390 1
537044 99537044 1001 86380 86390 1
536803 99536803 1001 86380 86390 1
536932 99536932 1001 86380 86390 1
536835 99536835 1001 86380 86390 1
536953 99536953 1001 86380 86390 1
536876 99536876 1001 86380 86390 1
536609 99536609 1001 86380 86390 1
537344 99537344 1001 86380 86390 1
537216 99537216 1001 86380 86390 1
537956 99537956 1001 86380 86390 1
537802 99537802 1001 86380 86390 1
537769 99537769 1001 86380 86390 1
538035 99538035 1001 86380 86390 1
538811 99538811 1001 86380 86390 1
538794 99538794 1001 86380 86390 1
538523 99538523 1001 86380 86390 1
538234 99538234 1001 86380 86390 1
538982 99538982 1001 86380 86390 1
538884 99538884 1001 86380 86390 1
539517 99539517 1001 86380 86390 1
539543 99539543 1001 86380 86390 1
539559 99539559 1001 86380 86390 1
539599 99539599 1001 86380 86390 1
539522 99539522 1001 86380 86390 1
539536 99539536 1001 86380 86390 1
539384 99539384 1001 86380 86390 1
539249 99539249 1001 86380 86390 1
539032 99539032 1001 86380 86390 1
539020 99539020 1001 86380 86390 1
539673 99539673 1001 86380 86390 1
540343 99540343 1001 86380 86390 1
540371 99540371 1001 86380 86390 1
540123 99540123 1001 86380 86390 1
540246 99540246 1001 86380 86390 1
540042 99540042 1001 86380 86390 1
541250 99541250 1001 86380 86390 1
541109 99541109 1001 86380 86390 1
541051 99541051 1001 86380 86390 1
540896 99540896 1001 86380 86390 1
540963 99540963 1001 86380 86390 1
540721 99540721 1001 86380 86390 1
540838 99540838 1001 86380 86390 1
541475 99541475 1001 86380 86390 1
541411 99541411 1001 86380 86390 1
541404 99541404 1001 86380 86390 1
541770 99541770 1001 86380 86390 1
541517 99541517 1001 86380 86390 1
541523 99541523 1001 86380 86390 1
542292 99542292 1001 86380 86390 1
542230 99542230 1001 86380 86390 1
542753 99542753 1001 86380 86390 1
542747 99542747 1001 86380 86390 1
542866 99542866 1001 86380 86390 1
542939 99542939 1001 86380 86390 1
542640 99542640 1001 86380 86390 1
542607 99542607 1001 86380 86390 1
542622 99542622 1001 86380 86390 1
542398 99542398 1001 86380 86390 1
543129 99543129 1001 86380 86390 1
542974 99542974 1001 86380 86390 1
543700 99543700 1001 86380 86390 1
543689 99543689 1001 86380 86390 1
543731 99543731 1001 86380 86390 1
543545 99543545 1001 86380 86390 1
543357 99543357 1001 86380 86390 1
543282 99543282 1001 86380 86390 1
543193 99543193 1001 86380 86390 1
543284 99543284 1001 86380 86390 1
543354 99543354 1001 86380 86390 1
543266 99543266 1001 86380 86390 1
544407 99544407 1001 86380 86390 1
544441 99544441 1001 86380 86390 1
544265 99544265 1001 86380 86390 1
544215 99544215 1001 86380 86390 1
544206 99544206 1001 86380 86390 1
544337 99544337 1001 86380 86390 1
544008 99544008 1001 86380 86390 1
544138 99544138 1001 86380 86390 1
544048 99544048 1001 86380 86390 1
544139 99544139 1001 86380 86390 1
544674 99544674 1001 86380 86390 1
544638 99544638 1001 86380 86390 1
544668 99544668 1001 86380 86390 1
400282 99400282 1001 86380 86390 1
400604 99400604 1001 86380 86390 1
400936 99400936 1001 86380 86390 1
400722 99400722 1001 86380 86390 1
401020 99401020 1001 86380 86390 1
401414 99401414 1001 86380 86390 1
401491 99401491 1001 86380 86390 1
401607 99401607 1001 86380 86390 1
401881 99401881 1001 86380 86390 1
401854 99401854 1001 86380 86390 1
401966 99401966 1001 86380 86390 1
401967 99401967 1001 86380 86390 1
402689 99402689 1001 86380 86390 1
403030 99403030 1001 86380 86390 1
403437 99403437 1001 86380 86390 1
403537 99403537 1001 86380 86390 1
403756 99403756 1001 86380 86390 1
403934 99403934 1001 86380 86390 1
405316 99405316 1001 86380 86390 1
405456 99405456 1001 86380 86390 1
405441 99405441 1001 86380 86390 1
405524 99405524 1001 86380 86390 1
405554 99405554 1001 86380 86390 1
406501 99406501 1001 86380 86390 1
406892 99406892 1001 86380 86390 1
407986 99407986 1001 86380 86390 1
408029 99408029 1001 86380 86390 1
408265 99408265 1001 86380 86390 1
408848 99408848 1001 86380 86390 1
408915 99408915 1001 86380 86390 1
409722 99409722 1001 86380 86390 1
410637 99410637 1001 86380 86390 1
410865 99410865 1001 86380 86390 1
410846 99410846 1001 86380 86390 1
410959 99410959 1001 86380 86390 1
412372 99412372 1001 86380 86390 1
413546 99413546 1001 86380 86390 1
413246 99413246 1001 86380 86390 1
413197 99413197 1001 86380 86390 1
412644 99412644 1001 86380 86390 1
412755 99412755 1001 86380 86390 1
412690 99412690 1001 86380 86390 1
415222 99415222 1001 86380 86390 1
414928 99414928 1001 86380 86390 1
414125 99414125 1001 86380 86390 1
414414 99414414 1001 86380 86390 1
415436 99415436 1001 86380 86390 1
416905 99416905 1001 86380 86390 1
416701 99416701 1001 86380 86390 1
416815 99416815 1001 86380 86390 1
416825 99416825 1001 86380 86390 1
416411 99416411 1001 86380 86390 1
416572 99416572 1001 86380 86390 1
415832 99415832 1001 86380 86390 1
416122 99416122 1001 86380 86390 1
415733 99415733 1001 86380 86390 1
415924 99415924 1001 86380 86390 1
417232 99417232 1001 86380 86390 1
417079 99417079 1001 86380 86390 1
417474 99417474 1001 86380 86390 1
418643 99418643 1001 86380 86390 1
420146 99420146 1001 86380 86390 1
420410 99420410 1001 86380 86390 1
420190 99420190 1001 86380 86390 1
419683 99419683 1001 86380 86390 1
419844 99419844 1001 86380 86390 1
419430 99419430 1001 86380 86390 1
419608 99419608 1001 86380 86390 1
420787 99420787 1001 86380 86390 1
420692 99420692 1001 86380 86390 1
422032 99422032 1001 86380 86390 1
421704 99421704 1001 86380 86390 1
421604 99421604 1001 86380 86390 1
421097 99421097 1001 86380 86390 1
420884 99420884 1001 86380 86390 1
423723 99423723 1001 86380 86390 1
422945 99422945 1001 86380 86390 1
422572 99422572 1001 86380 86390 1
423966 99423966 1001 86380 86390 1
424045 99424045 1001 86380 86390 1
424115 99424115 1001 86380 86390 1
425120 99425120 1001 86380 86390 1
425043 99425043 1001 86380 86390 1
424615 99424615 1001 86380 86390 1
424414 99424414 1001 86380 86390 1
424441 99424441 1001 86380 86390 1
424206 99424206 1001 86380 86390 1
425633 99425633 1001 86380 86390 1
425644 99425644 1001 86380 86390 1
427033 99427033 1001 86380 86390 1
426472 99426472 1001 86380 86390 1
426383 99426383 1001 86380 86390 1
426288 99426288 1001 86380 86390 1
426591 99426591 1001 86380 86390 1
426070 99426070 1001 86380 86390 1
427231 99427231 1001 86380 86390 1
428445 99428445 1001 86380 86390 1
428691 99428691 1001 86380 86390 1
428452 99428452 1001 86380 86390 1
428380 99428380 1001 86380 86390 1
427777 99427777 1001 86380 86390 1
429079 99429079 1001 86380 86390 1
429632 99429632 1001 86380 86390 1
429640 99429640 1001 86380 86390 1
429790 99429790 1001 86380 86390 1
429853 99429853 1001 86380 86390 1
429444 99429444 1001 86380 86390 1
429238 99429238 1001 86380 86390 1
430551 99430551 1001 86380 86390 1
430387 99430387 1001 86380 86390 1
431271 99431271 1001 86380 86390 1
431029 99431029 1001 86380 86390 1
432379 99432379 1001 86380 86390 1
432184 99432184 1001 86380 86390 1
432279 99432279 1001 86380 86390 1
433466 99433466 1001 86380 86390 1
433534 99433534 1001 86380 86390 1
433350 99433350 1001 86380 86390 1
433709 99433709 1001 86380 86390 1
433214 99433214 1001 86380 86390 1
433176 99433176 1001 86380 86390 1
432686 99432686 1001 86380 86390 1
432640 99432640 1001 86380 86390 1
432694 99432694 1001 86380 86390 1
432843 99432843 1001 86380 86390 1
433996 99433996 1001 86380 86390 1
433840 99433840 1001 86380 86390 1
434079 99434079 1001 86380 86390 1
435243 99435243 1001 86380 86390 1
435252 99435252 1001 86380 86390 1
435307 99435307 1001 86380 86390 1
434754 99434754 1001 86380 86390 1
434897 99434897 1001 86380 86390 1
434766 99434766 1001 86380 86390 1
434678 99434678 1001 86380 86390 1
434963 99434963 1001 86380 86390 1
436791 99436791 1001 86380 86390 1
436773 99436773 1001 86380 86390 1
436414 99436414 1001 86380 86390 1
436480 99436480 1001 86380 86390 1
436484 99436484 1001 86380 86390 1
436358 99436358 1001 86380 86390 1
436319 99436319 1001 86380 86390 1
436225 99436225 1001 86380 86390 1
300071 99300071 1001 86380 86390 1
300072 99300072 1001 86380 86390 1
437198 99437198 1001 86380 86390 1
300701 99300701 1001 86380 86390 1
300552 99300552 1001 86380 86390 1
300578 99300578 1001 86380 86390 1
300555 99300555 1001 86380 86390 1
300464 99300464 1001 86380 86390 1
300467 99300467 1001 86380 86390 1
300142 99300142 1001 86380 86390 1
300817 99300817 1001 86380 86390 1
301495 99301495 1001 86380 86390 1
301103 99301103 1001 86380 86390 1
301065 99301065 1001 86380 86390 1
301717 99301717 1001 86380 86390 1
302357 99302357 1001 86380 86390 1
301820 99301820 1001 86380 86390 1
302562 99302562 1001 86380 86390 1
302500 99302500 1001 86380 86390 1
302492 99302492 1001 86380 86390 1
302916 99302916 1001 86380 86390 1
302638 99302638 1001 86380 86390 1
302679 99302679 1001 86380 86390 1
302672 99302672 1001 86380 86390 1
303348 99303348 1001 86380 86390 1
304018 99304018 1001 86380 86390 1
303979 99303979 1001 86380 86390 1
303476 99303476 1001 86380 86390 1
303414 99303414 1001 86380 86390 1
303571 99303571 1001 86380 86390 1
303507 99303507 1001 86380 86390 1
303458 99303458 1001 86380 86390 1
303433 99303433 1001 86380 86390 1
303513 99303513 1001 86380 86390 1
304191 99304191 1001 86380 86390 1
304106 99304106 1001 86380 86390 1
304757 99304757 1001 86380 86390 1
304739 99304739 1001 86380 86390 1
304478 99304478 1001 86380 86390 1
304600 99304600 1001 86380 86390 1
304446 99304446 1001 86380 86390 1
304334 99304334 1001 86380 86390 1
304248 99304248 1001 86380 86390 1
305043 99305043 1001 86380 86390 1
304968 99304968 1001 86380 86390 1
305672 99305672 1001 86380 86390 1
305326 99305326 1001 86380 86390 1
305474 99305474 1001 86380 86390 1
500710 99500710 1001 86380 86390 1
500813 99500813 1001 86380 86390 1
500478 99500478 1001 86380 86390 1
500374 99500374 1001 86380 86390 1
500284 99500284 1001 86380 86390 1
500990 99500990 1001 86380 86390 1
501464 99501464 1001 86380 86390 1
501442 99501442 1001 86380 86390 1
501304 99501304 1001 86380 86390 1
501192 99501192 1001 86380 86390 1
501743 99501743 1001 86380 86390 1
501814 99501814 1001 86380 86390 1
501686 99501686 1001 86380 86390 1
502330 99502330 1001 86380 86390 1
502195 99502195 1001 86380 86390 1
502247 99502247 1001 86380 86390 1
502146 99502146 1001 86380 86390 1
502173 99502173 1001 86380 86390 1
502043 99502043 1001 86380 86390 1
501902 99501902 1001 86380 86390 1
502533 99502533 1001 86380 86390 1
502667 99502667 1001 86380 86390 1
503220 99503220 1001 86380 86390 1
503144 99503144 1001 86380 86390 1
502971 99502971 1001 86380 86390 1
503010 99503010 1001 86380 86390 1
503038 99503038 1001 86380 86390 1
502993 99502993 1001 86380 86390 1
502769 99502769 1001 86380 86390 1
502759 99502759 1001 86380 86390 1
502682 99502682 1001 86380 86390 1
503851 99503851 1001 86380 86390 1
503780 99503780 1001 86380 86390 1
503503 99503503 1001 86380 86390 1
504260 99504260 1001 86380 86390 1
504146 99504146 1001 86380 86390 1
504754 99504754 1001 86380 86390 1
504586 99504586 1001 86380 86390 1
504680 99504680 1001 86380 86390 1
504430 99504430 1001 86380 86390 1
504521 99504521 1001 86380 86390 1
504511 99504511 1001 86380 86390 1
505114 99505114 1001 86380 86390 1
504972 99504972 1001 86380 86390 1
505051 99505051 1001 86380 86390 1
505628 99505628 1001 86380 86390 1
505196 99505196 1001 86380 86390 1
505174 99505174 1001 86380 86390 1
505858 99505858 1001 86380 86390 1
505887 99505887 1001 86380 86390 1
505903 99505903 1001 86380 86390 1
506509 99506509 1001 86380 86390 1
506529 99506529 1001 86380 86390 1
506378 99506378 1001 86380 86390 1
506375 99506375 1001 86380 86390 1
506692 99506692 1001 86380 86390 1
507345 99507345 1001 86380 86390 1
507231 99507231 1001 86380 86390 1
507265 99507265 1001 86380 86390 1
507167 99507167 1001 86380 86390 1
507077 99507077 1001 86380 86390 1
507029 99507029 1001 86380 86390 1
507173 99507173 1001 86380 86390 1
506951 99506951 1001 86380 86390 1
506940 99506940 1001 86380 86390 1
507619 99507619 1001 86380 86390 1
508276 99508276 1001 86380 86390 1
508382 99508382 1001 86380 86390 1
508425 99508425 1001 86380 86390 1
508974 99508974 1001 86380 86390 1
509020 99509020 1001 86380 86390 1
508717 99508717 1001 86380 86390 1
508870 99508870 1001 86380 86390 1
509224 99509224 1001 86380 86390 1
509865 99509865 1001 86380 86390 1
509741 99509741 1001 86380 86390 1
509436 99509436 1001 86380 86390 1
509459 99509459 1001 86380 86390 1
510037 99510037 1001 86380 86390 1
510641 99510641 1001 86380 86390 1
510617 99510617 1001 86380 86390 1
510355 99510355 1001 86380 86390 1
510423 99510423 1001 86380 86390 1
510452 99510452 1001 86380 86390 1
510132 99510132 1001 86380 86390 1
510864 99510864 1001 86380 86390 1
511360 99511360 1001 86380 86390 1
511486 99511486 1001 86380 86390 1
511147 99511147 1001 86380 86390 1
511176 99511176 1001 86380 86390 1
510970 99510970 1001 86380 86390 1
511084 99511084 1001 86380 86390 1
511638 99511638 1001 86380 86390 1
511741 99511741 1001 86380 86390 1
512282 99512282 1001 86380 86390 1
512363 99512363 1001 86380 86390 1
512259 99512259 1001 86380 86390 1
512340 99512340 1001 86380 86390 1
512018 99512018 1001 86380 86390 1
511978 99511978 1001 86380 86390 1
511767 99511767 1001 86380 86390 1
511820 99511820 1001 86380 86390 1
512491 99512491 1001 86380 86390 1
513082 99513082 1001 86380 86390 1
513008 99513008 1001 86380 86390 1
513049 99513049 1001 86380 86390 1
512823 99512823 1001 86380 86390 1
512814 99512814 1001 86380 86390 1
512787 99512787 1001 86380 86390 1
512738 99512738 1001 86380 86390 1
513835 99513835 1001 86380 86390 1
513552 99513552 1001 86380 86390 1
513556 99513556 1001 86380 86390 1
514122 99514122 1001 86380 86390 1
514086 99514086 1001 86380 86390 1
514747 99514747 1001 86380 86390 1
514600 99514600 1001 86380 86390 1
514356 99514356 1001 86380 86390 1
514271 99514271 1001 86380 86390 1
514972 99514972 1001 86380 86390 1
514947 99514947 1001 86380 86390 1
515606 99515606 1001 86380 86390 1
515539 99515539 1001 86380 86390 1
515592 99515592 1001 86380 86390 1
515394 99515394 1001 86380 86390 1
515399 99515399 1001 86380 86390 1
515102 99515102 1001 86380 86390 1
515225 99515225 1001 86380 86390 1
515764 99515764 1001 86380 86390 1
516471 99516471 1001 86380 86390 1
516185 99516185 1001 86380 86390 1
515931 99515931 1001 86380 86390 1
516050 99516050 1001 86380 86390 1
515991 99515991 1001 86380 86390 1
515913 99515913 1001 86380 86390 1
516581 99516581 1001 86380 86390 1
516686 99516686 1001 86380 86390 1
517091 99517091 1001 86380 86390 1
516734 99516734 1001 86380 86390 1
516893 99516893 1001 86380 86390 1
517398 99517398 1001 86380 86390 1
517478 99517478 1001 86380 86390 1
517494 99517494 1001 86380 86390 1
517445 99517445 1001 86380 86390 1
517960 99517960 1001 86380 86390 1
517975 99517975 1001 86380 86390 1
517852 99517852 1001 86380 86390 1
517927 99517927 1001 86380 86390 1
517703 99517703 1001 86380 86390 1
518236 99518236 1001 86380 86390 1
518172 99518172 1001 86380 86390 1
518809 99518809 1001 86380 86390 1
518842 99518842 1001 86380 86390 1
518680 99518680 1001 86380 86390 1
518481 99518481 1001 86380 86390 1
518784 99518784 1001 86380 86390 1
519584 99519584 1001 86380 86390 1
519512 99519512 1001 86380 86390 1
519329 99519329 1001 86380 86390 1
520609 99520609 1001 86380 86390 1
520491 99520491 1001 86380 86390 1
520381 99520381 1001 86380 86390 1
520221 99520221 1001 86380 86390 1
520754 99520754 1001 86380 86390 1
520833 99520833 1001 86380 86390 1
520812 99520812 1001 86380 86390 1
521430 99521430 1001 86380 86390 1
521331 99521331 1001 86380 86390 1
521272 99521272 1001 86380 86390 1
521227 99521227 1001 86380 86390 1
521533 99521533 1001 86380 86390 1
521615 99521615 1001 86380 86390 1
521591 99521591 1001 86380 86390 1
522114 99522114 1001 86380 86390 1
521879 99521879 1001 86380 86390 1
521737 99521737 1001 86380 86390 1
521719 99521719 1001 86380 86390 1
522951 99522951 1001 86380 86390 1
522991 99522991 1001 86380 86390 1
523096 99523096 1001 86380 86390 1
523049 99523049 1001 86380 86390 1
522512 99522512 1001 86380 86390 1
522555 99522555 1001 86380 86390 1
523227 99523227 1001 86380 86390 1
523912 99523912 1001 86380 86390 1
523919 99523919 1001 86380 86390 1
523847 99523847 1001 86380 86390 1
523611 99523611 1001 86380 86390 1
523668 99523668 1001 86380 86390 1
523392 99523392 1001 86380 86390 1
523511 99523511 1001 86380 86390 1
523372 99523372 1001 86380 86390 1
524112 99524112 1001 86380 86390 1
524672 99524672 1001 86380 86390 1
524634 99524634 1001 86380 86390 1
524726 99524726 1001 86380 86390 1
524705 99524705 1001 86380 86390 1
524466 99524466 1001 86380 86390 1
524378 99524378 1001 86380 86390 1
524216 99524216 1001 86380 86390 1
525593 99525593 1001 86380 86390 1
525576 99525576 1001 86380 86390 1
525530 99525530 1001 86380 86390 1
525355 99525355 1001 86380 86390 1
525216 99525216 1001 86380 86390 1
525135 99525135 1001 86380 86390 1
525155 99525155 1001 86380 86390 1
525689 99525689 1001 86380 86390 1
525654 99525654 1001 86380 86390 1
525797 99525797 1001 86380 86390 1
526312 99526312 1001 86380 86390 1
526353 99526353 1001 86380 86390 1
526076 99526076 1001 86380 86390 1
526064 99526064 1001 86380 86390 1
525968 99525968 1001 86380 86390 1
526567 99526567 1001 86380 86390 1
527146 99527146 1001 86380 86390 1
527071 99527071 1001 86380 86390 1
527163 99527163 1001 86380 86390 1
527230 99527230 1001 86380 86390 1
527206 99527206 1001 86380 86390 1
526866 99526866 1001 86380 86390 1
526845 99526845 1001 86380 86390 1
528010 99528010 1001 86380 86390 1
527795 99527795 1001 86380 86390 1
527709 99527709 1001 86380 86390 1
527653 99527653 1001 86380 86390 1
528192 99528192 1001 86380 86390 1
528864 99528864 1001 86380 86390 1
528493 99528493 1001 86380 86390 1
528574 99528574 1001 86380 86390 1
528370 99528370 1001 86380 86390 1
529382 99529382 1001 86380 86390 1
529257 99529257 1001 86380 86390 1
529156 99529156 1001 86380 86390 1
529734 99529734 1001 86380 86390 1
529801 99529801 1001 86380 86390 1
530415 99530415 1001 86380 86390 1
530528 99530528 1001 86380 86390 1
530145 99530145 1001 86380 86390 1
530277 99530277 1001 86380 86390 1
530117 99530117 1001 86380 86390 1
530097 99530097 1001 86380 86390 1
530706 99530706 1001 86380 86390 1
530683 99530683 1001 86380 86390 1
531378 99531378 1001 86380 86390 1
531246 99531246 1001 86380 86390 1
531339 99531339 1001 86380 86390 1
531049 99531049 1001 86380 86390 1
530986 99530986 1001 86380 86390 1
531029 99531029 1001 86380 86390 1
530797 99530797 1001 86380 86390 1
530947 99530947 1001 86380 86390 1
531409 99531409 1001 86380 86390 1
532169 99532169 1001 86380 86390 1
532200 99532200 1001 86380 86390 1
531866 99531866 1001 86380 86390 1
531791 99531791 1001 86380 86390 1
533021 99533021 1001 86380 86390 1
532667 99532667 1001 86380 86390 1
532785 99532785 1001 86380 86390 1
532438 99532438 1001 86380 86390 1
533205 99533205 1001 86380 86390 1
533851 99533851 1001 86380 86390 1
533646 99533646 1001 86380 86390 1
533622 99533622 1001 86380 86390 1
533534 99533534 1001 86380 86390 1
533573 99533573 1001 86380 86390 1
533247 99533247 1001 86380 86390 1
534028 99534028 1001 86380 86390 1
534312 99534312 1001 86380 86390 1
535311 99535311 1001 86380 86390 1
535494 99535494 1001 86380 86390 1
535417 99535417 1001 86380 86390 1
535280 99535280 1001 86380 86390 1
535246 99535246 1001 86380 86390 1
534911 99534911 1001 86380 86390 1
535531 99535531 1001 86380 86390 1
536234 99536234 1001 86380 86390 1
536243 99536243 1001 86380 86390 1
536124 99536124 1001 86380 86390 1
535866 99535866 1001 86380 86390 1
536519 99536519 1001 86380 86390 1
537053 99537053 1001 86380 86390 1
537096 99537096 1001 86380 86390 1
536948 99536948 1001 86380 86390 1
536767 99536767 1001 86380 86390 1
536599 99536599 1001 86380 86390 1
537226 99537226 1001 86380 86390 1
537976 99537976 1001 86380 86390 1
537986 99537986 1001 86380 86390 1
537708 99537708 1001 86380 86390 1
537709 99537709 1001 86380 86390 1
537659 99537659 1001 86380 86390 1
537472 99537472 1001 86380 86390 1
538647 99538647 1001 86380 86390 1
538670 99538670 1001 86380 86390 1
538868 99538868 1001 86380 86390 1
538921 99538921 1001 86380 86390 1
539638 99539638 1001 86380 86390 1
539537 99539537 1001 86380 86390 1
539428 99539428 1001 86380 86390 1
539265 99539265 1001 86380 86390 1
539122 99539122 1001 86380 86390 1
539643 99539643 1001 86380 86390 1
539740 99539740 1001 86380 86390 1
540289 99540289 1001 86380 86390 1
540443 99540443 1001 86380 86390 1
540294 99540294 1001 86380 86390 1
540158 99540158 1001 86380 86390 1
540260 99540260 1001 86380 86390 1
539849 99539849 1001 86380 86390 1
540009 99540009 1001 86380 86390 1
541021 99541021 1001 86380 86390 1
541086 99541086 1001 86380 86390 1
540845 99540845 1001 86380 86390 1
540785 99540785 1001 86380 86390 1
541370 99541370 1001 86380 86390 1
541335 99541335 1001 86380 86390 1
541351 99541351 1001 86380 86390 1
541377 99541377 1001 86380 86390 1
541938 99541938 1001 86380 86390 1
541980 99541980 1001 86380 86390 1
542049 99542049 1001 86380 86390 1
541807 99541807 1001 86380 86390 1
541620 99541620 1001 86380 86390 1
541652 99541652 1001 86380 86390 1
542910 99542910 1001 86380 86390 1
542861 99542861 1001 86380 86390 1
542632 99542632 1001 86380 86390 1
543030 99543030 1001 86380 86390 1
543376 99543376 1001 86380 86390 1
543194 99543194 1001 86380 86390 1
543276 99543276 1001 86380 86390 1
543290 99543290 1001 86380 86390 1
543875 99543875 1001 86380 86390 1
544503 99544503 1001 86380 86390 1
544377 99544377 1001 86380 86390 1
544131 99544131 1001 86380 86390 1
544157 99544157 1001 86380 86390 1
407366 1161 1001 5100 14097 1
530806 1031 1002 58681 71313 1
400182 99400182 1001 86380 86390 1
400132 99400132 1001 86380 86390 1
400818 99400818 1001 86380 86390 1
400912 99400912 1001 86380 86390 1
401537 99401537 1001 86380 86390 1
403176 99403176 1001 86380 86390 1
403228 99403228 1001 86380 86390 1
403352 99403352 1001 86380 86390 1
403524 99403524 1001 86380 86390 1
403996 99403996 1001 86380 86390 1
404069 99404069 1001 86380 86390 1
404530 99404530 1001 86380 86390 1
404663 99404663 1001 86380 86390 1
404848 99404848 1001 86380 86390 1
405430 99405430 1001 86380 86390 1
405487 99405487 1001 86380 86390 1
405740 99405740 1001 86380 86390 1
406153 99406153 1001 86380 86390 1
407329 99407329 1001 86380 86390 1
407882 99407882 1001 86380 86390 1
408018 99408018 1001 86380 86390 1
408173 99408173 1001 86380 86390 1
408290 99408290 1001 86380 86390 1
408494 99408494 1001 86380 86390 1
408599 99408599 1001 86380 86390 1
408987 99408987 1001 86380 86390 1
409116 99409116 1001 86380 86390 1
409290 99409290 1001 86380 86390 1
410306 99410306 1001 86380 86390 1
410438 99410438 1001 86380 86390 1
410686 99410686 1001 86380 86390 1
410687 99410687 1001 86380 86390 1
410696 99410696 1001 86380 86390 1
410876 99410876 1001 86380 86390 1
411403 99411403 1001 86380 86390 1
411427 99411427 1001 86380 86390 1
411708 99411708 1001 86380 86390 1
413421 99413421 1001 86380 86390 1
413581 99413581 1001 86380 86390 1
413242 99413242 1001 86380 86390 1
412613 99412613 1001 86380 86390 1
412866 99412866 1001 86380 86390 1
414041 99414041 1001 86380 86390 1
414739 99414739 1001 86380 86390 1
414621 99414621 1001 86380 86390 1
414582 99414582 1001 86380 86390 1
414855 99414855 1001 86380 86390 1
414754 99414754 1001 86380 86390 1
414413 99414413 1001 86380 86390 1
414219 99414219 1001 86380 86390 1
415399 99415399 1001 86380 86390 1
415431 99415431 1001 86380 86390 1
415347 99415347 1001 86380 86390 1
415937 99415937 1001 86380 86390 1
417413 99417413 1001 86380 86390 1
418762 99418762 1001 86380 86390 1
418035 99418035 1001 86380 86390 1
418165 99418165 1001 86380 86390 1
417661 99417661 1001 86380 86390 1
417800 99417800 1001 86380 86390 1
417867 99417867 1001 86380 86390 1
417959 99417959 1001 86380 86390 1
419147 99419147 1001 86380 86390 1
420147 99420147 1001 86380 86390 1
420150 99420150 1001 86380 86390 1
420422 99420422 1001 86380 86390 1
419806 99419806 1001 86380 86390 1
419835 99419835 1001 86380 86390 1
419381 99419381 1001 86380 86390 1
419499 99419499 1001 86380 86390 1
419522 99419522 1001 86380 86390 1
419220 99419220 1001 86380 86390 1
420638 99420638 1001 86380 86390 1
421676 99421676 1001 86380 86390 1
421365 99421365 1001 86380 86390 1
421011 99421011 1001 86380 86390 1
420855 99420855 1001 86380 86390 1
423525 99423525 1001 86380 86390 1
423365 99423365 1001 86380 86390 1
423234 99423234 1001 86380 86390 1
423140 99423140 1001 86380 86390 1
422976 99422976 1001 86380 86390 1
422677 99422677 1001 86380 86390 1
422672 99422672 1001 86380 86390 1
423876 99423876 1001 86380 86390 1
425248 99425248 1001 86380 86390 1
424744 99424744 1001 86380 86390 1
424691 99424691 1001 86380 86390 1
424433 99424433 1001 86380 86390 1
425670 99425670 1001 86380 86390 1
426292 99426292 1001 86380 86390 1
426162 99426162 1001 86380 86390 1
426208 99426208 1001 86380 86390 1
427301 99427301 1001 86380 86390 1
427309 99427309 1001 86380 86390 1
428155 99428155 1001 86380 86390 1
428142 99428142 1001 86380 86390 1
427995 99427995 1001 86380 86390 1
429024 99429024 1001 86380 86390 1
428737 99428737 1001 86380 86390 1
430190 99430190 1001 86380 86390 1
429811 99429811 1001 86380 86390 1
429368 99429368 1001 86380 86390 1
429375 99429375 1001 86380 86390 1
429192 99429192 1001 86380 86390 1
431549 99431549 1001 86380 86390 1
431097 99431097 1001 86380 86390 1
432427 99432427 1001 86380 86390 1
433006 99433006 1001 86380 86390 1
432804 99432804 1001 86380 86390 1
432835 99432835 1001 86380 86390 1
433860 99433860 1001 86380 86390 1
434026 99434026 1001 86380 86390 1
434034 99434034 1001 86380 86390 1
435193 99435193 1001 86380 86390 1
435202 99435202 1001 86380 86390 1
435046 99435046 1001 86380 86390 1
435120 99435120 1001 86380 86390 1
434898 99434898 1001 86380 86390 1
434330 99434330 1001 86380 86390 1
435892 99435892 1001 86380 86390 1
435458 99435458 1001 86380 86390 1
435466 99435466 1001 86380 86390 1
436786 99436786 1001 86380 86390 1
437143 99437143 1001 86380 86390 1
436508 99436508 1001 86380 86390 1
300053 99300053 1001 86380 86390 1
300002 99300002 1001 86380 86390 1
300602 99300602 1001 86380 86390 1
300553 99300553 1001 86380 86390 1
300708 99300708 1001 86380 86390 1
300625 99300625 1001 86380 86390 1
300480 99300480 1001 86380 86390 1
300821 99300821 1001 86380 86390 1
300835 99300835 1001 86380 86390 1
301359 99301359 1001 86380 86390 1
301207 99301207 1001 86380 86390 1
300967 99300967 1001 86380 86390 1
301045 99301045 1001 86380 86390 1
300943 99300943 1001 86380 86390 1
302143 99302143 1001 86380 86390 1
301975 99301975 1001 86380 86390 1
301809 99301809 1001 86380 86390 1
302568 99302568 1001 86380 86390 1
302465 99302465 1001 86380 86390 1
303040 99303040 1001 86380 86390 1
303171 99303171 1001 86380 86390 1
303055 99303055 1001 86380 86390 1
303084 99303084 1001 86380 86390 1
302833 99302833 1001 86380 86390 1
302690 99302690 1001 86380 86390 1
302782 99302782 1001 86380 86390 1
302783 99302783 1001 86380 86390 1
302636 99302636 1001 86380 86390 1
303230 99303230 1001 86380 86390 1
303303 99303303 1001 86380 86390 1
303899 99303899 1001 86380 86390 1
304023 99304023 1001 86380 86390 1
303680 99303680 1001 86380 86390 1
303785 99303785 1001 86380 86390 1
303554 99303554 1001 86380 86390 1
303596 99303596 1001 86380 86390 1
303559 99303559 1001 86380 86390 1
303573 99303573 1001 86380 86390 1
303562 99303562 1001 86380 86390 1
303577 99303577 1001 86380 86390 1
303437 99303437 1001 86380 86390 1
304125 99304125 1001 86380 86390 1
304821 99304821 1001 86380 86390 1
304673 99304673 1001 86380 86390 1
304577 99304577 1001 86380 86390 1
304634 99304634 1001 86380 86390 1
304586 99304586 1001 86380 86390 1
305042 99305042 1001 86380 86390 1
305493 99305493 1001 86380 86390 1
305572 99305572 1001 86380 86390 1
305613 99305613 1001 86380 86390 1
305340 99305340 1001 86380 86390 1
500157 99500157 1001 86380 86390 1
500083 99500083 1001 86380 86390 1
500007 99500007 1001 86380 86390 1
500737 99500737 1001 86380 86390 1
500627 99500627 1001 86380 86390 1
500407 99500407 1001 86380 86390 1
500525 99500525 1001 86380 86390 1
500463 99500463 1001 86380 86390 1
500246 99500246 1001 86380 86390 1
500301 99500301 1001 86380 86390 1
501543 99501543 1001 86380 86390 1
501173 99501173 1001 86380 86390 1
501212 99501212 1001 86380 86390 1
501689 99501689 1001 86380 86390 1
501709 99501709 1001 86380 86390 1
502395 99502395 1001 86380 86390 1
502296 99502296 1001 86380 86390 1
502348 99502348 1001 86380 86390 1
502218 99502218 1001 86380 86390 1
501875 99501875 1001 86380 86390 1
501981 99501981 1001 86380 86390 1
502493 99502493 1001 86380 86390 1
502600 99502600 1001 86380 86390 1
503207 99503207 1001 86380 86390 1
503225 99503225 1001 86380 86390 1
503239 99503239 1001 86380 86390 1
503001 99503001 1001 86380 86390 1
504055 99504055 1001 86380 86390 1
503944 99503944 1001 86380 86390 1
504039 99504039 1001 86380 86390 1
503719 99503719 1001 86380 86390 1
503552 99503552 1001 86380 86390 1
503636 99503636 1001 86380 86390 1
504855 99504855 1001 86380 86390 1
504943 99504943 1001 86380 86390 1
504782 99504782 1001 86380 86390 1
504761 99504761 1001 86380 86390 1
504533 99504533 1001 86380 86390 1
504575 99504575 1001 86380 86390 1
504631 99504631 1001 86380 86390 1
504724 99504724 1001 86380 86390 1
504516 99504516 1001 86380 86390 1
505019 99505019 1001 86380 86390 1
505130 99505130 1001 86380 86390 1
505442 99505442 1001 86380 86390 1
505176 99505176 1001 86380 86390 1
505349 99505349 1001 86380 86390 1
506546 99506546 1001 86380 86390 1
506570 99506570 1001 86380 86390 1
505977 99505977 1001 86380 86390 1
506095 99506095 1001 86380 86390 1
506177 99506177 1001 86380 86390 1
506050 99506050 1001 86380 86390 1
506662 99506662 1001 86380 86390 1
506771 99506771 1001 86380 86390 1
507332 99507332 1001 86380 86390 1
507274 99507274 1001 86380 86390 1
507091 99507091 1001 86380 86390 1
507158 99507158 1001 86380 86390 1
507135 99507135 1001 86380 86390 1
506954 99506954 1001 86380 86390 1
508219 99508219 1001 86380 86390 1
508229 99508229 1001 86380 86390 1
508008 99508008 1001 86380 86390 1
507705 99507705 1001 86380 86390 1
507787 99507787 1001 86380 86390 1
507789 99507789 1001 86380 86390 1
508418 99508418 1001 86380 86390 1
508677 99508677 1001 86380 86390 1
508839 99508839 1001 86380 86390 1
508531 99508531 1001 86380 86390 1
509218 99509218 1001 86380 86390 1
509107 99509107 1001 86380 86390 1
509698 99509698 1001 86380 86390 1
509781 99509781 1001 86380 86390 1
509967 99509967 1001 86380 86390 1
510639 99510639 1001 86380 86390 1
510672 99510672 1001 86380 86390 1
510673 99510673 1001 86380 86390 1
510718 99510718 1001 86380 86390 1
510341 99510341 1001 86380 86390 1
510358 99510358 1001 86380 86390 1
510449 99510449 1001 86380 86390 1
510348 99510348 1001 86380 86390 1
510186 99510186 1001 86380 86390 1
510143 99510143 1001 86380 86390 1
510130 99510130 1001 86380 86390 1
510861 99510861 1001 86380 86390 1
511402 99511402 1001 86380 86390 1
511469 99511469 1001 86380 86390 1
511545 99511545 1001 86380 86390 1
511070 99511070 1001 86380 86390 1
511628 99511628 1001 86380 86390 1
511643 99511643 1001 86380 86390 1
511635 99511635 1001 86380 86390 1
511704 99511704 1001 86380 86390 1
511971 99511971 1001 86380 86390 1
511918 99511918 1001 86380 86390 1
512519 99512519 1001 86380 86390 1
512509 99512509 1001 86380 86390 1
513030 99513030 1001 86380 86390 1
513135 99513135 1001 86380 86390 1
512942 99512942 1001 86380 86390 1
512852 99512852 1001 86380 86390 1
512690 99512690 1001 86380 86390 1
512696 99512696 1001 86380 86390 1
512619 99512619 1001 86380 86390 1
513212 99513212 1001 86380 86390 1
513239 99513239 1001 86380 86390 1
513317 99513317 1001 86380 86390 1
513968 99513968 1001 86380 86390 1
514014 99514014 1001 86380 86390 1
513873 99513873 1001 86380 86390 1
513658 99513658 1001 86380 86390 1
513806 99513806 1001 86380 86390 1
513798 99513798 1001 86380 86390 1
514188 99514188 1001 86380 86390 1
514847 99514847 1001 86380 86390 1
514458 99514458 1001 86380 86390 1
514607 99514607 1001 86380 86390 1
514246 99514246 1001 86380 86390 1
515660 99515660 1001 86380 86390 1
515357 99515357 1001 86380 86390 1
515360 99515360 1001 86380 86390 1
515066 99515066 1001 86380 86390 1
515263 99515263 1001 86380 86390 1
515085 99515085 1001 86380 86390 1
515152 99515152 1001 86380 86390 1
515825 99515825 1001 86380 86390 1
515828 99515828 1001 86380 86390 1
516381 99516381 1001 86380 86390 1
516413 99516413 1001 86380 86390 1
516439 99516439 1001 86380 86390 1
516188 99516188 1001 86380 86390 1
516271 99516271 1001 86380 86390 1
516681 99516681 1001 86380 86390 1
517207 99517207 1001 86380 86390 1
517201 99517201 1001 86380 86390 1
517279 99517279 1001 86380 86390 1
517293 99517293 1001 86380 86390 1
517180 99517180 1001 86380 86390 1
517086 99517086 1001 86380 86390 1
516846 99516846 1001 86380 86390 1
516746 99516746 1001 86380 86390 1
517450 99517450 1001 86380 86390 1
517532 99517532 1001 86380 86390 1
517357 99517357 1001 86380 86390 1
518143 99518143 1001 86380 86390 1
518327 99518327 1001 86380 86390 1
518358 99518358 1001 86380 86390 1
518827 99518827 1001 86380 86390 1
518933 99518933 1001 86380 86390 1
518845 99518845 1001 86380 86390 1
518487 99518487 1001 86380 86390 1
518412 99518412 1001 86380 86390 1
518573 99518573 1001 86380 86390 1
519143 99519143 1001 86380 86390 1
519008 99519008 1001 86380 86390 1
519704 99519704 1001 86380 86390 1
519442 99519442 1001 86380 86390 1
519470 99519470 1001 86380 86390 1
519452 99519452 1001 86380 86390 1
519197 99519197 1001 86380 86390 1
519318 99519318 1001 86380 86390 1
519875 99519875 1001 86380 86390 1
519955 99519955 1001 86380 86390 1
519948 99519948 1001 86380 86390 1
520560 99520560 1001 86380 86390 1
520295 99520295 1001 86380 86390 1
520367 99520367 1001 86380 86390 1
520138 99520138 1001 86380 86390 1
520063 99520063 1001 86380 86390 1
521406 99521406 1001 86380 86390 1
521265 99521265 1001 86380 86390 1
521357 99521357 1001 86380 86390 1
521450 99521450 1001 86380 86390 1
521387 99521387 1001 86380 86390 1
521258 99521258 1001 86380 86390 1
521220 99521220 1001 86380 86390 1
520848 99520848 1001 86380 86390 1
521671 99521671 1001 86380 86390 1
521491 99521491 1001 86380 86390 1
522348 99522348 1001 86380 86390 1
522402 99522402 1001 86380 86390 1
522646 99522646 1001 86380 86390 1
523159 99523159 1001 86380 86390 1
523780 99523780 1001 86380 86390 1
523942 99523942 1001 86380 86390 1
523350 99523350 1001 86380 86390 1
523355 99523355 1001 86380 86390 1
524013 99524013 1001 86380 86390 1
524620 99524620 1001 86380 86390 1
524241 99524241 1001 86380 86390 1
524901 99524901 1001 86380 86390 1
524824 99524824 1001 86380 86390 1
524813 99524813 1001 86380 86390 1
525537 99525537 1001 86380 86390 1
525473 99525473 1001 86380 86390 1
525200 99525200 1001 86380 86390 1
525330 99525330 1001 86380 86390 1
525309 99525309 1001 86380 86390 1
525076 99525076 1001 86380 86390 1
525676 99525676 1001 86380 86390 1
526113 99526113 1001 86380 86390 1
526204 99526204 1001 86380 86390 1
525832 99525832 1001 86380 86390 1
525978 99525978 1001 86380 86390 1
526502 99526502 1001 86380 86390 1
526431 99526431 1001 86380 86390 1
527211 99527211 1001 86380 86390 1
527194 99527194 1001 86380 86390 1
527032 99527032 1001 86380 86390 1
526923 99526923 1001 86380 86390 1
526926 99526926 1001 86380 86390 1
526752 99526752 1001 86380 86390 1
526690 99526690 1001 86380 86390 1
527381 99527381 1001 86380 86390 1
527907 99527907 1001 86380 86390 1
527706 99527706 1001 86380 86390 1
527648 99527648 1001 86380 86390 1
527639 99527639 1001 86380 86390 1
527551 99527551 1001 86380 86390 1
527617 99527617 1001 86380 86390 1
528119 99528119 1001 86380 86390 1
528223 99528223 1001 86380 86390 1
528717 99528717 1001 86380 86390 1
528823 99528823 1001 86380 86390 1
528505 99528505 1001 86380 86390 1
528651 99528651 1001 86380 86390 1
528655 99528655 1001 86380 86390 1
528463 99528463 1001 86380 86390 1
529495 99529495 1001 86380 86390 1
529276 99529276 1001 86380 86390 1
529186 99529186 1001 86380 86390 1
529161 99529161 1001 86380 86390 1
529201 99529201 1001 86380 86390 1
529829 99529829 1001 86380 86390 1
529752 99529752 1001 86380 86390 1
529882 99529882 1001 86380 86390 1
529756 99529756 1001 86380 86390 1
529875 99529875 1001 86380 86390 1
529736 99529736 1001 86380 86390 1
530482 99530482 1001 86380 86390 1
530431 99530431 1001 86380 86390 1
530532 99530532 1001 86380 86390 1
530356 99530356 1001 86380 86390 1
530292 99530292 1001 86380 86390 1
530320 99530320 1001 86380 86390 1
529962 99529962 1001 86380 86390 1
530629 99530629 1001 86380 86390 1
530682 99530682 1001 86380 86390 1
530724 99530724 1001 86380 86390 1
531202 99531202 1001 86380 86390 1
531020 99531020 1001 86380 86390 1
531150 99531150 1001 86380 86390 1
531036 99531036 1001 86380 86390 1
530927 99530927 1001 86380 86390 1
530783 99530783 1001 86380 86390 1
531549 99531549 1001 86380 86390 1
531448 99531448 1001 86380 86390 1
532077 99532077 1001 86380 86390 1
532065 99532065 1001 86380 86390 1
532076 99532076 1001 86380 86390 1
531682 99531682 1001 86380 86390 1
532355 99532355 1001 86380 86390 1
532919 99532919 1001 86380 86390 1
532766 99532766 1001 86380 86390 1
532441 99532441 1001 86380 86390 1
533082 99533082 1001 86380 86390 1
533043 99533043 1001 86380 86390 1
533212 99533212 1001 86380 86390 1
533217 99533217 1001 86380 86390 1
533127 99533127 1001 86380 86390 1
533776 99533776 1001 86380 86390 1
533240 99533240 1001 86380 86390 1
534051 99534051 1001 86380 86390 1
534039 99534039 1001 86380 86390 1
533967 99533967 1001 86380 86390 1
533865 99533865 1001 86380 86390 1
534556 99534556 1001 86380 86390 1
534635 99534635 1001 86380 86390 1
534612 99534612 1001 86380 86390 1
534182 99534182 1001 86380 86390 1
534191 99534191 1001 86380 86390 1
535598 99535598 1001 86380 86390 1
535707 99535707 1001 86380 86390 1
535582 99535582 1001 86380 86390 1
536119 99536119 1001 86380 86390 1
536088 99536088 1001 86380 86390 1
535934 99535934 1001 86380 86390 1
535874 99535874 1001 86380 86390 1
536347 99536347 1001 86380 86390 1
536373 99536373 1001 86380 86390 1
536469 99536469 1001 86380 86390 1
536496 99536496 1001 86380 86390 1
537015 99537015 1001 86380 86390 1
537071 99537071 1001 86380 86390 1
536784 99536784 1001 86380 86390 1
536697 99536697 1001 86380 86390 1
536549 99536549 1001 86380 86390 1
537221 99537221 1001 86380 86390 1
537235 99537235 1001 86380 86390 1
537895 99537895 1001 86380 86390 1
537550 99537550 1001 86380 86390 1
537409 99537409 1001 86380 86390 1
537569 99537569 1001 86380 86390 1
538112 99538112 1001 86380 86390 1
538791 99538791 1001 86380 86390 1
538891 99538891 1001 86380 86390 1
538896 99538896 1001 86380 86390 1
538964 99538964 1001 86380 86390 1
539573 99539573 1001 86380 86390 1
539575 99539575 1001 86380 86390 1
539447 99539447 1001 86380 86390 1
539348 99539348 1001 86380 86390 1
539082 99539082 1001 86380 86390 1
540449 99540449 1001 86380 86390 1
539865 99539865 1001 86380 86390 1
539867 99539867 1001 86380 86390 1
541218 99541218 1001 86380 86390 1
541207 99541207 1001 86380 86390 1
541209 99541209 1001 86380 86390 1
541094 99541094 1001 86380 86390 1
541026 99541026 1001 86380 86390 1
540704 99540704 1001 86380 86390 1
541409 99541409 1001 86380 86390 1
541463 99541463 1001 86380 86390 1
541297 99541297 1001 86380 86390 1
541930 99541930 1001 86380 86390 1
542105 99542105 1001 86380 86390 1
542108 99542108 1001 86380 86390 1
541679 99541679 1001 86380 86390 1
541530 99541530 1001 86380 86390 1
541582 99541582 1001 86380 86390 1
541678 99541678 1001 86380 86390 1
542322 99542322 1001 86380 86390 1
542869 99542869 1001 86380 86390 1
542782 99542782 1001 86380 86390 1
542889 99542889 1001 86380 86390 1
542763 99542763 1001 86380 86390 1
542654 99542654 1001 86380 86390 1
542567 99542567 1001 86380 86390 1
542606 99542606 1001 86380 86390 1
542699 99542699 1001 86380 86390 1
542508 99542508 1001 86380 86390 1
542422 99542422 1001 86380 86390 1
543083 99543083 1001 86380 86390 1
543675 99543675 1001 86380 86390 1
543403 99543403 1001 86380 86390 1
543825 99543825 1001 86380 86390 1
543774 99543774 1001 86380 86390 1
543854 99543854 1001 86380 86390 1
544320 99544320 1001 86380 86390 1
544072 99544072 1001 86380 86390 1
544740 99544740 1001 86380 86390 1
544716 99544716 1001 86380 86390 1
500528 803 1001 70274 70573 1
400094 99400094 1001 86380 86390 1
400472 99400472 1001 86380 86390 1
400684 99400684 1001 86380 86390 1
400704 99400704 1001 86380 86390 1
400734 99400734 1001 86380 86390 1
401346 99401346 1001 86380 86390 1
401970 99401970 1001 86380 86390 1
402145 99402145 1001 86380 86390 1
402314 99402314 1001 86380 86390 1
402447 99402447 1001 86380 86390 1
402569 99402569 1001 86380 86390 1
402539 99402539 1001 86380 86390 1
403218 99403218 1001 86380 86390 1
403767 99403767 1001 86380 86390 1
403991 99403991 1001 86380 86390 1
404053 99404053 1001 86380 86390 1
404167 99404167 1001 86380 86390 1
404361 99404361 1001 86380 86390 1
404389 99404389 1001 86380 86390 1
404821 99404821 1001 86380 86390 1
404894 99404894 1001 86380 86390 1
404971 99404971 1001 86380 86390 1
404923 99404923 1001 86380 86390 1
405163 99405163 1001 86380 86390 1
405176 99405176 1001 86380 86390 1
405289 99405289 1001 86380 86390 1
405343 99405343 1001 86380 86390 1
405400 99405400 1001 86380 86390 1
405354 99405354 1001 86380 86390 1
405464 99405464 1001 86380 86390 1
405646 99405646 1001 86380 86390 1
405633 99405633 1001 86380 86390 1
405777 99405777 1001 86380 86390 1
405824 99405824 1001 86380 86390 1
406139 99406139 1001 86380 86390 1
406363 99406363 1001 86380 86390 1
406830 99406830 1001 86380 86390 1
406895 99406895 1001 86380 86390 1
407170 99407170 1001 86380 86390 1
407568 99407568 1001 86380 86390 1
408250 99408250 1001 86380 86390 1
408377 99408377 1001 86380 86390 1
408678 99408678 1001 86380 86390 1
409218 99409218 1001 86380 86390 1
409649 99409649 1001 86380 86390 1
409952 99409952 1001 86380 86390 1
409907 99409907 1001 86380 86390 1
409899 99409899 1001 86380 86390 1
410174 99410174 1001 86380 86390 1
410733 99410733 1001 86380 86390 1
410976 99410976 1001 86380 86390 1
411003 99411003 1001 86380 86390 1
411308 99411308 1001 86380 86390 1
411235 99411235 1001 86380 86390 1
411398 99411398 1001 86380 86390 1
412278 99412278 1001 86380 86390 1
413500 99413500 1001 86380 86390 1
413589 99413589 1001 86380 86390 1
412736 99412736 1001 86380 86390 1
415136 99415136 1001 86380 86390 1
415159 99415159 1001 86380 86390 1
414893 99414893 1001 86380 86390 1
414910 99414910 1001 86380 86390 1
414651 99414651 1001 86380 86390 1
414396 99414396 1001 86380 86390 1
415389 99415389 1001 86380 86390 1
415321 99415321 1001 86380 86390 1
416517 99416517 1001 86380 86390 1
416247 99416247 1001 86380 86390 1
416085 99416085 1001 86380 86390 1
417278 99417278 1001 86380 86390 1
417573 99417573 1001 86380 86390 1
418594 99418594 1001 86380 86390 1
418655 99418655 1001 86380 86390 1
417956 99417956 1001 86380 86390 1
420303 99420303 1001 86380 86390 1
419906 99419906 1001 86380 86390 1
419783 99419783 1001 86380 86390 1
419676 99419676 1001 86380 86390 1
419537 99419537 1001 86380 86390 1
419507 99419507 1001 86380 86390 1
420674 99420674 1001 86380 86390 1
420481 99420481 1001 86380 86390 1
422094 99422094 1001 86380 86390 1
422024 99422024 1001 86380 86390 1
421641 99421641 1001 86380 86390 1
421564 99421564 1001 86380 86390 1
420933 99420933 1001 86380 86390 1
422332 99422332 1001 86380 86390 1
422206 99422206 1001 86380 86390 1
423714 99423714 1001 86380 86390 1
423623 99423623 1001 86380 86390 1
423269 99423269 1001 86380 86390 1
422966 99422966 1001 86380 86390 1
422837 99422837 1001 86380 86390 1
425030 99425030 1001 86380 86390 1
425260 99425260 1001 86380 86390 1
425037 99425037 1001 86380 86390 1
425143 99425143 1001 86380 86390 1
424711 99424711 1001 86380 86390 1
424830 99424830 1001 86380 86390 1
424219 99424219 1001 86380 86390 1
424320 99424320 1001 86380 86390 1
424375 99424375 1001 86380 86390 1
425657 99425657 1001 86380 86390 1
427043 99427043 1001 86380 86390 1
427055 99427055 1001 86380 86390 1
426645 99426645 1001 86380 86390 1
426597 99426597 1001 86380 86390 1
426400 99426400 1001 86380 86390 1
426438 99426438 1001 86380 86390 1
425855 99425855 1001 86380 86390 1
427509 99427509 1001 86380 86390 1
427472 99427472 1001 86380 86390 1
428732 99428732 1001 86380 86390 1
428501 99428501 1001 86380 86390 1
428582 99428582 1001 86380 86390 1
428039 99428039 1001 86380 86390 1
427585 99427585 1001 86380 86390 1
429154 99429154 1001 86380 86390 1
428767 99428767 1001 86380 86390 1
429003 99429003 1001 86380 86390 1
430208 99430208 1001 86380 86390 1
430007 99430007 1001 86380 86390 1
429347 99429347 1001 86380 86390 1
429415 99429415 1001 86380 86390 1
430395 99430395 1001 86380 86390 1
430614 99430614 1001 86380 86390 1
430554 99430554 1001 86380 86390 1
430561 99430561 1001 86380 86390 1
431766 99431766 1001 86380 86390 1
431701 99431701 1001 86380 86390 1
431669 99431669 1001 86380 86390 1
431361 99431361 1001 86380 86390 1
431439 99431439 1001 86380 86390 1
431465 99431465 1001 86380 86390 1
431575 99431575 1001 86380 86390 1
431126 99431126 1001 86380 86390 1
431214 99431214 1001 86380 86390 1
431100 99431100 1001 86380 86390 1
433719 99433719 1001 86380 86390 1
432826 99432826 1001 86380 86390 1
433977 99433977 1001 86380 86390 1
435101 99435101 1001 86380 86390 1
435074 99435074 1001 86380 86390 1
434616 99434616 1001 86380 86390 1
434704 99434704 1001 86380 86390 1
434260 99434260 1001 86380 86390 1
434531 99434531 1001 86380 86390 1
434173 99434173 1001 86380 86390 1
434459 99434459 1001 86380 86390 1
435765 99435765 1001 86380 86390 1
436950 99436950 1001 86380 86390 1
436894 99436894 1001 86380 86390 1
436953 99436953 1001 86380 86390 1
436860 99436860 1001 86380 86390 1
437105 99437105 1001 86380 86390 1
436905 99436905 1001 86380 86390 1
436365 99436365 1001 86380 86390 1
436366 99436366 1001 86380 86390 1
436586 99436586 1001 86380 86390 1
436265 99436265 1001 86380 86390 1
435992 99435992 1001 86380 86390 1
437270 99437270 1001 86380 86390 1
300583 99300583 1001 86380 86390 1
300662 99300662 1001 86380 86390 1
300274 99300274 1001 86380 86390 1
300877 99300877 1001 86380 86390 1
301424 99301424 1001 86380 86390 1
301147 99301147 1001 86380 86390 1
301063 99301063 1001 86380 86390 1
300952 99300952 1001 86380 86390 1
301658 99301658 1001 86380 86390 1
301749 99301749 1001 86380 86390 1
301673 99301673 1001 86380 86390 1
301622 99301622 1001 86380 86390 1
302273 99302273 1001 86380 86390 1
302153 99302153 1001 86380 86390 1
302102 99302102 1001 86380 86390 1
301785 99301785 1001 86380 86390 1
301962 99301962 1001 86380 86390 1
302456 99302456 1001 86380 86390 1
302411 99302411 1001 86380 86390 1
302477 99302477 1001 86380 86390 1
303037 99303037 1001 86380 86390 1
302829 99302829 1001 86380 86390 1
302703 99302703 1001 86380 86390 1
303247 99303247 1001 86380 86390 1
303287 99303287 1001 86380 86390 1
303383 99303383 1001 86380 86390 1
303988 99303988 1001 86380 86390 1
303847 99303847 1001 86380 86390 1
303965 99303965 1001 86380 86390 1
303890 99303890 1001 86380 86390 1
303730 99303730 1001 86380 86390 1
303823 99303823 1001 86380 86390 1
303774 99303774 1001 86380 86390 1
303552 99303552 1001 86380 86390 1
304094 99304094 1001 86380 86390 1
303829 99303829 1001 86380 86390 1
304219 99304219 1001 86380 86390 1
304736 99304736 1001 86380 86390 1
304686 99304686 1001 86380 86390 1
304767 99304767 1001 86380 86390 1
304955 99304955 1001 86380 86390 1
305514 99305514 1001 86380 86390 1
305139 99305139 1001 86380 86390 1
500021 99500021 1001 86380 86390 1
500633 99500633 1001 86380 86390 1
500721 99500721 1001 86380 86390 1
500582 99500582 1001 86380 86390 1
500548 99500548 1001 86380 86390 1
500502 99500502 1001 86380 86390 1
500323 99500323 1001 86380 86390 1
500298 99500298 1001 86380 86390 1
500267 99500267 1001 86380 86390 1
500385 99500385 1001 86380 86390 1
500216 99500216 1001 86380 86390 1
500849 99500849 1001 86380 86390 1
500828 99500828 1001 86380 86390 1
500974 99500974 1001 86380 86390 1
501443 99501443 1001 86380 86390 1
501628 99501628 1001 86380 86390 1
501230 99501230 1001 86380 86390 1
501284 99501284 1001 86380 86390 1
501748 99501748 1001 86380 86390 1
501802 99501802 1001 86380 86390 1
502277 99502277 1001 86380 86390 1
502119 99502119 1001 86380 86390 1
502210 99502210 1001 86380 86390 1
502236 99502236 1001 86380 86390 1
502191 99502191 1001 86380 86390 1
502662 99502662 1001 86380 86390 1
502472 99502472 1001 86380 86390 1
503193 99503193 1001 86380 86390 1
502768 99502768 1001 86380 86390 1
503940 99503940 1001 86380 86390 1
503962 99503962 1001 86380 86390 1
503588 99503588 1001 86380 86390 1
503616 99503616 1001 86380 86390 1
503528 99503528 1001 86380 86390 1
503672 99503672 1001 86380 86390 1
503702 99503702 1001 86380 86390 1
504868 99504868 1001 86380 86390 1
504518 99504518 1001 86380 86390 1
504407 99504407 1001 86380 86390 1
505581 99505581 1001 86380 86390 1
505502 99505502 1001 86380 86390 1
505219 99505219 1001 86380 86390 1
505171 99505171 1001 86380 86390 1
505264 99505264 1001 86380 86390 1
505969 99505969 1001 86380 86390 1
506473 99506473 1001 86380 86390 1
506552 99506552 1001 86380 86390 1
506300 99506300 1001 86380 86390 1
506341 99506341 1001 86380 86390 1
506241 99506241 1001 86380 86390 1
506217 99506217 1001 86380 86390 1
506218 99506218 1001 86380 86390 1
506073 99506073 1001 86380 86390 1
506600 99506600 1001 86380 86390 1
506721 99506721 1001 86380 86390 1
507245 99507245 1001 86380 86390 1
507227 99507227 1001 86380 86390 1
507181 99507181 1001 86380 86390 1
507176 99507176 1001 86380 86390 1
506812 99506812 1001 86380 86390 1
507582 99507582 1001 86380 86390 1
507840 99507840 1001 86380 86390 1
508403 99508403 1001 86380 86390 1
508300 99508300 1001 86380 86390 1
508422 99508422 1001 86380 86390 1
508962 99508962 1001 86380 86390 1
508929 99508929 1001 86380 86390 1
508983 99508983 1001 86380 86390 1
508840 99508840 1001 86380 86390 1
508606 99508606 1001 86380 86390 1
509202 99509202 1001 86380 86390 1
509207 99509207 1001 86380 86390 1
509236 99509236 1001 86380 86390 1
509864 99509864 1001 86380 86390 1
509839 99509839 1001 86380 86390 1
509789 99509789 1001 86380 86390 1
509830 99509830 1001 86380 86390 1
509767 99509767 1001 86380 86390 1
509820 99509820 1001 86380 86390 1
509769 99509769 1001 86380 86390 1
509580 99509580 1001 86380 86390 1
510045 99510045 1001 86380 86390 1
510039 99510039 1001 86380 86390 1
510561 99510561 1001 86380 86390 1
510913 99510913 1001 86380 86390 1
511489 99511489 1001 86380 86390 1
511376 99511376 1001 86380 86390 1
511348 99511348 1001 86380 86390 1
511261 99511261 1001 86380 86390 1
511082 99511082 1001 86380 86390 1
510954 99510954 1001 86380 86390 1
511582 99511582 1001 86380 86390 1
512199 99512199 1001 86380 86390 1
512271 99512271 1001 86380 86390 1
512246 99512246 1001 86380 86390 1
512272 99512272 1001 86380 86390 1
511949 99511949 1001 86380 86390 1
513041 99513041 1001 86380 86390 1
512807 99512807 1001 86380 86390 1
512886 99512886 1001 86380 86390 1
512678 99512678 1001 86380 86390 1
512774 99512774 1001 86380 86390 1
513225 99513225 1001 86380 86390 1
513423 99513423 1001 86380 86390 1
513489 99513489 1001 86380 86390 1
513593 99513593 1001 86380 86390 1
513439 99513439 1001 86380 86390 1
513482 99513482 1001 86380 86390 1
513574 99513574 1001 86380 86390 1
513433 99513433 1001 86380 86390 1
514087 99514087 1001 86380 86390 1
514128 99514128 1001 86380 86390 1
514496 99514496 1001 86380 86390 1
514606 99514606 1001 86380 86390 1
514344 99514344 1001 86380 86390 1
514274 99514274 1001 86380 86390 1
514946 99514946 1001 86380 86390 1
515040 99515040 1001 86380 86390 1
515503 99515503 1001 86380 86390 1
515534 99515534 1001 86380 86390 1
515465 99515465 1001 86380 86390 1
515270 99515270 1001 86380 86390 1
515254 99515254 1001 86380 86390 1
516473 99516473 1001 86380 86390 1
516331 99516331 1001 86380 86390 1
516461 99516461 1001 86380 86390 1
516240 99516240 1001 86380 86390 1
516275 99516275 1001 86380 86390 1
516198 99516198 1001 86380 86390 1
516023 99516023 1001 86380 86390 1
515949 99515949 1001 86380 86390 1
516002 99516002 1001 86380 86390 1
516542 99516542 1001 86380 86390 1
517187 99517187 1001 86380 86390 1
517105 99517105 1001 86380 86390 1
516977 99516977 1001 86380 86390 1
517049 99517049 1001 86380 86390 1
516871 99516871 1001 86380 86390 1
516798 99516798 1001 86380 86390 1
517347 99517347 1001 86380 86390 1
518051 99518051 1001 86380 86390 1
517979 99517979 1001 86380 86390 1
517829 99517829 1001 86380 86390 1
517574 99517574 1001 86380 86390 1
517743 99517743 1001 86380 86390 1
517695 99517695 1001 86380 86390 1
518952 99518952 1001 86380 86390 1
518913 99518913 1001 86380 86390 1
518824 99518824 1001 86380 86390 1
518804 99518804 1001 86380 86390 1
518819 99518819 1001 86380 86390 1
518897 99518897 1001 86380 86390 1
518701 99518701 1001 86380 86390 1
518383 99518383 1001 86380 86390 1
518539 99518539 1001 86380 86390 1
519156 99519156 1001 86380 86390 1
519182 99519182 1001 86380 86390 1
519148 99519148 1001 86380 86390 1
518996 99518996 1001 86380 86390 1
519482 99519482 1001 86380 86390 1
519448 99519448 1001 86380 86390 1
519410 99519410 1001 86380 86390 1
519477 99519477 1001 86380 86390 1
519380 99519380 1001 86380 86390 1
519827 99519827 1001 86380 86390 1
519934 99519934 1001 86380 86390 1
519822 99519822 1001 86380 86390 1
520446 99520446 1001 86380 86390 1
520097 99520097 1001 86380 86390 1
520691 99520691 1001 86380 86390 1
520808 99520808 1001 86380 86390 1
520825 99520825 1001 86380 86390 1
520777 99520777 1001 86380 86390 1
520713 99520713 1001 86380 86390 1
521389 99521389 1001 86380 86390 1
521238 99521238 1001 86380 86390 1
521065 99521065 1001 86380 86390 1
521039 99521039 1001 86380 86390 1
520860 99520860 1001 86380 86390 1
521478 99521478 1001 86380 86390 1
521563 99521563 1001 86380 86390 1
521602 99521602 1001 86380 86390 1
522204 99522204 1001 86380 86390 1
521899 99521899 1001 86380 86390 1
521796 99521796 1001 86380 86390 1
521861 99521861 1001 86380 86390 1
523109 99523109 1001 86380 86390 1
522707 99522707 1001 86380 86390 1
522652 99522652 1001 86380 86390 1
523704 99523704 1001 86380 86390 1
523614 99523614 1001 86380 86390 1
523667 99523667 1001 86380 86390 1
523619 99523619 1001 86380 86390 1
523740 99523740 1001 86380 86390 1
523984 99523984 1001 86380 86390 1
524050 99524050 1001 86380 86390 1
524762 99524762 1001 86380 86390 1
524730 99524730 1001 86380 86390 1
524576 99524576 1001 86380 86390 1
524376 99524376 1001 86380 86390 1
524162 99524162 1001 86380 86390 1
524796 99524796 1001 86380 86390 1
524926 99524926 1001 86380 86390 1
525566 99525566 1001 86380 86390 1
525446 99525446 1001 86380 86390 1
525516 99525516 1001 86380 86390 1
525239 99525239 1001 86380 86390 1
525279 99525279 1001 86380 86390 1
525095 99525095 1001 86380 86390 1
525058 99525058 1001 86380 86390 1
525758 99525758 1001 86380 86390 1
526213 99526213 1001 86380 86390 1
526032 99526032 1001 86380 86390 1
525908 99525908 1001 86380 86390 1
526901 99526901 1001 86380 86390 1
527010 99527010 1001 86380 86390 1
526949 99526949 1001 86380 86390 1
526693 99526693 1001 86380 86390 1
526759 99526759 1001 86380 86390 1
526753 99526753 1001 86380 86390 1
526833 99526833 1001 86380 86390 1
528061 99528061 1001 86380 86390 1
527763 99527763 1001 86380 86390 1
527590 99527590 1001 86380 86390 1
528227 99528227 1001 86380 86390 1
528176 99528176 1001 86380 86390 1
528127 99528127 1001 86380 86390 1
528209 99528209 1001 86380 86390 1
528721 99528721 1001 86380 86390 1
528745 99528745 1001 86380 86390 1
528897 99528897 1001 86380 86390 1
528506 99528506 1001 86380 86390 1
528510 99528510 1001 86380 86390 1
528389 99528389 1001 86380 86390 1
528926 99528926 1001 86380 86390 1
529008 99529008 1001 86380 86390 1
528906 99528906 1001 86380 86390 1
529013 99529013 1001 86380 86390 1
529078 99529078 1001 86380 86390 1
528949 99528949 1001 86380 86390 1
529317 99529317 1001 86380 86390 1
529319 99529319 1001 86380 86390 1
529506 99529506 1001 86380 86390 1
529138 99529138 1001 86380 86390 1
529218 99529218 1001 86380 86390 1
530499 99530499 1001 86380 86390 1
530325 99530325 1001 86380 86390 1
530201 99530201 1001 86380 86390 1
530030 99530030 1001 86380 86390 1
530096 99530096 1001 86380 86390 1
530720 99530720 1001 86380 86390 1
531351 99531351 1001 86380 86390 1
531355 99531355 1001 86380 86390 1
531164 99531164 1001 86380 86390 1
531076 99531076 1001 86380 86390 1
531013 99531013 1001 86380 86390 1
530976 99530976 1001 86380 86390 1
531399 99531399 1001 86380 86390 1
531529 99531529 1001 86380 86390 1
531806 99531806 1001 86380 86390 1
531692 99531692 1001 86380 86390 1
532248 99532248 1001 86380 86390 1
532821 99532821 1001 86380 86390 1
532465 99532465 1001 86380 86390 1
532612 99532612 1001 86380 86390 1
533042 99533042 1001 86380 86390 1
533173 99533173 1001 86380 86390 1
533715 99533715 1001 86380 86390 1
533523 99533523 1001 86380 86390 1
533624 99533624 1001 86380 86390 1
533255 99533255 1001 86380 86390 1
533908 99533908 1001 86380 86390 1
534511 99534511 1001 86380 86390 1
534836 99534836 1001 86380 86390 1
534806 99534806 1001 86380 86390 1
535345 99535345 1001 86380 86390 1
535110 99535110 1001 86380 86390 1
535153 99535153 1001 86380 86390 1
535539 99535539 1001 86380 86390 1
535631 99535631 1001 86380 86390 1
535541 99535541 1001 86380 86390 1
536151 99536151 1001 86380 86390 1
536190 99536190 1001 86380 86390 1
536018 99536018 1001 86380 86390 1
535721 99535721 1001 86380 86390 1
535831 99535831 1001 86380 86390 1
535844 99535844 1001 86380 86390 1
537157 99537157 1001 86380 86390 1
536937 99536937 1001 86380 86390 1
536799 99536799 1001 86380 86390 1
537178 99537178 1001 86380 86390 1
537970 99537970 1001 86380 86390 1
537870 99537870 1001 86380 86390 1
537911 99537911 1001 86380 86390 1
537756 99537756 1001 86380 86390 1
537567 99537567 1001 86380 86390 1
537431 99537431 1001 86380 86390 1
538625 99538625 1001 86380 86390 1
538704 99538704 1001 86380 86390 1
538390 99538390 1001 86380 86390 1
538326 99538326 1001 86380 86390 1
539001 99539001 1001 86380 86390 1
539504 99539504 1001 86380 86390 1
539601 99539601 1001 86380 86390 1
539485 99539485 1001 86380 86390 1
539366 99539366 1001 86380 86390 1
539087 99539087 1001 86380 86390 1
539164 99539164 1001 86380 86390 1
539690 99539690 1001 86380 86390 1
539667 99539667 1001 86380 86390 1
539810 99539810 1001 86380 86390 1
539746 99539746 1001 86380 86390 1
540352 99540352 1001 86380 86390 1
540291 99540291 1001 86380 86390 1
540444 99540444 1001 86380 86390 1
540109 99540109 1001 86380 86390 1
540156 99540156 1001 86380 86390 1
539920 99539920 1001 86380 86390 1
540594 99540594 1001 86380 86390 1
540543 99540543 1001 86380 86390 1
540479 99540479 1001 86380 86390 1
541092 99541092 1001 86380 86390 1
541224 99541224 1001 86380 86390 1
540919 99540919 1001 86380 86390 1
541064 99541064 1001 86380 86390 1
540714 99540714 1001 86380 86390 1
540833 99540833 1001 86380 86390 1
541710 99541710 1001 86380 86390 1
541809 99541809 1001 86380 86390 1
541690 99541690 1001 86380 86390 1
542168 99542168 1001 86380 86390 1
542264 99542264 1001 86380 86390 1
542201 99542201 1001 86380 86390 1
542241 99542241 1001 86380 86390 1
542761 99542761 1001 86380 86390 1
542940 99542940 1001 86380 86390 1
542587 99542587 1001 86380 86390 1
542605 99542605 1001 86380 86390 1
542501 99542501 1001 86380 86390 1
542333 99542333 1001 86380 86390 1
542478 99542478 1001 86380 86390 1
543124 99543124 1001 86380 86390 1
543024 99543024 1001 86380 86390 1
543695 99543695 1001 86380 86390 1
543609 99543609 1001 86380 86390 1
543395 99543395 1001 86380 86390 1
543247 99543247 1001 86380 86390 1
544585 99544585 1001 86380 86390 1
544302 99544302 1001 86380 86390 1
544368 99544368 1001 86380 86390 1
544119 99544119 1001 86380 86390 1
543995 99543995 1001 86380 86390 1
543984 99543984 1001 86380 86390 1
544701 99544701 1001 86380 86390 1
407366 1139 1001 14460 15057 1
400264 99400264 1001 86380 86390 1
400709 99400709 1001 86380 86390 1
400888 99400888 1001 86380 86390 1
400953 99400953 1001 86380 86390 1
402075 99402075 1001 86380 86390 1
402363 99402363 1001 86380 86390 1
402352 99402352 1001 86380 86390 1
402545 99402545 1001 86380 86390 1
403077 99403077 1001 86380 86390 1
403110 99403110 1001 86380 86390 1
403910 99403910 1001 86380 86390 1
404077 99404077 1001 86380 86390 1
404140 99404140 1001 86380 86390 1
404265 99404265 1001 86380 86390 1
404334 99404334 1001 86380 86390 1
404901 99404901 1001 86380 86390 1
404903 99404903 1001 86380 86390 1
405363 99405363 1001 86380 86390 1
405428 99405428 1001 86380 86390 1
405452 99405452 1001 86380 86390 1
405431 99405431 1001 86380 86390 1
405601 99405601 1001 86380 86390 1
405587 99405587 1001 86380 86390 1
405733 99405733 1001 86380 86390 1
406192 99406192 1001 86380 86390 1
406181 99406181 1001 86380 86390 1
406417 99406417 1001 86380 86390 1
406793 99406793 1001 86380 86390 1
406816 99406816 1001 86380 86390 1
408123 99408123 1001 86380 86390 1
408592 99408592 1001 86380 86390 1
408696 99408696 1001 86380 86390 1
409037 99409037 1001 86380 86390 1
409254 99409254 1001 86380 86390 1
409740 99409740 1001 86380 86390 1
409860 99409860 1001 86380 86390 1
410598 99410598 1001 86380 86390 1
410551 99410551 1001 86380 86390 1
410553 99410553 1001 86380 86390 1
410756 99410756 1001 86380 86390 1
410912 99410912 1001 86380 86390 1
411244 99411244 1001 86380 86390 1
411375 99411375 1001 86380 86390 1
412188 99412188 1001 86380 86390 1
413627 99413627 1001 86380 86390 1
413340 99413340 1001 86380 86390 1
412909 99412909 1001 86380 86390 1
413039 99413039 1001 86380 86390 1
412944 99412944 1001 86380 86390 1
413149 99413149 1001 86380 86390 1
413251 99413251 1001 86380 86390 1
413206 99413206 1001 86380 86390 1
412566 99412566 1001 86380 86390 1
412795 99412795 1001 86380 86390 1
413993 99413993 1001 86380 86390 1
413745 99413745 1001 86380 86390 1
414986 99414986 1001 86380 86390 1
415212 99415212 1001 86380 86390 1
414696 99414696 1001 86380 86390 1
414792 99414792 1001 86380 86390 1
415472 99415472 1001 86380 86390 1
415336 99415336 1001 86380 86390 1
414507 99414507 1001 86380 86390 1
415516 99415516 1001 86380 86390 1
415538 99415538 1001 86380 86390 1
416703 99416703 1001 86380 86390 1
416521 99416521 1001 86380 86390 1
416352 99416352 1001 86380 86390 1
416210 99416210 1001 86380 86390 1
415902 99415902 1001 86380 86390 1
415988 99415988 1001 86380 86390 1
415890 99415890 1001 86380 86390 1
417400 99417400 1001 86380 86390 1
417166 99417166 1001 86380 86390 1
417371 99417371 1001 86380 86390 1
418743 99418743 1001 86380 86390 1
418772 99418772 1001 86380 86390 1
418542 99418542 1001 86380 86390 1
418324 99418324 1001 86380 86390 1
418299 99418299 1001 86380 86390 1
417914 99417914 1001 86380 86390 1
418834 99418834 1001 86380 86390 1
420375 99420375 1001 86380 86390 1
420438 99420438 1001 86380 86390 1
419883 99419883 1001 86380 86390 1
419896 99419896 1001 86380 86390 1
419620 99419620 1001 86380 86390 1
419487 99419487 1001 86380 86390 1
420725 99420725 1001 86380 86390 1
421825 99421825 1001 86380 86390 1
421810 99421810 1001 86380 86390 1
421573 99421573 1001 86380 86390 1
422460 99422460 1001 86380 86390 1
422476 99422476 1001 86380 86390 1
423486 99423486 1001 86380 86390 1
423559 99423559 1001 86380 86390 1
423288 99423288 1001 86380 86390 1
422958 99422958 1001 86380 86390 1
422796 99422796 1001 86380 86390 1
422604 99422604 1001 86380 86390 1
422846 99422846 1001 86380 86390 1
424098 99424098 1001 86380 86390 1
424075 99424075 1001 86380 86390 1
424140 99424140 1001 86380 86390 1
423818 99423818 1001 86380 86390 1
425052 99425052 1001 86380 86390 1
424981 99424981 1001 86380 86390 1
425631 99425631 1001 86380 86390 1
425626 99425626 1001 86380 86390 1
426812 99426812 1001 86380 86390 1
426673 99426673 1001 86380 86390 1
426639 99426639 1001 86380 86390 1
425918 99425918 1001 86380 86390 1
425995 99425995 1001 86380 86390 1
425876 99425876 1001 86380 86390 1
427315 99427315 1001 86380 86390 1
428009 99428009 1001 86380 86390 1
428817 99428817 1001 86380 86390 1
429158 99429158 1001 86380 86390 1
428795 99428795 1001 86380 86390 1
430268 99430268 1001 86380 86390 1
430032 99430032 1001 86380 86390 1
429624 99429624 1001 86380 86390 1
429654 99429654 1001 86380 86390 1
431906 99431906 1001 86380 86390 1
432045 99432045 1001 86380 86390 1
431352 99431352 1001 86380 86390 1
431478 99431478 1001 86380 86390 1
430952 99430952 1001 86380 86390 1
430987 99430987 1001 86380 86390 1
432178 99432178 1001 86380 86390 1
432166 99432166 1001 86380 86390 1
432316 99432316 1001 86380 86390 1
433632 99433632 1001 86380 86390 1
433300 99433300 1001 86380 86390 1
432608 99432608 1001 86380 86390 1
432757 99432757 1001 86380 86390 1
433779 99433779 1001 86380 86390 1
433866 99433866 1001 86380 86390 1
435094 99435094 1001 86380 86390 1
434681 99434681 1001 86380 86390 1
434849 99434849 1001 86380 86390 1
434663 99434663 1001 86380 86390 1
434521 99434521 1001 86380 86390 1
435779 99435779 1001 86380 86390 1
436916 99436916 1001 86380 86390 1
436793 99436793 1001 86380 86390 1
436529 99436529 1001 86380 86390 1
436695 99436695 1001 86380 86390 1
436615 99436615 1001 86380 86390 1
435928 99435928 1001 86380 86390 1
436274 99436274 1001 86380 86390 1
300728 99300728 1001 86380 86390 1
300620 99300620 1001 86380 86390 1
300723 99300723 1001 86380 86390 1
300450 99300450 1001 86380 86390 1
300440 99300440 1001 86380 86390 1
300483 99300483 1001 86380 86390 1
300201 99300201 1001 86380 86390 1
300933 99300933 1001 86380 86390 1
300921 99300921 1001 86380 86390 1
301413 99301413 1001 86380 86390 1
301518 99301518 1001 86380 86390 1
301458 99301458 1001 86380 86390 1
301552 99301552 1001 86380 86390 1
301329 99301329 1001 86380 86390 1
301109 99301109 1001 86380 86390 1
302241 99302241 1001 86380 86390 1
302333 99302333 1001 86380 86390 1
302352 99302352 1001 86380 86390 1
302181 99302181 1001 86380 86390 1
302262 99302262 1001 86380 86390 1
302162 99302162 1001 86380 86390 1
302060 99302060 1001 86380 86390 1
302172 99302172 1001 86380 86390 1
301838 99301838 1001 86380 86390 1
301840 99301840 1001 86380 86390 1
301778 99301778 1001 86380 86390 1
301767 99301767 1001 86380 86390 1
301963 99301963 1001 86380 86390 1
302508 99302508 1001 86380 86390 1
302496 99302496 1001 86380 86390 1
303174 99303174 1001 86380 86390 1
302598 99302598 1001 86380 86390 1
303229 99303229 1001 86380 86390 1
303359 99303359 1001 86380 86390 1
302586 99302586 1001 86380 86390 1
303906 99303906 1001 86380 86390 1
303894 99303894 1001 86380 86390 1
303677 99303677 1001 86380 86390 1
303723 99303723 1001 86380 86390 1
304756 99304756 1001 86380 86390 1
304762 99304762 1001 86380 86390 1
304841 99304841 1001 86380 86390 1
304545 99304545 1001 86380 86390 1
304925 99304925 1001 86380 86390 1
305596 99305596 1001 86380 86390 1
305558 99305558 1001 86380 86390 1
305482 99305482 1001 86380 86390 1
305337 99305337 1001 86380 86390 1
305429 99305429 1001 86380 86390 1
500105 99500105 1001 86380 86390 1
500421 99500421 1001 86380 86390 1
500552 99500552 1001 86380 86390 1
500578 99500578 1001 86380 86390 1
500591 99500591 1001 86380 86390 1
500425 99500425 1001 86380 86390 1
500250 99500250 1001 86380 86390 1
500863 99500863 1001 86380 86390 1
500822 99500822 1001 86380 86390 1
501512 99501512 1001 86380 86390 1
501513 99501513 1001 86380 86390 1
501413 99501413 1001 86380 86390 1
501201 99501201 1001 86380 86390 1
501150 99501150 1001 86380 86390 1
501141 99501141 1001 86380 86390 1
501081 99501081 1001 86380 86390 1
501690 99501690 1001 86380 86390 1
501762 99501762 1001 86380 86390 1
502383 99502383 1001 86380 86390 1
502213 99502213 1001 86380 86390 1
502253 99502253 1001 86380 86390 1
502126 99502126 1001 86380 86390 1
501938 99501938 1001 86380 86390 1
501900 99501900 1001 86380 86390 1
502005 99502005 1001 86380 86390 1
502478 99502478 1001 86380 86390 1
502558 99502558 1001 86380 86390 1
502563 99502563 1001 86380 86390 1
503137 99503137 1001 86380 86390 1
502884 99502884 1001 86380 86390 1
502834 99502834 1001 86380 86390 1
503349 99503349 1001 86380 86390 1
503378 99503378 1001 86380 86390 1
504087 99504087 1001 86380 86390 1
504071 99504071 1001 86380 86390 1
503833 99503833 1001 86380 86390 1
504753 99504753 1001 86380 86390 1
504772 99504772 1001 86380 86390 1
505590 99505590 1001 86380 86390 1
505591 99505591 1001 86380 86390 1
505367 99505367 1001 86380 86390 1
505330 99505330 1001 86380 86390 1
505263 99505263 1001 86380 86390 1
505819 99505819 1001 86380 86390 1
505950 99505950 1001 86380 86390 1
505914 99505914 1001 86380 86390 1
506566 99506566 1001 86380 86390 1
506463 99506463 1001 86380 86390 1
506355 99506355 1001 86380 86390 1
506188 99506188 1001 86380 86390 1
506345 99506345 1001 86380 86390 1
505984 99505984 1001 86380 86390 1
506778 99506778 1001 86380 86390 1
506769 99506769 1001 86380 86390 1
507422 99507422 1001 86380 86390 1
507311 99507311 1001 86380 86390 1
507222 99507222 1001 86380 86390 1
507405 99507405 1001 86380 86390 1
507382 99507382 1001 86380 86390 1
507041 99507041 1001 86380 86390 1
506890 99506890 1001 86380 86390 1
506852 99506852 1001 86380 86390 1
507684 99507684 1001 86380 86390 1
508451 99508451 1001 86380 86390 1
508886 99508886 1001 86380 86390 1
508890 99508890 1001 86380 86390 1
508891 99508891 1001 86380 86390 1
508732 99508732 1001 86380 86390 1
508865 99508865 1001 86380 86390 1
508626 99508626 1001 86380 86390 1
509216 99509216 1001 86380 86390 1
509242 99509242 1001 86380 86390 1
509093 99509093 1001 86380 86390 1
509786 99509786 1001 86380 86390 1
509874 99509874 1001 86380 86390 1
509738 99509738 1001 86380 86390 1
509778 99509778 1001 86380 86390 1
509792 99509792 1001 86380 86390 1
509857 99509857 1001 86380 86390 1
509521 99509521 1001 86380 86390 1
509524 99509524 1001 86380 86390 1
509538 99509538 1001 86380 86390 1
509577 99509577 1001 86380 86390 1
509444 99509444 1001 86380 86390 1
509933 99509933 1001 86380 86390 1
510231 99510231 1001 86380 86390 1
510801 99510801 1001 86380 86390 1
511262 99511262 1001 86380 86390 1
511314 99511314 1001 86380 86390 1
511327 99511327 1001 86380 86390 1
511250 99511250 1001 86380 86390 1
510998 99510998 1001 86380 86390 1
511063 99511063 1001 86380 86390 1
511132 99511132 1001 86380 86390 1
511654 99511654 1001 86380 86390 1
511604 99511604 1001 86380 86390 1
511749 99511749 1001 86380 86390 1
512153 99512153 1001 86380 86390 1
512105 99512105 1001 86380 86390 1
512447 99512447 1001 86380 86390 1
512411 99512411 1001 86380 86390 1
512439 99512439 1001 86380 86390 1
513091 99513091 1001 86380 86390 1
512964 99512964 1001 86380 86390 1
512788 99512788 1001 86380 86390 1
513318 99513318 1001 86380 86390 1
513206 99513206 1001 86380 86390 1
513831 99513831 1001 86380 86390 1
513818 99513818 1001 86380 86390 1
514144 99514144 1001 86380 86390 1
514504 99514504 1001 86380 86390 1
514376 99514376 1001 86380 86390 1
515039 99515039 1001 86380 86390 1
515563 99515563 1001 86380 86390 1
515487 99515487 1001 86380 86390 1
515553 99515553 1001 86380 86390 1
515316 99515316 1001 86380 86390 1
515420 99515420 1001 86380 86390 1
515371 99515371 1001 86380 86390 1
515320 99515320 1001 86380 86390 1
515168 99515168 1001 86380 86390 1
515172 99515172 1001 86380 86390 1
515083 99515083 1001 86380 86390 1
515749 99515749 1001 86380 86390 1
515815 99515815 1001 86380 86390 1
516209 99516209 1001 86380 86390 1
516022 99516022 1001 86380 86390 1
515946 99515946 1001 86380 86390 1
516624 99516624 1001 86380 86390 1
516664 99516664 1001 86380 86390 1
517133 99517133 1001 86380 86390 1
516938 99516938 1001 86380 86390 1
517490 99517490 1001 86380 86390 1
517482 99517482 1001 86380 86390 1
518046 99518046 1001 86380 86390 1
518101 99518101 1001 86380 86390 1
518000 99518000 1001 86380 86390 1
518027 99518027 1001 86380 86390 1
517770 99517770 1001 86380 86390 1
518196 99518196 1001 86380 86390 1
518984 99518984 1001 86380 86390 1
518576 99518576 1001 86380 86390 1
518662 99518662 1001 86380 86390 1
518561 99518561 1001 86380 86390 1
518523 99518523 1001 86380 86390 1
518528 99518528 1001 86380 86390 1
518464 99518464 1001 86380 86390 1
518387 99518387 1001 86380 86390 1
518505 99518505 1001 86380 86390 1
519117 99519117 1001 86380 86390 1
518993 99518993 1001 86380 86390 1
519622 99519622 1001 86380 86390 1
519460 99519460 1001 86380 86390 1
519956 99519956 1001 86380 86390 1
519836 99519836 1001 86380 86390 1
520571 99520571 1001 86380 86390 1
520136 99520136 1001 86380 86390 1
520092 99520092 1001 86380 86390 1
520041 99520041 1001 86380 86390 1
520766 99520766 1001 86380 86390 1
521447 99521447 1001 86380 86390 1
521127 99521127 1001 86380 86390 1
521495 99521495 1001 86380 86390 1
522153 99522153 1001 86380 86390 1
522281 99522281 1001 86380 86390 1
522188 99522188 1001 86380 86390 1
522214 99522214 1001 86380 86390 1
521923 99521923 1001 86380 86390 1
521731 99521731 1001 86380 86390 1
522434 99522434 1001 86380 86390 1
522949 99522949 1001 86380 86390 1
522567 99522567 1001 86380 86390 1
522504 99522504 1001 86380 86390 1
522597 99522597 1001 86380 86390 1
523161 99523161 1001 86380 86390 1
523811 99523811 1001 86380 86390 1
523480 99523480 1001 86380 86390 1
523329 99523329 1001 86380 86390 1
524108 99524108 1001 86380 86390 1
524455 99524455 1001 86380 86390 1
524344 99524344 1001 86380 86390 1
524197 99524197 1001 86380 86390 1
524213 99524213 1001 86380 86390 1
524871 99524871 1001 86380 86390 1
524924 99524924 1001 86380 86390 1
524886 99524886 1001 86380 86390 1
525418 99525418 1001 86380 86390 1
525577 99525577 1001 86380 86390 1
525478 99525478 1001 86380 86390 1
525238 99525238 1001 86380 86390 1
525161 99525161 1001 86380 86390 1
525138 99525138 1001 86380 86390 1
525077 99525077 1001 86380 86390 1
525026 99525026 1001 86380 86390 1
525711 99525711 1001 86380 86390 1
525639 99525639 1001 86380 86390 1
525682 99525682 1001 86380 86390 1
526095 99526095 1001 86380 86390 1
526523 99526523 1001 86380 86390 1
526446 99526446 1001 86380 86390 1
526514 99526514 1001 86380 86390 1
526477 99526477 1001 86380 86390 1
526570 99526570 1001 86380 86390 1
526597 99526597 1001 86380 86390 1
527185 99527185 1001 86380 86390 1
526911 99526911 1001 86380 86390 1
528024 99528024 1001 86380 86390 1
528045 99528045 1001 86380 86390 1
527870 99527870 1001 86380 86390 1
527730 99527730 1001 86380 86390 1
527547 99527547 1001 86380 86390 1
528201 99528201 1001 86380 86390 1
528219 99528219 1001 86380 86390 1
528580 99528580 1001 86380 86390 1
528675 99528675 1001 86380 86390 1
528488 99528488 1001 86380 86390 1
528303 99528303 1001 86380 86390 1
528356 99528356 1001 86380 86390 1
529044 99529044 1001 86380 86390 1
529036 99529036 1001 86380 86390 1
528960 99528960 1001 86380 86390 1
529026 99529026 1001 86380 86390 1
529380 99529380 1001 86380 86390 1
529355 99529355 1001 86380 86390 1
529305 99529305 1001 86380 86390 1
529287 99529287 1001 86380 86390 1
530181 99530181 1001 86380 86390 1
530158 99530158 1001 86380 86390 1
530172 99530172 1001 86380 86390 1
530189 99530189 1001 86380 86390 1
530268 99530268 1001 86380 86390 1
530106 99530106 1001 86380 86390 1
530094 99530094 1001 86380 86390 1
530619 99530619 1001 86380 86390 1
530678 99530678 1001 86380 86390 1
531252 99531252 1001 86380 86390 1
531353 99531353 1001 86380 86390 1
531373 99531373 1001 86380 86390 1
531072 99531072 1001 86380 86390 1
531166 99531166 1001 86380 86390 1
531155 99531155 1001 86380 86390 1
530865 99530865 1001 86380 86390 1
530961 99530961 1001 86380 86390 1
531441 99531441 1001 86380 86390 1
532086 99532086 1001 86380 86390 1
532074 99532074 1001 86380 86390 1
531811 99531811 1001 86380 86390 1
531727 99531727 1001 86380 86390 1
531644 99531644 1001 86380 86390 1
532275 99532275 1001 86380 86390 1
532292 99532292 1001 86380 86390 1
532675 99532675 1001 86380 86390 1
532809 99532809 1001 86380 86390 1
532745 99532745 1001 86380 86390 1
533133 99533133 1001 86380 86390 1
533086 99533086 1001 86380 86390 1
533748 99533748 1001 86380 86390 1
533498 99533498 1001 86380 86390 1
533474 99533474 1001 86380 86390 1
533522 99533522 1001 86380 86390 1
533470 99533470 1001 86380 86390 1
533398 99533398 1001 86380 86390 1
533386 99533386 1001 86380 86390 1
533300 99533300 1001 86380 86390 1
533913 99533913 1001 86380 86390 1
534638 99534638 1001 86380 86390 1
534269 99534269 1001 86380 86390 1
534787 99534787 1001 86380 86390 1
535320 99535320 1001 86380 86390 1
535361 99535361 1001 86380 86390 1
535469 99535469 1001 86380 86390 1
535177 99535177 1001 86380 86390 1
535199 99535199 1001 86380 86390 1
534908 99534908 1001 86380 86390 1
535989 99535989 1001 86380 86390 1
536082 99536082 1001 86380 86390 1
536044 99536044 1001 86380 86390 1
535998 99535998 1001 86380 86390 1
535880 99535880 1001 86380 86390 1
535830 99535830 1001 86380 86390 1
536918 99536918 1001 86380 86390 1
537183 99537183 1001 86380 86390 1
537677 99537677 1001 86380 86390 1
538040 99538040 1001 86380 86390 1
538666 99538666 1001 86380 86390 1
538432 99538432 1001 86380 86390 1
538908 99538908 1001 86380 86390 1
538857 99538857 1001 86380 86390 1
538934 99538934 1001 86380 86390 1
538898 99538898 1001 86380 86390 1
539499 99539499 1001 86380 86390 1
539336 99539336 1001 86380 86390 1
539303 99539303 1001 86380 86390 1
540381 99540381 1001 86380 86390 1
540331 99540331 1001 86380 86390 1
540208 99540208 1001 86380 86390 1
540672 99540672 1001 86380 86390 1
540582 99540582 1001 86380 86390 1
540661 99540661 1001 86380 86390 1
540519 99540519 1001 86380 86390 1
540532 99540532 1001 86380 86390 1
540481 99540481 1001 86380 86390 1
541231 99541231 1001 86380 86390 1
541136 99541136 1001 86380 86390 1
540791 99540791 1001 86380 86390 1
540857 99540857 1001 86380 86390 1
540859 99540859 1001 86380 86390 1
541913 99541913 1001 86380 86390 1
541708 99541708 1001 86380 86390 1
541763 99541763 1001 86380 86390 1
541646 99541646 1001 86380 86390 1
542575 99542575 1001 86380 86390 1
543766 99543766 1001 86380 86390 1
543245 99543245 1001 86380 86390 1
543207 99543207 1001 86380 86390 1
543220 99543220 1001 86380 86390 1
543171 99543171 1001 86380 86390 1
544422 99544422 1001 86380 86390 1
544501 99544501 1001 86380 86390 1
544384 99544384 1001 86380 86390 1
544068 99544068 1001 86380 86390 1
544130 99544130 1001 86380 86390 1
544625 99544625 1001 86380 86390 1
544615 99544615 1001 86380 86390 1
429494 936 1001 57720 58677 1
400039 99400039 1001 86380 86390 1
400367 99400367 1001 86380 86390 1
400568 99400568 1001 86380 86390 1
400609 99400609 1001 86380 86390 1
400638 99400638 1001 86380 86390 1
400689 99400689 1001 86380 86390 1
400966 99400966 1001 86380 86390 1
401037 99401037 1001 86380 86390 1
401291 99401291 1001 86380 86390 1
401482 99401482 1001 86380 86390 1
401562 99401562 1001 86380 86390 1
401592 99401592 1001 86380 86390 1
401997 99401997 1001 86380 86390 1
402158 99402158 1001 86380 86390 1
402134 99402134 1001 86380 86390 1
402167 99402167 1001 86380 86390 1
402722 99402722 1001 86380 86390 1
402907 99402907 1001 86380 86390 1
403225 99403225 1001 86380 86390 1
403599 99403599 1001 86380 86390 1
403854 99403854 1001 86380 86390 1
403981 99403981 1001 86380 86390 1
404214 99404214 1001 86380 86390 1
404527 99404527 1001 86380 86390 1
405550 99405550 1001 86380 86390 1
405704 99405704 1001 86380 86390 1
406330 99406330 1001 86380 86390 1
406613 99406613 1001 86380 86390 1
407345 99407345 1001 86380 86390 1
407414 99407414 1001 86380 86390 1
407401 99407401 1001 86380 86390 1
407402 99407402 1001 86380 86390 1
407498 99407498 1001 86380 86390 1
407500 99407500 1001 86380 86390 1
407629 99407629 1001 86380 86390 1
408172 99408172 1001 86380 86390 1
408422 99408422 1001 86380 86390 1
408457 99408457 1001 86380 86390 1
408593 99408593 1001 86380 86390 1
408529 99408529 1001 86380 86390 1
408746 99408746 1001 86380 86390 1
408902 99408902 1001 86380 86390 1
409051 99409051 1001 86380 86390 1
409174 99409174 1001 86380 86390 1
409638 99409638 1001 86380 86390 1
409856 99409856 1001 86380 86390 1
409787 99409787 1001 86380 86390 1
409913 99409913 1001 86380 86390 1
410187 99410187 1001 86380 86390 1
410405 99410405 1001 86380 86390 1
410608 99410608 1001 86380 86390 1
411087 99411087 1001 86380 86390 1
411045 99411045 1001 86380 86390 1
411342 99411342 1001 86380 86390 1
411510 99411510 1001 86380 86390 1
411794 99411794 1001 86380 86390 1
412003 99412003 1001 86380 86390 1
412084 99412084 1001 86380 86390 1
413306 99413306 1001 86380 86390 1
413307 99413307 1001 86380 86390 1
412964 99412964 1001 86380 86390 1
412615 99412615 1001 86380 86390 1
412617 99412617 1001 86380 86390 1
412486 99412486 1001 86380 86390 1
414013 99414013 1001 86380 86390 1
415262 99415262 1001 86380 86390 1
415100 99415100 1001 86380 86390 1
414935 99414935 1001 86380 86390 1
414678 99414678 1001 86380 86390 1
414722 99414722 1001 86380 86390 1
414731 99414731 1001 86380 86390 1
414217 99414217 1001 86380 86390 1
414269 99414269 1001 86380 86390 1
415486 99415486 1001 86380 86390 1
415587 99415587 1001 86380 86390 1
415330 99415330 1001 86380 86390 1
416589 99416589 1001 86380 86390 1
416952 99416952 1001 86380 86390 1
416955 99416955 1001 86380 86390 1
416262 99416262 1001 86380 86390 1
416196 99416196 1001 86380 86390 1
415932 99415932 1001 86380 86390 1
417312 99417312 1001 86380 86390 1
417444 99417444 1001 86380 86390 1
418251 99418251 1001 86380 86390 1
418226 99418226 1001 86380 86390 1
417793 99417793 1001 86380 86390 1
418992 99418992 1001 86380 86390 1
420215 99420215 1001 86380 86390 1
420139 99420139 1001 86380 86390 1
420208 99420208 1001 86380 86390 1
420435 99420435 1001 86380 86390 1
419354 99419354 1001 86380 86390 1
419463 99419463 1001 86380 86390 1
421758 99421758 1001 86380 86390 1
421958 99421958 1001 86380 86390 1
421618 99421618 1001 86380 86390 1
421277 99421277 1001 86380 86390 1
421417 99421417 1001 86380 86390 1
421213 99421213 1001 86380 86390 1
421109 99421109 1001 86380 86390 1
420909 99420909 1001 86380 86390 1
422490 99422490 1001 86380 86390 1
423630 99423630 1001 86380 86390 1
423386 99423386 1001 86380 86390 1
423399 99423399 1001 86380 86390 1
423102 99423102 1001 86380 86390 1
422598 99422598 1001 86380 86390 1
422669 99422669 1001 86380 86390 1
422795 99422795 1001 86380 86390 1
423885 99423885 1001 86380 86390 1
424146 99424146 1001 86380 86390 1
425335 99425335 1001 86380 86390 1
425181 99425181 1001 86380 86390 1
425214 99425214 1001 86380 86390 1
424403 99424403 1001 86380 86390 1
424255 99424255 1001 86380 86390 1
425485 99425485 1001 86380 86390 1
425466 99425466 1001 86380 86390 1
426690 99426690 1001 86380 86390 1
426646 99426646 1001 86380 86390 1
426385 99426385 1001 86380 86390 1
427443 99427443 1001 86380 86390 1
427229 99427229 1001 86380 86390 1
428006 99428006 1001 86380 86390 1
428269 99428269 1001 86380 86390 1
428019 99428019 1001 86380 86390 1
427822 99427822 1001 86380 86390 1
427748 99427748 1001 86380 86390 1
429126 99429126 1001 86380 86390 1
428829 99428829 1001 86380 86390 1
429093 99429093 1001 86380 86390 1
430322 99430322 1001 86380 86390 1
429877 99429877 1001 86380 86390 1
429469 99429469 1001 86380 86390 1
429497 99429497 1001 86380 86390 1
430546 99430546 1001 86380 86390 1
430796 99430796 1001 86380 86390 1
430564 99430564 1001 86380 86390 1
431655 99431655 1001 86380 86390 1
432048 99432048 1001 86380 86390 1
431601 99431601 1001 86380 86390 1
432186 99432186 1001 86380 86390 1
432335 99432335 1001 86380 86390 1
433635 99433635 1001 86380 86390 1
433689 99433689 1001 86380 86390 1
432915 99432915 1001 86380 86390 1
432918 99432918 1001 86380 86390 1
432880 99432880 1001 86380 86390 1
432533 99432533 1001 86380 86390 1
432613 99432613 1001 86380 86390 1
432822 99432822 1001 86380 86390 1
435106 99435106 1001 86380 86390 1
435102 99435102 1001 86380 86390 1
434738 99434738 1001 86380 86390 1
434971 99434971 1001 86380 86390 1
434691 99434691 1001 86380 86390 1
434615 99434615 1001 86380 86390 1
434189 99434189 1001 86380 86390 1
436412 99436412 1001 86380 86390 1
436651 99436651 1001 86380 86390 1
436441 99436441 1001 86380 86390 1
436339 99436339 1001 86380 86390 1
436162 99436162 1001 86380 86390 1
437223 99437223 1001 86380 86390 1
300062 99300062 1001 86380 86390 1
300587 99300587 1001 86380 86390 1
300410 99300410 1001 86380 86390 1
300896 99300896 1001 86380 86390 1
301508 99301508 1001 86380 86390 1
301399 99301399 1001 86380 86390 1
301348 99301348 1001 86380 86390 1
301140 99301140 1001 86380 86390 1
301733 99301733 1001 86380 86390 1
302001 99302001 1001 86380 86390 1
301827 99301827 1001 86380 86390 1
301951 99301951 1001 86380 86390 1
302404 99302404 1001 86380 86390 1
302561 99302561 1001 86380 86390 1
303191 99303191 1001 86380 86390 1
303154 99303154 1001 86380 86390 1
303167 99303167 1001 86380 86390 1
302871 99302871 1001 86380 86390 1
302683 99302683 1001 86380 86390 1
303362 99303362 1001 86380 86390 1
303380 99303380 1001 86380 86390 1
303213 99303213 1001 86380 86390 1
303737 99303737 1001 86380 86390 1
303750 99303750 1001 86380 86390 1
303622 99303622 1001 86380 86390 1
303671 99303671 1001 86380 86390 1
304147 99304147 1001 86380 86390 1
304047 99304047 1001 86380 86390 1
304761 99304761 1001 86380 86390 1
304737 99304737 1001 86380 86390 1
304703 99304703 1001 86380 86390 1
304610 99304610 1001 86380 86390 1
304549 99304549 1001 86380 86390 1
304958 99304958 1001 86380 86390 1
305533 99305533 1001 86380 86390 1
305600 99305600 1001 86380 86390 1
500666 99500666 1001 86380 86390 1
500629 99500629 1001 86380 86390 1
500452 99500452 1001 86380 86390 1
500405 99500405 1001 86380 86390 1
500555 99500555 1001 86380 86390 1
500901 99500901 1001 86380 86390 1
501565 99501565 1001 86380 86390 1
501344 99501344 1001 86380 86390 1
501260 99501260 1001 86380 86390 1
501338 99501338 1001 86380 86390 1
501664 99501664 1001 86380 86390 1
501757 99501757 1001 86380 86390 1
501810 99501810 1001 86380 86390 1
501695 99501695 1001 86380 86390 1
502391 99502391 1001 86380 86390 1
502445 99502445 1001 86380 86390 1
502292 99502292 1001 86380 86390 1
502320 99502320 1001 86380 86390 1
502124 99502124 1001 86380 86390 1
502047 99502047 1001 86380 86390 1
502053 99502053 1001 86380 86390 1
502650 99502650 1001 86380 86390 1
502628 99502628 1001 86380 86390 1
502800 99502800 1001 86380 86390 1
503412 99503412 1001 86380 86390 1
503363 99503363 1001 86380 86390 1
503942 99503942 1001 86380 86390 1
504100 99504100 1001 86380 86390 1
503912 99503912 1001 86380 86390 1
503680 99503680 1001 86380 86390 1
504283 99504283 1001 86380 86390 1
504271 99504271 1001 86380 86390 1
504168 99504168 1001 86380 86390 1
504319 99504319 1001 86380 86390 1
504204 99504204 1001 86380 86390 1
504793 99504793 1001 86380 86390 1
504931 99504931 1001 86380 86390 1
504788 99504788 1001 86380 86390 1
504571 99504571 1001 86380 86390 1
504637 99504637 1001 86380 86390 1
504620 99504620 1001 86380 86390 1
504369 99504369 1001 86380 86390 1
504489 99504489 1001 86380 86390 1
504438 99504438 1001 86380 86390 1
505072 99505072 1001 86380 86390 1
504947 99504947 1001 86380 86390 1
505707 99505707 1001 86380 86390 1
505697 99505697 1001 86380 86390 1
505715 99505715 1001 86380 86390 1
505296 99505296 1001 86380 86390 1
505250 99505250 1001 86380 86390 1
505793 99505793 1001 86380 86390 1
505949 99505949 1001 86380 86390 1
505837 99505837 1001 86380 86390 1
506106 99506106 1001 86380 86390 1
506077 99506077 1001 86380 86390 1
507298 99507298 1001 86380 86390 1
507074 99507074 1001 86380 86390 1
507180 99507180 1001 86380 86390 1
507119 99507119 1001 86380 86390 1
507073 99507073 1001 86380 86390 1
507004 99507004 1001 86380 86390 1
506929 99506929 1001 86380 86390 1
506968 99506968 1001 86380 86390 1
507589 99507589 1001 86380 86390 1
507573 99507573 1001 86380 86390 1
508199 99508199 1001 86380 86390 1
507955 99507955 1001 86380 86390 1
507842 99507842 1001 86380 86390 1
507630 99507630 1001 86380 86390 1
507659 99507659 1001 86380 86390 1
508359 99508359 1001 86380 86390 1
508999 99508999 1001 86380 86390 1
508987 99508987 1001 86380 86390 1
508915 99508915 1001 86380 86390 1
508904 99508904 1001 86380 86390 1
508775 99508775 1001 86380 86390 1
508803 99508803 1001 86380 86390 1
508594 99508594 1001 86380 86390 1
509124 99509124 1001 86380 86390 1
509129 99509129 1001 86380 86390 1
509220 99509220 1001 86380 86390 1
509222 99509222 1001 86380 86390 1
509200 99509200 1001 86380 86390 1
509737 99509737 1001 86380 86390 1
509752 99509752 1001 86380 86390 1
509742 99509742 1001 86380 86390 1
509847 99509847 1001 86380 86390 1
509553 99509553 1001 86380 86390 1
509343 99509343 1001 86380 86390 1
509941 99509941 1001 86380 86390 1
510531 99510531 1001 86380 86390 1
510276 99510276 1001 86380 86390 1
510293 99510293 1001 86380 86390 1
510870 99510870 1001 86380 86390 1
510734 99510734 1001 86380 86390 1
510812 99510812 1001 86380 86390 1
511355 99511355 1001 86380 86390 1
511446 99511446 1001 86380 86390 1
511264 99511264 1001 86380 86390 1
511188 99511188 1001 86380 86390 1
511674 99511674 1001 86380 86390 1
511597 99511597 1001 86380 86390 1
511572 99511572 1001 86380 86390 1
512226 99512226 1001 86380 86390 1
512087 99512087 1001 86380 86390 1
511769 99511769 1001 86380 86390 1
512438 99512438 1001 86380 86390 1
513115 99513115 1001 86380 86390 1
513175 99513175 1001 86380 86390 1
513182 99513182 1001 86380 86390 1
513108 99513108 1001 86380 86390 1
513097 99513097 1001 86380 86390 1
512890 99512890 1001 86380 86390 1
512711 99512711 1001 86380 86390 1
512763 99512763 1001 86380 86390 1
513241 99513241 1001 86380 86390 1
513360 99513360 1001 86380 86390 1
514004 99514004 1001 86380 86390 1
513973 99513973 1001 86380 86390 1
513662 99513662 1001 86380 86390 1
513639 99513639 1001 86380 86390 1
513692 99513692 1001 86380 86390 1
513442 99513442 1001 86380 86390 1
514083 99514083 1001 86380 86390 1
514731 99514731 1001 86380 86390 1
514748 99514748 1001 86380 86390 1
514516 99514516 1001 86380 86390 1
514421 99514421 1001 86380 86390 1
515031 99515031 1001 86380 86390 1
515682 99515682 1001 86380 86390 1
515544 99515544 1001 86380 86390 1
515313 99515313 1001 86380 86390 1
515392 99515392 1001 86380 86390 1
515380 99515380 1001 86380 86390 1
515342 99515342 1001 86380 86390 1
515421 99515421 1001 86380 86390 1
515345 99515345 1001 86380 86390 1
515450 99515450 1001 86380 86390 1
515231 99515231 1001 86380 86390 1
515706 99515706 1001 86380 86390 1
515702 99515702 1001 86380 86390 1
515807 99515807 1001 86380 86390 1
516318 99516318 1001 86380 86390 1
516152 99516152 1001 86380 86390 1
516233 99516233 1001 86380 86390 1
516587 99516587 1001 86380 86390 1
516643 99516643 1001 86380 86390 1
516708 99516708 1001 86380 86390 1
516619 99516619 1001 86380 86390 1
516661 99516661 1001 86380 86390 1
517144 99517144 1001 86380 86390 1
517267 99517267 1001 86380 86390 1
517192 99517192 1001 86380 86390 1
516951 99516951 1001 86380 86390 1
516807 99516807 1001 86380 86390 1
516720 99516720 1001 86380 86390 1
516829 99516829 1001 86380 86390 1
517512 99517512 1001 86380 86390 1
517964 99517964 1001 86380 86390 1
518145 99518145 1001 86380 86390 1
517883 99517883 1001 86380 86390 1
518292 99518292 1001 86380 86390 1
518361 99518361 1001 86380 86390 1
518310 99518310 1001 86380 86390 1
518660 99518660 1001 86380 86390 1
518584 99518584 1001 86380 86390 1
518510 99518510 1001 86380 86390 1
519000 99519000 1001 86380 86390 1
519195 99519195 1001 86380 86390 1
519339 99519339 1001 86380 86390 1
519288 99519288 1001 86380 86390 1
519980 99519980 1001 86380 86390 1
519965 99519965 1001 86380 86390 1
520274 99520274 1001 86380 86390 1
520082 99520082 1001 86380 86390 1
520728 99520728 1001 86380 86390 1
520656 99520656 1001 86380 86390 1
520714 99520714 1001 86380 86390 1
521466 99521466 1001 86380 86390 1
521374 99521374 1001 86380 86390 1
521336 99521336 1001 86380 86390 1
521142 99521142 1001 86380 86390 1
520919 99520919 1001 86380 86390 1
521598 99521598 1001 86380 86390 1
522206 99522206 1001 86380 86390 1
522194 99522194 1001 86380 86390 1
522051 99522051 1001 86380 86390 1
521912 99521912 1001 86380 86390 1
521805 99521805 1001 86380 86390 1
521833 99521833 1001 86380 86390 1
522371 99522371 1001 86380 86390 1
522320 99522320 1001 86380 86390 1
522411 99522411 1001 86380 86390 1
522805 99522805 1001 86380 86390 1
522510 99522510 1001 86380 86390 1
522568 99522568 1001 86380 86390 1
522594 99522594 1001 86380 86390 1
523238 99523238 1001 86380 86390 1
523164 99523164 1001 86380 86390 1
523319 99523319 1001 86380 86390 1
523913 99523913 1001 86380 86390 1
523554 99523554 1001 86380 86390 1
523494 99523494 1001 86380 86390 1
523384 99523384 1001 86380 86390 1
523501 99523501 1001 86380 86390 1
524115 99524115 1001 86380 86390 1
523960 99523960 1001 86380 86390 1
524503 99524503 1001 86380 86390 1
524454 99524454 1001 86380 86390 1
524188 99524188 1001 86380 86390 1
524850 99524850 1001 86380 86390 1
525495 99525495 1001 86380 86390 1
525432 99525432 1001 86380 86390 1
525587 99525587 1001 86380 86390 1
524998 99524998 1001 86380 86390 1
525167 99525167 1001 86380 86390 1
525606 99525606 1001 86380 86390 1
525647 99525647 1001 86380 86390 1
525708 99525708 1001 86380 86390 1
525618 99525618 1001 86380 86390 1
526352 99526352 1001 86380 86390 1
526160 99526160 1001 86380 86390 1
525898 99525898 1001 86380 86390 1
525976 99525976 1001 86380 86390 1
525904 99525904 1001 86380 86390 1
526590 99526590 1001 86380 86390 1
526219 99526219 1001 86380 86390 1
526556 99526556 1001 86380 86390 1
527172 99527172 1001 86380 86390 1
527242 99527242 1001 86380 86390 1
526869 99526869 1001 86380 86390 1
526731 99526731 1001 86380 86390 1
527987 99527987 1001 86380 86390 1
527852 99527852 1001 86380 86390 1
527522 99527522 1001 86380 86390 1
527577 99527577 1001 86380 86390 1
528632 99528632 1001 86380 86390 1
528504 99528504 1001 86380 86390 1
528547 99528547 1001 86380 86390 1
528573 99528573 1001 86380 86390 1
528429 99528429 1001 86380 86390 1
528442 99528442 1001 86380 86390 1
529575 99529575 1001 86380 86390 1
529594 99529594 1001 86380 86390 1
529715 99529715 1001 86380 86390 1
529634 99529634 1001 86380 86390 1
529532 99529532 1001 86380 86390 1
529490 99529490 1001 86380 86390 1
529428 99529428 1001 86380 86390 1
529204 99529204 1001 86380 86390 1
529270 99529270 1001 86380 86390 1
529183 99529183 1001 86380 86390 1
529835 99529835 1001 86380 86390 1
530523 99530523 1001 86380 86390 1
530484 99530484 1001 86380 86390 1
530297 99530297 1001 86380 86390 1
530038 99530038 1001 86380 86390 1
530060 99530060 1001 86380 86390 1
530569 99530569 1001 86380 86390 1
531226 99531226 1001 86380 86390 1
531234 99531234 1001 86380 86390 1
530987 99530987 1001 86380 86390 1
531428 99531428 1001 86380 86390 1
532146 99532146 1001 86380 86390 1
531969 99531969 1001 86380 86390 1
531636 99531636 1001 86380 86390 1
531764 99531764 1001 86380 86390 1
532346 99532346 1001 86380 86390 1
532828 99532828 1001 86380 86390 1
532961 99532961 1001 86380 86390 1
532848 99532848 1001 86380 86390 1
532739 99532739 1001 86380 86390 1
532677 99532677 1001 86380 86390 1
532437 99532437 1001 86380 86390 1
533177 99533177 1001 86380 86390 1
533810 99533810 1001 86380 86390 1
533761 99533761 1001 86380 86390 1
533728 99533728 1001 86380 86390 1
533613 99533613 1001 86380 86390 1
533643 99533643 1001 86380 86390 1
533301 99533301 1001 86380 86390 1
533355 99533355 1001 86380 86390 1
533238 99533238 1001 86380 86390 1
533424 99533424 1001 86380 86390 1
533310 99533310 1001 86380 86390 1
533937 99533937 1001 86380 86390 1
534651 99534651 1001 86380 86390 1
534567 99534567 1001 86380 86390 1
534695 99534695 1001 86380 86390 1
534844 99534844 1001 86380 86390 1
535496 99535496 1001 86380 86390 1
535505 99535505 1001 86380 86390 1
535229 99535229 1001 86380 86390 1
535296 99535296 1001 86380 86390 1
535053 99535053 1001 86380 86390 1
535686 99535686 1001 86380 86390 1
536246 99536246 1001 86380 86390 1
536322 99536322 1001 86380 86390 1
535969 99535969 1001 86380 86390 1
535799 99535799 1001 86380 86390 1
536349 99536349 1001 86380 86390 1
537143 99537143 1001 86380 86390 1
536842 99536842 1001 86380 86390 1
536861 99536861 1001 86380 86390 1
536887 99536887 1001 86380 86390 1
536930 99536930 1001 86380 86390 1
536675 99536675 1001 86380 86390 1
536553 99536553 1001 86380 86390 1
537278 99537278 1001 86380 86390 1
537349 99537349 1001 86380 86390 1
537197 99537197 1001 86380 86390 1
537966 99537966 1001 86380 86390 1
537463 99537463 1001 86380 86390 1
538108 99538108 1001 86380 86390 1
538777 99538777 1001 86380 86390 1
538766 99538766 1001 86380 86390 1
538617 99538617 1001 86380 86390 1
538759 99538759 1001 86380 86390 1
538405 99538405 1001 86380 86390 1
538535 99538535 1001 86380 86390 1
538561 99538561 1001 86380 86390 1
538273 99538273 1001 86380 86390 1
538870 99538870 1001 86380 86390 1
538912 99538912 1001 86380 86390 1
539494 99539494 1001 86380 86390 1
539636 99539636 1001 86380 86390 1
539036 99539036 1001 86380 86390 1
539680 99539680 1001 86380 86390 1
539686 99539686 1001 86380 86390 1
540345 99540345 1001 86380 86390 1
539889 99539889 1001 86380 86390 1
539866 99539866 1001 86380 86390 1
540012 99540012 1001 86380 86390 1
540503 99540503 1001 86380 86390 1
540562 99540562 1001 86380 86390 1
540605 99540605 1001 86380 86390 1
541251 99541251 1001 86380 86390 1
540925 99540925 1001 86380 86390 1
541070 99541070 1001 86380 86390 1
541498 99541498 1001 86380 86390 1
541491 99541491 1001 86380 86390 1
542042 99542042 1001 86380 86390 1
541810 99541810 1001 86380 86390 1
541775 99541775 1001 86380 86390 1
542723 99542723 1001 86380 86390 1
542376 99542376 1001 86380 86390 1
542410 99542410 1001 86380 86390 1
543115 99543115 1001 86380 86390 1
543017 99543017 1001 86380 86390 1
542979 99542979 1001 86380 86390 1
543661 99543661 1001 86380 86390 1
543219 99543219 1001 86380 86390 1
544459 99544459 1001 86380 86390 1
544527 99544527 1001 86380 86390 1
544322 99544322 1001 86380 86390 1
544164 99544164 1001 86380 86390 1
544698 99544698 1001 86380 86390 1
525504 700 1001 34811 34910 1
400070 99400070 1001 86380 86390 1
400309 99400309 1001 86380 86390 1
400830 99400830 1001 86380 86390 1
401230 99401230 1001 86380 86390 1
401469 99401469 1001 86380 86390 1
401677 99401677 1001 86380 86390 1
401730 99401730 1001 86380 86390 1
401871 99401871 1001 86380 86390 1
402751 99402751 1001 86380 86390 1
402830 99402830 1001 86380 86390 1
403091 99403091 1001 86380 86390 1
403075 99403075 1001 86380 86390 1
403107 99403107 1001 86380 86390 1
403120 99403120 1001 86380 86390 1
403150 99403150 1001 86380 86390 1
403838 99403838 1001 86380 86390 1
404001 99404001 1001 86380 86390 1
404483 99404483 1001 86380 86390 1
404864 99404864 1001 86380 86390 1
405251 99405251 1001 86380 86390 1
405399 99405399 1001 86380 86390 1
405575 99405575 1001 86380 86390 1
405513 99405513 1001 86380 86390 1
406143 99406143 1001 86380 86390 1
406099 99406099 1001 86380 86390 1
406322 99406322 1001 86380 86390 1
406578 99406578 1001 86380 86390 1
406857 99406857 1001 86380 86390 1
407037 99407037 1001 86380 86390 1
407154 99407154 1001 86380 86390 1
407469 99407469 1001 86380 86390 1
407892 99407892 1001 86380 86390 1
407919 99407919 1001 86380 86390 1
408520 99408520 1001 86380 86390 1
408498 99408498 1001 86380 86390 1
408543 99408543 1001 86380 86390 1
408778 99408778 1001 86380 86390 1
409163 99409163 1001 86380 86390 1
409083 99409083 1001 86380 86390 1
409365 99409365 1001 86380 86390 1
409675 99409675 1001 86380 86390 1
409809 99409809 1001 86380 86390 1
409934 99409934 1001 86380 86390 1
410032 99410032 1001 86380 86390 1
410264 99410264 1001 86380 86390 1
410465 99410465 1001 86380 86390 1
410667 99410667 1001 86380 86390 1
410795 99410795 1001 86380 86390 1
411697 99411697 1001 86380 86390 1
411937 99411937 1001 86380 86390 1
412851 99412851 1001 86380 86390 1
413900 99413900 1001 86380 86390 1
413879 99413879 1001 86380 86390 1
415096 99415096 1001 86380 86390 1
414617 99414617 1001 86380 86390 1
414648 99414648 1001 86380 86390 1
415570 99415570 1001 86380 86390 1
415550 99415550 1001 86380 86390 1
415575 99415575 1001 86380 86390 1
415581 99415581 1001 86380 86390 1
415401 99415401 1001 86380 86390 1
415328 99415328 1001 86380 86390 1
416745 99416745 1001 86380 86390 1
416600 99416600 1001 86380 86390 1
416112 99416112 1001 86380 86390 1
416105 99416105 1001 86380 86390 1
416050 99416050 1001 86380 86390 1
417447 99417447 1001 86380 86390 1
418493 99418493 1001 86380 86390 1
418545 99418545 1001 86380 86390 1
418394 99418394 1001 86380 86390 1
418145 99418145 1001 86380 86390 1
417938 99417938 1001 86380 86390 1
417967 99417967 1001 86380 86390 1
417667 99417667 1001 86380 86390 1
418939 99418939 1001 86380 86390 1
420383 99420383 1001 86380 86390 1
420079 99420079 1001 86380 86390 1
420030 99420030 1001 86380 86390 1
419592 99419592 1001 86380 86390 1
420493 99420493 1001 86380 86390 1
420513 99420513 1001 86380 86390 1
420683 99420683 1001 86380 86390 1
420829 99420829 1001 86380 86390 1
421920 99421920 1001 86380 86390 1
421926 99421926 1001 86380 86390 1
421567 99421567 1001 86380 86390 1
421302 99421302 1001 86380 86390 1
421091 99421091 1001 86380 86390 1
422508 99422508 1001 86380 86390 1
422468 99422468 1001 86380 86390 1
422498 99422498 1001 86380 86390 1
422433 99422433 1001 86380 86390 1
423387 99423387 1001 86380 86390 1
423494 99423494 1001 86380 86390 1
422695 99422695 1001 86380 86390 1
422700 99422700 1001 86380 86390 1
422541 99422541 1001 86380 86390 1
422638 99422638 1001 86380 86390 1
425019 99425019 1001 86380 86390 1
424879 99424879 1001 86380 86390 1
424861 99424861 1001 86380 86390 1
424803 99424803 1001 86380 86390 1
424593 99424593 1001 86380 86390 1
424838 99424838 1001 86380 86390 1
426406 99426406 1001 86380 86390 1
426310 99426310 1001 86380 86390 1
426264 99426264 1001 86380 86390 1
427281 99427281 1001 86380 86390 1
428569 99428569 1001 86380 86390 1
428325 99428325 1001 86380 86390 1
427930 99427930 1001 86380 86390 1
428081 99428081 1001 86380 86390 1
427657 99427657 1001 86380 86390 1
427572 99427572 1001 86380 86390 1
429006 99429006 1001 86380 86390 1
429116 99429116 1001 86380 86390 1
429090 99429090 1001 86380 86390 1
429013 99429013 1001 86380 86390 1
430306 99430306 1001 86380 86390 1
430283 99430283 1001 86380 86390 1
430236 99430236 1001 86380 86390 1
430060 99430060 1001 86380 86390 1
429733 99429733 1001 86380 86390 1
429616 99429616 1001 86380 86390 1
430464 99430464 1001 86380 86390 1
430415 99430415 1001 86380 86390 1
430482 99430482 1001 86380 86390 1
431295 99431295 1001 86380 86390 1
431123 99431123 1001 86380 86390 1
430984 99430984 1001 86380 86390 1
432304 99432304 1001 86380 86390 1
432947 99432947 1001 86380 86390 1
433083 99433083 1001 86380 86390 1
433261 99433261 1001 86380 86390 1
432898 99432898 1001 86380 86390 1
432609 99432609 1001 86380 86390 1
432656 99432656 1001 86380 86390 1
432577 99432577 1001 86380 86390 1
433750 99433750 1001 86380 86390 1
433934 99433934 1001 86380 86390 1
435056 99435056 1001 86380 86390 1
435419 99435419 1001 86380 86390 1
435105 99435105 1001 86380 86390 1
434793 99434793 1001 86380 86390 1
434463 99434463 1001 86380 86390 1
435687 99435687 1001 86380 86390 1
435772 99435772 1001 86380 86390 1
437114 99437114 1001 86380 86390 1
436630 99436630 1001 86380 86390 1
436721 99436721 1001 86380 86390 1
436359 99436359 1001 86380 86390 1
436174 99436174 1001 86380 86390 1
435948 99435948 1001 86380 86390 1
437298 99437298 1001 86380 86390 1
437274 99437274 1001 86380 86390 1
300050 99300050 1001 86380 86390 1
300064 99300064 1001 86380 86390 1
300666 99300666 1001 86380 86390 1
300112 99300112 1001 86380 86390 1
300754 99300754 1001 86380 86390 1
300872 99300872 1001 86380 86390 1
300915 99300915 1001 86380 86390 1
300762 99300762 1001 86380 86390 1
301453 99301453 1001 86380 86390 1
301148 99301148 1001 86380 86390 1
301081 99301081 1001 86380 86390 1
302278 99302278 1001 86380 86390 1
302288 99302288 1001 86380 86390 1
302302 99302302 1001 86380 86390 1
302264 99302264 1001 86380 86390 1
301791 99301791 1001 86380 86390 1
302520 99302520 1001 86380 86390 1
302539 99302539 1001 86380 86390 1
302415 99302415 1001 86380 86390 1
303187 99303187 1001 86380 86390 1
303112 99303112 1001 86380 86390 1
303011 99303011 1001 86380 86390 1
303062 99303062 1001 86380 86390 1
302902 99302902 1001 86380 86390 1
302858 99302858 1001 86380 86390 1
302759 99302759 1001 86380 86390 1
302712 99302712 1001 86380 86390 1
303403 99303403 1001 86380 86390 1
303658 99303658 1001 86380 86390 1
303452 99303452 1001 86380 86390 1
303480 99303480 1001 86380 86390 1
303570 99303570 1001 86380 86390 1
303449 99303449 1001 86380 86390 1
304093 99304093 1001 86380 86390 1
304525 99304525 1001 86380 86390 1
304616 99304616 1001 86380 86390 1
304239 99304239 1001 86380 86390 1
304308 99304308 1001 86380 86390 1
304400 99304400 1001 86380 86390 1
305052 99305052 1001 86380 86390 1
304893 99304893 1001 86380 86390 1
305615 99305615 1001 86380 86390 1
305566 99305566 1001 86380 86390 1
305423 99305423 1001 86380 86390 1
305089 99305089 1001 86380 86390 1
500113 99500113 1001 86380 86390 1
500778 99500778 1001 86380 86390 1
500740 99500740 1001 86380 86390 1
500803 99500803 1001 86380 86390 1
500448 99500448 1001 86380 86390 1
500838 99500838 1001 86380 86390 1
500919 99500919 1001 86380 86390 1
501621 99501621 1001 86380 86390 1
501257 99501257 1001 86380 86390 1
501309 99501309 1001 86380 86390 1
501805 99501805 1001 86380 86390 1
501821 99501821 1001 86380 86390 1
502356 99502356 1001 86380 86390 1
502305 99502305 1001 86380 86390 1
502147 99502147 1001 86380 86390 1
502096 99502096 1001 86380 86390 1
502527 99502527 1001 86380 86390 1
502564 99502564 1001 86380 86390 1
503272 99503272 1001 86380 86390 1
503146 99503146 1001 86380 86390 1
503051 99503051 1001 86380 86390 1
502913 99502913 1001 86380 86390 1
502828 99502828 1001 86380 86390 1
503384 99503384 1001 86380 86390 1
503397 99503397 1001 86380 86390 1
503939 99503939 1001 86380 86390 1
503965 99503965 1001 86380 86390 1
504115 99504115 1001 86380 86390 1
503712 99503712 1001 86380 86390 1
503842 99503842 1001 86380 86390 1
503629 99503629 1001 86380 86390 1
504286 99504286 1001 86380 86390 1
504280 99504280 1001 86380 86390 1
504913 99504913 1001 86380 86390 1
504611 99504611 1001 86380 86390 1
504624 99504624 1001 86380 86390 1
504564 99504564 1001 86380 86390 1
504353 99504353 1001 86380 86390 1
504418 99504418 1001 86380 86390 1
504510 99504510 1001 86380 86390 1
504475 99504475 1001 86380 86390 1
504996 99504996 1001 86380 86390 1
505078 99505078 1001 86380 86390 1
504977 99504977 1001 86380 86390 1
505706 99505706 1001 86380 86390 1
505567 99505567 1001 86380 86390 1
505588 99505588 1001 86380 86390 1
505576 99505576 1001 86380 86390 1
505467 99505467 1001 86380 86390 1
505348 99505348 1001 86380 86390 1
505249 99505249 1001 86380 86390 1
505879 99505879 1001 86380 86390 1
505920 99505920 1001 86380 86390 1
506234 99506234 1001 86380 86390 1
506633 99506633 1001 86380 86390 1
506742 99506742 1001 86380 86390 1
506627 99506627 1001 86380 86390 1
506773 99506773 1001 86380 86390 1
507339 99507339 1001 86380 86390 1
507144 99507144 1001 86380 86390 1
506854 99506854 1001 86380 86390 1
506808 99506808 1001 86380 86390 1
507601 99507601 1001 86380 86390 1
507609 99507609 1001 86380 86390 1
507443 99507443 1001 86380 86390 1
508233 99508233 1001 86380 86390 1
508022 99508022 1001 86380 86390 1
507932 99507932 1001 86380 86390 1
507958 99507958 1001 86380 86390 1
507820 99507820 1001 86380 86390 1
508420 99508420 1001 86380 86390 1
508768 99508768 1001 86380 86390 1
508848 99508848 1001 86380 86390 1
508823 99508823 1001 86380 86390 1
508838 99508838 1001 86380 86390 1
508802 99508802 1001 86380 86390 1
508653 99508653 1001 86380 86390 1
509139 99509139 1001 86380 86390 1
509885 99509885 1001 86380 86390 1
509704 99509704 1001 86380 86390 1
509755 99509755 1001 86380 86390 1
509616 99509616 1001 86380 86390 1
510541 99510541 1001 86380 86390 1
510110 99510110 1001 86380 86390 1
510296 99510296 1001 86380 86390 1
510788 99510788 1001 86380 86390 1
510790 99510790 1001 86380 86390 1
511454 99511454 1001 86380 86390 1
511370 99511370 1001 86380 86390 1
510975 99510975 1001 86380 86390 1
511705 99511705 1001 86380 86390 1
511833 99511833 1001 86380 86390 1
511808 99511808 1001 86380 86390 1
512485 99512485 1001 86380 86390 1
513104 99513104 1001 86380 86390 1
513068 99513068 1001 86380 86390 1
513137 99513137 1001 86380 86390 1
513194 99513194 1001 86380 86390 1
513138 99513138 1001 86380 86390 1
512893 99512893 1001 86380 86390 1
512921 99512921 1001 86380 86390 1
512745 99512745 1001 86380 86390 1
512661 99512661 1001 86380 86390 1
513281 99513281 1001 86380 86390 1
513322 99513322 1001 86380 86390 1
513362 99513362 1001 86380 86390 1
513261 99513261 1001 86380 86390 1
513354 99513354 1001 86380 86390 1
513942 99513942 1001 86380 86390 1
513775 99513775 1001 86380 86390 1
513605 99513605 1001 86380 86390 1
513428 99513428 1001 86380 86390 1
513560 99513560 1001 86380 86390 1
514133 99514133 1001 86380 86390 1
514146 99514146 1001 86380 86390 1
514843 99514843 1001 86380 86390 1
514541 99514541 1001 86380 86390 1
514555 99514555 1001 86380 86390 1
514969 99514969 1001 86380 86390 1
515545 99515545 1001 86380 86390 1
515309 99515309 1001 86380 86390 1
515335 99515335 1001 86380 86390 1
515362 99515362 1001 86380 86390 1
515207 99515207 1001 86380 86390 1
515169 99515169 1001 86380 86390 1
515250 99515250 1001 86380 86390 1
515799 99515799 1001 86380 86390 1
515827 99515827 1001 86380 86390 1
515713 99515713 1001 86380 86390 1
516358 99516358 1001 86380 86390 1
516371 99516371 1001 86380 86390 1
516440 99516440 1001 86380 86390 1
516467 99516467 1001 86380 86390 1
516038 99516038 1001 86380 86390 1
516030 99516030 1001 86380 86390 1
516638 99516638 1001 86380 86390 1
516577 99516577 1001 86380 86390 1
516603 99516603 1001 86380 86390 1
517166 99517166 1001 86380 86390 1
517270 99517270 1001 86380 86390 1
516799 99516799 1001 86380 86390 1
516788 99516788 1001 86380 86390 1
516814 99516814 1001 86380 86390 1
517517 99517517 1001 86380 86390 1
517417 99517417 1001 86380 86390 1
518158 99518158 1001 86380 86390 1
518035 99518035 1001 86380 86390 1
518090 99518090 1001 86380 86390 1
517621 99517621 1001 86380 86390 1
518363 99518363 1001 86380 86390 1
518762 99518762 1001 86380 86390 1
518673 99518673 1001 86380 86390 1
518626 99518626 1001 86380 86390 1
518575 99518575 1001 86380 86390 1
518373 99518373 1001 86380 86390 1
519760 99519760 1001 86380 86390 1
519735 99519735 1001 86380 86390 1
519431 99519431 1001 86380 86390 1
519405 99519405 1001 86380 86390 1
519603 99519603 1001 86380 86390 1
519200 99519200 1001 86380 86390 1
519242 99519242 1001 86380 86390 1
520000 99520000 1001 86380 86390 1
520570 99520570 1001 86380 86390 1
520623 99520623 1001 86380 86390 1
520443 99520443 1001 86380 86390 1
520786 99520786 1001 86380 86390 1
521358 99521358 1001 86380 86390 1
521111 99521111 1001 86380 86390 1
520871 99520871 1001 86380 86390 1
520849 99520849 1001 86380 86390 1
521476 99521476 1001 86380 86390 1
521500 99521500 1001 86380 86390 1
522257 99522257 1001 86380 86390 1
522134 99522134 1001 86380 86390 1
522284 99522284 1001 86380 86390 1
521998 99521998 1001 86380 86390 1
521832 99521832 1001 86380 86390 1
521760 99521760 1001 86380 86390 1
522347 99522347 1001 86380 86390 1
522391 99522391 1001 86380 86390 1
522947 99522947 1001 86380 86390 1
522608 99522608 1001 86380 86390 1
523924 99523924 1001 86380 86390 1
523937 99523937 1001 86380 86390 1
523583 99523583 1001 86380 86390 1
523715 99523715 1001 86380 86390 1
523561 99523561 1001 86380 86390 1
523699 99523699 1001 86380 86390 1
523993 99523993 1001 86380 86390 1
524074 99524074 1001 86380 86390 1
524659 99524659 1001 86380 86390 1
524713 99524713 1001 86380 86390 1
524395 99524395 1001 86380 86390 1
524166 99524166 1001 86380 86390 1
524299 99524299 1001 86380 86390 1
524859 99524859 1001 86380 86390 1
525520 99525520 1001 86380 86390 1
525304 99525304 1001 86380 86390 1
525294 99525294 1001 86380 86390 1
525374 99525374 1001 86380 86390 1
525206 99525206 1001 86380 86390 1
525098 99525098 1001 86380 86390 1
525126 99525126 1001 86380 86390 1
526154 99526154 1001 86380 86390 1
526054 99526054 1001 86380 86390 1
525803 99525803 1001 86380 86390 1
525901 99525901 1001 86380 86390 1
525827 99525827 1001 86380 86390 1
526585 99526585 1001 86380 86390 1
526470 99526470 1001 86380 86390 1
527215 99527215 1001 86380 86390 1
527203 99527203 1001 86380 86390 1
527043 99527043 1001 86380 86390 1
526997 99526997 1001 86380 86390 1
527000 99527000 1001 86380 86390 1
526964 99526964 1001 86380 86390 1
526823 99526823 1001 86380 86390 1
526673 99526673 1001 86380 86390 1
526767 99526767 1001 86380 86390 1
527320 99527320 1001 86380 86390 1
527399 99527399 1001 86380 86390 1
528047 99528047 1001 86380 86390 1
527507 99527507 1001 86380 86390 1
528179 99528179 1001 86380 86390 1
528239 99528239 1001 86380 86390 1
528742 99528742 1001 86380 86390 1
528782 99528782 1001 86380 86390 1
528461 99528461 1001 86380 86390 1
528477 99528477 1001 86380 86390 1
528311 99528311 1001 86380 86390 1
529009 99529009 1001 86380 86390 1
529537 99529537 1001 86380 86390 1
529410 99529410 1001 86380 86390 1
529372 99529372 1001 86380 86390 1
529441 99529441 1001 86380 86390 1
529206 99529206 1001 86380 86390 1
529894 99529894 1001 86380 86390 1
530422 99530422 1001 86380 86390 1
530327 99530327 1001 86380 86390 1
530064 99530064 1001 86380 86390 1
530617 99530617 1001 86380 86390 1
531083 99531083 1001 86380 86390 1
531045 99531045 1001 86380 86390 1
531387 99531387 1001 86380 86390 1
532158 99532158 1001 86380 86390 1
532107 99532107 1001 86380 86390 1
532048 99532048 1001 86380 86390 1
532353 99532353 1001 86380 86390 1
532904 99532904 1001 86380 86390 1
532880 99532880 1001 86380 86390 1
532669 99532669 1001 86380 86390 1
532812 99532812 1001 86380 86390 1
533125 99533125 1001 86380 86390 1
533291 99533291 1001 86380 86390 1
533343 99533343 1001 86380 86390 1
533436 99533436 1001 86380 86390 1
533870 99533870 1001 86380 86390 1
533963 99533963 1001 86380 86390 1
534008 99534008 1001 86380 86390 1
534636 99534636 1001 86380 86390 1
534298 99534298 1001 86380 86390 1
534156 99534156 1001 86380 86390 1
534721 99534721 1001 86380 86390 1
535439 99535439 1001 86380 86390 1
535414 99535414 1001 86380 86390 1
535325 99535325 1001 86380 86390 1
535133 99535133 1001 86380 86390 1
535064 99535064 1001 86380 86390 1
535001 99535001 1001 86380 86390 1
534939 99534939 1001 86380 86390 1
535536 99535536 1001 86380 86390 1
535640 99535640 1001 86380 86390 1
535580 99535580 1001 86380 86390 1
535857 99535857 1001 86380 86390 1
536337 99536337 1001 86380 86390 1
537135 99537135 1001 86380 86390 1
536954 99536954 1001 86380 86390 1
536685 99536685 1001 86380 86390 1
537316 99537316 1001 86380 86390 1
537187 99537187 1001 86380 86390 1
537334 99537334 1001 86380 86390 1
537955 99537955 1001 86380 86390 1
537861 99537861 1001 86380 86390 1
537836 99537836 1001 86380 86390 1
537617 99537617 1001 86380 86390 1
537576 99537576 1001 86380 86390 1
538027 99538027 1001 86380 86390 1
538102 99538102 1001 86380 86390 1
538480 99538480 1001 86380 86390 1
538353 99538353 1001 86380 86390 1
538379 99538379 1001 86380 86390 1
538270 99538270 1001 86380 86390 1
538995 99538995 1001 86380 86390 1
539538 99539538 1001 86380 86390 1
539562 99539562 1001 86380 86390 1
539257 99539257 1001 86380 86390 1
539430 99539430 1001 86380 86390 1
539433 99539433 1001 86380 86390 1
539203 99539203 1001 86380 86390 1
540126 99540126 1001 86380 86390 1
539869 99539869 1001 86380 86390 1
540478 99540478 1001 86380 86390 1
540579 99540579 1001 86380 86390 1
540792 99540792 1001 86380 86390 1
540761 99540761 1001 86380 86390 1
541368 99541368 1001 86380 86390 1
541735 99541735 1001 86380 86390 1
541680 99541680 1001 86380 86390 1
541697 99541697 1001 86380 86390 1
541555 99541555 1001 86380 86390 1
541623 99541623 1001 86380 86390 1
542259 99542259 1001 86380 86390 1
542187 99542187 1001 86380 86390 1
542191 99542191 1001 86380 86390 1
542923 99542923 1001 86380 86390 1
542598 99542598 1001 86380 86390 1
542740 99542740 1001 86380 86390 1
542659 99542659 1001 86380 86390 1
542331 99542331 1001 86380 86390 1
542995 99542995 1001 86380 86390 1
543128 99543128 1001 86380 86390 1
543145 99543145 1001 86380 86390 1
543004 99543004 1001 86380 86390 1
543586 99543586 1001 86380 86390 1
543436 99543436 1001 86380 86390 1
543368 99543368 1001 86380 86390 1
543422 99543422 1001 86380 86390 1
543345 99543345 1001 86380 86390 1
543180 99543180 1001 86380 86390 1
543881 99543881 1001 86380 86390 1
543819 99543819 1001 86380 86390 1
544308 99544308 1001 86380 86390 1
544232 99544232 1001 86380 86390 1
544057 99544057 1001 86380 86390 1
544741 99544741 1001 86380 86390 1
419822 525 1001 38220 39297 1
415401 246 1001 17700 18117 1
508719 1020 1002 55603 58555 1
400637 99400637 1001 86380 86390 1
400921 99400921 1001 86380 86390 1
401012 99401012 1001 86380 86390 1
401124 99401124 1001 86380 86390 1
401687 99401687 1001 86380 86390 1
401751 99401751 1001 86380 86390 1
402446 99402446 1001 86380 86390 1
402572 99402572 1001 86380 86390 1
402709 99402709 1001 86380 86390 1
402843 99402843 1001 86380 86390 1
402946 99402946 1001 86380 86390 1
403149 99403149 1001 86380 86390 1
403927 99403927 1001 86380 86390 1
404244 99404244 1001 86380 86390 1
404196 99404196 1001 86380 86390 1
404357 99404357 1001 86380 86390 1
404566 99404566 1001 86380 86390 1
404606 99404606 1001 86380 86390 1
404640 99404640 1001 86380 86390 1
405006 99405006 1001 86380 86390 1
404986 99404986 1001 86380 86390 1
405088 99405088 1001 86380 86390 1
405474 99405474 1001 86380 86390 1
405419 99405419 1001 86380 86390 1
405828 99405828 1001 86380 86390 1
406398 99406398 1001 86380 86390 1
407680 99407680 1001 86380 86390 1
408146 99408146 1001 86380 86390 1
408306 99408306 1001 86380 86390 1
408757 99408757 1001 86380 86390 1
408788 99408788 1001 86380 86390 1
409114 99409114 1001 86380 86390 1
409167 99409167 1001 86380 86390 1
409942 99409942 1001 86380 86390 1
409948 99409948 1001 86380 86390 1
410096 99410096 1001 86380 86390 1
410210 99410210 1001 86380 86390 1
410298 99410298 1001 86380 86390 1
410997 99410997 1001 86380 86390 1
411102 99411102 1001 86380 86390 1
411380 99411380 1001 86380 86390 1
411459 99411459 1001 86380 86390 1
411803 99411803 1001 86380 86390 1
412058 99412058 1001 86380 86390 1
412202 99412202 1001 86380 86390 1
412404 99412404 1001 86380 86390 1
412284 99412284 1001 86380 86390 1
413561 99413561 1001 86380 86390 1
413695 99413695 1001 86380 86390 1
414059 99414059 1001 86380 86390 1
413954 99413954 1001 86380 86390 1
414098 99414098 1001 86380 86390 1
414692 99414692 1001 86380 86390 1
414577 99414577 1001 86380 86390 1
414550 99414550 1001 86380 86390 1
414273 99414273 1001 86380 86390 1
414196 99414196 1001 86380 86390 1
414175 99414175 1001 86380 86390 1
416833 99416833 1001 86380 86390 1
416885 99416885 1001 86380 86390 1
416676 99416676 1001 86380 86390 1
416779 99416779 1001 86380 86390 1
416201 99416201 1001 86380 86390 1
416172 99416172 1001 86380 86390 1
415995 99415995 1001 86380 86390 1
418471 99418471 1001 86380 86390 1
418405 99418405 1001 86380 86390 1
419133 99419133 1001 86380 86390 1
419166 99419166 1001 86380 86390 1
420387 99420387 1001 86380 86390 1
420409 99420409 1001 86380 86390 1
419847 99419847 1001 86380 86390 1
419990 99419990 1001 86380 86390 1
420027 99420027 1001 86380 86390 1
419470 99419470 1001 86380 86390 1
419327 99419327 1001 86380 86390 1
420730 99420730 1001 86380 86390 1
421999 99421999 1001 86380 86390 1
421928 99421928 1001 86380 86390 1
421930 99421930 1001 86380 86390 1
423402 99423402 1001 86380 86390 1
423009 99423009 1001 86380 86390 1
423213 99423213 1001 86380 86390 1
424102 99424102 1001 86380 86390 1
424050 99424050 1001 86380 86390 1
425220 99425220 1001 86380 86390 1
425107 99425107 1001 86380 86390 1
425016 99425016 1001 86380 86390 1
424381 99424381 1001 86380 86390 1
425792 99425792 1001 86380 86390 1
425528 99425528 1001 86380 86390 1
426954 99426954 1001 86380 86390 1
427063 99427063 1001 86380 86390 1
426524 99426524 1001 86380 86390 1
425935 99425935 1001 86380 86390 1
427361 99427361 1001 86380 86390 1
427524 99427524 1001 86380 86390 1
427410 99427410 1001 86380 86390 1
428486 99428486 1001 86380 86390 1
428235 99428235 1001 86380 86390 1
427730 99427730 1001 86380 86390 1
427544 99427544 1001 86380 86390 1
428789 99428789 1001 86380 86390 1
429076 99429076 1001 86380 86390 1
428936 99428936 1001 86380 86390 1
429490 99429490 1001 86380 86390 1
430584 99430584 1001 86380 86390 1
430545 99430545 1001 86380 86390 1
431964 99431964 1001 86380 86390 1
431941 99431941 1001 86380 86390 1
431698 99431698 1001 86380 86390 1
431370 99431370 1001 86380 86390 1
431074 99431074 1001 86380 86390 1
432127 99432127 1001 86380 86390 1
433338 99433338 1001 86380 86390 1
[truncated: 4,082,488 more chars]
