# Supplementary material for: Fast and near-optimal monitoring for healthcare acquired infection outbreaks
Source: PLoS Comput Biol. 2019 Sep 16;15(9):e1007284. doi: 10.1371/journal.pcbi.1007284 (PMC6762212; doi:10.1371/journal.pcbi.1007284)
Supplement: S1 Data — (ZIP) [file pcbi.1007284.s006.zip › MobilityLogs1/HAISE_Carilion_all_visits_day_53.txt]

#Person location Sublocation StartTime EndTime Type
418624 1142 1001 26100 26937 1
407641 1052 1001 38280 38877 1
435052 212 1001 22140 22917 1
400292 99400292 1001 86380 86390 1
400625 99400625 1001 86380 86390 1
401003 99401003 1001 86380 86390 1
401254 99401254 1001 86380 86390 1
401884 99401884 1001 86380 86390 1
402058 99402058 1001 86380 86390 1
402184 99402184 1001 86380 86390 1
402334 99402334 1001 86380 86390 1
402280 99402280 1001 86380 86390 1
402293 99402293 1001 86380 86390 1
402569 99402569 1001 86380 86390 1
402592 99402592 1001 86380 86390 1
402833 99402833 1001 86380 86390 1
403012 99403012 1001 86380 86390 1
403107 99403107 1001 86380 86390 1
403601 99403601 1001 86380 86390 1
404212 99404212 1001 86380 86390 1
404527 99404527 1001 86380 86390 1
404717 99404717 1001 86380 86390 1
404926 99404926 1001 86380 86390 1
405100 99405100 1001 86380 86390 1
405368 99405368 1001 86380 86390 1
405408 99405408 1001 86380 86390 1
405493 99405493 1001 86380 86390 1
406220 99406220 1001 86380 86390 1
406516 99406516 1001 86380 86390 1
406976 99406976 1001 86380 86390 1
407048 99407048 1001 86380 86390 1
407052 99407052 1001 86380 86390 1
407976 99407976 1001 86380 86390 1
408089 99408089 1001 86380 86390 1
409056 99409056 1001 86380 86390 1
409478 99409478 1001 86380 86390 1
409563 99409563 1001 86380 86390 1
409734 99409734 1001 86380 86390 1
409813 99409813 1001 86380 86390 1
410058 99410058 1001 86380 86390 1
410117 99410117 1001 86380 86390 1
410718 99410718 1001 86380 86390 1
410762 99410762 1001 86380 86390 1
410885 99410885 1001 86380 86390 1
411227 99411227 1001 86380 86390 1
411251 99411251 1001 86380 86390 1
411337 99411337 1001 86380 86390 1
411634 99411634 1001 86380 86390 1
413413 99413413 1001 86380 86390 1
412946 99412946 1001 86380 86390 1
412590 99412590 1001 86380 86390 1
412729 99412729 1001 86380 86390 1
412809 99412809 1001 86380 86390 1
415026 99415026 1001 86380 86390 1
416747 99416747 1001 86380 86390 1
416264 99416264 1001 86380 86390 1
415820 99415820 1001 86380 86390 1
418600 99418600 1001 86380 86390 1
418057 99418057 1001 86380 86390 1
418209 99418209 1001 86380 86390 1
418173 99418173 1001 86380 86390 1
417744 99417744 1001 86380 86390 1
418009 99418009 1001 86380 86390 1
417811 99417811 1001 86380 86390 1
418959 99418959 1001 86380 86390 1
418927 99418927 1001 86380 86390 1
420352 99420352 1001 86380 86390 1
420083 99420083 1001 86380 86390 1
419491 99419491 1001 86380 86390 1
419545 99419545 1001 86380 86390 1
420568 99420568 1001 86380 86390 1
420601 99420601 1001 86380 86390 1
420480 99420480 1001 86380 86390 1
420555 99420555 1001 86380 86390 1
422000 99422000 1001 86380 86390 1
421038 99421038 1001 86380 86390 1
421118 99421118 1001 86380 86390 1
421196 99421196 1001 86380 86390 1
420985 99420985 1001 86380 86390 1
422360 99422360 1001 86380 86390 1
422336 99422336 1001 86380 86390 1
422497 99422497 1001 86380 86390 1
423523 99423523 1001 86380 86390 1
423215 99423215 1001 86380 86390 1
423110 99423110 1001 86380 86390 1
423009 99423009 1001 86380 86390 1
423296 99423296 1001 86380 86390 1
422604 99422604 1001 86380 86390 1
422618 99422618 1001 86380 86390 1
424099 99424099 1001 86380 86390 1
424107 99424107 1001 86380 86390 1
423958 99423958 1001 86380 86390 1
424007 99424007 1001 86380 86390 1
425028 99425028 1001 86380 86390 1
424711 99424711 1001 86380 86390 1
424741 99424741 1001 86380 86390 1
424637 99424637 1001 86380 86390 1
424576 99424576 1001 86380 86390 1
425697 99425697 1001 86380 86390 1
426854 99426854 1001 86380 86390 1
426970 99426970 1001 86380 86390 1
426482 99426482 1001 86380 86390 1
427168 99427168 1001 86380 86390 1
428256 99428256 1001 86380 86390 1
428325 99428325 1001 86380 86390 1
428196 99428196 1001 86380 86390 1
429065 99429065 1001 86380 86390 1
430149 99430149 1001 86380 86390 1
430174 99430174 1001 86380 86390 1
429254 99429254 1001 86380 86390 1
430397 99430397 1001 86380 86390 1
430555 99430555 1001 86380 86390 1
431783 99431783 1001 86380 86390 1
431299 99431299 1001 86380 86390 1
431419 99431419 1001 86380 86390 1
431044 99431044 1001 86380 86390 1
432417 99432417 1001 86380 86390 1
432418 99432418 1001 86380 86390 1
432318 99432318 1001 86380 86390 1
432525 99432525 1001 86380 86390 1
433750 99433750 1001 86380 86390 1
434132 99434132 1001 86380 86390 1
435339 99435339 1001 86380 86390 1
435039 99435039 1001 86380 86390 1
434736 99434736 1001 86380 86390 1
434832 99434832 1001 86380 86390 1
434770 99434770 1001 86380 86390 1
434536 99434536 1001 86380 86390 1
434356 99434356 1001 86380 86390 1
434242 99434242 1001 86380 86390 1
434248 99434248 1001 86380 86390 1
434578 99434578 1001 86380 86390 1
436988 99436988 1001 86380 86390 1
436878 99436878 1001 86380 86390 1
436680 99436680 1001 86380 86390 1
436003 99436003 1001 86380 86390 1
437210 99437210 1001 86380 86390 1
437224 99437224 1001 86380 86390 1
300291 99300291 1001 86380 86390 1
300222 99300222 1001 86380 86390 1
301376 99301376 1001 86380 86390 1
301482 99301482 1001 86380 86390 1
301408 99301408 1001 86380 86390 1
301422 99301422 1001 86380 86390 1
301549 99301549 1001 86380 86390 1
301490 99301490 1001 86380 86390 1
301285 99301285 1001 86380 86390 1
301089 99301089 1001 86380 86390 1
301077 99301077 1001 86380 86390 1
300964 99300964 1001 86380 86390 1
302184 99302184 1001 86380 86390 1
302275 99302275 1001 86380 86390 1
302105 99302105 1001 86380 86390 1
302081 99302081 1001 86380 86390 1
301786 99301786 1001 86380 86390 1
302389 99302389 1001 86380 86390 1
303119 99303119 1001 86380 86390 1
303155 99303155 1001 86380 86390 1
302976 99302976 1001 86380 86390 1
302809 99302809 1001 86380 86390 1
302915 99302915 1001 86380 86390 1
302830 99302830 1001 86380 86390 1
302587 99302587 1001 86380 86390 1
302603 99302603 1001 86380 86390 1
302674 99302674 1001 86380 86390 1
303973 99303973 1001 86380 86390 1
303873 99303873 1001 86380 86390 1
303875 99303875 1001 86380 86390 1
303650 99303650 1001 86380 86390 1
303414 99303414 1001 86380 86390 1
303599 99303599 1001 86380 86390 1
303512 99303512 1001 86380 86390 1
304200 99304200 1001 86380 86390 1
304050 99304050 1001 86380 86390 1
304170 99304170 1001 86380 86390 1
304737 99304737 1001 86380 86390 1
304853 99304853 1001 86380 86390 1
304475 99304475 1001 86380 86390 1
304595 99304595 1001 86380 86390 1
304334 99304334 1001 86380 86390 1
304256 99304256 1001 86380 86390 1
304352 99304352 1001 86380 86390 1
304952 99304952 1001 86380 86390 1
305623 99305623 1001 86380 86390 1
305375 99305375 1001 86380 86390 1
305258 99305258 1001 86380 86390 1
500062 99500062 1001 86380 86390 1
500130 99500130 1001 86380 86390 1
500144 99500144 1001 86380 86390 1
500724 99500724 1001 86380 86390 1
500739 99500739 1001 86380 86390 1
500806 99500806 1001 86380 86390 1
500525 99500525 1001 86380 86390 1
500564 99500564 1001 86380 86390 1
500289 99500289 1001 86380 86390 1
500225 99500225 1001 86380 86390 1
500346 99500346 1001 86380 86390 1
500282 99500282 1001 86380 86390 1
500899 99500899 1001 86380 86390 1
501529 99501529 1001 86380 86390 1
501495 99501495 1001 86380 86390 1
501330 99501330 1001 86380 86390 1
501696 99501696 1001 86380 86390 1
501776 99501776 1001 86380 86390 1
502325 99502325 1001 86380 86390 1
502307 99502307 1001 86380 86390 1
502426 99502426 1001 86380 86390 1
502189 99502189 1001 86380 86390 1
502154 99502154 1001 86380 86390 1
502052 99502052 1001 86380 86390 1
501850 99501850 1001 86380 86390 1
502048 99502048 1001 86380 86390 1
502572 99502572 1001 86380 86390 1
503141 99503141 1001 86380 86390 1
503097 99503097 1001 86380 86390 1
502764 99502764 1001 86380 86390 1
502704 99502704 1001 86380 86390 1
503494 99503494 1001 86380 86390 1
503982 99503982 1001 86380 86390 1
504039 99504039 1001 86380 86390 1
503771 99503771 1001 86380 86390 1
503768 99503768 1001 86380 86390 1
504260 99504260 1001 86380 86390 1
504173 99504173 1001 86380 86390 1
504320 99504320 1001 86380 86390 1
504817 99504817 1001 86380 86390 1
504750 99504750 1001 86380 86390 1
504621 99504621 1001 86380 86390 1
504637 99504637 1001 86380 86390 1
505146 99505146 1001 86380 86390 1
505334 99505334 1001 86380 86390 1
505184 99505184 1001 86380 86390 1
506444 99506444 1001 86380 86390 1
506396 99506396 1001 86380 86390 1
506447 99506447 1001 86380 86390 1
506018 99506018 1001 86380 86390 1
506084 99506084 1001 86380 86390 1
506097 99506097 1001 86380 86390 1
506782 99506782 1001 86380 86390 1
507404 99507404 1001 86380 86390 1
507050 99507050 1001 86380 86390 1
507194 99507194 1001 86380 86390 1
507052 99507052 1001 86380 86390 1
507015 99507015 1001 86380 86390 1
506893 99506893 1001 86380 86390 1
507004 99507004 1001 86380 86390 1
506837 99506837 1001 86380 86390 1
506916 99506916 1001 86380 86390 1
507577 99507577 1001 86380 86390 1
507552 99507552 1001 86380 86390 1
508094 99508094 1001 86380 86390 1
508160 99508160 1001 86380 86390 1
508153 99508153 1001 86380 86390 1
507907 99507907 1001 86380 86390 1
507734 99507734 1001 86380 86390 1
507747 99507747 1001 86380 86390 1
507804 99507804 1001 86380 86390 1
507832 99507832 1001 86380 86390 1
508444 99508444 1001 86380 86390 1
508394 99508394 1001 86380 86390 1
508935 99508935 1001 86380 86390 1
508929 99508929 1001 86380 86390 1
508827 99508827 1001 86380 86390 1
509081 99509081 1001 86380 86390 1
509785 99509785 1001 86380 86390 1
509709 99509709 1001 86380 86390 1
509741 99509741 1001 86380 86390 1
509795 99509795 1001 86380 86390 1
509335 99509335 1001 86380 86390 1
509402 99509402 1001 86380 86390 1
509391 99509391 1001 86380 86390 1
509444 99509444 1001 86380 86390 1
510576 99510576 1001 86380 86390 1
510711 99510711 1001 86380 86390 1
510570 99510570 1001 86380 86390 1
510482 99510482 1001 86380 86390 1
510499 99510499 1001 86380 86390 1
510205 99510205 1001 86380 86390 1
510117 99510117 1001 86380 86390 1
510156 99510156 1001 86380 86390 1
510751 99510751 1001 86380 86390 1
510927 99510927 1001 86380 86390 1
511328 99511328 1001 86380 86390 1
511009 99511009 1001 86380 86390 1
511140 99511140 1001 86380 86390 1
510948 99510948 1001 86380 86390 1
511130 99511130 1001 86380 86390 1
511071 99511071 1001 86380 86390 1
512348 99512348 1001 86380 86390 1
512257 99512257 1001 86380 86390 1
512247 99512247 1001 86380 86390 1
512235 99512235 1001 86380 86390 1
512287 99512287 1001 86380 86390 1
511954 99511954 1001 86380 86390 1
511912 99511912 1001 86380 86390 1
512455 99512455 1001 86380 86390 1
512410 99512410 1001 86380 86390 1
512475 99512475 1001 86380 86390 1
512413 99512413 1001 86380 86390 1
512439 99512439 1001 86380 86390 1
512530 99512530 1001 86380 86390 1
513140 99513140 1001 86380 86390 1
512778 99512778 1001 86380 86390 1
513297 99513297 1001 86380 86390 1
513701 99513701 1001 86380 86390 1
513428 99513428 1001 86380 86390 1
513588 99513588 1001 86380 86390 1
513827 99513827 1001 86380 86390 1
514698 99514698 1001 86380 86390 1
514449 99514449 1001 86380 86390 1
514518 99514518 1001 86380 86390 1
514288 99514288 1001 86380 86390 1
514381 99514381 1001 86380 86390 1
515632 99515632 1001 86380 86390 1
515745 99515745 1001 86380 86390 1
515772 99515772 1001 86380 86390 1
515765 99515765 1001 86380 86390 1
516366 99516366 1001 86380 86390 1
516709 99516709 1001 86380 86390 1
517140 99517140 1001 86380 86390 1
516973 99516973 1001 86380 86390 1
516934 99516934 1001 86380 86390 1
516891 99516891 1001 86380 86390 1
517341 99517341 1001 86380 86390 1
518022 99518022 1001 86380 86390 1
517843 99517843 1001 86380 86390 1
517871 99517871 1001 86380 86390 1
517767 99517767 1001 86380 86390 1
517619 99517619 1001 86380 86390 1
518310 99518310 1001 86380 86390 1
518944 99518944 1001 86380 86390 1
518637 99518637 1001 86380 86390 1
518518 99518518 1001 86380 86390 1
518367 99518367 1001 86380 86390 1
519181 99519181 1001 86380 86390 1
519029 99519029 1001 86380 86390 1
519764 99519764 1001 86380 86390 1
519653 99519653 1001 86380 86390 1
519533 99519533 1001 86380 86390 1
519605 99519605 1001 86380 86390 1
519567 99519567 1001 86380 86390 1
519516 99519516 1001 86380 86390 1
519233 99519233 1001 86380 86390 1
519994 99519994 1001 86380 86390 1
519822 99519822 1001 86380 86390 1
519978 99519978 1001 86380 86390 1
520393 99520393 1001 86380 86390 1
520076 99520076 1001 86380 86390 1
520169 99520169 1001 86380 86390 1
520835 99520835 1001 86380 86390 1
520813 99520813 1001 86380 86390 1
520646 99520646 1001 86380 86390 1
521354 99521354 1001 86380 86390 1
521638 99521638 1001 86380 86390 1
522137 99522137 1001 86380 86390 1
521985 99521985 1001 86380 86390 1
521816 99521816 1001 86380 86390 1
521744 99521744 1001 86380 86390 1
521784 99521784 1001 86380 86390 1
522326 99522326 1001 86380 86390 1
523107 99523107 1001 86380 86390 1
522987 99522987 1001 86380 86390 1
522963 99522963 1001 86380 86390 1
523002 99523002 1001 86380 86390 1
522712 99522712 1001 86380 86390 1
522767 99522767 1001 86380 86390 1
522672 99522672 1001 86380 86390 1
522545 99522545 1001 86380 86390 1
522584 99522584 1001 86380 86390 1
523797 99523797 1001 86380 86390 1
523581 99523581 1001 86380 86390 1
523478 99523478 1001 86380 86390 1
523969 99523969 1001 86380 86390 1
524087 99524087 1001 86380 86390 1
524055 99524055 1001 86380 86390 1
524577 99524577 1001 86380 86390 1
524734 99524734 1001 86380 86390 1
524712 99524712 1001 86380 86390 1
524749 99524749 1001 86380 86390 1
524473 99524473 1001 86380 86390 1
524372 99524372 1001 86380 86390 1
524534 99524534 1001 86380 86390 1
524948 99524948 1001 86380 86390 1
525533 99525533 1001 86380 86390 1
525292 99525292 1001 86380 86390 1
525386 99525386 1001 86380 86390 1
525271 99525271 1001 86380 86390 1
525247 99525247 1001 86380 86390 1
525756 99525756 1001 86380 86390 1
526308 99526308 1001 86380 86390 1
526383 99526383 1001 86380 86390 1
526156 99526156 1001 86380 86390 1
526177 99526177 1001 86380 86390 1
525867 99525867 1001 86380 86390 1
525917 99525917 1001 86380 86390 1
526601 99526601 1001 86380 86390 1
526452 99526452 1001 86380 86390 1
526519 99526519 1001 86380 86390 1
527131 99527131 1001 86380 86390 1
526953 99526953 1001 86380 86390 1
526798 99526798 1001 86380 86390 1
526751 99526751 1001 86380 86390 1
526829 99526829 1001 86380 86390 1
526648 99526648 1001 86380 86390 1
527373 99527373 1001 86380 86390 1
527948 99527948 1001 86380 86390 1
527886 99527886 1001 86380 86390 1
527930 99527930 1001 86380 86390 1
527931 99527931 1001 86380 86390 1
527806 99527806 1001 86380 86390 1
527665 99527665 1001 86380 86390 1
528228 99528228 1001 86380 86390 1
528190 99528190 1001 86380 86390 1
528256 99528256 1001 86380 86390 1
528104 99528104 1001 86380 86390 1
528700 99528700 1001 86380 86390 1
528539 99528539 1001 86380 86390 1
528465 99528465 1001 86380 86390 1
529019 99529019 1001 86380 86390 1
529637 99529637 1001 86380 86390 1
529695 99529695 1001 86380 86390 1
529402 99529402 1001 86380 86390 1
529915 99529915 1001 86380 86390 1
530270 99530270 1001 86380 86390 1
530157 99530157 1001 86380 86390 1
530332 99530332 1001 86380 86390 1
531356 99531356 1001 86380 86390 1
531162 99531162 1001 86380 86390 1
531165 99531165 1001 86380 86390 1
530976 99530976 1001 86380 86390 1
530806 99530806 1001 86380 86390 1
531730 99531730 1001 86380 86390 1
531661 99531661 1001 86380 86390 1
532360 99532360 1001 86380 86390 1
532263 99532263 1001 86380 86390 1
532903 99532903 1001 86380 86390 1
532714 99532714 1001 86380 86390 1
532543 99532543 1001 86380 86390 1
533659 99533659 1001 86380 86390 1
533725 99533725 1001 86380 86390 1
533587 99533587 1001 86380 86390 1
533564 99533564 1001 86380 86390 1
533542 99533542 1001 86380 86390 1
533283 99533283 1001 86380 86390 1
533296 99533296 1001 86380 86390 1
533910 99533910 1001 86380 86390 1
533953 99533953 1001 86380 86390 1
534660 99534660 1001 86380 86390 1
534318 99534318 1001 86380 86390 1
534116 99534116 1001 86380 86390 1
534160 99534160 1001 86380 86390 1
534175 99534175 1001 86380 86390 1
534810 99534810 1001 86380 86390 1
534840 99534840 1001 86380 86390 1
534857 99534857 1001 86380 86390 1
535399 99535399 1001 86380 86390 1
535293 99535293 1001 86380 86390 1
535112 99535112 1001 86380 86390 1
535996 99535996 1001 86380 86390 1
535984 99535984 1001 86380 86390 1
535998 99535998 1001 86380 86390 1
535948 99535948 1001 86380 86390 1
536387 99536387 1001 86380 86390 1
537072 99537072 1001 86380 86390 1
537070 99537070 1001 86380 86390 1
536777 99536777 1001 86380 86390 1
536912 99536912 1001 86380 86390 1
536674 99536674 1001 86380 86390 1
537950 99537950 1001 86380 86390 1
537939 99537939 1001 86380 86390 1
537957 99537957 1001 86380 86390 1
537837 99537837 1001 86380 86390 1
537788 99537788 1001 86380 86390 1
537412 99537412 1001 86380 86390 1
537531 99537531 1001 86380 86390 1
537991 99537991 1001 86380 86390 1
538622 99538622 1001 86380 86390 1
538703 99538703 1001 86380 86390 1
538718 99538718 1001 86380 86390 1
538438 99538438 1001 86380 86390 1
538234 99538234 1001 86380 86390 1
538918 99538918 1001 86380 86390 1
539488 99539488 1001 86380 86390 1
539520 99539520 1001 86380 86390 1
539484 99539484 1001 86380 86390 1
539576 99539576 1001 86380 86390 1
539285 99539285 1001 86380 86390 1
539215 99539215 1001 86380 86390 1
539164 99539164 1001 86380 86390 1
539029 99539029 1001 86380 86390 1
539797 99539797 1001 86380 86390 1
539684 99539684 1001 86380 86390 1
539844 99539844 1001 86380 86390 1
540240 99540240 1001 86380 86390 1
539924 99539924 1001 86380 86390 1
539981 99539981 1001 86380 86390 1
540533 99540533 1001 86380 86390 1
541036 99541036 1001 86380 86390 1
540963 99540963 1001 86380 86390 1
540983 99540983 1001 86380 86390 1
540837 99540837 1001 86380 86390 1
541381 99541381 1001 86380 86390 1
541479 99541479 1001 86380 86390 1
541983 99541983 1001 86380 86390 1
542023 99542023 1001 86380 86390 1
541789 99541789 1001 86380 86390 1
541740 99541740 1001 86380 86390 1
541669 99541669 1001 86380 86390 1
541598 99541598 1001 86380 86390 1
542217 99542217 1001 86380 86390 1
542881 99542881 1001 86380 86390 1
542693 99542693 1001 86380 86390 1
542340 99542340 1001 86380 86390 1
542369 99542369 1001 86380 86390 1
542438 99542438 1001 86380 86390 1
542490 99542490 1001 86380 86390 1
543605 99543605 1001 86380 86390 1
543612 99543612 1001 86380 86390 1
543566 99543566 1001 86380 86390 1
543344 99543344 1001 86380 86390 1
543827 99543827 1001 86380 86390 1
543893 99543893 1001 86380 86390 1
544564 99544564 1001 86380 86390 1
544371 99544371 1001 86380 86390 1
544062 99544062 1001 86380 86390 1
544660 99544660 1001 86380 86390 1
503354 1043 1002 70826 71789 1
400000 99400000 1001 86380 86390 1
400342 99400342 1001 86380 86390 1
400578 99400578 1001 86380 86390 1
400852 99400852 1001 86380 86390 1
401202 99401202 1001 86380 86390 1
401482 99401482 1001 86380 86390 1
401628 99401628 1001 86380 86390 1
402040 99402040 1001 86380 86390 1
402461 99402461 1001 86380 86390 1
402561 99402561 1001 86380 86390 1
402662 99402662 1001 86380 86390 1
403013 99403013 1001 86380 86390 1
403486 99403486 1001 86380 86390 1
403668 99403668 1001 86380 86390 1
403909 99403909 1001 86380 86390 1
403832 99403832 1001 86380 86390 1
404027 99404027 1001 86380 86390 1
404227 99404227 1001 86380 86390 1
405189 99405189 1001 86380 86390 1
405422 99405422 1001 86380 86390 1
406053 99406053 1001 86380 86390 1
406038 99406038 1001 86380 86390 1
406282 99406282 1001 86380 86390 1
406417 99406417 1001 86380 86390 1
406553 99406553 1001 86380 86390 1
406693 99406693 1001 86380 86390 1
406980 99406980 1001 86380 86390 1
407129 99407129 1001 86380 86390 1
407186 99407186 1001 86380 86390 1
407345 99407345 1001 86380 86390 1
407632 99407632 1001 86380 86390 1
407743 99407743 1001 86380 86390 1
407847 99407847 1001 86380 86390 1
408524 99408524 1001 86380 86390 1
409282 99409282 1001 86380 86390 1
409756 99409756 1001 86380 86390 1
410621 99410621 1001 86380 86390 1
410846 99410846 1001 86380 86390 1
410849 99410849 1001 86380 86390 1
411202 99411202 1001 86380 86390 1
411394 99411394 1001 86380 86390 1
411495 99411495 1001 86380 86390 1
411737 99411737 1001 86380 86390 1
412234 99412234 1001 86380 86390 1
412369 99412369 1001 86380 86390 1
413590 99413590 1001 86380 86390 1
413654 99413654 1001 86380 86390 1
413486 99413486 1001 86380 86390 1
413327 99413327 1001 86380 86390 1
413559 99413559 1001 86380 86390 1
412731 99412731 1001 86380 86390 1
412601 99412601 1001 86380 86390 1
414014 99414014 1001 86380 86390 1
413808 99413808 1001 86380 86390 1
414098 99414098 1001 86380 86390 1
413859 99413859 1001 86380 86390 1
414971 99414971 1001 86380 86390 1
414637 99414637 1001 86380 86390 1
414561 99414561 1001 86380 86390 1
415614 99415614 1001 86380 86390 1
416557 99416557 1001 86380 86390 1
416196 99416196 1001 86380 86390 1
415732 99415732 1001 86380 86390 1
415824 99415824 1001 86380 86390 1
417140 99417140 1001 86380 86390 1
417190 99417190 1001 86380 86390 1
417444 99417444 1001 86380 86390 1
417499 99417499 1001 86380 86390 1
418714 99418714 1001 86380 86390 1
418522 99418522 1001 86380 86390 1
418177 99418177 1001 86380 86390 1
418291 99418291 1001 86380 86390 1
417820 99417820 1001 86380 86390 1
417730 99417730 1001 86380 86390 1
419050 99419050 1001 86380 86390 1
419130 99419130 1001 86380 86390 1
419131 99419131 1001 86380 86390 1
420199 99420199 1001 86380 86390 1
419421 99419421 1001 86380 86390 1
420805 99420805 1001 86380 86390 1
420591 99420591 1001 86380 86390 1
420503 99420503 1001 86380 86390 1
421920 99421920 1001 86380 86390 1
421805 99421805 1001 86380 86390 1
421934 99421934 1001 86380 86390 1
421368 99421368 1001 86380 86390 1
421489 99421489 1001 86380 86390 1
421119 99421119 1001 86380 86390 1
420839 99420839 1001 86380 86390 1
421061 99421061 1001 86380 86390 1
422507 99422507 1001 86380 86390 1
423488 99423488 1001 86380 86390 1
422963 99422963 1001 86380 86390 1
423234 99423234 1001 86380 86390 1
423189 99423189 1001 86380 86390 1
422796 99422796 1001 86380 86390 1
422553 99422553 1001 86380 86390 1
423931 99423931 1001 86380 86390 1
424813 99424813 1001 86380 86390 1
424535 99424535 1001 86380 86390 1
424399 99424399 1001 86380 86390 1
425695 99425695 1001 86380 86390 1
425649 99425649 1001 86380 86390 1
426842 99426842 1001 86380 86390 1
426796 99426796 1001 86380 86390 1
426534 99426534 1001 86380 86390 1
426654 99426654 1001 86380 86390 1
426391 99426391 1001 86380 86390 1
425964 99425964 1001 86380 86390 1
427316 99427316 1001 86380 86390 1
427376 99427376 1001 86380 86390 1
428426 99428426 1001 86380 86390 1
428477 99428477 1001 86380 86390 1
428552 99428552 1001 86380 86390 1
428562 99428562 1001 86380 86390 1
428101 99428101 1001 86380 86390 1
428840 99428840 1001 86380 86390 1
429019 99429019 1001 86380 86390 1
430222 99430222 1001 86380 86390 1
430349 99430349 1001 86380 86390 1
429613 99429613 1001 86380 86390 1
429623 99429623 1001 86380 86390 1
429890 99429890 1001 86380 86390 1
429727 99429727 1001 86380 86390 1
429545 99429545 1001 86380 86390 1
429471 99429471 1001 86380 86390 1
429492 99429492 1001 86380 86390 1
430796 99430796 1001 86380 86390 1
431898 99431898 1001 86380 86390 1
431527 99431527 1001 86380 86390 1
431507 99431507 1001 86380 86390 1
430950 99430950 1001 86380 86390 1
430901 99430901 1001 86380 86390 1
431051 99431051 1001 86380 86390 1
431139 99431139 1001 86380 86390 1
431196 99431196 1001 86380 86390 1
432454 99432454 1001 86380 86390 1
433057 99433057 1001 86380 86390 1
432943 99432943 1001 86380 86390 1
432649 99432649 1001 86380 86390 1
432652 99432652 1001 86380 86390 1
433828 99433828 1001 86380 86390 1
433737 99433737 1001 86380 86390 1
433853 99433853 1001 86380 86390 1
435337 99435337 1001 86380 86390 1
434890 99434890 1001 86380 86390 1
434173 99434173 1001 86380 86390 1
435887 99435887 1001 86380 86390 1
436933 99436933 1001 86380 86390 1
436819 99436819 1001 86380 86390 1
436886 99436886 1001 86380 86390 1
436404 99436404 1001 86380 86390 1
436097 99436097 1001 86380 86390 1
436320 99436320 1001 86380 86390 1
436174 99436174 1001 86380 86390 1
436230 99436230 1001 86380 86390 1
300009 99300009 1001 86380 86390 1
300618 99300618 1001 86380 86390 1
300511 99300511 1001 86380 86390 1
300448 99300448 1001 86380 86390 1
300389 99300389 1001 86380 86390 1
300352 99300352 1001 86380 86390 1
300272 99300272 1001 86380 86390 1
300745 99300745 1001 86380 86390 1
301429 99301429 1001 86380 86390 1
301383 99301383 1001 86380 86390 1
301542 99301542 1001 86380 86390 1
301341 99301341 1001 86380 86390 1
301292 99301292 1001 86380 86390 1
301060 99301060 1001 86380 86390 1
302229 99302229 1001 86380 86390 1
302258 99302258 1001 86380 86390 1
302326 99302326 1001 86380 86390 1
302130 99302130 1001 86380 86390 1
301989 99301989 1001 86380 86390 1
301877 99301877 1001 86380 86390 1
302470 99302470 1001 86380 86390 1
302552 99302552 1001 86380 86390 1
302532 99302532 1001 86380 86390 1
303058 99303058 1001 86380 86390 1
303101 99303101 1001 86380 86390 1
302912 99302912 1001 86380 86390 1
302983 99302983 1001 86380 86390 1
302986 99302986 1001 86380 86390 1
303363 99303363 1001 86380 86390 1
303397 99303397 1001 86380 86390 1
303835 99303835 1001 86380 86390 1
303940 99303940 1001 86380 86390 1
303628 99303628 1001 86380 86390 1
303540 99303540 1001 86380 86390 1
304858 99304858 1001 86380 86390 1
304850 99304850 1001 86380 86390 1
304961 99304961 1001 86380 86390 1
305565 99305565 1001 86380 86390 1
305285 99305285 1001 86380 86390 1
305142 99305142 1001 86380 86390 1
305249 99305249 1001 86380 86390 1
500014 99500014 1001 86380 86390 1
500074 99500074 1001 86380 86390 1
500610 99500610 1001 86380 86390 1
500636 99500636 1001 86380 86390 1
500677 99500677 1001 86380 86390 1
500678 99500678 1001 86380 86390 1
500425 99500425 1001 86380 86390 1
500194 99500194 1001 86380 86390 1
500200 99500200 1001 86380 86390 1
500888 99500888 1001 86380 86390 1
500904 99500904 1001 86380 86390 1
500905 99500905 1001 86380 86390 1
500921 99500921 1001 86380 86390 1
501605 99501605 1001 86380 86390 1
501478 99501478 1001 86380 86390 1
501266 99501266 1001 86380 86390 1
501804 99501804 1001 86380 86390 1
502428 99502428 1001 86380 86390 1
502367 99502367 1001 86380 86390 1
502163 99502163 1001 86380 86390 1
501978 99501978 1001 86380 86390 1
502574 99502574 1001 86380 86390 1
503107 99503107 1001 86380 86390 1
502925 99502925 1001 86380 86390 1
502756 99502756 1001 86380 86390 1
502718 99502718 1001 86380 86390 1
502798 99502798 1001 86380 86390 1
503384 99503384 1001 86380 86390 1
503376 99503376 1001 86380 86390 1
503956 99503956 1001 86380 86390 1
504022 99504022 1001 86380 86390 1
504112 99504112 1001 86380 86390 1
503604 99503604 1001 86380 86390 1
503529 99503529 1001 86380 86390 1
504178 99504178 1001 86380 86390 1
504820 99504820 1001 86380 86390 1
504761 99504761 1001 86380 86390 1
504562 99504562 1001 86380 86390 1
504530 99504530 1001 86380 86390 1
504363 99504363 1001 86380 86390 1
504356 99504356 1001 86380 86390 1
504437 99504437 1001 86380 86390 1
505757 99505757 1001 86380 86390 1
505489 99505489 1001 86380 86390 1
505808 99505808 1001 86380 86390 1
505809 99505809 1001 86380 86390 1
505867 99505867 1001 86380 86390 1
506280 99506280 1001 86380 86390 1
506067 99506067 1001 86380 86390 1
506609 99506609 1001 86380 86390 1
507076 99507076 1001 86380 86390 1
506831 99506831 1001 86380 86390 1
507603 99507603 1001 86380 86390 1
507640 99507640 1001 86380 86390 1
507642 99507642 1001 86380 86390 1
507645 99507645 1001 86380 86390 1
507737 99507737 1001 86380 86390 1
507802 99507802 1001 86380 86390 1
507803 99507803 1001 86380 86390 1
508447 99508447 1001 86380 86390 1
508345 99508345 1001 86380 86390 1
508387 99508387 1001 86380 86390 1
508990 99508990 1001 86380 86390 1
508920 99508920 1001 86380 86390 1
508627 99508627 1001 86380 86390 1
508472 99508472 1001 86380 86390 1
508604 99508604 1001 86380 86390 1
509242 99509242 1001 86380 86390 1
508662 99508662 1001 86380 86390 1
509246 99509246 1001 86380 86390 1
509195 99509195 1001 86380 86390 1
509529 99509529 1001 86380 86390 1
510605 99510605 1001 86380 86390 1
510397 99510397 1001 86380 86390 1
510122 99510122 1001 86380 86390 1
510215 99510215 1001 86380 86390 1
510165 99510165 1001 86380 86390 1
510195 99510195 1001 86380 86390 1
511493 99511493 1001 86380 86390 1
511217 99511217 1001 86380 86390 1
511141 99511141 1001 86380 86390 1
511342 99511342 1001 86380 86390 1
511187 99511187 1001 86380 86390 1
511000 99511000 1001 86380 86390 1
511107 99511107 1001 86380 86390 1
511707 99511707 1001 86380 86390 1
511650 99511650 1001 86380 86390 1
512229 99512229 1001 86380 86390 1
512334 99512334 1001 86380 86390 1
512097 99512097 1001 86380 86390 1
512024 99512024 1001 86380 86390 1
512132 99512132 1001 86380 86390 1
511989 99511989 1001 86380 86390 1
511786 99511786 1001 86380 86390 1
511903 99511903 1001 86380 86390 1
511856 99511856 1001 86380 86390 1
511779 99511779 1001 86380 86390 1
512477 99512477 1001 86380 86390 1
513040 99513040 1001 86380 86390 1
513004 99513004 1001 86380 86390 1
513120 99513120 1001 86380 86390 1
512944 99512944 1001 86380 86390 1
512996 99512996 1001 86380 86390 1
512672 99512672 1001 86380 86390 1
513928 99513928 1001 86380 86390 1
513988 99513988 1001 86380 86390 1
513862 99513862 1001 86380 86390 1
513778 99513778 1001 86380 86390 1
513682 99513682 1001 86380 86390 1
513427 99513427 1001 86380 86390 1
514217 99514217 1001 86380 86390 1
514771 99514771 1001 86380 86390 1
514687 99514687 1001 86380 86390 1
514766 99514766 1001 86380 86390 1
514630 99514630 1001 86380 86390 1
514553 99514553 1001 86380 86390 1
514543 99514543 1001 86380 86390 1
514367 99514367 1001 86380 86390 1
514267 99514267 1001 86380 86390 1
515647 99515647 1001 86380 86390 1
515530 99515530 1001 86380 86390 1
515455 99515455 1001 86380 86390 1
515282 99515282 1001 86380 86390 1
515157 99515157 1001 86380 86390 1
515211 99515211 1001 86380 86390 1
515151 99515151 1001 86380 86390 1
516439 99516439 1001 86380 86390 1
516311 99516311 1001 86380 86390 1
516376 99516376 1001 86380 86390 1
516219 99516219 1001 86380 86390 1
515905 99515905 1001 86380 86390 1
516703 99516703 1001 86380 86390 1
516705 99516705 1001 86380 86390 1
516530 99516530 1001 86380 86390 1
516712 99516712 1001 86380 86390 1
517332 99517332 1001 86380 86390 1
516806 99516806 1001 86380 86390 1
516868 99516868 1001 86380 86390 1
517995 99517995 1001 86380 86390 1
517631 99517631 1001 86380 86390 1
517707 99517707 1001 86380 86390 1
518319 99518319 1001 86380 86390 1
518939 99518939 1001 86380 86390 1
518959 99518959 1001 86380 86390 1
518588 99518588 1001 86380 86390 1
518601 99518601 1001 86380 86390 1
518774 99518774 1001 86380 86390 1
518444 99518444 1001 86380 86390 1
518443 99518443 1001 86380 86390 1
518572 99518572 1001 86380 86390 1
519071 99519071 1001 86380 86390 1
519641 99519641 1001 86380 86390 1
519644 99519644 1001 86380 86390 1
519486 99519486 1001 86380 86390 1
519564 99519564 1001 86380 86390 1
519283 99519283 1001 86380 86390 1
519901 99519901 1001 86380 86390 1
520323 99520323 1001 86380 86390 1
520059 99520059 1001 86380 86390 1
520217 99520217 1001 86380 86390 1
520182 99520182 1001 86380 86390 1
520824 99520824 1001 86380 86390 1
521441 99521441 1001 86380 86390 1
520990 99520990 1001 86380 86390 1
521016 99521016 1001 86380 86390 1
520867 99520867 1001 86380 86390 1
520971 99520971 1001 86380 86390 1
520909 99520909 1001 86380 86390 1
521632 99521632 1001 86380 86390 1
521558 99521558 1001 86380 86390 1
522104 99522104 1001 86380 86390 1
522121 99522121 1001 86380 86390 1
521971 99521971 1001 86380 86390 1
521883 99521883 1001 86380 86390 1
522971 99522971 1001 86380 86390 1
522721 99522721 1001 86380 86390 1
522734 99522734 1001 86380 86390 1
522589 99522589 1001 86380 86390 1
522704 99522704 1001 86380 86390 1
523312 99523312 1001 86380 86390 1
523574 99523574 1001 86380 86390 1
523694 99523694 1001 86380 86390 1
523485 99523485 1001 86380 86390 1
524185 99524185 1001 86380 86390 1
524237 99524237 1001 86380 86390 1
524238 99524238 1001 86380 86390 1
524866 99524866 1001 86380 86390 1
525484 99525484 1001 86380 86390 1
525477 99525477 1001 86380 86390 1
525333 99525333 1001 86380 86390 1
525334 99525334 1001 86380 86390 1
525123 99525123 1001 86380 86390 1
525699 99525699 1001 86380 86390 1
525742 99525742 1001 86380 86390 1
526341 99526341 1001 86380 86390 1
526238 99526238 1001 86380 86390 1
526264 99526264 1001 86380 86390 1
526128 99526128 1001 86380 86390 1
525841 99525841 1001 86380 86390 1
525935 99525935 1001 86380 86390 1
526541 99526541 1001 86380 86390 1
527137 99527137 1001 86380 86390 1
527178 99527178 1001 86380 86390 1
527244 99527244 1001 86380 86390 1
527017 99527017 1001 86380 86390 1
527039 99527039 1001 86380 86390 1
526910 99526910 1001 86380 86390 1
526898 99526898 1001 86380 86390 1
527331 99527331 1001 86380 86390 1
527981 99527981 1001 86380 86390 1
528884 99528884 1001 86380 86390 1
528649 99528649 1001 86380 86390 1
528328 99528328 1001 86380 86390 1
528408 99528408 1001 86380 86390 1
528944 99528944 1001 86380 86390 1
528932 99528932 1001 86380 86390 1
528910 99528910 1001 86380 86390 1
529700 99529700 1001 86380 86390 1
529568 99529568 1001 86380 86390 1
529294 99529294 1001 86380 86390 1
529286 99529286 1001 86380 86390 1
529880 99529880 1001 86380 86390 1
529886 99529886 1001 86380 86390 1
529784 99529784 1001 86380 86390 1
530401 99530401 1001 86380 86390 1
530448 99530448 1001 86380 86390 1
530410 99530410 1001 86380 86390 1
530200 99530200 1001 86380 86390 1
530085 99530085 1001 86380 86390 1
530697 99530697 1001 86380 86390 1
530714 99530714 1001 86380 86390 1
530832 99530832 1001 86380 86390 1
531457 99531457 1001 86380 86390 1
531505 99531505 1001 86380 86390 1
532186 99532186 1001 86380 86390 1
532125 99532125 1001 86380 86390 1
531837 99531837 1001 86380 86390 1
531981 99531981 1001 86380 86390 1
531624 99531624 1001 86380 86390 1
532922 99532922 1001 86380 86390 1
532887 99532887 1001 86380 86390 1
532728 99532728 1001 86380 86390 1
532693 99532693 1001 86380 86390 1
532720 99532720 1001 86380 86390 1
532536 99532536 1001 86380 86390 1
533057 99533057 1001 86380 86390 1
533640 99533640 1001 86380 86390 1
533247 99533247 1001 86380 86390 1
533973 99533973 1001 86380 86390 1
534555 99534555 1001 86380 86390 1
534506 99534506 1001 86380 86390 1
534155 99534155 1001 86380 86390 1
534081 99534081 1001 86380 86390 1
534082 99534082 1001 86380 86390 1
534772 99534772 1001 86380 86390 1
534879 99534879 1001 86380 86390 1
534712 99534712 1001 86380 86390 1
535386 99535386 1001 86380 86390 1
535490 99535490 1001 86380 86390 1
535380 99535380 1001 86380 86390 1
535039 99535039 1001 86380 86390 1
535030 99535030 1001 86380 86390 1
535613 99535613 1001 86380 86390 1
535525 99535525 1001 86380 86390 1
535591 99535591 1001 86380 86390 1
535540 99535540 1001 86380 86390 1
536336 99536336 1001 86380 86390 1
536133 99536133 1001 86380 86390 1
536210 99536210 1001 86380 86390 1
536174 99536174 1001 86380 86390 1
536227 99536227 1001 86380 86390 1
536284 99536284 1001 86380 86390 1
535937 99535937 1001 86380 86390 1
535985 99535985 1001 86380 86390 1
536127 99536127 1001 86380 86390 1
535749 99535749 1001 86380 86390 1
536489 99536489 1001 86380 86390 1
537119 99537119 1001 86380 86390 1
537030 99537030 1001 86380 86390 1
536841 99536841 1001 86380 86390 1
536874 99536874 1001 86380 86390 1
536686 99536686 1001 86380 86390 1
536641 99536641 1001 86380 86390 1
536668 99536668 1001 86380 86390 1
537257 99537257 1001 86380 86390 1
537322 99537322 1001 86380 86390 1
537834 99537834 1001 86380 86390 1
537889 99537889 1001 86380 86390 1
537867 99537867 1001 86380 86390 1
537934 99537934 1001 86380 86390 1
537767 99537767 1001 86380 86390 1
537500 99537500 1001 86380 86390 1
537527 99537527 1001 86380 86390 1
538044 99538044 1001 86380 86390 1
538181 99538181 1001 86380 86390 1
538691 99538691 1001 86380 86390 1
538805 99538805 1001 86380 86390 1
538404 99538404 1001 86380 86390 1
538508 99538508 1001 86380 86390 1
538447 99538447 1001 86380 86390 1
538512 99538512 1001 86380 86390 1
538298 99538298 1001 86380 86390 1
539008 99539008 1001 86380 86390 1
538820 99538820 1001 86380 86390 1
538900 99538900 1001 86380 86390 1
539579 99539579 1001 86380 86390 1
539561 99539561 1001 86380 86390 1
539268 99539268 1001 86380 86390 1
539205 99539205 1001 86380 86390 1
539104 99539104 1001 86380 86390 1
539031 99539031 1001 86380 86390 1
539689 99539689 1001 86380 86390 1
540443 99540443 1001 86380 86390 1
540183 99540183 1001 86380 86390 1
540182 99540182 1001 86380 86390 1
540018 99540018 1001 86380 86390 1
540530 99540530 1001 86380 86390 1
540604 99540604 1001 86380 86390 1
541140 99541140 1001 86380 86390 1
541220 99541220 1001 86380 86390 1
541212 99541212 1001 86380 86390 1
541009 99541009 1001 86380 86390 1
541084 99541084 1001 86380 86390 1
540791 99540791 1001 86380 86390 1
540806 99540806 1001 86380 86390 1
540797 99540797 1001 86380 86390 1
541360 99541360 1001 86380 86390 1
541413 99541413 1001 86380 86390 1
541749 99541749 1001 86380 86390 1
541741 99541741 1001 86380 86390 1
542223 99542223 1001 86380 86390 1
542138 99542138 1001 86380 86390 1
542851 99542851 1001 86380 86390 1
542685 99542685 1001 86380 86390 1
542556 99542556 1001 86380 86390 1
543007 99543007 1001 86380 86390 1
543064 99543064 1001 86380 86390 1
543018 99543018 1001 86380 86390 1
543599 99543599 1001 86380 86390 1
543465 99543465 1001 86380 86390 1
543419 99543419 1001 86380 86390 1
543562 99543562 1001 86380 86390 1
543354 99543354 1001 86380 86390 1
543317 99543317 1001 86380 86390 1
544594 99544594 1001 86380 86390 1
544439 99544439 1001 86380 86390 1
544250 99544250 1001 86380 86390 1
544081 99544081 1001 86380 86390 1
544602 99544602 1001 86380 86390 1
400158 99400158 1001 86380 86390 1
400135 99400135 1001 86380 86390 1
401253 99401253 1001 86380 86390 1
401609 99401609 1001 86380 86390 1
402247 99402247 1001 86380 86390 1
402527 99402527 1001 86380 86390 1
402760 99402760 1001 86380 86390 1
403264 99403264 1001 86380 86390 1
403589 99403589 1001 86380 86390 1
403815 99403815 1001 86380 86390 1
403962 99403962 1001 86380 86390 1
404203 99404203 1001 86380 86390 1
404428 99404428 1001 86380 86390 1
405462 99405462 1001 86380 86390 1
405497 99405497 1001 86380 86390 1
405674 99405674 1001 86380 86390 1
406398 99406398 1001 86380 86390 1
406912 99406912 1001 86380 86390 1
407017 99407017 1001 86380 86390 1
407250 99407250 1001 86380 86390 1
407758 99407758 1001 86380 86390 1
407713 99407713 1001 86380 86390 1
407679 99407679 1001 86380 86390 1
407888 99407888 1001 86380 86390 1
408175 99408175 1001 86380 86390 1
408743 99408743 1001 86380 86390 1
409261 99409261 1001 86380 86390 1
410408 99410408 1001 86380 86390 1
410615 99410615 1001 86380 86390 1
410799 99410799 1001 86380 86390 1
411336 99411336 1001 86380 86390 1
411498 99411498 1001 86380 86390 1
411420 99411420 1001 86380 86390 1
411856 99411856 1001 86380 86390 1
412037 99412037 1001 86380 86390 1
412163 99412163 1001 86380 86390 1
412426 99412426 1001 86380 86390 1
412438 99412438 1001 86380 86390 1
413476 99413476 1001 86380 86390 1
413570 99413570 1001 86380 86390 1
413435 99413435 1001 86380 86390 1
413613 99413613 1001 86380 86390 1
412710 99412710 1001 86380 86390 1
412637 99412637 1001 86380 86390 1
413942 99413942 1001 86380 86390 1
413835 99413835 1001 86380 86390 1
415116 99415116 1001 86380 86390 1
415100 99415100 1001 86380 86390 1
415042 99415042 1001 86380 86390 1
414879 99414879 1001 86380 86390 1
415670 99415670 1001 86380 86390 1
416389 99416389 1001 86380 86390 1
416559 99416559 1001 86380 86390 1
415935 99415935 1001 86380 86390 1
415769 99415769 1001 86380 86390 1
416000 99416000 1001 86380 86390 1
417505 99417505 1001 86380 86390 1
417588 99417588 1001 86380 86390 1
417468 99417468 1001 86380 86390 1
418620 99418620 1001 86380 86390 1
418638 99418638 1001 86380 86390 1
417951 99417951 1001 86380 86390 1
420406 99420406 1001 86380 86390 1
420106 99420106 1001 86380 86390 1
419665 99419665 1001 86380 86390 1
419852 99419852 1001 86380 86390 1
419409 99419409 1001 86380 86390 1
419249 99419249 1001 86380 86390 1
419610 99419610 1001 86380 86390 1
419623 99419623 1001 86380 86390 1
420615 99420615 1001 86380 86390 1
420817 99420817 1001 86380 86390 1
420688 99420688 1001 86380 86390 1
421270 99421270 1001 86380 86390 1
421643 99421643 1001 86380 86390 1
421646 99421646 1001 86380 86390 1
422168 99422168 1001 86380 86390 1
423689 99423689 1001 86380 86390 1
423692 99423692 1001 86380 86390 1
423613 99423613 1001 86380 86390 1
423452 99423452 1001 86380 86390 1
423455 99423455 1001 86380 86390 1
423731 99423731 1001 86380 86390 1
423251 99423251 1001 86380 86390 1
422702 99422702 1001 86380 86390 1
424103 99424103 1001 86380 86390 1
423898 99423898 1001 86380 86390 1
425184 99425184 1001 86380 86390 1
425245 99425245 1001 86380 86390 1
424182 99424182 1001 86380 86390 1
424278 99424278 1001 86380 86390 1
424205 99424205 1001 86380 86390 1
425630 99425630 1001 86380 86390 1
425785 99425785 1001 86380 86390 1
425545 99425545 1001 86380 86390 1
426851 99426851 1001 86380 86390 1
427069 99427069 1001 86380 86390 1
426423 99426423 1001 86380 86390 1
426305 99426305 1001 86380 86390 1
425994 99425994 1001 86380 86390 1
426077 99426077 1001 86380 86390 1
426270 99426270 1001 86380 86390 1
427257 99427257 1001 86380 86390 1
427321 99427321 1001 86380 86390 1
428675 99428675 1001 86380 86390 1
428582 99428582 1001 86380 86390 1
430277 99430277 1001 86380 86390 1
429402 99429402 1001 86380 86390 1
430792 99430792 1001 86380 86390 1
431280 99431280 1001 86380 86390 1
430947 99430947 1001 86380 86390 1
432386 99432386 1001 86380 86390 1
432080 99432080 1001 86380 86390 1
432778 99432778 1001 86380 86390 1
432646 99432646 1001 86380 86390 1
433922 99433922 1001 86380 86390 1
434011 99434011 1001 86380 86390 1
433873 99433873 1001 86380 86390 1
435042 99435042 1001 86380 86390 1
434287 99434287 1001 86380 86390 1
434196 99434196 1001 86380 86390 1
435639 99435639 1001 86380 86390 1
435478 99435478 1001 86380 86390 1
436872 99436872 1001 86380 86390 1
436864 99436864 1001 86380 86390 1
436940 99436940 1001 86380 86390 1
436674 99436674 1001 86380 86390 1
435988 99435988 1001 86380 86390 1
300012 99300012 1001 86380 86390 1
300535 99300535 1001 86380 86390 1
300466 99300466 1001 86380 86390 1
300189 99300189 1001 86380 86390 1
300816 99300816 1001 86380 86390 1
300831 99300831 1001 86380 86390 1
300731 99300731 1001 86380 86390 1
301424 99301424 1001 86380 86390 1
301234 99301234 1001 86380 86390 1
301157 99301157 1001 86380 86390 1
301313 99301313 1001 86380 86390 1
301751 99301751 1001 86380 86390 1
302283 99302283 1001 86380 86390 1
302087 99302087 1001 86380 86390 1
301973 99301973 1001 86380 86390 1
301864 99301864 1001 86380 86390 1
301826 99301826 1001 86380 86390 1
301873 99301873 1001 86380 86390 1
302480 99302480 1001 86380 86390 1
302847 99302847 1001 86380 86390 1
302957 99302957 1001 86380 86390 1
302959 99302959 1001 86380 86390 1
302672 99302672 1001 86380 86390 1
302750 99302750 1001 86380 86390 1
303289 99303289 1001 86380 86390 1
303842 99303842 1001 86380 86390 1
303844 99303844 1001 86380 86390 1
303702 99303702 1001 86380 86390 1
303758 99303758 1001 86380 86390 1
303773 99303773 1001 86380 86390 1
303542 99303542 1001 86380 86390 1
303441 99303441 1001 86380 86390 1
303428 99303428 1001 86380 86390 1
303559 99303559 1001 86380 86390 1
303418 99303418 1001 86380 86390 1
304210 99304210 1001 86380 86390 1
304783 99304783 1001 86380 86390 1
304809 99304809 1001 86380 86390 1
304565 99304565 1001 86380 86390 1
304488 99304488 1001 86380 86390 1
304890 99304890 1001 86380 86390 1
304993 99304993 1001 86380 86390 1
305536 99305536 1001 86380 86390 1
305674 99305674 1001 86380 86390 1
305143 99305143 1001 86380 86390 1
305201 99305201 1001 86380 86390 1
305193 99305193 1001 86380 86390 1
500158 99500158 1001 86380 86390 1
500136 99500136 1001 86380 86390 1
500494 99500494 1001 86380 86390 1
500330 99500330 1001 86380 86390 1
500230 99500230 1001 86380 86390 1
500956 99500956 1001 86380 86390 1
501555 99501555 1001 86380 86390 1
501256 99501256 1001 86380 86390 1
501232 99501232 1001 86380 86390 1
501379 99501379 1001 86380 86390 1
501083 99501083 1001 86380 86390 1
501097 99501097 1001 86380 86390 1
501046 99501046 1001 86380 86390 1
501116 99501116 1001 86380 86390 1
501724 99501724 1001 86380 86390 1
502441 99502441 1001 86380 86390 1
502242 99502242 1001 86380 86390 1
502180 99502180 1001 86380 86390 1
502039 99502039 1001 86380 86390 1
502002 99502002 1001 86380 86390 1
502042 99502042 1001 86380 86390 1
501890 99501890 1001 86380 86390 1
501945 99501945 1001 86380 86390 1
502658 99502658 1001 86380 86390 1
502636 99502636 1001 86380 86390 1
503152 99503152 1001 86380 86390 1
503457 99503457 1001 86380 86390 1
503967 99503967 1001 86380 86390 1
503896 99503896 1001 86380 86390 1
504175 99504175 1001 86380 86390 1
504164 99504164 1001 86380 86390 1
504881 99504881 1001 86380 86390 1
504656 99504656 1001 86380 86390 1
504516 99504516 1001 86380 86390 1
505072 99505072 1001 86380 86390 1
505716 99505716 1001 86380 86390 1
505679 99505679 1001 86380 86390 1
505449 99505449 1001 86380 86390 1
505356 99505356 1001 86380 86390 1
505352 99505352 1001 86380 86390 1
506512 99506512 1001 86380 86390 1
506425 99506425 1001 86380 86390 1
506204 99506204 1001 86380 86390 1
506374 99506374 1001 86380 86390 1
506271 99506271 1001 86380 86390 1
506674 99506674 1001 86380 86390 1
506678 99506678 1001 86380 86390 1
507332 99507332 1001 86380 86390 1
507334 99507334 1001 86380 86390 1
507300 99507300 1001 86380 86390 1
507180 99507180 1001 86380 86390 1
507177 99507177 1001 86380 86390 1
506880 99506880 1001 86380 86390 1
507218 99507218 1001 86380 86390 1
507514 99507514 1001 86380 86390 1
507489 99507489 1001 86380 86390 1
507927 99507927 1001 86380 86390 1
507839 99507839 1001 86380 86390 1
508887 99508887 1001 86380 86390 1
508742 99508742 1001 86380 86390 1
508603 99508603 1001 86380 86390 1
509596 99509596 1001 86380 86390 1
509370 99509370 1001 86380 86390 1
509466 99509466 1001 86380 86390 1
509354 99509354 1001 86380 86390 1
510004 99510004 1001 86380 86390 1
510097 99510097 1001 86380 86390 1
510573 99510573 1001 86380 86390 1
510475 99510475 1001 86380 86390 1
510426 99510426 1001 86380 86390 1
510249 99510249 1001 86380 86390 1
510265 99510265 1001 86380 86390 1
510778 99510778 1001 86380 86390 1
511458 99511458 1001 86380 86390 1
511322 99511322 1001 86380 86390 1
511178 99511178 1001 86380 86390 1
511024 99511024 1001 86380 86390 1
511115 99511115 1001 86380 86390 1
510935 99510935 1001 86380 86390 1
511680 99511680 1001 86380 86390 1
512316 99512316 1001 86380 86390 1
512296 99512296 1001 86380 86390 1
512375 99512375 1001 86380 86390 1
512025 99512025 1001 86380 86390 1
511808 99511808 1001 86380 86390 1
512433 99512433 1001 86380 86390 1
513103 99513103 1001 86380 86390 1
513150 99513150 1001 86380 86390 1
513360 99513360 1001 86380 86390 1
513830 99513830 1001 86380 86390 1
513935 99513935 1001 86380 86390 1
513820 99513820 1001 86380 86390 1
513607 99513607 1001 86380 86390 1
514085 99514085 1001 86380 86390 1
514715 99514715 1001 86380 86390 1
514824 99514824 1001 86380 86390 1
514814 99514814 1001 86380 86390 1
514877 99514877 1001 86380 86390 1
515546 99515546 1001 86380 86390 1
515661 99515661 1001 86380 86390 1
515614 99515614 1001 86380 86390 1
515490 99515490 1001 86380 86390 1
515215 99515215 1001 86380 86390 1
516488 99516488 1001 86380 86390 1
516109 99516109 1001 86380 86390 1
516302 99516302 1001 86380 86390 1
515988 99515988 1001 86380 86390 1
516700 99516700 1001 86380 86390 1
517184 99517184 1001 86380 86390 1
517078 99517078 1001 86380 86390 1
517106 99517106 1001 86380 86390 1
517017 99517017 1001 86380 86390 1
517116 99517116 1001 86380 86390 1
516858 99516858 1001 86380 86390 1
516877 99516877 1001 86380 86390 1
516725 99516725 1001 86380 86390 1
517515 99517515 1001 86380 86390 1
518078 99518078 1001 86380 86390 1
517608 99517608 1001 86380 86390 1
517711 99517711 1001 86380 86390 1
517668 99517668 1001 86380 86390 1
518212 99518212 1001 86380 86390 1
518820 99518820 1001 86380 86390 1
518865 99518865 1001 86380 86390 1
518748 99518748 1001 86380 86390 1
519167 99519167 1001 86380 86390 1
519165 99519165 1001 86380 86390 1
519702 99519702 1001 86380 86390 1
519716 99519716 1001 86380 86390 1
519559 99519559 1001 86380 86390 1
519593 99519593 1001 86380 86390 1
519490 99519490 1001 86380 86390 1
519309 99519309 1001 86380 86390 1
519206 99519206 1001 86380 86390 1
519330 99519330 1001 86380 86390 1
519293 99519293 1001 86380 86390 1
519859 99519859 1001 86380 86390 1
520576 99520576 1001 86380 86390 1
520510 99520510 1001 86380 86390 1
520318 99520318 1001 86380 86390 1
520079 99520079 1001 86380 86390 1
520682 99520682 1001 86380 86390 1
520750 99520750 1001 86380 86390 1
521447 99521447 1001 86380 86390 1
521269 99521269 1001 86380 86390 1
521189 99521189 1001 86380 86390 1
521003 99521003 1001 86380 86390 1
521018 99521018 1001 86380 86390 1
520954 99520954 1001 86380 86390 1
520851 99520851 1001 86380 86390 1
520891 99520891 1001 86380 86390 1
520865 99520865 1001 86380 86390 1
521661 99521661 1001 86380 86390 1
521639 99521639 1001 86380 86390 1
522191 99522191 1001 86380 86390 1
522290 99522290 1001 86380 86390 1
521724 99521724 1001 86380 86390 1
521673 99521673 1001 86380 86390 1
521772 99521772 1001 86380 86390 1
522476 99522476 1001 86380 86390 1
522377 99522377 1001 86380 86390 1
523087 99523087 1001 86380 86390 1
522609 99522609 1001 86380 86390 1
523273 99523273 1001 86380 86390 1
523621 99523621 1001 86380 86390 1
523439 99523439 1001 86380 86390 1
524747 99524747 1001 86380 86390 1
524538 99524538 1001 86380 86390 1
524551 99524551 1001 86380 86390 1
524433 99524433 1001 86380 86390 1
524524 99524524 1001 86380 86390 1
524340 99524340 1001 86380 86390 1
524853 99524853 1001 86380 86390 1
525597 99525597 1001 86380 86390 1
525433 99525433 1001 86380 86390 1
525408 99525408 1001 86380 86390 1
525488 99525488 1001 86380 86390 1
525594 99525594 1001 86380 86390 1
525348 99525348 1001 86380 86390 1
525804 99525804 1001 86380 86390 1
526993 99526993 1001 86380 86390 1
526635 99526635 1001 86380 86390 1
527946 99527946 1001 86380 86390 1
528025 99528025 1001 86380 86390 1
527774 99527774 1001 86380 86390 1
527815 99527815 1001 86380 86390 1
527637 99527637 1001 86380 86390 1
527643 99527643 1001 86380 86390 1
528166 99528166 1001 86380 86390 1
528205 99528205 1001 86380 86390 1
528746 99528746 1001 86380 86390 1
528761 99528761 1001 86380 86390 1
528764 99528764 1001 86380 86390 1
528790 99528790 1001 86380 86390 1
528844 99528844 1001 86380 86390 1
528592 99528592 1001 86380 86390 1
528689 99528689 1001 86380 86390 1
528626 99528626 1001 86380 86390 1
528551 99528551 1001 86380 86390 1
528565 99528565 1001 86380 86390 1
529694 99529694 1001 86380 86390 1
529282 99529282 1001 86380 86390 1
529248 99529248 1001 86380 86390 1
529764 99529764 1001 86380 86390 1
529835 99529835 1001 86380 86390 1
530414 99530414 1001 86380 86390 1
530415 99530415 1001 86380 86390 1
530192 99530192 1001 86380 86390 1
530649 99530649 1001 86380 86390 1
531306 99531306 1001 86380 86390 1
531191 99531191 1001 86380 86390 1
531174 99531174 1001 86380 86390 1
531058 99531058 1001 86380 86390 1
531072 99531072 1001 86380 86390 1
531001 99531001 1001 86380 86390 1
531040 99531040 1001 86380 86390 1
530901 99530901 1001 86380 86390 1
530933 99530933 1001 86380 86390 1
530844 99530844 1001 86380 86390 1
531561 99531561 1001 86380 86390 1
531550 99531550 1001 86380 86390 1
531500 99531500 1001 86380 86390 1
531556 99531556 1001 86380 86390 1
532091 99532091 1001 86380 86390 1
531971 99531971 1001 86380 86390 1
531933 99531933 1001 86380 86390 1
531720 99531720 1001 86380 86390 1
531603 99531603 1001 86380 86390 1
531747 99531747 1001 86380 86390 1
531723 99531723 1001 86380 86390 1
532260 99532260 1001 86380 86390 1
532340 99532340 1001 86380 86390 1
532290 99532290 1001 86380 86390 1
533020 99533020 1001 86380 86390 1
532712 99532712 1001 86380 86390 1
532764 99532764 1001 86380 86390 1
532796 99532796 1001 86380 86390 1
532457 99532457 1001 86380 86390 1
532497 99532497 1001 86380 86390 1
533253 99533253 1001 86380 86390 1
533871 99533871 1001 86380 86390 1
533864 99533864 1001 86380 86390 1
534527 99534527 1001 86380 86390 1
534593 99534593 1001 86380 86390 1
534439 99534439 1001 86380 86390 1
534343 99534343 1001 86380 86390 1
534218 99534218 1001 86380 86390 1
534143 99534143 1001 86380 86390 1
534240 99534240 1001 86380 86390 1
534100 99534100 1001 86380 86390 1
534854 99534854 1001 86380 86390 1
535507 99535507 1001 86380 86390 1
535345 99535345 1001 86380 86390 1
535373 99535373 1001 86380 86390 1
535484 99535484 1001 86380 86390 1
534980 99534980 1001 86380 86390 1
534994 99534994 1001 86380 86390 1
535009 99535009 1001 86380 86390 1
534998 99534998 1001 86380 86390 1
534890 99534890 1001 86380 86390 1
535561 99535561 1001 86380 86390 1
535605 99535605 1001 86380 86390 1
536186 99536186 1001 86380 86390 1
536280 99536280 1001 86380 86390 1
536244 99536244 1001 86380 86390 1
535822 99535822 1001 86380 86390 1
535888 99535888 1001 86380 86390 1
535879 99535879 1001 86380 86390 1
535751 99535751 1001 86380 86390 1
536541 99536541 1001 86380 86390 1
536522 99536522 1001 86380 86390 1
536436 99536436 1001 86380 86390 1
537154 99537154 1001 86380 86390 1
536776 99536776 1001 86380 86390 1
536907 99536907 1001 86380 86390 1
536562 99536562 1001 86380 86390 1
536680 99536680 1001 86380 86390 1
537189 99537189 1001 86380 86390 1
537361 99537361 1001 86380 86390 1
537663 99537663 1001 86380 86390 1
537501 99537501 1001 86380 86390 1
537386 99537386 1001 86380 86390 1
537493 99537493 1001 86380 86390 1
537429 99537429 1001 86380 86390 1
537456 99537456 1001 86380 86390 1
538621 99538621 1001 86380 86390 1
538427 99538427 1001 86380 86390 1
538415 99538415 1001 86380 86390 1
538489 99538489 1001 86380 86390 1
538232 99538232 1001 86380 86390 1
538269 99538269 1001 86380 86390 1
538937 99538937 1001 86380 86390 1
538938 99538938 1001 86380 86390 1
538849 99538849 1001 86380 86390 1
539270 99539270 1001 86380 86390 1
539060 99539060 1001 86380 86390 1
539101 99539101 1001 86380 86390 1
539667 99539667 1001 86380 86390 1
539733 99539733 1001 86380 86390 1
539838 99539838 1001 86380 86390 1
540266 99540266 1001 86380 86390 1
540217 99540217 1001 86380 86390 1
540193 99540193 1001 86380 86390 1
539865 99539865 1001 86380 86390 1
540542 99540542 1001 86380 86390 1
541155 99541155 1001 86380 86390 1
540967 99540967 1001 86380 86390 1
540676 99540676 1001 86380 86390 1
540823 99540823 1001 86380 86390 1
541465 99541465 1001 86380 86390 1
541457 99541457 1001 86380 86390 1
541977 99541977 1001 86380 86390 1
542077 99542077 1001 86380 86390 1
541753 99541753 1001 86380 86390 1
541857 99541857 1001 86380 86390 1
541693 99541693 1001 86380 86390 1
542207 99542207 1001 86380 86390 1
542250 99542250 1001 86380 86390 1
542869 99542869 1001 86380 86390 1
542776 99542776 1001 86380 86390 1
542667 99542667 1001 86380 86390 1
542616 99542616 1001 86380 86390 1
542523 99542523 1001 86380 86390 1
543113 99543113 1001 86380 86390 1
543041 99543041 1001 86380 86390 1
543122 99543122 1001 86380 86390 1
543452 99543452 1001 86380 86390 1
543487 99543487 1001 86380 86390 1
543282 99543282 1001 86380 86390 1
543211 99543211 1001 86380 86390 1
543860 99543860 1001 86380 86390 1
543941 99543941 1001 86380 86390 1
543787 99543787 1001 86380 86390 1
543907 99543907 1001 86380 86390 1
544463 99544463 1001 86380 86390 1
544584 99544584 1001 86380 86390 1
544480 99544480 1001 86380 86390 1
517108 516 1002 31350 34114 1
536751 660 1002 44369 45260 1
400250 99400250 1001 86380 86390 1
400335 99400335 1001 86380 86390 1
400586 99400586 1001 86380 86390 1
400729 99400729 1001 86380 86390 1
400757 99400757 1001 86380 86390 1
400987 99400987 1001 86380 86390 1
401206 99401206 1001 86380 86390 1
401246 99401246 1001 86380 86390 1
402358 99402358 1001 86380 86390 1
402420 99402420 1001 86380 86390 1
402410 99402410 1001 86380 86390 1
403005 99403005 1001 86380 86390 1
404448 99404448 1001 86380 86390 1
404551 99404551 1001 86380 86390 1
404536 99404536 1001 86380 86390 1
404702 99404702 1001 86380 86390 1
404753 99404753 1001 86380 86390 1
405236 99405236 1001 86380 86390 1
405418 99405418 1001 86380 86390 1
405872 99405872 1001 86380 86390 1
406480 99406480 1001 86380 86390 1
406902 99406902 1001 86380 86390 1
407074 99407074 1001 86380 86390 1
407394 99407394 1001 86380 86390 1
407828 99407828 1001 86380 86390 1
408409 99408409 1001 86380 86390 1
408578 99408578 1001 86380 86390 1
408592 99408592 1001 86380 86390 1
408693 99408693 1001 86380 86390 1
409659 99409659 1001 86380 86390 1
409753 99409753 1001 86380 86390 1
410095 99410095 1001 86380 86390 1
410225 99410225 1001 86380 86390 1
410651 99410651 1001 86380 86390 1
410646 99410646 1001 86380 86390 1
410845 99410845 1001 86380 86390 1
411259 99411259 1001 86380 86390 1
411272 99411272 1001 86380 86390 1
413457 99413457 1001 86380 86390 1
413612 99413612 1001 86380 86390 1
413213 99413213 1001 86380 86390 1
413921 99413921 1001 86380 86390 1
413814 99413814 1001 86380 86390 1
413741 99413741 1001 86380 86390 1
413744 99413744 1001 86380 86390 1
415078 99415078 1001 86380 86390 1
414893 99414893 1001 86380 86390 1
414608 99414608 1001 86380 86390 1
416831 99416831 1001 86380 86390 1
416579 99416579 1001 86380 86390 1
416363 99416363 1001 86380 86390 1
417384 99417384 1001 86380 86390 1
417265 99417265 1001 86380 86390 1
417480 99417480 1001 86380 86390 1
418350 99418350 1001 86380 86390 1
417619 99417619 1001 86380 86390 1
417624 99417624 1001 86380 86390 1
419129 99419129 1001 86380 86390 1
420319 99420319 1001 86380 86390 1
420293 99420293 1001 86380 86390 1
419873 99419873 1001 86380 86390 1
419876 99419876 1001 86380 86390 1
419489 99419489 1001 86380 86390 1
422082 99422082 1001 86380 86390 1
420896 99420896 1001 86380 86390 1
422508 99422508 1001 86380 86390 1
423085 99423085 1001 86380 86390 1
423287 99423287 1001 86380 86390 1
422960 99422960 1001 86380 86390 1
423219 99423219 1001 86380 86390 1
423186 99423186 1001 86380 86390 1
423261 99423261 1001 86380 86390 1
423805 99423805 1001 86380 86390 1
425298 99425298 1001 86380 86390 1
424207 99424207 1001 86380 86390 1
424474 99424474 1001 86380 86390 1
427055 99427055 1001 86380 86390 1
426799 99426799 1001 86380 86390 1
426659 99426659 1001 86380 86390 1
427236 99427236 1001 86380 86390 1
427521 99427521 1001 86380 86390 1
427335 99427335 1001 86380 86390 1
428515 99428515 1001 86380 86390 1
428550 99428550 1001 86380 86390 1
428628 99428628 1001 86380 86390 1
428118 99428118 1001 86380 86390 1
428152 99428152 1001 86380 86390 1
428223 99428223 1001 86380 86390 1
427779 99427779 1001 86380 86390 1
429015 99429015 1001 86380 86390 1
428907 99428907 1001 86380 86390 1
428922 99428922 1001 86380 86390 1
428973 99428973 1001 86380 86390 1
428974 99428974 1001 86380 86390 1
428807 99428807 1001 86380 86390 1
429974 99429974 1001 86380 86390 1
430037 99430037 1001 86380 86390 1
429707 99429707 1001 86380 86390 1
429863 99429863 1001 86380 86390 1
429899 99429899 1001 86380 86390 1
429293 99429293 1001 86380 86390 1
429498 99429498 1001 86380 86390 1
429262 99429262 1001 86380 86390 1
430705 99430705 1001 86380 86390 1
430499 99430499 1001 86380 86390 1
430394 99430394 1001 86380 86390 1
431331 99431331 1001 86380 86390 1
430828 99430828 1001 86380 86390 1
431250 99431250 1001 86380 86390 1
432345 99432345 1001 86380 86390 1
433708 99433708 1001 86380 86390 1
433016 99433016 1001 86380 86390 1
432845 99432845 1001 86380 86390 1
432775 99432775 1001 86380 86390 1
434092 99434092 1001 86380 86390 1
434001 99434001 1001 86380 86390 1
435354 99435354 1001 86380 86390 1
434755 99434755 1001 86380 86390 1
435795 99435795 1001 86380 86390 1
435616 99435616 1001 86380 86390 1
436791 99436791 1001 86380 86390 1
437015 99437015 1001 86380 86390 1
436684 99436684 1001 86380 86390 1
436604 99436604 1001 86380 86390 1
436649 99436649 1001 86380 86390 1
436699 99436699 1001 86380 86390 1
435907 99435907 1001 86380 86390 1
300002 99300002 1001 86380 86390 1
300577 99300577 1001 86380 86390 1
300650 99300650 1001 86380 86390 1
300348 99300348 1001 86380 86390 1
300481 99300481 1001 86380 86390 1
300252 99300252 1001 86380 86390 1
300778 99300778 1001 86380 86390 1
300108 99300108 1001 86380 86390 1
300811 99300811 1001 86380 86390 1
301483 99301483 1001 86380 86390 1
301434 99301434 1001 86380 86390 1
301319 99301319 1001 86380 86390 1
300999 99300999 1001 86380 86390 1
300981 99300981 1001 86380 86390 1
301059 99301059 1001 86380 86390 1
301137 99301137 1001 86380 86390 1
300997 99300997 1001 86380 86390 1
301916 99301916 1001 86380 86390 1
302406 99302406 1001 86380 86390 1
303092 99303092 1001 86380 86390 1
302841 99302841 1001 86380 86390 1
303262 99303262 1001 86380 86390 1
303747 99303747 1001 86380 86390 1
304149 99304149 1001 86380 86390 1
304234 99304234 1001 86380 86390 1
304684 99304684 1001 86380 86390 1
304603 99304603 1001 86380 86390 1
304479 99304479 1001 86380 86390 1
304612 99304612 1001 86380 86390 1
304587 99304587 1001 86380 86390 1
304983 99304983 1001 86380 86390 1
305522 99305522 1001 86380 86390 1
305434 99305434 1001 86380 86390 1
305319 99305319 1001 86380 86390 1
305271 99305271 1001 86380 86390 1
305147 99305147 1001 86380 86390 1
305265 99305265 1001 86380 86390 1
500120 99500120 1001 86380 86390 1
500031 99500031 1001 86380 86390 1
500775 99500775 1001 86380 86390 1
500665 99500665 1001 86380 86390 1
500519 99500519 1001 86380 86390 1
500485 99500485 1001 86380 86390 1
500422 99500422 1001 86380 86390 1
500217 99500217 1001 86380 86390 1
500855 99500855 1001 86380 86390 1
501513 99501513 1001 86380 86390 1
501543 99501543 1001 86380 86390 1
501443 99501443 1001 86380 86390 1
501560 99501560 1001 86380 86390 1
501087 99501087 1001 86380 86390 1
501063 99501063 1001 86380 86390 1
501740 99501740 1001 86380 86390 1
501731 99501731 1001 86380 86390 1
501673 99501673 1001 86380 86390 1
501803 99501803 1001 86380 86390 1
502289 99502289 1001 86380 86390 1
502269 99502269 1001 86380 86390 1
501910 99501910 1001 86380 86390 1
502034 99502034 1001 86380 86390 1
501882 99501882 1001 86380 86390 1
502652 99502652 1001 86380 86390 1
503038 99503038 1001 86380 86390 1
502935 99502935 1001 86380 86390 1
502937 99502937 1001 86380 86390 1
503082 99503082 1001 86380 86390 1
502754 99502754 1001 86380 86390 1
502848 99502848 1001 86380 86390 1
503353 99503353 1001 86380 86390 1
503381 99503381 1001 86380 86390 1
504004 99504004 1001 86380 86390 1
504009 99504009 1001 86380 86390 1
504076 99504076 1001 86380 86390 1
503708 99503708 1001 86380 86390 1
503791 99503791 1001 86380 86390 1
503818 99503818 1001 86380 86390 1
503669 99503669 1001 86380 86390 1
503619 99503619 1001 86380 86390 1
504296 99504296 1001 86380 86390 1
504842 99504842 1001 86380 86390 1
504762 99504762 1001 86380 86390 1
504541 99504541 1001 86380 86390 1
504375 99504375 1001 86380 86390 1
504341 99504341 1001 86380 86390 1
505605 99505605 1001 86380 86390 1
505649 99505649 1001 86380 86390 1
505481 99505481 1001 86380 86390 1
505559 99505559 1001 86380 86390 1
505306 99505306 1001 86380 86390 1
505238 99505238 1001 86380 86390 1
505820 99505820 1001 86380 86390 1
505924 99505924 1001 86380 86390 1
505822 99505822 1001 86380 86390 1
506400 99506400 1001 86380 86390 1
505981 99505981 1001 86380 86390 1
506771 99506771 1001 86380 86390 1
506784 99506784 1001 86380 86390 1
507288 99507288 1001 86380 86390 1
507082 99507082 1001 86380 86390 1
507186 99507186 1001 86380 86390 1
506969 99506969 1001 86380 86390 1
506988 99506988 1001 86380 86390 1
506849 99506849 1001 86380 86390 1
507568 99507568 1001 86380 86390 1
507558 99507558 1001 86380 86390 1
508099 99508099 1001 86380 86390 1
508177 99508177 1001 86380 86390 1
508051 99508051 1001 86380 86390 1
508052 99508052 1001 86380 86390 1
507941 99507941 1001 86380 86390 1
507916 99507916 1001 86380 86390 1
508014 99508014 1001 86380 86390 1
507763 99507763 1001 86380 86390 1
508452 99508452 1001 86380 86390 1
508313 99508313 1001 86380 86390 1
508305 99508305 1001 86380 86390 1
508480 99508480 1001 86380 86390 1
508649 99508649 1001 86380 86390 1
508600 99508600 1001 86380 86390 1
508642 99508642 1001 86380 86390 1
508656 99508656 1001 86380 86390 1
509259 99509259 1001 86380 86390 1
509850 99509850 1001 86380 86390 1
509770 99509770 1001 86380 86390 1
509657 99509657 1001 86380 86390 1
509636 99509636 1001 86380 86390 1
509521 99509521 1001 86380 86390 1
509534 99509534 1001 86380 86390 1
509694 99509694 1001 86380 86390 1
509310 99509310 1001 86380 86390 1
509963 99509963 1001 86380 86390 1
510015 99510015 1001 86380 86390 1
510100 99510100 1001 86380 86390 1
509920 99509920 1001 86380 86390 1
510380 99510380 1001 86380 86390 1
510409 99510409 1001 86380 86390 1
510361 99510361 1001 86380 86390 1
510183 99510183 1001 86380 86390 1
510145 99510145 1001 86380 86390 1
510124 99510124 1001 86380 86390 1
510853 99510853 1001 86380 86390 1
510738 99510738 1001 86380 86390 1
510924 99510924 1001 86380 86390 1
510926 99510926 1001 86380 86390 1
511499 99511499 1001 86380 86390 1
511448 99511448 1001 86380 86390 1
511474 99511474 1001 86380 86390 1
511264 99511264 1001 86380 86390 1
511033 99511033 1001 86380 86390 1
511596 99511596 1001 86380 86390 1
511597 99511597 1001 86380 86390 1
512291 99512291 1001 86380 86390 1
512201 99512201 1001 86380 86390 1
512232 99512232 1001 86380 86390 1
511992 99511992 1001 86380 86390 1
511916 99511916 1001 86380 86390 1
512442 99512442 1001 86380 86390 1
513077 99513077 1001 86380 86390 1
513093 99513093 1001 86380 86390 1
512973 99512973 1001 86380 86390 1
512827 99512827 1001 86380 86390 1
512780 99512780 1001 86380 86390 1
512596 99512596 1001 86380 86390 1
513240 99513240 1001 86380 86390 1
513877 99513877 1001 86380 86390 1
514001 99514001 1001 86380 86390 1
513957 99513957 1001 86380 86390 1
513857 99513857 1001 86380 86390 1
513480 99513480 1001 86380 86390 1
513547 99513547 1001 86380 86390 1
514112 99514112 1001 86380 86390 1
514684 99514684 1001 86380 86390 1
514725 99514725 1001 86380 86390 1
514453 99514453 1001 86380 86390 1
514382 99514382 1001 86380 86390 1
514423 99514423 1001 86380 86390 1
514428 99514428 1001 86380 86390 1
514959 99514959 1001 86380 86390 1
515033 99515033 1001 86380 86390 1
515418 99515418 1001 86380 86390 1
515471 99515471 1001 86380 86390 1
515447 99515447 1001 86380 86390 1
515279 99515279 1001 86380 86390 1
515233 99515233 1001 86380 86390 1
515109 99515109 1001 86380 86390 1
515202 99515202 1001 86380 86390 1
515735 99515735 1001 86380 86390 1
515820 99515820 1001 86380 86390 1
516321 99516321 1001 86380 86390 1
516469 99516469 1001 86380 86390 1
516162 99516162 1001 86380 86390 1
516272 99516272 1001 86380 86390 1
516288 99516288 1001 86380 86390 1
516185 99516185 1001 86380 86390 1
516059 99516059 1001 86380 86390 1
515919 99515919 1001 86380 86390 1
516080 99516080 1001 86380 86390 1
516577 99516577 1001 86380 86390 1
516604 99516604 1001 86380 86390 1
516566 99516566 1001 86380 86390 1
517275 99517275 1001 86380 86390 1
517254 99517254 1001 86380 86390 1
516732 99516732 1001 86380 86390 1
516889 99516889 1001 86380 86390 1
517433 99517433 1001 86380 86390 1
517435 99517435 1001 86380 86390 1
518008 99518008 1001 86380 86390 1
518113 99518113 1001 86380 86390 1
517974 99517974 1001 86380 86390 1
517880 99517880 1001 86380 86390 1
517793 99517793 1001 86380 86390 1
517769 99517769 1001 86380 86390 1
517664 99517664 1001 86380 86390 1
518236 99518236 1001 86380 86390 1
518346 99518346 1001 86380 86390 1
518933 99518933 1001 86380 86390 1
518630 99518630 1001 86380 86390 1
518703 99518703 1001 86380 86390 1
518463 99518463 1001 86380 86390 1
518547 99518547 1001 86380 86390 1
519083 99519083 1001 86380 86390 1
519136 99519136 1001 86380 86390 1
519048 99519048 1001 86380 86390 1
519506 99519506 1001 86380 86390 1
519387 99519387 1001 86380 86390 1
519298 99519298 1001 86380 86390 1
519396 99519396 1001 86380 86390 1
519824 99519824 1001 86380 86390 1
519931 99519931 1001 86380 86390 1
519836 99519836 1001 86380 86390 1
520463 99520463 1001 86380 86390 1
520424 99520424 1001 86380 86390 1
520113 99520113 1001 86380 86390 1
520133 99520133 1001 86380 86390 1
520650 99520650 1001 86380 86390 1
520728 99520728 1001 86380 86390 1
520735 99520735 1001 86380 86390 1
520688 99520688 1001 86380 86390 1
521170 99521170 1001 86380 86390 1
521117 99521117 1001 86380 86390 1
522232 99522232 1001 86380 86390 1
521696 99521696 1001 86380 86390 1
522329 99522329 1001 86380 86390 1
522958 99522958 1001 86380 86390 1
522934 99522934 1001 86380 86390 1
522852 99522852 1001 86380 86390 1
522884 99522884 1001 86380 86390 1
523271 99523271 1001 86380 86390 1
523143 99523143 1001 86380 86390 1
523248 99523248 1001 86380 86390 1
523714 99523714 1001 86380 86390 1
523326 99523326 1001 86380 86390 1
523329 99523329 1001 86380 86390 1
523502 99523502 1001 86380 86390 1
524102 99524102 1001 86380 86390 1
524736 99524736 1001 86380 86390 1
524661 99524661 1001 86380 86390 1
524714 99524714 1001 86380 86390 1
524488 99524488 1001 86380 86390 1
524508 99524508 1001 86380 86390 1
524251 99524251 1001 86380 86390 1
524304 99524304 1001 86380 86390 1
525407 99525407 1001 86380 86390 1
525551 99525551 1001 86380 86390 1
525426 99525426 1001 86380 86390 1
525224 99525224 1001 86380 86390 1
525349 99525349 1001 86380 86390 1
525222 99525222 1001 86380 86390 1
525015 99525015 1001 86380 86390 1
525646 99525646 1001 86380 86390 1
525721 99525721 1001 86380 86390 1
526422 99526422 1001 86380 86390 1
526323 99526323 1001 86380 86390 1
526315 99526315 1001 86380 86390 1
526159 99526159 1001 86380 86390 1
526125 99526125 1001 86380 86390 1
525931 99525931 1001 86380 86390 1
525872 99525872 1001 86380 86390 1
525850 99525850 1001 86380 86390 1
527120 99527120 1001 86380 86390 1
527128 99527128 1001 86380 86390 1
526982 99526982 1001 86380 86390 1
527015 99527015 1001 86380 86390 1
526861 99526861 1001 86380 86390 1
527286 99527286 1001 86380 86390 1
527878 99527878 1001 86380 86390 1
527704 99527704 1001 86380 86390 1
527682 99527682 1001 86380 86390 1
527775 99527775 1001 86380 86390 1
527500 99527500 1001 86380 86390 1
528201 99528201 1001 86380 86390 1
528120 99528120 1001 86380 86390 1
528851 99528851 1001 86380 86390 1
528368 99528368 1001 86380 86390 1
529094 99529094 1001 86380 86390 1
528972 99528972 1001 86380 86390 1
529077 99529077 1001 86380 86390 1
529583 99529583 1001 86380 86390 1
529230 99529230 1001 86380 86390 1
529808 99529808 1001 86380 86390 1
529798 99529798 1001 86380 86390 1
529890 99529890 1001 86380 86390 1
529748 99529748 1001 86380 86390 1
530368 99530368 1001 86380 86390 1
530227 99530227 1001 86380 86390 1
530333 99530333 1001 86380 86390 1
530346 99530346 1001 86380 86390 1
530178 99530178 1001 86380 86390 1
530055 99530055 1001 86380 86390 1
529952 99529952 1001 86380 86390 1
530058 99530058 1001 86380 86390 1
530616 99530616 1001 86380 86390 1
531293 99531293 1001 86380 86390 1
531216 99531216 1001 86380 86390 1
531271 99531271 1001 86380 86390 1
531284 99531284 1001 86380 86390 1
531166 99531166 1001 86380 86390 1
530954 99530954 1001 86380 86390 1
530795 99530795 1001 86380 86390 1
530848 99530848 1001 86380 86390 1
531488 99531488 1001 86380 86390 1
532031 99532031 1001 86380 86390 1
532124 99532124 1001 86380 86390 1
532197 99532197 1001 86380 86390 1
531870 99531870 1001 86380 86390 1
531896 99531896 1001 86380 86390 1
531977 99531977 1001 86380 86390 1
531788 99531788 1001 86380 86390 1
532225 99532225 1001 86380 86390 1
532533 99532533 1001 86380 86390 1
532615 99532615 1001 86380 86390 1
532434 99532434 1001 86380 86390 1
533042 99533042 1001 86380 86390 1
533679 99533679 1001 86380 86390 1
533735 99533735 1001 86380 86390 1
533520 99533520 1001 86380 86390 1
533972 99533972 1001 86380 86390 1
534607 99534607 1001 86380 86390 1
534449 99534449 1001 86380 86390 1
534851 99534851 1001 86380 86390 1
534738 99534738 1001 86380 86390 1
534948 99534948 1001 86380 86390 1
535517 99535517 1001 86380 86390 1
536299 99536299 1001 86380 86390 1
536134 99536134 1001 86380 86390 1
536176 99536176 1001 86380 86390 1
535926 99535926 1001 86380 86390 1
535940 99535940 1001 86380 86390 1
535800 99535800 1001 86380 86390 1
536442 99536442 1001 86380 86390 1
537069 99537069 1001 86380 86390 1
537044 99537044 1001 86380 86390 1
536609 99536609 1001 86380 86390 1
536687 99536687 1001 86380 86390 1
536718 99536718 1001 86380 86390 1
537952 99537952 1001 86380 86390 1
537853 99537853 1001 86380 86390 1
537906 99537906 1001 86380 86390 1
537757 99537757 1001 86380 86390 1
537414 99537414 1001 86380 86390 1
538088 99538088 1001 86380 86390 1
538745 99538745 1001 86380 86390 1
538409 99538409 1001 86380 86390 1
538928 99538928 1001 86380 86390 1
539001 99539001 1001 86380 86390 1
539543 99539543 1001 86380 86390 1
539531 99539531 1001 86380 86390 1
539532 99539532 1001 86380 86390 1
539347 99539347 1001 86380 86390 1
539757 99539757 1001 86380 86390 1
539751 99539751 1001 86380 86390 1
539791 99539791 1001 86380 86390 1
540120 99540120 1001 86380 86390 1
539982 99539982 1001 86380 86390 1
540011 99540011 1001 86380 86390 1
540574 99540574 1001 86380 86390 1
540728 99540728 1001 86380 86390 1
541329 99541329 1001 86380 86390 1
541402 99541402 1001 86380 86390 1
542043 99542043 1001 86380 86390 1
542097 99542097 1001 86380 86390 1
541760 99541760 1001 86380 86390 1
541800 99541800 1001 86380 86390 1
541727 99541727 1001 86380 86390 1
541691 99541691 1001 86380 86390 1
542312 99542312 1001 86380 86390 1
542304 99542304 1001 86380 86390 1
542204 99542204 1001 86380 86390 1
542893 99542893 1001 86380 86390 1
542706 99542706 1001 86380 86390 1
542564 99542564 1001 86380 86390 1
542596 99542596 1001 86380 86390 1
543042 99543042 1001 86380 86390 1
543618 99543618 1001 86380 86390 1
543711 99543711 1001 86380 86390 1
543660 99543660 1001 86380 86390 1
543586 99543586 1001 86380 86390 1
543728 99543728 1001 86380 86390 1
543365 99543365 1001 86380 86390 1
543289 99543289 1001 86380 86390 1
544534 99544534 1001 86380 86390 1
544433 99544433 1001 86380 86390 1
544450 99544450 1001 86380 86390 1
544516 99544516 1001 86380 86390 1
544211 99544211 1001 86380 86390 1
544344 99544344 1001 86380 86390 1
544311 99544311 1001 86380 86390 1
543986 99543986 1001 86380 86390 1
544647 99544647 1001 86380 86390 1
544713 99544713 1001 86380 86390 1
400018 99400018 1001 86380 86390 1
400377 99400377 1001 86380 86390 1
400404 99400404 1001 86380 86390 1
400386 99400386 1001 86380 86390 1
400811 99400811 1001 86380 86390 1
400864 99400864 1001 86380 86390 1
400840 99400840 1001 86380 86390 1
402104 99402104 1001 86380 86390 1
402187 99402187 1001 86380 86390 1
402419 99402419 1001 86380 86390 1
402642 99402642 1001 86380 86390 1
403062 99403062 1001 86380 86390 1
403571 99403571 1001 86380 86390 1
403704 99403704 1001 86380 86390 1
403709 99403709 1001 86380 86390 1
404287 99404287 1001 86380 86390 1
404881 99404881 1001 86380 86390 1
404952 99404952 1001 86380 86390 1
404983 99404983 1001 86380 86390 1
405412 99405412 1001 86380 86390 1
405458 99405458 1001 86380 86390 1
405669 99405669 1001 86380 86390 1
405837 99405837 1001 86380 86390 1
405931 99405931 1001 86380 86390 1
407010 99407010 1001 86380 86390 1
407187 99407187 1001 86380 86390 1
407417 99407417 1001 86380 86390 1
408049 99408049 1001 86380 86390 1
408352 99408352 1001 86380 86390 1
408315 99408315 1001 86380 86390 1
408447 99408447 1001 86380 86390 1
409641 99409641 1001 86380 86390 1
409778 99409778 1001 86380 86390 1
410557 99410557 1001 86380 86390 1
410543 99410543 1001 86380 86390 1
410633 99410633 1001 86380 86390 1
411304 99411304 1001 86380 86390 1
411346 99411346 1001 86380 86390 1
411722 99411722 1001 86380 86390 1
412251 99412251 1001 86380 86390 1
412206 99412206 1001 86380 86390 1
412333 99412333 1001 86380 86390 1
413400 99413400 1001 86380 86390 1
413501 99413501 1001 86380 86390 1
412886 99412886 1001 86380 86390 1
412852 99412852 1001 86380 86390 1
413974 99413974 1001 86380 86390 1
415195 99415195 1001 86380 86390 1
414745 99414745 1001 86380 86390 1
414651 99414651 1001 86380 86390 1
414408 99414408 1001 86380 86390 1
414470 99414470 1001 86380 86390 1
415484 99415484 1001 86380 86390 1
415587 99415587 1001 86380 86390 1
416706 99416706 1001 86380 86390 1
416659 99416659 1001 86380 86390 1
416238 99416238 1001 86380 86390 1
415811 99415811 1001 86380 86390 1
417135 99417135 1001 86380 86390 1
417465 99417465 1001 86380 86390 1
418492 99418492 1001 86380 86390 1
418571 99418571 1001 86380 86390 1
417959 99417959 1001 86380 86390 1
418822 99418822 1001 86380 86390 1
418982 99418982 1001 86380 86390 1
419040 99419040 1001 86380 86390 1
418945 99418945 1001 86380 86390 1
420273 99420273 1001 86380 86390 1
420176 99420176 1001 86380 86390 1
420309 99420309 1001 86380 86390 1
420440 99420440 1001 86380 86390 1
419381 99419381 1001 86380 86390 1
420764 99420764 1001 86380 86390 1
421692 99421692 1001 86380 86390 1
421534 99421534 1001 86380 86390 1
420999 99420999 1001 86380 86390 1
422169 99422169 1001 86380 86390 1
422381 99422381 1001 86380 86390 1
423370 99423370 1001 86380 86390 1
423693 99423693 1001 86380 86390 1
423108 99423108 1001 86380 86390 1
422943 99422943 1001 86380 86390 1
423068 99423068 1001 86380 86390 1
423139 99423139 1001 86380 86390 1
423017 99423017 1001 86380 86390 1
422785 99422785 1001 86380 86390 1
422795 99422795 1001 86380 86390 1
423985 99423985 1001 86380 86390 1
423942 99423942 1001 86380 86390 1
423770 99423770 1001 86380 86390 1
423949 99423949 1001 86380 86390 1
423910 99423910 1001 86380 86390 1
425102 99425102 1001 86380 86390 1
425029 99425029 1001 86380 86390 1
425334 99425334 1001 86380 86390 1
425169 99425169 1001 86380 86390 1
424388 99424388 1001 86380 86390 1
424206 99424206 1001 86380 86390 1
425566 99425566 1001 86380 86390 1
425791 99425791 1001 86380 86390 1
426698 99426698 1001 86380 86390 1
426157 99426157 1001 86380 86390 1
427523 99427523 1001 86380 86390 1
428615 99428615 1001 86380 86390 1
428554 99428554 1001 86380 86390 1
428436 99428436 1001 86380 86390 1
428210 99428210 1001 86380 86390 1
428220 99428220 1001 86380 86390 1
428247 99428247 1001 86380 86390 1
427567 99427567 1001 86380 86390 1
427747 99427747 1001 86380 86390 1
428845 99428845 1001 86380 86390 1
430327 99430327 1001 86380 86390 1
429997 99429997 1001 86380 86390 1
430335 99430335 1001 86380 86390 1
429744 99429744 1001 86380 86390 1
429566 99429566 1001 86380 86390 1
429558 99429558 1001 86380 86390 1
430770 99430770 1001 86380 86390 1
430774 99430774 1001 86380 86390 1
430594 99430594 1001 86380 86390 1
430652 99430652 1001 86380 86390 1
430392 99430392 1001 86380 86390 1
430756 99430756 1001 86380 86390 1
431062 99431062 1001 86380 86390 1
431180 99431180 1001 86380 86390 1
431247 99431247 1001 86380 86390 1
432251 99432251 1001 86380 86390 1
432195 99432195 1001 86380 86390 1
433553 99433553 1001 86380 86390 1
433677 99433677 1001 86380 86390 1
433291 99433291 1001 86380 86390 1
432996 99432996 1001 86380 86390 1
433131 99433131 1001 86380 86390 1
432899 99432899 1001 86380 86390 1
433755 99433755 1001 86380 86390 1
434692 99434692 1001 86380 86390 1
434339 99434339 1001 86380 86390 1
434453 99434453 1001 86380 86390 1
434354 99434354 1001 86380 86390 1
435792 99435792 1001 86380 86390 1
435538 99435538 1001 86380 86390 1
437011 99437011 1001 86380 86390 1
436394 99436394 1001 86380 86390 1
436357 99436357 1001 86380 86390 1
436510 99436510 1001 86380 86390 1
436028 99436028 1001 86380 86390 1
436086 99436086 1001 86380 86390 1
300095 99300095 1001 86380 86390 1
300690 99300690 1001 86380 86390 1
300533 99300533 1001 86380 86390 1
300393 99300393 1001 86380 86390 1
300407 99300407 1001 86380 86390 1
300208 99300208 1001 86380 86390 1
300843 99300843 1001 86380 86390 1
300898 99300898 1001 86380 86390 1
300903 99300903 1001 86380 86390 1
301269 99301269 1001 86380 86390 1
301006 99301006 1001 86380 86390 1
301084 99301084 1001 86380 86390 1
301136 99301136 1001 86380 86390 1
301657 99301657 1001 86380 86390 1
301725 99301725 1001 86380 86390 1
302094 99302094 1001 86380 86390 1
301799 99301799 1001 86380 86390 1
301851 99301851 1001 86380 86390 1
301813 99301813 1001 86380 86390 1
302589 99302589 1001 86380 86390 1
303370 99303370 1001 86380 86390 1
303883 99303883 1001 86380 86390 1
303725 99303725 1001 86380 86390 1
303800 99303800 1001 86380 86390 1
303448 99303448 1001 86380 86390 1
304202 99304202 1001 86380 86390 1
304811 99304811 1001 86380 86390 1
304380 99304380 1001 86380 86390 1
304329 99304329 1001 86380 86390 1
304259 99304259 1001 86380 86390 1
304315 99304315 1001 86380 86390 1
305038 99305038 1001 86380 86390 1
304904 99304904 1001 86380 86390 1
305575 99305575 1001 86380 86390 1
305641 99305641 1001 86380 86390 1
305675 99305675 1001 86380 86390 1
305528 99305528 1001 86380 86390 1
305307 99305307 1001 86380 86390 1
305347 99305347 1001 86380 86390 1
305688 99305688 1001 86380 86390 1
500149 99500149 1001 86380 86390 1
500086 99500086 1001 86380 86390 1
500112 99500112 1001 86380 86390 1
500686 99500686 1001 86380 86390 1
500650 99500650 1001 86380 86390 1
500638 99500638 1001 86380 86390 1
500802 99500802 1001 86380 86390 1
500748 99500748 1001 86380 86390 1
500537 99500537 1001 86380 86390 1
500323 99500323 1001 86380 86390 1
500286 99500286 1001 86380 86390 1
500393 99500393 1001 86380 86390 1
500865 99500865 1001 86380 86390 1
501584 99501584 1001 86380 86390 1
501324 99501324 1001 86380 86390 1
501021 99501021 1001 86380 86390 1
502352 99502352 1001 86380 86390 1
502440 99502440 1001 86380 86390 1
502159 99502159 1001 86380 86390 1
502188 99502188 1001 86380 86390 1
502254 99502254 1001 86380 86390 1
501883 99501883 1001 86380 86390 1
501925 99501925 1001 86380 86390 1
503229 99503229 1001 86380 86390 1
503147 99503147 1001 86380 86390 1
503039 99503039 1001 86380 86390 1
503014 99503014 1001 86380 86390 1
503069 99503069 1001 86380 86390 1
503057 99503057 1001 86380 86390 1
503083 99503083 1001 86380 86390 1
503020 99503020 1001 86380 86390 1
502784 99502784 1001 86380 86390 1
502850 99502850 1001 86380 86390 1
503473 99503473 1001 86380 86390 1
504025 99504025 1001 86380 86390 1
503868 99503868 1001 86380 86390 1
503883 99503883 1001 86380 86390 1
503897 99503897 1001 86380 86390 1
504206 99504206 1001 86380 86390 1
504150 99504150 1001 86380 86390 1
504803 99504803 1001 86380 86390 1
504935 99504935 1001 86380 86390 1
504648 99504648 1001 86380 86390 1
504726 99504726 1001 86380 86390 1
504466 99504466 1001 86380 86390 1
504416 99504416 1001 86380 86390 1
504334 99504334 1001 86380 86390 1
505714 99505714 1001 86380 86390 1
505717 99505717 1001 86380 86390 1
505487 99505487 1001 86380 86390 1
505325 99505325 1001 86380 86390 1
505899 99505899 1001 86380 86390 1
505790 99505790 1001 86380 86390 1
506435 99506435 1001 86380 86390 1
506364 99506364 1001 86380 86390 1
506300 99506300 1001 86380 86390 1
506339 99506339 1001 86380 86390 1
506224 99506224 1001 86380 86390 1
506380 99506380 1001 86380 86390 1
506383 99506383 1001 86380 86390 1
506216 99506216 1001 86380 86390 1
506360 99506360 1001 86380 86390 1
506350 99506350 1001 86380 86390 1
506152 99506152 1001 86380 86390 1
506689 99506689 1001 86380 86390 1
506706 99506706 1001 86380 86390 1
507268 99507268 1001 86380 86390 1
507326 99507326 1001 86380 86390 1
507410 99507410 1001 86380 86390 1
506870 99506870 1001 86380 86390 1
506973 99506973 1001 86380 86390 1
507617 99507617 1001 86380 86390 1
507581 99507581 1001 86380 86390 1
507548 99507548 1001 86380 86390 1
508045 99508045 1001 86380 86390 1
507681 99507681 1001 86380 86390 1
507710 99507710 1001 86380 86390 1
507740 99507740 1001 86380 86390 1
508340 99508340 1001 86380 86390 1
508431 99508431 1001 86380 86390 1
508380 99508380 1001 86380 86390 1
508292 99508292 1001 86380 86390 1
508992 99508992 1001 86380 86390 1
508583 99508583 1001 86380 86390 1
508646 99508646 1001 86380 86390 1
509227 99509227 1001 86380 86390 1
509244 99509244 1001 86380 86390 1
509079 99509079 1001 86380 86390 1
509092 99509092 1001 86380 86390 1
509874 99509874 1001 86380 86390 1
509447 99509447 1001 86380 86390 1
509962 99509962 1001 86380 86390 1
509280 99509280 1001 86380 86390 1
510068 99510068 1001 86380 86390 1
509903 99509903 1001 86380 86390 1
510551 99510551 1001 86380 86390 1
510174 99510174 1001 86380 86390 1
510164 99510164 1001 86380 86390 1
510230 99510230 1001 86380 86390 1
510283 99510283 1001 86380 86390 1
511313 99511313 1001 86380 86390 1
511588 99511588 1001 86380 86390 1
511749 99511749 1001 86380 86390 1
511753 99511753 1001 86380 86390 1
512371 99512371 1001 86380 86390 1
512033 99512033 1001 86380 86390 1
512098 99512098 1001 86380 86390 1
511996 99511996 1001 86380 86390 1
512067 99512067 1001 86380 86390 1
511865 99511865 1001 86380 86390 1
512526 99512526 1001 86380 86390 1
512462 99512462 1001 86380 86390 1
512569 99512569 1001 86380 86390 1
513196 99513196 1001 86380 86390 1
513318 99513318 1001 86380 86390 1
513293 99513293 1001 86380 86390 1
513384 99513384 1001 86380 86390 1
514024 99514024 1001 86380 86390 1
513794 99513794 1001 86380 86390 1
513567 99513567 1001 86380 86390 1
513444 99513444 1001 86380 86390 1
514087 99514087 1001 86380 86390 1
514795 99514795 1001 86380 86390 1
514682 99514682 1001 86380 86390 1
514661 99514661 1001 86380 86390 1
514640 99514640 1001 86380 86390 1
514524 99514524 1001 86380 86390 1
514606 99514606 1001 86380 86390 1
514240 99514240 1001 86380 86390 1
514245 99514245 1001 86380 86390 1
514949 99514949 1001 86380 86390 1
515039 99515039 1001 86380 86390 1
514898 99514898 1001 86380 86390 1
514992 99514992 1001 86380 86390 1
514904 99514904 1001 86380 86390 1
515443 99515443 1001 86380 86390 1
515067 99515067 1001 86380 86390 1
515174 99515174 1001 86380 86390 1
515149 99515149 1001 86380 86390 1
515709 99515709 1001 86380 86390 1
515845 99515845 1001 86380 86390 1
516332 99516332 1001 86380 86390 1
516399 99516399 1001 86380 86390 1
516378 99516378 1001 86380 86390 1
516265 99516265 1001 86380 86390 1
516140 99516140 1001 86380 86390 1
516184 99516184 1001 86380 86390 1
516018 99516018 1001 86380 86390 1
516006 99516006 1001 86380 86390 1
516037 99516037 1001 86380 86390 1
516000 99516000 1001 86380 86390 1
515909 99515909 1001 86380 86390 1
516636 99516636 1001 86380 86390 1
516521 99516521 1001 86380 86390 1
516644 99516644 1001 86380 86390 1
516998 99516998 1001 86380 86390 1
516898 99516898 1001 86380 86390 1
516854 99516854 1001 86380 86390 1
517517 99517517 1001 86380 86390 1
517500 99517500 1001 86380 86390 1
518030 99518030 1001 86380 86390 1
517917 99517917 1001 86380 86390 1
517881 99517881 1001 86380 86390 1
517835 99517835 1001 86380 86390 1
517890 99517890 1001 86380 86390 1
518869 99518869 1001 86380 86390 1
518805 99518805 1001 86380 86390 1
518679 99518679 1001 86380 86390 1
518633 99518633 1001 86380 86390 1
518435 99518435 1001 86380 86390 1
518371 99518371 1001 86380 86390 1
519000 99519000 1001 86380 86390 1
519185 99519185 1001 86380 86390 1
519709 99519709 1001 86380 86390 1
519608 99519608 1001 86380 86390 1
519414 99519414 1001 86380 86390 1
519448 99519448 1001 86380 86390 1
519296 99519296 1001 86380 86390 1
519320 99519320 1001 86380 86390 1
519966 99519966 1001 86380 86390 1
519610 99519610 1001 86380 86390 1
519957 99519957 1001 86380 86390 1
520503 99520503 1001 86380 86390 1
520452 99520452 1001 86380 86390 1
520443 99520443 1001 86380 86390 1
520520 99520520 1001 86380 86390 1
520304 99520304 1001 86380 86390 1
520147 99520147 1001 86380 86390 1
521463 99521463 1001 86380 86390 1
521377 99521377 1001 86380 86390 1
521432 99521432 1001 86380 86390 1
521329 99521329 1001 86380 86390 1
521092 99521092 1001 86380 86390 1
521128 99521128 1001 86380 86390 1
521518 99521518 1001 86380 86390 1
521662 99521662 1001 86380 86390 1
521627 99521627 1001 86380 86390 1
522166 99522166 1001 86380 86390 1
522107 99522107 1001 86380 86390 1
521762 99521762 1001 86380 86390 1
521760 99521760 1001 86380 86390 1
521813 99521813 1001 86380 86390 1
522497 99522497 1001 86380 86390 1
522322 99522322 1001 86380 86390 1
522455 99522455 1001 86380 86390 1
522456 99522456 1001 86380 86390 1
522941 99522941 1001 86380 86390 1
523105 99523105 1001 86380 86390 1
523012 99523012 1001 86380 86390 1
522883 99522883 1001 86380 86390 1
522655 99522655 1001 86380 86390 1
522669 99522669 1001 86380 86390 1
522637 99522637 1001 86380 86390 1
523235 99523235 1001 86380 86390 1
523251 99523251 1001 86380 86390 1
523191 99523191 1001 86380 86390 1
523576 99523576 1001 86380 86390 1
523447 99523447 1001 86380 86390 1
523530 99523530 1001 86380 86390 1
524011 99524011 1001 86380 86390 1
524570 99524570 1001 86380 86390 1
524751 99524751 1001 86380 86390 1
524517 99524517 1001 86380 86390 1
524518 99524518 1001 86380 86390 1
524234 99524234 1001 86380 86390 1
525554 99525554 1001 86380 86390 1
525284 99525284 1001 86380 86390 1
525118 99525118 1001 86380 86390 1
524989 99524989 1001 86380 86390 1
525022 99525022 1001 86380 86390 1
525736 99525736 1001 86380 86390 1
525714 99525714 1001 86380 86390 1
525654 99525654 1001 86380 86390 1
525667 99525667 1001 86380 86390 1
526403 99526403 1001 86380 86390 1
526148 99526148 1001 86380 86390 1
525870 99525870 1001 86380 86390 1
526219 99526219 1001 86380 86390 1
526436 99526436 1001 86380 86390 1
526608 99526608 1001 86380 86390 1
526839 99526839 1001 86380 86390 1
526868 99526868 1001 86380 86390 1
527433 99527433 1001 86380 86390 1
527941 99527941 1001 86380 86390 1
527605 99527605 1001 86380 86390 1
528091 99528091 1001 86380 86390 1
528765 99528765 1001 86380 86390 1
528648 99528648 1001 86380 86390 1
528414 99528414 1001 86380 86390 1
528978 99528978 1001 86380 86390 1
528991 99528991 1001 86380 86390 1
529548 99529548 1001 86380 86390 1
529614 99529614 1001 86380 86390 1
529654 99529654 1001 86380 86390 1
529241 99529241 1001 86380 86390 1
529182 99529182 1001 86380 86390 1
529781 99529781 1001 86380 86390 1
529859 99529859 1001 86380 86390 1
529863 99529863 1001 86380 86390 1
529747 99529747 1001 86380 86390 1
530387 99530387 1001 86380 86390 1
530211 99530211 1001 86380 86390 1
529955 99529955 1001 86380 86390 1
530667 99530667 1001 86380 86390 1
530570 99530570 1001 86380 86390 1
531212 99531212 1001 86380 86390 1
531323 99531323 1001 86380 86390 1
530888 99530888 1001 86380 86390 1
530785 99530785 1001 86380 86390 1
530786 99530786 1001 86380 86390 1
530897 99530897 1001 86380 86390 1
532138 99532138 1001 86380 86390 1
531969 99531969 1001 86380 86390 1
531626 99531626 1001 86380 86390 1
531773 99531773 1001 86380 86390 1
532295 99532295 1001 86380 86390 1
532235 99532235 1001 86380 86390 1
532933 99532933 1001 86380 86390 1
532660 99532660 1001 86380 86390 1
532554 99532554 1001 86380 86390 1
532568 99532568 1001 86380 86390 1
532602 99532602 1001 86380 86390 1
533203 99533203 1001 86380 86390 1
533218 99533218 1001 86380 86390 1
533474 99533474 1001 86380 86390 1
533526 99533526 1001 86380 86390 1
533596 99533596 1001 86380 86390 1
533383 99533383 1001 86380 86390 1
533396 99533396 1001 86380 86390 1
533948 99533948 1001 86380 86390 1
534625 99534625 1001 86380 86390 1
534397 99534397 1001 86380 86390 1
534115 99534115 1001 86380 86390 1
534159 99534159 1001 86380 86390 1
534238 99534238 1001 86380 86390 1
534830 99534830 1001 86380 86390 1
534846 99534846 1001 86380 86390 1
534848 99534848 1001 86380 86390 1
535325 99535325 1001 86380 86390 1
535031 99535031 1001 86380 86390 1
535074 99535074 1001 86380 86390 1
534975 99534975 1001 86380 86390 1
535056 99535056 1001 86380 86390 1
535554 99535554 1001 86380 86390 1
535518 99535518 1001 86380 86390 1
536225 99536225 1001 86380 86390 1
536332 99536332 1001 86380 86390 1
536091 99536091 1001 86380 86390 1
535753 99535753 1001 86380 86390 1
536491 99536491 1001 86380 86390 1
537067 99537067 1001 86380 86390 1
537148 99537148 1001 86380 86390 1
537121 99537121 1001 86380 86390 1
536818 99536818 1001 86380 86390 1
536831 99536831 1001 86380 86390 1
536646 99536646 1001 86380 86390 1
536563 99536563 1001 86380 86390 1
537342 99537342 1001 86380 86390 1
537805 99537805 1001 86380 86390 1
537820 99537820 1001 86380 86390 1
537381 99537381 1001 86380 86390 1
537422 99537422 1001 86380 86390 1
537452 99537452 1001 86380 86390 1
537545 99537545 1001 86380 86390 1
537496 99537496 1001 86380 86390 1
538017 99538017 1001 86380 86390 1
538178 99538178 1001 86380 86390 1
538650 99538650 1001 86380 86390 1
538580 99538580 1001 86380 86390 1
538208 99538208 1001 86380 86390 1
539556 99539556 1001 86380 86390 1
539454 99539454 1001 86380 86390 1
539497 99539497 1001 86380 86390 1
539305 99539305 1001 86380 86390 1
539085 99539085 1001 86380 86390 1
539087 99539087 1001 86380 86390 1
539642 99539642 1001 86380 86390 1
540281 99540281 1001 86380 86390 1
540216 99540216 1001 86380 86390 1
540074 99540074 1001 86380 86390 1
540141 99540141 1001 86380 86390 1
540129 99540129 1001 86380 86390 1
539998 99539998 1001 86380 86390 1
540025 99540025 1001 86380 86390 1
540612 99540612 1001 86380 86390 1
540626 99540626 1001 86380 86390 1
541208 99541208 1001 86380 86390 1
540844 99540844 1001 86380 86390 1
540721 99540721 1001 86380 86390 1
541370 99541370 1001 86380 86390 1
541388 99541388 1001 86380 86390 1
542070 99542070 1001 86380 86390 1
541923 99541923 1001 86380 86390 1
541738 99541738 1001 86380 86390 1
541599 99541599 1001 86380 86390 1
542324 99542324 1001 86380 86390 1
542291 99542291 1001 86380 86390 1
542162 99542162 1001 86380 86390 1
542856 99542856 1001 86380 86390 1
542871 99542871 1001 86380 86390 1
542920 99542920 1001 86380 86390 1
542861 99542861 1001 86380 86390 1
542762 99542762 1001 86380 86390 1
542625 99542625 1001 86380 86390 1
543702 99543702 1001 86380 86390 1
543372 99543372 1001 86380 86390 1
543551 99543551 1001 86380 86390 1
543205 99543205 1001 86380 86390 1
543310 99543310 1001 86380 86390 1
543171 99543171 1001 86380 86390 1
543198 99543198 1001 86380 86390 1
543838 99543838 1001 86380 86390 1
543851 99543851 1001 86380 86390 1
544577 99544577 1001 86380 86390 1
544252 99544252 1001 86380 86390 1
544298 99544298 1001 86380 86390 1
544326 99544326 1001 86380 86390 1
544185 99544185 1001 86380 86390 1
411975 1158 1001 45600 46977 1
400002 99400002 1001 86380 86390 1
400208 99400208 1001 86380 86390 1
400306 99400306 1001 86380 86390 1
400504 99400504 1001 86380 86390 1
400585 99400585 1001 86380 86390 1
400530 99400530 1001 86380 86390 1
400719 99400719 1001 86380 86390 1
400807 99400807 1001 86380 86390 1
401075 99401075 1001 86380 86390 1
401136 99401136 1001 86380 86390 1
401188 99401188 1001 86380 86390 1
401369 99401369 1001 86380 86390 1
401580 99401580 1001 86380 86390 1
401946 99401946 1001 86380 86390 1
402448 99402448 1001 86380 86390 1
402684 99402684 1001 86380 86390 1
402643 99402643 1001 86380 86390 1
403036 99403036 1001 86380 86390 1
403124 99403124 1001 86380 86390 1
403527 99403527 1001 86380 86390 1
403648 99403648 1001 86380 86390 1
404566 99404566 1001 86380 86390 1
404561 99404561 1001 86380 86390 1
405156 99405156 1001 86380 86390 1
405655 99405655 1001 86380 86390 1
406116 99406116 1001 86380 86390 1
406154 99406154 1001 86380 86390 1
406460 99406460 1001 86380 86390 1
406549 99406549 1001 86380 86390 1
406499 99406499 1001 86380 86390 1
406729 99406729 1001 86380 86390 1
406909 99406909 1001 86380 86390 1
406840 99406840 1001 86380 86390 1
407162 99407162 1001 86380 86390 1
407419 99407419 1001 86380 86390 1
407367 99407367 1001 86380 86390 1
407467 99407467 1001 86380 86390 1
408156 99408156 1001 86380 86390 1
408229 99408229 1001 86380 86390 1
408319 99408319 1001 86380 86390 1
408331 99408331 1001 86380 86390 1
408796 99408796 1001 86380 86390 1
408974 99408974 1001 86380 86390 1
409070 99409070 1001 86380 86390 1
409121 99409121 1001 86380 86390 1
409167 99409167 1001 86380 86390 1
409169 99409169 1001 86380 86390 1
409219 99409219 1001 86380 86390 1
409324 99409324 1001 86380 86390 1
409684 99409684 1001 86380 86390 1
409941 99409941 1001 86380 86390 1
409966 99409966 1001 86380 86390 1
410017 99410017 1001 86380 86390 1
410609 99410609 1001 86380 86390 1
410929 99410929 1001 86380 86390 1
410941 99410941 1001 86380 86390 1
412069 99412069 1001 86380 86390 1
412404 99412404 1001 86380 86390 1
413652 99413652 1001 86380 86390 1
412488 99412488 1001 86380 86390 1
412513 99412513 1001 86380 86390 1
415256 99415256 1001 86380 86390 1
415168 99415168 1001 86380 86390 1
415598 99415598 1001 86380 86390 1
415689 99415689 1001 86380 86390 1
416725 99416725 1001 86380 86390 1
416839 99416839 1001 86380 86390 1
416796 99416796 1001 86380 86390 1
416317 99416317 1001 86380 86390 1
416471 99416471 1001 86380 86390 1
416545 99416545 1001 86380 86390 1
415832 99415832 1001 86380 86390 1
417236 99417236 1001 86380 86390 1
418599 99418599 1001 86380 86390 1
418186 99418186 1001 86380 86390 1
418430 99418430 1001 86380 86390 1
417677 99417677 1001 86380 86390 1
417866 99417866 1001 86380 86390 1
417815 99417815 1001 86380 86390 1
419642 99419642 1001 86380 86390 1
419896 99419896 1001 86380 86390 1
419405 99419405 1001 86380 86390 1
419287 99419287 1001 86380 86390 1
420535 99420535 1001 86380 86390 1
422078 99422078 1001 86380 86390 1
421456 99421456 1001 86380 86390 1
421548 99421548 1001 86380 86390 1
421676 99421676 1001 86380 86390 1
421115 99421115 1001 86380 86390 1
421095 99421095 1001 86380 86390 1
423391 99423391 1001 86380 86390 1
423266 99423266 1001 86380 86390 1
422803 99422803 1001 86380 86390 1
422703 99422703 1001 86380 86390 1
424011 99424011 1001 86380 86390 1
425327 99425327 1001 86380 86390 1
424645 99424645 1001 86380 86390 1
424866 99424866 1001 86380 86390 1
424391 99424391 1001 86380 86390 1
424156 99424156 1001 86380 86390 1
425777 99425777 1001 86380 86390 1
427059 99427059 1001 86380 86390 1
426356 99426356 1001 86380 86390 1
426383 99426383 1001 86380 86390 1
426415 99426415 1001 86380 86390 1
426002 99426002 1001 86380 86390 1
427389 99427389 1001 86380 86390 1
427399 99427399 1001 86380 86390 1
427401 99427401 1001 86380 86390 1
428810 99428810 1001 86380 86390 1
430195 99430195 1001 86380 86390 1
430114 99430114 1001 86380 86390 1
430489 99430489 1001 86380 86390 1
430629 99430629 1001 86380 86390 1
432052 99432052 1001 86380 86390 1
431889 99431889 1001 86380 86390 1
431281 99431281 1001 86380 86390 1
431064 99431064 1001 86380 86390 1
430855 99430855 1001 86380 86390 1
431191 99431191 1001 86380 86390 1
432137 99432137 1001 86380 86390 1
433534 99433534 1001 86380 86390 1
435082 99435082 1001 86380 86390 1
435342 99435342 1001 86380 86390 1
435119 99435119 1001 86380 86390 1
434851 99434851 1001 86380 86390 1
434954 99434954 1001 86380 86390 1
434635 99434635 1001 86380 86390 1
434230 99434230 1001 86380 86390 1
435445 99435445 1001 86380 86390 1
436908 99436908 1001 86380 86390 1
436547 99436547 1001 86380 86390 1
436751 99436751 1001 86380 86390 1
435902 99435902 1001 86380 86390 1
435964 99435964 1001 86380 86390 1
300022 99300022 1001 86380 86390 1
300133 99300133 1001 86380 86390 1
300297 99300297 1001 86380 86390 1
300262 99300262 1001 86380 86390 1
300765 99300765 1001 86380 86390 1
300757 99300757 1001 86380 86390 1
300797 99300797 1001 86380 86390 1
301456 99301456 1001 86380 86390 1
301155 99301155 1001 86380 86390 1
301183 99301183 1001 86380 86390 1
301159 99301159 1001 86380 86390 1
301164 99301164 1001 86380 86390 1
301125 99301125 1001 86380 86390 1
301580 99301580 1001 86380 86390 1
301754 99301754 1001 86380 86390 1
302200 99302200 1001 86380 86390 1
302020 99302020 1001 86380 86390 1
302061 99302061 1001 86380 86390 1
302002 99302002 1001 86380 86390 1
301829 99301829 1001 86380 86390 1
301897 99301897 1001 86380 86390 1
303206 99303206 1001 86380 86390 1
303029 99303029 1001 86380 86390 1
302946 99302946 1001 86380 86390 1
302787 99302787 1001 86380 86390 1
302738 99302738 1001 86380 86390 1
303917 99303917 1001 86380 86390 1
303996 99303996 1001 86380 86390 1
303854 99303854 1001 86380 86390 1
303922 99303922 1001 86380 86390 1
303666 99303666 1001 86380 86390 1
303707 99303707 1001 86380 86390 1
304806 99304806 1001 86380 86390 1
304567 99304567 1001 86380 86390 1
304535 99304535 1001 86380 86390 1
304420 99304420 1001 86380 86390 1
304397 99304397 1001 86380 86390 1
304325 99304325 1001 86380 86390 1
304418 99304418 1001 86380 86390 1
304939 99304939 1001 86380 86390 1
304916 99304916 1001 86380 86390 1
305530 99305530 1001 86380 86390 1
305645 99305645 1001 86380 86390 1
305457 99305457 1001 86380 86390 1
305373 99305373 1001 86380 86390 1
305400 99305400 1001 86380 86390 1
305246 99305246 1001 86380 86390 1
305213 99305213 1001 86380 86390 1
500083 99500083 1001 86380 86390 1
500096 99500096 1001 86380 86390 1
500247 99500247 1001 86380 86390 1
500945 99500945 1001 86380 86390 1
500935 99500935 1001 86380 86390 1
501556 99501556 1001 86380 86390 1
501413 99501413 1001 86380 86390 1
502403 99502403 1001 86380 86390 1
502213 99502213 1001 86380 86390 1
502127 99502127 1001 86380 86390 1
502588 99502588 1001 86380 86390 1
503222 99503222 1001 86380 86390 1
502918 99502918 1001 86380 86390 1
502895 99502895 1001 86380 86390 1
502941 99502941 1001 86380 86390 1
502696 99502696 1001 86380 86390 1
503425 99503425 1001 86380 86390 1
504062 99504062 1001 86380 86390 1
504063 99504063 1001 86380 86390 1
504110 99504110 1001 86380 86390 1
503903 99503903 1001 86380 86390 1
503904 99503904 1001 86380 86390 1
503562 99503562 1001 86380 86390 1
503588 99503588 1001 86380 86390 1
503568 99503568 1001 86380 86390 1
504184 99504184 1001 86380 86390 1
504319 99504319 1001 86380 86390 1
504871 99504871 1001 86380 86390 1
504738 99504738 1001 86380 86390 1
504547 99504547 1001 86380 86390 1
504369 99504369 1001 86380 86390 1
504969 99504969 1001 86380 86390 1
504946 99504946 1001 86380 86390 1
505768 99505768 1001 86380 86390 1
505681 99505681 1001 86380 86390 1
505612 99505612 1001 86380 86390 1
505431 99505431 1001 86380 86390 1
505889 99505889 1001 86380 86390 1
506525 99506525 1001 86380 86390 1
506440 99506440 1001 86380 86390 1
506346 99506346 1001 86380 86390 1
506387 99506387 1001 86380 86390 1
506158 99506158 1001 86380 86390 1
506741 99506741 1001 86380 86390 1
507271 99507271 1001 86380 86390 1
507304 99507304 1001 86380 86390 1
507101 99507101 1001 86380 86390 1
507097 99507097 1001 86380 86390 1
506855 99506855 1001 86380 86390 1
506887 99506887 1001 86380 86390 1
506966 99506966 1001 86380 86390 1
506811 99506811 1001 86380 86390 1
508125 99508125 1001 86380 86390 1
507840 99507840 1001 86380 86390 1
508039 99508039 1001 86380 86390 1
507988 99507988 1001 86380 86390 1
507708 99507708 1001 86380 86390 1
507742 99507742 1001 86380 86390 1
508274 99508274 1001 86380 86390 1
508369 99508369 1001 86380 86390 1
508344 99508344 1001 86380 86390 1
508322 99508322 1001 86380 86390 1
508926 99508926 1001 86380 86390 1
508756 99508756 1001 86380 86390 1
508850 99508850 1001 86380 86390 1
508710 99508710 1001 86380 86390 1
508789 99508789 1001 86380 86390 1
508544 99508544 1001 86380 86390 1
508520 99508520 1001 86380 86390 1
508524 99508524 1001 86380 86390 1
509127 99509127 1001 86380 86390 1
509261 99509261 1001 86380 86390 1
509731 99509731 1001 86380 86390 1
509553 99509553 1001 86380 86390 1
509556 99509556 1001 86380 86390 1
509663 99509663 1001 86380 86390 1
509497 99509497 1001 86380 86390 1
509375 99509375 1001 86380 86390 1
509427 99509427 1001 86380 86390 1
509342 99509342 1001 86380 86390 1
510526 99510526 1001 86380 86390 1
510707 99510707 1001 86380 86390 1
510717 99510717 1001 86380 86390 1
510484 99510484 1001 86380 86390 1
510511 99510511 1001 86380 86390 1
510447 99510447 1001 86380 86390 1
510427 99510427 1001 86380 86390 1
510466 99510466 1001 86380 86390 1
510119 99510119 1001 86380 86390 1
510159 99510159 1001 86380 86390 1
510264 99510264 1001 86380 86390 1
510294 99510294 1001 86380 86390 1
510842 99510842 1001 86380 86390 1
510920 99510920 1001 86380 86390 1
510922 99510922 1001 86380 86390 1
511500 99511500 1001 86380 86390 1
511145 99511145 1001 86380 86390 1
511289 99511289 1001 86380 86390 1
511341 99511341 1001 86380 86390 1
511150 99511150 1001 86380 86390 1
510950 99510950 1001 86380 86390 1
511703 99511703 1001 86380 86390 1
512356 99512356 1001 86380 86390 1
512337 99512337 1001 86380 86390 1
512131 99512131 1001 86380 86390 1
511959 99511959 1001 86380 86390 1
511922 99511922 1001 86380 86390 1
512428 99512428 1001 86380 86390 1
513066 99513066 1001 86380 86390 1
513189 99513189 1001 86380 86390 1
512858 99512858 1001 86380 86390 1
512814 99512814 1001 86380 86390 1
512614 99512614 1001 86380 86390 1
513280 99513280 1001 86380 86390 1
513345 99513345 1001 86380 86390 1
513402 99513402 1001 86380 86390 1
513405 99513405 1001 86380 86390 1
513967 99513967 1001 86380 86390 1
513648 99513648 1001 86380 86390 1
513796 99513796 1001 86380 86390 1
513476 99513476 1001 86380 86390 1
513543 99513543 1001 86380 86390 1
514161 99514161 1001 86380 86390 1
514075 99514075 1001 86380 86390 1
514221 99514221 1001 86380 86390 1
514717 99514717 1001 86380 86390 1
514693 99514693 1001 86380 86390 1
514840 99514840 1001 86380 86390 1
514762 99514762 1001 86380 86390 1
514600 99514600 1001 86380 86390 1
514570 99514570 1001 86380 86390 1
514249 99514249 1001 86380 86390 1
514358 99514358 1001 86380 86390 1
514397 99514397 1001 86380 86390 1
514323 99514323 1001 86380 86390 1
514349 99514349 1001 86380 86390 1
514909 99514909 1001 86380 86390 1
515052 99515052 1001 86380 86390 1
514977 99514977 1001 86380 86390 1
514873 99514873 1001 86380 86390 1
515336 99515336 1001 86380 86390 1
515346 99515346 1001 86380 86390 1
515226 99515226 1001 86380 86390 1
515152 99515152 1001 86380 86390 1
515761 99515761 1001 86380 86390 1
515809 99515809 1001 86380 86390 1
516368 99516368 1001 86380 86390 1
516410 99516410 1001 86380 86390 1
516505 99516505 1001 86380 86390 1
516170 99516170 1001 86380 86390 1
515895 99515895 1001 86380 86390 1
516589 99516589 1001 86380 86390 1
516647 99516647 1001 86380 86390 1
516866 99516866 1001 86380 86390 1
517481 99517481 1001 86380 86390 1
518115 99518115 1001 86380 86390 1
518150 99518150 1001 86380 86390 1
517867 99517867 1001 86380 86390 1
517594 99517594 1001 86380 86390 1
517571 99517571 1001 86380 86390 1
518898 99518898 1001 86380 86390 1
518860 99518860 1001 86380 86390 1
518543 99518543 1001 86380 86390 1
519023 99519023 1001 86380 86390 1
519072 99519072 1001 86380 86390 1
519111 99519111 1001 86380 86390 1
519763 99519763 1001 86380 86390 1
519662 99519662 1001 86380 86390 1
519789 99519789 1001 86380 86390 1
519794 99519794 1001 86380 86390 1
519802 99519802 1001 86380 86390 1
519511 99519511 1001 86380 86390 1
519607 99519607 1001 86380 86390 1
519375 99519375 1001 86380 86390 1
519377 99519377 1001 86380 86390 1
519390 99519390 1001 86380 86390 1
519358 99519358 1001 86380 86390 1
519244 99519244 1001 86380 86390 1
520517 99520517 1001 86380 86390 1
520146 99520146 1001 86380 86390 1
520708 99520708 1001 86380 86390 1
521362 99521362 1001 86380 86390 1
521211 99521211 1001 86380 86390 1
521175 99521175 1001 86380 86390 1
521088 99521088 1001 86380 86390 1
521257 99521257 1001 86380 86390 1
521594 99521594 1001 86380 86390 1
521054 99521054 1001 86380 86390 1
521474 99521474 1001 86380 86390 1
522229 99522229 1001 86380 86390 1
521892 99521892 1001 86380 86390 1
521882 99521882 1001 86380 86390 1
522040 99522040 1001 86380 86390 1
522328 99522328 1001 86380 86390 1
523029 99523029 1001 86380 86390 1
522981 99522981 1001 86380 86390 1
522973 99522973 1001 86380 86390 1
523001 99523001 1001 86380 86390 1
522807 99522807 1001 86380 86390 1
522601 99522601 1001 86380 86390 1
522694 99522694 1001 86380 86390 1
522697 99522697 1001 86380 86390 1
523181 99523181 1001 86380 86390 1
523239 99523239 1001 86380 86390 1
523743 99523743 1001 86380 86390 1
523833 99523833 1001 86380 86390 1
523934 99523934 1001 86380 86390 1
523590 99523590 1001 86380 86390 1
523721 99523721 1001 86380 86390 1
523659 99523659 1001 86380 86390 1
523393 99523393 1001 86380 86390 1
524074 99524074 1001 86380 86390 1
524215 99524215 1001 86380 86390 1
525525 99525525 1001 86380 86390 1
525540 99525540 1001 86380 86390 1
525162 99525162 1001 86380 86390 1
525051 99525051 1001 86380 86390 1
525665 99525665 1001 86380 86390 1
525691 99525691 1001 86380 86390 1
526421 99526421 1001 86380 86390 1
526324 99526324 1001 86380 86390 1
526140 99526140 1001 86380 86390 1
526095 99526095 1001 86380 86390 1
526163 99526163 1001 86380 86390 1
525929 99525929 1001 86380 86390 1
527198 99527198 1001 86380 86390 1
527186 99527186 1001 86380 86390 1
527206 99527206 1001 86380 86390 1
527091 99527091 1001 86380 86390 1
526825 99526825 1001 86380 86390 1
527427 99527427 1001 86380 86390 1
527262 99527262 1001 86380 86390 1
527268 99527268 1001 86380 86390 1
528007 99528007 1001 86380 86390 1
527943 99527943 1001 86380 86390 1
527743 99527743 1001 86380 86390 1
527510 99527510 1001 86380 86390 1
528232 99528232 1001 86380 86390 1
528274 99528274 1001 86380 86390 1
528710 99528710 1001 86380 86390 1
528609 99528609 1001 86380 86390 1
528499 99528499 1001 86380 86390 1
529611 99529611 1001 86380 86390 1
529726 99529726 1001 86380 86390 1
529706 99529706 1001 86380 86390 1
529672 99529672 1001 86380 86390 1
529424 99529424 1001 86380 86390 1
529265 99529265 1001 86380 86390 1
529188 99529188 1001 86380 86390 1
530169 99530169 1001 86380 86390 1
530208 99530208 1001 86380 86390 1
530327 99530327 1001 86380 86390 1
530146 99530146 1001 86380 86390 1
530086 99530086 1001 86380 86390 1
531315 99531315 1001 86380 86390 1
531112 99531112 1001 86380 86390 1
531113 99531113 1001 86380 86390 1
531010 99531010 1001 86380 86390 1
530974 99530974 1001 86380 86390 1
530915 99530915 1001 86380 86390 1
530841 99530841 1001 86380 86390 1
530770 99530770 1001 86380 86390 1
531549 99531549 1001 86380 86390 1
531399 99531399 1001 86380 86390 1
531466 99531466 1001 86380 86390 1
532173 99532173 1001 86380 86390 1
532110 99532110 1001 86380 86390 1
532136 99532136 1001 86380 86390 1
531961 99531961 1001 86380 86390 1
531953 99531953 1001 86380 86390 1
531985 99531985 1001 86380 86390 1
531960 99531960 1001 86380 86390 1
531805 99531805 1001 86380 86390 1
531737 99531737 1001 86380 86390 1
532999 99532999 1001 86380 86390 1
532892 99532892 1001 86380 86390 1
532957 99532957 1001 86380 86390 1
533028 99533028 1001 86380 86390 1
532684 99532684 1001 86380 86390 1
532751 99532751 1001 86380 86390 1
532677 99532677 1001 86380 86390 1
532629 99532629 1001 86380 86390 1
533093 99533093 1001 86380 86390 1
533081 99533081 1001 86380 86390 1
533051 99533051 1001 86380 86390 1
533775 99533775 1001 86380 86390 1
533451 99533451 1001 86380 86390 1
533535 99533535 1001 86380 86390 1
533392 99533392 1001 86380 86390 1
534017 99534017 1001 86380 86390 1
534022 99534022 1001 86380 86390 1
534352 99534352 1001 86380 86390 1
534354 99534354 1001 86380 86390 1
534290 99534290 1001 86380 86390 1
534201 99534201 1001 86380 86390 1
534760 99534760 1001 86380 86390 1
534802 99534802 1001 86380 86390 1
534719 99534719 1001 86380 86390 1
535446 99535446 1001 86380 86390 1
535310 99535310 1001 86380 86390 1
535466 99535466 1001 86380 86390 1
535229 99535229 1001 86380 86390 1
535121 99535121 1001 86380 86390 1
534984 99534984 1001 86380 86390 1
535027 99535027 1001 86380 86390 1
535564 99535564 1001 86380 86390 1
536259 99536259 1001 86380 86390 1
536115 99536115 1001 86380 86390 1
536478 99536478 1001 86380 86390 1
536508 99536508 1001 86380 86390 1
536458 99536458 1001 86380 86390 1
537012 99537012 1001 86380 86390 1
537096 99537096 1001 86380 86390 1
536968 99536968 1001 86380 86390 1
536937 99536937 1001 86380 86390 1
536914 99536914 1001 86380 86390 1
536904 99536904 1001 86380 86390 1
536618 99536618 1001 86380 86390 1
537353 99537353 1001 86380 86390 1
537174 99537174 1001 86380 86390 1
537227 99537227 1001 86380 86390 1
537836 99537836 1001 86380 86390 1
537855 99537855 1001 86380 86390 1
537681 99537681 1001 86380 86390 1
538063 99538063 1001 86380 86390 1
537576 99537576 1001 86380 86390 1
538059 99538059 1001 86380 86390 1
538162 99538162 1001 86380 86390 1
538669 99538669 1001 86380 86390 1
538658 99538658 1001 86380 86390 1
538525 99538525 1001 86380 86390 1
538594 99538594 1001 86380 86390 1
538367 99538367 1001 86380 86390 1
538292 99538292 1001 86380 86390 1
538904 99538904 1001 86380 86390 1
539448 99539448 1001 86380 86390 1
539536 99539536 1001 86380 86390 1
539361 99539361 1001 86380 86390 1
539286 99539286 1001 86380 86390 1
539123 99539123 1001 86380 86390 1
539068 99539068 1001 86380 86390 1
539159 99539159 1001 86380 86390 1
539771 99539771 1001 86380 86390 1
539842 99539842 1001 86380 86390 1
540172 99540172 1001 86380 86390 1
539892 99539892 1001 86380 86390 1
540525 99540525 1001 86380 86390 1
541108 99541108 1001 86380 86390 1
540934 99540934 1001 86380 86390 1
540916 99540916 1001 86380 86390 1
540819 99540819 1001 86380 86390 1
540723 99540723 1001 86380 86390 1
542029 99542029 1001 86380 86390 1
541882 99541882 1001 86380 86390 1
542855 99542855 1001 86380 86390 1
542778 99542778 1001 86380 86390 1
542902 99542902 1001 86380 86390 1
542826 99542826 1001 86380 86390 1
542328 99542328 1001 86380 86390 1
542472 99542472 1001 86380 86390 1
542976 99542976 1001 86380 86390 1
542954 99542954 1001 86380 86390 1
543659 99543659 1001 86380 86390 1
543752 99543752 1001 86380 86390 1
543796 99543796 1001 86380 86390 1
543939 99543939 1001 86380 86390 1
544563 99544563 1001 86380 86390 1
544530 99544530 1001 86380 86390 1
544139 99544139 1001 86380 86390 1
430609 1143 1001 62400 63477 1
436893 218 1001 12900 13857 1
500491 615 1002 38355 48435 1
505961 623 1002 38038 42525 1
400012 99400012 1001 86380 86390 1
400213 99400213 1001 86380 86390 1
400460 99400460 1001 86380 86390 1
400639 99400639 1001 86380 86390 1
401053 99401053 1001 86380 86390 1
401443 99401443 1001 86380 86390 1
402028 99402028 1001 86380 86390 1
402102 99402102 1001 86380 86390 1
402314 99402314 1001 86380 86390 1
402296 99402296 1001 86380 86390 1
402456 99402456 1001 86380 86390 1
402940 99402940 1001 86380 86390 1
403467 99403467 1001 86380 86390 1
403741 99403741 1001 86380 86390 1
403946 99403946 1001 86380 86390 1
404078 99404078 1001 86380 86390 1
404249 99404249 1001 86380 86390 1
404154 99404154 1001 86380 86390 1
404466 99404466 1001 86380 86390 1
404476 99404476 1001 86380 86390 1
404903 99404903 1001 86380 86390 1
404972 99404972 1001 86380 86390 1
405063 99405063 1001 86380 86390 1
405467 99405467 1001 86380 86390 1
405592 99405592 1001 86380 86390 1
405852 99405852 1001 86380 86390 1
406228 99406228 1001 86380 86390 1
407002 99407002 1001 86380 86390 1
407180 99407180 1001 86380 86390 1
407429 99407429 1001 86380 86390 1
408997 99408997 1001 86380 86390 1
409803 99409803 1001 86380 86390 1
409904 99409904 1001 86380 86390 1
410115 99410115 1001 86380 86390 1
410265 99410265 1001 86380 86390 1
410371 99410371 1001 86380 86390 1
410410 99410410 1001 86380 86390 1
410884 99410884 1001 86380 86390 1
411074 99411074 1001 86380 86390 1
411078 99411078 1001 86380 86390 1
411651 99411651 1001 86380 86390 1
412107 99412107 1001 86380 86390 1
413421 99413421 1001 86380 86390 1
413396 99413396 1001 86380 86390 1
413586 99413586 1001 86380 86390 1
413685 99413685 1001 86380 86390 1
413978 99413978 1001 86380 86390 1
414024 99414024 1001 86380 86390 1
415241 99415241 1001 86380 86390 1
414947 99414947 1001 86380 86390 1
415073 99415073 1001 86380 86390 1
414618 99414618 1001 86380 86390 1
414595 99414595 1001 86380 86390 1
414476 99414476 1001 86380 86390 1
414142 99414142 1001 86380 86390 1
414237 99414237 1001 86380 86390 1
416938 99416938 1001 86380 86390 1
416955 99416955 1001 86380 86390 1
416283 99416283 1001 86380 86390 1
416201 99416201 1001 86380 86390 1
416339 99416339 1001 86380 86390 1
416511 99416511 1001 86380 86390 1
416181 99416181 1001 86380 86390 1
415922 99415922 1001 86380 86390 1
415880 99415880 1001 86380 86390 1
417100 99417100 1001 86380 86390 1
417054 99417054 1001 86380 86390 1
417501 99417501 1001 86380 86390 1
418174 99418174 1001 86380 86390 1
417938 99417938 1001 86380 86390 1
417664 99417664 1001 86380 86390 1
417853 99417853 1001 86380 86390 1
417830 99417830 1001 86380 86390 1
417956 99417956 1001 86380 86390 1
417652 99417652 1001 86380 86390 1
419014 99419014 1001 86380 86390 1
420148 99420148 1001 86380 86390 1
419982 99419982 1001 86380 86390 1
419874 99419874 1001 86380 86390 1
422075 99422075 1001 86380 86390 1
421730 99421730 1001 86380 86390 1
421458 99421458 1001 86380 86390 1
421634 99421634 1001 86380 86390 1
422197 99422197 1001 86380 86390 1
422270 99422270 1001 86380 86390 1
423491 99423491 1001 86380 86390 1
423167 99423167 1001 86380 86390 1
423191 99423191 1001 86380 86390 1
422965 99422965 1001 86380 86390 1
423039 99423039 1001 86380 86390 1
423214 99423214 1001 86380 86390 1
422696 99422696 1001 86380 86390 1
422806 99422806 1001 86380 86390 1
422917 99422917 1001 86380 86390 1
425172 99425172 1001 86380 86390 1
425093 99425093 1001 86380 86390 1
424215 99424215 1001 86380 86390 1
425549 99425549 1001 86380 86390 1
425736 99425736 1001 86380 86390 1
426815 99426815 1001 86380 86390 1
427063 99427063 1001 86380 86390 1
426751 99426751 1001 86380 86390 1
426806 99426806 1001 86380 86390 1
426673 99426673 1001 86380 86390 1
425969 99425969 1001 86380 86390 1
427504 99427504 1001 86380 86390 1
428342 99428342 1001 86380 86390 1
428182 99428182 1001 86380 86390 1
428317 99428317 1001 86380 86390 1
428905 99428905 1001 86380 86390 1
429104 99429104 1001 86380 86390 1
430320 99430320 1001 86380 86390 1
429791 99429791 1001 86380 86390 1
429946 99429946 1001 86380 86390 1
429384 99429384 1001 86380 86390 1
430777 99430777 1001 86380 86390 1
431687 99431687 1001 86380 86390 1
431959 99431959 1001 86380 86390 1
431445 99431445 1001 86380 86390 1
431496 99431496 1001 86380 86390 1
431575 99431575 1001 86380 86390 1
432226 99432226 1001 86380 86390 1
432639 99432639 1001 86380 86390 1
433783 99433783 1001 86380 86390 1
433820 99433820 1001 86380 86390 1
434638 99434638 1001 86380 86390 1
434683 99434683 1001 86380 86390 1
434871 99434871 1001 86380 86390 1
434655 99434655 1001 86380 86390 1
435866 99435866 1001 86380 86390 1
435779 99435779 1001 86380 86390 1
437019 99437019 1001 86380 86390 1
437039 99437039 1001 86380 86390 1
436364 99436364 1001 86380 86390 1
436580 99436580 1001 86380 86390 1
435915 99435915 1001 86380 86390 1
300060 99300060 1001 86380 86390 1
437339 99437339 1001 86380 86390 1
300624 99300624 1001 86380 86390 1
300417 99300417 1001 86380 86390 1
300456 99300456 1001 86380 86390 1
300213 99300213 1001 86380 86390 1
300288 99300288 1001 86380 86390 1
300524 99300524 1001 86380 86390 1
300901 99300901 1001 86380 86390 1
300863 99300863 1001 86380 86390 1
301459 99301459 1001 86380 86390 1
301425 99301425 1001 86380 86390 1
301201 99301201 1001 86380 86390 1
300949 99300949 1001 86380 86390 1
301022 99301022 1001 86380 86390 1
302318 99302318 1001 86380 86390 1
302191 99302191 1001 86380 86390 1
302235 99302235 1001 86380 86390 1
302211 99302211 1001 86380 86390 1
302124 99302124 1001 86380 86390 1
302139 99302139 1001 86380 86390 1
302092 99302092 1001 86380 86390 1
303177 99303177 1001 86380 86390 1
302882 99302882 1001 86380 86390 1
302691 99302691 1001 86380 86390 1
303337 99303337 1001 86380 86390 1
303239 99303239 1001 86380 86390 1
303825 99303825 1001 86380 86390 1
303490 99303490 1001 86380 86390 1
303547 99303547 1001 86380 86390 1
303573 99303573 1001 86380 86390 1
303450 99303450 1001 86380 86390 1
304044 99304044 1001 86380 86390 1
304053 99304053 1001 86380 86390 1
304824 99304824 1001 86380 86390 1
304558 99304558 1001 86380 86390 1
304648 99304648 1001 86380 86390 1
304321 99304321 1001 86380 86390 1
304276 99304276 1001 86380 86390 1
304883 99304883 1001 86380 86390 1
304956 99304956 1001 86380 86390 1
305505 99305505 1001 86380 86390 1
305678 99305678 1001 86380 86390 1
305289 99305289 1001 86380 86390 1
305458 99305458 1001 86380 86390 1
305357 99305357 1001 86380 86390 1
305214 99305214 1001 86380 86390 1
305176 99305176 1001 86380 86390 1
500067 99500067 1001 86380 86390 1
305693 99305693 1001 86380 86390 1
500573 99500573 1001 86380 86390 1
500553 99500553 1001 86380 86390 1
500248 99500248 1001 86380 86390 1
500877 99500877 1001 86380 86390 1
500825 99500825 1001 86380 86390 1
500930 99500930 1001 86380 86390 1
500943 99500943 1001 86380 86390 1
500826 99500826 1001 86380 86390 1
500952 99500952 1001 86380 86390 1
501546 99501546 1001 86380 86390 1
501351 99501351 1001 86380 86390 1
501429 99501429 1001 86380 86390 1
501215 99501215 1001 86380 86390 1
501676 99501676 1001 86380 86390 1
501651 99501651 1001 86380 86390 1
501692 99501692 1001 86380 86390 1
501733 99501733 1001 86380 86390 1
501839 99501839 1001 86380 86390 1
502438 99502438 1001 86380 86390 1
502266 99502266 1001 86380 86390 1
502121 99502121 1001 86380 86390 1
502161 99502161 1001 86380 86390 1
502245 99502245 1001 86380 86390 1
501949 99501949 1001 86380 86390 1
501994 99501994 1001 86380 86390 1
502651 99502651 1001 86380 86390 1
502589 99502589 1001 86380 86390 1
502500 99502500 1001 86380 86390 1
503145 99503145 1001 86380 86390 1
503135 99503135 1001 86380 86390 1
502842 99502842 1001 86380 86390 1
502703 99502703 1001 86380 86390 1
503377 99503377 1001 86380 86390 1
503416 99503416 1001 86380 86390 1
503909 99503909 1001 86380 86390 1
503541 99503541 1001 86380 86390 1
504231 99504231 1001 86380 86390 1
504310 99504310 1001 86380 86390 1
504435 99504435 1001 86380 86390 1
505707 99505707 1001 86380 86390 1
505708 99505708 1001 86380 86390 1
505623 99505623 1001 86380 86390 1
505197 99505197 1001 86380 86390 1
505811 99505811 1001 86380 86390 1
506373 99506373 1001 86380 86390 1
506195 99506195 1001 86380 86390 1
506157 99506157 1001 86380 86390 1
506043 99506043 1001 86380 86390 1
506174 99506174 1001 86380 86390 1
507261 99507261 1001 86380 86390 1
507037 99507037 1001 86380 86390 1
506814 99506814 1001 86380 86390 1
506857 99506857 1001 86380 86390 1
506832 99506832 1001 86380 86390 1
506968 99506968 1001 86380 86390 1
507602 99507602 1001 86380 86390 1
507889 99507889 1001 86380 86390 1
507934 99507934 1001 86380 86390 1
507676 99507676 1001 86380 86390 1
508254 99508254 1001 86380 86390 1
509017 99509017 1001 86380 86390 1
508584 99508584 1001 86380 86390 1
508618 99508618 1001 86380 86390 1
509111 99509111 1001 86380 86390 1
509158 99509158 1001 86380 86390 1
509734 99509734 1001 86380 86390 1
509698 99509698 1001 86380 86390 1
509802 99509802 1001 86380 86390 1
509739 99509739 1001 86380 86390 1
509727 99509727 1001 86380 86390 1
509859 99509859 1001 86380 86390 1
509686 99509686 1001 86380 86390 1
509379 99509379 1001 86380 86390 1
509457 99509457 1001 86380 86390 1
510018 99510018 1001 86380 86390 1
510655 99510655 1001 86380 86390 1
510326 99510326 1001 86380 86390 1
510306 99510306 1001 86380 86390 1
510308 99510308 1001 86380 86390 1
510219 99510219 1001 86380 86390 1
511398 99511398 1001 86380 86390 1
511359 99511359 1001 86380 86390 1
511501 99511501 1001 86380 86390 1
511179 99511179 1001 86380 86390 1
511262 99511262 1001 86380 86390 1
511146 99511146 1001 86380 86390 1
510986 99510986 1001 86380 86390 1
511106 99511106 1001 86380 86390 1
510952 99510952 1001 86380 86390 1
511627 99511627 1001 86380 86390 1
511757 99511757 1001 86380 86390 1
511682 99511682 1001 86380 86390 1
511600 99511600 1001 86380 86390 1
512267 99512267 1001 86380 86390 1
512312 99512312 1001 86380 86390 1
512063 99512063 1001 86380 86390 1
512145 99512145 1001 86380 86390 1
512068 99512068 1001 86380 86390 1
512017 99512017 1001 86380 86390 1
512159 99512159 1001 86380 86390 1
511882 99511882 1001 86380 86390 1
512520 99512520 1001 86380 86390 1
512430 99512430 1001 86380 86390 1
512553 99512553 1001 86380 86390 1
513178 99513178 1001 86380 86390 1
512954 99512954 1001 86380 86390 1
512981 99512981 1001 86380 86390 1
512713 99512713 1001 86380 86390 1
512643 99512643 1001 86380 86390 1
513983 99513983 1001 86380 86390 1
513947 99513947 1001 86380 86390 1
513949 99513949 1001 86380 86390 1
513653 99513653 1001 86380 86390 1
513771 99513771 1001 86380 86390 1
513433 99513433 1001 86380 86390 1
513512 99513512 1001 86380 86390 1
514111 99514111 1001 86380 86390 1
514747 99514747 1001 86380 86390 1
514701 99514701 1001 86380 86390 1
514727 99514727 1001 86380 86390 1
514549 99514549 1001 86380 86390 1
514459 99514459 1001 86380 86390 1
514576 99514576 1001 86380 86390 1
514618 99514618 1001 86380 86390 1
515674 99515674 1001 86380 86390 1
515276 99515276 1001 86380 86390 1
515393 99515393 1001 86380 86390 1
515463 99515463 1001 86380 86390 1
515162 99515162 1001 86380 86390 1
515063 99515063 1001 86380 86390 1
515722 99515722 1001 86380 86390 1
515712 99515712 1001 86380 86390 1
516358 99516358 1001 86380 86390 1
516340 99516340 1001 86380 86390 1
516286 99516286 1001 86380 86390 1
515957 99515957 1001 86380 86390 1
516027 99516027 1001 86380 86390 1
515952 99515952 1001 86380 86390 1
517209 99517209 1001 86380 86390 1
517073 99517073 1001 86380 86390 1
516822 99516822 1001 86380 86390 1
516861 99516861 1001 86380 86390 1
516750 99516750 1001 86380 86390 1
517983 99517983 1001 86380 86390 1
517779 99517779 1001 86380 86390 1
517782 99517782 1001 86380 86390 1
517811 99517811 1001 86380 86390 1
517915 99517915 1001 86380 86390 1
517593 99517593 1001 86380 86390 1
517723 99517723 1001 86380 86390 1
518340 99518340 1001 86380 86390 1
518190 99518190 1001 86380 86390 1
518287 99518287 1001 86380 86390 1
518836 99518836 1001 86380 86390 1
518824 99518824 1001 86380 86390 1
518592 99518592 1001 86380 86390 1
518686 99518686 1001 86380 86390 1
518527 99518527 1001 86380 86390 1
519162 99519162 1001 86380 86390 1
519645 99519645 1001 86380 86390 1
519517 99519517 1001 86380 86390 1
519520 99519520 1001 86380 86390 1
519546 99519546 1001 86380 86390 1
519350 99519350 1001 86380 86390 1
519299 99519299 1001 86380 86390 1
519262 99519262 1001 86380 86390 1
519828 99519828 1001 86380 86390 1
520628 99520628 1001 86380 86390 1
520549 99520549 1001 86380 86390 1
520665 99520665 1001 86380 86390 1
520785 99520785 1001 86380 86390 1
520644 99520644 1001 86380 86390 1
521328 99521328 1001 86380 86390 1
521014 99521014 1001 86380 86390 1
521017 99521017 1001 86380 86390 1
521626 99521626 1001 86380 86390 1
522187 99522187 1001 86380 86390 1
521895 99521895 1001 86380 86390 1
521913 99521913 1001 86380 86390 1
522071 99522071 1001 86380 86390 1
521867 99521867 1001 86380 86390 1
521677 99521677 1001 86380 86390 1
521672 99521672 1001 86380 86390 1
523114 99523114 1001 86380 86390 1
522552 99522552 1001 86380 86390 1
523199 99523199 1001 86380 86390 1
523305 99523305 1001 86380 86390 1
523764 99523764 1001 86380 86390 1
523813 99523813 1001 86380 86390 1
523470 99523470 1001 86380 86390 1
524650 99524650 1001 86380 86390 1
524390 99524390 1001 86380 86390 1
524483 99524483 1001 86380 86390 1
524806 99524806 1001 86380 86390 1
524975 99524975 1001 86380 86390 1
524859 99524859 1001 86380 86390 1
525526 99525526 1001 86380 86390 1
525213 99525213 1001 86380 86390 1
525242 99525242 1001 86380 86390 1
525076 99525076 1001 86380 86390 1
525600 99525600 1001 86380 86390 1
526260 99526260 1001 86380 86390 1
526301 99526301 1001 86380 86390 1
526237 99526237 1001 86380 86390 1
526045 99526045 1001 86380 86390 1
525866 99525866 1001 86380 86390 1
525878 99525878 1001 86380 86390 1
526510 99526510 1001 86380 86390 1
526604 99526604 1001 86380 86390 1
527028 99527028 1001 86380 86390 1
526846 99526846 1001 86380 86390 1
526887 99526887 1001 86380 86390 1
526641 99526641 1001 86380 86390 1
526836 99526836 1001 86380 86390 1
526735 99526735 1001 86380 86390 1
527332 99527332 1001 86380 86390 1
527294 99527294 1001 86380 86390 1
528029 99528029 1001 86380 86390 1
527939 99527939 1001 86380 86390 1
528018 99528018 1001 86380 86390 1
527980 99527980 1001 86380 86390 1
527904 99527904 1001 86380 86390 1
528034 99528034 1001 86380 86390 1
527905 99527905 1001 86380 86390 1
527796 99527796 1001 86380 86390 1
527851 99527851 1001 86380 86390 1
528872 99528872 1001 86380 86390 1
528877 99528877 1001 86380 86390 1
528545 99528545 1001 86380 86390 1
528495 99528495 1001 86380 86390 1
528386 99528386 1001 86380 86390 1
529042 99529042 1001 86380 86390 1
529036 99529036 1001 86380 86390 1
529078 99529078 1001 86380 86390 1
528923 99528923 1001 86380 86390 1
529724 99529724 1001 86380 86390 1
529348 99529348 1001 86380 86390 1
529236 99529236 1001 86380 86390 1
529276 99529276 1001 86380 86390 1
530429 99530429 1001 86380 86390 1
530418 99530418 1001 86380 86390 1
530534 99530534 1001 86380 86390 1
530536 99530536 1001 86380 86390 1
530538 99530538 1001 86380 86390 1
530395 99530395 1001 86380 86390 1
530182 99530182 1001 86380 86390 1
530187 99530187 1001 86380 86390 1
530024 99530024 1001 86380 86390 1
529935 99529935 1001 86380 86390 1
529964 99529964 1001 86380 86390 1
529941 99529941 1001 86380 86390 1
530728 99530728 1001 86380 86390 1
531347 99531347 1001 86380 86390 1
531178 99531178 1001 86380 86390 1
531334 99531334 1001 86380 86390 1
531249 99531249 1001 86380 86390 1
531105 99531105 1001 86380 86390 1
531436 99531436 1001 86380 86390 1
531580 99531580 1001 86380 86390 1
532205 99532205 1001 86380 86390 1
532160 99532160 1001 86380 86390 1
531865 99531865 1001 86380 86390 1
531676 99531676 1001 86380 86390 1
532358 99532358 1001 86380 86390 1
532269 99532269 1001 86380 86390 1
532348 99532348 1001 86380 86390 1
532396 99532396 1001 86380 86390 1
532917 99532917 1001 86380 86390 1
532885 99532885 1001 86380 86390 1
532517 99532517 1001 86380 86390 1
532480 99532480 1001 86380 86390 1
532558 99532558 1001 86380 86390 1
532421 99532421 1001 86380 86390 1
532513 99532513 1001 86380 86390 1
532591 99532591 1001 86380 86390 1
533785 99533785 1001 86380 86390 1
533475 99533475 1001 86380 86390 1
533268 99533268 1001 86380 86390 1
533375 99533375 1001 86380 86390 1
533429 99533429 1001 86380 86390 1
533921 99533921 1001 86380 86390 1
533970 99533970 1001 86380 86390 1
534604 99534604 1001 86380 86390 1
534323 99534323 1001 86380 86390 1
534823 99534823 1001 86380 86390 1
534729 99534729 1001 86380 86390 1
535388 99535388 1001 86380 86390 1
535390 99535390 1001 86380 86390 1
535138 99535138 1001 86380 86390 1
535003 99535003 1001 86380 86390 1
535649 99535649 1001 86380 86390 1
536054 99536054 1001 86380 86390 1
535779 99535779 1001 86380 86390 1
536514 99536514 1001 86380 86390 1
536527 99536527 1001 86380 86390 1
537128 99537128 1001 86380 86390 1
536993 99536993 1001 86380 86390 1
536920 99536920 1001 86380 86390 1
536832 99536832 1001 86380 86390 1
536939 99536939 1001 86380 86390 1
536564 99536564 1001 86380 86390 1
536591 99536591 1001 86380 86390 1
537316 99537316 1001 86380 86390 1
537291 99537291 1001 86380 86390 1
537799 99537799 1001 86380 86390 1
537983 99537983 1001 86380 86390 1
537566 99537566 1001 86380 86390 1
537569 99537569 1001 86380 86390 1
537494 99537494 1001 86380 86390 1
538047 99538047 1001 86380 86390 1
538792 99538792 1001 86380 86390 1
538509 99538509 1001 86380 86390 1
538459 99538459 1001 86380 86390 1
538389 99538389 1001 86380 86390 1
538199 99538199 1001 86380 86390 1
538357 99538357 1001 86380 86390 1
539593 99539593 1001 86380 86390 1
539714 99539714 1001 86380 86390 1
540300 99540300 1001 86380 86390 1
540209 99540209 1001 86380 86390 1
540224 99540224 1001 86380 86390 1
539890 99539890 1001 86380 86390 1
540487 99540487 1001 86380 86390 1
540656 99540656 1001 86380 86390 1
540605 99540605 1001 86380 86390 1
541211 99541211 1001 86380 86390 1
541278 99541278 1001 86380 86390 1
541061 99541061 1001 86380 86390 1
540959 99540959 1001 86380 86390 1
540895 99540895 1001 86380 86390 1
540887 99540887 1001 86380 86390 1
540778 99540778 1001 86380 86390 1
541389 99541389 1001 86380 86390 1
541682 99541682 1001 86380 86390 1
541689 99541689 1001 86380 86390 1
542155 99542155 1001 86380 86390 1
542263 99542263 1001 86380 86390 1
542317 99542317 1001 86380 86390 1
542912 99542912 1001 86380 86390 1
542870 99542870 1001 86380 86390 1
542889 99542889 1001 86380 86390 1
542703 99542703 1001 86380 86390 1
542619 99542619 1001 86380 86390 1
542712 99542712 1001 86380 86390 1
542429 99542429 1001 86380 86390 1
542481 99542481 1001 86380 86390 1
543368 99543368 1001 86380 86390 1
543276 99543276 1001 86380 86390 1
543792 99543792 1001 86380 86390 1
544409 99544409 1001 86380 86390 1
544614 99544614 1001 86380 86390 1
429011 1143 1001 35820 36237 1
400127 99400127 1001 86380 86390 1
400075 99400075 1001 86380 86390 1
400461 99400461 1001 86380 86390 1
400537 99400537 1001 86380 86390 1
400617 99400617 1001 86380 86390 1
401093 99401093 1001 86380 86390 1
401888 99401888 1001 86380 86390 1
402038 99402038 1001 86380 86390 1
402470 99402470 1001 86380 86390 1
402664 99402664 1001 86380 86390 1
403418 99403418 1001 86380 86390 1
404475 99404475 1001 86380 86390 1
404520 99404520 1001 86380 86390 1
404739 99404739 1001 86380 86390 1
405031 99405031 1001 86380 86390 1
406242 99406242 1001 86380 86390 1
406344 99406344 1001 86380 86390 1
406826 99406826 1001 86380 86390 1
407014 99407014 1001 86380 86390 1
407324 99407324 1001 86380 86390 1
407504 99407504 1001 86380 86390 1
407637 99407637 1001 86380 86390 1
407972 99407972 1001 86380 86390 1
407911 99407911 1001 86380 86390 1
408378 99408378 1001 86380 86390 1
408426 99408426 1001 86380 86390 1
408533 99408533 1001 86380 86390 1
408927 99408927 1001 86380 86390 1
409318 99409318 1001 86380 86390 1
409480 99409480 1001 86380 86390 1
409458 99409458 1001 86380 86390 1
409847 99409847 1001 86380 86390 1
410297 99410297 1001 86380 86390 1
410261 99410261 1001 86380 86390 1
410598 99410598 1001 86380 86390 1
410507 99410507 1001 86380 86390 1
410672 99410672 1001 86380 86390 1
410676 99410676 1001 86380 86390 1
410852 99410852 1001 86380 86390 1
411103 99411103 1001 86380 86390 1
411307 99411307 1001 86380 86390 1
411383 99411383 1001 86380 86390 1
411637 99411637 1001 86380 86390 1
412109 99412109 1001 86380 86390 1
412193 99412193 1001 86380 86390 1
412415 99412415 1001 86380 86390 1
412443 99412443 1001 86380 86390 1
413453 99413453 1001 86380 86390 1
413638 99413638 1001 86380 86390 1
413458 99413458 1001 86380 86390 1
413552 99413552 1001 86380 86390 1
413326 99413326 1001 86380 86390 1
412940 99412940 1001 86380 86390 1
412698 99412698 1001 86380 86390 1
412858 99412858 1001 86380 86390 1
415074 99415074 1001 86380 86390 1
414545 99414545 1001 86380 86390 1
414728 99414728 1001 86380 86390 1
414333 99414333 1001 86380 86390 1
415690 99415690 1001 86380 86390 1
416800 99416800 1001 86380 86390 1
415780 99415780 1001 86380 86390 1
415749 99415749 1001 86380 86390 1
416047 99416047 1001 86380 86390 1
416076 99416076 1001 86380 86390 1
417333 99417333 1001 86380 86390 1
417142 99417142 1001 86380 86390 1
417219 99417219 1001 86380 86390 1
417051 99417051 1001 86380 86390 1
417276 99417276 1001 86380 86390 1
417563 99417563 1001 86380 86390 1
417516 99417516 1001 86380 86390 1
418459 99418459 1001 86380 86390 1
418303 99418303 1001 86380 86390 1
418064 99418064 1001 86380 86390 1
417926 99417926 1001 86380 86390 1
417791 99417791 1001 86380 86390 1
420092 99420092 1001 86380 86390 1
419211 99419211 1001 86380 86390 1
420780 99420780 1001 86380 86390 1
421968 99421968 1001 86380 86390 1
421454 99421454 1001 86380 86390 1
421432 99421432 1001 86380 86390 1
421515 99421515 1001 86380 86390 1
421281 99421281 1001 86380 86390 1
421488 99421488 1001 86380 86390 1
421629 99421629 1001 86380 86390 1
420988 99420988 1001 86380 86390 1
420902 99420902 1001 86380 86390 1
422143 99422143 1001 86380 86390 1
422181 99422181 1001 86380 86390 1
423288 99423288 1001 86380 86390 1
422993 99422993 1001 86380 86390 1
423299 99423299 1001 86380 86390 1
423243 99423243 1001 86380 86390 1
422542 99422542 1001 86380 86390 1
423885 99423885 1001 86380 86390 1
424061 99424061 1001 86380 86390 1
423790 99423790 1001 86380 86390 1
425248 99425248 1001 86380 86390 1
425132 99425132 1001 86380 86390 1
424880 99424880 1001 86380 86390 1
424962 99424962 1001 86380 86390 1
424739 99424739 1001 86380 86390 1
424411 99424411 1001 86380 86390 1
426912 99426912 1001 86380 86390 1
427016 99427016 1001 86380 86390 1
427100 99427100 1001 86380 86390 1
427001 99427001 1001 86380 86390 1
426490 99426490 1001 86380 86390 1
426506 99426506 1001 86380 86390 1
426273 99426273 1001 86380 86390 1
426220 99426220 1001 86380 86390 1
427159 99427159 1001 86380 86390 1
428488 99428488 1001 86380 86390 1
428094 99428094 1001 86380 86390 1
427958 99427958 1001 86380 86390 1
427940 99427940 1001 86380 86390 1
427569 99427569 1001 86380 86390 1
427696 99427696 1001 86380 86390 1
427618 99427618 1001 86380 86390 1
428847 99428847 1001 86380 86390 1
428794 99428794 1001 86380 86390 1
429161 99429161 1001 86380 86390 1
430119 99430119 1001 86380 86390 1
430237 99430237 1001 86380 86390 1
430135 99430135 1001 86380 86390 1
429581 99429581 1001 86380 86390 1
429269 99429269 1001 86380 86390 1
429356 99429356 1001 86380 86390 1
431470 99431470 1001 86380 86390 1
430992 99430992 1001 86380 86390 1
433361 99433361 1001 86380 86390 1
433472 99433472 1001 86380 86390 1
433386 99433386 1001 86380 86390 1
433483 99433483 1001 86380 86390 1
433632 99433632 1001 86380 86390 1
433835 99433835 1001 86380 86390 1
433926 99433926 1001 86380 86390 1
434057 99434057 1001 86380 86390 1
435195 99435195 1001 86380 86390 1
435329 99435329 1001 86380 86390 1
435124 99435124 1001 86380 86390 1
434978 99434978 1001 86380 86390 1
437062 99437062 1001 86380 86390 1
436999 99436999 1001 86380 86390 1
436722 99436722 1001 86380 86390 1
436125 99436125 1001 86380 86390 1
300041 99300041 1001 86380 86390 1
300538 99300538 1001 86380 86390 1
300452 99300452 1001 86380 86390 1
300468 99300468 1001 86380 86390 1
300243 99300243 1001 86380 86390 1
300235 99300235 1001 86380 86390 1
300834 99300834 1001 86380 86390 1
300812 99300812 1001 86380 86390 1
300879 99300879 1001 86380 86390 1
301507 99301507 1001 86380 86390 1
301311 99301311 1001 86380 86390 1
301208 99301208 1001 86380 86390 1
301276 99301276 1001 86380 86390 1
300972 99300972 1001 86380 86390 1
301104 99301104 1001 86380 86390 1
301120 99301120 1001 86380 86390 1
301114 99301114 1001 86380 86390 1
301702 99301702 1001 86380 86390 1
302293 99302293 1001 86380 86390 1
302223 99302223 1001 86380 86390 1
302007 99302007 1001 86380 86390 1
301930 99301930 1001 86380 86390 1
302417 99302417 1001 86380 86390 1
302482 99302482 1001 86380 86390 1
302495 99302495 1001 86380 86390 1
302391 99302391 1001 86380 86390 1
303001 99303001 1001 86380 86390 1
302866 99302866 1001 86380 86390 1
302697 99302697 1001 86380 86390 1
302725 99302725 1001 86380 86390 1
303270 99303270 1001 86380 86390 1
303213 99303213 1001 86380 86390 1
303893 99303893 1001 86380 86390 1
303987 99303987 1001 86380 86390 1
303724 99303724 1001 86380 86390 1
303819 99303819 1001 86380 86390 1
303745 99303745 1001 86380 86390 1
303538 99303538 1001 86380 86390 1
304704 99304704 1001 86380 86390 1
304857 99304857 1001 86380 86390 1
304534 99304534 1001 86380 86390 1
304919 99304919 1001 86380 86390 1
305423 99305423 1001 86380 86390 1
305086 99305086 1001 86380 86390 1
500178 99500178 1001 86380 86390 1
500102 99500102 1001 86380 86390 1
500121 99500121 1001 86380 86390 1
500633 99500633 1001 86380 86390 1
500813 99500813 1001 86380 86390 1
500797 99500797 1001 86380 86390 1
500453 99500453 1001 86380 86390 1
500505 99500505 1001 86380 86390 1
500299 99500299 1001 86380 86390 1
500325 99500325 1001 86380 86390 1
500377 99500377 1001 86380 86390 1
500328 99500328 1001 86380 86390 1
501475 99501475 1001 86380 86390 1
501523 99501523 1001 86380 86390 1
501321 99501321 1001 86380 86390 1
501347 99501347 1001 86380 86390 1
501327 99501327 1001 86380 86390 1
501202 99501202 1001 86380 86390 1
501152 99501152 1001 86380 86390 1
501223 99501223 1001 86380 86390 1
501747 99501747 1001 86380 86390 1
501761 99501761 1001 86380 86390 1
502093 99502093 1001 86380 86390 1
501889 99501889 1001 86380 86390 1
501915 99501915 1001 86380 86390 1
502515 99502515 1001 86380 86390 1
502585 99502585 1001 86380 86390 1
502522 99502522 1001 86380 86390 1
503205 99503205 1001 86380 86390 1
503180 99503180 1001 86380 86390 1
503129 99503129 1001 86380 86390 1
503194 99503194 1001 86380 86390 1
503130 99503130 1001 86380 86390 1
503105 99503105 1001 86380 86390 1
503094 99503094 1001 86380 86390 1
503009 99503009 1001 86380 86390 1
503035 99503035 1001 86380 86390 1
503084 99503084 1001 86380 86390 1
502672 99502672 1001 86380 86390 1
502700 99502700 1001 86380 86390 1
503446 99503446 1001 86380 86390 1
503351 99503351 1001 86380 86390 1
503844 99503844 1001 86380 86390 1
503575 99503575 1001 86380 86390 1
504140 99504140 1001 86380 86390 1
504261 99504261 1001 86380 86390 1
504916 99504916 1001 86380 86390 1
504839 99504839 1001 86380 86390 1
504657 99504657 1001 86380 86390 1
504395 99504395 1001 86380 86390 1
505031 99505031 1001 86380 86390 1
504961 99504961 1001 86380 86390 1
505756 99505756 1001 86380 86390 1
505625 99505625 1001 86380 86390 1
505332 99505332 1001 86380 86390 1
505302 99505302 1001 86380 86390 1
505938 99505938 1001 86380 86390 1
505946 99505946 1001 86380 86390 1
506586 99506586 1001 86380 86390 1
506250 99506250 1001 86380 86390 1
506625 99506625 1001 86380 86390 1
507325 99507325 1001 86380 86390 1
507237 99507237 1001 86380 86390 1
507382 99507382 1001 86380 86390 1
507114 99507114 1001 86380 86390 1
506925 99506925 1001 86380 86390 1
506965 99506965 1001 86380 86390 1
507524 99507524 1001 86380 86390 1
507454 99507454 1001 86380 86390 1
508092 99508092 1001 86380 86390 1
508002 99508002 1001 86380 86390 1
507718 99507718 1001 86380 86390 1
507745 99507745 1001 86380 86390 1
507780 99507780 1001 86380 86390 1
507678 99507678 1001 86380 86390 1
507730 99507730 1001 86380 86390 1
508290 99508290 1001 86380 86390 1
508281 99508281 1001 86380 86390 1
508307 99508307 1001 86380 86390 1
508875 99508875 1001 86380 86390 1
508473 99508473 1001 86380 86390 1
509146 99509146 1001 86380 86390 1
509715 99509715 1001 86380 86390 1
509656 99509656 1001 86380 86390 1
509527 99509527 1001 86380 86390 1
509572 99509572 1001 86380 86390 1
509615 99509615 1001 86380 86390 1
509471 99509471 1001 86380 86390 1
510486 99510486 1001 86380 86390 1
510462 99510462 1001 86380 86390 1
510299 99510299 1001 86380 86390 1
510809 99510809 1001 86380 86390 1
510891 99510891 1001 86380 86390 1
511451 99511451 1001 86380 86390 1
511498 99511498 1001 86380 86390 1
511218 99511218 1001 86380 86390 1
511245 99511245 1001 86380 86390 1
511216 99511216 1001 86380 86390 1
511111 99511111 1001 86380 86390 1
511591 99511591 1001 86380 86390 1
511637 99511637 1001 86380 86390 1
512289 99512289 1001 86380 86390 1
512210 99512210 1001 86380 86390 1
512288 99512288 1001 86380 86390 1
512100 99512100 1001 86380 86390 1
512558 99512558 1001 86380 86390 1
512405 99512405 1001 86380 86390 1
513006 99513006 1001 86380 86390 1
513061 99513061 1001 86380 86390 1
512884 99512884 1001 86380 86390 1
512607 99512607 1001 86380 86390 1
512634 99512634 1001 86380 86390 1
513208 99513208 1001 86380 86390 1
513236 99513236 1001 86380 86390 1
513750 99513750 1001 86380 86390 1
513634 99513634 1001 86380 86390 1
513817 99513817 1001 86380 86390 1
513768 99513768 1001 86380 86390 1
513560 99513560 1001 86380 86390 1
513601 99513601 1001 86380 86390 1
513603 99513603 1001 86380 86390 1
514235 99514235 1001 86380 86390 1
514128 99514128 1001 86380 86390 1
514731 99514731 1001 86380 86390 1
514613 99514613 1001 86380 86390 1
514485 99514485 1001 86380 86390 1
514645 99514645 1001 86380 86390 1
514465 99514465 1001 86380 86390 1
514340 99514340 1001 86380 86390 1
514380 99514380 1001 86380 86390 1
514292 99514292 1001 86380 86390 1
514268 99514268 1001 86380 86390 1
514284 99514284 1001 86380 86390 1
514376 99514376 1001 86380 86390 1
514274 99514274 1001 86380 86390 1
514990 99514990 1001 86380 86390 1
515400 99515400 1001 86380 86390 1
515262 99515262 1001 86380 86390 1
515082 99515082 1001 86380 86390 1
515887 99515887 1001 86380 86390 1
515811 99515811 1001 86380 86390 1
515685 99515685 1001 86380 86390 1
515805 99515805 1001 86380 86390 1
516317 99516317 1001 86380 86390 1
516308 99516308 1001 86380 86390 1
516487 99516487 1001 86380 86390 1
516189 99516189 1001 86380 86390 1
516297 99516297 1001 86380 86390 1
516023 99516023 1001 86380 86390 1
516052 99516052 1001 86380 86390 1
516093 99516093 1001 86380 86390 1
517272 99517272 1001 86380 86390 1
517240 99517240 1001 86380 86390 1
517243 99517243 1001 86380 86390 1
516961 99516961 1001 86380 86390 1
516790 99516790 1001 86380 86390 1
516855 99516855 1001 86380 86390 1
517468 99517468 1001 86380 86390 1
518020 99518020 1001 86380 86390 1
518111 99518111 1001 86380 86390 1
517998 99517998 1001 86380 86390 1
518063 99518063 1001 86380 86390 1
518095 99518095 1001 86380 86390 1
517713 99517713 1001 86380 86390 1
517639 99517639 1001 86380 86390 1
518360 99518360 1001 86380 86390 1
518350 99518350 1001 86380 86390 1
518953 99518953 1001 86380 86390 1
518968 99518968 1001 86380 86390 1
518981 99518981 1001 86380 86390 1
518615 99518615 1001 86380 86390 1
518712 99518712 1001 86380 86390 1
518539 99518539 1001 86380 86390 1
518389 99518389 1001 86380 86390 1
518377 99518377 1001 86380 86390 1
518546 99518546 1001 86380 86390 1
519156 99519156 1001 86380 86390 1
519648 99519648 1001 86380 86390 1
519732 99519732 1001 86380 86390 1
519598 99519598 1001 86380 86390 1
519317 99519317 1001 86380 86390 1
519954 99519954 1001 86380 86390 1
519830 99519830 1001 86380 86390 1
519965 99519965 1001 86380 86390 1
520427 99520427 1001 86380 86390 1
520237 99520237 1001 86380 86390 1
520168 99520168 1001 86380 86390 1
520091 99520091 1001 86380 86390 1
520104 99520104 1001 86380 86390 1
520760 99520760 1001 86380 86390 1
520829 99520829 1001 86380 86390 1
520842 99520842 1001 86380 86390 1
521378 99521378 1001 86380 86390 1
521224 99521224 1001 86380 86390 1
521103 99521103 1001 86380 86390 1
521469 99521469 1001 86380 86390 1
521540 99521540 1001 86380 86390 1
521475 99521475 1001 86380 86390 1
522146 99522146 1001 86380 86390 1
521997 99521997 1001 86380 86390 1
521844 99521844 1001 86380 86390 1
522330 99522330 1001 86380 86390 1
522375 99522375 1001 86380 86390 1
522363 99522363 1001 86380 86390 1
522993 99522993 1001 86380 86390 1
522931 99522931 1001 86380 86390 1
522861 99522861 1001 86380 86390 1
522862 99522862 1001 86380 86390 1
522602 99522602 1001 86380 86390 1
522683 99522683 1001 86380 86390 1
522568 99522568 1001 86380 86390 1
523195 99523195 1001 86380 86390 1
523236 99523236 1001 86380 86390 1
523198 99523198 1001 86380 86390 1
523288 99523288 1001 86380 86390 1
523779 99523779 1001 86380 86390 1
523818 99523818 1001 86380 86390 1
523800 99523800 1001 86380 86390 1
523614 99523614 1001 86380 86390 1
523719 99523719 1001 86380 86390 1
523540 99523540 1001 86380 86390 1
523955 99523955 1001 86380 86390 1
524034 99524034 1001 86380 86390 1
524589 99524589 1001 86380 86390 1
524504 99524504 1001 86380 86390 1
524336 99524336 1001 86380 86390 1
524303 99524303 1001 86380 86390 1
524239 99524239 1001 86380 86390 1
524886 99524886 1001 86380 86390 1
525427 99525427 1001 86380 86390 1
525531 99525531 1001 86380 86390 1
525383 99525383 1001 86380 86390 1
525260 99525260 1001 86380 86390 1
525160 99525160 1001 86380 86390 1
525062 99525062 1001 86380 86390 1
525089 99525089 1001 86380 86390 1
525799 99525799 1001 86380 86390 1
526222 99526222 1001 86380 86390 1
526025 99526025 1001 86380 86390 1
525892 99525892 1001 86380 86390 1
525918 99525918 1001 86380 86390 1
525815 99525815 1001 86380 86390 1
525837 99525837 1001 86380 86390 1
526524 99526524 1001 86380 86390 1
527184 99527184 1001 86380 86390 1
526841 99526841 1001 86380 86390 1
527027 99527027 1001 86380 86390 1
527272 99527272 1001 86380 86390 1
527415 99527415 1001 86380 86390 1
527391 99527391 1001 86380 86390 1
527289 99527289 1001 86380 86390 1
527346 99527346 1001 86380 86390 1
527282 99527282 1001 86380 86390 1
527877 99527877 1001 86380 86390 1
527754 99527754 1001 86380 86390 1
527862 99527862 1001 86380 86390 1
527486 99527486 1001 86380 86390 1
528734 99528734 1001 86380 86390 1
528852 99528852 1001 86380 86390 1
528883 99528883 1001 86380 86390 1
529008 99529008 1001 86380 86390 1
528997 99528997 1001 86380 86390 1
529063 99529063 1001 86380 86390 1
529090 99529090 1001 86380 86390 1
529499 99529499 1001 86380 86390 1
529450 99529450 1001 86380 86390 1
529442 99529442 1001 86380 86390 1
529148 99529148 1001 86380 86390 1
529255 99529255 1001 86380 86390 1
529881 99529881 1001 86380 86390 1
529794 99529794 1001 86380 86390 1
529877 99529877 1001 86380 86390 1
530481 99530481 1001 86380 86390 1
530077 99530077 1001 86380 86390 1
529974 99529974 1001 86380 86390 1
530068 99530068 1001 86380 86390 1
530705 99530705 1001 86380 86390 1
531337 99531337 1001 86380 86390 1
530884 99530884 1001 86380 86390 1
532093 99532093 1001 86380 86390 1
532058 99532058 1001 86380 86390 1
531702 99531702 1001 86380 86390 1
531648 99531648 1001 86380 86390 1
532834 99532834 1001 86380 86390 1
532791 99532791 1001 86380 86390 1
532824 99532824 1001 86380 86390 1
532572 99532572 1001 86380 86390 1
533751 99533751 1001 86380 86390 1
533726 99533726 1001 86380 86390 1
533854 99533854 1001 86380 86390 1
533495 99533495 1001 86380 86390 1
533599 99533599 1001 86380 86390 1
533368 99533368 1001 86380 86390 1
533266 99533266 1001 86380 86390 1
533933 99533933 1001 86380 86390 1
534011 99534011 1001 86380 86390 1
533917 99533917 1001 86380 86390 1
534637 99534637 1001 86380 86390 1
534523 99534523 1001 86380 86390 1
534284 99534284 1001 86380 86390 1
534402 99534402 1001 86380 86390 1
534396 99534396 1001 86380 86390 1
534138 99534138 1001 86380 86390 1
535410 99535410 1001 86380 86390 1
535417 99535417 1001 86380 86390 1
535286 99535286 1001 86380 86390 1
535132 99535132 1001 86380 86390 1
534954 99534954 1001 86380 86390 1
535090 99535090 1001 86380 86390 1
534895 99534895 1001 86380 86390 1
535678 99535678 1001 86380 86390 1
536158 99536158 1001 86380 86390 1
536223 99536223 1001 86380 86390 1
536201 99536201 1001 86380 86390 1
536119 99536119 1001 86380 86390 1
536046 99536046 1001 86380 86390 1
536125 99536125 1001 86380 86390 1
535794 99535794 1001 86380 86390 1
535848 99535848 1001 86380 86390 1
535880 99535880 1001 86380 86390 1
536375 99536375 1001 86380 86390 1
536814 99536814 1001 86380 86390 1
536906 99536906 1001 86380 86390 1
536699 99536699 1001 86380 86390 1
537352 99537352 1001 86380 86390 1
537985 99537985 1001 86380 86390 1
537896 99537896 1001 86380 86390 1
537579 99537579 1001 86380 86390 1
537428 99537428 1001 86380 86390 1
537443 99537443 1001 86380 86390 1
538034 99538034 1001 86380 86390 1
538800 99538800 1001 86380 86390 1
538510 99538510 1001 86380 86390 1
538239 99538239 1001 86380 86390 1
538903 99538903 1001 86380 86390 1
538935 99538935 1001 86380 86390 1
538948 99538948 1001 86380 86390 1
539478 99539478 1001 86380 86390 1
539469 99539469 1001 86380 86390 1
539422 99539422 1001 86380 86390 1
539337 99539337 1001 86380 86390 1
539329 99539329 1001 86380 86390 1
539084 99539084 1001 86380 86390 1
539784 99539784 1001 86380 86390 1
539697 99539697 1001 86380 86390 1
539816 99539816 1001 86380 86390 1
540356 99540356 1001 86380 86390 1
539949 99539949 1001 86380 86390 1
541217 99541217 1001 86380 86390 1
541927 99541927 1001 86380 86390 1
542008 99542008 1001 86380 86390 1
541957 99541957 1001 86380 86390 1
541880 99541880 1001 86380 86390 1
541663 99541663 1001 86380 86390 1
541573 99541573 1001 86380 86390 1
541612 99541612 1001 86380 86390 1
542823 99542823 1001 86380 86390 1
542927 99542927 1001 86380 86390 1
542691 99542691 1001 86380 86390 1
542607 99542607 1001 86380 86390 1
542445 99542445 1001 86380 86390 1
542473 99542473 1001 86380 86390 1
543001 99543001 1001 86380 86390 1
543591 99543591 1001 86380 86390 1
543517 99543517 1001 86380 86390 1
543556 99543556 1001 86380 86390 1
543215 99543215 1001 86380 86390 1
543174 99543174 1001 86380 86390 1
543967 99543967 1001 86380 86390 1
543920 99543920 1001 86380 86390 1
543819 99543819 1001 86380 86390 1
544533 99544533 1001 86380 86390 1
544561 99544561 1001 86380 86390 1
544258 99544258 1001 86380 86390 1
544195 99544195 1001 86380 86390 1
517097 888 1002 54063 54540 1
400722 99400722 1001 86380 86390 1
401013 99401013 1001 86380 86390 1
401263 99401263 1001 86380 86390 1
401170 99401170 1001 86380 86390 1
401657 99401657 1001 86380 86390 1
403106 99403106 1001 86380 86390 1
403373 99403373 1001 86380 86390 1
403536 99403536 1001 86380 86390 1
404066 99404066 1001 86380 86390 1
404214 99404214 1001 86380 86390 1
404191 99404191 1001 86380 86390 1
404157 99404157 1001 86380 86390 1
404419 99404419 1001 86380 86390 1
404654 99404654 1001 86380 86390 1
404767 99404767 1001 86380 86390 1
404725 99404725 1001 86380 86390 1
404915 99404915 1001 86380 86390 1
405331 99405331 1001 86380 86390 1
405567 99405567 1001 86380 86390 1
405780 99405780 1001 86380 86390 1
405893 99405893 1001 86380 86390 1
405953 99405953 1001 86380 86390 1
406295 99406295 1001 86380 86390 1
406404 99406404 1001 86380 86390 1
406458 99406458 1001 86380 86390 1
406633 99406633 1001 86380 86390 1
406868 99406868 1001 86380 86390 1
406951 99406951 1001 86380 86390 1
407199 99407199 1001 86380 86390 1
407883 99407883 1001 86380 86390 1
408085 99408085 1001 86380 86390 1
408086 99408086 1001 86380 86390 1
409361 99409361 1001 86380 86390 1
409449 99409449 1001 86380 86390 1
409452 99409452 1001 86380 86390 1
409436 99409436 1001 86380 86390 1
409812 99409812 1001 86380 86390 1
409828 99409828 1001 86380 86390 1
410031 99410031 1001 86380 86390 1
410076 99410076 1001 86380 86390 1
410063 99410063 1001 86380 86390 1
410289 99410289 1001 86380 86390 1
410904 99410904 1001 86380 86390 1
410945 99410945 1001 86380 86390 1
411066 99411066 1001 86380 86390 1
411466 99411466 1001 86380 86390 1
411793 99411793 1001 86380 86390 1
411803 99411803 1001 86380 86390 1
411867 99411867 1001 86380 86390 1
412265 99412265 1001 86380 86390 1
413491 99413491 1001 86380 86390 1
413292 99413292 1001 86380 86390 1
413153 99413153 1001 86380 86390 1
413052 99413052 1001 86380 86390 1
412509 99412509 1001 86380 86390 1
412758 99412758 1001 86380 86390 1
415124 99415124 1001 86380 86390 1
415072 99415072 1001 86380 86390 1
414567 99414567 1001 86380 86390 1
414664 99414664 1001 86380 86390 1
414830 99414830 1001 86380 86390 1
414282 99414282 1001 86380 86390 1
415450 99415450 1001 86380 86390 1
415375 99415375 1001 86380 86390 1
415666 99415666 1001 86380 86390 1
416752 99416752 1001 86380 86390 1
416703 99416703 1001 86380 86390 1
416521 99416521 1001 86380 86390 1
416576 99416576 1001 86380 86390 1
418037 99418037 1001 86380 86390 1
418380 99418380 1001 86380 86390 1
418172 99418172 1001 86380 86390 1
417895 99417895 1001 86380 86390 1
417647 99417647 1001 86380 86390 1
418936 99418936 1001 86380 86390 1
418832 99418832 1001 86380 86390 1
420182 99420182 1001 86380 86390 1
419670 99419670 1001 86380 86390 1
419252 99419252 1001 86380 86390 1
420510 99420510 1001 86380 86390 1
420680 99420680 1001 86380 86390 1
420702 99420702 1001 86380 86390 1
420609 99420609 1001 86380 86390 1
421802 99421802 1001 86380 86390 1
421787 99421787 1001 86380 86390 1
421615 99421615 1001 86380 86390 1
421389 99421389 1001 86380 86390 1
422493 99422493 1001 86380 86390 1
423750 99423750 1001 86380 86390 1
423334 99423334 1001 86380 86390 1
423608 99423608 1001 86380 86390 1
423711 99423711 1001 86380 86390 1
423713 99423713 1001 86380 86390 1
423088 99423088 1001 86380 86390 1
423036 99423036 1001 86380 86390 1
423281 99423281 1001 86380 86390 1
423159 99423159 1001 86380 86390 1
422669 99422669 1001 86380 86390 1
422736 99422736 1001 86380 86390 1
422545 99422545 1001 86380 86390 1
424050 99424050 1001 86380 86390 1
425318 99425318 1001 86380 86390 1
424633 99424633 1001 86380 86390 1
424416 99424416 1001 86380 86390 1
424486 99424486 1001 86380 86390 1
425411 99425411 1001 86380 86390 1
425719 99425719 1001 86380 86390 1
426434 99426434 1001 86380 86390 1
426457 99426457 1001 86380 86390 1
425889 99425889 1001 86380 86390 1
426017 99426017 1001 86380 86390 1
428173 99428173 1001 86380 86390 1
427876 99427876 1001 86380 86390 1
427671 99427671 1001 86380 86390 1
427647 99427647 1001 86380 86390 1
429811 99429811 1001 86380 86390 1
429847 99429847 1001 86380 86390 1
429655 99429655 1001 86380 86390 1
429379 99429379 1001 86380 86390 1
430542 99430542 1001 86380 86390 1
431798 99431798 1001 86380 86390 1
431808 99431808 1001 86380 86390 1
431502 99431502 1001 86380 86390 1
431376 99431376 1001 86380 86390 1
431590 99431590 1001 86380 86390 1
430930 99430930 1001 86380 86390 1
430906 99430906 1001 86380 86390 1
432194 99432194 1001 86380 86390 1
433670 99433670 1001 86380 86390 1
433381 99433381 1001 86380 86390 1
433703 99433703 1001 86380 86390 1
432971 99432971 1001 86380 86390 1
433087 99433087 1001 86380 86390 1
432963 99432963 1001 86380 86390 1
432574 99432574 1001 86380 86390 1
433897 99433897 1001 86380 86390 1
433798 99433798 1001 86380 86390 1
433748 99433748 1001 86380 86390 1
435375 99435375 1001 86380 86390 1
435273 99435273 1001 86380 86390 1
434787 99434787 1001 86380 86390 1
434668 99434668 1001 86380 86390 1
434934 99434934 1001 86380 86390 1
434227 99434227 1001 86380 86390 1
434402 99434402 1001 86380 86390 1
434497 99434497 1001 86380 86390 1
436860 99436860 1001 86380 86390 1
436949 99436949 1001 86380 86390 1
436361 99436361 1001 86380 86390 1
436679 99436679 1001 86380 86390 1
436513 99436513 1001 86380 86390 1
436201 99436201 1001 86380 86390 1
436188 99436188 1001 86380 86390 1
300047 99300047 1001 86380 86390 1
437362 99437362 1001 86380 86390 1
300514 99300514 1001 86380 86390 1
300387 99300387 1001 86380 86390 1
300483 99300483 1001 86380 86390 1
300187 99300187 1001 86380 86390 1
301353 99301353 1001 86380 86390 1
301207 99301207 1001 86380 86390 1
301170 99301170 1001 86380 86390 1
301309 99301309 1001 86380 86390 1
300992 99300992 1001 86380 86390 1
301604 99301604 1001 86380 86390 1
301607 99301607 1001 86380 86390 1
301649 99301649 1001 86380 86390 1
301982 99301982 1001 86380 86390 1
302031 99302031 1001 86380 86390 1
301918 99301918 1001 86380 86390 1
301763 99301763 1001 86380 86390 1
302421 99302421 1001 86380 86390 1
303039 99303039 1001 86380 86390 1
303074 99303074 1001 86380 86390 1
302771 99302771 1001 86380 86390 1
302687 99302687 1001 86380 86390 1
303322 99303322 1001 86380 86390 1
303209 99303209 1001 86380 86390 1
303354 99303354 1001 86380 86390 1
303907 99303907 1001 86380 86390 1
303872 99303872 1001 86380 86390 1
303988 99303988 1001 86380 86390 1
304014 99304014 1001 86380 86390 1
303768 99303768 1001 86380 86390 1
303601 99303601 1001 86380 86390 1
304136 99304136 1001 86380 86390 1
304045 99304045 1001 86380 86390 1
304063 99304063 1001 86380 86390 1
304755 99304755 1001 86380 86390 1
304511 99304511 1001 86380 86390 1
304527 99304527 1001 86380 86390 1
304646 99304646 1001 86380 86390 1
305037 99305037 1001 86380 86390 1
304935 99304935 1001 86380 86390 1
305548 99305548 1001 86380 86390 1
305616 99305616 1001 86380 86390 1
305392 99305392 1001 86380 86390 1
305419 99305419 1001 86380 86390 1
305290 99305290 1001 86380 86390 1
305386 99305386 1001 86380 86390 1
305438 99305438 1001 86380 86390 1
305183 99305183 1001 86380 86390 1
305121 99305121 1001 86380 86390 1
305152 99305152 1001 86380 86390 1
305166 99305166 1001 86380 86390 1
500181 99500181 1001 86380 86390 1
500182 99500182 1001 86380 86390 1
500163 99500163 1001 86380 86390 1
500703 99500703 1001 86380 86390 1
500618 99500618 1001 86380 86390 1
500524 99500524 1001 86380 86390 1
500515 99500515 1001 86380 86390 1
500233 99500233 1001 86380 86390 1
500994 99500994 1001 86380 86390 1
501462 99501462 1001 86380 86390 1
501296 99501296 1001 86380 86390 1
501043 99501043 1001 86380 86390 1
502460 99502460 1001 86380 86390 1
501997 99501997 1001 86380 86390 1
501856 99501856 1001 86380 86390 1
502524 99502524 1001 86380 86390 1
502563 99502563 1001 86380 86390 1
503251 99503251 1001 86380 86390 1
502906 99502906 1001 86380 86390 1
502683 99502683 1001 86380 86390 1
502699 99502699 1001 86380 86390 1
502858 99502858 1001 86380 86390 1
504042 99504042 1001 86380 86390 1
503993 99503993 1001 86380 86390 1
503731 99503731 1001 86380 86390 1
503732 99503732 1001 86380 86390 1
503776 99503776 1001 86380 86390 1
503908 99503908 1001 86380 86390 1
503666 99503666 1001 86380 86390 1
503644 99503644 1001 86380 86390 1
504712 99504712 1001 86380 86390 1
504544 99504544 1001 86380 86390 1
504720 99504720 1001 86380 86390 1
504981 99504981 1001 86380 86390 1
505030 99505030 1001 86380 86390 1
505258 99505258 1001 86380 86390 1
505249 99505249 1001 86380 86390 1
505316 99505316 1001 86380 86390 1
505921 99505921 1001 86380 86390 1
506498 99506498 1001 86380 86390 1
506576 99506576 1001 86380 86390 1
506297 99506297 1001 86380 86390 1
506183 99506183 1001 86380 86390 1
506710 99506710 1001 86380 86390 1
506648 99506648 1001 86380 86390 1
507281 99507281 1001 86380 86390 1
507251 99507251 1001 86380 86390 1
507202 99507202 1001 86380 86390 1
506889 99506889 1001 86380 86390 1
507561 99507561 1001 86380 86390 1
507472 99507472 1001 86380 86390 1
507494 99507494 1001 86380 86390 1
508218 99508218 1001 86380 86390 1
508062 99508062 1001 86380 86390 1
508104 99508104 1001 86380 86390 1
507965 99507965 1001 86380 86390 1
507991 99507991 1001 86380 86390 1
508022 99508022 1001 86380 86390 1
507960 99507960 1001 86380 86390 1
508001 99508001 1001 86380 86390 1
507773 99507773 1001 86380 86390 1
507789 99507789 1001 86380 86390 1
508368 99508368 1001 86380 86390 1
509045 99509045 1001 86380 86390 1
508911 99508911 1001 86380 86390 1
508726 99508726 1001 86380 86390 1
508765 99508765 1001 86380 86390 1
508498 99508498 1001 86380 86390 1
508601 99508601 1001 86380 86390 1
509087 99509087 1001 86380 86390 1
509794 99509794 1001 86380 86390 1
509705 99509705 1001 86380 86390 1
509570 99509570 1001 86380 86390 1
509624 99509624 1001 86380 86390 1
509309 99509309 1001 86380 86390 1
509390 99509390 1001 86380 86390 1
509366 99509366 1001 86380 86390 1
510067 99510067 1001 86380 86390 1
510315 99510315 1001 86380 86390 1
510300 99510300 1001 86380 86390 1
510856 99510856 1001 86380 86390 1
510795 99510795 1001 86380 86390 1
511360 99511360 1001 86380 86390 1
511426 99511426 1001 86380 86390 1
511354 99511354 1001 86380 86390 1
511296 99511296 1001 86380 86390 1
511075 99511075 1001 86380 86390 1
511085 99511085 1001 86380 86390 1
511606 99511606 1001 86380 86390 1
511710 99511710 1001 86380 86390 1
511574 99511574 1001 86380 86390 1
512199 99512199 1001 86380 86390 1
512258 99512258 1001 86380 86390 1
512046 99512046 1001 86380 86390 1
512139 99512139 1001 86380 86390 1
511863 99511863 1001 86380 86390 1
511937 99511937 1001 86380 86390 1
511758 99511758 1001 86380 86390 1
512577 99512577 1001 86380 86390 1
513203 99513203 1001 86380 86390 1
513069 99513069 1001 86380 86390 1
513007 99513007 1001 86380 86390 1
512943 99512943 1001 86380 86390 1
512648 99512648 1001 86380 86390 1
513350 99513350 1001 86380 86390 1
513207 99513207 1001 86380 86390 1
513239 99513239 1001 86380 86390 1
514008 99514008 1001 86380 86390 1
513921 99513921 1001 86380 86390 1
513509 99513509 1001 86380 86390 1
514172 99514172 1001 86380 86390 1
514034 99514034 1001 86380 86390 1
514101 99514101 1001 86380 86390 1
514180 99514180 1001 86380 86390 1
514234 99514234 1001 86380 86390 1
514832 99514832 1001 86380 86390 1
514761 99514761 1001 86380 86390 1
514749 99514749 1001 86380 86390 1
514750 99514750 1001 86380 86390 1
514850 99514850 1001 86380 86390 1
514590 99514590 1001 86380 86390 1
514519 99514519 1001 86380 86390 1
514610 99514610 1001 86380 86390 1
514329 99514329 1001 86380 86390 1
514253 99514253 1001 86380 86390 1
515627 99515627 1001 86380 86390 1
515315 99515315 1001 86380 86390 1
516217 99516217 1001 86380 86390 1
516258 99516258 1001 86380 86390 1
516665 99516665 1001 86380 86390 1
517159 99517159 1001 86380 86390 1
517172 99517172 1001 86380 86390 1
517188 99517188 1001 86380 86390 1
517180 99517180 1001 86380 86390 1
517062 99517062 1001 86380 86390 1
516768 99516768 1001 86380 86390 1
516914 99516914 1001 86380 86390 1
516799 99516799 1001 86380 86390 1
517426 99517426 1001 86380 86390 1
517530 99517530 1001 86380 86390 1
517507 99517507 1001 86380 86390 1
517495 99517495 1001 86380 86390 1
517508 99517508 1001 86380 86390 1
518042 99518042 1001 86380 86390 1
518070 99518070 1001 86380 86390 1
518110 99518110 1001 86380 86390 1
517790 99517790 1001 86380 86390 1
518209 99518209 1001 86380 86390 1
518984 99518984 1001 86380 86390 1
518665 99518665 1001 86380 86390 1
518576 99518576 1001 86380 86390 1
518683 99518683 1001 86380 86390 1
518500 99518500 1001 86380 86390 1
518569 99518569 1001 86380 86390 1
519004 99519004 1001 86380 86390 1
519022 99519022 1001 86380 86390 1
519190 99519190 1001 86380 86390 1
519568 99519568 1001 86380 86390 1
520002 99520002 1001 86380 86390 1
520563 99520563 1001 86380 86390 1
520487 99520487 1001 86380 86390 1
520312 99520312 1001 86380 86390 1
520394 99520394 1001 86380 86390 1
520137 99520137 1001 86380 86390 1
520165 99520165 1001 86380 86390 1
520107 99520107 1001 86380 86390 1
520788 99520788 1001 86380 86390 1
521228 99521228 1001 86380 86390 1
521664 99521664 1001 86380 86390 1
522231 99522231 1001 86380 86390 1
522115 99522115 1001 86380 86390 1
522162 99522162 1001 86380 86390 1
521926 99521926 1001 86380 86390 1
521845 99521845 1001 86380 86390 1
521837 99521837 1001 86380 86390 1
522344 99522344 1001 86380 86390 1
522338 99522338 1001 86380 86390 1
522468 99522468 1001 86380 86390 1
522838 99522838 1001 86380 86390 1
522693 99522693 1001 86380 86390 1
523816 99523816 1001 86380 86390 1
523915 99523915 1001 86380 86390 1
523931 99523931 1001 86380 86390 1
523597 99523597 1001 86380 86390 1
523711 99523711 1001 86380 86390 1
523970 99523970 1001 86380 86390 1
524030 99524030 1001 86380 86390 1
524683 99524683 1001 86380 86390 1
524638 99524638 1001 86380 86390 1
524379 99524379 1001 86380 86390 1
524198 99524198 1001 86380 86390 1
524159 99524159 1001 86380 86390 1
524845 99524845 1001 86380 86390 1
524772 99524772 1001 86380 86390 1
524929 99524929 1001 86380 86390 1
525363 99525363 1001 86380 86390 1
525034 99525034 1001 86380 86390 1
525103 99525103 1001 86380 86390 1
525636 99525636 1001 86380 86390 1
526024 99526024 1001 86380 86390 1
525979 99525979 1001 86380 86390 1
525891 99525891 1001 86380 86390 1
525802 99525802 1001 86380 86390 1
526457 99526457 1001 86380 86390 1
527169 99527169 1001 86380 86390 1
526791 99526791 1001 86380 86390 1
527349 99527349 1001 86380 86390 1
527393 99527393 1001 86380 86390 1
528027 99528027 1001 86380 86390 1
528060 99528060 1001 86380 86390 1
527792 99527792 1001 86380 86390 1
527797 99527797 1001 86380 86390 1
527473 99527473 1001 86380 86390 1
527579 99527579 1001 86380 86390 1
527541 99527541 1001 86380 86390 1
528140 99528140 1001 86380 86390 1
528723 99528723 1001 86380 86390 1
528479 99528479 1001 86380 86390 1
528940 99528940 1001 86380 86390 1
528967 99528967 1001 86380 86390 1
529096 99529096 1001 86380 86390 1
528962 99528962 1001 86380 86390 1
529397 99529397 1001 86380 86390 1
529451 99529451 1001 86380 86390 1
529290 99529290 1001 86380 86390 1
529111 99529111 1001 86380 86390 1
529154 99529154 1001 86380 86390 1
529235 99529235 1001 86380 86390 1
530473 99530473 1001 86380 86390 1
530271 99530271 1001 86380 86390 1
530064 99530064 1001 86380 86390 1
531265 99531265 1001 86380 86390 1
531132 99531132 1001 86380 86390 1
530894 99530894 1001 86380 86390 1
530885 99530885 1001 86380 86390 1
531454 99531454 1001 86380 86390 1
531478 99531478 1001 86380 86390 1
532005 99532005 1001 86380 86390 1
531883 99531883 1001 86380 86390 1
531884 99531884 1001 86380 86390 1
532274 99532274 1001 86380 86390 1
532963 99532963 1001 86380 86390 1
532681 99532681 1001 86380 86390 1
532567 99532567 1001 86380 86390 1
533779 99533779 1001 86380 86390 1
533554 99533554 1001 86380 86390 1
533567 99533567 1001 86380 86390 1
533318 99533318 1001 86380 86390 1
533241 99533241 1001 86380 86390 1
533350 99533350 1001 86380 86390 1
533390 99533390 1001 86380 86390 1
534030 99534030 1001 86380 86390 1
534421 99534421 1001 86380 86390 1
534409 99534409 1001 86380 86390 1
534229 99534229 1001 86380 86390 1
535333 99535333 1001 86380 86390 1
535467 99535467 1001 86380 86390 1
535406 99535406 1001 86380 86390 1
534960 99534960 1001 86380 86390 1
535706 99535706 1001 86380 86390 1
535668 99535668 1001 86380 86390 1
536242 99536242 1001 86380 86390 1
536080 99536080 1001 86380 86390 1
536081 99536081 1001 86380 86390 1
536043 99536043 1001 86380 86390 1
535772 99535772 1001 86380 86390 1
536448 99536448 1001 86380 86390 1
536608 99536608 1001 86380 86390 1
536701 99536701 1001 86380 86390 1
536716 99536716 1001 86380 86390 1
536742 99536742 1001 86380 86390 1
537860 99537860 1001 86380 86390 1
537862 99537862 1001 86380 86390 1
537790 99537790 1001 86380 86390 1
537668 99537668 1001 86380 86390 1
537720 99537720 1001 86380 86390 1
537648 99537648 1001 86380 86390 1
537781 99537781 1001 86380 86390 1
537549 99537549 1001 86380 86390 1
537570 99537570 1001 86380 86390 1
537561 99537561 1001 86380 86390 1
538015 99538015 1001 86380 86390 1
538138 99538138 1001 86380 86390 1
538740 99538740 1001 86380 86390 1
538618 99538618 1001 86380 86390 1
538812 99538812 1001 86380 86390 1
538343 99538343 1001 86380 86390 1
538995 99538995 1001 86380 86390 1
538931 99538931 1001 86380 86390 1
538842 99538842 1001 86380 86390 1
538875 99538875 1001 86380 86390 1
539600 99539600 1001 86380 86390 1
539209 99539209 1001 86380 86390 1
539135 99539135 1001 86380 86390 1
539824 99539824 1001 86380 86390 1
539825 99539825 1001 86380 86390 1
540167 99540167 1001 86380 86390 1
540246 99540246 1001 86380 86390 1
539881 99539881 1001 86380 86390 1
540596 99540596 1001 86380 86390 1
540639 99540639 1001 86380 86390 1
540731 99540731 1001 86380 86390 1
541483 99541483 1001 86380 86390 1
542016 99542016 1001 86380 86390 1
541919 99541919 1001 86380 86390 1
542048 99542048 1001 86380 86390 1
541849 99541849 1001 86380 86390 1
541862 99541862 1001 86380 86390 1
541550 99541550 1001 86380 86390 1
541553 99541553 1001 86380 86390 1
542163 99542163 1001 86380 86390 1
542191 99542191 1001 86380 86390 1
542269 99542269 1001 86380 86390 1
542887 99542887 1001 86380 86390 1
542759 99542759 1001 86380 86390 1
542891 99542891 1001 86380 86390 1
542630 99542630 1001 86380 86390 1
543367 99543367 1001 86380 86390 1
543272 99543272 1001 86380 86390 1
543316 99543316 1001 86380 86390 1
543820 99543820 1001 86380 86390 1
543801 99543801 1001 86380 86390 1
544437 99544437 1001 86380 86390 1
544481 99544481 1001 86380 86390 1
544002 99544002 1001 86380 86390 1
544141 99544141 1001 86380 86390 1
544653 99544653 1001 86380 86390 1
544616 99544616 1001 86380 86390 1
400230 99400230 1001 86380 86390 1
400511 99400511 1001 86380 86390 1
400700 99400700 1001 86380 86390 1
401219 99401219 1001 86380 86390 1
401742 99401742 1001 86380 86390 1
401908 99401908 1001 86380 86390 1
402062 99402062 1001 86380 86390 1
402674 99402674 1001 86380 86390 1
402826 99402826 1001 86380 86390 1
402879 99402879 1001 86380 86390 1
402892 99402892 1001 86380 86390 1
403595 99403595 1001 86380 86390 1
403812 99403812 1001 86380 86390 1
403755 99403755 1001 86380 86390 1
404557 99404557 1001 86380 86390 1
404638 99404638 1001 86380 86390 1
404629 99404629 1001 86380 86390 1
405022 99405022 1001 86380 86390 1
405056 99405056 1001 86380 86390 1
405061 99405061 1001 86380 86390 1
405071 99405071 1001 86380 86390 1
405162 99405162 1001 86380 86390 1
405280 99405280 1001 86380 86390 1
405320 99405320 1001 86380 86390 1
405475 99405475 1001 86380 86390 1
405525 99405525 1001 86380 86390 1
405542 99405542 1001 86380 86390 1
405691 99405691 1001 86380 86390 1
406065 99406065 1001 86380 86390 1
406296 99406296 1001 86380 86390 1
406786 99406786 1001 86380 86390 1
407157 99407157 1001 86380 86390 1
407783 99407783 1001 86380 86390 1
408249 99408249 1001 86380 86390 1
408411 99408411 1001 86380 86390 1
408771 99408771 1001 86380 86390 1
409430 99409430 1001 86380 86390 1
409980 99409980 1001 86380 86390 1
410459 99410459 1001 86380 86390 1
411222 99411222 1001 86380 86390 1
411689 99411689 1001 86380 86390 1
411860 99411860 1001 86380 86390 1
412585 99412585 1001 86380 86390 1
412557 99412557 1001 86380 86390 1
413951 99413951 1001 86380 86390 1
413875 99413875 1001 86380 86390 1
413796 99413796 1001 86380 86390 1
415575 99415575 1001 86380 86390 1
415391 99415391 1001 86380 86390 1
415440 99415440 1001 86380 86390 1
416679 99416679 1001 86380 86390 1
416762 99416762 1001 86380 86390 1
416285 99416285 1001 86380 86390 1
416269 99416269 1001 86380 86390 1
416049 99416049 1001 86380 86390 1
417544 99417544 1001 86380 86390 1
417424 99417424 1001 86380 86390 1
417456 99417456 1001 86380 86390 1
418461 99418461 1001 86380 86390 1
418521 99418521 1001 86380 86390 1
418334 99418334 1001 86380 86390 1
418219 99418219 1001 86380 86390 1
418107 99418107 1001 86380 86390 1
418182 99418182 1001 86380 86390 1
418405 99418405 1001 86380 86390 1
419191 99419191 1001 86380 86390 1
419000 99419000 1001 86380 86390 1
420124 99420124 1001 86380 86390 1
420229 99420229 1001 86380 86390 1
420039 99420039 1001 86380 86390 1
420060 99420060 1001 86380 86390 1
420827 99420827 1001 86380 86390 1
421784 99421784 1001 86380 86390 1
421503 99421503 1001 86380 86390 1
421595 99421595 1001 86380 86390 1
420910 99420910 1001 86380 86390 1
421249 99421249 1001 86380 86390 1
423007 99423007 1001 86380 86390 1
423101 99423101 1001 86380 86390 1
423019 99423019 1001 86380 86390 1
422700 99422700 1001 86380 86390 1
424100 99424100 1001 86380 86390 1
424086 99424086 1001 86380 86390 1
424033 99424033 1001 86380 86390 1
425007 99425007 1001 86380 86390 1
426943 99426943 1001 86380 86390 1
426007 99426007 1001 86380 86390 1
426040 99426040 1001 86380 86390 1
427388 99427388 1001 86380 86390 1
427261 99427261 1001 86380 86390 1
427238 99427238 1001 86380 86390 1
427119 99427119 1001 86380 86390 1
428669 99428669 1001 86380 86390 1
428671 99428671 1001 86380 86390 1
428413 99428413 1001 86380 86390 1
428579 99428579 1001 86380 86390 1
428510 99428510 1001 86380 86390 1
428055 99428055 1001 86380 86390 1
428209 99428209 1001 86380 86390 1
427770 99427770 1001 86380 86390 1
428966 99428966 1001 86380 86390 1
428829 99428829 1001 86380 86390 1
428855 99428855 1001 86380 86390 1
429989 99429989 1001 86380 86390 1
430307 99430307 1001 86380 86390 1
430131 99430131 1001 86380 86390 1
430141 99430141 1001 86380 86390 1
429748 99429748 1001 86380 86390 1
429681 99429681 1001 86380 86390 1
429371 99429371 1001 86380 86390 1
431837 99431837 1001 86380 86390 1
431973 99431973 1001 86380 86390 1
431308 99431308 1001 86380 86390 1
431422 99431422 1001 86380 86390 1
431181 99431181 1001 86380 86390 1
432201 99432201 1001 86380 86390 1
432212 99432212 1001 86380 86390 1
433239 99433239 1001 86380 86390 1
433132 99433132 1001 86380 86390 1
432665 99432665 1001 86380 86390 1
432656 99432656 1001 86380 86390 1
432501 99432501 1001 86380 86390 1
432549 99432549 1001 86380 86390 1
434070 99434070 1001 86380 86390 1
434739 99434739 1001 86380 86390 1
434608 99434608 1001 86380 86390 1
434510 99434510 1001 86380 86390 1
434467 99434467 1001 86380 86390 1
435510 99435510 1001 86380 86390 1
437046 99437046 1001 86380 86390 1
436544 99436544 1001 86380 86390 1
436623 99436623 1001 86380 86390 1
436548 99436548 1001 86380 86390 1
436715 99436715 1001 86380 86390 1
436141 99436141 1001 86380 86390 1
436307 99436307 1001 86380 86390 1
436757 99436757 1001 86380 86390 1
300076 99300076 1001 86380 86390 1
437235 99437235 1001 86380 86390 1
300564 99300564 1001 86380 86390 1
300681 99300681 1001 86380 86390 1
300715 99300715 1001 86380 86390 1
300523 99300523 1001 86380 86390 1
300473 99300473 1001 86380 86390 1
300186 99300186 1001 86380 86390 1
300910 99300910 1001 86380 86390 1
300735 99300735 1001 86380 86390 1
301481 99301481 1001 86380 86390 1
301449 99301449 1001 86380 86390 1
301274 99301274 1001 86380 86390 1
301263 99301263 1001 86380 86390 1
301024 99301024 1001 86380 86390 1
300973 99300973 1001 86380 86390 1
301138 99301138 1001 86380 86390 1
301957 99301957 1001 86380 86390 1
302489 99302489 1001 86380 86390 1
303184 99303184 1001 86380 86390 1
302900 99302900 1001 86380 86390 1
302893 99302893 1001 86380 86390 1
303233 99303233 1001 86380 86390 1
303376 99303376 1001 86380 86390 1
303367 99303367 1001 86380 86390 1
303933 99303933 1001 86380 86390 1
303828 99303828 1001 86380 86390 1
303764 99303764 1001 86380 86390 1
303582 99303582 1001 86380 86390 1
303578 99303578 1001 86380 86390 1
303618 99303618 1001 86380 86390 1
304133 99304133 1001 86380 86390 1
304813 99304813 1001 86380 86390 1
304788 99304788 1001 86380 86390 1
304714 99304714 1001 86380 86390 1
304676 99304676 1001 86380 86390 1
304604 99304604 1001 86380 86390 1
304331 99304331 1001 86380 86390 1
304917 99304917 1001 86380 86390 1
305651 99305651 1001 86380 86390 1
305495 99305495 1001 86380 86390 1
305433 99305433 1001 86380 86390 1
305217 99305217 1001 86380 86390 1
500012 99500012 1001 86380 86390 1
500426 99500426 1001 86380 86390 1
500462 99500462 1001 86380 86390 1
500196 99500196 1001 86380 86390 1
501460 99501460 1001 86380 86390 1
501658 99501658 1001 86380 86390 1
502390 99502390 1001 86380 86390 1
502384 99502384 1001 86380 86390 1
502173 99502173 1001 86380 86390 1
502212 99502212 1001 86380 86390 1
502036 99502036 1001 86380 86390 1
502634 99502634 1001 86380 86390 1
503244 99503244 1001 86380 86390 1
503249 99503249 1001 86380 86390 1
503000 99503000 1001 86380 86390 1
502824 99502824 1001 86380 86390 1
503459 99503459 1001 86380 86390 1
503350 99503350 1001 86380 86390 1
503364 99503364 1001 86380 86390 1
503482 99503482 1001 86380 86390 1
503495 99503495 1001 86380 86390 1
504049 99504049 1001 86380 86390 1
503757 99503757 1001 86380 86390 1
503753 99503753 1001 86380 86390 1
503526 99503526 1001 86380 86390 1
503579 99503579 1001 86380 86390 1
503516 99503516 1001 86380 86390 1
504321 99504321 1001 86380 86390 1
504643 99504643 1001 86380 86390 1
504429 99504429 1001 86380 86390 1
504499 99504499 1001 86380 86390 1
505082 99505082 1001 86380 86390 1
505658 99505658 1001 86380 86390 1
505750 99505750 1001 86380 86390 1
505664 99505664 1001 86380 86390 1
505729 99505729 1001 86380 86390 1
505765 99505765 1001 86380 86390 1
505653 99505653 1001 86380 86390 1
505840 99505840 1001 86380 86390 1
505778 99505778 1001 86380 86390 1
506581 99506581 1001 86380 86390 1
506491 99506491 1001 86380 86390 1
506590 99506590 1001 86380 86390 1
506427 99506427 1001 86380 86390 1
506283 99506283 1001 86380 86390 1
506298 99506298 1001 86380 86390 1
506704 99506704 1001 86380 86390 1
506731 99506731 1001 86380 86390 1
506602 99506602 1001 86380 86390 1
507167 99507167 1001 86380 86390 1
507206 99507206 1001 86380 86390 1
507590 99507590 1001 86380 86390 1
508156 99508156 1001 86380 86390 1
507879 99507879 1001 86380 86390 1
507765 99507765 1001 86380 86390 1
508988 99508988 1001 86380 86390 1
508878 99508878 1001 86380 86390 1
509071 99509071 1001 86380 86390 1
508715 99508715 1001 86380 86390 1
508728 99508728 1001 86380 86390 1
508816 99508816 1001 86380 86390 1
508613 99508613 1001 86380 86390 1
508488 99508488 1001 86380 86390 1
509773 99509773 1001 86380 86390 1
509836 99509836 1001 86380 86390 1
509586 99509586 1001 86380 86390 1
509372 99509372 1001 86380 86390 1
509911 99509911 1001 86380 86390 1
510099 99510099 1001 86380 86390 1
510074 99510074 1001 86380 86390 1
510371 99510371 1001 86380 86390 1
510907 99510907 1001 86380 86390 1
511455 99511455 1001 86380 86390 1
511418 99511418 1001 86380 86390 1
511406 99511406 1001 86380 86390 1
511269 99511269 1001 86380 86390 1
511237 99511237 1001 86380 86390 1
511582 99511582 1001 86380 86390 1
511742 99511742 1001 86380 86390 1
511613 99511613 1001 86380 86390 1
512186 99512186 1001 86380 86390 1
512016 99512016 1001 86380 86390 1
511926 99511926 1001 86380 86390 1
511849 99511849 1001 86380 86390 1
511966 99511966 1001 86380 86390 1
512474 99512474 1001 86380 86390 1
513129 99513129 1001 86380 86390 1
513187 99513187 1001 86380 86390 1
512961 99512961 1001 86380 86390 1
512616 99512616 1001 86380 86390 1
513326 99513326 1001 86380 86390 1
513711 99513711 1001 86380 86390 1
513689 99513689 1001 86380 86390 1
514042 99514042 1001 86380 86390 1
514796 99514796 1001 86380 86390 1
514776 99514776 1001 86380 86390 1
514620 99514620 1001 86380 86390 1
514417 99514417 1001 86380 86390 1
514317 99514317 1001 86380 86390 1
514332 99514332 1001 86380 86390 1
514387 99514387 1001 86380 86390 1
514937 99514937 1001 86380 86390 1
515650 99515650 1001 86380 86390 1
515507 99515507 1001 86380 86390 1
515671 99515671 1001 86380 86390 1
515399 99515399 1001 86380 86390 1
515253 99515253 1001 86380 86390 1
515697 99515697 1001 86380 86390 1
516153 99516153 1001 86380 86390 1
516007 99516007 1001 86380 86390 1
516017 99516017 1001 86380 86390 1
516704 99516704 1001 86380 86390 1
517247 99517247 1001 86380 86390 1
516949 99516949 1001 86380 86390 1
516982 99516982 1001 86380 86390 1
516931 99516931 1001 86380 86390 1
516839 99516839 1001 86380 86390 1
518112 99518112 1001 86380 86390 1
517750 99517750 1001 86380 86390 1
517856 99517856 1001 86380 86390 1
517810 99517810 1001 86380 86390 1
518215 99518215 1001 86380 86390 1
518337 99518337 1001 86380 86390 1
518410 99518410 1001 86380 86390 1
519031 99519031 1001 86380 86390 1
519123 99519123 1001 86380 86390 1
519006 99519006 1001 86380 86390 1
519649 99519649 1001 86380 86390 1
519410 99519410 1001 86380 86390 1
519527 99519527 1001 86380 86390 1
519425 99519425 1001 86380 86390 1
519238 99519238 1001 86380 86390 1
519200 99519200 1001 86380 86390 1
520007 99520007 1001 86380 86390 1
520485 99520485 1001 86380 86390 1
520479 99520479 1001 86380 86390 1
520595 99520595 1001 86380 86390 1
520531 99520531 1001 86380 86390 1
520558 99520558 1001 86380 86390 1
520561 99520561 1001 86380 86390 1
520319 99520319 1001 86380 86390 1
520226 99520226 1001 86380 86390 1
520781 99520781 1001 86380 86390 1
521188 99521188 1001 86380 86390 1
520848 99520848 1001 86380 86390 1
521479 99521479 1001 86380 86390 1
522158 99522158 1001 86380 86390 1
521901 99521901 1001 86380 86390 1
521759 99521759 1001 86380 86390 1
521839 99521839 1001 86380 86390 1
522483 99522483 1001 86380 86390 1
522317 99522317 1001 86380 86390 1
522412 99522412 1001 86380 86390 1
522417 99522417 1001 86380 86390 1
522918 99522918 1001 86380 86390 1
523022 99523022 1001 86380 86390 1
523014 99523014 1001 86380 86390 1
522793 99522793 1001 86380 86390 1
522795 99522795 1001 86380 86390 1
522550 99522550 1001 86380 86390 1
522580 99522580 1001 86380 86390 1
523262 99523262 1001 86380 86390 1
523159 99523159 1001 86380 86390 1
523282 99523282 1001 86380 86390 1
523867 99523867 1001 86380 86390 1
523631 99523631 1001 86380 86390 1
523634 99523634 1001 86380 86390 1
523496 99523496 1001 86380 86390 1
524723 99524723 1001 86380 86390 1
524727 99524727 1001 86380 86390 1
524820 99524820 1001 86380 86390 1
524954 99524954 1001 86380 86390 1
524958 99524958 1001 86380 86390 1
525510 99525510 1001 86380 86390 1
525537 99525537 1001 86380 86390 1
525576 99525576 1001 86380 86390 1
525256 99525256 1001 86380 86390 1
525389 99525389 1001 86380 86390 1
525131 99525131 1001 86380 86390 1
525046 99525046 1001 86380 86390 1
525154 99525154 1001 86380 86390 1
525038 99525038 1001 86380 86390 1
525653 99525653 1001 86380 86390 1
525800 99525800 1001 86380 86390 1
526081 99526081 1001 86380 86390 1
525967 99525967 1001 86380 86390 1
526492 99526492 1001 86380 86390 1
526624 99526624 1001 86380 86390 1
527122 99527122 1001 86380 86390 1
527189 99527189 1001 86380 86390 1
527366 99527366 1001 86380 86390 1
527888 99527888 1001 86380 86390 1
528005 99528005 1001 86380 86390 1
528035 99528035 1001 86380 86390 1
528010 99528010 1001 86380 86390 1
527761 99527761 1001 86380 86390 1
527590 99527590 1001 86380 86390 1
527543 99527543 1001 86380 86390 1
528077 99528077 1001 86380 86390 1
528236 99528236 1001 86380 86390 1
528239 99528239 1001 86380 86390 1
528738 99528738 1001 86380 86390 1
528572 99528572 1001 86380 86390 1
528412 99528412 1001 86380 86390 1
528342 99528342 1001 86380 86390 1
528911 99528911 1001 86380 86390 1
529693 99529693 1001 86380 86390 1
529432 99529432 1001 86380 86390 1
529386 99529386 1001 86380 86390 1
529305 99529305 1001 86380 86390 1
529216 99529216 1001 86380 86390 1
529804 99529804 1001 86380 86390 1
529856 99529856 1001 86380 86390 1
530258 99530258 1001 86380 86390 1
530248 99530248 1001 86380 86390 1
530173 99530173 1001 86380 86390 1
530000 99530000 1001 86380 86390 1
530136 99530136 1001 86380 86390 1
530585 99530585 1001 86380 86390 1
530612 99530612 1001 86380 86390 1
531279 99531279 1001 86380 86390 1
531086 99531086 1001 86380 86390 1
531052 99531052 1001 86380 86390 1
530911 99530911 1001 86380 86390 1
531441 99531441 1001 86380 86390 1
531564 99531564 1001 86380 86390 1
532120 99532120 1001 86380 86390 1
531949 99531949 1001 86380 86390 1
531938 99531938 1001 86380 86390 1
531812 99531812 1001 86380 86390 1
531640 99531640 1001 86380 86390 1
531763 99531763 1001 86380 86390 1
532341 99532341 1001 86380 86390 1
532252 99532252 1001 86380 86390 1
532907 99532907 1001 86380 86390 1
532908 99532908 1001 86380 86390 1
532960 99532960 1001 86380 86390 1
532948 99532948 1001 86380 86390 1
532639 99532639 1001 86380 86390 1
532524 99532524 1001 86380 86390 1
533183 99533183 1001 86380 86390 1
533744 99533744 1001 86380 86390 1
533709 99533709 1001 86380 86390 1
533556 99533556 1001 86380 86390 1
533584 99533584 1001 86380 86390 1
533457 99533457 1001 86380 86390 1
533875 99533875 1001 86380 86390 1
534543 99534543 1001 86380 86390 1
534520 99534520 1001 86380 86390 1
534599 99534599 1001 86380 86390 1
534549 99534549 1001 86380 86390 1
534852 99534852 1001 86380 86390 1
534885 99534885 1001 86380 86390 1
535343 99535343 1001 86380 86390 1
535478 99535478 1001 86380 86390 1
535377 99535377 1001 86380 86390 1
535076 99535076 1001 86380 86390 1
535306 99535306 1001 86380 86390 1
535581 99535581 1001 86380 86390 1
536228 99536228 1001 86380 86390 1
535718 99535718 1001 86380 86390 1
535853 99535853 1001 86380 86390 1
536372 99536372 1001 86380 86390 1
536509 99536509 1001 86380 86390 1
536340 99536340 1001 86380 86390 1
537098 99537098 1001 86380 86390 1
537009 99537009 1001 86380 86390 1
536853 99536853 1001 86380 86390 1
536922 99536922 1001 86380 86390 1
536767 99536767 1001 86380 86390 1
536953 99536953 1001 86380 86390 1
536574 99536574 1001 86380 86390 1
536561 99536561 1001 86380 86390 1
537254 99537254 1001 86380 86390 1
537218 99537218 1001 86380 86390 1
537658 99537658 1001 86380 86390 1
537647 99537647 1001 86380 86390 1
537765 99537765 1001 86380 86390 1
537651 99537651 1001 86380 86390 1
537471 99537471 1001 86380 86390 1
537417 99537417 1001 86380 86390 1
538056 99538056 1001 86380 86390 1
538139 99538139 1001 86380 86390 1
538159 99538159 1001 86380 86390 1
538677 99538677 1001 86380 86390 1
538771 99538771 1001 86380 86390 1
538776 99538776 1001 86380 86390 1
538929 99538929 1001 86380 86390 1
538913 99538913 1001 86380 86390 1
539487 99539487 1001 86380 86390 1
539188 99539188 1001 86380 86390 1
539227 99539227 1001 86380 86390 1
539117 99539117 1001 86380 86390 1
539109 99539109 1001 86380 86390 1
539773 99539773 1001 86380 86390 1
540339 99540339 1001 86380 86390 1
540432 99540432 1001 86380 86390 1
540153 99540153 1001 86380 86390 1
540180 99540180 1001 86380 86390 1
539926 99539926 1001 86380 86390 1
540564 99540564 1001 86380 86390 1
541193 99541193 1001 86380 86390 1
541268 99541268 1001 86380 86390 1
541135 99541135 1001 86380 86390 1
540973 99540973 1001 86380 86390 1
541057 99541057 1001 86380 86390 1
541058 99541058 1001 86380 86390 1
541007 99541007 1001 86380 86390 1
540903 99540903 1001 86380 86390 1
540829 99540829 1001 86380 86390 1
541735 99541735 1001 86380 86390 1
541904 99541904 1001 86380 86390 1
541791 99541791 1001 86380 86390 1
541794 99541794 1001 86380 86390 1
541756 99541756 1001 86380 86390 1
541685 99541685 1001 86380 86390 1
541621 99541621 1001 86380 86390 1
542264 99542264 1001 86380 86390 1
542812 99542812 1001 86380 86390 1
542406 99542406 1001 86380 86390 1
542451 99542451 1001 86380 86390 1
543000 99543000 1001 86380 86390 1
542975 99542975 1001 86380 86390 1
542951 99542951 1001 86380 86390 1
543710 99543710 1001 86380 86390 1
543457 99543457 1001 86380 86390 1
543358 99543358 1001 86380 86390 1
543351 99543351 1001 86380 86390 1
543212 99543212 1001 86380 86390 1
543879 99543879 1001 86380 86390 1
543804 99543804 1001 86380 86390 1
544394 99544394 1001 86380 86390 1
544524 99544524 1001 86380 86390 1
544304 99544304 1001 86380 86390 1
544325 99544325 1001 86380 86390 1
544013 99544013 1001 86380 86390 1
544627 99544627 1001 86380 86390 1
544679 99544679 1001 86380 86390 1
400038 99400038 1001 86380 86390 1
400115 99400115 1001 86380 86390 1
400159 99400159 1001 86380 86390 1
400221 99400221 1001 86380 86390 1
400326 99400326 1001 86380 86390 1
400488 99400488 1001 86380 86390 1
400602 99400602 1001 86380 86390 1
400529 99400529 1001 86380 86390 1
400771 99400771 1001 86380 86390 1
401062 99401062 1001 86380 86390 1
401132 99401132 1001 86380 86390 1
401790 99401790 1001 86380 86390 1
401704 99401704 1001 86380 86390 1
401929 99401929 1001 86380 86390 1
402064 99402064 1001 86380 86390 1
402158 99402158 1001 86380 86390 1
402250 99402250 1001 86380 86390 1
402337 99402337 1001 86380 86390 1
402667 99402667 1001 86380 86390 1
402815 99402815 1001 86380 86390 1
403023 99403023 1001 86380 86390 1
403532 99403532 1001 86380 86390 1
403667 99403667 1001 86380 86390 1
403993 99403993 1001 86380 86390 1
404641 99404641 1001 86380 86390 1
404734 99404734 1001 86380 86390 1
404970 99404970 1001 86380 86390 1
405045 99405045 1001 86380 86390 1
405199 99405199 1001 86380 86390 1
405303 99405303 1001 86380 86390 1
405334 99405334 1001 86380 86390 1
405588 99405588 1001 86380 86390 1
405740 99405740 1001 86380 86390 1
406104 99406104 1001 86380 86390 1
405983 99405983 1001 86380 86390 1
406131 99406131 1001 86380 86390 1
406231 99406231 1001 86380 86390 1
407325 99407325 1001 86380 86390 1
407830 99407830 1001 86380 86390 1
407957 99407957 1001 86380 86390 1
408026 99408026 1001 86380 86390 1
408040 99408040 1001 86380 86390 1
408178 99408178 1001 86380 86390 1
408337 99408337 1001 86380 86390 1
408438 99408438 1001 86380 86390 1
408677 99408677 1001 86380 86390 1
409014 99409014 1001 86380 86390 1
409064 99409064 1001 86380 86390 1
409749 99409749 1001 86380 86390 1
410269 99410269 1001 86380 86390 1
410295 99410295 1001 86380 86390 1
410480 99410480 1001 86380 86390 1
410684 99410684 1001 86380 86390 1
410724 99410724 1001 86380 86390 1
411353 99411353 1001 86380 86390 1
411459 99411459 1001 86380 86390 1
411491 99411491 1001 86380 86390 1
411841 99411841 1001 86380 86390 1
411986 99411986 1001 86380 86390 1
412152 99412152 1001 86380 86390 1
413091 99413091 1001 86380 86390 1
412600 99412600 1001 86380 86390 1
413776 99413776 1001 86380 86390 1
414928 99414928 1001 86380 86390 1
414989 99414989 1001 86380 86390 1
414962 99414962 1001 86380 86390 1
414892 99414892 1001 86380 86390 1
414678 99414678 1001 86380 86390 1
414744 99414744 1001 86380 86390 1
414669 99414669 1001 86380 86390 1
414255 99414255 1001 86380 86390 1
416753 99416753 1001 86380 86390 1
416956 99416956 1001 86380 86390 1
416852 99416852 1001 86380 86390 1
416692 99416692 1001 86380 86390 1
416408 99416408 1001 86380 86390 1
416052 99416052 1001 86380 86390 1
415900 99415900 1001 86380 86390 1
417571 99417571 1001 86380 86390 1
418577 99418577 1001 86380 86390 1
417703 99417703 1001 86380 86390 1
418881 99418881 1001 86380 86390 1
418991 99418991 1001 86380 86390 1
420031 99420031 1001 86380 86390 1
419540 99419540 1001 86380 86390 1
419592 99419592 1001 86380 86390 1
419556 99419556 1001 86380 86390 1
420807 99420807 1001 86380 86390 1
420589 99420589 1001 86380 86390 1
420682 99420682 1001 86380 86390 1
421726 99421726 1001 86380 86390 1
421204 99421204 1001 86380 86390 1
421201 99421201 1001 86380 86390 1
422277 99422277 1001 86380 86390 1
422251 99422251 1001 86380 86390 1
422328 99422328 1001 86380 86390 1
423605 99423605 1001 86380 86390 1
423716 99423716 1001 86380 86390 1
423567 99423567 1001 86380 86390 1
423733 99423733 1001 86380 86390 1
422990 99422990 1001 86380 86390 1
422540 99422540 1001 86380 86390 1
423846 99423846 1001 86380 86390 1
425302 99425302 1001 86380 86390 1
424930 99424930 1001 86380 86390 1
424726 99424726 1001 86380 86390 1
424635 99424635 1001 86380 86390 1
424269 99424269 1001 86380 86390 1
424308 99424308 1001 86380 86390 1
426855 99426855 1001 86380 86390 1
426623 99426623 1001 86380 86390 1
426598 99426598 1001 86380 86390 1
426385 99426385 1001 86380 86390 1
426126 99426126 1001 86380 86390 1
425950 99425950 1001 86380 86390 1
425978 99425978 1001 86380 86390 1
427286 99427286 1001 86380 86390 1
428321 99428321 1001 86380 86390 1
428261 99428261 1001 86380 86390 1
428289 99428289 1001 86380 86390 1
427782 99427782 1001 86380 86390 1
428785 99428785 1001 86380 86390 1
429886 99429886 1001 86380 86390 1
429770 99429770 1001 86380 86390 1
429369 99429369 1001 86380 86390 1
429184 99429184 1001 86380 86390 1
429217 99429217 1001 86380 86390 1
430632 99430632 1001 86380 86390 1
430758 99430758 1001 86380 86390 1
430773 99430773 1001 86380 86390 1
430690 99430690 1001 86380 86390 1
430482 99430482 1001 86380 86390 1
431789 99431789 1001 86380 86390 1
431922 99431922 1001 86380 86390 1
431430 99431430 1001 86380 86390 1
431392 99431392 1001 86380 86390 1
430895 99430895 1001 86380 86390 1
430850 99430850 1001 86380 86390 1
431168 99431168 1001 86380 86390 1
433416 99433416 1001 86380 86390 1
433474 99433474 1001 86380 86390 1
433387 99433387 1001 86380 86390 1
433141 99433141 1001 86380 86390 1
433287 99433287 1001 86380 86390 1
432802 99432802 1001 86380 86390 1
433949 99433949 1001 86380 86390 1
435108 99435108 1001 86380 86390 1
435096 99435096 1001 86380 86390 1
434939 99434939 1001 86380 86390 1
435515 99435515 1001 86380 86390 1
435870 99435870 1001 86380 86390 1
436914 99436914 1001 86380 86390 1
436965 99436965 1001 86380 86390 1
436095 99436095 1001 86380 86390 1
436074 99436074 1001 86380 86390 1
437298 99437298 1001 86380 86390 1
300687 99300687 1001 86380 86390 1
300720 99300720 1001 86380 86390 1
300571 99300571 1001 86380 86390 1
300399 99300399 1001 86380 86390 1
300505 99300505 1001 86380 86390 1
300340 99300340 1001 86380 86390 1
301374 99301374 1001 86380 86390 1
301364 99301364 1001 86380 86390 1
301286 99301286 1001 86380 86390 1
301190 99301190 1001 86380 86390 1
300978 99300978 1001 86380 86390 1
301045 99301045 1001 86380 86390 1
301097 99301097 1001 86380 86390 1
301681 99301681 1001 86380 86390 1
301630 99301630 1001 86380 86390 1
301714 99301714 1001 86380 86390 1
302348 99302348 1001 86380 86390 1
302280 99302280 1001 86380 86390 1
302315 99302315 1001 86380 86390 1
301907 99301907 1001 86380 86390 1
301817 99301817 1001 86380 86390 1
302500 99302500 1001 86380 86390 1
303186 99303186 1001 86380 86390 1
302863 99302863 1001 86380 86390 1
302967 99302967 1001 86380 86390 1
302864 99302864 1001 86380 86390 1
302718 99302718 1001 86380 86390 1
302602 99302602 1001 86380 86390 1
303274 99303274 1001 86380 86390 1
303465 99303465 1001 86380 86390 1
303520 99303520 1001 86380 86390 1
304110 99304110 1001 86380 86390 1
304738 99304738 1001 86380 86390 1
304464 99304464 1001 86380 86390 1
304497 99304497 1001 86380 86390 1
304288 99304288 1001 86380 86390 1
304878 99304878 1001 86380 86390 1
304996 99304996 1001 86380 86390 1
305621 99305621 1001 86380 86390 1
305559 99305559 1001 86380 86390 1
305552 99305552 1001 86380 86390 1
305541 99305541 1001 86380 86390 1
305105 99305105 1001 86380 86390 1
305069 99305069 1001 86380 86390 1
500040 99500040 1001 86380 86390 1
500902 99500902 1001 86380 86390 1
500971 99500971 1001 86380 86390 1
500989 99500989 1001 86380 86390 1
501254 99501254 1001 86380 86390 1
501259 99501259 1001 86380 86390 1
501427 99501427 1001 86380 86390 1
501340 99501340 1001 86380 86390 1
501057 99501057 1001 86380 86390 1
501137 99501137 1001 86380 86390 1
501145 99501145 1001 86380 86390 1
501780 99501780 1001 86380 86390 1
501659 99501659 1001 86380 86390 1
502381 99502381 1001 86380 86390 1
502407 99502407 1001 86380 86390 1
502308 99502308 1001 86380 86390 1
502131 99502131 1001 86380 86390 1
502191 99502191 1001 86380 86390 1
502141 99502141 1001 86380 86390 1
501857 99501857 1001 86380 86390 1
501985 99501985 1001 86380 86390 1
502593 99502593 1001 86380 86390 1
503217 99503217 1001 86380 86390 1
503238 99503238 1001 86380 86390 1
503015 99503015 1001 86380 86390 1
503042 99503042 1001 86380 86390 1
502813 99502813 1001 86380 86390 1
502878 99502878 1001 86380 86390 1
502822 99502822 1001 86380 86390 1
502680 99502680 1001 86380 86390 1
504117 99504117 1001 86380 86390 1
504043 99504043 1001 86380 86390 1
503735 99503735 1001 86380 86390 1
503613 99503613 1001 86380 86390 1
503667 99503667 1001 86380 86390 1
504154 99504154 1001 86380 86390 1
504157 99504157 1001 86380 86390 1
504209 99504209 1001 86380 86390 1
504152 99504152 1001 86380 86390 1
504859 99504859 1001 86380 86390 1
504786 99504786 1001 86380 86390 1
504713 99504713 1001 86380 86390 1
504525 99504525 1001 86380 86390 1
505698 99505698 1001 86380 86390 1
505674 99505674 1001 86380 86390 1
505689 99505689 1001 86380 86390 1
505499 99505499 1001 86380 86390 1
505445 99505445 1001 86380 86390 1
505460 99505460 1001 86380 86390 1
505969 99505969 1001 86380 86390 1
506047 99506047 1001 86380 86390 1
506778 99506778 1001 86380 86390 1
506781 99506781 1001 86380 86390 1
506797 99506797 1001 86380 86390 1
507316 99507316 1001 86380 86390 1
507179 99507179 1001 86380 86390 1
507105 99507105 1001 86380 86390 1
507176 99507176 1001 86380 86390 1
507434 99507434 1001 86380 86390 1
507448 99507448 1001 86380 86390 1
507521 99507521 1001 86380 86390 1
508138 99508138 1001 86380 86390 1
507996 99507996 1001 86380 86390 1
508258 99508258 1001 86380 86390 1
508899 99508899 1001 86380 86390 1
508980 99508980 1001 86380 86390 1
508714 99508714 1001 86380 86390 1
508768 99508768 1001 86380 86390 1
508809 99508809 1001 86380 86390 1
509738 99509738 1001 86380 86390 1
509539 99509539 1001 86380 86390 1
509414 99509414 1001 86380 86390 1
509298 99509298 1001 86380 86390 1
510646 99510646 1001 86380 86390 1
510358 99510358 1001 86380 86390 1
510386 99510386 1001 86380 86390 1
510477 99510477 1001 86380 86390 1
510152 99510152 1001 86380 86390 1
510766 99510766 1001 86380 86390 1
510898 99510898 1001 86380 86390 1
511388 99511388 1001 86380 86390 1
511274 99511274 1001 86380 86390 1
511214 99511214 1001 86380 86390 1
511012 99511012 1001 86380 86390 1
511718 99511718 1001 86380 86390 1
511658 99511658 1001 86380 86390 1
511691 99511691 1001 86380 86390 1
511822 99511822 1001 86380 86390 1
512447 99512447 1001 86380 86390 1
513056 99513056 1001 86380 86390 1
513127 99513127 1001 86380 86390 1
512979 99512979 1001 86380 86390 1
512592 99512592 1001 86380 86390 1
512724 99512724 1001 86380 86390 1
513404 99513404 1001 86380 86390 1
513876 99513876 1001 86380 86390 1
513893 99513893 1001 86380 86390 1
513950 99513950 1001 86380 86390 1
513609 99513609 1001 86380 86390 1
514046 99514046 1001 86380 86390 1
514166 99514166 1001 86380 86390 1
514780 99514780 1001 86380 86390 1
514846 99514846 1001 86380 86390 1
514855 99514855 1001 86380 86390 1
514563 99514563 1001 86380 86390 1
514425 99514425 1001 86380 86390 1
514257 99514257 1001 86380 86390 1
515544 99515544 1001 86380 86390 1
515536 99515536 1001 86380 86390 1
515459 99515459 1001 86380 86390 1
515345 99515345 1001 86380 86390 1
515120 99515120 1001 86380 86390 1
515706 99515706 1001 86380 86390 1
515710 99515710 1001 86380 86390 1
516685 99516685 1001 86380 86390 1
517185 99517185 1001 86380 86390 1
517311 99517311 1001 86380 86390 1
517313 99517313 1001 86380 86390 1
516987 99516987 1001 86380 86390 1
517043 99517043 1001 86380 86390 1
516821 99516821 1001 86380 86390 1
516815 99516815 1001 86380 86390 1
516830 99516830 1001 86380 86390 1
517947 99517947 1001 86380 86390 1
517753 99517753 1001 86380 86390 1
517579 99517579 1001 86380 86390 1
517548 99517548 1001 86380 86390 1
517615 99517615 1001 86380 86390 1
518786 99518786 1001 86380 86390 1
518966 99518966 1001 86380 86390 1
518880 99518880 1001 86380 86390 1
518975 99518975 1001 86380 86390 1
518842 99518842 1001 86380 86390 1
518870 99518870 1001 86380 86390 1
518749 99518749 1001 86380 86390 1
518659 99518659 1001 86380 86390 1
518528 99518528 1001 86380 86390 1
518504 99518504 1001 86380 86390 1
519129 99519129 1001 86380 86390 1
519146 99519146 1001 86380 86390 1
519790 99519790 1001 86380 86390 1
519459 99519459 1001 86380 86390 1
519460 99519460 1001 86380 86390 1
519352 99519352 1001 86380 86390 1
519995 99519995 1001 86380 86390 1
520569 99520569 1001 86380 86390 1
520630 99520630 1001 86380 86390 1
520337 99520337 1001 86380 86390 1
520428 99520428 1001 86380 86390 1
520096 99520096 1001 86380 86390 1
520667 99520667 1001 86380 86390 1
520738 99520738 1001 86380 86390 1
521333 99521333 1001 86380 86390 1
521193 99521193 1001 86380 86390 1
520988 99520988 1001 86380 86390 1
520861 99520861 1001 86380 86390 1
521004 99521004 1001 86380 86390 1
520979 99520979 1001 86380 86390 1
521566 99521566 1001 86380 86390 1
522039 99522039 1001 86380 86390 1
521981 99521981 1001 86380 86390 1
521843 99521843 1001 86380 86390 1
521831 99521831 1001 86380 86390 1
522342 99522342 1001 86380 86390 1
522475 99522475 1001 86380 86390 1
522404 99522404 1001 86380 86390 1
522798 99522798 1001 86380 86390 1
522837 99522837 1001 86380 86390 1
522790 99522790 1001 86380 86390 1
522755 99522755 1001 86380 86390 1
522513 99522513 1001 86380 86390 1
522619 99522619 1001 86380 86390 1
523188 99523188 1001 86380 86390 1
523799 99523799 1001 86380 86390 1
523575 99523575 1001 86380 86390 1
524112 99524112 1001 86380 86390 1
524091 99524091 1001 86380 86390 1
524145 99524145 1001 86380 86390 1
524645 99524645 1001 86380 86390 1
524758 99524758 1001 86380 86390 1
524367 99524367 1001 86380 86390 1
525492 99525492 1001 86380 86390 1
525781 99525781 1001 86380 86390 1
525774 99525774 1001 86380 86390 1
526229 99526229 1001 86380 86390 1
525907 99525907 1001 86380 86390 1
525961 99525961 1001 86380 86390 1
525813 99525813 1001 86380 86390 1
527229 99527229 1001 86380 86390 1
527054 99527054 1001 86380 86390 1
527305 99527305 1001 86380 86390 1
527307 99527307 1001 86380 86390 1
527887 99527887 1001 86380 86390 1
527833 99527833 1001 86380 86390 1
527738 99527738 1001 86380 86390 1
527464 99527464 1001 86380 86390 1
528134 99528134 1001 86380 86390 1
528343 99528343 1001 86380 86390 1
528985 99528985 1001 86380 86390 1
529421 99529421 1001 86380 86390 1
529391 99529391 1001 86380 86390 1
529221 99529221 1001 86380 86390 1
529813 99529813 1001 86380 86390 1
530472 99530472 1001 86380 86390 1
530189 99530189 1001 86380 86390 1
530010 99530010 1001 86380 86390 1
530120 99530120 1001 86380 86390 1
529965 99529965 1001 86380 86390 1
530595 99530595 1001 86380 86390 1
531254 99531254 1001 86380 86390 1
531339 99531339 1001 86380 86390 1
531087 99531087 1001 86380 86390 1
530812 99530812 1001 86380 86390 1
530866 99530866 1001 86380 86390 1
531434 99531434 1001 86380 86390 1
531460 99531460 1001 86380 86390 1
531539 99531539 1001 86380 86390 1
531554 99531554 1001 86380 86390 1
531924 99531924 1001 86380 86390 1
531822 99531822 1001 86380 86390 1
531902 99531902 1001 86380 86390 1
531638 99531638 1001 86380 86390 1
531793 99531793 1001 86380 86390 1
532361 99532361 1001 86380 86390 1
532776 99532776 1001 86380 86390 1
532818 99532818 1001 86380 86390 1
532642 99532642 1001 86380 86390 1
532439 99532439 1001 86380 86390 1
532465 99532465 1001 86380 86390 1
532486 99532486 1001 86380 86390 1
533056 99533056 1001 86380 86390 1
533620 99533620 1001 86380 86390 1
533610 99533610 1001 86380 86390 1
533649 99533649 1001 86380 86390 1
534623 99534623 1001 86380 86390 1
534533 99534533 1001 86380 86390 1
534566 99534566 1001 86380 86390 1
534313 99534313 1001 86380 86390 1
534342 99534342 1001 86380 86390 1
534789 99534789 1001 86380 86390 1
534700 99534700 1001 86380 86390 1
534688 99534688 1001 86380 86390 1
535473 99535473 1001 86380 86390 1
535455 99535455 1001 86380 86390 1
535113 99535113 1001 86380 86390 1
535105 99535105 1001 86380 86390 1
535547 99535547 1001 86380 86390 1
535535 99535535 1001 86380 86390 1
535652 99535652 1001 86380 86390 1
535565 99535565 1001 86380 86390 1
536107 99536107 1001 86380 86390 1
535754 99535754 1001 86380 86390 1
535807 99535807 1001 86380 86390 1
535876 99535876 1001 86380 86390 1
536398 99536398 1001 86380 86390 1
536404 99536404 1001 86380 86390 1
537141 99537141 1001 86380 86390 1
536900 99536900 1001 86380 86390 1
536714 99536714 1001 86380 86390 1
536727 99536727 1001 86380 86390 1
537332 99537332 1001 86380 86390 1
537929 99537929 1001 86380 86390 1
537841 99537841 1001 86380 86390 1
537664 99537664 1001 86380 86390 1
537438 99537438 1001 86380 86390 1
537455 99537455 1001 86380 86390 1
538137 99538137 1001 86380 86390 1
538641 99538641 1001 86380 86390 1
538762 99538762 1001 86380 86390 1
538573 99538573 1001 86380 86390 1
538462 99538462 1001 86380 86390 1
538238 99538238 1001 86380 86390 1
538330 99538330 1001 86380 86390 1
538898 99538898 1001 86380 86390 1
538886 99538886 1001 86380 86390 1
538862 99538862 1001 86380 86390 1
539283 99539283 1001 86380 86390 1
539236 99539236 1001 86380 86390 1
539033 99539033 1001 86380 86390 1
539203 99539203 1001 86380 86390 1
539027 99539027 1001 86380 86390 1
539092 99539092 1001 86380 86390 1
539837 99539837 1001 86380 86390 1
539788 99539788 1001 86380 86390 1
539750 99539750 1001 86380 86390 1
539726 99539726 1001 86380 86390 1
540055 99540055 1001 86380 86390 1
539879 99539879 1001 86380 86390 1
541127 99541127 1001 86380 86390 1
540919 99540919 1001 86380 86390 1
541020 99541020 1001 86380 86390 1
541997 99541997 1001 86380 86390 1
541805 99541805 1001 86380 86390 1
541551 99541551 1001 86380 86390 1
541566 99541566 1001 86380 86390 1
541518 99541518 1001 86380 86390 1
542128 99542128 1001 86380 86390 1
542714 99542714 1001 86380 86390 1
542692 99542692 1001 86380 86390 1
542668 99542668 1001 86380 86390 1
542507 99542507 1001 86380 86390 1
542359 99542359 1001 86380 86390 1
542325 99542325 1001 86380 86390 1
543023 99543023 1001 86380 86390 1
543736 99543736 1001 86380 86390 1
543619 99543619 1001 86380 86390 1
543624 99543624 1001 86380 86390 1
543475 99543475 1001 86380 86390 1
543411 99543411 1001 86380 86390 1
543425 99543425 1001 86380 86390 1
543557 99543557 1001 86380 86390 1
543550 99543550 1001 86380 86390 1
543166 99543166 1001 86380 86390 1
543247 99543247 1001 86380 86390 1
543899 99543899 1001 86380 86390 1
543837 99543837 1001 86380 86390 1
543866 99543866 1001 86380 86390 1
544381 99544381 1001 86380 86390 1
544278 99544278 1001 86380 86390 1
544016 99544016 1001 86380 86390 1
543996 99543996 1001 86380 86390 1
423836 678 1001 30420 31857 1
400022 99400022 1001 86380 86390 1
400050 99400050 1001 86380 86390 1
400087 99400087 1001 86380 86390 1
400396 99400396 1001 86380 86390 1
400923 99400923 1001 86380 86390 1
400911 99400911 1001 86380 86390 1
400921 99400921 1001 86380 86390 1
401267 99401267 1001 86380 86390 1
401293 99401293 1001 86380 86390 1
401407 99401407 1001 86380 86390 1
401538 99401538 1001 86380 86390 1
402006 99402006 1001 86380 86390 1
402299 99402299 1001 86380 86390 1
403254 99403254 1001 86380 86390 1
403750 99403750 1001 86380 86390 1
403918 99403918 1001 86380 86390 1
404037 99404037 1001 86380 86390 1
403995 99403995 1001 86380 86390 1
404344 99404344 1001 86380 86390 1
404669 99404669 1001 86380 86390 1
404951 99404951 1001 86380 86390 1
405064 99405064 1001 86380 86390 1
405187 99405187 1001 86380 86390 1
405361 99405361 1001 86380 86390 1
405479 99405479 1001 86380 86390 1
405648 99405648 1001 86380 86390 1
405752 99405752 1001 86380 86390 1
405737 99405737 1001 86380 86390 1
405717 99405717 1001 86380 86390 1
405828 99405828 1001 86380 86390 1
405974 99405974 1001 86380 86390 1
406330 99406330 1001 86380 86390 1
406414 99406414 1001 86380 86390 1
406545 99406545 1001 86380 86390 1
406904 99406904 1001 86380 86390 1
407130 99407130 1001 86380 86390 1
407358 99407358 1001 86380 86390 1
407662 99407662 1001 86380 86390 1
407862 99407862 1001 86380 86390 1
408126 99408126 1001 86380 86390 1
408589 99408589 1001 86380 86390 1
408703 99408703 1001 86380 86390 1
409416 99409416 1001 86380 86390 1
409577 99409577 1001 86380 86390 1
409715 99409715 1001 86380 86390 1
409872 99409872 1001 86380 86390 1
409927 99409927 1001 86380 86390 1
410883 99410883 1001 86380 86390 1
410935 99410935 1001 86380 86390 1
410937 99410937 1001 86380 86390 1
411303 99411303 1001 86380 86390 1
411419 99411419 1001 86380 86390 1
411474 99411474 1001 86380 86390 1
411503 99411503 1001 86380 86390 1
411613 99411613 1001 86380 86390 1
411726 99411726 1001 86380 86390 1
411975 99411975 1001 86380 86390 1
412218 99412218 1001 86380 86390 1
413551 99413551 1001 86380 86390 1
413214 99413214 1001 86380 86390 1
413072 99413072 1001 86380 86390 1
412997 99412997 1001 86380 86390 1
412683 99412683 1001 86380 86390 1
415030 99415030 1001 86380 86390 1
414809 99414809 1001 86380 86390 1
414212 99414212 1001 86380 86390 1
416811 99416811 1001 86380 86390 1
416806 99416806 1001 86380 86390 1
416470 99416470 1001 86380 86390 1
416499 99416499 1001 86380 86390 1
416524 99416524 1001 86380 86390 1
416174 99416174 1001 86380 86390 1
416152 99416152 1001 86380 86390 1
415808 99415808 1001 86380 86390 1
416137 99416137 1001 86380 86390 1
415908 99415908 1001 86380 86390 1
415889 99415889 1001 86380 86390 1
415982 99415982 1001 86380 86390 1
416031 99416031 1001 86380 86390 1
417025 99417025 1001 86380 86390 1
417554 99417554 1001 86380 86390 1
418694 99418694 1001 86380 86390 1
418436 99418436 1001 86380 86390 1
418625 99418625 1001 86380 86390 1
418470 99418470 1001 86380 86390 1
418591 99418591 1001 86380 86390 1
418052 99418052 1001 86380 86390 1
418188 99418188 1001 86380 86390 1
417700 99417700 1001 86380 86390 1
417914 99417914 1001 86380 86390 1
419001 99419001 1001 86380 86390 1
419044 99419044 1001 86380 86390 1
419791 99419791 1001 86380 86390 1
419508 99419508 1001 86380 86390 1
419401 99419401 1001 86380 86390 1
420574 99420574 1001 86380 86390 1
421922 99421922 1001 86380 86390 1
421688 99421688 1001 86380 86390 1
421841 99421841 1001 86380 86390 1
421299 99421299 1001 86380 86390 1
421096 99421096 1001 86380 86390 1
422462 99422462 1001 86380 86390 1
422269 99422269 1001 86380 86390 1
422214 99422214 1001 86380 86390 1
423751 99423751 1001 86380 86390 1
423212 99423212 1001 86380 86390 1
423999 99423999 1001 86380 86390 1
424115 99424115 1001 86380 86390 1
424065 99424065 1001 86380 86390 1
424870 99424870 1001 86380 86390 1
424915 99424915 1001 86380 86390 1
424438 99424438 1001 86380 86390 1
424203 99424203 1001 86380 86390 1
425608 99425608 1001 86380 86390 1
426805 99426805 1001 86380 86390 1
426547 99426547 1001 86380 86390 1
426595 99426595 1001 86380 86390 1
426491 99426491 1001 86380 86390 1
427250 99427250 1001 86380 86390 1
428128 99428128 1001 86380 86390 1
428839 99428839 1001 86380 86390 1
428983 99428983 1001 86380 86390 1
429991 99429991 1001 86380 86390 1
430240 99430240 1001 86380 86390 1
429829 99429829 1001 86380 86390 1
429602 99429602 1001 86380 86390 1
429321 99429321 1001 86380 86390 1
431915 99431915 1001 86380 86390 1
432037 99432037 1001 86380 86390 1
431203 99431203 1001 86380 86390 1
431070 99431070 1001 86380 86390 1
430833 99430833 1001 86380 86390 1
432221 99432221 1001 86380 86390 1
432245 99432245 1001 86380 86390 1
433396 99433396 1001 86380 86390 1
433134 99433134 1001 86380 86390 1
433752 99433752 1001 86380 86390 1
433923 99433923 1001 86380 86390 1
435056 99435056 1001 86380 86390 1
435109 99435109 1001 86380 86390 1
435242 99435242 1001 86380 86390 1
434967 99434967 1001 86380 86390 1
434849 99434849 1001 86380 86390 1
434455 99434455 1001 86380 86390 1
435891 99435891 1001 86380 86390 1
435506 99435506 1001 86380 86390 1
436806 99436806 1001 86380 86390 1
437008 99437008 1001 86380 86390 1
436713 99436713 1001 86380 86390 1
436277 99436277 1001 86380 86390 1
300006 99300006 1001 86380 86390 1
300020 99300020 1001 86380 86390 1
300711 99300711 1001 86380 86390 1
300570 99300570 1001 86380 86390 1
300488 99300488 1001 86380 86390 1
300492 99300492 1001 86380 86390 1
300838 99300838 1001 86380 86390 1
301351 99301351 1001 86380 86390 1
301493 99301493 1001 86380 86390 1
301416 99301416 1001 86380 86390 1
301243 99301243 1001 86380 86390 1
301025 99301025 1001 86380 86390 1
301064 99301064 1001 86380 86390 1
300961 99300961 1001 86380 86390 1
302192 99302192 1001 86380 86390 1
302086 99302086 1001 86380 86390 1
301801 99301801 1001 86380 86390 1
301919 99301919 1001 86380 86390 1
301760 99301760 1001 86380 86390 1
302506 99302506 1001 86380 86390 1
302937 99302937 1001 86380 86390 1
302647 99302647 1001 86380 86390 1
303831 99303831 1001 86380 86390 1
303884 99303884 1001 86380 86390 1
303715 99303715 1001 86380 86390 1
303478 99303478 1001 86380 86390 1
303588 99303588 1001 86380 86390 1
304038 99304038 1001 86380 86390 1
304922 99304922 1001 86380 86390 1
304990 99304990 1001 86380 86390 1
305650 99305650 1001 86380 86390 1
305516 99305516 1001 86380 86390 1
305185 99305185 1001 86380 86390 1
305071 99305071 1001 86380 86390 1
305241 99305241 1001 86380 86390 1
500068 99500068 1001 86380 86390 1
500177 99500177 1001 86380 86390 1
500691 99500691 1001 86380 86390 1
500504 99500504 1001 86380 86390 1
500585 99500585 1001 86380 86390 1
500445 99500445 1001 86380 86390 1
500604 99500604 1001 86380 86390 1
500410 99500410 1001 86380 86390 1
500860 99500860 1001 86380 86390 1
501472 99501472 1001 86380 86390 1
501448 99501448 1001 86380 86390 1
501454 99501454 1001 86380 86390 1
501356 99501356 1001 86380 86390 1
501345 99501345 1001 86380 86390 1
501106 99501106 1001 86380 86390 1
501768 99501768 1001 86380 86390 1
501652 99501652 1001 86380 86390 1
501787 99501787 1001 86380 86390 1
501726 99501726 1001 86380 86390 1
502278 99502278 1001 86380 86390 1
502252 99502252 1001 86380 86390 1
502063 99502063 1001 86380 86390 1
501926 99501926 1001 86380 86390 1
503287 99503287 1001 86380 86390 1
503343 99503343 1001 86380 86390 1
503464 99503464 1001 86380 86390 1
503426 99503426 1001 86380 86390 1
503492 99503492 1001 86380 86390 1
504084 99504084 1001 86380 86390 1
503983 99503983 1001 86380 86390 1
503825 99503825 1001 86380 86390 1
503820 99503820 1001 86380 86390 1
503846 99503846 1001 86380 86390 1
503652 99503652 1001 86380 86390 1
504141 99504141 1001 86380 86390 1
504279 99504279 1001 86380 86390 1
504344 99504344 1001 86380 86390 1
504323 99504323 1001 86380 86390 1
504947 99504947 1001 86380 86390 1
505529 99505529 1001 86380 86390 1
505555 99505555 1001 86380 86390 1
506485 99506485 1001 86380 86390 1
506478 99506478 1001 86380 86390 1
506148 99506148 1001 86380 86390 1
506139 99506139 1001 86380 86390 1
506116 99506116 1001 86380 86390 1
506000 99506000 1001 86380 86390 1
507422 99507422 1001 86380 86390 1
507231 99507231 1001 86380 86390 1
507287 99507287 1001 86380 86390 1
507369 99507369 1001 86380 86390 1
507140 99507140 1001 86380 86390 1
507195 99507195 1001 86380 86390 1
507175 99507175 1001 86380 86390 1
507005 99507005 1001 86380 86390 1
508113 99508113 1001 86380 86390 1
507865 99507865 1001 86380 86390 1
507905 99507905 1001 86380 86390 1
507983 99507983 1001 86380 86390 1
507630 99507630 1001 86380 86390 1
507662 99507662 1001 86380 86390 1
508341 99508341 1001 86380 86390 1
508948 99508948 1001 86380 86390 1
509005 99509005 1001 86380 86390 1
508614 99508614 1001 86380 86390 1
508527 99508527 1001 86380 86390 1
508581 99508581 1001 86380 86390 1
509278 99509278 1001 86380 86390 1
509344 99509344 1001 86380 86390 1
509337 99509337 1001 86380 86390 1
509404 99509404 1001 86380 86390 1
509915 99509915 1001 86380 86390 1
510052 99510052 1001 86380 86390 1
510624 99510624 1001 86380 86390 1
510667 99510667 1001 86380 86390 1
510701 99510701 1001 86380 86390 1
510668 99510668 1001 86380 86390 1
510584 99510584 1001 86380 86390 1
510425 99510425 1001 86380 86390 1
510312 99510312 1001 86380 86390 1
510787 99510787 1001 86380 86390 1
511507 99511507 1001 86380 86390 1
511392 99511392 1001 86380 86390 1
511419 99511419 1001 86380 86390 1
511096 99511096 1001 86380 86390 1
511589 99511589 1001 86380 86390 1
511583 99511583 1001 86380 86390 1
512367 99512367 1001 86380 86390 1
512062 99512062 1001 86380 86390 1
511946 99511946 1001 86380 86390 1
512552 99512552 1001 86380 86390 1
513179 99513179 1001 86380 86390 1
512965 99512965 1001 86380 86390 1
512801 99512801 1001 86380 86390 1
512869 99512869 1001 86380 86390 1
512741 99512741 1001 86380 86390 1
514004 99514004 1001 86380 86390 1
513908 99513908 1001 86380 86390 1
514009 99514009 1001 86380 86390 1
513834 99513834 1001 86380 86390 1
513860 99513860 1001 86380 86390 1
513848 99513848 1001 86380 86390 1
513826 99513826 1001 86380 86390 1
513673 99513673 1001 86380 86390 1
513474 99513474 1001 86380 86390 1
513435 99513435 1001 86380 86390 1
514190 99514190 1001 86380 86390 1
514614 99514614 1001 86380 86390 1
514276 99514276 1001 86380 86390 1
514880 99514880 1001 86380 86390 1
514923 99514923 1001 86380 86390 1
515529 99515529 1001 86380 86390 1
515555 99515555 1001 86380 86390 1
515597 99515597 1001 86380 86390 1
515585 99515585 1001 86380 86390 1
515534 99515534 1001 86380 86390 1
515362 99515362 1001 86380 86390 1
515289 99515289 1001 86380 86390 1
515343 99515343 1001 86380 86390 1
515839 99515839 1001 86380 86390 1
515815 99515815 1001 86380 86390 1
515818 99515818 1001 86380 86390 1
516437 99516437 1001 86380 86390 1
516131 99516131 1001 86380 86390 1
516261 99516261 1001 86380 86390 1
515904 99515904 1001 86380 86390 1
516676 99516676 1001 86380 86390 1
516639 99516639 1001 86380 86390 1
517265 99517265 1001 86380 86390 1
517322 99517322 1001 86380 86390 1
516948 99516948 1001 86380 86390 1
517026 99517026 1001 86380 86390 1
517050 99517050 1001 86380 86390 1
517443 99517443 1001 86380 86390 1
517457 99517457 1001 86380 86390 1
517407 99517407 1001 86380 86390 1
518019 99518019 1001 86380 86390 1
517570 99517570 1001 86380 86390 1
517590 99517590 1001 86380 86390 1
518322 99518322 1001 86380 86390 1
518853 99518853 1001 86380 86390 1
519116 99519116 1001 86380 86390 1
519078 99519078 1001 86380 86390 1
519160 99519160 1001 86380 86390 1
519736 99519736 1001 86380 86390 1
519560 99519560 1001 86380 86390 1
519515 99519515 1001 86380 86390 1
519332 99519332 1001 86380 86390 1
519202 99519202 1001 86380 86390 1
519216 99519216 1001 86380 86390 1
519976 99519976 1001 86380 86390 1
519990 99519990 1001 86380 86390 1
520348 99520348 1001 86380 86390 1
520288 99520288 1001 86380 86390 1
520167 99520167 1001 86380 86390 1
520109 99520109 1001 86380 86390 1
520664 99520664 1001 86380 86390 1
520749 99520749 1001 86380 86390 1
521449 99521449 1001 86380 86390 1
521307 99521307 1001 86380 86390 1
521504 99521504 1001 86380 86390 1
521615 99521615 1001 86380 86390 1
521630 99521630 1001 86380 86390 1
522205 99522205 1001 86380 86390 1
522198 99522198 1001 86380 86390 1
522010 99522010 1001 86380 86390 1
521897 99521897 1001 86380 86390 1
522003 99522003 1001 86380 86390 1
521751 99521751 1001 86380 86390 1
521688 99521688 1001 86380 86390 1
521825 99521825 1001 86380 86390 1
522760 99522760 1001 86380 86390 1
523169 99523169 1001 86380 86390 1
523241 99523241 1001 86380 86390 1
523903 99523903 1001 86380 86390 1
523399 99523399 1001 86380 86390 1
523991 99523991 1001 86380 86390 1
524599 99524599 1001 86380 86390 1
524499 99524499 1001 86380 86390 1
524771 99524771 1001 86380 86390 1
525205 99525205 1001 86380 86390 1
525617 99525617 1001 86380 86390 1
526261 99526261 1001 86380 86390 1
526408 99526408 1001 86380 86390 1
526293 99526293 1001 86380 86390 1
525895 99525895 1001 86380 86390 1
525864 99525864 1001 86380 86390 1
526577 99526577 1001 86380 86390 1
527218 99527218 1001 86380 86390 1
527232 99527232 1001 86380 86390 1
527181 99527181 1001 86380 86390 1
526852 99526852 1001 86380 86390 1
526784 99526784 1001 86380 86390 1
526752 99526752 1001 86380 86390 1
526795 99526795 1001 86380 86390 1
527454 99527454 1001 86380 86390 1
527287 99527287 1001 86380 86390 1
527991 99527991 1001 86380 86390 1
527688 99527688 1001 86380 86390 1
527742 99527742 1001 86380 86390 1
527760 99527760 1001 86380 86390 1
527685 99527685 1001 86380 86390 1
527803 99527803 1001 86380 86390 1
527604 99527604 1001 86380 86390 1
527618 99527618 1001 86380 86390 1
528195 99528195 1001 86380 86390 1
528786 99528786 1001 86380 86390 1
528864 99528864 1001 86380 86390 1
528879 99528879 1001 86380 86390 1
528819 99528819 1001 86380 86390 1
528899 99528899 1001 86380 86390 1
528518 99528518 1001 86380 86390 1
528336 99528336 1001 86380 86390 1
528297 99528297 1001 86380 86390 1
529665 99529665 1001 86380 86390 1
529715 99529715 1001 86380 86390 1
529412 99529412 1001 86380 86390 1
529363 99529363 1001 86380 86390 1
529481 99529481 1001 86380 86390 1
529272 99529272 1001 86380 86390 1
529780 99529780 1001 86380 86390 1
530181 99530181 1001 86380 86390 1
530151 99530151 1001 86380 86390 1
530116 99530116 1001 86380 86390 1
530634 99530634 1001 86380 86390 1
530557 99530557 1001 86380 86390 1
531239 99531239 1001 86380 86390 1
531332 99531332 1001 86380 86390 1
531067 99531067 1001 86380 86390 1
530914 99530914 1001 86380 86390 1
530865 99530865 1001 86380 86390 1
530879 99530879 1001 86380 86390 1
531391 99531391 1001 86380 86390 1
531418 99531418 1001 86380 86390 1
531502 99531502 1001 86380 86390 1
532293 99532293 1001 86380 86390 1
532373 99532373 1001 86380 86390 1
532392 99532392 1001 86380 86390 1
532761 99532761 1001 86380 86390 1
532502 99532502 1001 86380 86390 1
532544 99532544 1001 86380 86390 1
533695 99533695 1001 86380 86390 1
533839 99533839 1001 86380 86390 1
533767 99533767 1001 86380 86390 1
533490 99533490 1001 86380 86390 1
533465 99533465 1001 86380 86390 1
533280 99533280 1001 86380 86390 1
533244 99533244 1001 86380 86390 1
534052 99534052 1001 86380 86390 1
533927 99533927 1001 86380 86390 1
534646 99534646 1001 86380 86390 1
534485 99534485 1001 86380 86390 1
534601 99534601 1001 86380 86390 1
534194 99534194 1001 86380 86390 1
534092 99534092 1001 86380 86390 1
534761 99534761 1001 86380 86390 1
535218 99535218 1001 86380 86390 1
534985 99534985 1001 86380 86390 1
535002 99535002 1001 86380 86390 1
536159 99536159 1001 86380 86390 1
536139 99536139 1001 86380 86390 1
535993 99535993 1001 86380 86390 1
536360 99536360 1001 86380 86390 1
536506 99536506 1001 86380 86390 1
536628 99536628 1001 86380 86390 1
537350 99537350 1001 86380 86390 1
537925 99537925 1001 86380 86390 1
537745 99537745 1001 86380 86390 1
537590 99537590 1001 86380 86390 1
537543 99537543 1001 86380 86390 1
538713 99538713 1001 86380 86390 1
538644 99538644 1001 86380 86390 1
538429 99538429 1001 86380 86390 1
538439 99538439 1001 86380 86390 1
538237 99538237 1001 86380 86390 1
538211 99538211 1001 86380 86390 1
538268 99538268 1001 86380 86390 1
538897 99538897 1001 86380 86390 1
539533 99539533 1001 86380 86390 1
539534 99539534 1001 86380 86390 1
539636 99539636 1001 86380 86390 1
539383 99539383 1001 86380 86390 1
539392 99539392 1001 86380 86390 1
539127 99539127 1001 86380 86390 1
539652 99539652 1001 86380 86390 1
540343 99540343 1001 86380 86390 1
540107 99540107 1001 86380 86390 1
540256 99540256 1001 86380 86390 1
540194 99540194 1001 86380 86390 1
540032 99540032 1001 86380 86390 1
541197 99541197 1001 86380 86390 1
541055 99541055 1001 86380 86390 1
541327 99541327 1001 86380 86390 1
541941 99541941 1001 86380 86390 1
541732 99541732 1001 86380 86390 1
541736 99541736 1001 86380 86390 1
541767 99541767 1001 86380 86390 1
541899 99541899 1001 86380 86390 1
541686 99541686 1001 86380 86390 1
541661 99541661 1001 86380 86390 1
542225 99542225 1001 86380 86390 1
542640 99542640 1001 86380 86390 1
542589 99542589 1001 86380 86390 1
542351 99542351 1001 86380 86390 1
542364 99542364 1001 86380 86390 1
542352 99542352 1001 86380 86390 1
542512 99542512 1001 86380 86390 1
542476 99542476 1001 86380 86390 1
543669 99543669 1001 86380 86390 1
543560 99543560 1001 86380 86390 1
543257 99543257 1001 86380 86390 1
543245 99543245 1001 86380 86390 1
543343 99543343 1001 86380 86390 1
543867 99543867 1001 86380 86390 1
544546 99544546 1001 86380 86390 1
544434 99544434 1001 86380 86390 1
544543 99544543 1001 86380 86390 1
544301 99544301 1001 86380 86390 1
544212 99544212 1001 86380 86390 1
544217 99544217 1001 86380 86390 1
544360 99544360 1001 86380 86390 1
544285 99544285 1001 86380 86390 1
544351 99544351 1001 86380 86390 1
544339 99544339 1001 86380 86390 1
544715 99544715 1001 86380 86390 1
407641 386 1001 39120 39717 1
400255 99400255 1001 86380 86390 1
400698 99400698 1001 86380 86390 1
400778 99400778 1001 86380 86390 1
401041 99401041 1001 86380 86390 1
400999 99400999 1001 86380 86390 1
401076 99401076 1001 86380 86390 1
401292 99401292 1001 86380 86390 1
401966 99401966 1001 86380 86390 1
402519 99402519 1001 86380 86390 1
402798 99402798 1001 86380 86390 1
402983 99402983 1001 86380 86390 1
402911 99402911 1001 86380 86390 1
403811 99403811 1001 86380 86390 1
404085 99404085 1001 86380 86390 1
404533 99404533 1001 86380 86390 1
404696 99404696 1001 86380 86390 1
405040 99405040 1001 86380 86390 1
405261 99405261 1001 86380 86390 1
405314 99405314 1001 86380 86390 1
405443 99405443 1001 86380 86390 1
405770 99405770 1001 86380 86390 1
405934 99405934 1001 86380 86390 1
406014 99406014 1001 86380 86390 1
406177 99406177 1001 86380 86390 1
406281 99406281 1001 86380 86390 1
406380 99406380 1001 86380 86390 1
406575 99406575 1001 86380 86390 1
406530 99406530 1001 86380 86390 1
406851 99406851 1001 86380 86390 1
407631 99407631 1001 86380 86390 1
407649 99407649 1001 86380 86390 1
409856 99409856 1001 86380 86390 1
410259 99410259 1001 86380 86390 1
410373 99410373 1001 86380 86390 1
410420 99410420 1001 86380 86390 1
410772 99410772 1001 86380 86390 1
410974 99410974 1001 86380 86390 1
411149 99411149 1001 86380 86390 1
411572 99411572 1001 86380 86390 1
411644 99411644 1001 86380 86390 1
411980 99411980 1001 86380 86390 1
413434 99413434 1001 86380 86390 1
412934 99412934 1001 86380 86390 1
412910 99412910 1001 86380 86390 1
412639 99412639 1001 86380 86390 1
412549 99412549 1001 86380 86390 1
412657 99412657 1001 86380 86390 1
413805 99413805 1001 86380 86390 1
415038 99415038 1001 86380 86390 1
415047 99415047 1001 86380 86390 1
414801 99414801 1001 86380 86390 1
414641 99414641 1001 86380 86390 1
414880 99414880 1001 86380 86390 1
414474 99414474 1001 86380 86390 1
414317 99414317 1001 86380 86390 1
414391 99414391 1001 86380 86390 1
414174 99414174 1001 86380 86390 1
415505 99415505 1001 86380 86390 1
415466 99415466 1001 86380 86390 1
415405 99415405 1001 86380 86390 1
416883 99416883 1001 86380 86390 1
416492 99416492 1001 86380 86390 1
415942 99415942 1001 86380 86390 1
417227 99417227 1001 86380 86390 1
418491 99418491 1001 86380 86390 1
419076 99419076 1001 86380 86390 1
419105 99419105 1001 86380 86390 1
418960 99418960 1001 86380 86390 1
419125 99419125 1001 86380 86390 1
420102 99420102 1001 86380 86390 1
420006 99420006 1001 86380 86390 1
419625 99419625 1001 86380 86390 1
419402 99419402 1001 86380 86390 1
419471 99419471 1001 86380 86390 1
419306 99419306 1001 86380 86390 1
419582 99419582 1001 86380 86390 1
420562 99420562 1001 86380 86390 1
422108 99422108 1001 86380 86390 1
421325 99421325 1001 86380 86390 1
421155 99421155 1001 86380 86390 1
422384 99422384 1001 86380 86390 1
422141 99422141 1001 86380 86390 1
423412 99423412 1001 86380 86390 1
423128 99423128 1001 86380 86390 1
422860 99422860 1001 86380 86390 1
423820 99423820 1001 86380 86390 1
423306 99423306 1001 86380 86390 1
423873 99423873 1001 86380 86390 1
424073 99424073 1001 86380 86390 1
425015 99425015 1001 86380 86390 1
425272 99425272 1001 86380 86390 1
424782 99424782 1001 86380 86390 1
424808 99424808 1001 86380 86390 1
424790 99424790 1001 86380 86390 1
424369 99424369 1001 86380 86390 1
424462 99424462 1001 86380 86390 1
424466 99424466 1001 86380 86390 1
425539 99425539 1001 86380 86390 1
425640 99425640 1001 86380 86390 1
426692 99426692 1001 86380 86390 1
426167 99426167 1001 86380 86390 1
428655 99428655 1001 86380 86390 1
428720 99428720 1001 86380 86390 1
427985 99427985 1001 86380 86390 1
427853 99427853 1001 86380 86390 1
430246 99430246 1001 86380 86390 1
430336 99430336 1001 86380 86390 1
429981 99429981 1001 86380 86390 1
429693 99429693 1001 86380 86390 1
429647 99429647 1001 86380 86390 1
429520 99429520 1001 86380 86390 1
429564 99429564 1001 86380 86390 1
429537 99429537 1001 86380 86390 1
430573 99430573 1001 86380 86390 1
431822 99431822 1001 86380 86390 1
431352 99431352 1001 86380 86390 1
431458 99431458 1001 86380 86390 1
431305 99431305 1001 86380 86390 1
431023 99431023 1001 86380 86390 1
433572 99433572 1001 86380 86390 1
433334 99433334 1001 86380 86390 1
432678 99432678 1001 86380 86390 1
433960 99433960 1001 86380 86390 1
433826 99433826 1001 86380 86390 1
435037 99435037 1001 86380 86390 1
435114 99435114 1001 86380 86390 1
435174 99435174 1001 86380 86390 1
435074 99435074 1001 86380 86390 1
434421 99434421 1001 86380 86390 1
434284 99434284 1001 86380 86390 1
434567 99434567 1001 86380 86390 1
435783 99435783 1001 86380 86390 1
436983 99436983 1001 86380 86390 1
436811 99436811 1001 86380 86390 1
436866 99436866 1001 86380 86390 1
435955 99435955 1001 86380 86390 1
436144 99436144 1001 86380 86390 1
436191 99436191 1001 86380 86390 1
437316 99437316 1001 86380 86390 1
437319 99437319 1001 86380 86390 1
300013 99300013 1001 86380 86390 1
300684 99300684 1001 86380 86390 1
300635 99300635 1001 86380 86390 1
300227 99300227 1001 86380 86390 1
300117 99300117 1001 86380 86390 1
300790 99300790 1001 86380 86390 1
300933 99300933 1001 86380 86390 1
300861 99300861 1001 86380 86390 1
301491 99301491 1001 86380 86390 1
301343 99301343 1001 86380 86390 1
300975 99300975 1001 86380 86390 1
301082 99301082 1001 86380 86390 1
302180 99302180 1001 86380 86390 1
302376 99302376 1001 86380 86390 1
302008 99302008 1001 86380 86390 1
302082 99302082 1001 86380 86390 1
301952 99301952 1001 86380 86390 1
302567 99302567 1001 86380 86390 1
302558 99302558 1001 86380 86390 1
303131 99303131 1001 86380 86390 1
303188 99303188 1001 86380 86390 1
303197 99303197 1001 86380 86390 1
302834 99302834 1001 86380 86390 1
302717 99302717 1001 86380 86390 1
303879 99303879 1001 86380 86390 1
304011 99304011 1001 86380 86390 1
304026 99304026 1001 86380 86390 1
304030 99304030 1001 86380 86390 1
303727 99303727 1001 86380 86390 1
303641 99303641 1001 86380 86390 1
304109 99304109 1001 86380 86390 1
304206 99304206 1001 86380 86390 1
304763 99304763 1001 86380 86390 1
304615 99304615 1001 86380 86390 1
304617 99304617 1001 86380 86390 1
304462 99304462 1001 86380 86390 1
304544 99304544 1001 86380 86390 1
304480 99304480 1001 86380 86390 1
304445 99304445 1001 86380 86390 1
304383 99304383 1001 86380 86390 1
304396 99304396 1001 86380 86390 1
304324 99304324 1001 86380 86390 1
304999 99304999 1001 86380 86390 1
305018 99305018 1001 86380 86390 1
305384 99305384 1001 86380 86390 1
305136 99305136 1001 86380 86390 1
500784 99500784 1001 86380 86390 1
500714 99500714 1001 86380 86390 1
500753 99500753 1001 86380 86390 1
500643 99500643 1001 86380 86390 1
501017 99501017 1001 86380 86390 1
500866 99500866 1001 86380 86390 1
501636 99501636 1001 86380 86390 1
501519 99501519 1001 86380 86390 1
501574 99501574 1001 86380 86390 1
501072 99501072 1001 86380 86390 1
501218 99501218 1001 86380 86390 1
502395 99502395 1001 86380 86390 1
502456 99502456 1001 86380 86390 1
502069 99502069 1001 86380 86390 1
502070 99502070 1001 86380 86390 1
502164 99502164 1001 86380 86390 1
502595 99502595 1001 86380 86390 1
502261 99502261 1001 86380 86390 1
502483 99502483 1001 86380 86390 1
502551 99502551 1001 86380 86390 1
503271 99503271 1001 86380 86390 1
503075 99503075 1001 86380 86390 1
503033 99503033 1001 86380 86390 1
502836 99502836 1001 86380 86390 1
503328 99503328 1001 86380 86390 1
503294 99503294 1001 86380 86390 1
503437 99503437 1001 86380 86390 1
503829 99503829 1001 86380 86390 1
503685 99503685 1001 86380 86390 1
503596 99503596 1001 86380 86390 1
504295 99504295 1001 86380 86390 1
504789 99504789 1001 86380 86390 1
504920 99504920 1001 86380 86390 1
504624 99504624 1001 86380 86390 1
504468 99504468 1001 86380 86390 1
504494 99504494 1001 86380 86390 1
504515 99504515 1001 86380 86390 1
504464 99504464 1001 86380 86390 1
505455 99505455 1001 86380 86390 1
505961 99505961 1001 86380 86390 1
505955 99505955 1001 86380 86390 1
506535 99506535 1001 86380 86390 1
506395 99506395 1001 86380 86390 1
506490 99506490 1001 86380 86390 1
506391 99506391 1001 86380 86390 1
506295 99506295 1001 86380 86390 1
505988 99505988 1001 86380 86390 1
505989 99505989 1001 86380 86390 1
506063 99506063 1001 86380 86390 1
507262 99507262 1001 86380 86390 1
507093 99507093 1001 86380 86390 1
507044 99507044 1001 86380 86390 1
507161 99507161 1001 86380 86390 1
507213 99507213 1001 86380 86390 1
507073 99507073 1001 86380 86390 1
506919 99506919 1001 86380 86390 1
506914 99506914 1001 86380 86390 1
507551 99507551 1001 86380 86390 1
507470 99507470 1001 86380 86390 1
507888 99507888 1001 86380 86390 1
507915 99507915 1001 86380 86390 1
507975 99507975 1001 86380 86390 1
507699 99507699 1001 86380 86390 1
507806 99507806 1001 86380 86390 1
508914 99508914 1001 86380 86390 1
508931 99508931 1001 86380 86390 1
508767 99508767 1001 86380 86390 1
508716 99508716 1001 86380 86390 1
508699 99508699 1001 86380 86390 1
508533 99508533 1001 86380 86390 1
508624 99508624 1001 86380 86390 1
508616 99508616 1001 86380 86390 1
508658 99508658 1001 86380 86390 1
509106 99509106 1001 86380 86390 1
509723 99509723 1001 86380 86390 1
509716 99509716 1001 86380 86390 1
509549 99509549 1001 86380 86390 1
509319 99509319 1001 86380 86390 1
510577 99510577 1001 86380 86390 1
510532 99510532 1001 86380 86390 1
510401 99510401 1001 86380 86390 1
510479 99510479 1001 86380 86390 1
510146 99510146 1001 86380 86390 1
510178 99510178 1001 86380 86390 1
510260 99510260 1001 86380 86390 1
510745 99510745 1001 86380 86390 1
510748 99510748 1001 86380 86390 1
511412 99511412 1001 86380 86390 1
511530 99511530 1001 86380 86390 1
511309 99511309 1001 86380 86390 1
510941 99510941 1001 86380 86390 1
511099 99511099 1001 86380 86390 1
511610 99511610 1001 86380 86390 1
511717 99511717 1001 86380 86390 1
512226 99512226 1001 86380 86390 1
512050 99512050 1001 86380 86390 1
512167 99512167 1001 86380 86390 1
512078 99512078 1001 86380 86390 1
512921 99512921 1001 86380 86390 1
513224 99513224 1001 86380 86390 1
513728 99513728 1001 86380 86390 1
513637 99513637 1001 86380 86390 1
513552 99513552 1001 86380 86390 1
513499 99513499 1001 86380 86390 1
514478 99514478 1001 86380 86390 1
514647 99514647 1001 86380 86390 1
514392 99514392 1001 86380 86390 1
514406 99514406 1001 86380 86390 1
514304 99514304 1001 86380 86390 1
514247 99514247 1001 86380 86390 1
514882 99514882 1001 86380 86390 1
514986 99514986 1001 86380 86390 1
515641 99515641 1001 86380 86390 1
515287 99515287 1001 86380 86390 1
515370 99515370 1001 86380 86390 1
515449 99515449 1001 86380 86390 1
515255 99515255 1001 86380 86390 1
515271 99515271 1001 86380 86390 1
516057 99516057 1001 86380 86390 1
516549 99516549 1001 86380 86390 1
516692 99516692 1001 86380 86390 1
516524 99516524 1001 86380 86390 1
516596 99516596 1001 86380 86390 1
517174 99517174 1001 86380 86390 1
517267 99517267 1001 86380 86390 1
517192 99517192 1001 86380 86390 1
517231 99517231 1001 86380 86390 1
517245 99517245 1001 86380 86390 1
517424 99517424 1001 86380 86390 1
518007 99518007 1001 86380 86390 1
517932 99517932 1001 86380 86390 1
517851 99517851 1001 86380 86390 1
517584 99517584 1001 86380 86390 1
518184 99518184 1001 86380 86390 1
518208 99518208 1001 86380 86390 1
518221 99518221 1001 86380 86390 1
518897 99518897 1001 86380 86390 1
518591 99518591 1001 86380 86390 1
518598 99518598 1001 86380 86390 1
519019 99519019 1001 86380 86390 1
519112 99519112 1001 86380 86390 1
519113 99519113 1001 86380 86390 1
519139 99519139 1001 86380 86390 1
519796 99519796 1001 86380 86390 1
519558 99519558 1001 86380 86390 1
519510 99519510 1001 86380 86390 1
519437 99519437 1001 86380 86390 1
519276 99519276 1001 86380 86390 1
519360 99519360 1001 86380 86390 1
519873 99519873 1001 86380 86390 1
519821 99519821 1001 86380 86390 1
520554 99520554 1001 86380 86390 1
520467 99520467 1001 86380 86390 1
520269 99520269 1001 86380 86390 1
520386 99520386 1001 86380 86390 1
520141 99520141 1001 86380 86390 1
520199 99520199 1001 86380 86390 1
520803 99520803 1001 86380 86390 1
521293 99521293 1001 86380 86390 1
521215 99521215 1001 86380 86390 1
520913 99520913 1001 86380 86390 1
520995 99520995 1001 86380 86390 1
521502 99521502 1001 86380 86390 1
521559 99521559 1001 86380 86390 1
521908 99521908 1001 86380 86390 1
522042 99522042 1001 86380 86390 1
523043 99523043 1001 86380 86390 1
522984 99522984 1001 86380 86390 1
523036 99523036 1001 86380 86390 1
522746 99522746 1001 86380 86390 1
522720 99522720 1001 86380 86390 1
522882 99522882 1001 86380 86390 1
522577 99522577 1001 86380 86390 1
522657 99522657 1001 86380 86390 1
522651 99522651 1001 86380 86390 1
523137 99523137 1001 86380 86390 1
523666 99523666 1001 86380 86390 1
523580 99523580 1001 86380 86390 1
523647 99523647 1001 86380 86390 1
523448 99523448 1001 86380 86390 1
523385 99523385 1001 86380 86390 1
523452 99523452 1001 86380 86390 1
524668 99524668 1001 86380 86390 1
524385 99524385 1001 86380 86390 1
524405 99524405 1001 86380 86390 1
524421 99524421 1001 86380 86390 1
525445 99525445 1001 86380 86390 1
525519 99525519 1001 86380 86390 1
525358 99525358 1001 86380 86390 1
525054 99525054 1001 86380 86390 1
525668 99525668 1001 86380 86390 1
526418 99526418 1001 86380 86390 1
526079 99526079 1001 86380 86390 1
526170 99526170 1001 86380 86390 1
525948 99525948 1001 86380 86390 1
525862 99525862 1001 86380 86390 1
526575 99526575 1001 86380 86390 1
526532 99526532 1001 86380 86390 1
526494 99526494 1001 86380 86390 1
527166 99527166 1001 86380 86390 1
527235 99527235 1001 86380 86390 1
527143 99527143 1001 86380 86390 1
526838 99526838 1001 86380 86390 1
526835 99526835 1001 86380 86390 1
526724 99526724 1001 86380 86390 1
526778 99526778 1001 86380 86390 1
526782 99526782 1001 86380 86390 1
527873 99527873 1001 86380 86390 1
527929 99527929 1001 86380 86390 1
527680 99527680 1001 86380 86390 1
527636 99527636 1001 86380 86390 1
527650 99527650 1001 86380 86390 1
527522 99527522 1001 86380 86390 1
528233 99528233 1001 86380 86390 1
528106 99528106 1001 86380 86390 1
528785 99528785 1001 86380 86390 1
528763 99528763 1001 86380 86390 1
528860 99528860 1001 86380 86390 1
528306 99528306 1001 86380 86390 1
529071 99529071 1001 86380 86390 1
529653 99529653 1001 86380 86390 1
529487 99529487 1001 86380 86390 1
529126 99529126 1001 86380 86390 1
529155 99529155 1001 86380 86390 1
529846 99529846 1001 86380 86390 1
529769 99529769 1001 86380 86390 1
530518 99530518 1001 86380 86390 1
530478 99530478 1001 86380 86390 1
530492 99530492 1001 86380 86390 1
530484 99530484 1001 86380 86390 1
529977 99529977 1001 86380 86390 1
530045 99530045 1001 86380 86390 1
529956 99529956 1001 86380 86390 1
531318 99531318 1001 86380 86390 1
531242 99531242 1001 86380 86390 1
531217 99531217 1001 86380 86390 1
531338 99531338 1001 86380 86390 1
530925 99530925 1001 86380 86390 1
530783 99530783 1001 86380 86390 1
531520 99531520 1001 86380 86390 1
532170 99532170 1001 86380 86390 1
532027 99532027 1001 86380 86390 1
532175 99532175 1001 86380 86390 1
531897 99531897 1001 86380 86390 1
531947 99531947 1001 86380 86390 1
531639 99531639 1001 86380 86390 1
531742 99531742 1001 86380 86390 1
531604 99531604 1001 86380 86390 1
531749 99531749 1001 86380 86390 1
532326 99532326 1001 86380 86390 1
532214 99532214 1001 86380 86390 1
532949 99532949 1001 86380 86390 1
532849 99532849 1001 86380 86390 1
532623 99532623 1001 86380 86390 1
532669 99532669 1001 86380 86390 1
532534 99532534 1001 86380 86390 1
532612 99532612 1001 86380 86390 1
533144 99533144 1001 86380 86390 1
533706 99533706 1001 86380 86390 1
533714 99533714 1001 86380 86390 1
533627 99533627 1001 86380 86390 1
533343 99533343 1001 86380 86390 1
534634 99534634 1001 86380 86390 1
534105 99534105 1001 86380 86390 1
534252 99534252 1001 86380 86390 1
534809 99534809 1001 86380 86390 1
534835 99534835 1001 86380 86390 1
535382 99535382 1001 86380 86390 1
535327 99535327 1001 86380 86390 1
535127 99535127 1001 86380 86390 1
535141 99535141 1001 86380 86390 1
535262 99535262 1001 86380 86390 1
535264 99535264 1001 86380 86390 1
534935 99534935 1001 86380 86390 1
535563 99535563 1001 86380 86390 1
535551 99535551 1001 86380 86390 1
535616 99535616 1001 86380 86390 1
535620 99535620 1001 86380 86390 1
536182 99536182 1001 86380 86390 1
536274 99536274 1001 86380 86390 1
536020 99536020 1001 86380 86390 1
535924 99535924 1001 86380 86390 1
536453 99536453 1001 86380 86390 1
536391 99536391 1001 86380 86390 1
536380 99536380 1001 86380 86390 1
537282 99537282 1001 86380 86390 1
537232 99537232 1001 86380 86390 1
537297 99537297 1001 86380 86390 1
537822 99537822 1001 86380 86390 1
537965 99537965 1001 86380 86390 1
537854 99537854 1001 86380 86390 1
537919 99537919 1001 86380 86390 1
537782 99537782 1001 86380 86390 1
537445 99537445 1001 86380 86390 1
537401 99537401 1001 86380 86390 1
537470 99537470 1001 86380 86390 1
538614 99538614 1001 86380 86390 1
538774 99538774 1001 86380 86390 1
538502 99538502 1001 86380 86390 1
538424 99538424 1001 86380 86390 1
538607 99538607 1001 86380 86390 1
538335 99538335 1001 86380 86390 1
538994 99538994 1001 86380 86390 1
538958 99538958 1001 86380 86390 1
538908 99538908 1001 86380 86390 1
539350 99539350 1001 86380 86390 1
539113 99539113 1001 86380 86390 1
539699 99539699 1001 86380 86390 1
540166 99540166 1001 86380 86390 1
540026 99540026 1001 86380 86390 1
540052 99540052 1001 86380 86390 1
540671 99540671 1001 86380 86390 1
540468 99540468 1001 86380 86390 1
540573 99540573 1001 86380 86390 1
541050 99541050 1001 86380 86390 1
541066 99541066 1001 86380 86390 1
540776 99540776 1001 86380 86390 1
540744 99540744 1001 86380 86390 1
541917 99541917 1001 86380 86390 1
541841 99541841 1001 86380 86390 1
541770 99541770 1001 86380 86390 1
541697 99541697 1001 86380 86390 1
541555 99541555 1001 86380 86390 1
541507 99541507 1001 86380 86390 1
542195 99542195 1001 86380 86390 1
542247 99542247 1001 86380 86390 1
542277 99542277 1001 86380 86390 1
542930 99542930 1001 86380 86390 1
542727 99542727 1001 86380 86390 1
542446 99542446 1001 86380 86390 1
542401 99542401 1001 86380 86390 1
543126 99543126 1001 86380 86390 1
543067 99543067 1001 86380 86390 1
543558 99543558 1001 86380 86390 1
543153 99543153 1001 86380 86390 1
543975 99543975 1001 86380 86390 1
543934 99543934 1001 86380 86390 1
544574 99544574 1001 86380 86390 1
544403 99544403 1001 86380 86390 1
544429 99544429 1001 86380 86390 1
544694 99544694 1001 86380 86390 1
544720 99544720 1001 86380 86390 1
413221 734 1001 4860 7197 1
404186 902 1001 30540 33417 1
522657 603 1001 62844 63143 1
400787 99400787 1001 86380 86390 1
400818 99400818 1001 86380 86390 1
401172 99401172 1001 86380 86390 1
401234 99401234 1001 86380 86390 1
401212 99401212 1001 86380 86390 1
401412 99401412 1001 86380 86390 1
402115 99402115 1001 86380 86390 1
402254 99402254 1001 86380 86390 1
403181 99403181 1001 86380 86390 1
403490 99403490 1001 86380 86390 1
403519 99403519 1001 86380 86390 1
404092 99404092 1001 86380 86390 1
404275 99404275 1001 86380 86390 1
404864 99404864 1001 86380 86390 1
405110 99405110 1001 86380 86390 1
405278 99405278 1001 86380 86390 1
405217 99405217 1001 86380 86390 1
405441 99405441 1001 86380 86390 1
405996 99405996 1001 86380 86390 1
407179 99407179 1001 86380 86390 1
407571 99407571 1001 86380 86390 1
407905 99407905 1001 86380 86390 1
407963 99407963 1001 86380 86390 1
407909 99407909 1001 86380 86390 1
408196 99408196 1001 86380 86390 1
408637 99408637 1001 86380 86390 1
408532 99408532 1001 86380 86390 1
408702 99408702 1001 86380 86390 1
409131 99409131 1001 86380 86390 1
409320 99409320 1001 86380 86390 1
409300 99409300 1001 86380 86390 1
409635 99409635 1001 86380 86390 1
410213 99410213 1001 86380 86390 1
410127 99410127 1001 86380 86390 1
410586 99410586 1001 86380 86390 1
410686 99410686 1001 86380 86390 1
410905 99410905 1001 86380 86390 1
411004 99411004 1001 86380 86390 1
410926 99410926 1001 86380 86390 1
411224 99411224 1001 86380 86390 1
411380 99411380 1001 86380 86390 1
411758 99411758 1001 86380 86390 1
412310 99412310 1001 86380 86390 1
413618 99413618 1001 86380 86390 1
413684 99413684 1001 86380 86390 1
413541 99413541 1001 86380 86390 1
413221 99413221 1001 86380 86390 1
412521 99412521 1001 86380 86390 1
413756 99413756 1001 86380 86390 1
413874 99413874 1001 86380 86390 1
413854 99413854 1001 86380 86390 1
414076 99414076 1001 86380 86390 1
413830 99413830 1001 86380 86390 1
413962 99413962 1001 86380 86390 1
414968 99414968 1001 86380 86390 1
415232 99415232 1001 86380 86390 1
415105 99415105 1001 86380 86390 1
415238 99415238 1001 86380 86390 1
415240 99415240 1001 86380 86390 1
414523 99414523 1001 86380 86390 1
415360 99415360 1001 86380 86390 1
416663 99416663 1001 86380 86390 1
416321 99416321 1001 86380 86390 1
416146 99416146 1001 86380 86390 1
416168 99416168 1001 86380 86390 1
416429 99416429 1001 86380 86390 1
415991 99415991 1001 86380 86390 1
415874 99415874 1001 86380 86390 1
415728 99415728 1001 86380 86390 1
417173 99417173 1001 86380 86390 1
417367 99417367 1001 86380 86390 1
417326 99417326 1001 86380 86390 1
417397 99417397 1001 86380 86390 1
417954 99417954 1001 86380 86390 1
419161 99419161 1001 86380 86390 1
418830 99418830 1001 86380 86390 1
418865 99418865 1001 86380 86390 1
419698 99419698 1001 86380 86390 1
419967 99419967 1001 86380 86390 1
419984 99419984 1001 86380 86390 1
419809 99419809 1001 86380 86390 1
419976 99419976 1001 86380 86390 1
419316 99419316 1001 86380 86390 1
419310 99419310 1001 86380 86390 1
419557 99419557 1001 86380 86390 1
420687 99420687 1001 86380 86390 1
421923 99421923 1001 86380 86390 1
422049 99422049 1001 86380 86390 1
421398 99421398 1001 86380 86390 1
421570 99421570 1001 86380 86390 1
421378 99421378 1001 86380 86390 1
421360 99421360 1001 86380 86390 1
421443 99421443 1001 86380 86390 1
421681 99421681 1001 86380 86390 1
423600 99423600 1001 86380 86390 1
423625 99423625 1001 86380 86390 1
423703 99423703 1001 86380 86390 1
423468 99423468 1001 86380 86390 1
423351 99423351 1001 86380 86390 1
423598 99423598 1001 86380 86390 1
422984 99422984 1001 86380 86390 1
423163 99423163 1001 86380 86390 1
424069 99424069 1001 86380 86390 1
423852 99423852 1001 86380 86390 1
424087 99424087 1001 86380 86390 1
424034 99424034 1001 86380 86390 1
425070 99425070 1001 86380 86390 1
424640 99424640 1001 86380 86390 1
425004 99425004 1001 86380 86390 1
424867 99424867 1001 86380 86390 1
424341 99424341 1001 86380 86390 1
424252 99424252 1001 86380 86390 1
424285 99424285 1001 86380 86390 1
425778 99425778 1001 86380 86390 1
425780 99425780 1001 86380 86390 1
426326 99426326 1001 86380 86390 1
426557 99426557 1001 86380 86390 1
425876 99425876 1001 86380 86390 1
427266 99427266 1001 86380 86390 1
427294 99427294 1001 86380 86390 1
427469 99427469 1001 86380 86390 1
428574 99428574 1001 86380 86390 1
428429 99428429 1001 86380 86390 1
428528 99428528 1001 86380 86390 1
428659 99428659 1001 86380 86390 1
428337 99428337 1001 86380 86390 1
428057 99428057 1001 86380 86390 1
428146 99428146 1001 86380 86390 1
427653 99427653 1001 86380 86390 1
427535 99427535 1001 86380 86390 1
427587 99427587 1001 86380 86390 1
427816 99427816 1001 86380 86390 1
427673 99427673 1001 86380 86390 1
429159 99429159 1001 86380 86390 1
428887 99428887 1001 86380 86390 1
428802 99428802 1001 86380 86390 1
429973 99429973 1001 86380 86390 1
429248 99429248 1001 86380 86390 1
429507 99429507 1001 86380 86390 1
429490 99429490 1001 86380 86390 1
430376 99430376 1001 86380 86390 1
430806 99430806 1001 86380 86390 1
430474 99430474 1001 86380 86390 1
432014 99432014 1001 86380 86390 1
431557 99431557 1001 86380 86390 1
431593 99431593 1001 86380 86390 1
431194 99431194 1001 86380 86390 1
432412 99432412 1001 86380 86390 1
433421 99433421 1001 86380 86390 1
432908 99432908 1001 86380 86390 1
433282 99433282 1001 86380 86390 1
432875 99432875 1001 86380 86390 1
432528 99432528 1001 86380 86390 1
432621 99432621 1001 86380 86390 1
432765 99432765 1001 86380 86390 1
433904 99433904 1001 86380 86390 1
433872 99433872 1001 86380 86390 1
435147 99435147 1001 86380 86390 1
435428 99435428 1001 86380 86390 1
434817 99434817 1001 86380 86390 1
434646 99434646 1001 86380 86390 1
434537 99434537 1001 86380 86390 1
434280 99434280 1001 86380 86390 1
435767 99435767 1001 86380 86390 1
436396 99436396 1001 86380 86390 1
436247 99436247 1001 86380 86390 1
300034 99300034 1001 86380 86390 1
437202 99437202 1001 86380 86390 1
437229 99437229 1001 86380 86390 1
300531 99300531 1001 86380 86390 1
300545 99300545 1001 86380 86390 1
300500 99300500 1001 86380 86390 1
300470 99300470 1001 86380 86390 1
300293 99300293 1001 86380 86390 1
300184 99300184 1001 86380 86390 1
301472 99301472 1001 86380 86390 1
301369 99301369 1001 86380 86390 1
301315 99301315 1001 86380 86390 1
301214 99301214 1001 86380 86390 1
300947 99300947 1001 86380 86390 1
301579 99301579 1001 86380 86390 1
301658 99301658 1001 86380 86390 1
301688 99301688 1001 86380 86390 1
301561 99301561 1001 86380 86390 1
302347 99302347 1001 86380 86390 1
302324 99302324 1001 86380 86390 1
301995 99301995 1001 86380 86390 1
302151 99302151 1001 86380 86390 1
302113 99302113 1001 86380 86390 1
301881 99301881 1001 86380 86390 1
301781 99301781 1001 86380 86390 1
303117 99303117 1001 86380 86390 1
303189 99303189 1001 86380 86390 1
303204 99303204 1001 86380 86390 1
302918 99302918 1001 86380 86390 1
302709 99302709 1001 86380 86390 1
302723 99302723 1001 86380 86390 1
302635 99302635 1001 86380 86390 1
302623 99302623 1001 86380 86390 1
303234 99303234 1001 86380 86390 1
303403 99303403 1001 86380 86390 1
303931 99303931 1001 86380 86390 1
303815 99303815 1001 86380 86390 1
303667 99303667 1001 86380 86390 1
304095 99304095 1001 86380 86390 1
304124 99304124 1001 86380 86390 1
304215 99304215 1001 86380 86390 1
304115 99304115 1001 86380 86390 1
304128 99304128 1001 86380 86390 1
304796 99304796 1001 86380 86390 1
304800 99304800 1001 86380 86390 1
304645 99304645 1001 86380 86390 1
304470 99304470 1001 86380 86390 1
304953 99304953 1001 86380 86390 1
304929 99304929 1001 86380 86390 1
305632 99305632 1001 86380 86390 1
305303 99305303 1001 86380 86390 1
305310 99305310 1001 86380 86390 1
305134 99305134 1001 86380 86390 1
500680 99500680 1001 86380 86390 1
500421 99500421 1001 86380 86390 1
500944 99500944 1001 86380 86390 1
500886 99500886 1001 86380 86390 1
501127 99501127 1001 86380 86390 1
501154 99501154 1001 86380 86390 1
501815 99501815 1001 86380 86390 1
501687 99501687 1001 86380 86390 1
502172 99502172 1001 86380 86390 1
502216 99502216 1001 86380 86390 1
501911 99501911 1001 86380 86390 1
502008 99502008 1001 86380 86390 1
503257 99503257 1001 86380 86390 1
503109 99503109 1001 86380 86390 1
502955 99502955 1001 86380 86390 1
502747 99502747 1001 86380 86390 1
503404 99503404 1001 86380 86390 1
504002 99504002 1001 86380 86390 1
503706 99503706 1001 86380 86390 1
503694 99503694 1001 86380 86390 1
503543 99503543 1001 86380 86390 1
503521 99503521 1001 86380 86390 1
504214 99504214 1001 86380 86390 1
504136 99504136 1001 86380 86390 1
504902 99504902 1001 86380 86390 1
504559 99504559 1001 86380 86390 1
505071 99505071 1001 86380 86390 1
505113 99505113 1001 86380 86390 1
505600 99505600 1001 86380 86390 1
505764 99505764 1001 86380 86390 1
505155 99505155 1001 86380 86390 1
505225 99505225 1001 86380 86390 1
505956 99505956 1001 86380 86390 1
505957 99505957 1001 86380 86390 1
506457 99506457 1001 86380 86390 1
506200 99506200 1001 86380 86390 1
506305 99506305 1001 86380 86390 1
506163 99506163 1001 86380 86390 1
506656 99506656 1001 86380 86390 1
507259 99507259 1001 86380 86390 1
507276 99507276 1001 86380 86390 1
507178 99507178 1001 86380 86390 1
507184 99507184 1001 86380 86390 1
507147 99507147 1001 86380 86390 1
506984 99506984 1001 86380 86390 1
507486 99507486 1001 86380 86390 1
507499 99507499 1001 86380 86390 1
508189 99508189 1001 86380 86390 1
508169 99508169 1001 86380 86390 1
507876 99507876 1001 86380 86390 1
508006 99508006 1001 86380 86390 1
507871 99507871 1001 86380 86390 1
507748 99507748 1001 86380 86390 1
508439 99508439 1001 86380 86390 1
508417 99508417 1001 86380 86390 1
508308 99508308 1001 86380 86390 1
509074 99509074 1001 86380 86390 1
508966 99508966 1001 86380 86390 1
508983 99508983 1001 86380 86390 1
508932 99508932 1001 86380 86390 1
508791 99508791 1001 86380 86390 1
508744 99508744 1001 86380 86390 1
508535 99508535 1001 86380 86390 1
508541 99508541 1001 86380 86390 1
509269 99509269 1001 86380 86390 1
509088 99509088 1001 86380 86390 1
509173 99509173 1001 86380 86390 1
510591 99510591 1001 86380 86390 1
510688 99510688 1001 86380 86390 1
510472 99510472 1001 86380 86390 1
510437 99510437 1001 86380 86390 1
510336 99510336 1001 86380 86390 1
510507 99510507 1001 86380 86390 1
510108 99510108 1001 86380 86390 1
510284 99510284 1001 86380 86390 1
511461 99511461 1001 86380 86390 1
510979 99510979 1001 86380 86390 1
511125 99511125 1001 86380 86390 1
512214 99512214 1001 86380 86390 1
512280 99512280 1001 86380 86390 1
512354 99512354 1001 86380 86390 1
512128 99512128 1001 86380 86390 1
512129 99512129 1001 86380 86390 1
512066 99512066 1001 86380 86390 1
511765 99511765 1001 86380 86390 1
511898 99511898 1001 86380 86390 1
512434 99512434 1001 86380 86390 1
512426 99512426 1001 86380 86390 1
512491 99512491 1001 86380 86390 1
513141 99513141 1001 86380 86390 1
512833 99512833 1001 86380 86390 1
513672 99513672 1001 86380 86390 1
514069 99514069 1001 86380 86390 1
514181 99514181 1001 86380 86390 1
514156 99514156 1001 86380 86390 1
514118 99514118 1001 86380 86390 1
514662 99514662 1001 86380 86390 1
514603 99514603 1001 86380 86390 1
514493 99514493 1001 86380 86390 1
514359 99514359 1001 86380 86390 1
514335 99514335 1001 86380 86390 1
514931 99514931 1001 86380 86390 1
515613 99515613 1001 86380 86390 1
515424 99515424 1001 86380 86390 1
515138 99515138 1001 86380 86390 1
515230 99515230 1001 86380 86390 1
515870 99515870 1001 86380 86390 1
515756 99515756 1001 86380 86390 1
516484 99516484 1001 86380 86390 1
516453 99516453 1001 86380 86390 1
516391 99516391 1001 86380 86390 1
516211 99516211 1001 86380 86390 1
516619 99516619 1001 86380 86390 1
517173 99517173 1001 86380 86390 1
516975 99516975 1001 86380 86390 1
516997 99516997 1001 86380 86390 1
517994 99517994 1001 86380 86390 1
517969 99517969 1001 86380 86390 1
517975 99517975 1001 86380 86390 1
517832 99517832 1001 86380 86390 1
517754 99517754 1001 86380 86390 1
517740 99517740 1001 86380 86390 1
517625 99517625 1001 86380 86390 1
518328 99518328 1001 86380 86390 1
518286 99518286 1001 86380 86390 1
518979 99518979 1001 86380 86390 1
518486 99518486 1001 86380 86390 1
519675 99519675 1001 86380 86390 1
519474 99519474 1001 86380 86390 1
519274 99519274 1001 86380 86390 1
519338 99519338 1001 86380 86390 1
519268 99519268 1001 86380 86390 1
519890 99519890 1001 86380 86390 1
520504 99520504 1001 86380 86390 1
520544 99520544 1001 86380 86390 1
520573 99520573 1001 86380 86390 1
520470 99520470 1001 86380 86390 1
520358 99520358 1001 86380 86390 1
520229 99520229 1001 86380 86390 1
520201 99520201 1001 86380 86390 1
520098 99520098 1001 86380 86390 1
520206 99520206 1001 86380 86390 1
520028 99520028 1001 86380 86390 1
520798 99520798 1001 86380 86390 1
521374 99521374 1001 86380 86390 1
521146 99521146 1001 86380 86390 1
521172 99521172 1001 86380 86390 1
520939 99520939 1001 86380 86390 1
521560 99521560 1001 86380 86390 1
521600 99521600 1001 86380 86390 1
521617 99521617 1001 86380 86390 1
521936 99521936 1001 86380 86390 1
523100 99523100 1001 86380 86390 1
522778 99522778 1001 86380 86390 1
522885 99522885 1001 86380 86390 1
522899 99522899 1001 86380 86390 1
522611 99522611 1001 86380 86390 1
522535 99522535 1001 86380 86390 1
523300 99523300 1001 86380 86390 1
523289 99523289 1001 86380 86390 1
523281 99523281 1001 86380 86390 1
523819 99523819 1001 86380 86390 1
523928 99523928 1001 86380 86390 1
523726 99523726 1001 86380 86390 1
524098 99524098 1001 86380 86390 1
524632 99524632 1001 86380 86390 1
524565 99524565 1001 86380 86390 1
524558 99524558 1001 86380 86390 1
524484 99524484 1001 86380 86390 1
524210 99524210 1001 86380 86390 1
525491 99525491 1001 86380 86390 1
525403 99525403 1001 86380 86390 1
525243 99525243 1001 86380 86390 1
525387 99525387 1001 86380 86390 1
525096 99525096 1001 86380 86390 1
525152 99525152 1001 86380 86390 1
525724 99525724 1001 86380 86390 1
526364 99526364 1001 86380 86390 1
526302 99526302 1001 86380 86390 1
526239 99526239 1001 86380 86390 1
526115 99526115 1001 86380 86390 1
526157 99526157 1001 86380 86390 1
526004 99526004 1001 86380 86390 1
526007 99526007 1001 86380 86390 1
526569 99526569 1001 86380 86390 1
527175 99527175 1001 86380 86390 1
527208 99527208 1001 86380 86390 1
526888 99526888 1001 86380 86390 1
527018 99527018 1001 86380 86390 1
526990 99526990 1001 86380 86390 1
526656 99526656 1001 86380 86390 1
526828 99526828 1001 86380 86390 1
527388 99527388 1001 86380 86390 1
527453 99527453 1001 86380 86390 1
527859 99527859 1001 86380 86390 1
527558 99527558 1001 86380 86390 1
527516 99527516 1001 86380 86390 1
527479 99527479 1001 86380 86390 1
528240 99528240 1001 86380 86390 1
528080 99528080 1001 86380 86390 1
528200 99528200 1001 86380 86390 1
528509 99528509 1001 86380 86390 1
528429 99528429 1001 86380 86390 1
528326 99528326 1001 86380 86390 1
528471 99528471 1001 86380 86390 1
528318 99528318 1001 86380 86390 1
529099 99529099 1001 86380 86390 1
528905 99528905 1001 86380 86390 1
529682 99529682 1001 86380 86390 1
529484 99529484 1001 86380 86390 1
529488 99529488 1001 86380 86390 1
529399 99529399 1001 86380 86390 1
529352 99529352 1001 86380 86390 1
529521 99529521 1001 86380 86390 1
529160 99529160 1001 86380 86390 1
529737 99529737 1001 86380 86390 1
529847 99529847 1001 86380 86390 1
529851 99529851 1001 86380 86390 1
530487 99530487 1001 86380 86390 1
529997 99529997 1001 86380 86390 1
530603 99530603 1001 86380 86390 1
530592 99530592 1001 86380 86390 1
530648 99530648 1001 86380 86390 1
530650 99530650 1001 86380 86390 1
531229 99531229 1001 86380 86390 1
531194 99531194 1001 86380 86390 1
531273 99531273 1001 86380 86390 1
530833 99530833 1001 86380 86390 1
531400 99531400 1001 86380 86390 1
532157 99532157 1001 86380 86390 1
532015 99532015 1001 86380 86390 1
532191 99532191 1001 86380 86390 1
531952 99531952 1001 86380 86390 1
531891 99531891 1001 86380 86390 1
531997 99531997 1001 86380 86390 1
531654 99531654 1001 86380 86390 1
532209 99532209 1001 86380 86390 1
532931 99532931 1001 86380 86390 1
532826 99532826 1001 86380 86390 1
532678 99532678 1001 86380 86390 1
532579 99532579 1001 86380 86390 1
532452 99532452 1001 86380 86390 1
533185 99533185 1001 86380 86390 1
533206 99533206 1001 86380 86390 1
533762 99533762 1001 86380 86390 1
533805 99533805 1001 86380 86390 1
533462 99533462 1001 86380 86390 1
533514 99533514 1001 86380 86390 1
533607 99533607 1001 86380 86390 1
533267 99533267 1001 86380 86390 1
533932 99533932 1001 86380 86390 1
533920 99533920 1001 86380 86390 1
534597 99534597 1001 86380 86390 1
534311 99534311 1001 86380 86390 1
534274 99534274 1001 86380 86390 1
534279 99534279 1001 86380 86390 1
534749 99534749 1001 86380 86390 1
534685 99534685 1001 86380 86390 1
535442 99535442 1001 86380 86390 1
534983 99534983 1001 86380 86390 1
535672 99535672 1001 86380 86390 1
535673 99535673 1001 86380 86390 1
536231 99536231 1001 86380 86390 1
536031 99536031 1001 86380 86390 1
535955 99535955 1001 86380 86390 1
535843 99535843 1001 86380 86390 1
536364 99536364 1001 86380 86390 1
536443 99536443 1001 86380 86390 1
537051 99537051 1001 86380 86390 1
537090 99537090 1001 86380 86390 1
537031 99537031 1001 86380 86390 1
537046 99537046 1001 86380 86390 1
536673 99536673 1001 86380 86390 1
536570 99536570 1001 86380 86390 1
537823 99537823 1001 86380 86390 1
537935 99537935 1001 86380 86390 1
537618 99537618 1001 86380 86390 1
537670 99537670 1001 86380 86390 1
537735 99537735 1001 86380 86390 1
537676 99537676 1001 86380 86390 1
537408 99537408 1001 86380 86390 1
537423 99537423 1001 86380 86390 1
537478 99537478 1001 86380 86390 1
537544 99537544 1001 86380 86390 1
538009 99538009 1001 86380 86390 1
538062 99538062 1001 86380 86390 1
538124 99538124 1001 86380 86390 1
538735 99538735 1001 86380 86390 1
538480 99538480 1001 86380 86390 1
538578 99538578 1001 86380 86390 1
538517 99538517 1001 86380 86390 1
538196 99538196 1001 86380 86390 1
539555 99539555 1001 86380 86390 1
539619 99539619 1001 86380 86390 1
539625 99539625 1001 86380 86390 1
539319 99539319 1001 86380 86390 1
539036 99539036 1001 86380 86390 1
539143 99539143 1001 86380 86390 1
539767 99539767 1001 86380 86390 1
540450 99540450 1001 86380 86390 1
540324 99540324 1001 86380 86390 1
541180 99541180 1001 86380 86390 1
541156 99541156 1001 86380 86390 1
541080 99541080 1001 86380 86390 1
540836 99540836 1001 86380 86390 1
541488 99541488 1001 86380 86390 1
541399 99541399 1001 86380 86390 1
541349 99541349 1001 86380 86390 1
541820 99541820 1001 86380 86390 1
541583 99541583 1001 86380 86390 1
542268 99542268 1001 86380 86390 1
542320 99542320 1001 86380 86390 1
542903 99542903 1001 86380 86390 1
542534 99542534 1001 86380 86390 1
542710 99542710 1001 86380 86390 1
542544 99542544 1001 86380 86390 1
542440 99542440 1001 86380 86390 1
542968 99542968 1001 86380 86390 1
543036 99543036 1001 86380 86390 1
543117 99543117 1001 86380 86390 1
543002 99543002 1001 86380 86390 1
543426 99543426 1001 86380 86390 1
543430 99543430 1001 86380 86390 1
543486 99543486 1001 86380 86390 1
543197 99543197 1001 86380 86390 1
543810 99543810 1001 86380 86390 1
544585 99544585 1001 86380 86390 1
544314 99544314 1001 86380 86390 1
544186 99544186 1001 86380 86390 1
544121 99544121 1001 86380 86390 1
544666 99544666 1001 86380 86390 1
544721 99544721 1001 86380 86390 1
511273 610 1002 63142 66361 1
522720 967 1002 43110 53065 1
528311 852 1002 29457 36909 1
400089 99400089 1001 86380 86390 1
400200 99400200 1001 86380 86390 1
400657 99400657 1001 86380 86390 1
400679 99400679 1001 86380 86390 1
400863 99400863 1001 86380 86390 1
400834 99400834 1001 86380 86390 1
400929 99400929 1001 86380 86390 1
401015 99401015 1001 86380 86390 1
401226 99401226 1001 86380 86390 1
401578 99401578 1001 86380 86390 1
401511 99401511 1001 86380 86390 1
401785 99401785 1001 86380 86390 1
401821 99401821 1001 86380 86390 1
401839 99401839 1001 86380 86390 1
401988 99401988 1001 86380 86390 1
402063 99402063 1001 86380 86390 1
402336 99402336 1001 86380 86390 1
402290 99402290 1001 86380 86390 1
402720 99402720 1001 86380 86390 1
403037 99403037 1001 86380 86390 1
403151 99403151 1001 86380 86390 1
403355 99403355 1001 86380 86390 1
403942 99403942 1001 86380 86390 1
404353 99404353 1001 86380 86390 1
404689 99404689 1001 86380 86390 1
405164 99405164 1001 86380 86390 1
405454 99405454 1001 86380 86390 1
405504 99405504 1001 86380 86390 1
405558 99405558 1001 86380 86390 1
405705 99405705 1001 86380 86390 1
406491 99406491 1001 86380 86390 1
406752 99406752 1001 86380 86390 1
407019 99407019 1001 86380 86390 1
407721 99407721 1001 86380 86390 1
407790 99407790 1001 86380 86390 1
408094 99408094 1001 86380 86390 1
408241 99408241 1001 86380 86390 1
408459 99408459 1001 86380 86390 1
408688 99408688 1001 86380 86390 1
409055 99409055 1001 86380 86390 1
409386 99409386 1001 86380 86390 1
409472 99409472 1001 86380 86390 1
410309 99410309 1001 86380 86390 1
410546 99410546 1001 86380 86390 1
411290 99411290 1001 86380 86390 1
411573 99411573 1001 86380 86390 1
411824 99411824 1001 86380 86390 1
411854 99411854 1001 86380 86390 1
411857 99411857 1001 86380 86390 1
411899 99411899 1001 86380 86390 1
413227 99413227 1001 86380 86390 1
413151 99413151 1001 86380 86390 1
412821 99412821 1001 86380 86390 1
412779 99412779 1001 86380 86390 1
412510 99412510 1001 86380 86390 1
412491 99412491 1001 86380 86390 1
414628 99414628 1001 86380 86390 1
414475 99414475 1001 86380 86390 1
414201 99414201 1001 86380 86390 1
415704 99415704 1001 86380 86390 1
416941 99416941 1001 86380 86390 1
416668 99416668 1001 86380 86390 1
416750 99416750 1001 86380 86390 1
416344 99416344 1001 86380 86390 1
416139 99416139 1001 86380 86390 1
416010 99416010 1001 86380 86390 1
416128 99416128 1001 86380 86390 1
417003 99417003 1001 86380 86390 1
417339 99417339 1001 86380 86390 1
417345 99417345 1001 86380 86390 1
418377 99418377 1001 86380 86390 1
418322 99418322 1001 86380 86390 1
418055 99418055 1001 86380 86390 1
417777 99417777 1001 86380 86390 1
417650 99417650 1001 86380 86390 1
419144 99419144 1001 86380 86390 1
420439 99420439 1001 86380 86390 1
419806 99419806 1001 86380 86390 1
419826 99419826 1001 86380 86390 1
419977 99419977 1001 86380 86390 1
419309 99419309 1001 86380 86390 1
419284 99419284 1001 86380 86390 1
421889 99421889 1001 86380 86390 1
422116 99422116 1001 86380 86390 1
421819 99421819 1001 86380 86390 1
421993 99421993 1001 86380 86390 1
420859 99420859 1001 86380 86390 1
420965 99420965 1001 86380 86390 1
421016 99421016 1001 86380 86390 1
422216 99422216 1001 86380 86390 1
422427 99422427 1001 86380 86390 1
423312 99423312 1001 86380 86390 1
423520 99423520 1001 86380 86390 1
423431 99423431 1001 86380 86390 1
423238 99423238 1001 86380 86390 1
422561 99422561 1001 86380 86390 1
423987 99423987 1001 86380 86390 1
424110 99424110 1001 86380 86390 1
423906 99423906 1001 86380 86390 1
425352 99425352 1001 86380 86390 1
425316 99425316 1001 86380 86390 1
424981 99424981 1001 86380 86390 1
424994 99424994 1001 86380 86390 1
424194 99424194 1001 86380 86390 1
424288 99424288 1001 86380 86390 1
427080 99427080 1001 86380 86390 1
426762 99426762 1001 86380 86390 1
426437 99426437 1001 86380 86390 1
425850 99425850 1001 86380 86390 1
426111 99426111 1001 86380 86390 1
427391 99427391 1001 86380 86390 1
427466 99427466 1001 86380 86390 1
427334 99427334 1001 86380 86390 1
427133 99427133 1001 86380 86390 1
427432 99427432 1001 86380 86390 1
428314 99428314 1001 86380 86390 1
427705 99427705 1001 86380 86390 1
430704 99430704 1001 86380 86390 1
431766 99431766 1001 86380 86390 1
431941 99431941 1001 86380 86390 1
431788 99431788 1001 86380 86390 1
431145 99431145 1001 86380 86390 1
432116 99432116 1001 86380 86390 1
432316 99432316 1001 86380 86390 1
432446 99432446 1001 86380 86390 1
433313 99433313 1001 86380 86390 1
432835 99432835 1001 86380 86390 1
433917 99433917 1001 86380 86390 1
433866 99433866 1001 86380 86390 1
433958 99433958 1001 86380 86390 1
435338 99435338 1001 86380 86390 1
435066 99435066 1001 86380 86390 1
435146 99435146 1001 86380 86390 1
434629 99434629 1001 86380 86390 1
434931 99434931 1001 86380 86390 1
434543 99434543 1001 86380 86390 1
434364 99434364 1001 86380 86390 1
436711 99436711 1001 86380 86390 1
436695 99436695 1001 86380 86390 1
300107 99300107 1001 86380 86390 1
437217 99437217 1001 86380 86390 1
437327 99437327 1001 86380 86390 1
300039 99300039 1001 86380 86390 1
300692 99300692 1001 86380 86390 1
300693 99300693 1001 86380 86390 1
300315 99300315 1001 86380 86390 1
300274 99300274 1001 86380 86390 1
300926 99300926 1001 86380 86390 1
300919 99300919 1001 86380 86390 1
301440 99301440 1001 86380 86390 1
301394 99301394 1001 86380 86390 1
301461 99301461 1001 86380 86390 1
301316 99301316 1001 86380 86390 1
301305 99301305 1001 86380 86390 1
301108 99301108 1001 86380 86390 1
301088 99301088 1001 86380 86390 1
302378 99302378 1001 86380 86390 1
302067 99302067 1001 86380 86390 1
301852 99301852 1001 86380 86390 1
302521 99302521 1001 86380 86390 1
302472 99302472 1001 86380 86390 1
303027 99303027 1001 86380 86390 1
303191 99303191 1001 86380 86390 1
303047 99303047 1001 86380 86390 1
303100 99303100 1001 86380 86390 1
302770 99302770 1001 86380 86390 1
303866 99303866 1001 86380 86390 1
303870 99303870 1001 86380 86390 1
303859 99303859 1001 86380 86390 1
303791 99303791 1001 86380 86390 1
303655 99303655 1001 86380 86390 1
303503 99303503 1001 86380 86390 1
304059 99304059 1001 86380 86390 1
304784 99304784 1001 86380 86390 1
304571 99304571 1001 86380 86390 1
304509 99304509 1001 86380 86390 1
304247 99304247 1001 86380 86390 1
304869 99304869 1001 86380 86390 1
304938 99304938 1001 86380 86390 1
305016 99305016 1001 86380 86390 1
305456 99305456 1001 86380 86390 1
305207 99305207 1001 86380 86390 1
305099 99305099 1001 86380 86390 1
305151 99305151 1001 86380 86390 1
500143 99500143 1001 86380 86390 1
500009 99500009 1001 86380 86390 1
500631 99500631 1001 86380 86390 1
500516 99500516 1001 86380 86390 1
500319 99500319 1001 86380 86390 1
500880 99500880 1001 86380 86390 1
500818 99500818 1001 86380 86390 1
500910 99500910 1001 86380 86390 1
501601 99501601 1001 86380 86390 1
501614 99501614 1001 86380 86390 1
501033 99501033 1001 86380 86390 1
501155 99501155 1001 86380 86390 1
501130 99501130 1001 86380 86390 1
501146 99501146 1001 86380 86390 1
501835 99501835 1001 86380 86390 1
501752 99501752 1001 86380 86390 1
502431 99502431 1001 86380 86390 1
501961 99501961 1001 86380 86390 1
501846 99501846 1001 86380 86390 1
502580 99502580 1001 86380 86390 1
502497 99502497 1001 86380 86390 1
503261 99503261 1001 86380 86390 1
503186 99503186 1001 86380 86390 1
503136 99503136 1001 86380 86390 1
502959 99502959 1001 86380 86390 1
503072 99503072 1001 86380 86390 1
502802 99502802 1001 86380 86390 1
502742 99502742 1001 86380 86390 1
504014 99504014 1001 86380 86390 1
503824 99503824 1001 86380 86390 1
503894 99503894 1001 86380 86390 1
503640 99503640 1001 86380 86390 1
503625 99503625 1001 86380 86390 1
504258 99504258 1001 86380 86390 1
504723 99504723 1001 86380 86390 1
504480 99504480 1001 86380 86390 1
505107 99505107 1001 86380 86390 1
505635 99505635 1001 86380 86390 1
505690 99505690 1001 86380 86390 1
505409 99505409 1001 86380 86390 1
505397 99505397 1001 86380 86390 1
505504 99505504 1001 86380 86390 1
505375 99505375 1001 86380 86390 1
505229 99505229 1001 86380 86390 1
505320 99505320 1001 86380 86390 1
505806 99505806 1001 86380 86390 1
505835 99505835 1001 86380 86390 1
505810 99505810 1001 86380 86390 1
505958 99505958 1001 86380 86390 1
506362 99506362 1001 86380 86390 1
506698 99506698 1001 86380 86390 1
507233 99507233 1001 86380 86390 1
507396 99507396 1001 86380 86390 1
507069 99507069 1001 86380 86390 1
506878 99506878 1001 86380 86390 1
507523 99507523 1001 86380 86390 1
508213 99508213 1001 86380 86390 1
508221 99508221 1001 86380 86390 1
508154 99508154 1001 86380 86390 1
507913 99507913 1001 86380 86390 1
507938 99507938 1001 86380 86390 1
508389 99508389 1001 86380 86390 1
508044 99508044 1001 86380 86390 1
508316 99508316 1001 86380 86390 1
508255 99508255 1001 86380 86390 1
509066 99509066 1001 86380 86390 1
508675 99508675 1001 86380 86390 1
509273 99509273 1001 86380 86390 1
509637 99509637 1001 86380 86390 1
509600 99509600 1001 86380 86390 1
509940 99509940 1001 86380 86390 1
510104 99510104 1001 86380 86390 1
510562 99510562 1001 86380 86390 1
511494 99511494 1001 86380 86390 1
511355 99511355 1001 86380 86390 1
511154 99511154 1001 86380 86390 1
511158 99511158 1001 86380 86390 1
510983 99510983 1001 86380 86390 1
510972 99510972 1001 86380 86390 1
511556 99511556 1001 86380 86390 1
512343 99512343 1001 86380 86390 1
512207 99512207 1001 86380 86390 1
512081 99512081 1001 86380 86390 1
511766 99511766 1001 86380 86390 1
512458 99512458 1001 86380 86390 1
513019 99513019 1001 86380 86390 1
513198 99513198 1001 86380 86390 1
512797 99512797 1001 86380 86390 1
512983 99512983 1001 86380 86390 1
512854 99512854 1001 86380 86390 1
512767 99512767 1001 86380 86390 1
512712 99512712 1001 86380 86390 1
513299 99513299 1001 86380 86390 1
514080 99514080 1001 86380 86390 1
514096 99514096 1001 86380 86390 1
514833 99514833 1001 86380 86390 1
514673 99514673 1001 86380 86390 1
514817 99514817 1001 86380 86390 1
514502 99514502 1001 86380 86390 1
514593 99514593 1001 86380 86390 1
514495 99514495 1001 86380 86390 1
515011 99515011 1001 86380 86390 1
515272 99515272 1001 86380 86390 1
515128 99515128 1001 86380 86390 1
515234 99515234 1001 86380 86390 1
515837 99515837 1001 86380 86390 1
515880 99515880 1001 86380 86390 1
515702 99515702 1001 86380 86390 1
515703 99515703 1001 86380 86390 1
516464 99516464 1001 86380 86390 1
516177 99516177 1001 86380 86390 1
515914 99515914 1001 86380 86390 1
515901 99515901 1001 86380 86390 1
515938 99515938 1001 86380 86390 1
516511 99516511 1001 86380 86390 1
516693 99516693 1001 86380 86390 1
517304 99517304 1001 86380 86390 1
517200 99517200 1001 86380 86390 1
517060 99517060 1001 86380 86390 1
516804 99516804 1001 86380 86390 1
517523 99517523 1001 86380 86390 1
518021 99518021 1001 86380 86390 1
518039 99518039 1001 86380 86390 1
518066 99518066 1001 86380 86390 1
518109 99518109 1001 86380 86390 1
517916 99517916 1001 86380 86390 1
517600 99517600 1001 86380 86390 1
517718 99517718 1001 86380 86390 1
517681 99517681 1001 86380 86390 1
518828 99518828 1001 86380 86390 1
518973 99518973 1001 86380 86390 1
518881 99518881 1001 86380 86390 1
518921 99518921 1001 86380 86390 1
518743 99518743 1001 86380 86390 1
518627 99518627 1001 86380 86390 1
518475 99518475 1001 86380 86390 1
519134 99519134 1001 86380 86390 1
519044 99519044 1001 86380 86390 1
519752 99519752 1001 86380 86390 1
519612 99519612 1001 86380 86390 1
519651 99519651 1001 86380 86390 1
519729 99519729 1001 86380 86390 1
519682 99519682 1001 86380 86390 1
519586 99519586 1001 86380 86390 1
519575 99519575 1001 86380 86390 1
519435 99519435 1001 86380 86390 1
519271 99519271 1001 86380 86390 1
519843 99519843 1001 86380 86390 1
519926 99519926 1001 86380 86390 1
520550 99520550 1001 86380 86390 1
520022 99520022 1001 86380 86390 1
520127 99520127 1001 86380 86390 1
520083 99520083 1001 86380 86390 1
520823 99520823 1001 86380 86390 1
520697 99520697 1001 86380 86390 1
520660 99520660 1001 86380 86390 1
521337 99521337 1001 86380 86390 1
521290 99521290 1001 86380 86390 1
521058 99521058 1001 86380 86390 1
520907 99520907 1001 86380 86390 1
521658 99521658 1001 86380 86390 1
521669 99521669 1001 86380 86390 1
522136 99522136 1001 86380 86390 1
522061 99522061 1001 86380 86390 1
521887 99521887 1001 86380 86390 1
521754 99521754 1001 86380 86390 1
522868 99522868 1001 86380 86390 1
522756 99522756 1001 86380 86390 1
522620 99522620 1001 86380 86390 1
522544 99522544 1001 86380 86390 1
523206 99523206 1001 86380 86390 1
523258 99523258 1001 86380 86390 1
523890 99523890 1001 86380 86390 1
523678 99523678 1001 86380 86390 1
523538 99523538 1001 86380 86390 1
523508 99523508 1001 86380 86390 1
523431 99523431 1001 86380 86390 1
524083 99524083 1001 86380 86390 1
524728 99524728 1001 86380 86390 1
524418 99524418 1001 86380 86390 1
524445 99524445 1001 86380 86390 1
524188 99524188 1001 86380 86390 1
524962 99524962 1001 86380 86390 1
525509 99525509 1001 86380 86390 1
525421 99525421 1001 86380 86390 1
525474 99525474 1001 86380 86390 1
525552 99525552 1001 86380 86390 1
525300 99525300 1001 86380 86390 1
525318 99525318 1001 86380 86390 1
525322 99525322 1001 86380 86390 1
525703 99525703 1001 86380 86390 1
526230 99526230 1001 86380 86390 1
526258 99526258 1001 86380 86390 1
526312 99526312 1001 86380 86390 1
526155 99526155 1001 86380 86390 1
525830 99525830 1001 86380 86390 1
526481 99526481 1001 86380 86390 1
526521 99526521 1001 86380 86390 1
526573 99526573 1001 86380 86390 1
527213 99527213 1001 86380 86390 1
527140 99527140 1001 86380 86390 1
526726 99526726 1001 86380 86390 1
527445 99527445 1001 86380 86390 1
527802 99527802 1001 86380 86390 1
528777 99528777 1001 86380 86390 1
528803 99528803 1001 86380 86390 1
528859 99528859 1001 86380 86390 1
528658 99528658 1001 86380 86390 1
528686 99528686 1001 86380 86390 1
528655 99528655 1001 86380 86390 1
528462 99528462 1001 86380 86390 1
528926 99528926 1001 86380 86390 1
528922 99528922 1001 86380 86390 1
529600 99529600 1001 86380 86390 1
529613 99529613 1001 86380 86390 1
529692 99529692 1001 86380 86390 1
529496 99529496 1001 86380 86390 1
529323 99529323 1001 86380 86390 1
529926 99529926 1001 86380 86390 1
530438 99530438 1001 86380 86390 1
530526 99530526 1001 86380 86390 1
530420 99530420 1001 86380 86390 1
530436 99530436 1001 86380 86390 1
530734 99530734 1001 86380 86390 1
530678 99530678 1001 86380 86390 1
531370 99531370 1001 86380 86390 1
531373 99531373 1001 86380 86390 1
531035 99531035 1001 86380 86390 1
530929 99530929 1001 86380 86390 1
530800 99530800 1001 86380 86390 1
530958 99530958 1001 86380 86390 1
530934 99530934 1001 86380 86390 1
530871 99530871 1001 86380 86390 1
531474 99531474 1001 86380 86390 1
531516 99531516 1001 86380 86390 1
532090 99532090 1001 86380 86390 1
532079 99532079 1001 86380 86390 1
532043 99532043 1001 86380 86390 1
532134 99532134 1001 86380 86390 1
532126 99532126 1001 86380 86390 1
531943 99531943 1001 86380 86390 1
531818 99531818 1001 86380 86390 1
531772 99531772 1001 86380 86390 1
532322 99532322 1001 86380 86390 1
532221 99532221 1001 86380 86390 1
532288 99532288 1001 86380 86390 1
532735 99532735 1001 86380 86390 1
532672 99532672 1001 86380 86390 1
532784 99532784 1001 86380 86390 1
532644 99532644 1001 86380 86390 1
532581 99532581 1001 86380 86390 1
533655 99533655 1001 86380 86390 1
533758 99533758 1001 86380 86390 1
533790 99533790 1001 86380 86390 1
533406 99533406 1001 86380 86390 1
534028 99534028 1001 86380 86390 1
534056 99534056 1001 86380 86390 1
534582 99534582 1001 86380 86390 1
534678 99534678 1001 86380 86390 1
534412 99534412 1001 86380 86390 1
534178 99534178 1001 86380 86390 1
534764 99534764 1001 86380 86390 1
535400 99535400 1001 86380 86390 1
535328 99535328 1001 86380 86390 1
535260 99535260 1001 86380 86390 1
534940 99534940 1001 86380 86390 1
535632 99535632 1001 86380 86390 1
536275 99536275 1001 86380 86390 1
536189 99536189 1001 86380 86390 1
536085 99536085 1001 86380 86390 1
536350 99536350 1001 86380 86390 1
536971 99536971 1001 86380 86390 1
536962 99536962 1001 86380 86390 1
537092 99537092 1001 86380 86390 1
537156 99537156 1001 86380 86390 1
536909 99536909 1001 86380 86390 1
536807 99536807 1001 86380 86390 1
536654 99536654 1001 86380 86390 1
537240 99537240 1001 86380 86390 1
537262 99537262 1001 86380 86390 1
537852 99537852 1001 86380 86390 1
537818 99537818 1001 86380 86390 1
537844 99537844 1001 86380 86390 1
537783 99537783 1001 86380 86390 1
537708 99537708 1001 86380 86390 1
538065 99538065 1001 86380 86390 1
538117 99538117 1001 86380 86390 1
538108 99538108 1001 86380 86390 1
538686 99538686 1001 86380 86390 1
538694 99538694 1001 86380 86390 1
538632 99538632 1001 86380 86390 1
538286 99538286 1001 86380 86390 1
538222 99538222 1001 86380 86390 1
538326 99538326 1001 86380 86390 1
538379 99538379 1001 86380 86390 1
538354 99538354 1001 86380 86390 1
538370 99538370 1001 86380 86390 1
538860 99538860 1001 86380 86390 1
539514 99539514 1001 86380 86390 1
539400 99539400 1001 86380 86390 1
539408 99539408 1001 86380 86390 1
539214 99539214 1001 86380 86390 1
539062 99539062 1001 86380 86390 1
539196 99539196 1001 86380 86390 1
539080 99539080 1001 86380 86390 1
539665 99539665 1001 86380 86390 1
539836 99539836 1001 86380 86390 1
540299 99540299 1001 86380 86390 1
540259 99540259 1001 86380 86390 1
540042 99540042 1001 86380 86390 1
539922 99539922 1001 86380 86390 1
540597 99540597 1001 86380 86390 1
540630 99540630 1001 86380 86390 1
540946 99540946 1001 86380 86390 1
540992 99540992 1001 86380 86390 1
540847 99540847 1001 86380 86390 1
541395 99541395 1001 86380 86390 1
541350 99541350 1001 86380 86390 1
541960 99541960 1001 86380 86390 1
541771 99541771 1001 86380 86390 1
541840 99541840 1001 86380 86390 1
542942 99542942 1001 86380 86390 1
542676 99542676 1001 86380 86390 1
542683 99542683 1001 86380 86390 1
542327 99542327 1001 86380 86390 1
543108 99543108 1001 86380 86390 1
543654 99543654 1001 86380 86390 1
544559 99544559 1001 86380 86390 1
544471 99544471 1001 86380 86390 1
544539 99544539 1001 86380 86390 1
544251 99544251 1001 86380 86390 1
544359 99544359 1001 86380 86390 1
544740 99544740 1001 86380 86390 1
400349 383 1001 36360 36777 1
411085 220 1001 59880 61677 1
503270 626 1002 30633 37628 1
514190 1139 1002 51456 55041 1
400301 99400301 1001 86380 86390 1
400496 99400496 1001 86380 86390 1
401751 99401751 1001 86380 86390 1
402234 99402234 1001 86380 86390 1
402687 99402687 1001 86380 86390 1
403034 99403034 1001 86380 86390 1
403317 99403317 1001 86380 86390 1
403719 99403719 1001 86380 86390 1
403908 99403908 1001 86380 86390 1
404120 99404120 1001 86380 86390 1
404367 99404367 1001 86380 86390 1
404290 99404290 1001 86380 86390 1
404482 99404482 1001 86380 86390 1
404562 99404562 1001 86380 86390 1
404874 99404874 1001 86380 86390 1
405109 99405109 1001 86380 86390 1
405086 99405086 1001 86380 86390 1
405296 99405296 1001 86380 86390 1
405285 99405285 1001 86380 86390 1
405646 99405646 1001 86380 86390 1
405873 99405873 1001 86380 86390 1
406031 99406031 1001 86380 86390 1
406165 99406165 1001 86380 86390 1
406173 99406173 1001 86380 86390 1
406401 99406401 1001 86380 86390 1
406994 99406994 1001 86380 86390 1
406987 99406987 1001 86380 86390 1
407297 99407297 1001 86380 86390 1
407565 99407565 1001 86380 86390 1
407698 99407698 1001 86380 86390 1
407962 99407962 1001 86380 86390 1
408369 99408369 1001 86380 86390 1
408392 99408392 1001 86380 86390 1
408445 99408445 1001 86380 86390 1
409506 99409506 1001 86380 86390 1
409569 99409569 1001 86380 86390 1
409700 99409700 1001 86380 86390 1
410270 99410270 1001 86380 86390 1
410308 99410308 1001 86380 86390 1
410485 99410485 1001 86380 86390 1
410554 99410554 1001 86380 86390 1
410655 99410655 1001 86380 86390 1
410844 99410844 1001 86380 86390 1
411085 99411085 1001 86380 86390 1
411137 99411137 1001 86380 86390 1
411139 99411139 1001 86380 86390 1
411433 99411433 1001 86380 86390 1
411471 99411471 1001 86380 86390 1
411691 99411691 1001 86380 86390 1
412002 99412002 1001 86380 86390 1
412170 99412170 1001 86380 86390 1
412254 99412254 1001 86380 86390 1
412355 99412355 1001 86380 86390 1
412291 99412291 1001 86380 86390 1
413593 99413593 1001 86380 86390 1
413657 99413657 1001 86380 86390 1
412941 99412941 1001 86380 86390 1
413105 99413105 1001 86380 86390 1
412694 99412694 1001 86380 86390 1
412815 99412815 1001 86380 86390 1
413864 99413864 1001 86380 86390 1
413925 99413925 1001 86380 86390 1
414946 99414946 1001 86380 86390 1
415253 99415253 1001 86380 86390 1
414276 99414276 1001 86380 86390 1
415603 99415603 1001 86380 86390 1
416666 99416666 1001 86380 86390 1
416721 99416721 1001 86380 86390 1
416555 99416555 1001 86380 86390 1
416572 99416572 1001 86380 86390 1
416359 99416359 1001 86380 86390 1
416085 99416085 1001 86380 86390 1
415790 99415790 1001 86380 86390 1
417314 99417314 1001 86380 86390 1
417185 99417185 1001 86380 86390 1
417368 99417368 1001 86380 86390 1
418536 99418536 1001 86380 86390 1
418639 99418639 1001 86380 86390 1
418707 99418707 1001 86380 86390 1
418643 99418643 1001 86380 86390 1
417678 99417678 1001 86380 86390 1
417646 99417646 1001 86380 86390 1
418843 99418843 1001 86380 86390 1
419012 99419012 1001 86380 86390 1
420413 99420413 1001 86380 86390 1
420269 99420269 1001 86380 86390 1
420009 99420009 1001 86380 86390 1
419295 99419295 1001 86380 86390 1
419354 99419354 1001 86380 86390 1
420653 99420653 1001 86380 86390 1
420500 99420500 1001 86380 86390 1
420821 99420821 1001 86380 86390 1
420826 99420826 1001 86380 86390 1
420801 99420801 1001 86380 86390 1
421467 99421467 1001 86380 86390 1
420961 99420961 1001 86380 86390 1
420922 99420922 1001 86380 86390 1
422256 99422256 1001 86380 86390 1
422456 99422456 1001 86380 86390 1
423658 99423658 1001 86380 86390 1
423131 99423131 1001 86380 86390 1
422910 99422910 1001 86380 86390 1
423964 99423964 1001 86380 86390 1
423844 99423844 1001 86380 86390 1
425032 99425032 1001 86380 86390 1
425347 99425347 1001 86380 86390 1
426894 99426894 1001 86380 86390 1
426929 99426929 1001 86380 86390 1
426369 99426369 1001 86380 86390 1
426307 99426307 1001 86380 86390 1
426363 99426363 1001 86380 86390 1
426655 99426655 1001 86380 86390 1
426658 99426658 1001 86380 86390 1
426641 99426641 1001 86380 86390 1
426061 99426061 1001 86380 86390 1
427241 99427241 1001 86380 86390 1
428712 99428712 1001 86380 86390 1
427947 99427947 1001 86380 86390 1
428124 99428124 1001 86380 86390 1
427593 99427593 1001 86380 86390 1
429935 99429935 1001 86380 86390 1
429818 99429818 1001 86380 86390 1
429368 99429368 1001 86380 86390 1
430500 99430500 1001 86380 86390 1
430456 99430456 1001 86380 86390 1
431658 99431658 1001 86380 86390 1
431841 99431841 1001 86380 86390 1
431323 99431323 1001 86380 86390 1
431061 99431061 1001 86380 86390 1
433587 99433587 1001 86380 86390 1
433641 99433641 1001 86380 86390 1
433299 99433299 1001 86380 86390 1
435106 99435106 1001 86380 86390 1
435183 99435183 1001 86380 86390 1
435212 99435212 1001 86380 86390 1
434932 99434932 1001 86380 86390 1
434957 99434957 1001 86380 86390 1
434377 99434377 1001 86380 86390 1
434427 99434427 1001 86380 86390 1
434328 99434328 1001 86380 86390 1
435785 99435785 1001 86380 86390 1
437147 99437147 1001 86380 86390 1
437077 99437077 1001 86380 86390 1
436480 99436480 1001 86380 86390 1
436735 99436735 1001 86380 86390 1
436560 99436560 1001 86380 86390 1
436065 99436065 1001 86380 86390 1
437198 99437198 1001 86380 86390 1
300548 99300548 1001 86380 86390 1
300486 99300486 1001 86380 86390 1
300165 99300165 1001 86380 86390 1
300248 99300248 1001 86380 86390 1
300824 99300824 1001 86380 86390 1
301259 99301259 1001 86380 86390 1
300977 99300977 1001 86380 86390 1
301055 99301055 1001 86380 86390 1
301660 99301660 1001 86380 86390 1
301680 99301680 1001 86380 86390 1
302072 99302072 1001 86380 86390 1
302049 99302049 1001 86380 86390 1
302052 99302052 1001 86380 86390 1
302120 99302120 1001 86380 86390 1
301948 99301948 1001 86380 86390 1
303121 99303121 1001 86380 86390 1
302820 99302820 1001 86380 86390 1
302939 99302939 1001 86380 86390 1
302971 99302971 1001 86380 86390 1
302754 99302754 1001 86380 86390 1
302749 99302749 1001 86380 86390 1
302661 99302661 1001 86380 86390 1
303269 99303269 1001 86380 86390 1
303311 99303311 1001 86380 86390 1
303982 99303982 1001 86380 86390 1
303426 99303426 1001 86380 86390 1
304225 99304225 1001 86380 86390 1
304077 99304077 1001 86380 86390 1
304236 99304236 1001 86380 86390 1
304771 99304771 1001 86380 86390 1
304584 99304584 1001 86380 86390 1
304332 99304332 1001 86380 86390 1
304287 99304287 1001 86380 86390 1
304300 99304300 1001 86380 86390 1
304378 99304378 1001 86380 86390 1
304946 99304946 1001 86380 86390 1
304912 99304912 1001 86380 86390 1
305043 99305043 1001 86380 86390 1
305592 99305592 1001 86380 86390 1
305631 99305631 1001 86380 86390 1
305365 99305365 1001 86380 86390 1
305321 99305321 1001 86380 86390 1
305209 99305209 1001 86380 86390 1
305137 99305137 1001 86380 86390 1
305154 99305154 1001 86380 86390 1
500056 99500056 1001 86380 86390 1
500731 99500731 1001 86380 86390 1
500732 99500732 1001 86380 86390 1
500448 99500448 1001 86380 86390 1
500409 99500409 1001 86380 86390 1
500245 99500245 1001 86380 86390 1
500254 99500254 1001 86380 86390 1
500830 99500830 1001 86380 86390 1
500925 99500925 1001 86380 86390 1
501624 99501624 1001 86380 86390 1
501635 99501635 1001 86380 86390 1
501022 99501022 1001 86380 86390 1
501220 99501220 1001 86380 86390 1
501758 99501758 1001 86380 86390 1
501785 99501785 1001 86380 86390 1
502260 99502260 1001 86380 86390 1
502178 99502178 1001 86380 86390 1
502153 99502153 1001 86380 86390 1
502599 99502599 1001 86380 86390 1
502513 99502513 1001 86380 86390 1
502997 99502997 1001 86380 86390 1
502976 99502976 1001 86380 86390 1
503939 99503939 1001 86380 86390 1
504069 99504069 1001 86380 86390 1
503744 99503744 1001 86380 86390 1
503888 99503888 1001 86380 86390 1
503716 99503716 1001 86380 86390 1
503565 99503565 1001 86380 86390 1
503570 99503570 1001 86380 86390 1
504192 99504192 1001 86380 86390 1
504271 99504271 1001 86380 86390 1
504130 99504130 1001 86380 86390 1
504615 99504615 1001 86380 86390 1
504432 99504432 1001 86380 86390 1
504370 99504370 1001 86380 86390 1
505048 99505048 1001 86380 86390 1
505066 99505066 1001 86380 86390 1
505720 99505720 1001 86380 86390 1
505399 99505399 1001 86380 86390 1
505534 99505534 1001 86380 86390 1
505192 99505192 1001 86380 86390 1
505960 99505960 1001 86380 86390 1
506504 99506504 1001 86380 86390 1
506042 99506042 1001 86380 86390 1
506052 99506052 1001 86380 86390 1
506690 99506690 1001 86380 86390 1
507320 99507320 1001 86380 86390 1
507235 99507235 1001 86380 86390 1
507342 99507342 1001 86380 86390 1
507035 99507035 1001 86380 86390 1
507038 99507038 1001 86380 86390 1
507146 99507146 1001 86380 86390 1
507504 99507504 1001 86380 86390 1
507598 99507598 1001 86380 86390 1
508247 99508247 1001 86380 86390 1
508097 99508097 1001 86380 86390 1
507856 99507856 1001 86380 86390 1
507823 99507823 1001 86380 86390 1
507696 99507696 1001 86380 86390 1
507713 99507713 1001 86380 86390 1
508327 99508327 1001 86380 86390 1
508976 99508976 1001 86380 86390 1
508848 99508848 1001 86380 86390 1
508799 99508799 1001 86380 86390 1
508514 99508514 1001 86380 86390 1
509729 99509729 1001 86380 86390 1
509745 99509745 1001 86380 86390 1
509607 99509607 1001 86380 86390 1
509620 99509620 1001 86380 86390 1
509524 99509524 1001 86380 86390 1
509421 99509421 1001 86380 86390 1
510637 99510637 1001 86380 86390 1
510676 99510676 1001 86380 86390 1
510392 99510392 1001 86380 86390 1
510509 99510509 1001 86380 86390 1
510452 99510452 1001 86380 86390 1
510274 99510274 1001 86380 86390 1
510247 99510247 1001 86380 86390 1
510775 99510775 1001 86380 86390 1
510790 99510790 1001 86380 86390 1
510881 99510881 1001 86380 86390 1
510728 99510728 1001 86380 86390 1
510862 99510862 1001 86380 86390 1
511050 99511050 1001 86380 86390 1
511693 99511693 1001 86380 86390 1
512345 99512345 1001 86380 86390 1
512293 99512293 1001 86380 86390 1
512171 99512171 1001 86380 86390 1
511878 99511878 1001 86380 86390 1
511847 99511847 1001 86380 86390 1
512479 99512479 1001 86380 86390 1
513186 99513186 1001 86380 86390 1
512985 99512985 1001 86380 86390 1
512698 99512698 1001 86380 86390 1
512763 99512763 1001 86380 86390 1
513267 99513267 1001 86380 86390 1
513333 99513333 1001 86380 86390 1
513890 99513890 1001 86380 86390 1
513895 99513895 1001 86380 86390 1
513937 99513937 1001 86380 86390 1
513900 99513900 1001 86380 86390 1
513712 99513712 1001 86380 86390 1
513579 99513579 1001 86380 86390 1
514197 99514197 1001 86380 86390 1
514088 99514088 1001 86380 86390 1
514672 99514672 1001 86380 86390 1
514649 99514649 1001 86380 86390 1
514375 99514375 1001 86380 86390 1
514870 99514870 1001 86380 86390 1
514886 99514886 1001 86380 86390 1
515665 99515665 1001 86380 86390 1
515553 99515553 1001 86380 86390 1
515402 99515402 1001 86380 86390 1
515325 99515325 1001 86380 86390 1
515183 99515183 1001 86380 86390 1
515830 99515830 1001 86380 86390 1
516477 99516477 1001 86380 86390 1
516360 99516360 1001 86380 86390 1
516296 99516296 1001 86380 86390 1
516117 99516117 1001 86380 86390 1
516119 99516119 1001 86380 86390 1
516679 99516679 1001 86380 86390 1
517276 99517276 1001 86380 86390 1
517176 99517176 1001 86380 86390 1
517164 99517164 1001 86380 86390 1
517230 99517230 1001 86380 86390 1
517092 99517092 1001 86380 86390 1
516773 99516773 1001 86380 86390 1
517398 99517398 1001 86380 86390 1
517342 99517342 1001 86380 86390 1
518011 99518011 1001 86380 86390 1
518135 99518135 1001 86380 86390 1
517990 99517990 1001 86380 86390 1
517720 99517720 1001 86380 86390 1
518332 99518332 1001 86380 86390 1
518915 99518915 1001 86380 86390 1
518963 99518963 1001 86380 86390 1
518791 99518791 1001 86380 86390 1
518575 99518575 1001 86380 86390 1
518370 99518370 1001 86380 86390 1
518385 99518385 1001 86380 86390 1
518453 99518453 1001 86380 86390 1
519036 99519036 1001 86380 86390 1
519650 99519650 1001 86380 86390 1
519507 99519507 1001 86380 86390 1
519403 99519403 1001 86380 86390 1
519430 99519430 1001 86380 86390 1
519284 99519284 1001 86380 86390 1
519326 99519326 1001 86380 86390 1
519368 99519368 1001 86380 86390 1
519997 99519997 1001 86380 86390 1
519894 99519894 1001 86380 86390 1
520560 99520560 1001 86380 86390 1
520535 99520535 1001 86380 86390 1
520363 99520363 1001 86380 86390 1
520180 99520180 1001 86380 86390 1
520715 99520715 1001 86380 86390 1
521196 99521196 1001 86380 86390 1
520898 99520898 1001 86380 86390 1
520952 99520952 1001 86380 86390 1
520906 99520906 1001 86380 86390 1
521498 99521498 1001 86380 86390 1
522288 99522288 1001 86380 86390 1
521973 99521973 1001 86380 86390 1
522005 99522005 1001 86380 86390 1
521726 99521726 1001 86380 86390 1
523074 99523074 1001 86380 86390 1
522921 99522921 1001 86380 86390 1
522759 99522759 1001 86380 86390 1
522749 99522749 1001 86380 86390 1
523858 99523858 1001 86380 86390 1
523761 99523761 1001 86380 86390 1
523904 99523904 1001 86380 86390 1
523610 99523610 1001 86380 86390 1
523537 99523537 1001 86380 86390 1
523564 99523564 1001 86380 86390 1
523646 99523646 1001 86380 86390 1
523376 99523376 1001 86380 86390 1
524008 99524008 1001 86380 86390 1
523998 99523998 1001 86380 86390 1
523988 99523988 1001 86380 86390 1
524604 99524604 1001 86380 86390 1
524725 99524725 1001 86380 86390 1
524640 99524640 1001 86380 86390 1
524189 99524189 1001 86380 86390 1
524151 99524151 1001 86380 86390 1
524179 99524179 1001 86380 86390 1
524273 99524273 1001 86380 86390 1
524873 99524873 1001 86380 86390 1
524934 99524934 1001 86380 86390 1
524909 99524909 1001 86380 86390 1
525450 99525450 1001 86380 86390 1
525344 99525344 1001 86380 86390 1
525092 99525092 1001 86380 86390 1
524982 99524982 1001 86380 86390 1
525164 99525164 1001 86380 86390 1
525674 99525674 1001 86380 86390 1
526142 99526142 1001 86380 86390 1
526091 99526091 1001 86380 86390 1
526069 99526069 1001 86380 86390 1
527124 99527124 1001 86380 86390 1
527222 99527222 1001 86380 86390 1
527156 99527156 1001 86380 86390 1
527144 99527144 1001 86380 86390 1
526986 99526986 1001 86380 86390 1
526824 99526824 1001 86380 86390 1
526804 99526804 1001 86380 86390 1
527416 99527416 1001 86380 86390 1
527275 99527275 1001 86380 86390 1
527405 99527405 1001 86380 86390 1
527309 99527309 1001 86380 86390 1
527999 99527999 1001 86380 86390 1
528028 99528028 1001 86380 86390 1
527903 99527903 1001 86380 86390 1
527995 99527995 1001 86380 86390 1
527482 99527482 1001 86380 86390 1
527658 99527658 1001 86380 86390 1
528177 99528177 1001 86380 86390 1
528845 99528845 1001 86380 86390 1
528559 99528559 1001 86380 86390 1
528930 99528930 1001 86380 86390 1
528973 99528973 1001 86380 86390 1
529591 99529591 1001 86380 86390 1
529447 99529447 1001 86380 86390 1
529398 99529398 1001 86380 86390 1
529478 99529478 1001 86380 86390 1
529843 99529843 1001 86380 86390 1
529822 99529822 1001 86380 86390 1
529733 99529733 1001 86380 86390 1
529786 99529786 1001 86380 86390 1
530462 99530462 1001 86380 86390 1
530299 99530299 1001 86380 86390 1
529973 99529973 1001 86380 86390 1
530131 99530131 1001 86380 86390 1
530081 99530081 1001 86380 86390 1
530121 99530121 1001 86380 86390 1
530632 99530632 1001 86380 86390 1
530625 99530625 1001 86380 86390 1
531278 99531278 1001 86380 86390 1
531179 99531179 1001 86380 86390 1
531206 99531206 1001 86380 86390 1
531016 99531016 1001 86380 86390 1
530948 99530948 1001 86380 86390 1
530834 99530834 1001 86380 86390 1
530796 99530796 1001 86380 86390 1
531528 99531528 1001 86380 86390 1
531542 99531542 1001 86380 86390 1
531795 99531795 1001 86380 86390 1
531900 99531900 1001 86380 86390 1
531629 99531629 1001 86380 86390 1
531739 99531739 1001 86380 86390 1
532319 99532319 1001 86380 86390 1
532291 99532291 1001 86380 86390 1
532906 99532906 1001 86380 86390 1
532965 99532965 1001 86380 86390 1
532754 99532754 1001 86380 86390 1
532553 99532553 1001 86380 86390 1
532425 99532425 1001 86380 86390 1
533169 99533169 1001 86380 86390 1
533746 99533746 1001 86380 86390 1
533813 99533813 1001 86380 86390 1
533329 99533329 1001 86380 86390 1
533251 99533251 1001 86380 86390 1
534569 99534569 1001 86380 86390 1
534608 99534608 1001 86380 86390 1
534561 99534561 1001 86380 86390 1
534666 99534666 1001 86380 86390 1
534349 99534349 1001 86380 86390 1
534375 99534375 1001 86380 86390 1
534415 99534415 1001 86380 86390 1
534417 99534417 1001 86380 86390 1
534380 99534380 1001 86380 86390 1
534291 99534291 1001 86380 86390 1
534135 99534135 1001 86380 86390 1
534227 99534227 1001 86380 86390 1
534850 99534850 1001 86380 86390 1
535292 99535292 1001 86380 86390 1
535178 99535178 1001 86380 86390 1
535246 99535246 1001 86380 86390 1
535556 99535556 1001 86380 86390 1
536106 99536106 1001 86380 86390 1
536451 99536451 1001 86380 86390 1
536378 99536378 1001 86380 86390 1
536342 99536342 1001 86380 86390 1
536524 99536524 1001 86380 86390 1
536960 99536960 1001 86380 86390 1
537091 99537091 1001 86380 86390 1
537028 99537028 1001 86380 86390 1
537080 99537080 1001 86380 86390 1
536921 99536921 1001 86380 86390 1
536580 99536580 1001 86380 86390 1
536545 99536545 1001 86380 86390 1
536703 99536703 1001 86380 86390 1
537278 99537278 1001 86380 86390 1
537222 99537222 1001 86380 86390 1
537753 99537753 1001 86380 86390 1
537369 99537369 1001 86380 86390 1
538004 99538004 1001 86380 86390 1
538665 99538665 1001 86380 86390 1
538469 99538469 1001 86380 86390 1
538515 99538515 1001 86380 86390 1
538889 99538889 1001 86380 86390 1
538869 99538869 1001 86380 86390 1
539016 99539016 1001 86380 86390 1
539018 99539018 1001 86380 86390 1
539604 99539604 1001 86380 86390 1
539610 99539610 1001 86380 86390 1
539529 99539529 1001 86380 86390 1
539421 99539421 1001 86380 86390 1
539125 99539125 1001 86380 86390 1
539079 99539079 1001 86380 86390 1
539695 99539695 1001 86380 86390 1
539813 99539813 1001 86380 86390 1
539686 99539686 1001 86380 86390 1
540271 99540271 1001 86380 86390 1
540089 99540089 1001 86380 86390 1
539903 99539903 1001 86380 86390 1
540020 99540020 1001 86380 86390 1
539846 99539846 1001 86380 86390 1
540552 99540552 1001 86380 86390 1
541190 99541190 1001 86380 86390 1
541178 99541178 1001 86380 86390 1
541183 99541183 1001 86380 86390 1
541097 99541097 1001 86380 86390 1
541288 99541288 1001 86380 86390 1
540917 99540917 1001 86380 86390 1
540891 99540891 1001 86380 86390 1
540733 99540733 1001 86380 86390 1
540813 99540813 1001 86380 86390 1
541313 99541313 1001 86380 86390 1
542056 99542056 1001 86380 86390 1
541714 99541714 1001 86380 86390 1
541780 99541780 1001 86380 86390 1
541912 99541912 1001 86380 86390 1
541610 99541610 1001 86380 86390 1
541520 99541520 1001 86380 86390 1
542830 99542830 1001 86380 86390 1
542900 99542900 1001 86380 86390 1
543570 99543570 1001 86380 86390 1
543634 99543634 1001 86380 86390 1
543745 99543745 1001 86380 86390 1
543399 99543399 1001 86380 86390 1
543374 99543374 1001 86380 86390 1
543537 99543537 1001 86380 86390 1
543971 99543971 1001 86380 86390 1
544500 99544500 1001 86380 86390 1
544556 99544556 1001 86380 86390 1
511273 610 1001 62832 63131 1
400124 99400124 1001 86380 86390 1
400073 99400073 1001 86380 86390 1
400851 99400851 1001 86380 86390 1
401599 99401599 1001 86380 86390 1
401835 99401835 1001 86380 86390 1
402227 99402227 1001 86380 86390 1
402352 99402352 1001 86380 86390 1
402747 99402747 1001 86380 86390 1
402849 99402849 1001 86380 86390 1
403077 99403077 1001 86380 86390 1
403201 99403201 1001 86380 86390 1
403410 99403410 1001 86380 86390 1
403690 99403690 1001 86380 86390 1
403712 99403712 1001 86380 86390 1
404456 99404456 1001 86380 86390 1
404490 99404490 1001 86380 86390 1
404697 99404697 1001 86380 86390 1
404806 99404806 1001 86380 86390 1
405330 99405330 1001 86380 86390 1
405431 99405431 1001 86380 86390 1
405599 99405599 1001 86380 86390 1
405832 99405832 1001 86380 86390 1
406279 99406279 1001 86380 86390 1
406608 99406608 1001 86380 86390 1
406797 99406797 1001 86380 86390 1
407081 99407081 1001 86380 86390 1
407308 99407308 1001 86380 86390 1
407316 99407316 1001 86380 86390 1
407670 99407670 1001 86380 86390 1
407568 99407568 1001 86380 86390 1
407921 99407921 1001 86380 86390 1
408083 99408083 1001 86380 86390 1
408002 99408002 1001 86380 86390 1
408357 99408357 1001 86380 86390 1
408503 99408503 1001 86380 86390 1
408599 99408599 1001 86380 86390 1
408870 99408870 1001 86380 86390 1
409967 99409967 1001 86380 86390 1
410299 99410299 1001 86380 86390 1
410452 99410452 1001 86380 86390 1
410736 99410736 1001 86380 86390 1
410998 99410998 1001 86380 86390 1
411070 99411070 1001 86380 86390 1
411234 99411234 1001 86380 86390 1
411937 99411937 1001 86380 86390 1
413475 99413475 1001 86380 86390 1
412909 99412909 1001 86380 86390 1
413235 99413235 1001 86380 86390 1
412583 99412583 1001 86380 86390 1
412761 99412761 1001 86380 86390 1
414113 99414113 1001 86380 86390 1
413730 99413730 1001 86380 86390 1
414951 99414951 1001 86380 86390 1
415289 99415289 1001 86380 86390 1
415718 99415718 1001 86380 86390 1
415636 99415636 1001 86380 86390 1
415692 99415692 1001 86380 86390 1
416641 99416641 1001 86380 86390 1
416825 99416825 1001 86380 86390 1
416255 99416255 1001 86380 86390 1
416327 99416327 1001 86380 86390 1
417372 99417372 1001 86380 86390 1
417130 99417130 1001 86380 86390 1
417496 99417496 1001 86380 86390 1
417503 99417503 1001 86380 86390 1
418678 99418678 1001 86380 86390 1
418463 99418463 1001 86380 86390 1
418782 99418782 1001 86380 86390 1
418419 99418419 1001 86380 86390 1
417795 99417795 1001 86380 86390 1
418008 99418008 1001 86380 86390 1
418027 99418027 1001 86380 86390 1
418911 99418911 1001 86380 86390 1
418895 99418895 1001 86380 86390 1
420283 99420283 1001 86380 86390 1
420415 99420415 1001 86380 86390 1
419906 99419906 1001 86380 86390 1
419762 99419762 1001 86380 86390 1
419662 99419662 1001 86380 86390 1
419608 99419608 1001 86380 86390 1
420452 99420452 1001 86380 86390 1
421695 99421695 1001 86380 86390 1
422106 99422106 1001 86380 86390 1
420987 99420987 1001 86380 86390 1
420979 99420979 1001 86380 86390 1
420883 99420883 1001 86380 86390 1
421117 99421117 1001 86380 86390 1
422321 99422321 1001 86380 86390 1
423559 99423559 1001 86380 86390 1
423014 99423014 1001 86380 86390 1
423084 99423084 1001 86380 86390 1
422622 99422622 1001 86380 86390 1
423924 99423924 1001 86380 86390 1
425328 99425328 1001 86380 86390 1
425133 99425133 1001 86380 86390 1
425166 99425166 1001 86380 86390 1
424826 99424826 1001 86380 86390 1
424833 99424833 1001 86380 86390 1
424433 99424433 1001 86380 86390 1
424390 99424390 1001 86380 86390 1
424500 99424500 1001 86380 86390 1
424226 99424226 1001 86380 86390 1
424356 99424356 1001 86380 86390 1
425767 99425767 1001 86380 86390 1
426763 99426763 1001 86380 86390 1
426740 99426740 1001 86380 86390 1
425875 99425875 1001 86380 86390 1
426139 99426139 1001 86380 86390 1
427212 99427212 1001 86380 86390 1
428140 99428140 1001 86380 86390 1
427809 99427809 1001 86380 86390 1
428941 99428941 1001 86380 86390 1
429169 99429169 1001 86380 86390 1
430094 99430094 1001 86380 86390 1
430103 99430103 1001 86380 86390 1
429849 99429849 1001 86380 86390 1
429751 99429751 1001 86380 86390 1
429953 99429953 1001 86380 86390 1
429265 99429265 1001 86380 86390 1
430741 99430741 1001 86380 86390 1
431771 99431771 1001 86380 86390 1
431655 99431655 1001 86380 86390 1
431456 99431456 1001 86380 86390 1
431477 99431477 1001 86380 86390 1
431310 99431310 1001 86380 86390 1
431426 99431426 1001 86380 86390 1
431035 99431035 1001 86380 86390 1
430963 99430963 1001 86380 86390 1
430991 99430991 1001 86380 86390 1
432183 99432183 1001 86380 86390 1
433442 99433442 1001 86380 86390 1
433357 99433357 1001 86380 86390 1
433390 99433390 1001 86380 86390 1
433201 99433201 1001 86380 86390 1
432675 99432675 1001 86380 86390 1
432590 99432590 1001 86380 86390 1
432767 99432767 1001 86380 86390 1
433899 99433899 1001 86380 86390 1
434826 99434826 1001 86380 86390 1
434798 99434798 1001 86380 86390 1
434396 99434396 1001 86380 86390 1
434465 99434465 1001 86380 86390 1
435879 99435879 1001 86380 86390 1
437111 99437111 1001 86380 86390 1
436302 99436302 1001 86380 86390 1
300008 99300008 1001 86380 86390 1
300651 99300651 1001 86380 86390 1
300696 99300696 1001 86380 86390 1
300669 99300669 1001 86380 86390 1
300672 99300672 1001 86380 86390 1
300496 99300496 1001 86380 86390 1
300190 99300190 1001 86380 86390 1
300139 99300139 1001 86380 86390 1
300170 99300170 1001 86380 86390 1
301365 99301365 1001 86380 86390 1
301508 99301508 1001 86380 86390 1
301503 99301503 1001 86380 86390 1
301167 99301167 1001 86380 86390 1
301659 99301659 1001 86380 86390 1
301652 99301652 1001 86380 86390 1
301654 99301654 1001 86380 86390 1
302084 99302084 1001 86380 86390 1
302063 99302063 1001 86380 86390 1
301988 99301988 1001 86380 86390 1
301906 99301906 1001 86380 86390 1
301868 99301868 1001 86380 86390 1
301946 99301946 1001 86380 86390 1
301831 99301831 1001 86380 86390 1
302559 99302559 1001 86380 86390 1
302457 99302457 1001 86380 86390 1
302529 99302529 1001 86380 86390 1
303084 99303084 1001 86380 86390 1
302727 99302727 1001 86380 86390 1
303313 99303313 1001 86380 86390 1
303972 99303972 1001 86380 86390 1
303911 99303911 1001 86380 86390 1
303730 99303730 1001 86380 86390 1
304187 99304187 1001 86380 86390 1
304055 99304055 1001 86380 86390 1
304732 99304732 1001 86380 86390 1
304707 99304707 1001 86380 86390 1
304775 99304775 1001 86380 86390 1
304854 99304854 1001 86380 86390 1
304473 99304473 1001 86380 86390 1
304526 99304526 1001 86380 86390 1
304557 99304557 1001 86380 86390 1
304411 99304411 1001 86380 86390 1
304360 99304360 1001 86380 86390 1
304365 99304365 1001 86380 86390 1
304314 99304314 1001 86380 86390 1
305655 99305655 1001 86380 86390 1
305282 99305282 1001 86380 86390 1
305465 99305465 1001 86380 86390 1
305111 99305111 1001 86380 86390 1
305076 99305076 1001 86380 86390 1
500072 99500072 1001 86380 86390 1
500780 99500780 1001 86380 86390 1
500660 99500660 1001 86380 86390 1
500619 99500619 1001 86380 86390 1
500402 99500402 1001 86380 86390 1
500496 99500496 1001 86380 86390 1
500575 99500575 1001 86380 86390 1
500365 99500365 1001 86380 86390 1
500394 99500394 1001 86380 86390 1
500916 99500916 1001 86380 86390 1
500879 99500879 1001 86380 86390 1
501009 99501009 1001 86380 86390 1
501516 99501516 1001 86380 86390 1
501425 99501425 1001 86380 86390 1
501277 99501277 1001 86380 86390 1
501207 99501207 1001 86380 86390 1
501080 99501080 1001 86380 86390 1
501843 99501843 1001 86380 86390 1
501741 99501741 1001 86380 86390 1
501677 99501677 1001 86380 86390 1
501789 99501789 1001 86380 86390 1
502465 99502465 1001 86380 86390 1
502327 99502327 1001 86380 86390 1
502452 99502452 1001 86380 86390 1
502360 99502360 1001 86380 86390 1
502560 99502560 1001 86380 86390 1
503258 99503258 1001 86380 86390 1
502820 99502820 1001 86380 86390 1
503802 99503802 1001 86380 86390 1
503792 99503792 1001 86380 86390 1
503633 99503633 1001 86380 86390 1
503609 99503609 1001 86380 86390 1
504205 99504205 1001 86380 86390 1
504222 99504222 1001 86380 86390 1
504867 99504867 1001 86380 86390 1
504868 99504868 1001 86380 86390 1
504923 99504923 1001 86380 86390 1
504680 99504680 1001 86380 86390 1
504411 99504411 1001 86380 86390 1
505006 99505006 1001 86380 86390 1
505125 99505125 1001 86380 86390 1
505116 99505116 1001 86380 86390 1
505080 99505080 1001 86380 86390 1
505630 99505630 1001 86380 86390 1
505738 99505738 1001 86380 86390 1
505620 99505620 1001 86380 86390 1
505622 99505622 1001 86380 86390 1
505398 99505398 1001 86380 86390 1
505366 99505366 1001 86380 86390 1
505939 99505939 1001 86380 86390 1
505904 99505904 1001 86380 86390 1
505880 99505880 1001 86380 86390 1
506335 99506335 1001 86380 86390 1
506688 99506688 1001 86380 86390 1
506666 99506666 1001 86380 86390 1
506743 99506743 1001 86380 86390 1
507349 99507349 1001 86380 86390 1
507402 99507402 1001 86380 86390 1
507074 99507074 1001 86380 86390 1
507028 99507028 1001 86380 86390 1
507145 99507145 1001 86380 86390 1
506926 99506926 1001 86380 86390 1
507010 99507010 1001 86380 86390 1
507437 99507437 1001 86380 86390 1
508100 99508100 1001 86380 86390 1
508196 99508196 1001 86380 86390 1
507859 99507859 1001 86380 86390 1
508041 99508041 1001 86380 86390 1
507749 99507749 1001 86380 86390 1
507782 99507782 1001 86380 86390 1
508300 99508300 1001 86380 86390 1
508449 99508449 1001 86380 86390 1
508874 99508874 1001 86380 86390 1
508969 99508969 1001 86380 86390 1
508741 99508741 1001 86380 86390 1
508847 99508847 1001 86380 86390 1
508458 99508458 1001 86380 86390 1
509217 99509217 1001 86380 86390 1
509897 99509897 1001 86380 86390 1
509867 99509867 1001 86380 86390 1
509764 99509764 1001 86380 86390 1
509755 99509755 1001 86380 86390 1
509845 99509845 1001 86380 86390 1
509654 99509654 1001 86380 86390 1
509478 99509478 1001 86380 86390 1
509314 99509314 1001 86380 86390 1
510001 99510001 1001 86380 86390 1
510534 99510534 1001 86380 86390 1
510682 99510682 1001 86380 86390 1
510529 99510529 1001 86380 86390 1
510335 99510335 1001 86380 86390 1
510494 99510494 1001 86380 86390 1
510251 99510251 1001 86380 86390 1
510858 99510858 1001 86380 86390 1
510865 99510865 1001 86380 86390 1
511351 99511351 1001 86380 86390 1
511243 99511243 1001 86380 86390 1
511272 99511272 1001 86380 86390 1
510984 99510984 1001 86380 86390 1
511023 99511023 1001 86380 86390 1
511069 99511069 1001 86380 86390 1
511720 99511720 1001 86380 86390 1
511877 99511877 1001 86380 86390 1
511904 99511904 1001 86380 86390 1
511911 99511911 1001 86380 86390 1
512505 99512505 1001 86380 86390 1
512583 99512583 1001 86380 86390 1
512402 99512402 1001 86380 86390 1
512532 99512532 1001 86380 86390 1
513038 99513038 1001 86380 86390 1
512948 99512948 1001 86380 86390 1
512693 99512693 1001 86380 86390 1
513322 99513322 1001 86380 86390 1
513945 99513945 1001 86380 86390 1
513990 99513990 1001 86380 86390 1
513914 99513914 1001 86380 86390 1
513659 99513659 1001 86380 86390 1
513792 99513792 1001 86380 86390 1
513824 99513824 1001 86380 86390 1
513568 99513568 1001 86380 86390 1
513544 99513544 1001 86380 86390 1
513519 99513519 1001 86380 86390 1
514724 99514724 1001 86380 86390 1
514815 99514815 1001 86380 86390 1
514450 99514450 1001 86380 86390 1
514480 99514480 1001 86380 86390 1
514894 99514894 1001 86380 86390 1
514445 99514445 1001 86380 86390 1
514878 99514878 1001 86380 86390 1
515652 99515652 1001 86380 86390 1
515626 99515626 1001 86380 86390 1
515454 99515454 1001 86380 86390 1
515338 99515338 1001 86380 86390 1
515380 99515380 1001 86380 86390 1
515118 99515118 1001 86380 86390 1
515133 99515133 1001 86380 86390 1
515148 99515148 1001 86380 86390 1
515773 99515773 1001 86380 86390 1
515859 99515859 1001 86380 86390 1
515769 99515769 1001 86380 86390 1
516384 99516384 1001 86380 86390 1
516293 99516293 1001 86380 86390 1
515962 99515962 1001 86380 86390 1
516029 99516029 1001 86380 86390 1
516004 99516004 1001 86380 86390 1
517149 99517149 1001 86380 86390 1
517138 99517138 1001 86380 86390 1
516939 99516939 1001 86380 86390 1
516952 99516952 1001 86380 86390 1
517070 99517070 1001 86380 86390 1
516740 99516740 1001 86380 86390 1
516847 99516847 1001 86380 86390 1
516903 99516903 1001 86380 86390 1
516788 99516788 1001 86380 86390 1
516776 99516776 1001 86380 86390 1
516907 99516907 1001 86380 86390 1
517505 99517505 1001 86380 86390 1
517535 99517535 1001 86380 86390 1
517499 99517499 1001 86380 86390 1
517560 99517560 1001 86380 86390 1
517563 99517563 1001 86380 86390 1
518358 99518358 1001 86380 86390 1
518178 99518178 1001 86380 86390 1
518312 99518312 1001 86380 86390 1
518792 99518792 1001 86380 86390 1
518948 99518948 1001 86380 86390 1
518593 99518593 1001 86380 86390 1
519043 99519043 1001 86380 86390 1
519690 99519690 1001 86380 86390 1
519415 99519415 1001 86380 86390 1
519287 99519287 1001 86380 86390 1
519392 99519392 1001 86380 86390 1
519214 99519214 1001 86380 86390 1
519281 99519281 1001 86380 86390 1
519903 99519903 1001 86380 86390 1
520454 99520454 1001 86380 86390 1
520397 99520397 1001 86380 86390 1
520230 99520230 1001 86380 86390 1
520642 99520642 1001 86380 86390 1
520656 99520656 1001 86380 86390 1
521369 99521369 1001 86380 86390 1
521445 99521445 1001 86380 86390 1
521271 99521271 1001 86380 86390 1
521246 99521246 1001 86380 86390 1
521646 99521646 1001 86380 86390 1
522099 99522099 1001 86380 86390 1
522268 99522268 1001 86380 86390 1
522054 99522054 1001 86380 86390 1
521864 99521864 1001 86380 86390 1
522372 99522372 1001 86380 86390 1
522671 99522671 1001 86380 86390 1
522498 99522498 1001 86380 86390 1
523234 99523234 1001 86380 86390 1
523158 99523158 1001 86380 86390 1
523277 99523277 1001 86380 86390 1
523936 99523936 1001 86380 86390 1
523557 99523557 1001 86380 86390 1
523599 99523599 1001 86380 86390 1
523652 99523652 1001 86380 86390 1
523704 99523704 1001 86380 86390 1
523696 99523696 1001 86380 86390 1
524100 99524100 1001 86380 86390 1
524590 99524590 1001 86380 86390 1
524635 99524635 1001 86380 86390 1
524755 99524755 1001 86380 86390 1
524193 99524193 1001 86380 86390 1
524209 99524209 1001 86380 86390 1
524276 99524276 1001 86380 86390 1
524186 99524186 1001 86380 86390 1
524777 99524777 1001 86380 86390 1
525503 99525503 1001 86380 86390 1
525504 99525504 1001 86380 86390 1
525029 99525029 1001 86380 86390 1
525627 99525627 1001 86380 86390 1
525629 99525629 1001 86380 86390 1
525681 99525681 1001 86380 86390 1
526373 99526373 1001 86380 86390 1
526284 99526284 1001 86380 86390 1
526303 99526303 1001 86380 86390 1
526304 99526304 1001 86380 86390 1
526132 99526132 1001 86380 86390 1
525819 99525819 1001 86380 86390 1
525954 99525954 1001 86380 86390 1
525865 99525865 1001 86380 86390 1
526495 99526495 1001 86380 86390 1
526483 99526483 1001 86380 86390 1
526996 99526996 1001 86380 86390 1
527266 99527266 1001 86380 86390 1
527922 99527922 1001 86380 86390 1
528019 99528019 1001 86380 86390 1
527880 99527880 1001 86380 86390 1
527741 99527741 1001 86380 86390 1
527458 99527458 1001 86380 86390 1
528203 99528203 1001 86380 86390 1
528148 99528148 1001 86380 86390 1
528716 99528716 1001 86380 86390 1
528742 99528742 1001 86380 86390 1
528820 99528820 1001 86380 86390 1
528745 99528745 1001 86380 86390 1
528594 99528594 1001 86380 86390 1
528608 99528608 1001 86380 86390 1
528535 99528535 1001 86380 86390 1
528321 99528321 1001 86380 86390 1
528351 99528351 1001 86380 86390 1
529087 99529087 1001 86380 86390 1
529444 99529444 1001 86380 86390 1
529470 99529470 1001 86380 86390 1
529300 99529300 1001 86380 86390 1
529146 99529146 1001 86380 86390 1
529199 99529199 1001 86380 86390 1
529166 99529166 1001 86380 86390 1
529196 99529196 1001 86380 86390 1
529776 99529776 1001 86380 86390 1
529767 99529767 1001 86380 86390 1
529756 99529756 1001 86380 86390 1
530491 99530491 1001 86380 86390 1
530485 99530485 1001 86380 86390 1
530437 99530437 1001 86380 86390 1
530155 99530155 1001 86380 86390 1
530293 99530293 1001 86380 86390 1
530103 99530103 1001 86380 86390 1
530092 99530092 1001 86380 86390 1
530015 99530015 1001 86380 86390 1
529950 99529950 1001 86380 86390 1
531203 99531203 1001 86380 86390 1
531181 99531181 1001 86380 86390 1
531286 99531286 1001 86380 86390 1
531377 99531377 1001 86380 86390 1
531022 99531022 1001 86380 86390 1
530908 99530908 1001 86380 86390 1
531481 99531481 1001 86380 86390 1
532066 99532066 1001 86380 86390 1
532178 99532178 1001 86380 86390 1
531979 99531979 1001 86380 86390 1
531843 99531843 1001 86380 86390 1
531650 99531650 1001 86380 86390 1
531703 99531703 1001 86380 86390 1
532845 99532845 1001 86380 86390 1
532816 99532816 1001 86380 86390 1
532817 99532817 1001 86380 86390 1
532588 99532588 1001 86380 86390 1
533527 99533527 1001 86380 86390 1
533593 99533593 1001 86380 86390 1
533427 99533427 1001 86380 86390 1
533946 99533946 1001 86380 86390 1
533939 99533939 1001 86380 86390 1
533929 99533929 1001 86380 86390 1
534522 99534522 1001 86380 86390 1
534487 99534487 1001 86380 86390 1
534298 99534298 1001 86380 86390 1
534403 99534403 1001 86380 86390 1
534469 99534469 1001 86380 86390 1
534210 99534210 1001 86380 86390 1
534766 99534766 1001 86380 86390 1
535396 99535396 1001 86380 86390 1
535042 99535042 1001 86380 86390 1
535655 99535655 1001 86380 86390 1
536204 99536204 1001 86380 86390 1
535949 99535949 1001 86380 86390 1
536112 99536112 1001 86380 86390 1
535812 99535812 1001 86380 86390 1
536430 99536430 1001 86380 86390 1
537011 99537011 1001 86380 86390 1
536838 99536838 1001 86380 86390 1
536655 99536655 1001 86380 86390 1
537177 99537177 1001 86380 86390 1
537462 99537462 1001 86380 86390 1
537480 99537480 1001 86380 86390 1
537509 99537509 1001 86380 86390 1
538078 99538078 1001 86380 86390 1
538027 99538027 1001 86380 86390 1
538769 99538769 1001 86380 86390 1
538722 99538722 1001 86380 86390 1
538809 99538809 1001 86380 86390 1
538254 99538254 1001 86380 86390 1
538255 99538255 1001 86380 86390 1
538398 99538398 1001 86380 86390 1
538990 99538990 1001 86380 86390 1
538835 99538835 1001 86380 86390 1
539527 99539527 1001 86380 86390 1
539503 99539503 1001 86380 86390 1
539267 99539267 1001 86380 86390 1
539038 99539038 1001 86380 86390 1
539120 99539120 1001 86380 86390 1
539108 99539108 1001 86380 86390 1
539680 99539680 1001 86380 86390 1
540326 99540326 1001 86380 86390 1
539859 99539859 1001 86380 86390 1
540629 99540629 1001 86380 86390 1
541098 99541098 1001 86380 86390 1
540890 99540890 1001 86380 86390 1
540814 99540814 1001 86380 86390 1
540714 99540714 1001 86380 86390 1
541432 99541432 1001 86380 86390 1
541978 99541978 1001 86380 86390 1
542087 99542087 1001 86380 86390 1
541826 99541826 1001 86380 86390 1
541779 99541779 1001 86380 86390 1
542280 99542280 1001 86380 86390 1
542695 99542695 1001 86380 86390 1
543004 99543004 1001 86380 86390 1
543741 99543741 1001 86380 86390 1
543499 99543499 1001 86380 86390 1
543180 99543180 1001 86380 86390 1
543859 99543859 1001 86380 86390 1
543870 99543870 1001 86380 86390 1
544430 99544430 1001 86380 86390 1
544532 99544532 1001 86380 86390 1
543999 99543999 1001 86380 86390 1
544678 99544678 1001 86380 86390 1
533929 515 1001 56904 57203 1
539612 870 1001 47414 47713 1
525519 1064 1002 50916 56821 1
536779 1134 1002 48044 61838 1
400173 99400173 1001 86380 86390 1
400542 99400542 1001 86380 86390 1
400974 99400974 1001 86380 86390 1
401230 99401230 1001 86380 86390 1
401325 99401325 1001 86380 86390 1
401344 99401344 1001 86380 86390 1
401531 99401531 1001 86380 86390 1
401967 99401967 1001 86380 86390 1
401970 99401970 1001 86380 86390 1
401971 99401971 1001 86380 86390 1
402068 99402068 1001 86380 86390 1
402284 99402284 1001 86380 86390 1
402728 99402728 1001 86380 86390 1
402858 99402858 1001 86380 86390 1
402923 99402923 1001 86380 86390 1
403085 99403085 1001 86380 86390 1
403479 99403479 1001 86380 86390 1
403671 99403671 1001 86380 86390 1
403805 99403805 1001 86380 86390 1
404122 99404122 1001 86380 86390 1
404162 99404162 1001 86380 86390 1
404731 99404731 1001 86380 86390 1
406243 99406243 1001 86380 86390 1
406539 99406539 1001 86380 86390 1
406896 99406896 1001 86380 86390 1
407360 99407360 1001 86380 86390 1
407400 99407400 1001 86380 86390 1
407708 99407708 1001 86380 86390 1
408224 99408224 1001 86380 86390 1
408377 99408377 1001 86380 86390 1
408642 99408642 1001 86380 86390 1
408827 99408827 1001 86380 86390 1
408852 99408852 1001 86380 86390 1
409077 99409077 1001 86380 86390 1
409500 99409500 1001 86380 86390 1
409772 99409772 1001 86380 86390 1
410444 99410444 1001 86380 86390 1
410487 99410487 1001 86380 86390 1
410785 99410785 1001 86380 86390 1
411504 99411504 1001 86380 86390 1
412450 99412450 1001 86380 86390 1
413415 99413415 1001 86380 86390 1
413092 99413092 1001 86380 86390 1
412904 99412904 1001 86380 86390 1
412810 99412810 1001 86380 86390 1
415068 99415068 1001 86380 86390 1
415085 99415085 1001 86380 86390 1
414296 99414296 1001 86380 86390 1
414180 99414180 1001 86380 86390 1
414128 99414128 1001 86380 86390 1
415684 99415684 1001 86380 86390 1
415331 99415331 1001 86380 86390 1
415409 99415409 1001 86380 86390 1
416697 99416697 1001 86380 86390 1
416888 99416888 1001 86380 86390 1
415753 99415753 1001 86380 86390 1
417274 99417274 1001 86380 86390 1
417514 99417514 1001 86380 86390 1
417515 99417515 1001 86380 86390 1
417541 99417541 1001 86380 86390 1
418657 99418657 1001 86380 86390 1
418397 99418397 1001 86380 86390 1
418054 99418054 1001 86380 86390 1
418827 99418827 1001 86380 86390 1
419148 99419148 1001 86380 86390 1
420233 99420233 1001 86380 86390 1
419971 99419971 1001 86380 86390 1
419919 99419919 1001 86380 86390 1
419987 99419987 1001 86380 86390 1
419544 99419544 1001 86380 86390 1
419507 99419507 1001 86380 86390 1
419615 99419615 1001 86380 86390 1
419441 99419441 1001 86380 86390 1
420581 99420581 1001 86380 86390 1
421724 99421724 1001 86380 86390 1
421959 99421959 1001 86380 86390 1
421593 99421593 1001 86380 86390 1
421420 99421420 1001 86380 86390 1
421341 99421341 1001 86380 86390 1
420858 99420858 1001 86380 86390 1
421139 99421139 1001 86380 86390 1
422443 99422443 1001 86380 86390 1
423577 99423577 1001 86380 86390 1
423632 99423632 1001 86380 86390 1
423519 99423519 1001 86380 86390 1
423028 99423028 1001 86380 86390 1
423295 99423295 1001 86380 86390 1
422610 99422610 1001 86380 86390 1
422690 99422690 1001 86380 86390 1
422898 99422898 1001 86380 86390 1
423800 99423800 1001 86380 86390 1
423974 99423974 1001 86380 86390 1
423858 99423858 1001 86380 86390 1
424089 99424089 1001 86380 86390 1
424623 99424623 1001 86380 86390 1
424526 99424526 1001 86380 86390 1
425760 99425760 1001 86380 86390 1
425577 99425577 1001 86380 86390 1
426744 99426744 1001 86380 86390 1
426374 99426374 1001 86380 86390 1
426312 99426312 1001 86380 86390 1
426093 99426093 1001 86380 86390 1
428630 99428630 1001 86380 86390 1
427950 99427950 1001 86380 86390 1
427961 99427961 1001 86380 86390 1
429017 99429017 1001 86380 86390 1
429070 99429070 1001 86380 86390 1
430117 99430117 1001 86380 86390 1
430020 99430020 1001 86380 86390 1
430239 99430239 1001 86380 86390 1
430371 99430371 1001 86380 86390 1
429595 99429595 1001 86380 86390 1
429834 99429834 1001 86380 86390 1
429824 99429824 1001 86380 86390 1
429180 99429180 1001 86380 86390 1
429456 99429456 1001 86380 86390 1
431910 99431910 1001 86380 86390 1
431828 99431828 1001 86380 86390 1
431745 99431745 1001 86380 86390 1
431473 99431473 1001 86380 86390 1
431576 99431576 1001 86380 86390 1
431029 99431029 1001 86380 86390 1
430872 99430872 1001 86380 86390 1
433484 99433484 1001 86380 86390 1
433028 99433028 1001 86380 86390 1
432884 99432884 1001 86380 86390 1
432620 99432620 1001 86380 86390 1
432786 99432786 1001 86380 86390 1
435036 99435036 1001 86380 86390 1
435227 99435227 1001 86380 86390 1
434873 99434873 1001 86380 86390 1
434972 99434972 1001 86380 86390 1
434835 99434835 1001 86380 86390 1
434270 99434270 1001 86380 86390 1
434415 99434415 1001 86380 86390 1
434572 99434572 1001 86380 86390 1
435623 99435623 1001 86380 86390 1
435477 99435477 1001 86380 86390 1
436827 99436827 1001 86380 86390 1
437048 99437048 1001 86380 86390 1
436673 99436673 1001 86380 86390 1
436016 99436016 1001 86380 86390 1
435948 99435948 1001 86380 86390 1
300028 99300028 1001 86380 86390 1
300698 99300698 1001 86380 86390 1
300604 99300604 1001 86380 86390 1
300459 99300459 1001 86380 86390 1
301402 99301402 1001 86380 86390 1
301326 99301326 1001 86380 86390 1
301177 99301177 1001 86380 86390 1
301028 99301028 1001 86380 86390 1
301748 99301748 1001 86380 86390 1
301559 99301559 1001 86380 86390 1
301705 99301705 1001 86380 86390 1
302320 99302320 1001 86380 86390 1
302372 99302372 1001 86380 86390 1
302046 99302046 1001 86380 86390 1
302447 99302447 1001 86380 86390 1
302401 99302401 1001 86380 86390 1
302493 99302493 1001 86380 86390 1
303089 99303089 1001 86380 86390 1
302810 99302810 1001 86380 86390 1
302992 99302992 1001 86380 86390 1
302654 99302654 1001 86380 86390 1
303948 99303948 1001 86380 86390 1
303927 99303927 1001 86380 86390 1
303595 99303595 1001 86380 86390 1
304217 99304217 1001 86380 86390 1
304102 99304102 1001 86380 86390 1
304683 99304683 1001 86380 86390 1
304727 99304727 1001 86380 86390 1
304632 99304632 1001 86380 86390 1
304341 99304341 1001 86380 86390 1
304964 99304964 1001 86380 86390 1
304992 99304992 1001 86380 86390 1
305046 99305046 1001 86380 86390 1
305023 99305023 1001 86380 86390 1
305329 99305329 1001 86380 86390 1
305409 99305409 1001 86380 86390 1
305371 99305371 1001 86380 86390 1
305132 99305132 1001 86380 86390 1
305125 99305125 1001 86380 86390 1
500107 99500107 1001 86380 86390 1
500020 99500020 1001 86380 86390 1
500138 99500138 1001 86380 86390 1
500765 99500765 1001 86380 86390 1
500696 99500696 1001 86380 86390 1
500320 99500320 1001 86380 86390 1
500828 99500828 1001 86380 86390 1
501477 99501477 1001 86380 86390 1
501548 99501548 1001 86380 86390 1
501239 99501239 1001 86380 86390 1
501748 99501748 1001 86380 86390 1
502313 99502313 1001 86380 86390 1
502405 99502405 1001 86380 86390 1
502370 99502370 1001 86380 86390 1
502148 99502148 1001 86380 86390 1
501861 99501861 1001 86380 86390 1
501891 99501891 1001 86380 86390 1
502663 99502663 1001 86380 86390 1
502930 99502930 1001 86380 86390 1
503003 99503003 1001 86380 86390 1
502787 99502787 1001 86380 86390 1
502684 99502684 1001 86380 86390 1
503405 99503405 1001 86380 86390 1
503431 99503431 1001 86380 86390 1
503345 99503345 1001 86380 86390 1
503359 99503359 1001 86380 86390 1
503385 99503385 1001 86380 86390 1
503360 99503360 1001 86380 86390 1
503387 99503387 1001 86380 86390 1
503481 99503481 1001 86380 86390 1
503784 99503784 1001 86380 86390 1
503842 99503842 1001 86380 86390 1
503531 99503531 1001 86380 86390 1
503703 99503703 1001 86380 86390 1
504299 99504299 1001 86380 86390 1
504213 99504213 1001 86380 86390 1
504901 99504901 1001 86380 86390 1
504853 99504853 1001 86380 86390 1
504535 99504535 1001 86380 86390 1
504619 99504619 1001 86380 86390 1
504454 99504454 1001 86380 86390 1
505115 99505115 1001 86380 86390 1
505077 99505077 1001 86380 86390 1
505092 99505092 1001 86380 86390 1
505629 99505629 1001 86380 86390 1
505660 99505660 1001 86380 86390 1
505435 99505435 1001 86380 86390 1
505217 99505217 1001 86380 86390 1
505936 99505936 1001 86380 86390 1
505823 99505823 1001 86380 86390 1
505798 99505798 1001 86380 86390 1
506213 99506213 1001 86380 86390 1
506228 99506228 1001 86380 86390 1
506672 99506672 1001 86380 86390 1
506767 99506767 1001 86380 86390 1
507220 99507220 1001 86380 86390 1
507110 99507110 1001 86380 86390 1
506882 99506882 1001 86380 86390 1
506871 99506871 1001 86380 86390 1
506822 99506822 1001 86380 86390 1
507530 99507530 1001 86380 86390 1
507479 99507479 1001 86380 86390 1
508072 99508072 1001 86380 86390 1
508230 99508230 1001 86380 86390 1
508079 99508079 1001 86380 86390 1
507903 99507903 1001 86380 86390 1
507878 99507878 1001 86380 86390 1
507631 99507631 1001 86380 86390 1
508450 99508450 1001 86380 86390 1
508348 99508348 1001 86380 86390 1
508959 99508959 1001 86380 86390 1
508817 99508817 1001 86380 86390 1
508481 99508481 1001 86380 86390 1
508585 99508585 1001 86380 86390 1
508612 99508612 1001 86380 86390 1
509214 99509214 1001 86380 86390 1
509243 99509243 1001 86380 86390 1
509153 99509153 1001 86380 86390 1
509740 99509740 1001 86380 86390 1
509718 99509718 1001 86380 86390 1
509509 99509509 1001 86380 86390 1
510093 99510093 1001 86380 86390 1
510069 99510069 1001 86380 86390 1
509917 99509917 1001 86380 86390 1
509957 99509957 1001 86380 86390 1
509987 99509987 1001 86380 86390 1
510560 99510560 1001 86380 86390 1
510353 99510353 1001 86380 86390 1
510429 99510429 1001 86380 86390 1
510200 99510200 1001 86380 86390 1
510753 99510753 1001 86380 86390 1
511457 99511457 1001 86380 86390 1
511408 99511408 1001 86380 86390 1
511194 99511194 1001 86380 86390 1
511575 99511575 1001 86380 86390 1
511614 99511614 1001 86380 86390 1
512264 99512264 1001 86380 86390 1
512138 99512138 1001 86380 86390 1
512076 99512076 1001 86380 86390 1
511842 99511842 1001 86380 86390 1
511857 99511857 1001 86380 86390 1
511923 99511923 1001 86380 86390 1
511767 99511767 1001 86380 86390 1
513037 99513037 1001 86380 86390 1
513154 99513154 1001 86380 86390 1
513132 99513132 1001 86380 86390 1
513000 99513000 1001 86380 86390 1
512955 99512955 1001 86380 86390 1
512760 99512760 1001 86380 86390 1
513337 99513337 1001 86380 86390 1
513209 99513209 1001 86380 86390 1
513276 99513276 1001 86380 86390 1
513302 99513302 1001 86380 86390 1
513382 99513382 1001 86380 86390 1
513633 99513633 1001 86380 86390 1
514755 99514755 1001 86380 86390 1
514769 99514769 1001 86380 86390 1
514825 99514825 1001 86380 86390 1
514757 99514757 1001 86380 86390 1
514844 99514844 1001 86380 86390 1
514538 99514538 1001 86380 86390 1
514558 99514558 1001 86380 86390 1
514264 99514264 1001 86380 86390 1
514985 99514985 1001 86380 86390 1
514930 99514930 1001 86380 86390 1
515542 99515542 1001 86380 86390 1
515589 99515589 1001 86380 86390 1
515275 99515275 1001 86380 86390 1
515410 99515410 1001 86380 86390 1
515347 99515347 1001 86380 86390 1
515245 99515245 1001 86380 86390 1
515071 99515071 1001 86380 86390 1
515836 99515836 1001 86380 86390 1
515843 99515843 1001 86380 86390 1
516312 99516312 1001 86380 86390 1
515991 99515991 1001 86380 86390 1
516571 99516571 1001 86380 86390 1
516638 99516638 1001 86380 86390 1
516591 99516591 1001 86380 86390 1
517217 99517217 1001 86380 86390 1
517193 99517193 1001 86380 86390 1
516992 99516992 1001 86380 86390 1
517463 99517463 1001 86380 86390 1
517428 99517428 1001 86380 86390 1
517356 99517356 1001 86380 86390 1
517971 99517971 1001 86380 86390 1
517984 99517984 1001 86380 86390 1
518027 99518027 1001 86380 86390 1
517919 99517919 1001 86380 86390 1
517936 99517936 1001 86380 86390 1
517928 99517928 1001 86380 86390 1
517618 99517618 1001 86380 86390 1
517633 99517633 1001 86380 86390 1
517737 99517737 1001 86380 86390 1
517623 99517623 1001 86380 86390 1
517564 99517564 1001 86380 86390 1
518282 99518282 1001 86380 86390 1
518339 99518339 1001 86380 86390 1
518694 99518694 1001 86380 86390 1
518626 99518626 1001 86380 86390 1
519081 99519081 1001 86380 86390 1
518991 99518991 1001 86380 86390 1
519070 99519070 1001 86380 86390 1
519058 99519058 1001 86380 86390 1
519753 99519753 1001 86380 86390 1
519259 99519259 1001 86380 86390 1
520000 99520000 1001 86380 86390 1
520609 99520609 1001 86380 86390 1
520632 99520632 1001 86380 86390 1
520166 99520166 1001 86380 86390 1
520720 99520720 1001 86380 86390 1
521081 99521081 1001 86380 86390 1
521176 99521176 1001 86380 86390 1
521634 99521634 1001 86380 86390 1
521574 99521574 1001 86380 86390 1
522426 99522426 1001 86380 86390 1
522968 99522968 1001 86380 86390 1
523059 99523059 1001 86380 86390 1
522945 99522945 1001 86380 86390 1
522826 99522826 1001 86380 86390 1
522762 99522762 1001 86380 86390 1
522898 99522898 1001 86380 86390 1
522769 99522769 1001 86380 86390 1
522674 99522674 1001 86380 86390 1
522664 99522664 1001 86380 86390 1
523914 99523914 1001 86380 86390 1
523939 99523939 1001 86380 86390 1
523339 99523339 1001 86380 86390 1
523366 99523366 1001 86380 86390 1
523517 99523517 1001 86380 86390 1
524009 99524009 1001 86380 86390 1
524082 99524082 1001 86380 86390 1
524742 99524742 1001 86380 86390 1
524587 99524587 1001 86380 86390 1
524531 99524531 1001 86380 86390 1
524369 99524369 1001 86380 86390 1
524305 99524305 1001 86380 86390 1
524322 99524322 1001 86380 86390 1
524807 99524807 1001 86380 86390 1
525494 99525494 1001 86380 86390 1
525432 99525432 1001 86380 86390 1
525434 99525434 1001 86380 86390 1
525306 99525306 1001 86380 86390 1
525032 99525032 1001 86380 86390 1
525099 99525099 1001 86380 86390 1
526184 99526184 1001 86380 86390 1
526083 99526083 1001 86380 86390 1
526033 99526033 1001 86380 86390 1
525882 99525882 1001 86380 86390 1
525977 99525977 1001 86380 86390 1
525940 99525940 1001 86380 86390 1
526487 99526487 1001 86380 86390 1
527209 99527209 1001 86380 86390 1
526901 99526901 1001 86380 86390 1
526957 99526957 1001 86380 86390 1
526882 99526882 1001 86380 86390 1
526844 99526844 1001 86380 86390 1
526685 99526685 1001 86380 86390 1
526717 99526717 1001 86380 86390 1
527274 99527274 1001 86380 86390 1
527280 99527280 1001 86380 86390 1
528020 99528020 1001 86380 86390 1
527840 99527840 1001 86380 86390 1
527609 99527609 1001 86380 86390 1
527603 99527603 1001 86380 86390 1
528138 99528138 1001 86380 86390 1
528242 99528242 1001 86380 86390 1
528087 99528087 1001 86380 86390 1
528891 99528891 1001 86380 86390 1
528570 99528570 1001 86380 86390 1
528426 99528426 1001 86380 86390 1
528455 99528455 1001 86380 86390 1
528344 99528344 1001 86380 86390 1
529070 99529070 1001 86380 86390 1
528917 99528917 1001 86380 86390 1
529620 99529620 1001 86380 86390 1
529254 99529254 1001 86380 86390 1
529741 99529741 1001 86380 86390 1
530490 99530490 1001 86380 86390 1
530379 99530379 1001 86380 86390 1
530433 99530433 1001 86380 86390 1
530289 99530289 1001 86380 86390 1
529943 99529943 1001 86380 86390 1
530564 99530564 1001 86380 86390 1
530653 99530653 1001 86380 86390 1
531046 99531046 1001 86380 86390 1
530921 99530921 1001 86380 86390 1
530859 99530859 1001 86380 86390 1
531572 99531572 1001 86380 86390 1
531458 99531458 1001 86380 86390 1
531951 99531951 1001 86380 86390 1
531991 99531991 1001 86380 86390 1
531907 99531907 1001 86380 86390 1
531586 99531586 1001 86380 86390 1
532354 99532354 1001 86380 86390 1
532843 99532843 1001 86380 86390 1
533013 99533013 1001 86380 86390 1
532810 99532810 1001 86380 86390 1
532610 99532610 1001 86380 86390 1
533162 99533162 1001 86380 86390 1
533100 99533100 1001 86380 86390 1
533693 99533693 1001 86380 86390 1
533582 99533582 1001 86380 86390 1
533380 99533380 1001 86380 86390 1
533923 99533923 1001 86380 86390 1
533861 99533861 1001 86380 86390 1
534483 99534483 1001 86380 86390 1
534511 99534511 1001 86380 86390 1
534641 99534641 1001 86380 86390 1
534348 99534348 1001 86380 86390 1
534195 99534195 1001 86380 86390 1
534882 99534882 1001 86380 86390 1
535508 99535508 1001 86380 86390 1
535137 99535137 1001 86380 86390 1
535261 99535261 1001 86380 86390 1
535252 99535252 1001 86380 86390 1
534941 99534941 1001 86380 86390 1
534906 99534906 1001 86380 86390 1
534937 99534937 1001 86380 86390 1
534925 99534925 1001 86380 86390 1
535627 99535627 1001 86380 86390 1
535669 99535669 1001 86380 86390 1
535514 99535514 1001 86380 86390 1
535633 99535633 1001 86380 86390 1
536270 99536270 1001 86380 86390 1
536001 99536001 1001 86380 86390 1
536050 99536050 1001 86380 86390 1
535835 99535835 1001 86380 86390 1
535840 99535840 1001 86380 86390 1
536469 99536469 1001 86380 86390 1
536344 99536344 1001 86380 86390 1
537049 99537049 1001 86380 86390 1
537025 99537025 1001 86380 86390 1
536854 99536854 1001 86380 86390 1
536790 99536790 1001 86380 86390 1
536803 99536803 1001 86380 86390 1
536947 99536947 1001 86380 86390 1
536948 99536948 1001 86380 86390 1
536769 99536769 1001 86380 86390 1
536951 99536951 1001 86380 86390 1
536632 99536632 1001 86380 86390 1
537230 99537230 1001 86380 86390 1
537205 99537205 1001 86380 86390 1
537247 99537247 1001 86380 86390 1
537891 99537891 1001 86380 86390 1
537905 99537905 1001 86380 86390 1
537976 99537976 1001 86380 86390 1
537776 99537776 1001 86380 86390 1
537457 99537457 1001 86380 86390 1
537996 99537996 1001 86380 86390 1
538074 99538074 1001 86380 86390 1
538013 99538013 1001 86380 86390 1
538629 99538629 1001 86380 86390 1
538574 99538574 1001 86380 86390 1
538376 99538376 1001 86380 86390 1
538819 99538819 1001 86380 86390 1
539257 99539257 1001 86380 86390 1
539406 99539406 1001 86380 86390 1
540359 99540359 1001 86380 86390 1
540198 99540198 1001 86380 86390 1
540502 99540502 1001 86380 86390 1
540529 99540529 1001 86380 86390 1
540569 99540569 1001 86380 86390 1
540544 99540544 1001 86380 86390 1
540537 99540537 1001 86380 86390 1
540565 99540565 1001 86380 86390 1
540670 99540670 1001 86380 86390 1
541113 99541113 1001 86380 86390 1
541134 99541134 1001 86380 86390 1
540801 99540801 1001 86380 86390 1
542036 99542036 1001 86380 86390 1
542050 99542050 1001 86380 86390 1
541986 99541986 1001 86380 86390 1
542114 99542114 1001 86380 86390 1
541887 99541887 1001 86380 86390 1
541737 99541737 1001 86380 86390 1
541726 99541726 1001 86380 86390 1
542236 99542236 1001 86380 86390 1
542810 99542810 1001 86380 86390 1
542393 99542393 1001 86380 86390 1
543097 99543097 1001 86380 86390 1
542996 99542996 1001 86380 86390 1
542949 99542949 1001 86380 86390 1
543069 99543069 1001 86380 86390 1
543635 99543635 1001 86380 86390 1
543527 99543527 1001 86380 86390 1
543547 99543547 1001 86380 86390 1
543301 99543301 1001 86380 86390 1
543227 99543227 1001 86380 86390 1
543863 99543863 1001 86380 86390 1
543800 99543800 1001 86380 86390 1
543921 99543921 1001 86380 86390 1
543858 99543858 1001 86380 86390 1
544318 99544318 1001 86380 86390 1
544268 99544268 1001 86380 86390 1
544019 99544019 1001 86380 86390 1
544059 99544059 1001 86380 86390 1
544684 99544684 1001 86380 86390 1
503301 974 1002 48483 58484 1
400067 99400067 1001 86380 86390 1
400204 99400204 1001 86380 86390 1
400271 99400271 1001 86380 86390 1
401324 99401324 1001 86380 86390 1
401158 99401158 1001 86380 86390 1
401491 99401491 1001 86380 86390 1
401846 99401846 1001 86380 86390 1
401960 99401960 1001 86380 86390 1
402465 99402465 1001 86380 86390 1
402275 99402275 1001 86380 86390 1
402531 99402531 1001 86380 86390 1
402505 99402505 1001 86380 86390 1
402655 99402655 1001 86380 86390 1
402764 99402764 1001 86380 86390 1
402772 99402772 1001 86380 86390 1
402891 99402891 1001 86380 86390 1
403298 99403298 1001 86380 86390 1
403239 99403239 1001 86380 86390 1
403491 99403491 1001 86380 86390 1
404174 99404174 1001 86380 86390 1
404363 99404363 1001 86380 86390 1
404316 99404316 1001 86380 86390 1
404318 99404318 1001 86380 86390 1
404761 99404761 1001 86380 86390 1
404948 99404948 1001 86380 86390 1
404929 99404929 1001 86380 86390 1
404965 99404965 1001 86380 86390 1
405085 99405085 1001 86380 86390 1
405172 99405172 1001 86380 86390 1
405399 99405399 1001 86380 86390 1
405838 99405838 1001 86380 86390 1
406979 99406979 1001 86380 86390 1
407036 99407036 1001 86380 86390 1
407392 99407392 1001 86380 86390 1
407515 99407515 1001 86380 86390 1
407590 99407590 1001 86380 86390 1
408071 99408071 1001 86380 86390 1
408494 99408494 1001 86380 86390 1
408606 99408606 1001 86380 86390 1
408530 99408530 1001 86380 86390 1
408758 99408758 1001 86380 86390 1
408951 99408951 1001 86380 86390 1
409335 99409335 1001 86380 86390 1
409557 99409557 1001 86380 86390 1
409919 99409919 1001 86380 86390 1
410643 99410643 1001 86380 86390 1
410853 99410853 1001 86380 86390 1
411122 99411122 1001 86380 86390 1
411138 99411138 1001 86380 86390 1
411615 99411615 1001 86380 86390 1
411700 99411700 1001 86380 86390 1
412097 99412097 1001 86380 86390 1
412093 99412093 1001 86380 86390 1
412188 99412188 1001 86380 86390 1
412213 99412213 1001 86380 86390 1
413401 99413401 1001 86380 86390 1
413390 99413390 1001 86380 86390 1
413101 99413101 1001 86380 86390 1
413234 99413234 1001 86380 86390 1
412866 99412866 1001 86380 86390 1
413983 99413983 1001 86380 86390 1
414031 99414031 1001 86380 86390 1
413799 99413799 1001 86380 86390 1
413919 99413919 1001 86380 86390 1
414736 99414736 1001 86380 86390 1
414866 99414866 1001 86380 86390 1
414352 99414352 1001 86380 86390 1
414272 99414272 1001 86380 86390 1
415619 99415619 1001 86380 86390 1
415678 99415678 1001 86380 86390 1
415374 99415374 1001 86380 86390 1
415561 99415561 1001 86380 86390 1
416929 99416929 1001 86380 86390 1
416769 99416769 1001 86380 86390 1
416233 99416233 1001 86380 86390 1
416164 99416164 1001 86380 86390 1
416445 99416445 1001 86380 86390 1
416175 99416175 1001 86380 86390 1
416108 99416108 1001 86380 86390 1
416040 99416040 1001 86380 86390 1
415818 99415818 1001 86380 86390 1
415895 99415895 1001 86380 86390 1
417138 99417138 1001 86380 86390 1
417309 99417309 1001 86380 86390 1
417356 99417356 1001 86380 86390 1
417298 99417298 1001 86380 86390 1
417522 99417522 1001 86380 86390 1
417575 99417575 1001 86380 86390 1
417582 99417582 1001 86380 86390 1
418537 99418537 1001 86380 86390 1
418263 99418263 1001 86380 86390 1
417681 99417681 1001 86380 86390 1
417823 99417823 1001 86380 86390 1
419206 99419206 1001 86380 86390 1
419100 99419100 1001 86380 86390 1
420337 99420337 1001 86380 86390 1
419348 99419348 1001 86380 86390 1
419547 99419547 1001 86380 86390 1
421851 99421851 1001 86380 86390 1
421317 99421317 1001 86380 86390 1
421668 99421668 1001 86380 86390 1
421006 99421006 1001 86380 86390 1
423699 99423699 1001 86380 86390 1
423054 99423054 1001 86380 86390 1
422826 99422826 1001 86380 86390 1
422854 99422854 1001 86380 86390 1
422706 99422706 1001 86380 86390 1
425080 99425080 1001 86380 86390 1
425185 99425185 1001 86380 86390 1
424861 99424861 1001 86380 86390 1
424722 99424722 1001 86380 86390 1
424946 99424946 1001 86380 86390 1
424588 99424588 1001 86380 86390 1
425633 99425633 1001 86380 86390 1
425546 99425546 1001 86380 86390 1
426365 99426365 1001 86380 86390 1
426414 99426414 1001 86380 86390 1
425848 99425848 1001 86380 86390 1
427463 99427463 1001 86380 86390 1
428478 99428478 1001 86380 86390 1
428616 99428616 1001 86380 86390 1
428727 99428727 1001 86380 86390 1
428332 99428332 1001 86380 86390 1
427601 99427601 1001 86380 86390 1
427690 99427690 1001 86380 86390 1
429098 99429098 1001 86380 86390 1
430042 99430042 1001 86380 86390 1
430229 99430229 1001 86380 86390 1
429409 99429409 1001 86380 86390 1
429346 99429346 1001 86380 86390 1
429370 99429370 1001 86380 86390 1
429214 99429214 1001 86380 86390 1
431328 99431328 1001 86380 86390 1
431381 99431381 1001 86380 86390 1
431361 99431361 1001 86380 86390 1
431472 99431472 1001 86380 86390 1
432120 99432120 1001 86380 86390 1
432419 99432419 1001 86380 86390 1
433411 99433411 1001 86380 86390 1
433469 99433469 1001 86380 86390 1
432762 99432762 1001 86380 86390 1
433968 99433968 1001 86380 86390 1
434021 99434021 1001 86380 86390 1
433823 99433823 1001 86380 86390 1
435323 99435323 1001 86380 86390 1
434429 99434429 1001 86380 86390 1
435868 99435868 1001 86380 86390 1
435742 99435742 1001 86380 86390 1
435473 99435473 1001 86380 86390 1
436890 99436890 1001 86380 86390 1
436507 99436507 1001 86380 86390 1
436356 99436356 1001 86380 86390 1
436696 99436696 1001 86380 86390 1
436133 99436133 1001 86380 86390 1
436301 99436301 1001 86380 86390 1
300026 99300026 1001 86380 86390 1
300530 99300530 1001 86380 86390 1
300474 99300474 1001 86380 86390 1
300462 99300462 1001 86380 86390 1
300519 99300519 1001 86380 86390 1
300164 99300164 1001 86380 86390 1
301143 99301143 1001 86380 86390 1
301156 99301156 1001 86380 86390 1
301325 99301325 1001 86380 86390 1
301314 99301314 1001 86380 86390 1
301330 99301330 1001 86380 86390 1
301334 99301334 1001 86380 86390 1
300985 99300985 1001 86380 86390 1
300987 99300987 1001 86380 86390 1
301118 99301118 1001 86380 86390 1
301668 99301668 1001 86380 86390 1
301573 99301573 1001 86380 86390 1
302301 99302301 1001 86380 86390 1
302077 99302077 1001 86380 86390 1
302041 99302041 1001 86380 86390 1
301910 99301910 1001 86380 86390 1
302510 99302510 1001 86380 86390 1
302568 99302568 1001 86380 86390 1
303068 99303068 1001 86380 86390 1
303020 99303020 1001 86380 86390 1
302975 99302975 1001 86380 86390 1
302852 99302852 1001 86380 86390 1
302894 99302894 1001 86380 86390 1
302702 99302702 1001 86380 86390 1
302784 99302784 1001 86380 86390 1
303977 99303977 1001 86380 86390 1
303837 99303837 1001 86380 86390 1
303981 99303981 1001 86380 86390 1
303760 99303760 1001 86380 86390 1
303723 99303723 1001 86380 86390 1
304043 99304043 1001 86380 86390 1
304228 99304228 1001 86380 86390 1
304103 99304103 1001 86380 86390 1
304066 99304066 1001 86380 86390 1
304131 99304131 1001 86380 86390 1
304657 99304657 1001 86380 86390 1
304529 99304529 1001 86380 86390 1
304342 99304342 1001 86380 86390 1
304435 99304435 1001 86380 86390 1
304249 99304249 1001 86380 86390 1
305567 99305567 1001 86380 86390 1
305406 99305406 1001 86380 86390 1
305335 99305335 1001 86380 86390 1
305221 99305221 1001 86380 86390 1
305106 99305106 1001 86380 86390 1
500093 99500093 1001 86380 86390 1
500763 99500763 1001 86380 86390 1
500770 99500770 1001 86380 86390 1
500644 99500644 1001 86380 86390 1
500583 99500583 1001 86380 86390 1
500246 99500246 1001 86380 86390 1
500285 99500285 1001 86380 86390 1
500823 99500823 1001 86380 86390 1
500928 99500928 1001 86380 86390 1
500884 99500884 1001 86380 86390 1
501001 99501001 1001 86380 86390 1
501419 99501419 1001 86380 86390 1
501213 99501213 1001 86380 86390 1
501164 99501164 1001 86380 86390 1
501068 99501068 1001 86380 86390 1
501133 99501133 1001 86380 86390 1
501667 99501667 1001 86380 86390 1
501817 99501817 1001 86380 86390 1
502411 99502411 1001 86380 86390 1
502259 99502259 1001 86380 86390 1
502491 99502491 1001 86380 86390 1
502582 99502582 1001 86380 86390 1
503245 99503245 1001 86380 86390 1
502960 99502960 1001 86380 86390 1
502833 99502833 1001 86380 86390 1
504100 99504100 1001 86380 86390 1
503935 99503935 1001 86380 86390 1
503783 99503783 1001 86380 86390 1
503747 99503747 1001 86380 86390 1
503566 99503566 1001 86380 86390 1
504137 99504137 1001 86380 86390 1
504771 99504771 1001 86380 86390 1
504810 99504810 1001 86380 86390 1
504640 99504640 1001 86380 86390 1
504692 99504692 1001 86380 86390 1
504645 99504645 1001 86380 86390 1
504326 99504326 1001 86380 86390 1
505109 99505109 1001 86380 86390 1
504987 99504987 1001 86380 86390 1
505091 99505091 1001 86380 86390 1
505053 99505053 1001 86380 86390 1
505590 99505590 1001 86380 86390 1
505737 99505737 1001 86380 86390 1
505661 99505661 1001 86380 86390 1
505291 99505291 1001 86380 86390 1
506415 99506415 1001 86380 86390 1
506340 99506340 1001 86380 86390 1
506309 99506309 1001 86380 86390 1
506246 99506246 1001 86380 86390 1
506108 99506108 1001 86380 86390 1
505995 99505995 1001 86380 86390 1
506696 99506696 1001 86380 86390 1
506601 99506601 1001 86380 86390 1
506770 99506770 1001 86380 86390 1
507385 99507385 1001 86380 86390 1
507260 99507260 1001 86380 86390 1
506911 99506911 1001 86380 86390 1
506820 99506820 1001 86380 86390 1
506802 99506802 1001 86380 86390 1
507547 99507547 1001 86380 86390 1
508107 99508107 1001 86380 86390 1
508066 99508066 1001 86380 86390 1
507929 99507929 1001 86380 86390 1
507910 99507910 1001 86380 86390 1
507649 99507649 1001 86380 86390 1
507808 99507808 1001 86380 86390 1
508315 99508315 1001 86380 86390 1
508372 99508372 1001 86380 86390 1
508701 99508701 1001 86380 86390 1
508717 99508717 1001 86380 86390 1
508813 99508813 1001 86380 86390 1
508505 99508505 1001 86380 86390 1
508515 99508515 1001 86380 86390 1
509084 99509084 1001 86380 86390 1
509272 99509272 1001 86380 86390 1
509760 99509760 1001 86380 86390 1
509831 99509831 1001 86380 86390 1
509754 99509754 1001 86380 86390 1
509652 99509652 1001 86380 86390 1
509422 99509422 1001 86380 86390 1
509400 99509400 1001 86380 86390 1
509311 99509311 1001 86380 86390 1
509340 99509340 1001 86380 86390 1
509950 99509950 1001 86380 86390 1
509919 99509919 1001 86380 86390 1
510602 99510602 1001 86380 86390 1
510641 99510641 1001 86380 86390 1
510318 99510318 1001 86380 86390 1
510505 99510505 1001 86380 86390 1
511490 99511490 1001 86380 86390 1
511428 99511428 1001 86380 86390 1
511195 99511195 1001 86380 86390 1
511171 99511171 1001 86380 86390 1
511211 99511211 1001 86380 86390 1
511277 99511277 1001 86380 86390 1
511028 99511028 1001 86380 86390 1
512308 99512308 1001 86380 86390 1
512274 99512274 1001 86380 86390 1
512262 99512262 1001 86380 86390 1
512095 99512095 1001 86380 86390 1
512038 99512038 1001 86380 86390 1
512104 99512104 1001 86380 86390 1
511776 99511776 1001 86380 86390 1
511933 99511933 1001 86380 86390 1
512493 99512493 1001 86380 86390 1
513078 99513078 1001 86380 86390 1
513016 99513016 1001 86380 86390 1
513073 99513073 1001 86380 86390 1
512872 99512872 1001 86380 86390 1
512991 99512991 1001 86380 86390 1
512940 99512940 1001 86380 86390 1
512586 99512586 1001 86380 86390 1
512595 99512595 1001 86380 86390 1
513226 99513226 1001 86380 86390 1
513856 99513856 1001 86380 86390 1
513835 99513835 1001 86380 86390 1
513813 99513813 1001 86380 86390 1
513726 99513726 1001 86380 86390 1
513714 99513714 1001 86380 86390 1
513727 99513727 1001 86380 86390 1
513793 99513793 1001 86380 86390 1
513424 99513424 1001 86380 86390 1
513417 99513417 1001 86380 86390 1
514121 99514121 1001 86380 86390 1
514829 99514829 1001 86380 86390 1
514912 99514912 1001 86380 86390 1
514951 99514951 1001 86380 86390 1
514891 99514891 1001 86380 86390 1
514944 99514944 1001 86380 86390 1
515495 99515495 1001 86380 86390 1
515510 99515510 1001 86380 86390 1
515387 99515387 1001 86380 86390 1
515467 99515467 1001 86380 86390 1
516352 99516352 1001 86380 86390 1
516156 99516156 1001 86380 86390 1
515996 99515996 1001 86380 86390 1
516512 99516512 1001 86380 86390 1
516941 99516941 1001 86380 86390 1
517033 99517033 1001 86380 86390 1
518051 99518051 1001 86380 86390 1
518120 99518120 1001 86380 86390 1
517565 99517565 1001 86380 86390 1
518176 99518176 1001 86380 86390 1
518334 99518334 1001 86380 86390 1
518957 99518957 1001 86380 86390 1
518947 99518947 1001 86380 86390 1
518596 99518596 1001 86380 86390 1
518612 99518612 1001 86380 86390 1
518413 99518413 1001 86380 86390 1
518560 99518560 1001 86380 86390 1
519157 99519157 1001 86380 86390 1
519133 99519133 1001 86380 86390 1
519087 99519087 1001 86380 86390 1
519636 99519636 1001 86380 86390 1
519798 99519798 1001 86380 86390 1
519442 99519442 1001 86380 86390 1
519455 99519455 1001 86380 86390 1
519449 99519449 1001 86380 86390 1
519594 99519594 1001 86380 86390 1
519297 99519297 1001 86380 86390 1
519373 99519373 1001 86380 86390 1
520639 99520639 1001 86380 86390 1
520497 99520497 1001 86380 86390 1
520266 99520266 1001 86380 86390 1
520301 99520301 1001 86380 86390 1
520353 99520353 1001 86380 86390 1
520050 99520050 1001 86380 86390 1
520716 99520716 1001 86380 86390 1
520810 99520810 1001 86380 86390 1
521403 99521403 1001 86380 86390 1
521197 99521197 1001 86380 86390 1
520853 99520853 1001 86380 86390 1
521665 99521665 1001 86380 86390 1
522143 99522143 1001 86380 86390 1
521812 99521812 1001 86380 86390 1
522302 99522302 1001 86380 86390 1
522327 99522327 1001 86380 86390 1
522418 99522418 1001 86380 86390 1
522975 99522975 1001 86380 86390 1
522786 99522786 1001 86380 86390 1
522523 99522523 1001 86380 86390 1
522522 99522522 1001 86380 86390 1
523214 99523214 1001 86380 86390 1
523862 99523862 1001 86380 86390 1
523749 99523749 1001 86380 86390 1
523544 99523544 1001 86380 86390 1
523636 99523636 1001 86380 86390 1
523446 99523446 1001 86380 86390 1
524730 99524730 1001 86380 86390 1
524293 99524293 1001 86380 86390 1
524235 99524235 1001 86380 86390 1
524839 99524839 1001 86380 86390 1
525074 99525074 1001 86380 86390 1
525126 99525126 1001 86380 86390 1
525117 99525117 1001 86380 86390 1
526385 99526385 1001 86380 86390 1
526401 99526401 1001 86380 86390 1
526096 99526096 1001 86380 86390 1
526162 99526162 1001 86380 86390 1
526190 99526190 1001 86380 86390 1
526467 99526467 1001 86380 86390 1
527136 99527136 1001 86380 86390 1
527112 99527112 1001 86380 86390 1
526947 99526947 1001 86380 86390 1
526847 99526847 1001 86380 86390 1
526731 99526731 1001 86380 86390 1
526818 99526818 1001 86380 86390 1
526741 99526741 1001 86380 86390 1
527255 99527255 1001 86380 86390 1
527890 99527890 1001 86380 86390 1
528036 99528036 1001 86380 86390 1
527622 99527622 1001 86380 86390 1
527587 99527587 1001 86380 86390 1
528132 99528132 1001 86380 86390 1
528199 99528199 1001 86380 86390 1
528212 99528212 1001 86380 86390 1
528882 99528882 1001 86380 86390 1
528374 99528374 1001 86380 86390 1
528313 99528313 1001 86380 86390 1
528963 99528963 1001 86380 86390 1
529016 99529016 1001 86380 86390 1
529005 99529005 1001 86380 86390 1
529072 99529072 1001 86380 86390 1
528931 99528931 1001 86380 86390 1
529022 99529022 1001 86380 86390 1
528947 99528947 1001 86380 86390 1
529573 99529573 1001 86380 86390 1
529550 99529550 1001 86380 86390 1
529184 99529184 1001 86380 86390 1
529745 99529745 1001 86380 86390 1
530530 99530530 1001 86380 86390 1
530371 99530371 1001 86380 86390 1
530206 99530206 1001 86380 86390 1
530709 99530709 1001 86380 86390 1
531238 99531238 1001 86380 86390 1
531150 99531150 1001 86380 86390 1
531053 99531053 1001 86380 86390 1
530851 99530851 1001 86380 86390 1
530788 99530788 1001 86380 86390 1
530835 99530835 1001 86380 86390 1
531543 99531543 1001 86380 86390 1
531989 99531989 1001 86380 86390 1
531990 99531990 1001 86380 86390 1
531901 99531901 1001 86380 86390 1
531714 99531714 1001 86380 86390 1
531785 99531785 1001 86380 86390 1
532336 99532336 1001 86380 86390 1
532298 99532298 1001 86380 86390 1
532220 99532220 1001 86380 86390 1
532212 99532212 1001 86380 86390 1
532905 99532905 1001 86380 86390 1
533003 99533003 1001 86380 86390 1
532711 99532711 1001 86380 86390 1
532815 99532815 1001 86380 86390 1
532447 99532447 1001 86380 86390 1
533187 99533187 1001 86380 86390 1
533716 99533716 1001 86380 86390 1
533812 99533812 1001 86380 86390 1
533800 99533800 1001 86380 86390 1
533648 99533648 1001 86380 86390 1
533317 99533317 1001 86380 86390 1
533285 99533285 1001 86380 86390 1
534581 99534581 1001 86380 86390 1
534416 99534416 1001 86380 86390 1
534446 99534446 1001 86380 86390 1
534181 99534181 1001 86380 86390 1
534259 99534259 1001 86380 86390 1
534109 99534109 1001 86380 86390 1
534799 99534799 1001 86380 86390 1
534865 99534865 1001 86380 86390 1
534697 99534697 1001 86380 86390 1
534807 99534807 1001 86380 86390 1
535475 99535475 1001 86380 86390 1
535440 99535440 1001 86380 86390 1
535215 99535215 1001 86380 86390 1
535165 99535165 1001 86380 86390 1
535102 99535102 1001 86380 86390 1
535236 99535236 1001 86380 86390 1
535275 99535275 1001 86380 86390 1
535046 99535046 1001 86380 86390 1
534921 99534921 1001 86380 86390 1
534990 99534990 1001 86380 86390 1
535081 99535081 1001 86380 86390 1
534953 99534953 1001 86380 86390 1
535600 99535600 1001 86380 86390 1
535691 99535691 1001 86380 86390 1
536233 99536233 1001 86380 86390 1
536328 99536328 1001 86380 86390 1
536003 99536003 1001 86380 86390 1
536009 99536009 1001 86380 86390 1
535902 99535902 1001 86380 86390 1
535865 99535865 1001 86380 86390 1
536515 99536515 1001 86380 86390 1
536493 99536493 1001 86380 86390 1
536406 99536406 1001 86380 86390 1
536781 99536781 1001 86380 86390 1
536705 99536705 1001 86380 86390 1
537245 99537245 1001 86380 86390 1
537275 99537275 1001 86380 86390 1
537914 99537914 1001 86380 86390 1
537928 99537928 1001 86380 86390 1
537787 99537787 1001 86380 86390 1
537426 99537426 1001 86380 86390 1
538744 99538744 1001 86380 86390 1
538475 99538475 1001 86380 86390 1
538209 99538209 1001 86380 86390 1
538359 99538359 1001 86380 86390 1
538882 99538882 1001 86380 86390 1
538909 99538909 1001 86380 86390 1
538974 99538974 1001 86380 86390 1
539499 99539499 1001 86380 86390 1
539594 99539594 1001 86380 86390 1
539452 99539452 1001 86380 86390 1
539260 99539260 1001 86380 86390 1
539341 99539341 1001 86380 86390 1
539290 99539290 1001 86380 86390 1
539032 99539032 1001 86380 86390 1
539793 99539793 1001 86380 86390 1
539804 99539804 1001 86380 86390 1
540294 99540294 1001 86380 86390 1
539852 99539852 1001 86380 86390 1
540634 99540634 1001 86380 86390 1
540622 99540622 1001 86380 86390 1
540535 99540535 1001 86380 86390 1
541291 99541291 1001 86380 86390 1
541237 99541237 1001 86380 86390 1
541065 99541065 1001 86380 86390 1
540938 99540938 1001 86380 86390 1
540841 99540841 1001 86380 86390 1
540843 99540843 1001 86380 86390 1
540716 99540716 1001 86380 86390 1
540745 99540745 1001 86380 86390 1
541303 99541303 1001 86380 86390 1
542060 99542060 1001 86380 86390 1
541766 99541766 1001 86380 86390 1
542208 99542208 1001 86380 86390 1
542177 99542177 1001 86380 86390 1
542230 99542230 1001 86380 86390 1
542800 99542800 1001 86380 86390 1
542415 99542415 1001 86380 86390 1
542498 99542498 1001 86380 86390 1
542336 99542336 1001 86380 86390 1
543068 99543068 1001 86380 86390 1
543681 99543681 1001 86380 86390 1
543720 99543720 1001 86380 86390 1
543361 99543361 1001 86380 86390 1
543364 99543364 1001 86380 86390 1
543382 99543382 1001 86380 86390 1
543194 99543194 1001 86380 86390 1
543336 99543336 1001 86380 86390 1
543277 99543277 1001 86380 86390 1
543900 99543900 1001 86380 86390 1
544447 99544447 1001 86380 86390 1
544253 99544253 1001 86380 86390 1
544294 99544294 1001 86380 86390 1
544220 99544220 1001 86380 86390 1
544115 99544115 1001 86380 86390 1
544726 99544726 1001 86380 86390 1
434940 374 1001 25620 26157 1
400078 99400078 1001 86380 86390 1
400195 99400195 1001 86380 86390 1
400157 99400157 1001 86380 86390 1
400358 99400358 1001 86380 86390 1
400409 99400409 1001 86380 86390 1
400394 99400394 1001 86380 86390 1
401343 99401343 1001 86380 86390 1
401740 99401740 1001 86380 86390 1
401995 99401995 1001 86380 86390 1
402167 99402167 1001 86380 86390 1
402546 99402546 1001 86380 86390 1
402708 99402708 1001 86380 86390 1
402903 99402903 1001 86380 86390 1
402916 99402916 1001 86380 86390 1
403458 99403458 1001 86380 86390 1
403507 99403507 1001 86380 86390 1
403793 99403793 1001 86380 86390 1
404341 99404341 1001 86380 86390 1
404444 99404444 1001 86380 86390 1
404461 99404461 1001 86380 86390 1
404710 99404710 1001 86380 86390 1
405436 99405436 1001 86380 86390 1
405821 99405821 1001 86380 86390 1
405994 99405994 1001 86380 86390 1
406111 99406111 1001 86380 86390 1
406280 99406280 1001 86380 86390 1
406668 99406668 1001 86380 86390 1
406857 99406857 1001 86380 86390 1
407150 99407150 1001 86380 86390 1
407281 99407281 1001 86380 86390 1
407865 99407865 1001 86380 86390 1
408000 99408000 1001 86380 86390 1
408257 99408257 1001 86380 86390 1
408738 99408738 1001 86380 86390 1
409115 99409115 1001 86380 86390 1
409311 99409311 1001 86380 86390 1
409662 99409662 1001 86380 86390 1
409709 99409709 1001 86380 86390 1
409843 99409843 1001 86380 86390 1
409800 99409800 1001 86380 86390 1
409930 99409930 1001 86380 86390 1
410243 99410243 1001 86380 86390 1
410406 99410406 1001 86380 86390 1
410769 99410769 1001 86380 86390 1
411270 99411270 1001 86380 86390 1
411681 99411681 1001 86380 86390 1
412070 99412070 1001 86380 86390 1
413402 99413402 1001 86380 86390 1
413549 99413549 1001 86380 86390 1
413489 99413489 1001 86380 86390 1
413112 99413112 1001 86380 86390 1
412942 99412942 1001 86380 86390 1
412640 99412640 1001 86380 86390 1
412765 99412765 1001 86380 86390 1
415061 99415061 1001 86380 86390 1
414577 99414577 1001 86380 86390 1
415573 99415573 1001 86380 86390 1
415337 99415337 1001 86380 86390 1
416819 99416819 1001 86380 86390 1
416914 99416914 1001 86380 86390 1
416808 99416808 1001 86380 86390 1
416386 99416386 1001 86380 86390 1
416416 99416416 1001 86380 86390 1
416392 99416392 1001 86380 86390 1
415862 99415862 1001 86380 86390 1
415995 99415995 1001 86380 86390 1
415891 99415891 1001 86380 86390 1
417445 99417445 1001 86380 86390 1
417403 99417403 1001 86380 86390 1
418588 99418588 1001 86380 86390 1
418499 99418499 1001 86380 86390 1
418278 99418278 1001 86380 86390 1
417667 99417667 1001 86380 86390 1
417800 99417800 1001 86380 86390 1
418981 99418981 1001 86380 86390 1
419114 99419114 1001 86380 86390 1
420196 99420196 1001 86380 86390 1
420101 99420101 1001 86380 86390 1
420158 99420158 1001 86380 86390 1
419965 99419965 1001 86380 86390 1
419513 99419513 1001 86380 86390 1
420800 99420800 1001 86380 86390 1
422033 99422033 1001 86380 86390 1
421817 99421817 1001 86380 86390 1
421967 99421967 1001 86380 86390 1
422037 99422037 1001 86380 86390 1
421302 99421302 1001 86380 86390 1
420919 99420919 1001 86380 86390 1
422464 99422464 1001 86380 86390 1
422394 99422394 1001 86380 86390 1
422395 99422395 1001 86380 86390 1
423698 99423698 1001 86380 86390 1
423263 99423263 1001 86380 86390 1
422695 99422695 1001 86380 86390 1
422668 99422668 1001 86380 86390 1
422694 99422694 1001 86380 86390 1
423893 99423893 1001 86380 86390 1
423927 99423927 1001 86380 86390 1
425148 99425148 1001 86380 86390 1
424969 99424969 1001 86380 86390 1
424895 99424895 1001 86380 86390 1
424439 99424439 1001 86380 86390 1
426446 99426446 1001 86380 86390 1
427465 99427465 1001 86380 86390 1
427402 99427402 1001 86380 86390 1
428272 99428272 1001 86380 86390 1
427581 99427581 1001 86380 86390 1
428929 99428929 1001 86380 86390 1
430125 99430125 1001 86380 86390 1
430083 99430083 1001 86380 86390 1
429835 99429835 1001 86380 86390 1
429650 99429650 1001 86380 86390 1
429292 99429292 1001 86380 86390 1
429474 99429474 1001 86380 86390 1
429233 99429233 1001 86380 86390 1
430609 99430609 1001 86380 86390 1
430449 99430449 1001 86380 86390 1
430829 99430829 1001 86380 86390 1
430928 99430928 1001 86380 86390 1
431157 99431157 1001 86380 86390 1
431077 99431077 1001 86380 86390 1
432346 99432346 1001 86380 86390 1
432350 99432350 1001 86380 86390 1
432213 99432213 1001 86380 86390 1
432365 99432365 1001 86380 86390 1
433341 99433341 1001 86380 86390 1
433309 99433309 1001 86380 86390 1
432824 99432824 1001 86380 86390 1
432591 99432591 1001 86380 86390 1
434003 99434003 1001 86380 86390 1
433817 99433817 1001 86380 86390 1
435179 99435179 1001 86380 86390 1
435281 99435281 1001 86380 86390 1
435134 99435134 1001 86380 86390 1
435203 99435203 1001 86380 86390 1
434840 99434840 1001 86380 86390 1
434919 99434919 1001 86380 86390 1
434729 99434729 1001 86380 86390 1
434752 99434752 1001 86380 86390 1
434264 99434264 1001 86380 86390 1
434458 99434458 1001 86380 86390 1
436782 99436782 1001 86380 86390 1
436859 99436859 1001 86380 86390 1
437132 99437132 1001 86380 86390 1
436365 99436365 1001 86380 86390 1
436423 99436423 1001 86380 86390 1
436193 99436193 1001 86380 86390 1
300037 99300037 1001 86380 86390 1
300718 99300718 1001 86380 86390 1
300374 99300374 1001 86380 86390 1
300465 99300465 1001 86380 86390 1
300265 99300265 1001 86380 86390 1
300144 99300144 1001 86380 86390 1
301479 99301479 1001 86380 86390 1
301540 99301540 1001 86380 86390 1
301233 99301233 1001 86380 86390 1
301248 99301248 1001 86380 86390 1
301267 99301267 1001 86380 86390 1
301280 99301280 1001 86380 86390 1
302153 99302153 1001 86380 86390 1
301866 99301866 1001 86380 86390 1
301882 99301882 1001 86380 86390 1
301848 99301848 1001 86380 86390 1
301836 99301836 1001 86380 86390 1
301927 99301927 1001 86380 86390 1
302572 99302572 1001 86380 86390 1
302498 99302498 1001 86380 86390 1
302540 99302540 1001 86380 86390 1
302516 99302516 1001 86380 86390 1
303030 99303030 1001 86380 86390 1
303150 99303150 1001 86380 86390 1
303116 99303116 1001 86380 86390 1
302631 99302631 1001 86380 86390 1
303380 99303380 1001 86380 86390 1
303985 99303985 1001 86380 86390 1
303849 99303849 1001 86380 86390 1
303603 99303603 1001 86380 86390 1
303566 99303566 1001 86380 86390 1
304138 99304138 1001 86380 86390 1
304656 99304656 1001 86380 86390 1
305013 99305013 1001 86380 86390 1
304888 99304888 1001 86380 86390 1
304942 99304942 1001 86380 86390 1
305020 99305020 1001 86380 86390 1
305483 99305483 1001 86380 86390 1
305658 99305658 1001 86380 86390 1
305100 99305100 1001 86380 86390 1
500076 99500076 1001 86380 86390 1
500122 99500122 1001 86380 86390 1
500256 99500256 1001 86380 86390 1
500953 99500953 1001 86380 86390 1
500941 99500941 1001 86380 86390 1
500987 99500987 1001 86380 86390 1
501291 99501291 1001 86380 86390 1
501362 99501362 1001 86380 86390 1
501314 99501314 1001 86380 86390 1
501035 99501035 1001 86380 86390 1
501191 99501191 1001 86380 86390 1
501693 99501693 1001 86380 86390 1
502421 99502421 1001 86380 86390 1
502453 99502453 1001 86380 86390 1
502184 99502184 1001 86380 86390 1
502253 99502253 1001 86380 86390 1
501909 99501909 1001 86380 86390 1
502051 99502051 1001 86380 86390 1
502653 99502653 1001 86380 86390 1
502641 99502641 1001 86380 86390 1
502474 99502474 1001 86380 86390 1
503048 99503048 1001 86380 86390 1
502883 99502883 1001 86380 86390 1
503031 99503031 1001 86380 86390 1
502929 99502929 1001 86380 86390 1
502854 99502854 1001 86380 86390 1
502751 99502751 1001 86380 86390 1
502708 99502708 1001 86380 86390 1
502838 99502838 1001 86380 86390 1
503450 99503450 1001 86380 86390 1
503451 99503451 1001 86380 86390 1
503955 99503955 1001 86380 86390 1
503995 99503995 1001 86380 86390 1
504011 99504011 1001 86380 86390 1
503808 99503808 1001 86380 86390 1
503860 99503860 1001 86380 86390 1
503779 99503779 1001 86380 86390 1
503631 99503631 1001 86380 86390 1
504309 99504309 1001 86380 86390 1
504121 99504121 1001 86380 86390 1
504139 99504139 1001 86380 86390 1
504887 99504887 1001 86380 86390 1
504849 99504849 1001 86380 86390 1
504785 99504785 1001 86380 86390 1
504665 99504665 1001 86380 86390 1
504362 99504362 1001 86380 86390 1
505064 99505064 1001 86380 86390 1
505004 99505004 1001 86380 86390 1
505373 99505373 1001 86380 86390 1
505548 99505548 1001 86380 86390 1
505510 99505510 1001 86380 86390 1
505252 99505252 1001 86380 86390 1
505281 99505281 1001 86380 86390 1
505180 99505180 1001 86380 86390 1
505341 99505341 1001 86380 86390 1
505844 99505844 1001 86380 86390 1
505886 99505886 1001 86380 86390 1
505842 99505842 1001 86380 86390 1
506196 99506196 1001 86380 86390 1
506270 99506270 1001 86380 86390 1
506685 99506685 1001 86380 86390 1
506727 99506727 1001 86380 86390 1
506799 99506799 1001 86380 86390 1
507063 99507063 1001 86380 86390 1
506970 99506970 1001 86380 86390 1
506867 99506867 1001 86380 86390 1
506872 99506872 1001 86380 86390 1
507576 99507576 1001 86380 86390 1
507520 99507520 1001 86380 86390 1
507863 99507863 1001 86380 86390 1
507947 99507947 1001 86380 86390 1
507679 99507679 1001 86380 86390 1
508352 99508352 1001 86380 86390 1
508303 99508303 1001 86380 86390 1
508688 99508688 1001 86380 86390 1
508833 99508833 1001 86380 86390 1
508547 99508547 1001 86380 86390 1
508575 99508575 1001 86380 86390 1
508517 99508517 1001 86380 86390 1
509098 99509098 1001 86380 86390 1
509279 99509279 1001 86380 86390 1
509105 99509105 1001 86380 86390 1
509872 99509872 1001 86380 86390 1
509714 99509714 1001 86380 86390 1
509516 99509516 1001 86380 86390 1
509581 99509581 1001 86380 86390 1
509574 99509574 1001 86380 86390 1
509294 99509294 1001 86380 86390 1
510031 99510031 1001 86380 86390 1
510540 99510540 1001 86380 86390 1
510322 99510322 1001 86380 86390 1
510234 99510234 1001 86380 86390 1
510792 99510792 1001 86380 86390 1
510744 99510744 1001 86380 86390 1
511440 99511440 1001 86380 86390 1
511496 99511496 1001 86380 86390 1
511420 99511420 1001 86380 86390 1
511316 99511316 1001 86380 86390 1
511319 99511319 1001 86380 86390 1
511088 99511088 1001 86380 86390 1
511133 99511133 1001 86380 86390 1
511134 99511134 1001 86380 86390 1
511564 99511564 1001 86380 86390 1
511595 99511595 1001 86380 86390 1
512331 99512331 1001 86380 86390 1
511785 99511785 1001 86380 86390 1
512389 99512389 1001 86380 86390 1
513130 99513130 1001 86380 86390 1
513031 99513031 1001 86380 86390 1
513057 99513057 1001 86380 86390 1
512911 99512911 1001 86380 86390 1
512865 99512865 1001 86380 86390 1
512906 99512906 1001 86380 86390 1
512830 99512830 1001 86380 86390 1
512590 99512590 1001 86380 86390 1
512670 99512670 1001 86380 86390 1
513281 99513281 1001 86380 86390 1
513244 99513244 1001 86380 86390 1
513329 99513329 1001 86380 86390 1
513252 99513252 1001 86380 86390 1
513407 99513407 1001 86380 86390 1
513462 99513462 1001 86380 86390 1
513570 99513570 1001 86380 86390 1
513430 99513430 1001 86380 86390 1
514185 99514185 1001 86380 86390 1
514134 99514134 1001 86380 86390 1
514187 99514187 1001 86380 86390 1
514114 99514114 1001 86380 86390 1
514076 99514076 1001 86380 86390 1
514828 99514828 1001 86380 86390 1
514710 99514710 1001 86380 86390 1
514535 99514535 1001 86380 86390 1
514379 99514379 1001 86380 86390 1
514309 99514309 1001 86380 86390 1
515031 99515031 1001 86380 86390 1
514969 99514969 1001 86380 86390 1
515557 99515557 1001 86380 86390 1
515601 99515601 1001 86380 86390 1
515367 99515367 1001 86380 86390 1
515231 99515231 1001 86380 86390 1
515090 99515090 1001 86380 86390 1
515142 99515142 1001 86380 86390 1
515212 99515212 1001 86380 86390 1
515243 99515243 1001 86380 86390 1
515699 99515699 1001 86380 86390 1
515869 99515869 1001 86380 86390 1
515844 99515844 1001 86380 86390 1
516471 99516471 1001 86380 86390 1
515956 99515956 1001 86380 86390 1
515891 99515891 1001 86380 86390 1
517233 99517233 1001 86380 86390 1
517195 99517195 1001 86380 86390 1
517198 99517198 1001 86380 86390 1
517088 99517088 1001 86380 86390 1
516946 99516946 1001 86380 86390 1
516835 99516835 1001 86380 86390 1
516849 99516849 1001 86380 86390 1
517413 99517413 1001 86380 86390 1
517415 99517415 1001 86380 86390 1
518087 99518087 1001 86380 86390 1
518038 99518038 1001 86380 86390 1
517788 99517788 1001 86380 86390 1
517828 99517828 1001 86380 86390 1
517799 99517799 1001 86380 86390 1
517716 99517716 1001 86380 86390 1
517679 99517679 1001 86380 86390 1
518925 99518925 1001 86380 86390 1
518684 99518684 1001 86380 86390 1
518634 99518634 1001 86380 86390 1
519114 99519114 1001 86380 86390 1
519117 99519117 1001 86380 86390 1
519741 99519741 1001 86380 86390 1
519769 99519769 1001 86380 86390 1
519735 99519735 1001 86380 86390 1
519434 99519434 1001 86380 86390 1
519413 99519413 1001 86380 86390 1
519372 99519372 1001 86380 86390 1
520593 99520593 1001 86380 86390 1
520373 99520373 1001 86380 86390 1
520351 99520351 1001 86380 86390 1
520300 99520300 1001 86380 86390 1
520429 99520429 1001 86380 86390 1
520136 99520136 1001 86380 86390 1
520049 99520049 1001 86380 86390 1
520191 99520191 1001 86380 86390 1
520808 99520808 1001 86380 86390 1
520734 99520734 1001 86380 86390 1
520752 99520752 1001 86380 86390 1
521244 99521244 1001 86380 86390 1
520892 99520892 1001 86380 86390 1
520985 99520985 1001 86380 86390 1
521546 99521546 1001 86380 86390 1
521637 99521637 1001 86380 86390 1
522120 99522120 1001 86380 86390 1
522036 99522036 1001 86380 86390 1
522030 99522030 1001 86380 86390 1
521830 99521830 1001 86380 86390 1
521766 99521766 1001 86380 86390 1
521787 99521787 1001 86380 86390 1
522447 99522447 1001 86380 86390 1
522504 99522504 1001 86380 86390 1
522558 99522558 1001 86380 86390 1
523284 99523284 1001 86380 86390 1
523215 99523215 1001 86380 86390 1
523902 99523902 1001 86380 86390 1
523730 99523730 1001 86380 86390 1
523619 99523619 1001 86380 86390 1
523522 99523522 1001 86380 86390 1
523528 99523528 1001 86380 86390 1
524021 99524021 1001 86380 86390 1
524461 99524461 1001 86380 86390 1
524436 99524436 1001 86380 86390 1
524373 99524373 1001 86380 86390 1
524544 99524544 1001 86380 86390 1
524406 99524406 1001 86380 86390 1
524216 99524216 1001 86380 86390 1
524332 99524332 1001 86380 86390 1
524320 99524320 1001 86380 86390 1
524277 99524277 1001 86380 86390 1
524161 99524161 1001 86380 86390 1
524835 99524835 1001 86380 86390 1
525559 99525559 1001 86380 86390 1
525523 99525523 1001 86380 86390 1
525225 99525225 1001 86380 86390 1
525137 99525137 1001 86380 86390 1
525009 99525009 1001 86380 86390 1
525701 99525701 1001 86380 86390 1
525743 99525743 1001 86380 86390 1
525719 99525719 1001 86380 86390 1
525720 99525720 1001 86380 86390 1
526152 99526152 1001 86380 86390 1
526053 99526053 1001 86380 86390 1
526041 99526041 1001 86380 86390 1
526565 99526565 1001 86380 86390 1
527220 99527220 1001 86380 86390 1
527125 99527125 1001 86380 86390 1
526849 99526849 1001 86380 86390 1
526785 99526785 1001 86380 86390 1
526767 99526767 1001 86380 86390 1
527362 99527362 1001 86380 86390 1
528002 99528002 1001 86380 86390 1
527915 99527915 1001 86380 86390 1
527651 99527651 1001 86380 86390 1
527602 99527602 1001 86380 86390 1
527538 99527538 1001 86380 86390 1
528122 99528122 1001 86380 86390 1
528878 99528878 1001 86380 86390 1
528691 99528691 1001 86380 86390 1
528564 99528564 1001 86380 86390 1
528444 99528444 1001 86380 86390 1
529049 99529049 1001 86380 86390 1
528908 99528908 1001 86380 86390 1
529250 99529250 1001 86380 86390 1
529931 99529931 1001 86380 86390 1
529891 99529891 1001 86380 86390 1
530543 99530543 1001 86380 86390 1
530249 99530249 1001 86380 86390 1
530302 99530302 1001 86380 86390 1
530216 99530216 1001 86380 86390 1
530568 99530568 1001 86380 86390 1
530661 99530661 1001 86380 86390 1
530757 99530757 1001 86380 86390 1
531255 99531255 1001 86380 86390 1
531193 99531193 1001 86380 86390 1
531326 99531326 1001 86380 86390 1
530997 99530997 1001 86380 86390 1
530975 99530975 1001 86380 86390 1
530830 99530830 1001 86380 86390 1
531524 99531524 1001 86380 86390 1
531576 99531576 1001 86380 86390 1
531858 99531858 1001 86380 86390 1
531820 99531820 1001 86380 86390 1
531679 99531679 1001 86380 86390 1
531771 99531771 1001 86380 86390 1
532380 99532380 1001 86380 86390 1
532368 99532368 1001 86380 86390 1
532968 99532968 1001 86380 86390 1
533030 99533030 1001 86380 86390 1
532687 99532687 1001 86380 86390 1
532805 99532805 1001 86380 86390 1
532611 99532611 1001 86380 86390 1
532487 99532487 1001 86380 86390 1
533121 99533121 1001 86380 86390 1
533063 99533063 1001 86380 86390 1
533065 99533065 1001 86380 86390 1
533824 99533824 1001 86380 86390 1
533463 99533463 1001 86380 86390 1
533418 99533418 1001 86380 86390 1
533430 99533430 1001 86380 86390 1
534004 99534004 1001 86380 86390 1
534572 99534572 1001 86380 86390 1
534585 99534585 1001 86380 86390 1
534411 99534411 1001 86380 86390 1
534347 99534347 1001 86380 86390 1
534145 99534145 1001 86380 86390 1
534711 99534711 1001 86380 86390 1
534820 99534820 1001 86380 86390 1
535496 99535496 1001 86380 86390 1
535116 99535116 1001 86380 86390 1
535248 99535248 1001 86380 86390 1
535017 99535017 1001 86380 86390 1
535578 99535578 1001 86380 86390 1
536321 99536321 1001 86380 86390 1
536014 99536014 1001 86380 86390 1
536079 99536079 1001 86380 86390 1
536033 99536033 1001 86380 86390 1
535947 99535947 1001 86380 86390 1
535721 99535721 1001 86380 86390 1
536346 99536346 1001 86380 86390 1
536905 99536905 1001 86380 86390 1
536887 99536887 1001 86380 86390 1
536787 99536787 1001 86380 86390 1
536584 99536584 1001 86380 86390 1
536649 99536649 1001 86380 86390 1
537196 99537196 1001 86380 86390 1
537846 99537846 1001 86380 86390 1
537694 99537694 1001 86380 86390 1
537725 99537725 1001 86380 86390 1
537568 99537568 1001 86380 86390 1
537466 99537466 1001 86380 86390 1
538727 99538727 1001 86380 86390 1
538794 99538794 1001 86380 86390 1
538757 99538757 1001 86380 86390 1
538521 99538521 1001 86380 86390 1
538324 99538324 1001 86380 86390 1
538264 99538264 1001 86380 86390 1
538850 99538850 1001 86380 86390 1
539612 99539612 1001 86380 86390 1
539614 99539614 1001 86380 86390 1
539483 99539483 1001 86380 86390 1
539231 99539231 1001 86380 86390 1
539274 99539274 1001 86380 86390 1
539192 99539192 1001 86380 86390 1
539154 99539154 1001 86380 86390 1
539169 99539169 1001 86380 86390 1
539801 99539801 1001 86380 86390 1
540313 99540313 1001 86380 86390 1
540442 99540442 1001 86380 86390 1
540231 99540231 1001 86380 86390 1
540220 99540220 1001 86380 86390 1
540077 99540077 1001 86380 86390 1
540642 99540642 1001 86380 86390 1
541257 99541257 1001 86380 86390 1
541184 99541184 1001 86380 86390 1
540712 99540712 1001 86380 86390 1
540862 99540862 1001 86380 86390 1
540759 99540759 1001 86380 86390 1
541461 99541461 1001 86380 86390 1
541391 99541391 1001 86380 86390 1
542068 99542068 1001 86380 86390 1
542040 99542040 1001 86380 86390 1
541759 99541759 1001 86380 86390 1
541692 99541692 1001 86380 86390 1
541595 99541595 1001 86380 86390 1
541636 99541636 1001 86380 86390 1
542256 99542256 1001 86380 86390 1
542617 99542617 1001 86380 86390 1
542457 99542457 1001 86380 86390 1
542528 99542528 1001 86380 86390 1
543034 99543034 1001 86380 86390 1
543076 99543076 1001 86380 86390 1
543107 99543107 1001 86380 86390 1
543683 99543683 1001 86380 86390 1
543638 99543638 1001 86380 86390 1
543639 99543639 1001 86380 86390 1
543588 99543588 1001 86380 86390 1
543627 99543627 1001 86380 86390 1
543228 99543228 1001 86380 86390 1
543295 99543295 1001 86380 86390 1
543259 99543259 1001 86380 86390 1
543831 99543831 1001 86380 86390 1
544432 99544432 1001 86380 86390 1
544018 99544018 1001 86380 86390 1
543998 99543998 1001 86380 86390 1
544699 99544699 1001 86380 86390 1
544623 99544623 1001 86380 86390 1
544637 99544637 1001 86380 86390 1
544664 99544664 1001 86380 86390 1
544680 99544680 1001 86380 86390 1
503301 974 1001 48173 48472 1
530807 1031 1002 25315 32295 1
400167 99400167 1001 86380 86390 1
400129 99400129 1001 86380 86390 1
400829 99400829 1001 86380 86390 1
401596 99401596 1001 86380 86390 1
402000 99402000 1001 86380 86390 1
402117 99402117 1001 86380 86390 1
402454 99402454 1001 86380 86390 1
402640 99402640 1001 86380 86390 1
403008 99403008 1001 86380 86390 1
403616 99403616 1001 86380 86390 1
403934 99403934 1001 86380 86390 1
404298 99404298 1001 86380 86390 1
404472 99404472 1001 86380 86390 1
405013 99405013 1001 86380 86390 1
405251 99405251 1001 86380 86390 1
405228 99405228 1001 86380 86390 1
405323 99405323 1001 86380 86390 1
405578 99405578 1001 86380 86390 1
405616 99405616 1001 86380 86390 1
405643 99405643 1001 86380 86390 1
405661 99405661 1001 86380 86390 1
405811 99405811 1001 86380 86390 1
405967 99405967 1001 86380 86390 1
405942 99405942 1001 86380 86390 1
406073 99406073 1001 86380 86390 1
406076 99406076 1001 86380 86390 1
406321 99406321 1001 86380 86390 1
406346 99406346 1001 86380 86390 1
406303 99406303 1001 86380 86390 1
406531 99406531 1001 86380 86390 1
407041 99407041 1001 86380 86390 1
407078 99407078 1001 86380 86390 1
407184 99407184 1001 86380 86390 1
407484 99407484 1001 86380 86390 1
407741 99407741 1001 86380 86390 1
407991 99407991 1001 86380 86390 1
408380 99408380 1001 86380 86390 1
408460 99408460 1001 86380 86390 1
408580 99408580 1001 86380 86390 1
408641 99408641 1001 86380 86390 1
408687 99408687 1001 86380 86390 1
408818 99408818 1001 86380 86390 1
409069 99409069 1001 86380 86390 1
409144 99409144 1001 86380 86390 1
409360 99409360 1001 86380 86390 1
409520 99409520 1001 86380 86390 1
409857 99409857 1001 86380 86390 1
409787 99409787 1001 86380 86390 1
410228 99410228 1001 86380 86390 1
410388 99410388 1001 86380 86390 1
410877 99410877 1001 86380 86390 1
411204 99411204 1001 86380 86390 1
411306 99411306 1001 86380 86390 1
411360 99411360 1001 86380 86390 1
411624 99411624 1001 86380 86390 1
411704 99411704 1001 86380 86390 1
413621 99413621 1001 86380 86390 1
412553 99412553 1001 86380 86390 1
412827 99412827 1001 86380 86390 1
413876 99413876 1001 86380 86390 1
413709 99413709 1001 86380 86390 1
415099 99415099 1001 86380 86390 1
414818 99414818 1001 86380 86390 1
414920 99414920 1001 86380 86390 1
414731 99414731 1001 86380 86390 1
414486 99414486 1001 86380 86390 1
414350 99414350 1001 86380 86390 1
414922 99414922 1001 86380 86390 1
415401 99415401 1001 86380 86390 1
415613 99415613 1001 86380 86390 1
416948 99416948 1001 86380 86390 1
416686 99416686 1001 86380 86390 1
416849 99416849 1001 86380 86390 1
416065 99416065 1001 86380 86390 1
416102 99416102 1001 86380 86390 1
417013 99417013 1001 86380 86390 1
417796 99417796 1001 86380 86390 1
418950 99418950 1001 86380 86390 1
419643 99419643 1001 86380 86390 1
419979 99419979 1001 86380 86390 1
419380 99419380 1001 86380 86390 1
421999 99421999 1001 86380 86390 1
421612 99421612 1001 86380 86390 1
421587 99421587 1001 86380 86390 1
421639 99421639 1001 86380 86390 1
421267 99421267 1001 86380 86390 1
421365 99421365 1001 86380 86390 1
421163 99421163 1001 86380 86390 1
422386 99422386 1001 86380 86390 1
422473 99422473 1001 86380 86390 1
423441 99423441 1001 86380 86390 1
423709 99423709 1001 86380 86390 1
423015 99423015 1001 86380 86390 1
422709 99422709 1001 86380 86390 1
422589 99422589 1001 86380 86390 1
422671 99422671 1001 86380 86390 1
424030 99424030 1001 86380 86390 1
425189 99425189 1001 86380 86390 1
424788 99424788 1001 86380 86390 1
424368 99424368 1001 86380 86390 1
424195 99424195 1001 86380 86390 1
425673 99425673 1001 86380 86390 1
427030 99427030 1001 86380 86390 1
427074 99427074 1001 86380 86390 1
426738 99426738 1001 86380 86390 1
426388 99426388 1001 86380 86390 1
426190 99426190 1001 86380 86390 1
427529 99427529 1001 86380 86390 1
427235 99427235 1001 86380 86390 1
427394 99427394 1001 86380 86390 1
427378 99427378 1001 86380 86390 1
427473 99427473 1001 86380 86390 1
427645 99427645 1001 86380 86390 1
427727 99427727 1001 86380 86390 1
428813 99428813 1001 86380 86390 1
430194 99430194 1001 86380 86390 1
429828 99429828 1001 86380 86390 1
429872 99429872 1001 86380 86390 1
429422 99429422 1001 86380 86390 1
429238 99429238 1001 86380 86390 1
431820 99431820 1001 86380 86390 1
431897 99431897 1001 86380 86390 1
430949 99430949 1001 86380 86390 1
431078 99431078 1001 86380 86390 1
433471 99433471 1001 86380 86390 1
433298 99433298 1001 86380 86390 1
432816 99432816 1001 86380 86390 1
433881 99433881 1001 86380 86390 1
434080 99434080 1001 86380 86390 1
435321 99435321 1001 86380 86390 1
435306 99435306 1001 86380 86390 1
436853 99436853 1001 86380 86390 1
437057 99437057 1001 86380 86390 1
436628 99436628 1001 86380 86390 1
436574 99436574 1001 86380 86390 1
436675 99436675 1001 86380 86390 1
436066 99436066 1001 86380 86390 1
436269 99436269 1001 86380 86390 1
435992 99435992 1001 86380 86390 1
437346 99437346 1001 86380 86390 1
437329 99437329 1001 86380 86390 1
300652 99300652 1001 86380 86390 1
300320 99300320 1001 86380 86390 1
300174 99300174 1001 86380 86390 1
300158 99300158 1001 86380 86390 1
300841 99300841 1001 86380 86390 1
301210 99301210 1001 86380 86390 1
301306 99301306 1001 86380 86390 1
301581 99301581 1001 86380 86390 1
302268 99302268 1001 86380 86390 1
302312 99302312 1001 86380 86390 1
302250 99302250 1001 86380 86390 1
302150 99302150 1001 86380 86390 1
301999 99301999 1001 86380 86390 1
301921 99301921 1001 86380 86390 1
303078 99303078 1001 86380 86390 1
303146 99303146 1001 86380 86390 1
302979 99302979 1001 86380 86390 1
302599 99302599 1001 86380 86390 1
303217 99303217 1001 86380 86390 1
303882 99303882 1001 86380 86390 1
304013 99304013 1001 86380 86390 1
303805 99303805 1001 86380 86390 1
303494 99303494 1001 86380 86390 1
303509 99303509 1001 86380 86390 1
303604 99303604 1001 86380 86390 1
304152 99304152 1001 86380 86390 1
304678 99304678 1001 86380 86390 1
304839 99304839 1001 86380 86390 1
304606 99304606 1001 86380 86390 1
304570 99304570 1001 86380 86390 1
304635 99304635 1001 86380 86390 1
304573 99304573 1001 86380 86390 1
304432 99304432 1001 86380 86390 1
304350 99304350 1001 86380 86390 1
304934 99304934 1001 86380 86390 1
304864 99304864 1001 86380 86390 1
305578 99305578 1001 86380 86390 1
305680 99305680 1001 86380 86390 1
305479 99305479 1001 86380 86390 1
305286 99305286 1001 86380 86390 1
305327 99305327 1001 86380 86390 1
305431 99305431 1001 86380 86390 1
305302 99305302 1001 86380 86390 1
305421 99305421 1001 86380 86390 1
305117 99305117 1001 86380 86390 1
305223 99305223 1001 86380 86390 1
305081 99305081 1001 86380 86390 1
305153 99305153 1001 86380 86390 1
500103 99500103 1001 86380 86390 1
500613 99500613 1001 86380 86390 1
500563 99500563 1001 86380 86390 1
500412 99500412 1001 86380 86390 1
500367 99500367 1001 86380 86390 1
500294 99500294 1001 86380 86390 1
500858 99500858 1001 86380 86390 1
501567 99501567 1001 86380 86390 1
501480 99501480 1001 86380 86390 1
501623 99501623 1001 86380 86390 1
501267 99501267 1001 86380 86390 1
501376 99501376 1001 86380 86390 1
502329 99502329 1001 86380 86390 1
502342 99502342 1001 86380 86390 1
502118 99502118 1001 86380 86390 1
502226 99502226 1001 86380 86390 1
502536 99502536 1001 86380 86390 1
503232 99503232 1001 86380 86390 1
502923 99502923 1001 86380 86390 1
503079 99503079 1001 86380 86390 1
502914 99502914 1001 86380 86390 1
502675 99502675 1001 86380 86390 1
503466 99503466 1001 86380 86390 1
504051 99504051 1001 86380 86390 1
503878 99503878 1001 86380 86390 1
503717 99503717 1001 86380 86390 1
503569 99503569 1001 86380 86390 1
504170 99504170 1001 86380 86390 1
504190 99504190 1001 86380 86390 1
504415 99504415 1001 86380 86390 1
504477 99504477 1001 86380 86390 1
505403 99505403 1001 86380 86390 1
505562 99505562 1001 86380 86390 1
505153 99505153 1001 86380 86390 1
505248 99505248 1001 86380 86390 1
505910 99505910 1001 86380 86390 1
505953 99505953 1001 86380 86390 1
505777 99505777 1001 86380 86390 1
505856 99505856 1001 86380 86390 1
506205 99506205 1001 86380 86390 1
506272 99506272 1001 86380 86390 1
506171 99506171 1001 86380 86390 1
506140 99506140 1001 86380 86390 1
506634 99506634 1001 86380 86390 1
507080 99507080 1001 86380 86390 1
507150 99507150 1001 86380 86390 1
507112 99507112 1001 86380 86390 1
507164 99507164 1001 86380 86390 1
507009 99507009 1001 86380 86390 1
506868 99506868 1001 86380 86390 1
506858 99506858 1001 86380 86390 1
508146 99508146 1001 86380 86390 1
508124 99508124 1001 86380 86390 1
508137 99508137 1001 86380 86390 1
507964 99507964 1001 86380 86390 1
508400 99508400 1001 86380 86390 1
508941 99508941 1001 86380 86390 1
508968 99508968 1001 86380 86390 1
508499 99508499 1001 86380 86390 1
508513 99508513 1001 86380 86390 1
509264 99509264 1001 86380 86390 1
509900 99509900 1001 86380 86390 1
509875 99509875 1001 86380 86390 1
509717 99509717 1001 86380 86390 1
509540 99509540 1001 86380 86390 1
509646 99509646 1001 86380 86390 1
509691 99509691 1001 86380 86390 1
509679 99509679 1001 86380 86390 1
509577 99509577 1001 86380 86390 1
509463 99509463 1001 86380 86390 1
509988 99509988 1001 86380 86390 1
509942 99509942 1001 86380 86390 1
510024 99510024 1001 86380 86390 1
510102 99510102 1001 86380 86390 1
510051 99510051 1001 86380 86390 1
510599 99510599 1001 86380 86390 1
510538 99510538 1001 86380 86390 1
510359 99510359 1001 86380 86390 1
510840 99510840 1001 86380 86390 1
511477 99511477 1001 86380 86390 1
511506 99511506 1001 86380 86390 1
511512 99511512 1001 86380 86390 1
511383 99511383 1001 86380 86390 1
511159 99511159 1001 86380 86390 1
512242 99512242 1001 86380 86390 1
512268 99512268 1001 86380 86390 1
512281 99512281 1001 86380 86390 1
511969 99511969 1001 86380 86390 1
512116 99512116 1001 86380 86390 1
511932 99511932 1001 86380 86390 1
512527 99512527 1001 86380 86390 1
513089 99513089 1001 86380 86390 1
513117 99513117 1001 86380 86390 1
513170 99513170 1001 86380 86390 1
513075 99513075 1001 86380 86390 1
512851 99512851 1001 86380 86390 1
512680 99512680 1001 86380 86390 1
512790 99512790 1001 86380 86390 1
513347 99513347 1001 86380 86390 1
513373 99513373 1001 86380 86390 1
513377 99513377 1001 86380 86390 1
513288 99513288 1001 86380 86390 1
513907 99513907 1001 86380 86390 1
513625 99513625 1001 86380 86390 1
513641 99513641 1001 86380 86390 1
513610 99513610 1001 86380 86390 1
513573 99513573 1001 86380 86390 1
514162 99514162 1001 86380 86390 1
514632 99514632 1001 86380 86390 1
514542 99514542 1001 86380 86390 1
514242 99514242 1001 86380 86390 1
515016 99515016 1001 86380 86390 1
514887 99514887 1001 86380 86390 1
514995 99514995 1001 86380 86390 1
515518 99515518 1001 86380 86390 1
515561 99515561 1001 86380 86390 1
515617 99515617 1001 86380 86390 1
515514 99515514 1001 86380 86390 1
515540 99515540 1001 86380 86390 1
515417 99515417 1001 86380 86390 1
515406 99515406 1001 86380 86390 1
515295 99515295 1001 86380 86390 1
515076 99515076 1001 86380 86390 1
515867 99515867 1001 86380 86390 1
515834 99515834 1001 86380 86390 1
516370 99516370 1001 86380 86390 1
516373 99516373 1001 86380 86390 1
516425 99516425 1001 86380 86390 1
516229 99516229 1001 86380 86390 1
516141 99516141 1001 86380 86390 1
516283 99516283 1001 86380 86390 1
516003 99516003 1001 86380 86390 1
516684 99516684 1001 86380 86390 1
516569 99516569 1001 86380 86390 1
517146 99517146 1001 86380 86390 1
517010 99517010 1001 86380 86390 1
516797 99516797 1001 86380 86390 1
516826 99516826 1001 86380 86390 1
517528 99517528 1001 86380 86390 1
517480 99517480 1001 86380 86390 1
518015 99518015 1001 86380 86390 1
517852 99517852 1001 86380 86390 1
517748 99517748 1001 86380 86390 1
518903 99518903 1001 86380 86390 1
518878 99518878 1001 86380 86390 1
518773 99518773 1001 86380 86390 1
518776 99518776 1001 86380 86390 1
518610 99518610 1001 86380 86390 1
518625 99518625 1001 86380 86390 1
518407 99518407 1001 86380 86390 1
518493 99518493 1001 86380 86390 1
519122 99519122 1001 86380 86390 1
519686 99519686 1001 86380 86390 1
519713 99519713 1001 86380 86390 1
519613 99519613 1001 86380 86390 1
519556 99519556 1001 86380 86390 1
519429 99519429 1001 86380 86390 1
519973 99519973 1001 86380 86390 1
520399 99520399 1001 86380 86390 1
520432 99520432 1001 86380 86390 1
520265 99520265 1001 86380 86390 1
520105 99520105 1001 86380 86390 1
520172 99520172 1001 86380 86390 1
520692 99520692 1001 86380 86390 1
521292 99521292 1001 86380 86390 1
521294 99521294 1001 86380 86390 1
521411 99521411 1001 86380 86390 1
521144 99521144 1001 86380 86390 1
521187 99521187 1001 86380 86390 1
521164 99521164 1001 86380 86390 1
520872 99520872 1001 86380 86390 1
521006 99521006 1001 86380 86390 1
521471 99521471 1001 86380 86390 1
521614 99521614 1001 86380 86390 1
521591 99521591 1001 86380 86390 1
522002 99522002 1001 86380 86390 1
521916 99521916 1001 86380 86390 1
523010 99523010 1001 86380 86390 1
522887 99522887 1001 86380 86390 1
522735 99522735 1001 86380 86390 1
522526 99522526 1001 86380 86390 1
523222 99523222 1001 86380 86390 1
523166 99523166 1001 86380 86390 1
523140 99523140 1001 86380 86390 1
523777 99523777 1001 86380 86390 1
523746 99523746 1001 86380 86390 1
523853 99523853 1001 86380 86390 1
523328 99523328 1001 86380 86390 1
523460 99523460 1001 86380 86390 1
524032 99524032 1001 86380 86390 1
524045 99524045 1001 86380 86390 1
524136 99524136 1001 86380 86390 1
524630 99524630 1001 86380 86390 1
524620 99524620 1001 86380 86390 1
524554 99524554 1001 86380 86390 1
524230 99524230 1001 86380 86390 1
524244 99524244 1001 86380 86390 1
524324 99524324 1001 86380 86390 1
524824 99524824 1001 86380 86390 1
524865 99524865 1001 86380 86390 1
524893 99524893 1001 86380 86390 1
524818 99524818 1001 86380 86390 1
525443 99525443 1001 86380 86390 1
525549 99525549 1001 86380 86390 1
525275 99525275 1001 86380 86390 1
524980 99524980 1001 86380 86390 1
525687 99525687 1001 86380 86390 1
526386 99526386 1001 86380 86390 1
526413 99526413 1001 86380 86390 1
526129 99526129 1001 86380 86390 1
526119 99526119 1001 86380 86390 1
525869 99525869 1001 86380 86390 1
525852 99525852 1001 86380 86390 1
526979 99526979 1001 86380 86390 1
526893 99526893 1001 86380 86390 1
526937 99526937 1001 86380 86390 1
526732 99526732 1001 86380 86390 1
527320 99527320 1001 86380 86390 1
527310 99527310 1001 86380 86390 1
528008 99528008 1001 86380 86390 1
527779 99527779 1001 86380 86390 1
527826 99527826 1001 86380 86390 1
527762 99527762 1001 86380 86390 1
527737 99527737 1001 86380 86390 1
528153 99528153 1001 86380 86390 1
528865 99528865 1001 86380 86390 1
528367 99528367 1001 86380 86390 1
528304 99528304 1001 86380 86390 1
528970 99528970 1001 86380 86390 1
529089 99529089 1001 86380 86390 1
529710 99529710 1001 86380 86390 1
529393 99529393 1001 86380 86390 1
529321 99529321 1001 86380 86390 1
529494 99529494 1001 86380 86390 1
529270 99529270 1001 86380 86390 1
529809 99529809 1001 86380 86390 1
530519 99530519 1001 86380 86390 1
530428 99530428 1001 86380 86390 1
530392 99530392 1001 86380 86390 1
530411 99530411 1001 86380 86390 1
530298 99530298 1001 86380 86390 1
530196 99530196 1001 86380 86390 1
530176 99530176 1001 86380 86390 1
530177 99530177 1001 86380 86390 1
530065 99530065 1001 86380 86390 1
530047 99530047 1001 86380 86390 1
530668 99530668 1001 86380 86390 1
530656 99530656 1001 86380 86390 1
530556 99530556 1001 86380 86390 1
531320 99531320 1001 86380 86390 1
531103 99531103 1001 86380 86390 1
530928 99530928 1001 86380 86390 1
530860 99530860 1001 86380 86390 1
532143 99532143 1001 86380 86390 1
532151 99532151 1001 86380 86390 1
531992 99531992 1001 86380 86390 1
531942 99531942 1001 86380 86390 1
531920 99531920 1001 86380 86390 1
531780 99531780 1001 86380 86390 1
532830 99532830 1001 86380 86390 1
532934 99532934 1001 86380 86390 1
532858 99532858 1001 86380 86390 1
532993 99532993 1001 86380 86390 1
532622 99532622 1001 86380 86390 1
532449 99532449 1001 86380 86390 1
532435 99532435 1001 86380 86390 1
533817 99533817 1001 86380 86390 1
533632 99533632 1001 86380 86390 1
533624 99533624 1001 86380 86390 1
533980 99533980 1001 86380 86390 1
534401 99534401 1001 86380 86390 1
534340 99534340 1001 86380 86390 1
534320 99534320 1001 86380 86390 1
534206 99534206 1001 86380 86390 1
534209 99534209 1001 86380 86390 1
534239 99534239 1001 86380 86390 1
534099 99534099 1001 86380 86390 1
534724 99534724 1001 86380 86390 1
535479 99535479 1001 86380 86390 1
535282 99535282 1001 86380 86390 1
535160 99535160 1001 86380 86390 1
535615 99535615 1001 86380 86390 1
535553 99535553 1001 86380 86390 1
536253 99536253 1001 86380 86390 1
536268 99536268 1001 86380 86390 1
536142 99536142 1001 86380 86390 1
536271 99536271 1001 86380 86390 1
535938 99535938 1001 86380 86390 1
535903 99535903 1001 86380 86390 1
537053 99537053 1001 86380 86390 1
536991 99536991 1001 86380 86390 1
537056 99537056 1001 86380 86390 1
537018 99537018 1001 86380 86390 1
536908 99536908 1001 86380 86390 1
536544 99536544 1001 86380 86390 1
536572 99536572 1001 86380 86390 1
536550 99536550 1001 86380 86390 1
537936 99537936 1001 86380 86390 1
537485 99537485 1001 86380 86390 1
538188 99538188 1001 86380 86390 1
538784 99538784 1001 86380 86390 1
538693 99538693 1001 86380 86390 1
538540 99538540 1001 86380 86390 1
538261 99538261 1001 86380 86390 1
538345 99538345 1001 86380 86390 1
538905 99538905 1001 86380 86390 1
538976 99538976 1001 86380 86390 1
538978 99538978 1001 86380 86390 1
539446 99539446 1001 86380 86390 1
539510 99539510 1001 86380 86390 1
539093 99539093 1001 86380 86390 1
539225 99539225 1001 86380 86390 1
539643 99539643 1001 86380 86390 1
540360 99540360 1001 86380 86390 1
540094 99540094 1001 86380 86390 1
540161 99540161 1001 86380 86390 1
539851 99539851 1001 86380 86390 1
540022 99540022 1001 86380 86390 1
540547 99540547 1001 86380 86390 1
540526 99540526 1001 86380 86390 1
541194 99541194 1001 86380 86390 1
540673 99540673 1001 86380 86390 1
540820 99540820 1001 86380 86390 1
540706 99540706 1001 86380 86390 1
541304 99541304 1001 86380 86390 1
541448 99541448 1001 86380 86390 1
541455 99541455 1001 86380 86390 1
541628 99541628 1001 86380 86390 1
541558 99541558 1001 86380 86390 1
542803 99542803 1001 86380 86390 1
542768 99542768 1001 86380 86390 1
542611 99542611 1001 86380 86390 1
542709 99542709 1001 86380 86390 1
542955 99542955 1001 86380 86390 1
542969 99542969 1001 86380 86390 1
542978 99542978 1001 86380 86390 1
543095 99543095 1001 86380 86390 1
543649 99543649 1001 86380 86390 1
543529 99543529 1001 86380 86390 1
543376 99543376 1001 86380 86390 1
543552 99543552 1001 86380 86390 1
543237 99543237 1001 86380 86390 1
543830 99543830 1001 86380 86390 1
544302 99544302 1001 86380 86390 1
544317 99544317 1001 86380 86390 1
544255 99544255 1001 86380 86390 1
543978 99543978 1001 86380 86390 1
544138 99544138 1001 86380 86390 1
544100 99544100 1001 86380 86390 1
544651 99544651 1001 86380 86390 1
411975 1146 1001 45000 45597 1
400123 99400123 1001 86380 86390 1
400938 99400938 1001 86380 86390 1
401026 99401026 1001 86380 86390 1
401107 99401107 1001 86380 86390 1
401179 99401179 1001 86380 86390 1
401530 99401530 1001 86380 86390 1
401686 99401686 1001 86380 86390 1
401788 99401788 1001 86380 86390 1
401926 99401926 1001 86380 86390 1
402835 99402835 1001 86380 86390 1
402964 99402964 1001 86380 86390 1
403183 99403183 1001 86380 86390 1
403206 99403206 1001 86380 86390 1
403350 99403350 1001 86380 86390 1
403356 99403356 1001 86380 86390 1
403453 99403453 1001 86380 86390 1
403794 99403794 1001 86380 86390 1
403978 99403978 1001 86380 86390 1
404264 99404264 1001 86380 86390 1
404793 99404793 1001 86380 86390 1
405814 99405814 1001 86380 86390 1
405789 99405789 1001 86380 86390 1
406063 99406063 1001 86380 86390 1
406416 99406416 1001 86380 86390 1
406517 99406517 1001 86380 86390 1
406667 99406667 1001 86380 86390 1
406983 99406983 1001 86380 86390 1
407151 99407151 1001 86380 86390 1
407366 99407366 1001 86380 86390 1
407420 99407420 1001 86380 86390 1
407456 99407456 1001 86380 86390 1
407880 99407880 1001 86380 86390 1
407964 99407964 1001 86380 86390 1
408159 99408159 1001 86380 86390 1
408317 99408317 1001 86380 86390 1
408769 99408769 1001 86380 86390 1
408966 99408966 1001 86380 86390 1
409010 99409010 1001 86380 86390 1
408987 99408987 1001 86380 86390 1
410032 99410032 1001 86380 86390 1
410331 99410331 1001 86380 86390 1
410464 99410464 1001 86380 86390 1
410537 99410537 1001 86380 86390 1
410726 99410726 1001 86380 86390 1
410873 99410873 1001 86380 86390 1
411019 99411019 1001 86380 86390 1
411087 99411087 1001 86380 86390 1
411479 99411479 1001 86380 86390 1
411483 99411483 1001 86380 86390 1
411608 99411608 1001 86380 86390 1
411566 99411566 1001 86380 86390 1
411701 99411701 1001 86380 86390 1
411655 99411655 1001 86380 86390 1
411753 99411753 1001 86380 86390 1
412232 99412232 1001 86380 86390 1
412258 99412258 1001 86380 86390 1
412290 99412290 1001 86380 86390 1
412458 99412458 1001 86380 86390 1
413470 99413470 1001 86380 86390 1
412980 99412980 1001 86380 86390 1
412613 99412613 1001 86380 86390 1
412859 99412859 1001 86380 86390 1
413715 99413715 1001 86380 86390 1
415305 99415305 1001 86380 86390 1
414160 99414160 1001 86380 86390 1
414250 99414250 1001 86380 86390 1
414234 99414234 1001 86380 86390 1
415452 99415452 1001 86380 86390 1
415431 99415431 1001 86380 86390 1
416872 99416872 1001 86380 86390 1
416254 99416254 1001 86380 86390 1
416508 99416508 1001 86380 86390 1
416490 99416490 1001 86380 86390 1
416123 99416123 1001 86380 86390 1
417254 99417254 1001 86380 86390 1
417163 99417163 1001 86380 86390 1
417027 99417027 1001 86380 86390 1
417291 99417291 1001 86380 86390 1
417083 99417083 1001 86380 86390 1
417459 99417459 1001 86380 86390 1
418658 99418658 1001 86380 86390 1
418183 99418183 1001 86380 86390 1
418383 99418383 1001 86380 86390 1
418214 99418214 1001 86380 86390 1
418028 99418028 1001 86380 86390 1
[truncated: 4,071,832 more chars]
