# Supplementary material for: Fast and near-optimal monitoring for healthcare acquired infection outbreaks
Source: PLoS Comput Biol. 2019 Sep 16;15(9):e1007284. doi: 10.1371/journal.pcbi.1007284 (PMC6762212; doi:10.1371/journal.pcbi.1007284)
Supplement: S1 Data — (ZIP) [file pcbi.1007284.s006.zip › MobilityLogs1/HAISE_Carilion_all_visits_day_54.txt]

#Person location Sublocation StartTime EndTime Type
525229 1202 1001 48451 48751 1
522623 631 1002 49130 53115 1
522721 967 1001 34132 34432 1
400216 99400216 1001 86380 86390 1
400234 99400234 1001 86380 86390 1
400549 99400549 1001 86380 86390 1
400666 99400666 1001 86380 86390 1
400747 99400747 1001 86380 86390 1
400749 99400749 1001 86380 86390 1
401040 99401040 1001 86380 86390 1
401310 99401310 1001 86380 86390 1
401770 99401770 1001 86380 86390 1
402337 99402337 1001 86380 86390 1
402903 99402903 1001 86380 86390 1
403601 99403601 1001 86380 86390 1
403801 99403801 1001 86380 86390 1
404482 99404482 1001 86380 86390 1
404436 99404436 1001 86380 86390 1
404742 99404742 1001 86380 86390 1
405917 99405917 1001 86380 86390 1
406214 99406214 1001 86380 86390 1
406497 99406497 1001 86380 86390 1
406650 99406650 1001 86380 86390 1
406981 99406981 1001 86380 86390 1
407092 99407092 1001 86380 86390 1
408017 99408017 1001 86380 86390 1
408042 99408042 1001 86380 86390 1
408376 99408376 1001 86380 86390 1
408441 99408441 1001 86380 86390 1
408524 99408524 1001 86380 86390 1
408756 99408756 1001 86380 86390 1
408701 99408701 1001 86380 86390 1
408788 99408788 1001 86380 86390 1
409042 99409042 1001 86380 86390 1
409240 99409240 1001 86380 86390 1
409194 99409194 1001 86380 86390 1
409601 99409601 1001 86380 86390 1
410031 99410031 1001 86380 86390 1
410054 99410054 1001 86380 86390 1
410189 99410189 1001 86380 86390 1
410408 99410408 1001 86380 86390 1
410703 99410703 1001 86380 86390 1
410784 99410784 1001 86380 86390 1
410881 99410881 1001 86380 86390 1
410996 99410996 1001 86380 86390 1
411018 99411018 1001 86380 86390 1
411118 99411118 1001 86380 86390 1
411252 99411252 1001 86380 86390 1
412017 99412017 1001 86380 86390 1
412126 99412126 1001 86380 86390 1
412274 99412274 1001 86380 86390 1
412205 99412205 1001 86380 86390 1
412290 99412290 1001 86380 86390 1
413056 99413056 1001 86380 86390 1
413119 99413119 1001 86380 86390 1
413105 99413105 1001 86380 86390 1
413932 99413932 1001 86380 86390 1
415247 99415247 1001 86380 86390 1
415071 99415071 1001 86380 86390 1
414214 99414214 1001 86380 86390 1
417000 99417000 1001 86380 86390 1
416590 99416590 1001 86380 86390 1
416872 99416872 1001 86380 86390 1
415935 99415935 1001 86380 86390 1
416038 99416038 1001 86380 86390 1
417028 99417028 1001 86380 86390 1
417089 99417089 1001 86380 86390 1
417063 99417063 1001 86380 86390 1
417511 99417511 1001 86380 86390 1
417567 99417567 1001 86380 86390 1
418700 99418700 1001 86380 86390 1
418758 99418758 1001 86380 86390 1
418768 99418768 1001 86380 86390 1
418381 99418381 1001 86380 86390 1
418092 99418092 1001 86380 86390 1
419136 99419136 1001 86380 86390 1
419063 99419063 1001 86380 86390 1
418992 99418992 1001 86380 86390 1
419012 99419012 1001 86380 86390 1
419717 99419717 1001 86380 86390 1
419625 99419625 1001 86380 86390 1
419577 99419577 1001 86380 86390 1
420554 99420554 1001 86380 86390 1
420829 99420829 1001 86380 86390 1
421839 99421839 1001 86380 86390 1
421642 99421642 1001 86380 86390 1
421632 99421632 1001 86380 86390 1
421255 99421255 1001 86380 86390 1
420964 99420964 1001 86380 86390 1
422362 99422362 1001 86380 86390 1
423710 99423710 1001 86380 86390 1
422976 99422976 1001 86380 86390 1
423754 99423754 1001 86380 86390 1
425342 99425342 1001 86380 86390 1
425317 99425317 1001 86380 86390 1
424731 99424731 1001 86380 86390 1
424651 99424651 1001 86380 86390 1
424213 99424213 1001 86380 86390 1
424273 99424273 1001 86380 86390 1
424177 99424177 1001 86380 86390 1
425693 99425693 1001 86380 86390 1
425588 99425588 1001 86380 86390 1
425948 99425948 1001 86380 86390 1
426087 99426087 1001 86380 86390 1
427437 99427437 1001 86380 86390 1
427339 99427339 1001 86380 86390 1
428401 99428401 1001 86380 86390 1
428420 99428420 1001 86380 86390 1
427587 99427587 1001 86380 86390 1
428992 99428992 1001 86380 86390 1
429017 99429017 1001 86380 86390 1
430222 99430222 1001 86380 86390 1
429829 99429829 1001 86380 86390 1
429813 99429813 1001 86380 86390 1
429891 99429891 1001 86380 86390 1
429555 99429555 1001 86380 86390 1
431870 99431870 1001 86380 86390 1
431844 99431844 1001 86380 86390 1
431520 99431520 1001 86380 86390 1
430824 99430824 1001 86380 86390 1
431075 99431075 1001 86380 86390 1
431188 99431188 1001 86380 86390 1
432213 99432213 1001 86380 86390 1
432748 99432748 1001 86380 86390 1
432763 99432763 1001 86380 86390 1
434865 99434865 1001 86380 86390 1
434570 99434570 1001 86380 86390 1
436384 99436384 1001 86380 86390 1
436743 99436743 1001 86380 86390 1
436213 99436213 1001 86380 86390 1
436168 99436168 1001 86380 86390 1
436217 99436217 1001 86380 86390 1
436247 99436247 1001 86380 86390 1
437219 99437219 1001 86380 86390 1
300648 99300648 1001 86380 86390 1
300584 99300584 1001 86380 86390 1
300637 99300637 1001 86380 86390 1
300474 99300474 1001 86380 86390 1
300345 99300345 1001 86380 86390 1
300479 99300479 1001 86380 86390 1
300224 99300224 1001 86380 86390 1
300150 99300150 1001 86380 86390 1
300234 99300234 1001 86380 86390 1
300314 99300314 1001 86380 86390 1
300797 99300797 1001 86380 86390 1
301455 99301455 1001 86380 86390 1
301488 99301488 1001 86380 86390 1
301164 99301164 1001 86380 86390 1
301066 99301066 1001 86380 86390 1
301632 99301632 1001 86380 86390 1
301809 99301809 1001 86380 86390 1
303042 99303042 1001 86380 86390 1
302916 99302916 1001 86380 86390 1
302987 99302987 1001 86380 86390 1
303306 99303306 1001 86380 86390 1
304003 99304003 1001 86380 86390 1
303981 99303981 1001 86380 86390 1
303622 99303622 1001 86380 86390 1
303652 99303652 1001 86380 86390 1
303619 99303619 1001 86380 86390 1
304238 99304238 1001 86380 86390 1
304140 99304140 1001 86380 86390 1
304049 99304049 1001 86380 86390 1
304774 99304774 1001 86380 86390 1
304837 99304837 1001 86380 86390 1
304843 99304843 1001 86380 86390 1
304766 99304766 1001 86380 86390 1
304342 99304342 1001 86380 86390 1
304986 99304986 1001 86380 86390 1
304898 99304898 1001 86380 86390 1
305219 99305219 1001 86380 86390 1
305105 99305105 1001 86380 86390 1
305237 99305237 1001 86380 86390 1
305140 99305140 1001 86380 86390 1
500063 99500063 1001 86380 86390 1
500013 99500013 1001 86380 86390 1
500042 99500042 1001 86380 86390 1
500048 99500048 1001 86380 86390 1
500767 99500767 1001 86380 86390 1
500939 99500939 1001 86380 86390 1
500952 99500952 1001 86380 86390 1
501585 99501585 1001 86380 86390 1
501317 99501317 1001 86380 86390 1
501434 99501434 1001 86380 86390 1
501336 99501336 1001 86380 86390 1
501109 99501109 1001 86380 86390 1
501141 99501141 1001 86380 86390 1
501121 99501121 1001 86380 86390 1
501791 99501791 1001 86380 86390 1
502222 99502222 1001 86380 86390 1
502185 99502185 1001 86380 86390 1
502227 99502227 1001 86380 86390 1
502636 99502636 1001 86380 86390 1
503102 99503102 1001 86380 86390 1
503104 99503104 1001 86380 86390 1
503182 99503182 1001 86380 86390 1
503195 99503195 1001 86380 86390 1
503098 99503098 1001 86380 86390 1
502723 99502723 1001 86380 86390 1
502875 99502875 1001 86380 86390 1
502773 99502773 1001 86380 86390 1
503366 99503366 1001 86380 86390 1
504002 99504002 1001 86380 86390 1
503983 99503983 1001 86380 86390 1
503817 99503817 1001 86380 86390 1
503627 99503627 1001 86380 86390 1
503702 99503702 1001 86380 86390 1
503586 99503586 1001 86380 86390 1
504844 99504844 1001 86380 86390 1
504457 99504457 1001 86380 86390 1
504486 99504486 1001 86380 86390 1
504399 99504399 1001 86380 86390 1
505695 99505695 1001 86380 86390 1
505717 99505717 1001 86380 86390 1
505528 99505528 1001 86380 86390 1
505351 99505351 1001 86380 86390 1
505854 99505854 1001 86380 86390 1
506481 99506481 1001 86380 86390 1
506405 99506405 1001 86380 86390 1
506581 99506581 1001 86380 86390 1
506477 99506477 1001 86380 86390 1
506259 99506259 1001 86380 86390 1
506311 99506311 1001 86380 86390 1
506028 99506028 1001 86380 86390 1
506791 99506791 1001 86380 86390 1
506733 99506733 1001 86380 86390 1
506643 99506643 1001 86380 86390 1
507312 99507312 1001 86380 86390 1
507115 99507115 1001 86380 86390 1
507206 99507206 1001 86380 86390 1
507081 99507081 1001 86380 86390 1
506812 99506812 1001 86380 86390 1
507587 99507587 1001 86380 86390 1
507610 99507610 1001 86380 86390 1
508139 99508139 1001 86380 86390 1
508051 99508051 1001 86380 86390 1
508237 99508237 1001 86380 86390 1
507888 99507888 1001 86380 86390 1
507671 99507671 1001 86380 86390 1
507813 99507813 1001 86380 86390 1
507710 99507710 1001 86380 86390 1
507749 99507749 1001 86380 86390 1
507788 99507788 1001 86380 86390 1
508962 99508962 1001 86380 86390 1
508915 99508915 1001 86380 86390 1
508700 99508700 1001 86380 86390 1
508846 99508846 1001 86380 86390 1
508679 99508679 1001 86380 86390 1
508619 99508619 1001 86380 86390 1
509105 99509105 1001 86380 86390 1
509250 99509250 1001 86380 86390 1
509837 99509837 1001 86380 86390 1
509689 99509689 1001 86380 86390 1
509495 99509495 1001 86380 86390 1
509677 99509677 1001 86380 86390 1
509443 99509443 1001 86380 86390 1
510724 99510724 1001 86380 86390 1
510421 99510421 1001 86380 86390 1
510409 99510409 1001 86380 86390 1
510412 99510412 1001 86380 86390 1
510840 99510840 1001 86380 86390 1
510918 99510918 1001 86380 86390 1
510931 99510931 1001 86380 86390 1
510877 99510877 1001 86380 86390 1
511480 99511480 1001 86380 86390 1
511298 99511298 1001 86380 86390 1
511200 99511200 1001 86380 86390 1
510944 99510944 1001 86380 86390 1
512018 99512018 1001 86380 86390 1
512071 99512071 1001 86380 86390 1
511939 99511939 1001 86380 86390 1
511866 99511866 1001 86380 86390 1
511859 99511859 1001 86380 86390 1
513112 99513112 1001 86380 86390 1
513152 99513152 1001 86380 86390 1
512898 99512898 1001 86380 86390 1
512916 99512916 1001 86380 86390 1
512878 99512878 1001 86380 86390 1
512895 99512895 1001 86380 86390 1
513397 99513397 1001 86380 86390 1
513261 99513261 1001 86380 86390 1
513407 99513407 1001 86380 86390 1
513395 99513395 1001 86380 86390 1
513916 99513916 1001 86380 86390 1
513938 99513938 1001 86380 86390 1
513979 99513979 1001 86380 86390 1
513746 99513746 1001 86380 86390 1
513604 99513604 1001 86380 86390 1
513589 99513589 1001 86380 86390 1
514813 99514813 1001 86380 86390 1
514368 99514368 1001 86380 86390 1
514244 99514244 1001 86380 86390 1
515024 99515024 1001 86380 86390 1
514926 99514926 1001 86380 86390 1
515505 99515505 1001 86380 86390 1
515657 99515657 1001 86380 86390 1
515599 99515599 1001 86380 86390 1
515341 99515341 1001 86380 86390 1
515294 99515294 1001 86380 86390 1
515157 99515157 1001 86380 86390 1
515874 99515874 1001 86380 86390 1
515747 99515747 1001 86380 86390 1
516334 99516334 1001 86380 86390 1
516207 99516207 1001 86380 86390 1
515902 99515902 1001 86380 86390 1
517162 99517162 1001 86380 86390 1
517167 99517167 1001 86380 86390 1
517122 99517122 1001 86380 86390 1
517111 99517111 1001 86380 86390 1
516959 99516959 1001 86380 86390 1
516767 99516767 1001 86380 86390 1
516812 99516812 1001 86380 86390 1
516814 99516814 1001 86380 86390 1
517510 99517510 1001 86380 86390 1
517967 99517967 1001 86380 86390 1
517600 99517600 1001 86380 86390 1
518172 99518172 1001 86380 86390 1
518273 99518273 1001 86380 86390 1
518855 99518855 1001 86380 86390 1
518685 99518685 1001 86380 86390 1
518524 99518524 1001 86380 86390 1
518489 99518489 1001 86380 86390 1
518493 99518493 1001 86380 86390 1
519156 99519156 1001 86380 86390 1
519532 99519532 1001 86380 86390 1
519403 99519403 1001 86380 86390 1
519498 99519498 1001 86380 86390 1
519420 99519420 1001 86380 86390 1
519307 99519307 1001 86380 86390 1
520607 99520607 1001 86380 86390 1
520613 99520613 1001 86380 86390 1
520562 99520562 1001 86380 86390 1
520310 99520310 1001 86380 86390 1
520338 99520338 1001 86380 86390 1
520126 99520126 1001 86380 86390 1
520065 99520065 1001 86380 86390 1
521436 99521436 1001 86380 86390 1
521276 99521276 1001 86380 86390 1
521155 99521155 1001 86380 86390 1
520978 99520978 1001 86380 86390 1
520956 99520956 1001 86380 86390 1
520920 99520920 1001 86380 86390 1
520856 99520856 1001 86380 86390 1
521590 99521590 1001 86380 86390 1
522230 99522230 1001 86380 86390 1
522278 99522278 1001 86380 86390 1
521976 99521976 1001 86380 86390 1
522046 99522046 1001 86380 86390 1
521752 99521752 1001 86380 86390 1
522367 99522367 1001 86380 86390 1
522419 99522419 1001 86380 86390 1
522412 99522412 1001 86380 86390 1
522493 99522493 1001 86380 86390 1
522878 99522878 1001 86380 86390 1
522680 99522680 1001 86380 86390 1
522639 99522639 1001 86380 86390 1
523145 99523145 1001 86380 86390 1
523132 99523132 1001 86380 86390 1
523152 99523152 1001 86380 86390 1
523894 99523894 1001 86380 86390 1
523772 99523772 1001 86380 86390 1
523595 99523595 1001 86380 86390 1
523379 99523379 1001 86380 86390 1
523397 99523397 1001 86380 86390 1
524126 99524126 1001 86380 86390 1
524103 99524103 1001 86380 86390 1
524362 99524362 1001 86380 86390 1
524382 99524382 1001 86380 86390 1
524355 99524355 1001 86380 86390 1
524187 99524187 1001 86380 86390 1
524952 99524952 1001 86380 86390 1
525587 99525587 1001 86380 86390 1
525505 99525505 1001 86380 86390 1
525163 99525163 1001 86380 86390 1
525024 99525024 1001 86380 86390 1
525690 99525690 1001 86380 86390 1
525746 99525746 1001 86380 86390 1
526326 99526326 1001 86380 86390 1
526184 99526184 1001 86380 86390 1
526215 99526215 1001 86380 86390 1
526523 99526523 1001 86380 86390 1
526428 99526428 1001 86380 86390 1
526444 99526444 1001 86380 86390 1
526965 99526965 1001 86380 86390 1
526921 99526921 1001 86380 86390 1
526951 99526951 1001 86380 86390 1
527318 99527318 1001 86380 86390 1
527360 99527360 1001 86380 86390 1
527296 99527296 1001 86380 86390 1
527451 99527451 1001 86380 86390 1
527915 99527915 1001 86380 86390 1
527689 99527689 1001 86380 86390 1
527596 99527596 1001 86380 86390 1
527459 99527459 1001 86380 86390 1
528244 99528244 1001 86380 86390 1
528863 99528863 1001 86380 86390 1
528871 99528871 1001 86380 86390 1
528884 99528884 1001 86380 86390 1
528563 99528563 1001 86380 86390 1
528371 99528371 1001 86380 86390 1
528438 99528438 1001 86380 86390 1
528285 99528285 1001 86380 86390 1
528389 99528389 1001 86380 86390 1
528971 99528971 1001 86380 86390 1
528921 99528921 1001 86380 86390 1
529377 99529377 1001 86380 86390 1
529833 99529833 1001 86380 86390 1
529926 99529926 1001 86380 86390 1
529875 99529875 1001 86380 86390 1
530368 99530368 1001 86380 86390 1
530197 99530197 1001 86380 86390 1
530213 99530213 1001 86380 86390 1
530292 99530292 1001 86380 86390 1
530557 99530557 1001 86380 86390 1
530704 99530704 1001 86380 86390 1
531357 99531357 1001 86380 86390 1
531362 99531362 1001 86380 86390 1
531182 99531182 1001 86380 86390 1
531220 99531220 1001 86380 86390 1
531248 99531248 1001 86380 86390 1
531250 99531250 1001 86380 86390 1
531012 99531012 1001 86380 86390 1
531003 99531003 1001 86380 86390 1
530787 99530787 1001 86380 86390 1
530842 99530842 1001 86380 86390 1
530896 99530896 1001 86380 86390 1
530887 99530887 1001 86380 86390 1
532009 99532009 1001 86380 86390 1
531809 99531809 1001 86380 86390 1
531895 99531895 1001 86380 86390 1
531657 99531657 1001 86380 86390 1
532374 99532374 1001 86380 86390 1
532642 99532642 1001 86380 86390 1
532657 99532657 1001 86380 86390 1
532476 99532476 1001 86380 86390 1
532477 99532477 1001 86380 86390 1
532589 99532589 1001 86380 86390 1
533723 99533723 1001 86380 86390 1
533737 99533737 1001 86380 86390 1
533728 99533728 1001 86380 86390 1
533640 99533640 1001 86380 86390 1
533460 99533460 1001 86380 86390 1
533527 99533527 1001 86380 86390 1
533380 99533380 1001 86380 86390 1
533920 99533920 1001 86380 86390 1
534595 99534595 1001 86380 86390 1
534609 99534609 1001 86380 86390 1
534653 99534653 1001 86380 86390 1
534587 99534587 1001 86380 86390 1
534316 99534316 1001 86380 86390 1
534218 99534218 1001 86380 86390 1
534175 99534175 1001 86380 86390 1
534266 99534266 1001 86380 86390 1
534712 99534712 1001 86380 86390 1
534717 99534717 1001 86380 86390 1
535307 99535307 1001 86380 86390 1
535375 99535375 1001 86380 86390 1
535325 99535325 1001 86380 86390 1
535136 99535136 1001 86380 86390 1
535284 99535284 1001 86380 86390 1
535148 99535148 1001 86380 86390 1
534967 99534967 1001 86380 86390 1
535667 99535667 1001 86380 86390 1
535552 99535552 1001 86380 86390 1
536246 99536246 1001 86380 86390 1
536298 99536298 1001 86380 86390 1
536081 99536081 1001 86380 86390 1
535910 99535910 1001 86380 86390 1
535865 99535865 1001 86380 86390 1
535907 99535907 1001 86380 86390 1
536533 99536533 1001 86380 86390 1
536882 99536882 1001 86380 86390 1
536786 99536786 1001 86380 86390 1
537201 99537201 1001 86380 86390 1
537697 99537697 1001 86380 86390 1
537638 99537638 1001 86380 86390 1
537432 99537432 1001 86380 86390 1
537569 99537569 1001 86380 86390 1
537573 99537573 1001 86380 86390 1
538010 99538010 1001 86380 86390 1
537999 99537999 1001 86380 86390 1
538770 99538770 1001 86380 86390 1
538633 99538633 1001 86380 86390 1
538468 99538468 1001 86380 86390 1
538595 99538595 1001 86380 86390 1
538277 99538277 1001 86380 86390 1
538203 99538203 1001 86380 86390 1
538872 99538872 1001 86380 86390 1
539528 99539528 1001 86380 86390 1
539389 99539389 1001 86380 86390 1
539434 99539434 1001 86380 86390 1
539752 99539752 1001 86380 86390 1
540382 99540382 1001 86380 86390 1
540293 99540293 1001 86380 86390 1
540335 99540335 1001 86380 86390 1
540272 99540272 1001 86380 86390 1
539951 99539951 1001 86380 86390 1
541166 99541166 1001 86380 86390 1
541091 99541091 1001 86380 86390 1
541133 99541133 1001 86380 86390 1
540943 99540943 1001 86380 86390 1
541402 99541402 1001 86380 86390 1
541966 99541966 1001 86380 86390 1
541815 99541815 1001 86380 86390 1
541870 99541870 1001 86380 86390 1
541832 99541832 1001 86380 86390 1
541514 99541514 1001 86380 86390 1
541683 99541683 1001 86380 86390 1
542287 99542287 1001 86380 86390 1
542163 99542163 1001 86380 86390 1
542836 99542836 1001 86380 86390 1
542876 99542876 1001 86380 86390 1
542774 99542774 1001 86380 86390 1
542675 99542675 1001 86380 86390 1
542651 99542651 1001 86380 86390 1
542594 99542594 1001 86380 86390 1
542467 99542467 1001 86380 86390 1
542406 99542406 1001 86380 86390 1
542978 99542978 1001 86380 86390 1
543069 99543069 1001 86380 86390 1
543697 99543697 1001 86380 86390 1
543712 99543712 1001 86380 86390 1
543401 99543401 1001 86380 86390 1
543493 99543493 1001 86380 86390 1
543294 99543294 1001 86380 86390 1
543320 99543320 1001 86380 86390 1
543271 99543271 1001 86380 86390 1
543174 99543174 1001 86380 86390 1
543937 99543937 1001 86380 86390 1
544534 99544534 1001 86380 86390 1
544483 99544483 1001 86380 86390 1
544542 99544542 1001 86380 86390 1
544329 99544329 1001 86380 86390 1
544132 99544132 1001 86380 86390 1
544123 99544123 1001 86380 86390 1
400043 99400043 1001 86380 86390 1
400342 99400342 1001 86380 86390 1
401223 99401223 1001 86380 86390 1
401326 99401326 1001 86380 86390 1
401551 99401551 1001 86380 86390 1
401947 99401947 1001 86380 86390 1
402227 99402227 1001 86380 86390 1
402847 99402847 1001 86380 86390 1
402835 99402835 1001 86380 86390 1
402862 99402862 1001 86380 86390 1
402918 99402918 1001 86380 86390 1
402896 99402896 1001 86380 86390 1
403146 99403146 1001 86380 86390 1
403405 99403405 1001 86380 86390 1
403361 99403361 1001 86380 86390 1
403457 99403457 1001 86380 86390 1
403894 99403894 1001 86380 86390 1
403910 99403910 1001 86380 86390 1
403879 99403879 1001 86380 86390 1
404364 99404364 1001 86380 86390 1
404678 99404678 1001 86380 86390 1
404823 99404823 1001 86380 86390 1
405252 99405252 1001 86380 86390 1
405303 99405303 1001 86380 86390 1
405525 99405525 1001 86380 86390 1
406212 99406212 1001 86380 86390 1
406380 99406380 1001 86380 86390 1
406510 99406510 1001 86380 86390 1
407064 99407064 1001 86380 86390 1
407114 99407114 1001 86380 86390 1
407939 99407939 1001 86380 86390 1
408744 99408744 1001 86380 86390 1
409028 99409028 1001 86380 86390 1
409163 99409163 1001 86380 86390 1
409216 99409216 1001 86380 86390 1
409416 99409416 1001 86380 86390 1
409935 99409935 1001 86380 86390 1
410141 99410141 1001 86380 86390 1
410300 99410300 1001 86380 86390 1
410886 99410886 1001 86380 86390 1
411213 99411213 1001 86380 86390 1
411234 99411234 1001 86380 86390 1
411742 99411742 1001 86380 86390 1
412079 99412079 1001 86380 86390 1
412022 99412022 1001 86380 86390 1
412458 99412458 1001 86380 86390 1
412443 99412443 1001 86380 86390 1
413311 99413311 1001 86380 86390 1
413339 99413339 1001 86380 86390 1
413405 99413405 1001 86380 86390 1
413559 99413559 1001 86380 86390 1
413214 99413214 1001 86380 86390 1
412960 99412960 1001 86380 86390 1
412942 99412942 1001 86380 86390 1
412549 99412549 1001 86380 86390 1
414036 99414036 1001 86380 86390 1
414037 99414037 1001 86380 86390 1
415033 99415033 1001 86380 86390 1
415122 99415122 1001 86380 86390 1
414930 99414930 1001 86380 86390 1
415087 99415087 1001 86380 86390 1
414536 99414536 1001 86380 86390 1
415553 99415553 1001 86380 86390 1
416715 99416715 1001 86380 86390 1
415777 99415777 1001 86380 86390 1
416072 99416072 1001 86380 86390 1
415848 99415848 1001 86380 86390 1
416027 99416027 1001 86380 86390 1
417515 99417515 1001 86380 86390 1
418757 99418757 1001 86380 86390 1
418636 99418636 1001 86380 86390 1
418258 99418258 1001 86380 86390 1
418385 99418385 1001 86380 86390 1
417759 99417759 1001 86380 86390 1
418931 99418931 1001 86380 86390 1
419133 99419133 1001 86380 86390 1
419041 99419041 1001 86380 86390 1
418978 99418978 1001 86380 86390 1
420392 99420392 1001 86380 86390 1
419883 99419883 1001 86380 86390 1
419568 99419568 1001 86380 86390 1
419332 99419332 1001 86380 86390 1
419555 99419555 1001 86380 86390 1
420586 99420586 1001 86380 86390 1
420661 99420661 1001 86380 86390 1
421281 99421281 1001 86380 86390 1
421309 99421309 1001 86380 86390 1
420890 99420890 1001 86380 86390 1
423618 99423618 1001 86380 86390 1
423058 99423058 1001 86380 86390 1
423175 99423175 1001 86380 86390 1
423104 99423104 1001 86380 86390 1
422722 99422722 1001 86380 86390 1
422697 99422697 1001 86380 86390 1
424147 99424147 1001 86380 86390 1
424007 99424007 1001 86380 86390 1
424668 99424668 1001 86380 86390 1
424433 99424433 1001 86380 86390 1
425807 99425807 1001 86380 86390 1
425389 99425389 1001 86380 86390 1
425459 99425459 1001 86380 86390 1
426747 99426747 1001 86380 86390 1
426853 99426853 1001 86380 86390 1
426440 99426440 1001 86380 86390 1
425893 99425893 1001 86380 86390 1
427276 99427276 1001 86380 86390 1
428703 99428703 1001 86380 86390 1
428063 99428063 1001 86380 86390 1
428093 99428093 1001 86380 86390 1
427712 99427712 1001 86380 86390 1
429165 99429165 1001 86380 86390 1
428776 99428776 1001 86380 86390 1
430118 99430118 1001 86380 86390 1
430144 99430144 1001 86380 86390 1
429805 99429805 1001 86380 86390 1
429759 99429759 1001 86380 86390 1
429781 99429781 1001 86380 86390 1
429945 99429945 1001 86380 86390 1
429899 99429899 1001 86380 86390 1
429346 99429346 1001 86380 86390 1
429280 99429280 1001 86380 86390 1
430709 99430709 1001 86380 86390 1
431963 99431963 1001 86380 86390 1
432004 99432004 1001 86380 86390 1
432041 99432041 1001 86380 86390 1
431029 99431029 1001 86380 86390 1
431245 99431245 1001 86380 86390 1
431167 99431167 1001 86380 86390 1
432285 99432285 1001 86380 86390 1
432335 99432335 1001 86380 86390 1
432286 99432286 1001 86380 86390 1
433163 99433163 1001 86380 86390 1
433193 99433193 1001 86380 86390 1
433307 99433307 1001 86380 86390 1
432627 99432627 1001 86380 86390 1
432591 99432591 1001 86380 86390 1
433830 99433830 1001 86380 86390 1
433958 99433958 1001 86380 86390 1
433853 99433853 1001 86380 86390 1
434924 99434924 1001 86380 86390 1
434955 99434955 1001 86380 86390 1
434450 99434450 1001 86380 86390 1
435892 99435892 1001 86380 86390 1
435658 99435658 1001 86380 86390 1
435532 99435532 1001 86380 86390 1
436524 99436524 1001 86380 86390 1
436578 99436578 1001 86380 86390 1
435925 99435925 1001 86380 86390 1
437229 99437229 1001 86380 86390 1
300607 99300607 1001 86380 86390 1
300436 99300436 1001 86380 86390 1
300457 99300457 1001 86380 86390 1
300186 99300186 1001 86380 86390 1
300204 99300204 1001 86380 86390 1
300742 99300742 1001 86380 86390 1
300774 99300774 1001 86380 86390 1
300852 99300852 1001 86380 86390 1
301426 99301426 1001 86380 86390 1
301496 99301496 1001 86380 86390 1
301167 99301167 1001 86380 86390 1
301324 99301324 1001 86380 86390 1
301262 99301262 1001 86380 86390 1
301275 99301275 1001 86380 86390 1
301314 99301314 1001 86380 86390 1
301642 99301642 1001 86380 86390 1
301786 99301786 1001 86380 86390 1
301963 99301963 1001 86380 86390 1
302558 99302558 1001 86380 86390 1
303095 99303095 1001 86380 86390 1
303186 99303186 1001 86380 86390 1
302762 99302762 1001 86380 86390 1
302763 99302763 1001 86380 86390 1
303218 99303218 1001 86380 86390 1
303260 99303260 1001 86380 86390 1
303354 99303354 1001 86380 86390 1
303279 99303279 1001 86380 86390 1
303879 99303879 1001 86380 86390 1
303966 99303966 1001 86380 86390 1
303681 99303681 1001 86380 86390 1
303495 99303495 1001 86380 86390 1
303600 99303600 1001 86380 86390 1
304718 99304718 1001 86380 86390 1
304682 99304682 1001 86380 86390 1
304761 99304761 1001 86380 86390 1
304272 99304272 1001 86380 86390 1
304946 99304946 1001 86380 86390 1
304987 99304987 1001 86380 86390 1
304929 99304929 1001 86380 86390 1
305584 99305584 1001 86380 86390 1
305340 99305340 1001 86380 86390 1
500004 99500004 1001 86380 86390 1
500673 99500673 1001 86380 86390 1
500612 99500612 1001 86380 86390 1
500479 99500479 1001 86380 86390 1
500259 99500259 1001 86380 86390 1
500862 99500862 1001 86380 86390 1
500816 99500816 1001 86380 86390 1
501562 99501562 1001 86380 86390 1
501492 99501492 1001 86380 86390 1
501505 99501505 1001 86380 86390 1
501455 99501455 1001 86380 86390 1
501331 99501331 1001 86380 86390 1
501779 99501779 1001 86380 86390 1
502436 99502436 1001 86380 86390 1
502367 99502367 1001 86380 86390 1
502293 99502293 1001 86380 86390 1
502192 99502192 1001 86380 86390 1
501873 99501873 1001 86380 86390 1
502011 99502011 1001 86380 86390 1
502579 99502579 1001 86380 86390 1
503133 99503133 1001 86380 86390 1
503239 99503239 1001 86380 86390 1
502927 99502927 1001 86380 86390 1
502928 99502928 1001 86380 86390 1
502727 99502727 1001 86380 86390 1
503472 99503472 1001 86380 86390 1
503383 99503383 1001 86380 86390 1
503425 99503425 1001 86380 86390 1
503957 99503957 1001 86380 86390 1
503923 99503923 1001 86380 86390 1
503740 99503740 1001 86380 86390 1
503714 99503714 1001 86380 86390 1
503613 99503613 1001 86380 86390 1
504816 99504816 1001 86380 86390 1
504846 99504846 1001 86380 86390 1
504886 99504886 1001 86380 86390 1
504772 99504772 1001 86380 86390 1
504623 99504623 1001 86380 86390 1
504691 99504691 1001 86380 86390 1
504337 99504337 1001 86380 86390 1
504433 99504433 1001 86380 86390 1
505033 99505033 1001 86380 86390 1
505132 99505132 1001 86380 86390 1
505674 99505674 1001 86380 86390 1
505358 99505358 1001 86380 86390 1
505472 99505472 1001 86380 86390 1
505154 99505154 1001 86380 86390 1
505342 99505342 1001 86380 86390 1
506429 99506429 1001 86380 86390 1
506494 99506494 1001 86380 86390 1
506554 99506554 1001 86380 86390 1
506426 99506426 1001 86380 86390 1
506053 99506053 1001 86380 86390 1
506157 99506157 1001 86380 86390 1
506100 99506100 1001 86380 86390 1
506612 99506612 1001 86380 86390 1
506640 99506640 1001 86380 86390 1
506708 99506708 1001 86380 86390 1
507186 99507186 1001 86380 86390 1
506889 99506889 1001 86380 86390 1
508121 99508121 1001 86380 86390 1
508128 99508128 1001 86380 86390 1
507981 99507981 1001 86380 86390 1
507738 99507738 1001 86380 86390 1
509062 99509062 1001 86380 86390 1
508506 99508506 1001 86380 86390 1
509113 99509113 1001 86380 86390 1
509101 99509101 1001 86380 86390 1
509263 99509263 1001 86380 86390 1
509251 99509251 1001 86380 86390 1
509568 99509568 1001 86380 86390 1
509334 99509334 1001 86380 86390 1
509373 99509373 1001 86380 86390 1
509291 99509291 1001 86380 86390 1
509956 99509956 1001 86380 86390 1
509959 99509959 1001 86380 86390 1
509921 99509921 1001 86380 86390 1
510639 99510639 1001 86380 86390 1
510652 99510652 1001 86380 86390 1
510359 99510359 1001 86380 86390 1
510280 99510280 1001 86380 86390 1
510857 99510857 1001 86380 86390 1
510786 99510786 1001 86380 86390 1
511245 99511245 1001 86380 86390 1
511183 99511183 1001 86380 86390 1
511313 99511313 1001 86380 86390 1
511173 99511173 1001 86380 86390 1
510997 99510997 1001 86380 86390 1
511075 99511075 1001 86380 86390 1
511633 99511633 1001 86380 86390 1
511741 99511741 1001 86380 86390 1
512310 99512310 1001 86380 86390 1
512365 99512365 1001 86380 86390 1
512059 99512059 1001 86380 86390 1
511887 99511887 1001 86380 86390 1
512393 99512393 1001 86380 86390 1
512449 99512449 1001 86380 86390 1
513022 99513022 1001 86380 86390 1
512808 99512808 1001 86380 86390 1
512958 99512958 1001 86380 86390 1
512675 99512675 1001 86380 86390 1
512686 99512686 1001 86380 86390 1
512777 99512777 1001 86380 86390 1
513359 99513359 1001 86380 86390 1
513335 99513335 1001 86380 86390 1
513276 99513276 1001 86380 86390 1
513907 99513907 1001 86380 86390 1
513685 99513685 1001 86380 86390 1
513687 99513687 1001 86380 86390 1
513458 99513458 1001 86380 86390 1
513511 99513511 1001 86380 86390 1
514102 99514102 1001 86380 86390 1
514719 99514719 1001 86380 86390 1
514809 99514809 1001 86380 86390 1
514775 99514775 1001 86380 86390 1
514478 99514478 1001 86380 86390 1
514395 99514395 1001 86380 86390 1
514372 99514372 1001 86380 86390 1
515016 99515016 1001 86380 86390 1
515057 99515057 1001 86380 86390 1
515076 99515076 1001 86380 86390 1
515258 99515258 1001 86380 86390 1
515132 99515132 1001 86380 86390 1
515080 99515080 1001 86380 86390 1
515184 99515184 1001 86380 86390 1
515877 99515877 1001 86380 86390 1
515827 99515827 1001 86380 86390 1
515754 99515754 1001 86380 86390 1
515690 99515690 1001 86380 86390 1
515847 99515847 1001 86380 86390 1
516388 99516388 1001 86380 86390 1
516351 99516351 1001 86380 86390 1
516154 99516154 1001 86380 86390 1
516156 99516156 1001 86380 86390 1
516208 99516208 1001 86380 86390 1
516108 99516108 1001 86380 86390 1
515922 99515922 1001 86380 86390 1
515900 99515900 1001 86380 86390 1
517293 99517293 1001 86380 86390 1
517141 99517141 1001 86380 86390 1
517053 99517053 1001 86380 86390 1
517046 99517046 1001 86380 86390 1
517034 99517034 1001 86380 86390 1
516957 99516957 1001 86380 86390 1
516862 99516862 1001 86380 86390 1
517370 99517370 1001 86380 86390 1
517763 99517763 1001 86380 86390 1
517928 99517928 1001 86380 86390 1
517642 99517642 1001 86380 86390 1
518287 99518287 1001 86380 86390 1
518847 99518847 1001 86380 86390 1
518814 99518814 1001 86380 86390 1
518805 99518805 1001 86380 86390 1
518949 99518949 1001 86380 86390 1
518734 99518734 1001 86380 86390 1
518485 99518485 1001 86380 86390 1
518378 99518378 1001 86380 86390 1
519112 99519112 1001 86380 86390 1
519855 99519855 1001 86380 86390 1
520536 99520536 1001 86380 86390 1
520348 99520348 1001 86380 86390 1
520313 99520313 1001 86380 86390 1
520073 99520073 1001 86380 86390 1
520064 99520064 1001 86380 86390 1
520654 99520654 1001 86380 86390 1
521277 99521277 1001 86380 86390 1
521280 99521280 1001 86380 86390 1
521198 99521198 1001 86380 86390 1
520884 99520884 1001 86380 86390 1
520918 99520918 1001 86380 86390 1
520870 99520870 1001 86380 86390 1
521609 99521609 1001 86380 86390 1
521539 99521539 1001 86380 86390 1
522071 99522071 1001 86380 86390 1
521707 99521707 1001 86380 86390 1
521880 99521880 1001 86380 86390 1
522954 99522954 1001 86380 86390 1
522807 99522807 1001 86380 86390 1
522579 99522579 1001 86380 86390 1
522691 99522691 1001 86380 86390 1
523245 99523245 1001 86380 86390 1
523198 99523198 1001 86380 86390 1
523301 99523301 1001 86380 86390 1
523868 99523868 1001 86380 86390 1
523866 99523866 1001 86380 86390 1
523649 99523649 1001 86380 86390 1
523637 99523637 1001 86380 86390 1
523647 99523647 1001 86380 86390 1
523362 99523362 1001 86380 86390 1
524363 99524363 1001 86380 86390 1
524432 99524432 1001 86380 86390 1
524284 99524284 1001 86380 86390 1
524289 99524289 1001 86380 86390 1
524969 99524969 1001 86380 86390 1
525596 99525596 1001 86380 86390 1
525499 99525499 1001 86380 86390 1
525069 99525069 1001 86380 86390 1
525624 99525624 1001 86380 86390 1
526128 99526128 1001 86380 86390 1
526011 99526011 1001 86380 86390 1
526169 99526169 1001 86380 86390 1
526070 99526070 1001 86380 86390 1
525936 99525936 1001 86380 86390 1
525861 99525861 1001 86380 86390 1
526576 99526576 1001 86380 86390 1
527047 99527047 1001 86380 86390 1
527091 99527091 1001 86380 86390 1
526873 99526873 1001 86380 86390 1
527029 99527029 1001 86380 86390 1
526695 99526695 1001 86380 86390 1
526643 99526643 1001 86380 86390 1
527444 99527444 1001 86380 86390 1
527251 99527251 1001 86380 86390 1
528026 99528026 1001 86380 86390 1
527953 99527953 1001 86380 86390 1
527730 99527730 1001 86380 86390 1
527563 99527563 1001 86380 86390 1
528239 99528239 1001 86380 86390 1
528875 99528875 1001 86380 86390 1
528784 99528784 1001 86380 86390 1
528529 99528529 1001 86380 86390 1
528620 99528620 1001 86380 86390 1
528496 99528496 1001 86380 86390 1
529015 99529015 1001 86380 86390 1
529709 99529709 1001 86380 86390 1
529346 99529346 1001 86380 86390 1
529337 99529337 1001 86380 86390 1
529807 99529807 1001 86380 86390 1
529783 99529783 1001 86380 86390 1
530425 99530425 1001 86380 86390 1
530466 99530466 1001 86380 86390 1
530485 99530485 1001 86380 86390 1
530166 99530166 1001 86380 86390 1
530322 99530322 1001 86380 86390 1
530184 99530184 1001 86380 86390 1
530137 99530137 1001 86380 86390 1
530750 99530750 1001 86380 86390 1
531265 99531265 1001 86380 86390 1
531351 99531351 1001 86380 86390 1
531335 99531335 1001 86380 86390 1
530910 99530910 1001 86380 86390 1
531392 99531392 1001 86380 86390 1
532129 99532129 1001 86380 86390 1
532192 99532192 1001 86380 86390 1
531763 99531763 1001 86380 86390 1
532235 99532235 1001 86380 86390 1
532853 99532853 1001 86380 86390 1
532912 99532912 1001 86380 86390 1
532901 99532901 1001 86380 86390 1
532723 99532723 1001 86380 86390 1
532439 99532439 1001 86380 86390 1
533756 99533756 1001 86380 86390 1
533697 99533697 1001 86380 86390 1
533508 99533508 1001 86380 86390 1
533250 99533250 1001 86380 86390 1
533896 99533896 1001 86380 86390 1
534020 99534020 1001 86380 86390 1
534592 99534592 1001 86380 86390 1
534606 99534606 1001 86380 86390 1
534341 99534341 1001 86380 86390 1
534223 99534223 1001 86380 86390 1
534198 99534198 1001 86380 86390 1
534876 99534876 1001 86380 86390 1
534686 99534686 1001 86380 86390 1
534818 99534818 1001 86380 86390 1
535317 99535317 1001 86380 86390 1
535449 99535449 1001 86380 86390 1
535501 99535501 1001 86380 86390 1
535616 99535616 1001 86380 86390 1
536053 99536053 1001 86380 86390 1
535877 99535877 1001 86380 86390 1
535735 99535735 1001 86380 86390 1
535893 99535893 1001 86380 86390 1
536340 99536340 1001 86380 86390 1
537073 99537073 1001 86380 86390 1
537100 99537100 1001 86380 86390 1
537068 99537068 1001 86380 86390 1
537158 99537158 1001 86380 86390 1
536820 99536820 1001 86380 86390 1
536891 99536891 1001 86380 86390 1
537170 99537170 1001 86380 86390 1
537837 99537837 1001 86380 86390 1
537749 99537749 1001 86380 86390 1
537465 99537465 1001 86380 86390 1
538038 99538038 1001 86380 86390 1
538157 99538157 1001 86380 86390 1
538188 99538188 1001 86380 86390 1
538682 99538682 1001 86380 86390 1
538496 99538496 1001 86380 86390 1
538349 99538349 1001 86380 86390 1
538929 99538929 1001 86380 86390 1
538971 99538971 1001 86380 86390 1
538950 99538950 1001 86380 86390 1
539326 99539326 1001 86380 86390 1
539130 99539130 1001 86380 86390 1
540435 99540435 1001 86380 86390 1
540248 99540248 1001 86380 86390 1
540095 99540095 1001 86380 86390 1
540092 99540092 1001 86380 86390 1
539927 99539927 1001 86380 86390 1
539933 99539933 1001 86380 86390 1
540517 99540517 1001 86380 86390 1
539846 99539846 1001 86380 86390 1
540641 99540641 1001 86380 86390 1
540913 99540913 1001 86380 86390 1
540725 99540725 1001 86380 86390 1
540716 99540716 1001 86380 86390 1
540756 99540756 1001 86380 86390 1
540770 99540770 1001 86380 86390 1
541385 99541385 1001 86380 86390 1
541374 99541374 1001 86380 86390 1
541389 99541389 1001 86380 86390 1
541996 99541996 1001 86380 86390 1
542065 99542065 1001 86380 86390 1
541827 99541827 1001 86380 86390 1
541892 99541892 1001 86380 86390 1
541803 99541803 1001 86380 86390 1
541518 99541518 1001 86380 86390 1
541637 99541637 1001 86380 86390 1
542202 99542202 1001 86380 86390 1
542794 99542794 1001 86380 86390 1
542809 99542809 1001 86380 86390 1
542933 99542933 1001 86380 86390 1
542739 99542739 1001 86380 86390 1
542702 99542702 1001 86380 86390 1
542634 99542634 1001 86380 86390 1
542427 99542427 1001 86380 86390 1
543136 99543136 1001 86380 86390 1
542950 99542950 1001 86380 86390 1
543658 99543658 1001 86380 86390 1
543640 99543640 1001 86380 86390 1
543520 99543520 1001 86380 86390 1
543391 99543391 1001 86380 86390 1
543191 99543191 1001 86380 86390 1
543811 99543811 1001 86380 86390 1
543863 99543863 1001 86380 86390 1
544444 99544444 1001 86380 86390 1
544263 99544263 1001 86380 86390 1
544727 99544727 1001 86380 86390 1
544599 99544599 1001 86380 86390 1
544616 99544616 1001 86380 86390 1
417084 1131 1001 10800 11217 1
400684 99400684 1001 86380 86390 1
400766 99400766 1001 86380 86390 1
400852 99400852 1001 86380 86390 1
401132 99401132 1001 86380 86390 1
401107 99401107 1001 86380 86390 1
401506 99401506 1001 86380 86390 1
401511 99401511 1001 86380 86390 1
402554 99402554 1001 86380 86390 1
403066 99403066 1001 86380 86390 1
403264 99403264 1001 86380 86390 1
403793 99403793 1001 86380 86390 1
404078 99404078 1001 86380 86390 1
404115 99404115 1001 86380 86390 1
404520 99404520 1001 86380 86390 1
404701 99404701 1001 86380 86390 1
404971 99404971 1001 86380 86390 1
405196 99405196 1001 86380 86390 1
405236 99405236 1001 86380 86390 1
405372 99405372 1001 86380 86390 1
405739 99405739 1001 86380 86390 1
405869 99405869 1001 86380 86390 1
405976 99405976 1001 86380 86390 1
406252 99406252 1001 86380 86390 1
406302 99406302 1001 86380 86390 1
406969 99406969 1001 86380 86390 1
407057 99407057 1001 86380 86390 1
407496 99407496 1001 86380 86390 1
407541 99407541 1001 86380 86390 1
407776 99407776 1001 86380 86390 1
407858 99407858 1001 86380 86390 1
409064 99409064 1001 86380 86390 1
409296 99409296 1001 86380 86390 1
409546 99409546 1001 86380 86390 1
409621 99409621 1001 86380 86390 1
409723 99409723 1001 86380 86390 1
410154 99410154 1001 86380 86390 1
410376 99410376 1001 86380 86390 1
410411 99410411 1001 86380 86390 1
410410 99410410 1001 86380 86390 1
410587 99410587 1001 86380 86390 1
411000 99411000 1001 86380 86390 1
410968 99410968 1001 86380 86390 1
411231 99411231 1001 86380 86390 1
411285 99411285 1001 86380 86390 1
411320 99411320 1001 86380 86390 1
411510 99411510 1001 86380 86390 1
411555 99411555 1001 86380 86390 1
411758 99411758 1001 86380 86390 1
412000 99412000 1001 86380 86390 1
412135 99412135 1001 86380 86390 1
413143 99413143 1001 86380 86390 1
412992 99412992 1001 86380 86390 1
412607 99412607 1001 86380 86390 1
412749 99412749 1001 86380 86390 1
412555 99412555 1001 86380 86390 1
412815 99412815 1001 86380 86390 1
414059 99414059 1001 86380 86390 1
415000 99415000 1001 86380 86390 1
415222 99415222 1001 86380 86390 1
415038 99415038 1001 86380 86390 1
415109 99415109 1001 86380 86390 1
414221 99414221 1001 86380 86390 1
414413 99414413 1001 86380 86390 1
415641 99415641 1001 86380 86390 1
416819 99416819 1001 86380 86390 1
416926 99416926 1001 86380 86390 1
416005 99416005 1001 86380 86390 1
415835 99415835 1001 86380 86390 1
415964 99415964 1001 86380 86390 1
416102 99416102 1001 86380 86390 1
416047 99416047 1001 86380 86390 1
417181 99417181 1001 86380 86390 1
417274 99417274 1001 86380 86390 1
418619 99418619 1001 86380 86390 1
418656 99418656 1001 86380 86390 1
418424 99418424 1001 86380 86390 1
417692 99417692 1001 86380 86390 1
417704 99417704 1001 86380 86390 1
418845 99418845 1001 86380 86390 1
420387 99420387 1001 86380 86390 1
419546 99419546 1001 86380 86390 1
419576 99419576 1001 86380 86390 1
419365 99419365 1001 86380 86390 1
419227 99419227 1001 86380 86390 1
419373 99419373 1001 86380 86390 1
420708 99420708 1001 86380 86390 1
422068 99422068 1001 86380 86390 1
421467 99421467 1001 86380 86390 1
421120 99421120 1001 86380 86390 1
421089 99421089 1001 86380 86390 1
421135 99421135 1001 86380 86390 1
423457 99423457 1001 86380 86390 1
422550 99422550 1001 86380 86390 1
424017 99424017 1001 86380 86390 1
423888 99423888 1001 86380 86390 1
424110 99424110 1001 86380 86390 1
425088 99425088 1001 86380 86390 1
425109 99425109 1001 86380 86390 1
424736 99424736 1001 86380 86390 1
424626 99424626 1001 86380 86390 1
425804 99425804 1001 86380 86390 1
425735 99425735 1001 86380 86390 1
426876 99426876 1001 86380 86390 1
426299 99426299 1001 86380 86390 1
426684 99426684 1001 86380 86390 1
425904 99425904 1001 86380 86390 1
426040 99426040 1001 86380 86390 1
427241 99427241 1001 86380 86390 1
428515 99428515 1001 86380 86390 1
428182 99428182 1001 86380 86390 1
428053 99428053 1001 86380 86390 1
428813 99428813 1001 86380 86390 1
429102 99429102 1001 86380 86390 1
429161 99429161 1001 86380 86390 1
428930 99428930 1001 86380 86390 1
430088 99430088 1001 86380 86390 1
429307 99429307 1001 86380 86390 1
429425 99429425 1001 86380 86390 1
429308 99429308 1001 86380 86390 1
429216 99429216 1001 86380 86390 1
430511 99430511 1001 86380 86390 1
430447 99430447 1001 86380 86390 1
431935 99431935 1001 86380 86390 1
431922 99431922 1001 86380 86390 1
431560 99431560 1001 86380 86390 1
431615 99431615 1001 86380 86390 1
431642 99431642 1001 86380 86390 1
431649 99431649 1001 86380 86390 1
432470 99432470 1001 86380 86390 1
432142 99432142 1001 86380 86390 1
433436 99433436 1001 86380 86390 1
433437 99433437 1001 86380 86390 1
433638 99433638 1001 86380 86390 1
433593 99433593 1001 86380 86390 1
433507 99433507 1001 86380 86390 1
433232 99433232 1001 86380 86390 1
433977 99433977 1001 86380 86390 1
433806 99433806 1001 86380 86390 1
435070 99435070 1001 86380 86390 1
435241 99435241 1001 86380 86390 1
434971 99434971 1001 86380 86390 1
434989 99434989 1001 86380 86390 1
434963 99434963 1001 86380 86390 1
434734 99434734 1001 86380 86390 1
434335 99434335 1001 86380 86390 1
435552 99435552 1001 86380 86390 1
437018 99437018 1001 86380 86390 1
436304 99436304 1001 86380 86390 1
436005 99436005 1001 86380 86390 1
437258 99437258 1001 86380 86390 1
437344 99437344 1001 86380 86390 1
437186 99437186 1001 86380 86390 1
300602 99300602 1001 86380 86390 1
300707 99300707 1001 86380 86390 1
300650 99300650 1001 86380 86390 1
300306 99300306 1001 86380 86390 1
300242 99300242 1001 86380 86390 1
300929 99300929 1001 86380 86390 1
300748 99300748 1001 86380 86390 1
300965 99300965 1001 86380 86390 1
301585 99301585 1001 86380 86390 1
301663 99301663 1001 86380 86390 1
301639 99301639 1001 86380 86390 1
302226 99302226 1001 86380 86390 1
302195 99302195 1001 86380 86390 1
302221 99302221 1001 86380 86390 1
302117 99302117 1001 86380 86390 1
302067 99302067 1001 86380 86390 1
301815 99301815 1001 86380 86390 1
303158 99303158 1001 86380 86390 1
303031 99303031 1001 86380 86390 1
303127 99303127 1001 86380 86390 1
302915 99302915 1001 86380 86390 1
302832 99302832 1001 86380 86390 1
302615 99302615 1001 86380 86390 1
302589 99302589 1001 86380 86390 1
302595 99302595 1001 86380 86390 1
303283 99303283 1001 86380 86390 1
303389 99303389 1001 86380 86390 1
303275 99303275 1001 86380 86390 1
303831 99303831 1001 86380 86390 1
303888 99303888 1001 86380 86390 1
303914 99303914 1001 86380 86390 1
303790 99303790 1001 86380 86390 1
303813 99303813 1001 86380 86390 1
304120 99304120 1001 86380 86390 1
304060 99304060 1001 86380 86390 1
304371 99304371 1001 86380 86390 1
304294 99304294 1001 86380 86390 1
305026 99305026 1001 86380 86390 1
305554 99305554 1001 86380 86390 1
305415 99305415 1001 86380 86390 1
305404 99305404 1001 86380 86390 1
305295 99305295 1001 86380 86390 1
305263 99305263 1001 86380 86390 1
305173 99305173 1001 86380 86390 1
500802 99500802 1001 86380 86390 1
500937 99500937 1001 86380 86390 1
501499 99501499 1001 86380 86390 1
501518 99501518 1001 86380 86390 1
501467 99501467 1001 86380 86390 1
501359 99501359 1001 86380 86390 1
501269 99501269 1001 86380 86390 1
501108 99501108 1001 86380 86390 1
501830 99501830 1001 86380 86390 1
501792 99501792 1001 86380 86390 1
502101 99502101 1001 86380 86390 1
501914 99501914 1001 86380 86390 1
502609 99502609 1001 86380 86390 1
502650 99502650 1001 86380 86390 1
503163 99503163 1001 86380 86390 1
503193 99503193 1001 86380 86390 1
503172 99503172 1001 86380 86390 1
503061 99503061 1001 86380 86390 1
503322 99503322 1001 86380 86390 1
503361 99503361 1001 86380 86390 1
503482 99503482 1001 86380 86390 1
504084 99504084 1001 86380 86390 1
504094 99504094 1001 86380 86390 1
504728 99504728 1001 86380 86390 1
504449 99504449 1001 86380 86390 1
504996 99504996 1001 86380 86390 1
504988 99504988 1001 86380 86390 1
505015 99505015 1001 86380 86390 1
505576 99505576 1001 86380 86390 1
505385 99505385 1001 86380 86390 1
505424 99505424 1001 86380 86390 1
505523 99505523 1001 86380 86390 1
505347 99505347 1001 86380 86390 1
505302 99505302 1001 86380 86390 1
505865 99505865 1001 86380 86390 1
506431 99506431 1001 86380 86390 1
506333 99506333 1001 86380 86390 1
506359 99506359 1001 86380 86390 1
506386 99506386 1001 86380 86390 1
506110 99506110 1001 86380 86390 1
506033 99506033 1001 86380 86390 1
506692 99506692 1001 86380 86390 1
507368 99507368 1001 86380 86390 1
507016 99507016 1001 86380 86390 1
507429 99507429 1001 86380 86390 1
508080 99508080 1001 86380 86390 1
507845 99507845 1001 86380 86390 1
507745 99507745 1001 86380 86390 1
507635 99507635 1001 86380 86390 1
507754 99507754 1001 86380 86390 1
508306 99508306 1001 86380 86390 1
508371 99508371 1001 86380 86390 1
508801 99508801 1001 86380 86390 1
509124 99509124 1001 86380 86390 1
509231 99509231 1001 86380 86390 1
509236 99509236 1001 86380 86390 1
509762 99509762 1001 86380 86390 1
509618 99509618 1001 86380 86390 1
509607 99509607 1001 86380 86390 1
509574 99509574 1001 86380 86390 1
509575 99509575 1001 86380 86390 1
509409 99509409 1001 86380 86390 1
509485 99509485 1001 86380 86390 1
510030 99510030 1001 86380 86390 1
509999 99509999 1001 86380 86390 1
510519 99510519 1001 86380 86390 1
510112 99510112 1001 86380 86390 1
510889 99510889 1001 86380 86390 1
511448 99511448 1001 86380 86390 1
511327 99511327 1001 86380 86390 1
511229 99511229 1001 86380 86390 1
511048 99511048 1001 86380 86390 1
510968 99510968 1001 86380 86390 1
510994 99510994 1001 86380 86390 1
511623 99511623 1001 86380 86390 1
511585 99511585 1001 86380 86390 1
512307 99512307 1001 86380 86390 1
512122 99512122 1001 86380 86390 1
511768 99511768 1001 86380 86390 1
513175 99513175 1001 86380 86390 1
512871 99512871 1001 86380 86390 1
512959 99512959 1001 86380 86390 1
512653 99512653 1001 86380 86390 1
512692 99512692 1001 86380 86390 1
512775 99512775 1001 86380 86390 1
513390 99513390 1001 86380 86390 1
513224 99513224 1001 86380 86390 1
513968 99513968 1001 86380 86390 1
513844 99513844 1001 86380 86390 1
513748 99513748 1001 86380 86390 1
513790 99513790 1001 86380 86390 1
513640 99513640 1001 86380 86390 1
513543 99513543 1001 86380 86390 1
513480 99513480 1001 86380 86390 1
514222 99514222 1001 86380 86390 1
514068 99514068 1001 86380 86390 1
514769 99514769 1001 86380 86390 1
514749 99514749 1001 86380 86390 1
514543 99514543 1001 86380 86390 1
514443 99514443 1001 86380 86390 1
514247 99514247 1001 86380 86390 1
515374 99515374 1001 86380 86390 1
515336 99515336 1001 86380 86390 1
515351 99515351 1001 86380 86390 1
515300 99515300 1001 86380 86390 1
515321 99515321 1001 86380 86390 1
515092 99515092 1001 86380 86390 1
515074 99515074 1001 86380 86390 1
516372 99516372 1001 86380 86390 1
516021 99516021 1001 86380 86390 1
516701 99516701 1001 86380 86390 1
517160 99517160 1001 86380 86390 1
517012 99517012 1001 86380 86390 1
516811 99516811 1001 86380 86390 1
517528 99517528 1001 86380 86390 1
518100 99518100 1001 86380 86390 1
518082 99518082 1001 86380 86390 1
517881 99517881 1001 86380 86390 1
518187 99518187 1001 86380 86390 1
518333 99518333 1001 86380 86390 1
518735 99518735 1001 86380 86390 1
518512 99518512 1001 86380 86390 1
518450 99518450 1001 86380 86390 1
518569 99518569 1001 86380 86390 1
518427 99518427 1001 86380 86390 1
518376 99518376 1001 86380 86390 1
518520 99518520 1001 86380 86390 1
519019 99519019 1001 86380 86390 1
519672 99519672 1001 86380 86390 1
519543 99519543 1001 86380 86390 1
519569 99519569 1001 86380 86390 1
519484 99519484 1001 86380 86390 1
519366 99519366 1001 86380 86390 1
519294 99519294 1001 86380 86390 1
519979 99519979 1001 86380 86390 1
519852 99519852 1001 86380 86390 1
519936 99519936 1001 86380 86390 1
520637 99520637 1001 86380 86390 1
520432 99520432 1001 86380 86390 1
520790 99520790 1001 86380 86390 1
521116 99521116 1001 86380 86390 1
521004 99521004 1001 86380 86390 1
521035 99521035 1001 86380 86390 1
520985 99520985 1001 86380 86390 1
522099 99522099 1001 86380 86390 1
522267 99522267 1001 86380 86390 1
522251 99522251 1001 86380 86390 1
522124 99522124 1001 86380 86390 1
521983 99521983 1001 86380 86390 1
521891 99521891 1001 86380 86390 1
521794 99521794 1001 86380 86390 1
521799 99521799 1001 86380 86390 1
522317 99522317 1001 86380 86390 1
522330 99522330 1001 86380 86390 1
522429 99522429 1001 86380 86390 1
522784 99522784 1001 86380 86390 1
522767 99522767 1001 86380 86390 1
522769 99522769 1001 86380 86390 1
522620 99522620 1001 86380 86390 1
523242 99523242 1001 86380 86390 1
523839 99523839 1001 86380 86390 1
523662 99523662 1001 86380 86390 1
523733 99523733 1001 86380 86390 1
523630 99523630 1001 86380 86390 1
523673 99523673 1001 86380 86390 1
523352 99523352 1001 86380 86390 1
524004 99524004 1001 86380 86390 1
524534 99524534 1001 86380 86390 1
524157 99524157 1001 86380 86390 1
524936 99524936 1001 86380 86390 1
524830 99524830 1001 86380 86390 1
525467 99525467 1001 86380 86390 1
525292 99525292 1001 86380 86390 1
525377 99525377 1001 86380 86390 1
525060 99525060 1001 86380 86390 1
525611 99525611 1001 86380 86390 1
525742 99525742 1001 86380 86390 1
526117 99526117 1001 86380 86390 1
526055 99526055 1001 86380 86390 1
525893 99525893 1001 86380 86390 1
525891 99525891 1001 86380 86390 1
526580 99526580 1001 86380 86390 1
526624 99526624 1001 86380 86390 1
527079 99527079 1001 86380 86390 1
526840 99526840 1001 86380 86390 1
526637 99526637 1001 86380 86390 1
527266 99527266 1001 86380 86390 1
527938 99527938 1001 86380 86390 1
527877 99527877 1001 86380 86390 1
527930 99527930 1001 86380 86390 1
527762 99527762 1001 86380 86390 1
527868 99527868 1001 86380 86390 1
527626 99527626 1001 86380 86390 1
527556 99527556 1001 86380 86390 1
528768 99528768 1001 86380 86390 1
528770 99528770 1001 86380 86390 1
528528 99528528 1001 86380 86390 1
528541 99528541 1001 86380 86390 1
528437 99528437 1001 86380 86390 1
528324 99528324 1001 86380 86390 1
529615 99529615 1001 86380 86390 1
529621 99529621 1001 86380 86390 1
529545 99529545 1001 86380 86390 1
529514 99529514 1001 86380 86390 1
529415 99529415 1001 86380 86390 1
529469 99529469 1001 86380 86390 1
529186 99529186 1001 86380 86390 1
529297 99529297 1001 86380 86390 1
529830 99529830 1001 86380 86390 1
529876 99529876 1001 86380 86390 1
529799 99529799 1001 86380 86390 1
529879 99529879 1001 86380 86390 1
530401 99530401 1001 86380 86390 1
530205 99530205 1001 86380 86390 1
530298 99530298 1001 86380 86390 1
530235 99530235 1001 86380 86390 1
531225 99531225 1001 86380 86390 1
531186 99531186 1001 86380 86390 1
530810 99530810 1001 86380 86390 1
530943 99530943 1001 86380 86390 1
531561 99531561 1001 86380 86390 1
531536 99531536 1001 86380 86390 1
531446 99531446 1001 86380 86390 1
531564 99531564 1001 86380 86390 1
532103 99532103 1001 86380 86390 1
531984 99531984 1001 86380 86390 1
531732 99531732 1001 86380 86390 1
531617 99531617 1001 86380 86390 1
532323 99532323 1001 86380 86390 1
532840 99532840 1001 86380 86390 1
532540 99532540 1001 86380 86390 1
532614 99532614 1001 86380 86390 1
533538 99533538 1001 86380 86390 1
533328 99533328 1001 86380 86390 1
533443 99533443 1001 86380 86390 1
533967 99533967 1001 86380 86390 1
533890 99533890 1001 86380 86390 1
534492 99534492 1001 86380 86390 1
534291 99534291 1001 86380 86390 1
534371 99534371 1001 86380 86390 1
534179 99534179 1001 86380 86390 1
534097 99534097 1001 86380 86390 1
534866 99534866 1001 86380 86390 1
535333 99535333 1001 86380 86390 1
535365 99535365 1001 86380 86390 1
535241 99535241 1001 86380 86390 1
535132 99535132 1001 86380 86390 1
535145 99535145 1001 86380 86390 1
536235 99536235 1001 86380 86390 1
536250 99536250 1001 86380 86390 1
536315 99536315 1001 86380 86390 1
536292 99536292 1001 86380 86390 1
536117 99536117 1001 86380 86390 1
536992 99536992 1001 86380 86390 1
536875 99536875 1001 86380 86390 1
537242 99537242 1001 86380 86390 1
537306 99537306 1001 86380 86390 1
537322 99537322 1001 86380 86390 1
537646 99537646 1001 86380 86390 1
537686 99537686 1001 86380 86390 1
537401 99537401 1001 86380 86390 1
538158 99538158 1001 86380 86390 1
538622 99538622 1001 86380 86390 1
538715 99538715 1001 86380 86390 1
538666 99538666 1001 86380 86390 1
538722 99538722 1001 86380 86390 1
538414 99538414 1001 86380 86390 1
538384 99538384 1001 86380 86390 1
539149 99539149 1001 86380 86390 1
539188 99539188 1001 86380 86390 1
539039 99539039 1001 86380 86390 1
539069 99539069 1001 86380 86390 1
539810 99539810 1001 86380 86390 1
539948 99539948 1001 86380 86390 1
541128 99541128 1001 86380 86390 1
540929 99540929 1001 86380 86390 1
540968 99540968 1001 86380 86390 1
540871 99540871 1001 86380 86390 1
541342 99541342 1001 86380 86390 1
541396 99541396 1001 86380 86390 1
541314 99541314 1001 86380 86390 1
541942 99541942 1001 86380 86390 1
542028 99542028 1001 86380 86390 1
541751 99541751 1001 86380 86390 1
541729 99541729 1001 86380 86390 1
541580 99541580 1001 86380 86390 1
541600 99541600 1001 86380 86390 1
541523 99541523 1001 86380 86390 1
542797 99542797 1001 86380 86390 1
542849 99542849 1001 86380 86390 1
542415 99542415 1001 86380 86390 1
542409 99542409 1001 86380 86390 1
543524 99543524 1001 86380 86390 1
543331 99543331 1001 86380 86390 1
543207 99543207 1001 86380 86390 1
543173 99543173 1001 86380 86390 1
543846 99543846 1001 86380 86390 1
543862 99543862 1001 86380 86390 1
543866 99543866 1001 86380 86390 1
544421 99544421 1001 86380 86390 1
544455 99544455 1001 86380 86390 1
544210 99544210 1001 86380 86390 1
544253 99544253 1001 86380 86390 1
407712 362 1001 59760 61017 1
528312 852 1002 48338 59951 1
525528 604 1001 60251 60550 1
400102 99400102 1001 86380 86390 1
400308 99400308 1001 86380 86390 1
400507 99400507 1001 86380 86390 1
400775 99400775 1001 86380 86390 1
400938 99400938 1001 86380 86390 1
401123 99401123 1001 86380 86390 1
401410 99401410 1001 86380 86390 1
402273 99402273 1001 86380 86390 1
402319 99402319 1001 86380 86390 1
403185 99403185 1001 86380 86390 1
404153 99404153 1001 86380 86390 1
405232 99405232 1001 86380 86390 1
405502 99405502 1001 86380 86390 1
405942 99405942 1001 86380 86390 1
406139 99406139 1001 86380 86390 1
406105 99406105 1001 86380 86390 1
406402 99406402 1001 86380 86390 1
406506 99406506 1001 86380 86390 1
406731 99406731 1001 86380 86390 1
406689 99406689 1001 86380 86390 1
407506 99407506 1001 86380 86390 1
408151 99408151 1001 86380 86390 1
408282 99408282 1001 86380 86390 1
408915 99408915 1001 86380 86390 1
408971 99408971 1001 86380 86390 1
409353 99409353 1001 86380 86390 1
409527 99409527 1001 86380 86390 1
410488 99410488 1001 86380 86390 1
411098 99411098 1001 86380 86390 1
411153 99411153 1001 86380 86390 1
411705 99411705 1001 86380 86390 1
411986 99411986 1001 86380 86390 1
412168 99412168 1001 86380 86390 1
412188 99412188 1001 86380 86390 1
412366 99412366 1001 86380 86390 1
412909 99412909 1001 86380 86390 1
413043 99413043 1001 86380 86390 1
413049 99413049 1001 86380 86390 1
413154 99413154 1001 86380 86390 1
413287 99413287 1001 86380 86390 1
412526 99412526 1001 86380 86390 1
414088 99414088 1001 86380 86390 1
414097 99414097 1001 86380 86390 1
414023 99414023 1001 86380 86390 1
414076 99414076 1001 86380 86390 1
413830 99413830 1001 86380 86390 1
415269 99415269 1001 86380 86390 1
415086 99415086 1001 86380 86390 1
414751 99414751 1001 86380 86390 1
414406 99414406 1001 86380 86390 1
414123 99414123 1001 86380 86390 1
414234 99414234 1001 86380 86390 1
414312 99414312 1001 86380 86390 1
414419 99414419 1001 86380 86390 1
415505 99415505 1001 86380 86390 1
415555 99415555 1001 86380 86390 1
415541 99415541 1001 86380 86390 1
416637 99416637 1001 86380 86390 1
416687 99416687 1001 86380 86390 1
416607 99416607 1001 86380 86390 1
416233 99416233 1001 86380 86390 1
416483 99416483 1001 86380 86390 1
416572 99416572 1001 86380 86390 1
416247 99416247 1001 86380 86390 1
415888 99415888 1001 86380 86390 1
415930 99415930 1001 86380 86390 1
417193 99417193 1001 86380 86390 1
417445 99417445 1001 86380 86390 1
417427 99417427 1001 86380 86390 1
417420 99417420 1001 86380 86390 1
418625 99418625 1001 86380 86390 1
418593 99418593 1001 86380 86390 1
418199 99418199 1001 86380 86390 1
419092 99419092 1001 86380 86390 1
420276 99420276 1001 86380 86390 1
419701 99419701 1001 86380 86390 1
420011 99420011 1001 86380 86390 1
419322 99419322 1001 86380 86390 1
420449 99420449 1001 86380 86390 1
420688 99420688 1001 86380 86390 1
421717 99421717 1001 86380 86390 1
421720 99421720 1001 86380 86390 1
421318 99421318 1001 86380 86390 1
421277 99421277 1001 86380 86390 1
420915 99420915 1001 86380 86390 1
421148 99421148 1001 86380 86390 1
423689 99423689 1001 86380 86390 1
423558 99423558 1001 86380 86390 1
423499 99423499 1001 86380 86390 1
423057 99423057 1001 86380 86390 1
422663 99422663 1001 86380 86390 1
422547 99422547 1001 86380 86390 1
423845 99423845 1001 86380 86390 1
423857 99423857 1001 86380 86390 1
425276 99425276 1001 86380 86390 1
425009 99425009 1001 86380 86390 1
425207 99425207 1001 86380 86390 1
425120 99425120 1001 86380 86390 1
424761 99424761 1001 86380 86390 1
424913 99424913 1001 86380 86390 1
424973 99424973 1001 86380 86390 1
424364 99424364 1001 86380 86390 1
424271 99424271 1001 86380 86390 1
425778 99425778 1001 86380 86390 1
425719 99425719 1001 86380 86390 1
426764 99426764 1001 86380 86390 1
426824 99426824 1001 86380 86390 1
427087 99427087 1001 86380 86390 1
426690 99426690 1001 86380 86390 1
426067 99426067 1001 86380 86390 1
425950 99425950 1001 86380 86390 1
425853 99425853 1001 86380 86390 1
425932 99425932 1001 86380 86390 1
427200 99427200 1001 86380 86390 1
427127 99427127 1001 86380 86390 1
428353 99428353 1001 86380 86390 1
428127 99428127 1001 86380 86390 1
428081 99428081 1001 86380 86390 1
427995 99427995 1001 86380 86390 1
427794 99427794 1001 86380 86390 1
428876 99428876 1001 86380 86390 1
428924 99428924 1001 86380 86390 1
428863 99428863 1001 86380 86390 1
430341 99430341 1001 86380 86390 1
430343 99430343 1001 86380 86390 1
429976 99429976 1001 86380 86390 1
429503 99429503 1001 86380 86390 1
429254 99429254 1001 86380 86390 1
429209 99429209 1001 86380 86390 1
429353 99429353 1001 86380 86390 1
429192 99429192 1001 86380 86390 1
430737 99430737 1001 86380 86390 1
430395 99430395 1001 86380 86390 1
430526 99430526 1001 86380 86390 1
431705 99431705 1001 86380 86390 1
431582 99431582 1001 86380 86390 1
431180 99431180 1001 86380 86390 1
430966 99430966 1001 86380 86390 1
432409 99432409 1001 86380 86390 1
432195 99432195 1001 86380 86390 1
433486 99433486 1001 86380 86390 1
433696 99433696 1001 86380 86390 1
432954 99432954 1001 86380 86390 1
434004 99434004 1001 86380 86390 1
435260 99435260 1001 86380 86390 1
434708 99434708 1001 86380 86390 1
434826 99434826 1001 86380 86390 1
434631 99434631 1001 86380 86390 1
434433 99434433 1001 86380 86390 1
434366 99434366 1001 86380 86390 1
435576 99435576 1001 86380 86390 1
435783 99435783 1001 86380 86390 1
437107 99437107 1001 86380 86390 1
436948 99436948 1001 86380 86390 1
436433 99436433 1001 86380 86390 1
436412 99436412 1001 86380 86390 1
436066 99436066 1001 86380 86390 1
436208 99436208 1001 86380 86390 1
436330 99436330 1001 86380 86390 1
436335 99436335 1001 86380 86390 1
300696 99300696 1001 86380 86390 1
300604 99300604 1001 86380 86390 1
300553 99300553 1001 86380 86390 1
300546 99300546 1001 86380 86390 1
300392 99300392 1001 86380 86390 1
300178 99300178 1001 86380 86390 1
300141 99300141 1001 86380 86390 1
300771 99300771 1001 86380 86390 1
301384 99301384 1001 86380 86390 1
301221 99301221 1001 86380 86390 1
301073 99301073 1001 86380 86390 1
301658 99301658 1001 86380 86390 1
301692 99301692 1001 86380 86390 1
302348 99302348 1001 86380 86390 1
302286 99302286 1001 86380 86390 1
302123 99302123 1001 86380 86390 1
302020 99302020 1001 86380 86390 1
302027 99302027 1001 86380 86390 1
301788 99301788 1001 86380 86390 1
301818 99301818 1001 86380 86390 1
302418 99302418 1001 86380 86390 1
302450 99302450 1001 86380 86390 1
302492 99302492 1001 86380 86390 1
303169 99303169 1001 86380 86390 1
303176 99303176 1001 86380 86390 1
303088 99303088 1001 86380 86390 1
303198 99303198 1001 86380 86390 1
303013 99303013 1001 86380 86390 1
303103 99303103 1001 86380 86390 1
302886 99302886 1001 86380 86390 1
302913 99302913 1001 86380 86390 1
302953 99302953 1001 86380 86390 1
302850 99302850 1001 86380 86390 1
302696 99302696 1001 86380 86390 1
302737 99302737 1001 86380 86390 1
302609 99302609 1001 86380 86390 1
303387 99303387 1001 86380 86390 1
303236 99303236 1001 86380 86390 1
303838 99303838 1001 86380 86390 1
303816 99303816 1001 86380 86390 1
303739 99303739 1001 86380 86390 1
303448 99303448 1001 86380 86390 1
303829 99303829 1001 86380 86390 1
304114 99304114 1001 86380 86390 1
304812 99304812 1001 86380 86390 1
304715 99304715 1001 86380 86390 1
304653 99304653 1001 86380 86390 1
304582 99304582 1001 86380 86390 1
304508 99304508 1001 86380 86390 1
304613 99304613 1001 86380 86390 1
304390 99304390 1001 86380 86390 1
304924 99304924 1001 86380 86390 1
304991 99304991 1001 86380 86390 1
305020 99305020 1001 86380 86390 1
305580 99305580 1001 86380 86390 1
305581 99305581 1001 86380 86390 1
305460 99305460 1001 86380 86390 1
305414 99305414 1001 86380 86390 1
305137 99305137 1001 86380 86390 1
305074 99305074 1001 86380 86390 1
500084 99500084 1001 86380 86390 1
500810 99500810 1001 86380 86390 1
500751 99500751 1001 86380 86390 1
500430 99500430 1001 86380 86390 1
500968 99500968 1001 86380 86390 1
500963 99500963 1001 86380 86390 1
501460 99501460 1001 86380 86390 1
501397 99501397 1001 86380 86390 1
501218 99501218 1001 86380 86390 1
501181 99501181 1001 86380 86390 1
502546 99502546 1001 86380 86390 1
502523 99502523 1001 86380 86390 1
503273 99503273 1001 86380 86390 1
503214 99503214 1001 86380 86390 1
503075 99503075 1001 86380 86390 1
503050 99503050 1001 86380 86390 1
503056 99503056 1001 86380 86390 1
502842 99502842 1001 86380 86390 1
502743 99502743 1001 86380 86390 1
503454 99503454 1001 86380 86390 1
503964 99503964 1001 86380 86390 1
503760 99503760 1001 86380 86390 1
503568 99503568 1001 86380 86390 1
504907 99504907 1001 86380 86390 1
504935 99504935 1001 86380 86390 1
505553 99505553 1001 86380 86390 1
505504 99505504 1001 86380 86390 1
505388 99505388 1001 86380 86390 1
505365 99505365 1001 86380 86390 1
505223 99505223 1001 86380 86390 1
505975 99505975 1001 86380 86390 1
505861 99505861 1001 86380 86390 1
505855 99505855 1001 86380 86390 1
506558 99506558 1001 86380 86390 1
506442 99506442 1001 86380 86390 1
506495 99506495 1001 86380 86390 1
506283 99506283 1001 86380 86390 1
506723 99506723 1001 86380 86390 1
506815 99506815 1001 86380 86390 1
506822 99506822 1001 86380 86390 1
506979 99506979 1001 86380 86390 1
506993 99506993 1001 86380 86390 1
508162 99508162 1001 86380 86390 1
508233 99508233 1001 86380 86390 1
507973 99507973 1001 86380 86390 1
507650 99507650 1001 86380 86390 1
508974 99508974 1001 86380 86390 1
509043 99509043 1001 86380 86390 1
509056 99509056 1001 86380 86390 1
508731 99508731 1001 86380 86390 1
508669 99508669 1001 86380 86390 1
509198 99509198 1001 86380 86390 1
509808 99509808 1001 86380 86390 1
509660 99509660 1001 86380 86390 1
509687 99509687 1001 86380 86390 1
509365 99509365 1001 86380 86390 1
510059 99510059 1001 86380 86390 1
509931 99509931 1001 86380 86390 1
510088 99510088 1001 86380 86390 1
509986 99509986 1001 86380 86390 1
510548 99510548 1001 86380 86390 1
510680 99510680 1001 86380 86390 1
510686 99510686 1001 86380 86390 1
510399 99510399 1001 86380 86390 1
510119 99510119 1001 86380 86390 1
510154 99510154 1001 86380 86390 1
510182 99510182 1001 86380 86390 1
510841 99510841 1001 86380 86390 1
510790 99510790 1001 86380 86390 1
511530 99511530 1001 86380 86390 1
511348 99511348 1001 86380 86390 1
511337 99511337 1001 86380 86390 1
511555 99511555 1001 86380 86390 1
511610 99511610 1001 86380 86390 1
512350 99512350 1001 86380 86390 1
511839 99511839 1001 86380 86390 1
511964 99511964 1001 86380 86390 1
512414 99512414 1001 86380 86390 1
512403 99512403 1001 86380 86390 1
512502 99512502 1001 86380 86390 1
513091 99513091 1001 86380 86390 1
512755 99512755 1001 86380 86390 1
512616 99512616 1001 86380 86390 1
512642 99512642 1001 86380 86390 1
512617 99512617 1001 86380 86390 1
513929 99513929 1001 86380 86390 1
513866 99513866 1001 86380 86390 1
513832 99513832 1001 86380 86390 1
513836 99513836 1001 86380 86390 1
513821 99513821 1001 86380 86390 1
513466 99513466 1001 86380 86390 1
513572 99513572 1001 86380 86390 1
514236 99514236 1001 86380 86390 1
514207 99514207 1001 86380 86390 1
514657 99514657 1001 86380 86390 1
514800 99514800 1001 86380 86390 1
514847 99514847 1001 86380 86390 1
514521 99514521 1001 86380 86390 1
514387 99514387 1001 86380 86390 1
514375 99514375 1001 86380 86390 1
514415 99514415 1001 86380 86390 1
514248 99514248 1001 86380 86390 1
515023 99515023 1001 86380 86390 1
514987 99514987 1001 86380 86390 1
515617 99515617 1001 86380 86390 1
515462 99515462 1001 86380 86390 1
515247 99515247 1001 86380 86390 1
515868 99515868 1001 86380 86390 1
515715 99515715 1001 86380 86390 1
516444 99516444 1001 86380 86390 1
516187 99516187 1001 86380 86390 1
516030 99516030 1001 86380 86390 1
516056 99516056 1001 86380 86390 1
516559 99516559 1001 86380 86390 1
516590 99516590 1001 86380 86390 1
516557 99516557 1001 86380 86390 1
517287 99517287 1001 86380 86390 1
517065 99517065 1001 86380 86390 1
517049 99517049 1001 86380 86390 1
516902 99516902 1001 86380 86390 1
517392 99517392 1001 86380 86390 1
517342 99517342 1001 86380 86390 1
517965 99517965 1001 86380 86390 1
518081 99518081 1001 86380 86390 1
517911 99517911 1001 86380 86390 1
517784 99517784 1001 86380 86390 1
517725 99517725 1001 86380 86390 1
517601 99517601 1001 86380 86390 1
518291 99518291 1001 86380 86390 1
518202 99518202 1001 86380 86390 1
518920 99518920 1001 86380 86390 1
518720 99518720 1001 86380 86390 1
518762 99518762 1001 86380 86390 1
518712 99518712 1001 86380 86390 1
518687 99518687 1001 86380 86390 1
518432 99518432 1001 86380 86390 1
518563 99518563 1001 86380 86390 1
518479 99518479 1001 86380 86390 1
519038 99519038 1001 86380 86390 1
519057 99519057 1001 86380 86390 1
519020 99519020 1001 86380 86390 1
519685 99519685 1001 86380 86390 1
519737 99519737 1001 86380 86390 1
519617 99519617 1001 86380 86390 1
519200 99519200 1001 86380 86390 1
519903 99519903 1001 86380 86390 1
520013 99520013 1001 86380 86390 1
519884 99519884 1001 86380 86390 1
520474 99520474 1001 86380 86390 1
520539 99520539 1001 86380 86390 1
520503 99520503 1001 86380 86390 1
520628 99520628 1001 86380 86390 1
520344 99520344 1001 86380 86390 1
520793 99520793 1001 86380 86390 1
520819 99520819 1001 86380 86390 1
521287 99521287 1001 86380 86390 1
521068 99521068 1001 86380 86390 1
521173 99521173 1001 86380 86390 1
521243 99521243 1001 86380 86390 1
521206 99521206 1001 86380 86390 1
521258 99521258 1001 86380 86390 1
520881 99520881 1001 86380 86390 1
521608 99521608 1001 86380 86390 1
521469 99521469 1001 86380 86390 1
522220 99522220 1001 86380 86390 1
522085 99522085 1001 86380 86390 1
521788 99521788 1001 86380 86390 1
521848 99521848 1001 86380 86390 1
522394 99522394 1001 86380 86390 1
522443 99522443 1001 86380 86390 1
522975 99522975 1001 86380 86390 1
522731 99522731 1001 86380 86390 1
522792 99522792 1001 86380 86390 1
522885 99522885 1001 86380 86390 1
522584 99522584 1001 86380 86390 1
522612 99522612 1001 86380 86390 1
523310 99523310 1001 86380 86390 1
523195 99523195 1001 86380 86390 1
523138 99523138 1001 86380 86390 1
523914 99523914 1001 86380 86390 1
523558 99523558 1001 86380 86390 1
524628 99524628 1001 86380 86390 1
524768 99524768 1001 86380 86390 1
524746 99524746 1001 86380 86390 1
524473 99524473 1001 86380 86390 1
524411 99524411 1001 86380 86390 1
524418 99524418 1001 86380 86390 1
524214 99524214 1001 86380 86390 1
524293 99524293 1001 86380 86390 1
524309 99524309 1001 86380 86390 1
524850 99524850 1001 86380 86390 1
524958 99524958 1001 86380 86390 1
525581 99525581 1001 86380 86390 1
525352 99525352 1001 86380 86390 1
525132 99525132 1001 86380 86390 1
525179 99525179 1001 86380 86390 1
526294 99526294 1001 86380 86390 1
526100 99526100 1001 86380 86390 1
526182 99526182 1001 86380 86390 1
526108 99526108 1001 86380 86390 1
526084 99526084 1001 86380 86390 1
525863 99525863 1001 86380 86390 1
526566 99526566 1001 86380 86390 1
527056 99527056 1001 86380 86390 1
527137 99527137 1001 86380 86390 1
527064 99527064 1001 86380 86390 1
526851 99526851 1001 86380 86390 1
526920 99526920 1001 86380 86390 1
526631 99526631 1001 86380 86390 1
526685 99526685 1001 86380 86390 1
526755 99526755 1001 86380 86390 1
527990 99527990 1001 86380 86390 1
527880 99527880 1001 86380 86390 1
527806 99527806 1001 86380 86390 1
527832 99527832 1001 86380 86390 1
527812 99527812 1001 86380 86390 1
527739 99527739 1001 86380 86390 1
528250 99528250 1001 86380 86390 1
528413 99528413 1001 86380 86390 1
529066 99529066 1001 86380 86390 1
529572 99529572 1001 86380 86390 1
529357 99529357 1001 86380 86390 1
529504 99529504 1001 86380 86390 1
529149 99529149 1001 86380 86390 1
529831 99529831 1001 86380 86390 1
529810 99529810 1001 86380 86390 1
529862 99529862 1001 86380 86390 1
530420 99530420 1001 86380 86390 1
530302 99530302 1001 86380 86390 1
530200 99530200 1001 86380 86390 1
530036 99530036 1001 86380 86390 1
529969 99529969 1001 86380 86390 1
529982 99529982 1001 86380 86390 1
530678 99530678 1001 86380 86390 1
531135 99531135 1001 86380 86390 1
531023 99531023 1001 86380 86390 1
531050 99531050 1001 86380 86390 1
531016 99531016 1001 86380 86390 1
530914 99530914 1001 86380 86390 1
531578 99531578 1001 86380 86390 1
531567 99531567 1001 86380 86390 1
532168 99532168 1001 86380 86390 1
532360 99532360 1001 86380 86390 1
532812 99532812 1001 86380 86390 1
532418 99532418 1001 86380 86390 1
532485 99532485 1001 86380 86390 1
532565 99532565 1001 86380 86390 1
533092 99533092 1001 86380 86390 1
533708 99533708 1001 86380 86390 1
533699 99533699 1001 86380 86390 1
533612 99533612 1001 86380 86390 1
533392 99533392 1001 86380 86390 1
533397 99533397 1001 86380 86390 1
533313 99533313 1001 86380 86390 1
533429 99533429 1001 86380 86390 1
533442 99533442 1001 86380 86390 1
533430 99533430 1001 86380 86390 1
533934 99533934 1001 86380 86390 1
533910 99533910 1001 86380 86390 1
533912 99533912 1001 86380 86390 1
533991 99533991 1001 86380 86390 1
533866 99533866 1001 86380 86390 1
534561 99534561 1001 86380 86390 1
534442 99534442 1001 86380 86390 1
534399 99534399 1001 86380 86390 1
534814 99534814 1001 86380 86390 1
534770 99534770 1001 86380 86390 1
535395 99535395 1001 86380 86390 1
535318 99535318 1001 86380 86390 1
535315 99535315 1001 86380 86390 1
535254 99535254 1001 86380 86390 1
535151 99535151 1001 86380 86390 1
535277 99535277 1001 86380 86390 1
535088 99535088 1001 86380 86390 1
535002 99535002 1001 86380 86390 1
535587 99535587 1001 86380 86390 1
535541 99535541 1001 86380 86390 1
536184 99536184 1001 86380 86390 1
536255 99536255 1001 86380 86390 1
536069 99536069 1001 86380 86390 1
535935 99535935 1001 86380 86390 1
535896 99535896 1001 86380 86390 1
535781 99535781 1001 86380 86390 1
535783 99535783 1001 86380 86390 1
536396 99536396 1001 86380 86390 1
537140 99537140 1001 86380 86390 1
536817 99536817 1001 86380 86390 1
536755 99536755 1001 86380 86390 1
536584 99536584 1001 86380 86390 1
536638 99536638 1001 86380 86390 1
537202 99537202 1001 86380 86390 1
537310 99537310 1001 86380 86390 1
537183 99537183 1001 86380 86390 1
537840 99537840 1001 86380 86390 1
537648 99537648 1001 86380 86390 1
537502 99537502 1001 86380 86390 1
538020 99538020 1001 86380 86390 1
538185 99538185 1001 86380 86390 1
538582 99538582 1001 86380 86390 1
538303 99538303 1001 86380 86390 1
538372 99538372 1001 86380 86390 1
538927 99538927 1001 86380 86390 1
539545 99539545 1001 86380 86390 1
539628 99539628 1001 86380 86390 1
539383 99539383 1001 86380 86390 1
539214 99539214 1001 86380 86390 1
539684 99539684 1001 86380 86390 1
540430 99540430 1001 86380 86390 1
540210 99540210 1001 86380 86390 1
540240 99540240 1001 86380 86390 1
540246 99540246 1001 86380 86390 1
539872 99539872 1001 86380 86390 1
539902 99539902 1001 86380 86390 1
539995 99539995 1001 86380 86390 1
539998 99539998 1001 86380 86390 1
540568 99540568 1001 86380 86390 1
540570 99540570 1001 86380 86390 1
540952 99540952 1001 86380 86390 1
541368 99541368 1001 86380 86390 1
541460 99541460 1001 86380 86390 1
541469 99541469 1001 86380 86390 1
542055 99542055 1001 86380 86390 1
541761 99541761 1001 86380 86390 1
541805 99541805 1001 86380 86390 1
542757 99542757 1001 86380 86390 1
542732 99542732 1001 86380 86390 1
542645 99542645 1001 86380 86390 1
542981 99542981 1001 86380 86390 1
543149 99543149 1001 86380 86390 1
543592 99543592 1001 86380 86390 1
543750 99543750 1001 86380 86390 1
543626 99543626 1001 86380 86390 1
543854 99543854 1001 86380 86390 1
543921 99543921 1001 86380 86390 1
543934 99543934 1001 86380 86390 1
543935 99543935 1001 86380 86390 1
544394 99544394 1001 86380 86390 1
544536 99544536 1001 86380 86390 1
544205 99544205 1001 86380 86390 1
544085 99544085 1001 86380 86390 1
544393 99544393 1001 86380 86390 1
544704 99544704 1001 86380 86390 1
401892 1168 1001 11160 13797 1
400330 99400330 1001 86380 86390 1
401417 99401417 1001 86380 86390 1
401391 99401391 1001 86380 86390 1
402047 99402047 1001 86380 86390 1
401963 99401963 1001 86380 86390 1
402277 99402277 1001 86380 86390 1
402433 99402433 1001 86380 86390 1
402456 99402456 1001 86380 86390 1
402461 99402461 1001 86380 86390 1
402779 99402779 1001 86380 86390 1
402854 99402854 1001 86380 86390 1
403788 99403788 1001 86380 86390 1
403811 99403811 1001 86380 86390 1
404663 99404663 1001 86380 86390 1
404804 99404804 1001 86380 86390 1
404843 99404843 1001 86380 86390 1
404924 99404924 1001 86380 86390 1
405003 99405003 1001 86380 86390 1
405515 99405515 1001 86380 86390 1
405609 99405609 1001 86380 86390 1
405953 99405953 1001 86380 86390 1
406386 99406386 1001 86380 86390 1
406884 99406884 1001 86380 86390 1
406993 99406993 1001 86380 86390 1
407000 99407000 1001 86380 86390 1
407121 99407121 1001 86380 86390 1
407199 99407199 1001 86380 86390 1
407385 99407385 1001 86380 86390 1
407593 99407593 1001 86380 86390 1
407651 99407651 1001 86380 86390 1
407657 99407657 1001 86380 86390 1
407742 99407742 1001 86380 86390 1
408123 99408123 1001 86380 86390 1
408361 99408361 1001 86380 86390 1
408742 99408742 1001 86380 86390 1
408935 99408935 1001 86380 86390 1
409561 99409561 1001 86380 86390 1
409631 99409631 1001 86380 86390 1
409628 99409628 1001 86380 86390 1
409969 99409969 1001 86380 86390 1
409962 99409962 1001 86380 86390 1
410233 99410233 1001 86380 86390 1
410539 99410539 1001 86380 86390 1
410546 99410546 1001 86380 86390 1
410852 99410852 1001 86380 86390 1
411206 99411206 1001 86380 86390 1
411253 99411253 1001 86380 86390 1
411461 99411461 1001 86380 86390 1
411792 99411792 1001 86380 86390 1
411999 99411999 1001 86380 86390 1
412161 99412161 1001 86380 86390 1
413684 99413684 1001 86380 86390 1
413470 99413470 1001 86380 86390 1
412998 99412998 1001 86380 86390 1
412851 99412851 1001 86380 86390 1
412741 99412741 1001 86380 86390 1
413889 99413889 1001 86380 86390 1
415153 99415153 1001 86380 86390 1
415019 99415019 1001 86380 86390 1
415157 99415157 1001 86380 86390 1
414841 99414841 1001 86380 86390 1
414543 99414543 1001 86380 86390 1
414476 99414476 1001 86380 86390 1
414282 99414282 1001 86380 86390 1
415382 99415382 1001 86380 86390 1
416897 99416897 1001 86380 86390 1
416390 99416390 1001 86380 86390 1
415743 99415743 1001 86380 86390 1
417335 99417335 1001 86380 86390 1
418467 99418467 1001 86380 86390 1
417659 99417659 1001 86380 86390 1
417879 99417879 1001 86380 86390 1
418928 99418928 1001 86380 86390 1
419169 99419169 1001 86380 86390 1
418967 99418967 1001 86380 86390 1
420184 99420184 1001 86380 86390 1
420372 99420372 1001 86380 86390 1
419393 99419393 1001 86380 86390 1
420744 99420744 1001 86380 86390 1
422081 99422081 1001 86380 86390 1
421546 99421546 1001 86380 86390 1
421297 99421297 1001 86380 86390 1
421372 99421372 1001 86380 86390 1
421057 99421057 1001 86380 86390 1
421262 99421262 1001 86380 86390 1
422303 99422303 1001 86380 86390 1
423340 99423340 1001 86380 86390 1
423149 99423149 1001 86380 86390 1
422971 99422971 1001 86380 86390 1
423943 99423943 1001 86380 86390 1
424821 99424821 1001 86380 86390 1
424290 99424290 1001 86380 86390 1
424317 99424317 1001 86380 86390 1
424495 99424495 1001 86380 86390 1
424252 99424252 1001 86380 86390 1
426427 99426427 1001 86380 86390 1
426092 99426092 1001 86380 86390 1
425864 99425864 1001 86380 86390 1
426114 99426114 1001 86380 86390 1
425848 99425848 1001 86380 86390 1
427347 99427347 1001 86380 86390 1
428609 99428609 1001 86380 86390 1
428512 99428512 1001 86380 86390 1
428140 99428140 1001 86380 86390 1
427683 99427683 1001 86380 86390 1
427896 99427896 1001 86380 86390 1
428872 99428872 1001 86380 86390 1
429026 99429026 1001 86380 86390 1
430345 99430345 1001 86380 86390 1
430162 99430162 1001 86380 86390 1
429699 99429699 1001 86380 86390 1
429771 99429771 1001 86380 86390 1
429520 99429520 1001 86380 86390 1
429444 99429444 1001 86380 86390 1
429430 99429430 1001 86380 86390 1
430584 99430584 1001 86380 86390 1
431689 99431689 1001 86380 86390 1
431478 99431478 1001 86380 86390 1
431305 99431305 1001 86380 86390 1
431024 99431024 1001 86380 86390 1
430977 99430977 1001 86380 86390 1
431140 99431140 1001 86380 86390 1
432467 99432467 1001 86380 86390 1
432331 99432331 1001 86380 86390 1
433587 99433587 1001 86380 86390 1
432907 99432907 1001 86380 86390 1
432553 99432553 1001 86380 86390 1
432492 99432492 1001 86380 86390 1
432558 99432558 1001 86380 86390 1
432675 99432675 1001 86380 86390 1
432734 99432734 1001 86380 86390 1
432524 99432524 1001 86380 86390 1
435281 99435281 1001 86380 86390 1
434944 99434944 1001 86380 86390 1
434768 99434768 1001 86380 86390 1
434671 99434671 1001 86380 86390 1
434169 99434169 1001 86380 86390 1
435839 99435839 1001 86380 86390 1
435887 99435887 1001 86380 86390 1
436811 99436811 1001 86380 86390 1
436907 99436907 1001 86380 86390 1
437130 99437130 1001 86380 86390 1
436471 99436471 1001 86380 86390 1
436422 99436422 1001 86380 86390 1
435962 99435962 1001 86380 86390 1
300093 99300093 1001 86380 86390 1
437328 99437328 1001 86380 86390 1
300582 99300582 1001 86380 86390 1
300187 99300187 1001 86380 86390 1
300256 99300256 1001 86380 86390 1
300209 99300209 1001 86380 86390 1
300275 99300275 1001 86380 86390 1
300808 99300808 1001 86380 86390 1
300749 99300749 1001 86380 86390 1
300932 99300932 1001 86380 86390 1
301395 99301395 1001 86380 86390 1
301258 99301258 1001 86380 86390 1
301005 99301005 1001 86380 86390 1
301629 99301629 1001 86380 86390 1
302039 99302039 1001 86380 86390 1
301796 99301796 1001 86380 86390 1
302417 99302417 1001 86380 86390 1
303149 99303149 1001 86380 86390 1
302682 99302682 1001 86380 86390 1
302735 99302735 1001 86380 86390 1
302712 99302712 1001 86380 86390 1
302635 99302635 1001 86380 86390 1
303217 99303217 1001 86380 86390 1
303849 99303849 1001 86380 86390 1
303679 99303679 1001 86380 86390 1
303433 99303433 1001 86380 86390 1
303527 99303527 1001 86380 86390 1
304057 99304057 1001 86380 86390 1
304228 99304228 1001 86380 86390 1
304117 99304117 1001 86380 86390 1
304684 99304684 1001 86380 86390 1
304801 99304801 1001 86380 86390 1
304751 99304751 1001 86380 86390 1
304727 99304727 1001 86380 86390 1
304652 99304652 1001 86380 86390 1
304446 99304446 1001 86380 86390 1
304278 99304278 1001 86380 86390 1
304254 99304254 1001 86380 86390 1
305603 99305603 1001 86380 86390 1
305297 99305297 1001 86380 86390 1
305210 99305210 1001 86380 86390 1
500028 99500028 1001 86380 86390 1
500727 99500727 1001 86380 86390 1
500657 99500657 1001 86380 86390 1
500561 99500561 1001 86380 86390 1
500315 99500315 1001 86380 86390 1
500317 99500317 1001 86380 86390 1
500240 99500240 1001 86380 86390 1
500321 99500321 1001 86380 86390 1
500853 99500853 1001 86380 86390 1
500815 99500815 1001 86380 86390 1
501483 99501483 1001 86380 86390 1
501635 99501635 1001 86380 86390 1
501382 99501382 1001 86380 86390 1
501258 99501258 1001 86380 86390 1
501354 99501354 1001 86380 86390 1
501167 99501167 1001 86380 86390 1
501746 99501746 1001 86380 86390 1
501725 99501725 1001 86380 86390 1
501700 99501700 1001 86380 86390 1
502119 99502119 1001 86380 86390 1
502199 99502199 1001 86380 86390 1
502152 99502152 1001 86380 86390 1
501951 99501951 1001 86380 86390 1
502016 99502016 1001 86380 86390 1
501958 99501958 1001 86380 86390 1
501997 99501997 1001 86380 86390 1
502595 99502595 1001 86380 86390 1
502661 99502661 1001 86380 86390 1
503024 99503024 1001 86380 86390 1
503066 99503066 1001 86380 86390 1
503071 99503071 1001 86380 86390 1
502750 99502750 1001 86380 86390 1
502803 99502803 1001 86380 86390 1
502770 99502770 1001 86380 86390 1
503490 99503490 1001 86380 86390 1
503362 99503362 1001 86380 86390 1
503365 99503365 1001 86380 86390 1
504042 99504042 1001 86380 86390 1
504100 99504100 1001 86380 86390 1
503772 99503772 1001 86380 86390 1
503543 99503543 1001 86380 86390 1
503585 99503585 1001 86380 86390 1
504557 99504557 1001 86380 86390 1
504703 99504703 1001 86380 86390 1
504716 99504716 1001 86380 86390 1
504529 99504529 1001 86380 86390 1
505146 99505146 1001 86380 86390 1
505401 99505401 1001 86380 86390 1
505324 99505324 1001 86380 86390 1
505827 99505827 1001 86380 86390 1
506485 99506485 1001 86380 86390 1
506524 99506524 1001 86380 86390 1
506251 99506251 1001 86380 86390 1
506322 99506322 1001 86380 86390 1
506107 99506107 1001 86380 86390 1
506085 99506085 1001 86380 86390 1
506166 99506166 1001 86380 86390 1
506613 99506613 1001 86380 86390 1
506786 99506786 1001 86380 86390 1
507269 99507269 1001 86380 86390 1
507260 99507260 1001 86380 86390 1
507405 99507405 1001 86380 86390 1
507316 99507316 1001 86380 86390 1
507205 99507205 1001 86380 86390 1
507103 99507103 1001 86380 86390 1
506854 99506854 1001 86380 86390 1
507527 99507527 1001 86380 86390 1
507569 99507569 1001 86380 86390 1
508100 99508100 1001 86380 86390 1
507643 99507643 1001 86380 86390 1
507689 99507689 1001 86380 86390 1
508257 99508257 1001 86380 86390 1
508742 99508742 1001 86380 86390 1
508861 99508861 1001 86380 86390 1
508659 99508659 1001 86380 86390 1
509156 99509156 1001 86380 86390 1
509704 99509704 1001 86380 86390 1
509718 99509718 1001 86380 86390 1
510032 99510032 1001 86380 86390 1
510021 99510021 1001 86380 86390 1
510658 99510658 1001 86380 86390 1
510660 99510660 1001 86380 86390 1
510393 99510393 1001 86380 86390 1
510384 99510384 1001 86380 86390 1
510301 99510301 1001 86380 86390 1
510186 99510186 1001 86380 86390 1
510306 99510306 1001 86380 86390 1
511451 99511451 1001 86380 86390 1
511361 99511361 1001 86380 86390 1
511378 99511378 1001 86380 86390 1
511247 99511247 1001 86380 86390 1
511236 99511236 1001 86380 86390 1
511145 99511145 1001 86380 86390 1
511009 99511009 1001 86380 86390 1
511091 99511091 1001 86380 86390 1
512234 99512234 1001 86380 86390 1
511979 99511979 1001 86380 86390 1
512152 99512152 1001 86380 86390 1
512114 99512114 1001 86380 86390 1
512142 99512142 1001 86380 86390 1
511901 99511901 1001 86380 86390 1
511882 99511882 1001 86380 86390 1
512492 99512492 1001 86380 86390 1
512904 99512904 1001 86380 86390 1
512687 99512687 1001 86380 86390 1
513374 99513374 1001 86380 86390 1
513387 99513387 1001 86380 86390 1
513362 99513362 1001 86380 86390 1
513246 99513246 1001 86380 86390 1
513364 99513364 1001 86380 86390 1
513251 99513251 1001 86380 86390 1
513488 99513488 1001 86380 86390 1
514032 99514032 1001 86380 86390 1
514486 99514486 1001 86380 86390 1
514557 99514557 1001 86380 86390 1
514307 99514307 1001 86380 86390 1
515035 99515035 1001 86380 86390 1
515039 99515039 1001 86380 86390 1
514859 99514859 1001 86380 86390 1
514950 99514950 1001 86380 86390 1
515632 99515632 1001 86380 86390 1
515656 99515656 1001 86380 86390 1
515663 99515663 1001 86380 86390 1
515602 99515602 1001 86380 86390 1
515814 99515814 1001 86380 86390 1
515700 99515700 1001 86380 86390 1
515703 99515703 1001 86380 86390 1
515757 99515757 1001 86380 86390 1
516463 99516463 1001 86380 86390 1
516501 99516501 1001 86380 86390 1
516291 99516291 1001 86380 86390 1
516176 99516176 1001 86380 86390 1
516125 99516125 1001 86380 86390 1
515992 99515992 1001 86380 86390 1
515982 99515982 1001 86380 86390 1
517225 99517225 1001 86380 86390 1
517238 99517238 1001 86380 86390 1
516904 99516904 1001 86380 86390 1
517515 99517515 1001 86380 86390 1
516923 99516923 1001 86380 86390 1
517491 99517491 1001 86380 86390 1
517671 99517671 1001 86380 86390 1
517740 99517740 1001 86380 86390 1
518334 99518334 1001 86380 86390 1
518854 99518854 1001 86380 86390 1
518578 99518578 1001 86380 86390 1
518742 99518742 1001 86380 86390 1
518498 99518498 1001 86380 86390 1
518412 99518412 1001 86380 86390 1
519018 99519018 1001 86380 86390 1
519681 99519681 1001 86380 86390 1
519582 99519582 1001 86380 86390 1
519501 99519501 1001 86380 86390 1
519943 99519943 1001 86380 86390 1
519845 99519845 1001 86380 86390 1
520361 99520361 1001 86380 86390 1
520354 99520354 1001 86380 86390 1
520304 99520304 1001 86380 86390 1
520213 99520213 1001 86380 86390 1
521303 99521303 1001 86380 86390 1
521335 99521335 1001 86380 86390 1
521235 99521235 1001 86380 86390 1
521090 99521090 1001 86380 86390 1
521065 99521065 1001 86380 86390 1
521041 99521041 1001 86380 86390 1
520848 99520848 1001 86380 86390 1
520851 99520851 1001 86380 86390 1
522157 99522157 1001 86380 86390 1
522226 99522226 1001 86380 86390 1
522027 99522027 1001 86380 86390 1
521766 99521766 1001 86380 86390 1
521806 99521806 1001 86380 86390 1
522406 99522406 1001 86380 86390 1
522296 99522296 1001 86380 86390 1
522430 99522430 1001 86380 86390 1
522848 99522848 1001 86380 86390 1
522876 99522876 1001 86380 86390 1
522869 99522869 1001 86380 86390 1
522780 99522780 1001 86380 86390 1
522672 99522672 1001 86380 86390 1
523881 99523881 1001 86380 86390 1
523927 99523927 1001 86380 86390 1
523687 99523687 1001 86380 86390 1
523717 99523717 1001 86380 86390 1
523680 99523680 1001 86380 86390 1
523642 99523642 1001 86380 86390 1
523682 99523682 1001 86380 86390 1
523466 99523466 1001 86380 86390 1
523368 99523368 1001 86380 86390 1
523532 99523532 1001 86380 86390 1
524616 99524616 1001 86380 86390 1
524507 99524507 1001 86380 86390 1
524216 99524216 1001 86380 86390 1
524334 99524334 1001 86380 86390 1
524968 99524968 1001 86380 86390 1
525328 99525328 1001 86380 86390 1
524996 99524996 1001 86380 86390 1
525076 99525076 1001 86380 86390 1
525743 99525743 1001 86380 86390 1
526222 99526222 1001 86380 86390 1
526397 99526397 1001 86380 86390 1
526343 99526343 1001 86380 86390 1
526941 99526941 1001 86380 86390 1
526822 99526822 1001 86380 86390 1
526669 99526669 1001 86380 86390 1
527429 99527429 1001 86380 86390 1
527275 99527275 1001 86380 86390 1
527392 99527392 1001 86380 86390 1
527436 99527436 1001 86380 86390 1
528039 99528039 1001 86380 86390 1
528140 99528140 1001 86380 86390 1
528224 99528224 1001 86380 86390 1
528723 99528723 1001 86380 86390 1
528745 99528745 1001 86380 86390 1
528671 99528671 1001 86380 86390 1
528585 99528585 1001 86380 86390 1
528977 99528977 1001 86380 86390 1
528949 99528949 1001 86380 86390 1
529627 99529627 1001 86380 86390 1
529366 99529366 1001 86380 86390 1
529418 99529418 1001 86380 86390 1
529376 99529376 1001 86380 86390 1
529153 99529153 1001 86380 86390 1
529924 99529924 1001 86380 86390 1
529899 99529899 1001 86380 86390 1
529835 99529835 1001 86380 86390 1
529774 99529774 1001 86380 86390 1
529736 99529736 1001 86380 86390 1
530442 99530442 1001 86380 86390 1
530546 99530546 1001 86380 86390 1
530265 99530265 1001 86380 86390 1
530576 99530576 1001 86380 86390 1
530570 99530570 1001 86380 86390 1
530584 99530584 1001 86380 86390 1
531257 99531257 1001 86380 86390 1
531105 99531105 1001 86380 86390 1
530945 99530945 1001 86380 86390 1
531480 99531480 1001 86380 86390 1
532174 99532174 1001 86380 86390 1
532050 99532050 1001 86380 86390 1
531847 99531847 1001 86380 86390 1
531964 99531964 1001 86380 86390 1
531865 99531865 1001 86380 86390 1
531609 99531609 1001 86380 86390 1
533021 99533021 1001 86380 86390 1
532788 99532788 1001 86380 86390 1
532724 99532724 1001 86380 86390 1
532703 99532703 1001 86380 86390 1
532784 99532784 1001 86380 86390 1
532488 99532488 1001 86380 86390 1
533083 99533083 1001 86380 86390 1
533565 99533565 1001 86380 86390 1
533530 99533530 1001 86380 86390 1
533399 99533399 1001 86380 86390 1
533350 99533350 1001 86380 86390 1
533261 99533261 1001 86380 86390 1
534641 99534641 1001 86380 86390 1
534490 99534490 1001 86380 86390 1
534377 99534377 1001 86380 86390 1
534287 99534287 1001 86380 86390 1
534456 99534456 1001 86380 86390 1
534366 99534366 1001 86380 86390 1
534091 99534091 1001 86380 86390 1
534133 99534133 1001 86380 86390 1
534176 99534176 1001 86380 86390 1
534875 99534875 1001 86380 86390 1
534796 99534796 1001 86380 86390 1
535396 99535396 1001 86380 86390 1
535311 99535311 1001 86380 86390 1
535207 99535207 1001 86380 86390 1
535274 99535274 1001 86380 86390 1
535264 99535264 1001 86380 86390 1
534928 99534928 1001 86380 86390 1
534970 99534970 1001 86380 86390 1
536067 99536067 1001 86380 86390 1
536029 99536029 1001 86380 86390 1
536031 99536031 1001 86380 86390 1
535956 99535956 1001 86380 86390 1
535775 99535775 1001 86380 86390 1
535919 99535919 1001 86380 86390 1
535843 99535843 1001 86380 86390 1
536374 99536374 1001 86380 86390 1
536483 99536483 1001 86380 86390 1
537090 99537090 1001 86380 86390 1
537097 99537097 1001 86380 86390 1
536830 99536830 1001 86380 86390 1
536806 99536806 1001 86380 86390 1
536633 99536633 1001 86380 86390 1
536670 99536670 1001 86380 86390 1
537899 99537899 1001 86380 86390 1
537943 99537943 1001 86380 86390 1
537965 99537965 1001 86380 86390 1
537792 99537792 1001 86380 86390 1
537760 99537760 1001 86380 86390 1
537592 99537592 1001 86380 86390 1
537619 99537619 1001 86380 86390 1
537595 99537595 1001 86380 86390 1
537537 99537537 1001 86380 86390 1
537538 99537538 1001 86380 86390 1
537492 99537492 1001 86380 86390 1
538049 99538049 1001 86380 86390 1
538053 99538053 1001 86380 86390 1
537784 99537784 1001 86380 86390 1
538178 99538178 1001 86380 86390 1
538116 99538116 1001 86380 86390 1
538159 99538159 1001 86380 86390 1
538124 99538124 1001 86380 86390 1
538098 99538098 1001 86380 86390 1
538728 99538728 1001 86380 86390 1
538415 99538415 1001 86380 86390 1
538600 99538600 1001 86380 86390 1
538502 99538502 1001 86380 86390 1
538305 99538305 1001 86380 86390 1
538840 99538840 1001 86380 86390 1
538849 99538849 1001 86380 86390 1
539491 99539491 1001 86380 86390 1
539453 99539453 1001 86380 86390 1
539507 99539507 1001 86380 86390 1
539045 99539045 1001 86380 86390 1
539202 99539202 1001 86380 86390 1
539767 99539767 1001 86380 86390 1
539692 99539692 1001 86380 86390 1
540426 99540426 1001 86380 86390 1
540135 99540135 1001 86380 86390 1
540013 99540013 1001 86380 86390 1
540552 99540552 1001 86380 86390 1
540578 99540578 1001 86380 86390 1
541140 99541140 1001 86380 86390 1
541267 99541267 1001 86380 86390 1
541082 99541082 1001 86380 86390 1
541084 99541084 1001 86380 86390 1
540957 99540957 1001 86380 86390 1
540740 99540740 1001 86380 86390 1
540733 99540733 1001 86380 86390 1
541977 99541977 1001 86380 86390 1
541999 99541999 1001 86380 86390 1
542111 99542111 1001 86380 86390 1
541976 99541976 1001 86380 86390 1
541544 99541544 1001 86380 86390 1
541561 99541561 1001 86380 86390 1
542299 99542299 1001 86380 86390 1
542120 99542120 1001 86380 86390 1
542308 99542308 1001 86380 86390 1
542791 99542791 1001 86380 86390 1
542814 99542814 1001 86380 86390 1
542706 99542706 1001 86380 86390 1
542734 99542734 1001 86380 86390 1
542540 99542540 1001 86380 86390 1
542377 99542377 1001 86380 86390 1
542395 99542395 1001 86380 86390 1
542982 99542982 1001 86380 86390 1
543054 99543054 1001 86380 86390 1
543605 99543605 1001 86380 86390 1
543443 99543443 1001 86380 86390 1
543350 99543350 1001 86380 86390 1
543262 99543262 1001 86380 86390 1
543185 99543185 1001 86380 86390 1
543795 99543795 1001 86380 86390 1
544567 99544567 1001 86380 86390 1
544474 99544474 1001 86380 86390 1
544515 99544515 1001 86380 86390 1
544238 99544238 1001 86380 86390 1
544316 99544316 1001 86380 86390 1
544360 99544360 1001 86380 86390 1
544017 99544017 1001 86380 86390 1
544001 99544001 1001 86380 86390 1
427446 531 1001 39360 40017 1
436235 526 1001 37560 37977 1
511568 769 1002 61337 70660 1
522698 945 1001 45123 45422 1
400111 99400111 1001 86380 86390 1
400160 99400160 1001 86380 86390 1
400942 99400942 1001 86380 86390 1
401143 99401143 1001 86380 86390 1
401369 99401369 1001 86380 86390 1
401530 99401530 1001 86380 86390 1
401883 99401883 1001 86380 86390 1
402007 99402007 1001 86380 86390 1
402244 99402244 1001 86380 86390 1
402208 99402208 1001 86380 86390 1
402728 99402728 1001 86380 86390 1
403106 99403106 1001 86380 86390 1
403170 99403170 1001 86380 86390 1
404509 99404509 1001 86380 86390 1
404487 99404487 1001 86380 86390 1
404626 99404626 1001 86380 86390 1
404769 99404769 1001 86380 86390 1
405107 99405107 1001 86380 86390 1
405299 99405299 1001 86380 86390 1
405633 99405633 1001 86380 86390 1
406321 99406321 1001 86380 86390 1
406905 99406905 1001 86380 86390 1
406881 99406881 1001 86380 86390 1
406973 99406973 1001 86380 86390 1
406942 99406942 1001 86380 86390 1
407252 99407252 1001 86380 86390 1
407320 99407320 1001 86380 86390 1
407416 99407416 1001 86380 86390 1
407697 99407697 1001 86380 86390 1
408590 99408590 1001 86380 86390 1
408532 99408532 1001 86380 86390 1
409627 99409627 1001 86380 86390 1
410182 99410182 1001 86380 86390 1
410208 99410208 1001 86380 86390 1
410849 99410849 1001 86380 86390 1
411171 99411171 1001 86380 86390 1
411404 99411404 1001 86380 86390 1
411738 99411738 1001 86380 86390 1
412088 99412088 1001 86380 86390 1
412083 99412083 1001 86380 86390 1
412065 99412065 1001 86380 86390 1
413661 99413661 1001 86380 86390 1
413688 99413688 1001 86380 86390 1
413039 99413039 1001 86380 86390 1
414040 99414040 1001 86380 86390 1
413842 99413842 1001 86380 86390 1
415176 99415176 1001 86380 86390 1
415106 99415106 1001 86380 86390 1
415136 99415136 1001 86380 86390 1
414531 99414531 1001 86380 86390 1
414804 99414804 1001 86380 86390 1
414746 99414746 1001 86380 86390 1
414673 99414673 1001 86380 86390 1
414231 99414231 1001 86380 86390 1
414483 99414483 1001 86380 86390 1
414172 99414172 1001 86380 86390 1
416639 99416639 1001 86380 86390 1
416185 99416185 1001 86380 86390 1
416538 99416538 1001 86380 86390 1
416574 99416574 1001 86380 86390 1
416491 99416491 1001 86380 86390 1
417380 99417380 1001 86380 86390 1
417278 99417278 1001 86380 86390 1
418584 99418584 1001 86380 86390 1
418565 99418565 1001 86380 86390 1
418370 99418370 1001 86380 86390 1
418287 99418287 1001 86380 86390 1
418149 99418149 1001 86380 86390 1
418265 99418265 1001 86380 86390 1
417685 99417685 1001 86380 86390 1
417982 99417982 1001 86380 86390 1
419121 99419121 1001 86380 86390 1
420313 99420313 1001 86380 86390 1
420133 99420133 1001 86380 86390 1
420006 99420006 1001 86380 86390 1
419519 99419519 1001 86380 86390 1
419306 99419306 1001 86380 86390 1
420789 99420789 1001 86380 86390 1
421968 99421968 1001 86380 86390 1
422021 99422021 1001 86380 86390 1
421202 99421202 1001 86380 86390 1
423685 99423685 1001 86380 86390 1
423048 99423048 1001 86380 86390 1
422840 99422840 1001 86380 86390 1
423828 99423828 1001 86380 86390 1
423879 99423879 1001 86380 86390 1
425350 99425350 1001 86380 86390 1
425041 99425041 1001 86380 86390 1
424851 99424851 1001 86380 86390 1
424714 99424714 1001 86380 86390 1
424807 99424807 1001 86380 86390 1
424242 99424242 1001 86380 86390 1
424438 99424438 1001 86380 86390 1
424238 99424238 1001 86380 86390 1
425632 99425632 1001 86380 86390 1
425673 99425673 1001 86380 86390 1
426920 99426920 1001 86380 86390 1
427057 99427057 1001 86380 86390 1
426752 99426752 1001 86380 86390 1
426296 99426296 1001 86380 86390 1
426243 99426243 1001 86380 86390 1
428630 99428630 1001 86380 86390 1
428143 99428143 1001 86380 86390 1
427824 99427824 1001 86380 86390 1
427914 99427914 1001 86380 86390 1
429019 99429019 1001 86380 86390 1
429116 99429116 1001 86380 86390 1
429034 99429034 1001 86380 86390 1
430111 99430111 1001 86380 86390 1
429872 99429872 1001 86380 86390 1
429396 99429396 1001 86380 86390 1
429427 99429427 1001 86380 86390 1
429289 99429289 1001 86380 86390 1
430797 99430797 1001 86380 86390 1
430561 99430561 1001 86380 86390 1
431199 99431199 1001 86380 86390 1
430905 99430905 1001 86380 86390 1
432206 99432206 1001 86380 86390 1
433500 99433500 1001 86380 86390 1
433167 99433167 1001 86380 86390 1
432702 99432702 1001 86380 86390 1
432823 99432823 1001 86380 86390 1
433813 99433813 1001 86380 86390 1
434001 99434001 1001 86380 86390 1
435131 99435131 1001 86380 86390 1
435157 99435157 1001 86380 86390 1
435350 99435350 1001 86380 86390 1
435124 99435124 1001 86380 86390 1
434831 99434831 1001 86380 86390 1
435601 99435601 1001 86380 86390 1
436908 99436908 1001 86380 86390 1
435996 99435996 1001 86380 86390 1
437185 99437185 1001 86380 86390 1
300611 99300611 1001 86380 86390 1
300446 99300446 1001 86380 86390 1
300803 99300803 1001 86380 86390 1
300782 99300782 1001 86380 86390 1
300860 99300860 1001 86380 86390 1
300973 99300973 1001 86380 86390 1
301041 99301041 1001 86380 86390 1
301004 99301004 1001 86380 86390 1
300980 99300980 1001 86380 86390 1
301140 99301140 1001 86380 86390 1
301556 99301556 1001 86380 86390 1
301648 99301648 1001 86380 86390 1
301678 99301678 1001 86380 86390 1
302049 99302049 1001 86380 86390 1
301837 99301837 1001 86380 86390 1
302514 99302514 1001 86380 86390 1
303068 99303068 1001 86380 86390 1
303085 99303085 1001 86380 86390 1
302945 99302945 1001 86380 86390 1
302610 99302610 1001 86380 86390 1
303292 99303292 1001 86380 86390 1
303856 99303856 1001 86380 86390 1
303949 99303949 1001 86380 86390 1
304028 99304028 1001 86380 86390 1
303736 99303736 1001 86380 86390 1
303792 99303792 1001 86380 86390 1
303630 99303630 1001 86380 86390 1
304055 99304055 1001 86380 86390 1
304784 99304784 1001 86380 86390 1
304820 99304820 1001 86380 86390 1
304460 99304460 1001 86380 86390 1
304359 99304359 1001 86380 86390 1
304360 99304360 1001 86380 86390 1
304965 99304965 1001 86380 86390 1
304993 99304993 1001 86380 86390 1
305035 99305035 1001 86380 86390 1
305476 99305476 1001 86380 86390 1
305106 99305106 1001 86380 86390 1
305068 99305068 1001 86380 86390 1
500071 99500071 1001 86380 86390 1
500687 99500687 1001 86380 86390 1
500649 99500649 1001 86380 86390 1
500800 99500800 1001 86380 86390 1
500232 99500232 1001 86380 86390 1
500227 99500227 1001 86380 86390 1
500358 99500358 1001 86380 86390 1
500216 99500216 1001 86380 86390 1
500230 99500230 1001 86380 86390 1
500894 99500894 1001 86380 86390 1
501020 99501020 1001 86380 86390 1
501056 99501056 1001 86380 86390 1
501808 99501808 1001 86380 86390 1
501783 99501783 1001 86380 86390 1
502445 99502445 1001 86380 86390 1
502081 99502081 1001 86380 86390 1
502123 99502123 1001 86380 86390 1
502217 99502217 1001 86380 86390 1
501872 99501872 1001 86380 86390 1
502029 99502029 1001 86380 86390 1
502639 99502639 1001 86380 86390 1
503151 99503151 1001 86380 86390 1
503180 99503180 1001 86380 86390 1
503013 99503013 1001 86380 86390 1
502735 99502735 1001 86380 86390 1
502853 99502853 1001 86380 86390 1
502677 99502677 1001 86380 86390 1
502860 99502860 1001 86380 86390 1
503340 99503340 1001 86380 86390 1
503346 99503346 1001 86380 86390 1
503439 99503439 1001 86380 86390 1
504035 99504035 1001 86380 86390 1
503749 99503749 1001 86380 86390 1
503737 99503737 1001 86380 86390 1
503856 99503856 1001 86380 86390 1
503741 99503741 1001 86380 86390 1
503872 99503872 1001 86380 86390 1
503518 99503518 1001 86380 86390 1
504815 99504815 1001 86380 86390 1
504879 99504879 1001 86380 86390 1
504658 99504658 1001 86380 86390 1
504456 99504456 1001 86380 86390 1
504972 99504972 1001 86380 86390 1
504953 99504953 1001 86380 86390 1
505579 99505579 1001 86380 86390 1
505517 99505517 1001 86380 86390 1
505253 99505253 1001 86380 86390 1
505966 99505966 1001 86380 86390 1
505906 99505906 1001 86380 86390 1
506464 99506464 1001 86380 86390 1
506531 99506531 1001 86380 86390 1
506199 99506199 1001 86380 86390 1
506774 99506774 1001 86380 86390 1
506796 99506796 1001 86380 86390 1
506668 99506668 1001 86380 86390 1
507332 99507332 1001 86380 86390 1
507284 99507284 1001 86380 86390 1
507042 99507042 1001 86380 86390 1
507094 99507094 1001 86380 86390 1
507121 99507121 1001 86380 86390 1
507447 99507447 1001 86380 86390 1
507434 99507434 1001 86380 86390 1
507554 99507554 1001 86380 86390 1
508152 99508152 1001 86380 86390 1
508127 99508127 1001 86380 86390 1
507926 99507926 1001 86380 86390 1
507883 99507883 1001 86380 86390 1
507910 99507910 1001 86380 86390 1
507653 99507653 1001 86380 86390 1
507707 99507707 1001 86380 86390 1
507661 99507661 1001 86380 86390 1
508401 99508401 1001 86380 86390 1
508414 99508414 1001 86380 86390 1
508831 99508831 1001 86380 86390 1
508737 99508737 1001 86380 86390 1
508583 99508583 1001 86380 86390 1
508493 99508493 1001 86380 86390 1
508573 99508573 1001 86380 86390 1
508614 99508614 1001 86380 86390 1
508645 99508645 1001 86380 86390 1
508517 99508517 1001 86380 86390 1
509804 99509804 1001 86380 86390 1
509847 99509847 1001 86380 86390 1
509528 99509528 1001 86380 86390 1
509681 99509681 1001 86380 86390 1
509383 99509383 1001 86380 86390 1
509361 99509361 1001 86380 86390 1
509316 99509316 1001 86380 86390 1
510068 99510068 1001 86380 86390 1
510650 99510650 1001 86380 86390 1
510693 99510693 1001 86380 86390 1
510339 99510339 1001 86380 86390 1
510434 99510434 1001 86380 86390 1
510383 99510383 1001 86380 86390 1
510136 99510136 1001 86380 86390 1
510193 99510193 1001 86380 86390 1
510285 99510285 1001 86380 86390 1
510811 99510811 1001 86380 86390 1
511357 99511357 1001 86380 86390 1
511336 99511336 1001 86380 86390 1
511212 99511212 1001 86380 86390 1
511239 99511239 1001 86380 86390 1
510948 99510948 1001 86380 86390 1
511697 99511697 1001 86380 86390 1
512371 99512371 1001 86380 86390 1
512149 99512149 1001 86380 86390 1
512024 99512024 1001 86380 86390 1
512037 99512037 1001 86380 86390 1
512518 99512518 1001 86380 86390 1
513055 99513055 1001 86380 86390 1
513109 99513109 1001 86380 86390 1
513074 99513074 1001 86380 86390 1
512966 99512966 1001 86380 86390 1
512928 99512928 1001 86380 86390 1
512903 99512903 1001 86380 86390 1
512803 99512803 1001 86380 86390 1
512626 99512626 1001 86380 86390 1
512793 99512793 1001 86380 86390 1
513234 99513234 1001 86380 86390 1
513299 99513299 1001 86380 86390 1
513933 99513933 1001 86380 86390 1
513474 99513474 1001 86380 86390 1
514854 99514854 1001 86380 86390 1
514665 99514665 1001 86380 86390 1
514710 99514710 1001 86380 86390 1
514687 99514687 1001 86380 86390 1
514510 99514510 1001 86380 86390 1
514500 99514500 1001 86380 86390 1
514540 99514540 1001 86380 86390 1
514924 99514924 1001 86380 86390 1
514966 99514966 1001 86380 86390 1
514979 99514979 1001 86380 86390 1
514995 99514995 1001 86380 86390 1
515665 99515665 1001 86380 86390 1
515324 99515324 1001 86380 86390 1
515416 99515416 1001 86380 86390 1
515269 99515269 1001 86380 86390 1
515685 99515685 1001 86380 86390 1
515859 99515859 1001 86380 86390 1
516407 99516407 1001 86380 86390 1
516267 99516267 1001 86380 86390 1
516127 99516127 1001 86380 86390 1
515908 99515908 1001 86380 86390 1
515925 99515925 1001 86380 86390 1
516068 99516068 1001 86380 86390 1
516592 99516592 1001 86380 86390 1
517149 99517149 1001 86380 86390 1
516985 99516985 1001 86380 86390 1
516807 99516807 1001 86380 86390 1
516906 99516906 1001 86380 86390 1
517395 99517395 1001 86380 86390 1
517448 99517448 1001 86380 86390 1
517982 99517982 1001 86380 86390 1
518130 99518130 1001 86380 86390 1
518090 99518090 1001 86380 86390 1
517966 99517966 1001 86380 86390 1
517956 99517956 1001 86380 86390 1
517752 99517752 1001 86380 86390 1
517755 99517755 1001 86380 86390 1
517729 99517729 1001 86380 86390 1
518700 99518700 1001 86380 86390 1
518765 99518765 1001 86380 86390 1
518584 99518584 1001 86380 86390 1
518406 99518406 1001 86380 86390 1
518428 99518428 1001 86380 86390 1
518482 99518482 1001 86380 86390 1
518534 99518534 1001 86380 86390 1
519149 99519149 1001 86380 86390 1
519725 99519725 1001 86380 86390 1
519452 99519452 1001 86380 86390 1
519374 99519374 1001 86380 86390 1
519220 99519220 1001 86380 86390 1
519235 99519235 1001 86380 86390 1
519267 99519267 1001 86380 86390 1
519888 99519888 1001 86380 86390 1
519840 99519840 1001 86380 86390 1
519898 99519898 1001 86380 86390 1
520619 99520619 1001 86380 86390 1
520296 99520296 1001 86380 86390 1
520356 99520356 1001 86380 86390 1
521119 99521119 1001 86380 86390 1
521124 99521124 1001 86380 86390 1
521127 99521127 1001 86380 86390 1
520940 99520940 1001 86380 86390 1
520981 99520981 1001 86380 86390 1
521048 99521048 1001 86380 86390 1
520869 99520869 1001 86380 86390 1
521516 99521516 1001 86380 86390 1
521548 99521548 1001 86380 86390 1
522290 99522290 1001 86380 86390 1
522253 99522253 1001 86380 86390 1
522022 99522022 1001 86380 86390 1
522003 99522003 1001 86380 86390 1
521840 99521840 1001 86380 86390 1
521712 99521712 1001 86380 86390 1
523080 99523080 1001 86380 86390 1
523116 99523116 1001 86380 86390 1
522805 99522805 1001 86380 86390 1
522715 99522715 1001 86380 86390 1
523128 99523128 1001 86380 86390 1
523133 99523133 1001 86380 86390 1
523238 99523238 1001 86380 86390 1
523562 99523562 1001 86380 86390 1
524127 99524127 1001 86380 86390 1
524583 99524583 1001 86380 86390 1
524610 99524610 1001 86380 86390 1
524666 99524666 1001 86380 86390 1
524531 99524531 1001 86380 86390 1
524494 99524494 1001 86380 86390 1
524304 99524304 1001 86380 86390 1
524330 99524330 1001 86380 86390 1
524943 99524943 1001 86380 86390 1
524909 99524909 1001 86380 86390 1
525434 99525434 1001 86380 86390 1
525576 99525576 1001 86380 86390 1
525438 99525438 1001 86380 86390 1
525030 99525030 1001 86380 86390 1
525035 99525035 1001 86380 86390 1
525143 99525143 1001 86380 86390 1
525645 99525645 1001 86380 86390 1
525693 99525693 1001 86380 86390 1
526446 99526446 1001 86380 86390 1
527078 99527078 1001 86380 86390 1
527169 99527169 1001 86380 86390 1
526984 99526984 1001 86380 86390 1
526844 99526844 1001 86380 86390 1
526667 99526667 1001 86380 86390 1
527402 99527402 1001 86380 86390 1
527045 99527045 1001 86380 86390 1
527448 99527448 1001 86380 86390 1
527256 99527256 1001 86380 86390 1
527962 99527962 1001 86380 86390 1
527906 99527906 1001 86380 86390 1
527843 99527843 1001 86380 86390 1
527770 99527770 1001 86380 86390 1
527473 99527473 1001 86380 86390 1
527475 99527475 1001 86380 86390 1
527554 99527554 1001 86380 86390 1
527492 99527492 1001 86380 86390 1
528719 99528719 1001 86380 86390 1
528607 99528607 1001 86380 86390 1
528521 99528521 1001 86380 86390 1
528495 99528495 1001 86380 86390 1
528334 99528334 1001 86380 86390 1
528381 99528381 1001 86380 86390 1
529020 99529020 1001 86380 86390 1
528961 99528961 1001 86380 86390 1
529637 99529637 1001 86380 86390 1
529718 99529718 1001 86380 86390 1
529534 99529534 1001 86380 86390 1
529340 99529340 1001 86380 86390 1
529274 99529274 1001 86380 86390 1
529886 99529886 1001 86380 86390 1
530487 99530487 1001 86380 86390 1
530258 99530258 1001 86380 86390 1
530210 99530210 1001 86380 86390 1
530327 99530327 1001 86380 86390 1
529947 99529947 1001 86380 86390 1
530564 99530564 1001 86380 86390 1
531366 99531366 1001 86380 86390 1
531249 99531249 1001 86380 86390 1
531174 99531174 1001 86380 86390 1
531006 99531006 1001 86380 86390 1
531071 99531071 1001 86380 86390 1
530953 99530953 1001 86380 86390 1
532066 99532066 1001 86380 86390 1
532111 99532111 1001 86380 86390 1
532060 99532060 1001 86380 86390 1
531992 99531992 1001 86380 86390 1
531889 99531889 1001 86380 86390 1
532399 99532399 1001 86380 86390 1
532354 99532354 1001 86380 86390 1
533001 99533001 1001 86380 86390 1
532938 99532938 1001 86380 86390 1
532914 99532914 1001 86380 86390 1
532739 99532739 1001 86380 86390 1
532636 99532636 1001 86380 86390 1
532678 99532678 1001 86380 86390 1
532757 99532757 1001 86380 86390 1
532424 99532424 1001 86380 86390 1
532548 99532548 1001 86380 86390 1
532604 99532604 1001 86380 86390 1
533666 99533666 1001 86380 86390 1
533836 99533836 1001 86380 86390 1
533574 99533574 1001 86380 86390 1
533382 99533382 1001 86380 86390 1
533414 99533414 1001 86380 86390 1
533948 99533948 1001 86380 86390 1
534547 99534547 1001 86380 86390 1
534288 99534288 1001 86380 86390 1
534472 99534472 1001 86380 86390 1
534450 99534450 1001 86380 86390 1
534064 99534064 1001 86380 86390 1
534221 99534221 1001 86380 86390 1
534197 99534197 1001 86380 86390 1
534745 99534745 1001 86380 86390 1
535461 99535461 1001 86380 86390 1
535252 99535252 1001 86380 86390 1
534946 99534946 1001 86380 86390 1
534898 99534898 1001 86380 86390 1
535602 99535602 1001 86380 86390 1
535684 99535684 1001 86380 86390 1
536198 99536198 1001 86380 86390 1
536270 99536270 1001 86380 86390 1
536047 99536047 1001 86380 86390 1
536065 99536065 1001 86380 86390 1
535819 99535819 1001 86380 86390 1
536386 99536386 1001 86380 86390 1
536389 99536389 1001 86380 86390 1
536377 99536377 1001 86380 86390 1
536855 99536855 1001 86380 86390 1
536881 99536881 1001 86380 86390 1
536908 99536908 1001 86380 86390 1
536780 99536780 1001 86380 86390 1
536872 99536872 1001 86380 86390 1
536911 99536911 1001 86380 86390 1
536954 99536954 1001 86380 86390 1
536799 99536799 1001 86380 86390 1
537241 99537241 1001 86380 86390 1
537295 99537295 1001 86380 86390 1
537881 99537881 1001 86380 86390 1
537794 99537794 1001 86380 86390 1
537666 99537666 1001 86380 86390 1
537740 99537740 1001 86380 86390 1
537704 99537704 1001 86380 86390 1
538021 99538021 1001 86380 86390 1
538160 99538160 1001 86380 86390 1
538649 99538649 1001 86380 86390 1
538727 99538727 1001 86380 86390 1
538626 99538626 1001 86380 86390 1
538441 99538441 1001 86380 86390 1
538559 99538559 1001 86380 86390 1
538397 99538397 1001 86380 86390 1
538920 99538920 1001 86380 86390 1
538972 99538972 1001 86380 86390 1
538921 99538921 1001 86380 86390 1
538898 99538898 1001 86380 86390 1
539461 99539461 1001 86380 86390 1
539492 99539492 1001 86380 86390 1
539471 99539471 1001 86380 86390 1
539415 99539415 1001 86380 86390 1
539029 99539029 1001 86380 86390 1
539057 99539057 1001 86380 86390 1
539820 99539820 1001 86380 86390 1
539708 99539708 1001 86380 86390 1
539683 99539683 1001 86380 86390 1
540314 99540314 1001 86380 86390 1
540196 99540196 1001 86380 86390 1
540148 99540148 1001 86380 86390 1
540016 99540016 1001 86380 86390 1
540654 99540654 1001 86380 86390 1
541244 99541244 1001 86380 86390 1
540975 99540975 1001 86380 86390 1
541081 99541081 1001 86380 86390 1
540900 99540900 1001 86380 86390 1
540711 99540711 1001 86380 86390 1
540817 99540817 1001 86380 86390 1
540872 99540872 1001 86380 86390 1
541339 99541339 1001 86380 86390 1
541974 99541974 1001 86380 86390 1
541855 99541855 1001 86380 86390 1
541884 99541884 1001 86380 86390 1
541653 99541653 1001 86380 86390 1
541705 99541705 1001 86380 86390 1
541647 99541647 1001 86380 86390 1
541558 99541558 1001 86380 86390 1
542636 99542636 1001 86380 86390 1
542678 99542678 1001 86380 86390 1
542692 99542692 1001 86380 86390 1
542644 99542644 1001 86380 86390 1
542519 99542519 1001 86380 86390 1
542470 99542470 1001 86380 86390 1
543150 99543150 1001 86380 86390 1
543139 99543139 1001 86380 86390 1
543023 99543023 1001 86380 86390 1
543710 99543710 1001 86380 86390 1
543603 99543603 1001 86380 86390 1
543475 99543475 1001 86380 86390 1
543429 99543429 1001 86380 86390 1
543342 99543342 1001 86380 86390 1
543798 99543798 1001 86380 86390 1
543956 99543956 1001 86380 86390 1
544462 99544462 1001 86380 86390 1
544331 99544331 1001 86380 86390 1
544624 99544624 1001 86380 86390 1
544706 99544706 1001 86380 86390 1
544734 99544734 1001 86380 86390 1
400325 99400325 1001 86380 86390 1
400676 99400676 1001 86380 86390 1
400635 99400635 1001 86380 86390 1
400946 99400946 1001 86380 86390 1
401667 99401667 1001 86380 86390 1
401970 99401970 1001 86380 86390 1
402389 99402389 1001 86380 86390 1
402853 99402853 1001 86380 86390 1
403202 99403202 1001 86380 86390 1
403196 99403196 1001 86380 86390 1
403096 99403096 1001 86380 86390 1
403612 99403612 1001 86380 86390 1
403855 99403855 1001 86380 86390 1
404074 99404074 1001 86380 86390 1
404127 99404127 1001 86380 86390 1
404298 99404298 1001 86380 86390 1
404735 99404735 1001 86380 86390 1
404763 99404763 1001 86380 86390 1
405663 99405663 1001 86380 86390 1
406126 99406126 1001 86380 86390 1
406104 99406104 1001 86380 86390 1
406546 99406546 1001 86380 86390 1
407616 99407616 1001 86380 86390 1
408307 99408307 1001 86380 86390 1
408288 99408288 1001 86380 86390 1
408329 99408329 1001 86380 86390 1
408844 99408844 1001 86380 86390 1
409025 99409025 1001 86380 86390 1
409236 99409236 1001 86380 86390 1
409438 99409438 1001 86380 86390 1
409463 99409463 1001 86380 86390 1
409495 99409495 1001 86380 86390 1
409451 99409451 1001 86380 86390 1
409434 99409434 1001 86380 86390 1
409765 99409765 1001 86380 86390 1
409891 99409891 1001 86380 86390 1
409929 99409929 1001 86380 86390 1
409996 99409996 1001 86380 86390 1
410002 99410002 1001 86380 86390 1
411282 99411282 1001 86380 86390 1
411401 99411401 1001 86380 86390 1
411676 99411676 1001 86380 86390 1
411909 99411909 1001 86380 86390 1
411861 99411861 1001 86380 86390 1
412396 99412396 1001 86380 86390 1
413611 99413611 1001 86380 86390 1
413612 99413612 1001 86380 86390 1
412952 99412952 1001 86380 86390 1
412977 99412977 1001 86380 86390 1
412613 99412613 1001 86380 86390 1
413726 99413726 1001 86380 86390 1
413768 99413768 1001 86380 86390 1
413874 99413874 1001 86380 86390 1
413993 99413993 1001 86380 86390 1
414947 99414947 1001 86380 86390 1
414621 99414621 1001 86380 86390 1
414721 99414721 1001 86380 86390 1
414887 99414887 1001 86380 86390 1
414857 99414857 1001 86380 86390 1
414273 99414273 1001 86380 86390 1
414297 99414297 1001 86380 86390 1
414366 99414366 1001 86380 86390 1
414131 99414131 1001 86380 86390 1
415450 99415450 1001 86380 86390 1
415628 99415628 1001 86380 86390 1
415613 99415613 1001 86380 86390 1
416791 99416791 1001 86380 86390 1
416493 99416493 1001 86380 86390 1
416549 99416549 1001 86380 86390 1
416160 99416160 1001 86380 86390 1
416325 99416325 1001 86380 86390 1
416531 99416531 1001 86380 86390 1
416361 99416361 1001 86380 86390 1
416032 99416032 1001 86380 86390 1
417248 99417248 1001 86380 86390 1
417403 99417403 1001 86380 86390 1
418210 99418210 1001 86380 86390 1
418382 99418382 1001 86380 86390 1
418877 99418877 1001 86380 86390 1
419986 99419986 1001 86380 86390 1
419687 99419687 1001 86380 86390 1
419382 99419382 1001 86380 86390 1
419535 99419535 1001 86380 86390 1
420562 99420562 1001 86380 86390 1
420514 99420514 1001 86380 86390 1
421270 99421270 1001 86380 86390 1
421624 99421624 1001 86380 86390 1
421420 99421420 1001 86380 86390 1
421654 99421654 1001 86380 86390 1
421091 99421091 1001 86380 86390 1
422117 99422117 1001 86380 86390 1
423136 99423136 1001 86380 86390 1
423080 99423080 1001 86380 86390 1
423015 99423015 1001 86380 86390 1
422996 99422996 1001 86380 86390 1
422775 99422775 1001 86380 86390 1
422897 99422897 1001 86380 86390 1
422711 99422711 1001 86380 86390 1
426650 99426650 1001 86380 86390 1
426099 99426099 1001 86380 86390 1
426022 99426022 1001 86380 86390 1
427389 99427389 1001 86380 86390 1
427263 99427263 1001 86380 86390 1
428179 99428179 1001 86380 86390 1
427624 99427624 1001 86380 86390 1
428986 99428986 1001 86380 86390 1
428943 99428943 1001 86380 86390 1
428847 99428847 1001 86380 86390 1
430331 99430331 1001 86380 86390 1
429714 99429714 1001 86380 86390 1
429670 99429670 1001 86380 86390 1
429369 99429369 1001 86380 86390 1
429472 99429472 1001 86380 86390 1
430569 99430569 1001 86380 86390 1
431774 99431774 1001 86380 86390 1
432045 99432045 1001 86380 86390 1
430892 99430892 1001 86380 86390 1
431154 99431154 1001 86380 86390 1
432379 99432379 1001 86380 86390 1
432386 99432386 1001 86380 86390 1
432081 99432081 1001 86380 86390 1
433214 99433214 1001 86380 86390 1
432575 99432575 1001 86380 86390 1
432603 99432603 1001 86380 86390 1
435428 99435428 1001 86380 86390 1
434873 99434873 1001 86380 86390 1
434523 99434523 1001 86380 86390 1
434485 99434485 1001 86380 86390 1
434580 99434580 1001 86380 86390 1
435504 99435504 1001 86380 86390 1
437102 99437102 1001 86380 86390 1
436996 99436996 1001 86380 86390 1
437132 99437132 1001 86380 86390 1
436672 99436672 1001 86380 86390 1
436539 99436539 1001 86380 86390 1
435940 99435940 1001 86380 86390 1
300080 99300080 1001 86380 86390 1
437362 99437362 1001 86380 86390 1
300587 99300587 1001 86380 86390 1
300695 99300695 1001 86380 86390 1
300655 99300655 1001 86380 86390 1
300591 99300591 1001 86380 86390 1
300375 99300375 1001 86380 86390 1
300135 99300135 1001 86380 86390 1
300303 99300303 1001 86380 86390 1
301520 99301520 1001 86380 86390 1
301530 99301530 1001 86380 86390 1
301298 99301298 1001 86380 86390 1
301011 99301011 1001 86380 86390 1
301116 99301116 1001 86380 86390 1
301082 99301082 1001 86380 86390 1
301595 99301595 1001 86380 86390 1
301699 99301699 1001 86380 86390 1
302340 99302340 1001 86380 86390 1
302176 99302176 1001 86380 86390 1
301941 99301941 1001 86380 86390 1
301886 99301886 1001 86380 86390 1
301782 99301782 1001 86380 86390 1
302942 99302942 1001 86380 86390 1
302841 99302841 1001 86380 86390 1
302756 99302756 1001 86380 86390 1
302772 99302772 1001 86380 86390 1
302634 99302634 1001 86380 86390 1
303228 99303228 1001 86380 86390 1
303846 99303846 1001 86380 86390 1
303951 99303951 1001 86380 86390 1
303777 99303777 1001 86380 86390 1
303689 99303689 1001 86380 86390 1
303583 99303583 1001 86380 86390 1
303428 99303428 1001 86380 86390 1
303461 99303461 1001 86380 86390 1
304135 99304135 1001 86380 86390 1
304725 99304725 1001 86380 86390 1
304554 99304554 1001 86380 86390 1
304536 99304536 1001 86380 86390 1
304430 99304430 1001 86380 86390 1
304934 99304934 1001 86380 86390 1
305610 99305610 1001 86380 86390 1
305354 99305354 1001 86380 86390 1
305409 99305409 1001 86380 86390 1
305336 99305336 1001 86380 86390 1
305144 99305144 1001 86380 86390 1
305187 99305187 1001 86380 86390 1
500548 99500548 1001 86380 86390 1
500399 99500399 1001 86380 86390 1
500275 99500275 1001 86380 86390 1
500914 99500914 1001 86380 86390 1
500970 99500970 1001 86380 86390 1
500882 99500882 1001 86380 86390 1
500949 99500949 1001 86380 86390 1
500833 99500833 1001 86380 86390 1
501560 99501560 1001 86380 86390 1
501232 99501232 1001 86380 86390 1
501313 99501313 1001 86380 86390 1
501329 99501329 1001 86380 86390 1
501070 99501070 1001 86380 86390 1
501194 99501194 1001 86380 86390 1
501220 99501220 1001 86380 86390 1
501795 99501795 1001 86380 86390 1
502264 99502264 1001 86380 86390 1
502289 99502289 1001 86380 86390 1
502320 99502320 1001 86380 86390 1
502456 99502456 1001 86380 86390 1
502133 99502133 1001 86380 86390 1
502225 99502225 1001 86380 86390 1
502086 99502086 1001 86380 86390 1
501886 99501886 1001 86380 86390 1
502048 99502048 1001 86380 86390 1
501984 99501984 1001 86380 86390 1
502511 99502511 1001 86380 86390 1
503202 99503202 1001 86380 86390 1
503128 99503128 1001 86380 86390 1
503027 99503027 1001 86380 86390 1
503072 99503072 1001 86380 86390 1
502712 99502712 1001 86380 86390 1
502741 99502741 1001 86380 86390 1
502785 99502785 1001 86380 86390 1
503353 99503353 1001 86380 86390 1
503900 99503900 1001 86380 86390 1
503864 99503864 1001 86380 86390 1
503621 99503621 1001 86380 86390 1
503636 99503636 1001 86380 86390 1
504223 99504223 1001 86380 86390 1
504395 99504395 1001 86380 86390 1
505065 99505065 1001 86380 86390 1
505577 99505577 1001 86380 86390 1
505414 99505414 1001 86380 86390 1
505404 99505404 1001 86380 86390 1
505335 99505335 1001 86380 86390 1
505878 99505878 1001 86380 86390 1
505790 99505790 1001 86380 86390 1
506080 99506080 1001 86380 86390 1
506019 99506019 1001 86380 86390 1
506750 99506750 1001 86380 86390 1
507268 99507268 1001 86380 86390 1
507327 99507327 1001 86380 86390 1
507329 99507329 1001 86380 86390 1
507181 99507181 1001 86380 86390 1
506945 99506945 1001 86380 86390 1
506897 99506897 1001 86380 86390 1
506940 99506940 1001 86380 86390 1
507582 99507582 1001 86380 86390 1
507441 99507441 1001 86380 86390 1
508205 99508205 1001 86380 86390 1
508105 99508105 1001 86380 86390 1
507893 99507893 1001 86380 86390 1
507935 99507935 1001 86380 86390 1
507925 99507925 1001 86380 86390 1
507809 99507809 1001 86380 86390 1
507697 99507697 1001 86380 86390 1
508405 99508405 1001 86380 86390 1
508303 99508303 1001 86380 86390 1
508914 99508914 1001 86380 86390 1
508762 99508762 1001 86380 86390 1
508521 99508521 1001 86380 86390 1
508586 99508586 1001 86380 86390 1
509196 99509196 1001 86380 86390 1
509277 99509277 1001 86380 86390 1
509863 99509863 1001 86380 86390 1
509755 99509755 1001 86380 86390 1
509719 99509719 1001 86380 86390 1
509514 99509514 1001 86380 86390 1
509503 99509503 1001 86380 86390 1
509633 99509633 1001 86380 86390 1
509344 99509344 1001 86380 86390 1
509461 99509461 1001 86380 86390 1
509375 99509375 1001 86380 86390 1
510058 99510058 1001 86380 86390 1
510599 99510599 1001 86380 86390 1
510366 99510366 1001 86380 86390 1
510768 99510768 1001 86380 86390 1
510835 99510835 1001 86380 86390 1
510928 99510928 1001 86380 86390 1
511415 99511415 1001 86380 86390 1
511286 99511286 1001 86380 86390 1
511146 99511146 1001 86380 86390 1
511123 99511123 1001 86380 86390 1
511720 99511720 1001 86380 86390 1
511691 99511691 1001 86380 86390 1
511704 99511704 1001 86380 86390 1
512212 99512212 1001 86380 86390 1
512231 99512231 1001 86380 86390 1
512362 99512362 1001 86380 86390 1
512369 99512369 1001 86380 86390 1
512098 99512098 1001 86380 86390 1
511973 99511973 1001 86380 86390 1
512143 99512143 1001 86380 86390 1
512131 99512131 1001 86380 86390 1
512120 99512120 1001 86380 86390 1
511857 99511857 1001 86380 86390 1
512910 99512910 1001 86380 86390 1
512834 99512834 1001 86380 86390 1
512889 99512889 1001 86380 86390 1
512766 99512766 1001 86380 86390 1
512622 99512622 1001 86380 86390 1
514002 99514002 1001 86380 86390 1
513975 99513975 1001 86380 86390 1
513516 99513516 1001 86380 86390 1
514671 99514671 1001 86380 86390 1
514452 99514452 1001 86380 86390 1
514622 99514622 1001 86380 86390 1
514392 99514392 1001 86380 86390 1
514296 99514296 1001 86380 86390 1
514246 99514246 1001 86380 86390 1
514997 99514997 1001 86380 86390 1
514931 99514931 1001 86380 86390 1
514879 99514879 1001 86380 86390 1
515549 99515549 1001 86380 86390 1
515381 99515381 1001 86380 86390 1
515224 99515224 1001 86380 86390 1
515251 99515251 1001 86380 86390 1
515123 99515123 1001 86380 86390 1
515188 99515188 1001 86380 86390 1
515112 99515112 1001 86380 86390 1
515268 99515268 1001 86380 86390 1
515728 99515728 1001 86380 86390 1
516438 99516438 1001 86380 86390 1
516148 99516148 1001 86380 86390 1
516130 99516130 1001 86380 86390 1
516303 99516303 1001 86380 86390 1
516070 99516070 1001 86380 86390 1
515910 99515910 1001 86380 86390 1
516651 99516651 1001 86380 86390 1
516601 99516601 1001 86380 86390 1
516645 99516645 1001 86380 86390 1
516671 99516671 1001 86380 86390 1
517198 99517198 1001 86380 86390 1
517230 99517230 1001 86380 86390 1
517062 99517062 1001 86380 86390 1
516872 99516872 1001 86380 86390 1
516841 99516841 1001 86380 86390 1
517366 99517366 1001 86380 86390 1
517513 99517513 1001 86380 86390 1
517995 99517995 1001 86380 86390 1
518073 99518073 1001 86380 86390 1
517790 99517790 1001 86380 86390 1
517920 99517920 1001 86380 86390 1
517796 99517796 1001 86380 86390 1
517761 99517761 1001 86380 86390 1
517596 99517596 1001 86380 86390 1
517713 99517713 1001 86380 86390 1
517564 99517564 1001 86380 86390 1
518237 99518237 1001 86380 86390 1
518800 99518800 1001 86380 86390 1
518909 99518909 1001 86380 86390 1
518545 99518545 1001 86380 86390 1
519133 99519133 1001 86380 86390 1
519646 99519646 1001 86380 86390 1
519767 99519767 1001 86380 86390 1
519211 99519211 1001 86380 86390 1
519819 99519819 1001 86380 86390 1
519952 99519952 1001 86380 86390 1
520046 99520046 1001 86380 86390 1
520028 99520028 1001 86380 86390 1
520669 99520669 1001 86380 86390 1
520838 99520838 1001 86380 86390 1
520661 99520661 1001 86380 86390 1
521261 99521261 1001 86380 86390 1
521067 99521067 1001 86380 86390 1
521213 99521213 1001 86380 86390 1
520858 99520858 1001 86380 86390 1
521508 99521508 1001 86380 86390 1
522216 99522216 1001 86380 86390 1
521964 99521964 1001 86380 86390 1
522086 99522086 1001 86380 86390 1
521739 99521739 1001 86380 86390 1
521796 99521796 1001 86380 86390 1
521835 99521835 1001 86380 86390 1
521861 99521861 1001 86380 86390 1
523035 99523035 1001 86380 86390 1
522762 99522762 1001 86380 86390 1
522814 99522814 1001 86380 86390 1
522906 99522906 1001 86380 86390 1
522564 99522564 1001 86380 86390 1
522595 99522595 1001 86380 86390 1
523259 99523259 1001 86380 86390 1
523222 99523222 1001 86380 86390 1
523274 99523274 1001 86380 86390 1
523771 99523771 1001 86380 86390 1
523735 99523735 1001 86380 86390 1
523671 99523671 1001 86380 86390 1
523391 99523391 1001 86380 86390 1
524661 99524661 1001 86380 86390 1
524677 99524677 1001 86380 86390 1
524489 99524489 1001 86380 86390 1
524923 99524923 1001 86380 86390 1
524880 99524880 1001 86380 86390 1
524844 99524844 1001 86380 86390 1
525458 99525458 1001 86380 86390 1
525315 99525315 1001 86380 86390 1
525357 99525357 1001 86380 86390 1
525323 99525323 1001 86380 86390 1
525599 99525599 1001 86380 86390 1
525704 99525704 1001 86380 86390 1
525680 99525680 1001 86380 86390 1
526362 99526362 1001 86380 86390 1
526364 99526364 1001 86380 86390 1
525906 99525906 1001 86380 86390 1
525912 99525912 1001 86380 86390 1
525953 99525953 1001 86380 86390 1
527234 99527234 1001 86380 86390 1
527077 99527077 1001 86380 86390 1
526993 99526993 1001 86380 86390 1
526708 99526708 1001 86380 86390 1
526781 99526781 1001 86380 86390 1
528006 99528006 1001 86380 86390 1
527996 99527996 1001 86380 86390 1
527621 99527621 1001 86380 86390 1
528189 99528189 1001 86380 86390 1
528178 99528178 1001 86380 86390 1
528803 99528803 1001 86380 86390 1
528542 99528542 1001 86380 86390 1
528546 99528546 1001 86380 86390 1
528651 99528651 1001 86380 86390 1
528656 99528656 1001 86380 86390 1
528384 99528384 1001 86380 86390 1
528463 99528463 1001 86380 86390 1
529096 99529096 1001 86380 86390 1
528918 99528918 1001 86380 86390 1
528946 99528946 1001 86380 86390 1
529371 99529371 1001 86380 86390 1
529123 99529123 1001 86380 86390 1
529138 99529138 1001 86380 86390 1
529269 99529269 1001 86380 86390 1
529167 99529167 1001 86380 86390 1
529805 99529805 1001 86380 86390 1
529902 99529902 1001 86380 86390 1
530155 99530155 1001 86380 86390 1
530251 99530251 1001 86380 86390 1
530617 99530617 1001 86380 86390 1
530646 99530646 1001 86380 86390 1
531333 99531333 1001 86380 86390 1
531181 99531181 1001 86380 86390 1
531224 99531224 1001 86380 86390 1
530975 99530975 1001 86380 86390 1
530941 99530941 1001 86380 86390 1
530890 99530890 1001 86380 86390 1
530962 99530962 1001 86380 86390 1
531839 99531839 1001 86380 86390 1
531689 99531689 1001 86380 86390 1
531677 99531677 1001 86380 86390 1
531627 99531627 1001 86380 86390 1
532330 99532330 1001 86380 86390 1
532408 99532408 1001 86380 86390 1
532933 99532933 1001 86380 86390 1
532985 99532985 1001 86380 86390 1
532934 99532934 1001 86380 86390 1
532816 99532816 1001 86380 86390 1
532719 99532719 1001 86380 86390 1
533121 99533121 1001 86380 86390 1
533785 99533785 1001 86380 86390 1
533802 99533802 1001 86380 86390 1
533805 99533805 1001 86380 86390 1
533484 99533484 1001 86380 86390 1
533358 99533358 1001 86380 86390 1
534486 99534486 1001 86380 86390 1
534428 99534428 1001 86380 86390 1
534322 99534322 1001 86380 86390 1
534090 99534090 1001 86380 86390 1
534220 99534220 1001 86380 86390 1
534177 99534177 1001 86380 86390 1
535344 99535344 1001 86380 86390 1
535458 99535458 1001 86380 86390 1
534993 99534993 1001 86380 86390 1
534931 99534931 1001 86380 86390 1
535077 99535077 1001 86380 86390 1
534937 99534937 1001 86380 86390 1
535611 99535611 1001 86380 86390 1
536233 99536233 1001 86380 86390 1
536249 99536249 1001 86380 86390 1
536027 99536027 1001 86380 86390 1
535989 99535989 1001 86380 86390 1
535887 99535887 1001 86380 86390 1
536443 99536443 1001 86380 86390 1
536959 99536959 1001 86380 86390 1
537134 99537134 1001 86380 86390 1
536962 99536962 1001 86380 86390 1
537041 99537041 1001 86380 86390 1
537122 99537122 1001 86380 86390 1
536574 99536574 1001 86380 86390 1
536704 99536704 1001 86380 86390 1
536681 99536681 1001 86380 86390 1
536707 99536707 1001 86380 86390 1
537172 99537172 1001 86380 86390 1
537315 99537315 1001 86380 86390 1
537203 99537203 1001 86380 86390 1
537181 99537181 1001 86380 86390 1
537927 99537927 1001 86380 86390 1
537905 99537905 1001 86380 86390 1
537586 99537586 1001 86380 86390 1
538729 99538729 1001 86380 86390 1
538803 99538803 1001 86380 86390 1
538518 99538518 1001 86380 86390 1
538488 99538488 1001 86380 86390 1
539578 99539578 1001 86380 86390 1
539579 99539579 1001 86380 86390 1
539523 99539523 1001 86380 86390 1
539431 99539431 1001 86380 86390 1
539052 99539052 1001 86380 86390 1
540384 99540384 1001 86380 86390 1
540463 99540463 1001 86380 86390 1
540134 99540134 1001 86380 86390 1
540155 99540155 1001 86380 86390 1
540195 99540195 1001 86380 86390 1
540596 99540596 1001 86380 86390 1
540500 99540500 1001 86380 86390 1
540769 99540769 1001 86380 86390 1
540720 99540720 1001 86380 86390 1
542088 99542088 1001 86380 86390 1
541824 99541824 1001 86380 86390 1
541821 99541821 1001 86380 86390 1
541809 99541809 1001 86380 86390 1
541618 99541618 1001 86380 86390 1
541572 99541572 1001 86380 86390 1
542894 99542894 1001 86380 86390 1
542877 99542877 1001 86380 86390 1
542940 99542940 1001 86380 86390 1
542698 99542698 1001 86380 86390 1
542403 99542403 1001 86380 86390 1
542975 99542975 1001 86380 86390 1
543728 99543728 1001 86380 86390 1
543169 99543169 1001 86380 86390 1
543898 99543898 1001 86380 86390 1
543803 99543803 1001 86380 86390 1
544004 99544004 1001 86380 86390 1
543998 99543998 1001 86380 86390 1
544683 99544683 1001 86380 86390 1
517113 822 1002 49930 51730 1
400104 99400104 1001 86380 86390 1
400133 99400133 1001 86380 86390 1
400285 99400285 1001 86380 86390 1
400486 99400486 1001 86380 86390 1
400840 99400840 1001 86380 86390 1
401458 99401458 1001 86380 86390 1
401613 99401613 1001 86380 86390 1
402233 99402233 1001 86380 86390 1
402184 99402184 1001 86380 86390 1
402384 99402384 1001 86380 86390 1
402872 99402872 1001 86380 86390 1
403010 99403010 1001 86380 86390 1
403545 99403545 1001 86380 86390 1
403755 99403755 1001 86380 86390 1
404193 99404193 1001 86380 86390 1
404864 99404864 1001 86380 86390 1
405045 99405045 1001 86380 86390 1
405310 99405310 1001 86380 86390 1
405709 99405709 1001 86380 86390 1
405974 99405974 1001 86380 86390 1
406017 99406017 1001 86380 86390 1
406423 99406423 1001 86380 86390 1
406702 99406702 1001 86380 86390 1
406664 99406664 1001 86380 86390 1
406946 99406946 1001 86380 86390 1
407952 99407952 1001 86380 86390 1
408058 99408058 1001 86380 86390 1
408090 99408090 1001 86380 86390 1
408331 99408331 1001 86380 86390 1
408611 99408611 1001 86380 86390 1
409026 99409026 1001 86380 86390 1
409105 99409105 1001 86380 86390 1
409554 99409554 1001 86380 86390 1
409730 99409730 1001 86380 86390 1
409939 99409939 1001 86380 86390 1
410096 99410096 1001 86380 86390 1
410264 99410264 1001 86380 86390 1
411054 99411054 1001 86380 86390 1
412007 99412007 1001 86380 86390 1
412445 99412445 1001 86380 86390 1
412424 99412424 1001 86380 86390 1
412301 99412301 1001 86380 86390 1
413450 99413450 1001 86380 86390 1
413317 99413317 1001 86380 86390 1
413604 99413604 1001 86380 86390 1
413609 99413609 1001 86380 86390 1
413583 99413583 1001 86380 86390 1
413158 99413158 1001 86380 86390 1
413161 99413161 1001 86380 86390 1
412777 99412777 1001 86380 86390 1
412785 99412785 1001 86380 86390 1
412564 99412564 1001 86380 86390 1
412818 99412818 1001 86380 86390 1
415232 99415232 1001 86380 86390 1
414943 99414943 1001 86380 86390 1
414675 99414675 1001 86380 86390 1
414707 99414707 1001 86380 86390 1
414622 99414622 1001 86380 86390 1
414438 99414438 1001 86380 86390 1
415714 99415714 1001 86380 86390 1
416674 99416674 1001 86380 86390 1
416757 99416757 1001 86380 86390 1
417428 99417428 1001 86380 86390 1
418751 99418751 1001 86380 86390 1
418959 99418959 1001 86380 86390 1
420279 99420279 1001 86380 86390 1
420300 99420300 1001 86380 86390 1
419715 99419715 1001 86380 86390 1
420565 99420565 1001 86380 86390 1
420718 99420718 1001 86380 86390 1
420800 99420800 1001 86380 86390 1
421267 99421267 1001 86380 86390 1
422277 99422277 1001 86380 86390 1
422146 99422146 1001 86380 86390 1
422341 99422341 1001 86380 86390 1
422209 99422209 1001 86380 86390 1
422328 99422328 1001 86380 86390 1
423185 99423185 1001 86380 86390 1
423964 99423964 1001 86380 86390 1
424030 99424030 1001 86380 86390 1
425383 99425383 1001 86380 86390 1
424732 99424732 1001 86380 86390 1
424212 99424212 1001 86380 86390 1
424287 99424287 1001 86380 86390 1
425691 99425691 1001 86380 86390 1
425391 99425391 1001 86380 86390 1
426799 99426799 1001 86380 86390 1
426596 99426596 1001 86380 86390 1
426484 99426484 1001 86380 86390 1
426554 99426554 1001 86380 86390 1
426289 99426289 1001 86380 86390 1
426201 99426201 1001 86380 86390 1
427420 99427420 1001 86380 86390 1
428410 99428410 1001 86380 86390 1
428696 99428696 1001 86380 86390 1
428009 99428009 1001 86380 86390 1
428098 99428098 1001 86380 86390 1
428101 99428101 1001 86380 86390 1
428202 99428202 1001 86380 86390 1
429152 99429152 1001 86380 86390 1
430277 99430277 1001 86380 86390 1
430009 99430009 1001 86380 86390 1
429827 99429827 1001 86380 86390 1
429352 99429352 1001 86380 86390 1
429508 99429508 1001 86380 86390 1
429261 99429261 1001 86380 86390 1
430744 99430744 1001 86380 86390 1
430518 99430518 1001 86380 86390 1
431698 99431698 1001 86380 86390 1
431657 99431657 1001 86380 86390 1
431335 99431335 1001 86380 86390 1
431613 99431613 1001 86380 86390 1
431519 99431519 1001 86380 86390 1
431062 99431062 1001 86380 86390 1
430859 99430859 1001 86380 86390 1
433628 99433628 1001 86380 86390 1
433291 99433291 1001 86380 86390 1
433202 99433202 1001 86380 86390 1
432699 99432699 1001 86380 86390 1
432880 99432880 1001 86380 86390 1
433999 99433999 1001 86380 86390 1
435224 99435224 1001 86380 86390 1
435393 99435393 1001 86380 86390 1
434689 99434689 1001 86380 86390 1
434340 99434340 1001 86380 86390 1
434472 99434472 1001 86380 86390 1
434313 99434313 1001 86380 86390 1
435852 99435852 1001 86380 86390 1
436988 99436988 1001 86380 86390 1
437000 99437000 1001 86380 86390 1
436684 99436684 1001 86380 86390 1
436646 99436646 1001 86380 86390 1
436674 99436674 1001 86380 86390 1
435939 99435939 1001 86380 86390 1
435965 99435965 1001 86380 86390 1
436251 99436251 1001 86380 86390 1
436122 99436122 1001 86380 86390 1
300691 99300691 1001 86380 86390 1
300537 99300537 1001 86380 86390 1
300406 99300406 1001 86380 86390 1
300437 99300437 1001 86380 86390 1
300470 99300470 1001 86380 86390 1
300301 99300301 1001 86380 86390 1
300887 99300887 1001 86380 86390 1
300891 99300891 1001 86380 86390 1
301444 99301444 1001 86380 86390 1
301421 99301421 1001 86380 86390 1
301194 99301194 1001 86380 86390 1
301233 99301233 1001 86380 86390 1
301081 99301081 1001 86380 86390 1
301088 99301088 1001 86380 86390 1
301582 99301582 1001 86380 86390 1
301715 99301715 1001 86380 86390 1
301654 99301654 1001 86380 86390 1
301680 99301680 1001 86380 86390 1
301693 99301693 1001 86380 86390 1
302244 99302244 1001 86380 86390 1
302238 99302238 1001 86380 86390 1
301957 99301957 1001 86380 86390 1
301896 99301896 1001 86380 86390 1
301965 99301965 1001 86380 86390 1
302468 99302468 1001 86380 86390 1
302411 99302411 1001 86380 86390 1
302515 99302515 1001 86380 86390 1
303187 99303187 1001 86380 86390 1
303155 99303155 1001 86380 86390 1
302910 99302910 1001 86380 86390 1
302819 99302819 1001 86380 86390 1
302646 99302646 1001 86380 86390 1
302776 99302776 1001 86380 86390 1
303967 99303967 1001 86380 86390 1
303796 99303796 1001 86380 86390 1
303825 99303825 1001 86380 86390 1
303607 99303607 1001 86380 86390 1
304226 99304226 1001 86380 86390 1
304103 99304103 1001 86380 86390 1
304590 99304590 1001 86380 86390 1
304592 99304592 1001 86380 86390 1
304608 99304608 1001 86380 86390 1
304874 99304874 1001 86380 86390 1
304982 99304982 1001 86380 86390 1
305034 99305034 1001 86380 86390 1
305661 99305661 1001 86380 86390 1
305576 99305576 1001 86380 86390 1
305307 99305307 1001 86380 86390 1
305232 99305232 1001 86380 86390 1
305093 99305093 1001 86380 86390 1
500083 99500083 1001 86380 86390 1
500047 99500047 1001 86380 86390 1
500164 99500164 1001 86380 86390 1
500666 99500666 1001 86380 86390 1
500545 99500545 1001 86380 86390 1
500437 99500437 1001 86380 86390 1
500346 99500346 1001 86380 86390 1
500906 99500906 1001 86380 86390 1
501013 99501013 1001 86380 86390 1
500900 99500900 1001 86380 86390 1
501525 99501525 1001 86380 86390 1
501527 99501527 1001 86380 86390 1
501383 99501383 1001 86380 86390 1
501404 99501404 1001 86380 86390 1
501093 99501093 1001 86380 86390 1
502433 99502433 1001 86380 86390 1
502380 99502380 1001 86380 86390 1
502134 99502134 1001 86380 86390 1
502057 99502057 1001 86380 86390 1
502073 99502073 1001 86380 86390 1
502028 99502028 1001 86380 86390 1
501925 99501925 1001 86380 86390 1
502524 99502524 1001 86380 86390 1
503127 99503127 1001 86380 86390 1
503279 99503279 1001 86380 86390 1
503224 99503224 1001 86380 86390 1
503003 99503003 1001 86380 86390 1
502802 99502802 1001 86380 86390 1
502869 99502869 1001 86380 86390 1
502831 99502831 1001 86380 86390 1
502846 99502846 1001 86380 86390 1
502810 99502810 1001 86380 86390 1
503398 99503398 1001 86380 86390 1
504013 99504013 1001 86380 86390 1
503853 99503853 1001 86380 86390 1
503879 99503879 1001 86380 86390 1
503504 99503504 1001 86380 86390 1
504244 99504244 1001 86380 86390 1
504183 99504183 1001 86380 86390 1
504137 99504137 1001 86380 86390 1
504280 99504280 1001 86380 86390 1
504773 99504773 1001 86380 86390 1
504673 99504673 1001 86380 86390 1
504737 99504737 1001 86380 86390 1
505091 99505091 1001 86380 86390 1
505144 99505144 1001 86380 86390 1
505042 99505042 1001 86380 86390 1
504991 99504991 1001 86380 86390 1
505480 99505480 1001 86380 86390 1
505392 99505392 1001 86380 86390 1
505265 99505265 1001 86380 86390 1
505322 99505322 1001 86380 86390 1
505924 99505924 1001 86380 86390 1
505796 99505796 1001 86380 86390 1
505934 99505934 1001 86380 86390 1
506550 99506550 1001 86380 86390 1
506410 99506410 1001 86380 86390 1
506437 99506437 1001 86380 86390 1
506347 99506347 1001 86380 86390 1
506005 99506005 1001 86380 86390 1
506064 99506064 1001 86380 86390 1
507153 99507153 1001 86380 86390 1
507018 99507018 1001 86380 86390 1
507524 99507524 1001 86380 86390 1
508098 99508098 1001 86380 86390 1
508112 99508112 1001 86380 86390 1
507815 99507815 1001 86380 86390 1
507727 99507727 1001 86380 86390 1
508408 99508408 1001 86380 86390 1
509004 99509004 1001 86380 86390 1
508993 99508993 1001 86380 86390 1
508841 99508841 1001 86380 86390 1
509759 99509759 1001 86380 86390 1
509748 99509748 1001 86380 86390 1
509787 99509787 1001 86380 86390 1
509954 99509954 1001 86380 86390 1
509993 99509993 1001 86380 86390 1
510448 99510448 1001 86380 86390 1
510494 99510494 1001 86380 86390 1
510165 99510165 1001 86380 86390 1
510803 99510803 1001 86380 86390 1
510893 99510893 1001 86380 86390 1
510832 99510832 1001 86380 86390 1
511385 99511385 1001 86380 86390 1
511528 99511528 1001 86380 86390 1
511246 99511246 1001 86380 86390 1
511333 99511333 1001 86380 86390 1
511628 99511628 1001 86380 86390 1
511578 99511578 1001 86380 86390 1
512226 99512226 1001 86380 86390 1
512323 99512323 1001 86380 86390 1
512171 99512171 1001 86380 86390 1
511813 99511813 1001 86380 86390 1
511808 99511808 1001 86380 86390 1
513082 99513082 1001 86380 86390 1
513098 99513098 1001 86380 86390 1
512815 99512815 1001 86380 86390 1
512761 99512761 1001 86380 86390 1
513981 99513981 1001 86380 86390 1
514011 99514011 1001 86380 86390 1
513833 99513833 1001 86380 86390 1
514111 99514111 1001 86380 86390 1
514819 99514819 1001 86380 86390 1
514680 99514680 1001 86380 86390 1
514382 99514382 1001 86380 86390 1
514373 99514373 1001 86380 86390 1
514311 99514311 1001 86380 86390 1
515608 99515608 1001 86380 86390 1
515308 99515308 1001 86380 86390 1
515167 99515167 1001 86380 86390 1
515103 99515103 1001 86380 86390 1
515220 99515220 1001 86380 86390 1
515105 99515105 1001 86380 86390 1
515222 99515222 1001 86380 86390 1
516352 99516352 1001 86380 86390 1
516117 99516117 1001 86380 86390 1
517215 99517215 1001 86380 86390 1
517045 99517045 1001 86380 86390 1
516909 99516909 1001 86380 86390 1
517390 99517390 1001 86380 86390 1
517973 99517973 1001 86380 86390 1
518145 99518145 1001 86380 86390 1
518108 99518108 1001 86380 86390 1
517780 99517780 1001 86380 86390 1
517798 99517798 1001 86380 86390 1
517581 99517581 1001 86380 86390 1
517675 99517675 1001 86380 86390 1
517640 99517640 1001 86380 86390 1
518196 99518196 1001 86380 86390 1
518785 99518785 1001 86380 86390 1
518917 99518917 1001 86380 86390 1
518707 99518707 1001 86380 86390 1
518711 99518711 1001 86380 86390 1
518634 99518634 1001 86380 86390 1
518370 99518370 1001 86380 86390 1
519187 99519187 1001 86380 86390 1
519021 99519021 1001 86380 86390 1
519630 99519630 1001 86380 86390 1
519357 99519357 1001 86380 86390 1
519269 99519269 1001 86380 86390 1
519962 99519962 1001 86380 86390 1
520610 99520610 1001 86380 86390 1
520629 99520629 1001 86380 86390 1
520409 99520409 1001 86380 86390 1
520232 99520232 1001 86380 86390 1
520401 99520401 1001 86380 86390 1
520105 99520105 1001 86380 86390 1
520146 99520146 1001 86380 86390 1
520185 99520185 1001 86380 86390 1
520825 99520825 1001 86380 86390 1
520698 99520698 1001 86380 86390 1
521126 99521126 1001 86380 86390 1
521114 99521114 1001 86380 86390 1
521154 99521154 1001 86380 86390 1
521052 99521052 1001 86380 86390 1
520930 99520930 1001 86380 86390 1
521580 99521580 1001 86380 86390 1
521572 99521572 1001 86380 86390 1
521551 99521551 1001 86380 86390 1
522257 99522257 1001 86380 86390 1
522106 99522106 1001 86380 86390 1
521959 99521959 1001 86380 86390 1
521912 99521912 1001 86380 86390 1
521992 99521992 1001 86380 86390 1
521792 99521792 1001 86380 86390 1
521800 99521800 1001 86380 86390 1
522474 99522474 1001 86380 86390 1
522376 99522376 1001 86380 86390 1
522325 99522325 1001 86380 86390 1
523099 99523099 1001 86380 86390 1
522796 99522796 1001 86380 86390 1
522799 99522799 1001 86380 86390 1
522723 99522723 1001 86380 86390 1
522524 99522524 1001 86380 86390 1
522566 99522566 1001 86380 86390 1
522592 99522592 1001 86380 86390 1
522561 99522561 1001 86380 86390 1
523180 99523180 1001 86380 86390 1
523635 99523635 1001 86380 86390 1
523684 99523684 1001 86380 86390 1
523372 99523372 1001 86380 86390 1
524668 99524668 1001 86380 86390 1
524593 99524593 1001 86380 86390 1
524750 99524750 1001 86380 86390 1
524386 99524386 1001 86380 86390 1
524390 99524390 1001 86380 86390 1
524833 99524833 1001 86380 86390 1
524836 99524836 1001 86380 86390 1
524915 99524915 1001 86380 86390 1
524881 99524881 1001 86380 86390 1
524791 99524791 1001 86380 86390 1
525468 99525468 1001 86380 86390 1
525431 99525431 1001 86380 86390 1
525551 99525551 1001 86380 86390 1
525061 99525061 1001 86380 86390 1
525091 99525091 1001 86380 86390 1
525744 99525744 1001 86380 86390 1
525667 99525667 1001 86380 86390 1
526393 99526393 1001 86380 86390 1
526191 99526191 1001 86380 86390 1
526141 99526141 1001 86380 86390 1
526189 99526189 1001 86380 86390 1
526073 99526073 1001 86380 86390 1
525905 99525905 1001 86380 86390 1
525850 99525850 1001 86380 86390 1
526577 99526577 1001 86380 86390 1
527177 99527177 1001 86380 86390 1
527233 99527233 1001 86380 86390 1
526937 99526937 1001 86380 86390 1
527003 99527003 1001 86380 86390 1
526807 99526807 1001 86380 86390 1
527389 99527389 1001 86380 86390 1
527313 99527313 1001 86380 86390 1
527398 99527398 1001 86380 86390 1
527887 99527887 1001 86380 86390 1
528058 99528058 1001 86380 86390 1
527857 99527857 1001 86380 86390 1
527761 99527761 1001 86380 86390 1
527592 99527592 1001 86380 86390 1
528128 99528128 1001 86380 86390 1
528195 99528195 1001 86380 86390 1
528787 99528787 1001 86380 86390 1
528673 99528673 1001 86380 86390 1
528533 99528533 1001 86380 86390 1
528629 99528629 1001 86380 86390 1
528412 99528412 1001 86380 86390 1
528376 99528376 1001 86380 86390 1
529045 99529045 1001 86380 86390 1
528947 99528947 1001 86380 86390 1
529596 99529596 1001 86380 86390 1
529291 99529291 1001 86380 86390 1
530484 99530484 1001 86380 86390 1
530410 99530410 1001 86380 86390 1
530225 99530225 1001 86380 86390 1
530150 99530150 1001 86380 86390 1
530015 99530015 1001 86380 86390 1
530008 99530008 1001 86380 86390 1
530676 99530676 1001 86380 86390 1
530968 99530968 1001 86380 86390 1
531001 99531001 1001 86380 86390 1
531014 99531014 1001 86380 86390 1
531498 99531498 1001 86380 86390 1
531394 99531394 1001 86380 86390 1
531436 99531436 1001 86380 86390 1
531400 99531400 1001 86380 86390 1
531570 99531570 1001 86380 86390 1
531844 99531844 1001 86380 86390 1
531814 99531814 1001 86380 86390 1
531773 99531773 1001 86380 86390 1
531777 99531777 1001 86380 86390 1
531752 99531752 1001 86380 86390 1
532282 99532282 1001 86380 86390 1
532402 99532402 1001 86380 86390 1
532265 99532265 1001 86380 86390 1
532318 99532318 1001 86380 86390 1
532911 99532911 1001 86380 86390 1
532848 99532848 1001 86380 86390 1
532849 99532849 1001 86380 86390 1
532752 99532752 1001 86380 86390 1
532631 99532631 1001 86380 86390 1
532644 99532644 1001 86380 86390 1
532619 99532619 1001 86380 86390 1
532596 99532596 1001 86380 86390 1
532493 99532493 1001 86380 86390 1
532559 99532559 1001 86380 86390 1
533164 99533164 1001 86380 86390 1
533667 99533667 1001 86380 86390 1
533707 99533707 1001 86380 86390 1
533551 99533551 1001 86380 86390 1
533938 99533938 1001 86380 86390 1
534493 99534493 1001 86380 86390 1
534652 99534652 1001 86380 86390 1
534498 99534498 1001 86380 86390 1
534665 99534665 1001 86380 86390 1
534580 99534580 1001 86380 86390 1
534332 99534332 1001 86380 86390 1
534257 99534257 1001 86380 86390 1
534134 99534134 1001 86380 86390 1
534784 99534784 1001 86380 86390 1
534759 99534759 1001 86380 86390 1
534767 99534767 1001 86380 86390 1
534692 99534692 1001 86380 86390 1
534732 99534732 1001 86380 86390 1
535342 99535342 1001 86380 86390 1
535436 99535436 1001 86380 86390 1
535428 99535428 1001 86380 86390 1
535497 99535497 1001 86380 86390 1
535265 99535265 1001 86380 86390 1
535091 99535091 1001 86380 86390 1
534992 99534992 1001 86380 86390 1
535513 99535513 1001 86380 86390 1
535515 99535515 1001 86380 86390 1
536259 99536259 1001 86380 86390 1
536167 99536167 1001 86380 86390 1
536089 99536089 1001 86380 86390 1
535871 99535871 1001 86380 86390 1
535860 99535860 1001 86380 86390 1
535918 99535918 1001 86380 86390 1
536348 99536348 1001 86380 86390 1
536419 99536419 1001 86380 86390 1
536811 99536811 1001 86380 86390 1
536608 99536608 1001 86380 86390 1
537336 99537336 1001 86380 86390 1
537352 99537352 1001 86380 86390 1
537836 99537836 1001 86380 86390 1
537831 99537831 1001 86380 86390 1
537910 99537910 1001 86380 86390 1
537591 99537591 1001 86380 86390 1
537695 99537695 1001 86380 86390 1
537645 99537645 1001 86380 86390 1
537711 99537711 1001 86380 86390 1
537566 99537566 1001 86380 86390 1
537541 99537541 1001 86380 86390 1
537442 99537442 1001 86380 86390 1
538167 99538167 1001 86380 86390 1
538456 99538456 1001 86380 86390 1
538585 99538585 1001 86380 86390 1
538547 99538547 1001 86380 86390 1
538275 99538275 1001 86380 86390 1
538891 99538891 1001 86380 86390 1
539004 99539004 1001 86380 86390 1
539604 99539604 1001 86380 86390 1
539526 99539526 1001 86380 86390 1
539580 99539580 1001 86380 86390 1
539529 99539529 1001 86380 86390 1
539562 99539562 1001 86380 86390 1
539315 99539315 1001 86380 86390 1
539162 99539162 1001 86380 86390 1
539087 99539087 1001 86380 86390 1
539680 99539680 1001 86380 86390 1
539714 99539714 1001 86380 86390 1
540094 99540094 1001 86380 86390 1
540172 99540172 1001 86380 86390 1
540038 99540038 1001 86380 86390 1
540543 99540543 1001 86380 86390 1
540524 99540524 1001 86380 86390 1
541278 99541278 1001 86380 86390 1
540938 99540938 1001 86380 86390 1
540939 99540939 1001 86380 86390 1
540727 99540727 1001 86380 86390 1
541497 99541497 1001 86380 86390 1
541454 99541454 1001 86380 86390 1
541325 99541325 1001 86380 86390 1
541718 99541718 1001 86380 86390 1
541573 99541573 1001 86380 86390 1
542139 99542139 1001 86380 86390 1
543074 99543074 1001 86380 86390 1
543001 99543001 1001 86380 86390 1
543661 99543661 1001 86380 86390 1
543589 99543589 1001 86380 86390 1
543503 99543503 1001 86380 86390 1
543872 99543872 1001 86380 86390 1
543963 99543963 1001 86380 86390 1
543796 99543796 1001 86380 86390 1
543901 99543901 1001 86380 86390 1
544461 99544461 1001 86380 86390 1
544425 99544425 1001 86380 86390 1
544303 99544303 1001 86380 86390 1
544378 99544378 1001 86380 86390 1
544081 99544081 1001 86380 86390 1
544639 99544639 1001 86380 86390 1
544618 99544618 1001 86380 86390 1
519763 703 1001 41814 42113 1
400278 99400278 1001 86380 86390 1
400801 99400801 1001 86380 86390 1
401033 99401033 1001 86380 86390 1
401383 99401383 1001 86380 86390 1
401557 99401557 1001 86380 86390 1
402341 99402341 1001 86380 86390 1
402480 99402480 1001 86380 86390 1
402783 99402783 1001 86380 86390 1
402906 99402906 1001 86380 86390 1
403142 99403142 1001 86380 86390 1
403518 99403518 1001 86380 86390 1
403728 99403728 1001 86380 86390 1
403714 99403714 1001 86380 86390 1
404901 99404901 1001 86380 86390 1
405264 99405264 1001 86380 86390 1
405581 99405581 1001 86380 86390 1
405646 99405646 1001 86380 86390 1
406039 99406039 1001 86380 86390 1
406173 99406173 1001 86380 86390 1
406111 99406111 1001 86380 86390 1
406424 99406424 1001 86380 86390 1
406543 99406543 1001 86380 86390 1
406508 99406508 1001 86380 86390 1
406892 99406892 1001 86380 86390 1
407354 99407354 1001 86380 86390 1
407757 99407757 1001 86380 86390 1
408081 99408081 1001 86380 86390 1
408111 99408111 1001 86380 86390 1
408155 99408155 1001 86380 86390 1
408156 99408156 1001 86380 86390 1
408183 99408183 1001 86380 86390 1
408396 99408396 1001 86380 86390 1
408434 99408434 1001 86380 86390 1
408704 99408704 1001 86380 86390 1
408908 99408908 1001 86380 86390 1
409043 99409043 1001 86380 86390 1
409123 99409123 1001 86380 86390 1
410983 99410983 1001 86380 86390 1
411158 99411158 1001 86380 86390 1
411493 99411493 1001 86380 86390 1
411715 99411715 1001 86380 86390 1
411771 99411771 1001 86380 86390 1
412133 99412133 1001 86380 86390 1
412279 99412279 1001 86380 86390 1
412409 99412409 1001 86380 86390 1
413495 99413495 1001 86380 86390 1
413485 99413485 1001 86380 86390 1
413017 99413017 1001 86380 86390 1
412915 99412915 1001 86380 86390 1
412857 99412857 1001 86380 86390 1
413910 99413910 1001 86380 86390 1
413796 99413796 1001 86380 86390 1
415159 99415159 1001 86380 86390 1
414623 99414623 1001 86380 86390 1
414293 99414293 1001 86380 86390 1
414139 99414139 1001 86380 86390 1
415602 99415602 1001 86380 86390 1
415659 99415659 1001 86380 86390 1
416799 99416799 1001 86380 86390 1
416317 99416317 1001 86380 86390 1
416158 99416158 1001 86380 86390 1
416285 99416285 1001 86380 86390 1
416262 99416262 1001 86380 86390 1
415984 99415984 1001 86380 86390 1
416002 99416002 1001 86380 86390 1
417203 99417203 1001 86380 86390 1
417011 99417011 1001 86380 86390 1
417521 99417521 1001 86380 86390 1
418601 99418601 1001 86380 86390 1
418109 99418109 1001 86380 86390 1
418164 99418164 1001 86380 86390 1
418060 99418060 1001 86380 86390 1
418378 99418378 1001 86380 86390 1
418938 99418938 1001 86380 86390 1
419963 99419963 1001 86380 86390 1
419442 99419442 1001 86380 86390 1
420519 99420519 1001 86380 86390 1
421937 99421937 1001 86380 86390 1
421959 99421959 1001 86380 86390 1
422113 99422113 1001 86380 86390 1
421565 99421565 1001 86380 86390 1
421687 99421687 1001 86380 86390 1
421598 99421598 1001 86380 86390 1
421382 99421382 1001 86380 86390 1
421475 99421475 1001 86380 86390 1
420925 99420925 1001 86380 86390 1
423713 99423713 1001 86380 86390 1
423624 99423624 1001 86380 86390 1
423128 99423128 1001 86380 86390 1
423255 99423255 1001 86380 86390 1
422757 99422757 1001 86380 86390 1
424346 99424346 1001 86380 86390 1
425605 99425605 1001 86380 86390 1
425436 99425436 1001 86380 86390 1
425649 99425649 1001 86380 86390 1
426812 99426812 1001 86380 86390 1
426865 99426865 1001 86380 86390 1
426928 99426928 1001 86380 86390 1
426839 99426839 1001 86380 86390 1
426397 99426397 1001 86380 86390 1
426453 99426453 1001 86380 86390 1
426675 99426675 1001 86380 86390 1
425987 99425987 1001 86380 86390 1
425988 99425988 1001 86380 86390 1
426103 99426103 1001 86380 86390 1
428521 99428521 1001 86380 86390 1
427947 99427947 1001 86380 86390 1
428006 99428006 1001 86380 86390 1
430355 99430355 1001 86380 86390 1
430774 99430774 1001 86380 86390 1
430449 99430449 1001 86380 86390 1
431766 99431766 1001 86380 86390 1
431794 99431794 1001 86380 86390 1
431627 99431627 1001 86380 86390 1
431609 99431609 1001 86380 86390 1
430896 99430896 1001 86380 86390 1
431234 99431234 1001 86380 86390 1
432421 99432421 1001 86380 86390 1
433492 99433492 1001 86380 86390 1
433501 99433501 1001 86380 86390 1
433055 99433055 1001 86380 86390 1
433795 99433795 1001 86380 86390 1
435379 99435379 1001 86380 86390 1
435148 99435148 1001 86380 86390 1
434945 99434945 1001 86380 86390 1
434900 99434900 1001 86380 86390 1
434726 99434726 1001 86380 86390 1
434453 99434453 1001 86380 86390 1
434437 99434437 1001 86380 86390 1
435574 99435574 1001 86380 86390 1
435719 99435719 1001 86380 86390 1
435639 99435639 1001 86380 86390 1
436812 99436812 1001 86380 86390 1
436910 99436910 1001 86380 86390 1
436706 99436706 1001 86380 86390 1
436475 99436475 1001 86380 86390 1
436746 99436746 1001 86380 86390 1
436617 99436617 1001 86380 86390 1
435917 99435917 1001 86380 86390 1
300005 99300005 1001 86380 86390 1
300096 99300096 1001 86380 86390 1
300100 99300100 1001 86380 86390 1
437282 99437282 1001 86380 86390 1
300563 99300563 1001 86380 86390 1
300527 99300527 1001 86380 86390 1
300579 99300579 1001 86380 86390 1
300396 99300396 1001 86380 86390 1
300351 99300351 1001 86380 86390 1
300364 99300364 1001 86380 86390 1
300379 99300379 1001 86380 86390 1
300522 99300522 1001 86380 86390 1
300276 99300276 1001 86380 86390 1
300226 99300226 1001 86380 86390 1
300868 99300868 1001 86380 86390 1
300818 99300818 1001 86380 86390 1
300833 99300833 1001 86380 86390 1
301507 99301507 1001 86380 86390 1
301025 99301025 1001 86380 86390 1
301748 99301748 1001 86380 86390 1
301621 99301621 1001 86380 86390 1
302519 99302519 1001 86380 86390 1
303019 99303019 1001 86380 86390 1
303162 99303162 1001 86380 86390 1
302933 99302933 1001 86380 86390 1
303276 99303276 1001 86380 86390 1
303934 99303934 1001 86380 86390 1
303922 99303922 1001 86380 86390 1
303860 99303860 1001 86380 86390 1
303953 99303953 1001 86380 86390 1
303814 99303814 1001 86380 86390 1
303649 99303649 1001 86380 86390 1
303636 99303636 1001 86380 86390 1
303650 99303650 1001 86380 86390 1
303548 99303548 1001 86380 86390 1
304142 99304142 1001 86380 86390 1
304040 99304040 1001 86380 86390 1
304790 99304790 1001 86380 86390 1
304552 99304552 1001 86380 86390 1
304633 99304633 1001 86380 86390 1
304572 99304572 1001 86380 86390 1
304482 99304482 1001 86380 86390 1
304586 99304586 1001 86380 86390 1
304369 99304369 1001 86380 86390 1
304979 99304979 1001 86380 86390 1
305062 99305062 1001 86380 86390 1
305532 99305532 1001 86380 86390 1
305234 99305234 1001 86380 86390 1
305216 99305216 1001 86380 86390 1
500060 99500060 1001 86380 86390 1
500741 99500741 1001 86380 86390 1
500287 99500287 1001 86380 86390 1
500892 99500892 1001 86380 86390 1
500844 99500844 1001 86380 86390 1
501445 99501445 1001 86380 86390 1
501268 99501268 1001 86380 86390 1
501242 99501242 1001 86380 86390 1
501348 99501348 1001 86380 86390 1
501100 99501100 1001 86380 86390 1
501807 99501807 1001 86380 86390 1
501762 99501762 1001 86380 86390 1
502138 99502138 1001 86380 86390 1
502219 99502219 1001 86380 86390 1
501922 99501922 1001 86380 86390 1
501939 99501939 1001 86380 86390 1
501940 99501940 1001 86380 86390 1
502031 99502031 1001 86380 86390 1
501863 99501863 1001 86380 86390 1
502540 99502540 1001 86380 86390 1
503200 99503200 1001 86380 86390 1
502999 99502999 1001 86380 86390 1
503413 99503413 1001 86380 86390 1
503905 99503905 1001 86380 86390 1
503818 99503818 1001 86380 86390 1
503686 99503686 1001 86380 86390 1
503674 99503674 1001 86380 86390 1
504167 99504167 1001 86380 86390 1
504184 99504184 1001 86380 86390 1
504121 99504121 1001 86380 86390 1
504136 99504136 1001 86380 86390 1
504841 99504841 1001 86380 86390 1
504817 99504817 1001 86380 86390 1
504564 99504564 1001 86380 86390 1
504683 99504683 1001 86380 86390 1
504363 99504363 1001 86380 86390 1
504338 99504338 1001 86380 86390 1
504483 99504483 1001 86380 86390 1
505011 99505011 1001 86380 86390 1
505737 99505737 1001 86380 86390 1
505682 99505682 1001 86380 86390 1
505659 99505659 1001 86380 86390 1
505705 99505705 1001 86380 86390 1
505526 99505526 1001 86380 86390 1
505275 99505275 1001 86380 86390 1
505814 99505814 1001 86380 86390 1
506594 99506594 1001 86380 86390 1
506416 99506416 1001 86380 86390 1
506235 99506235 1001 86380 86390 1
506317 99506317 1001 86380 86390 1
506349 99506349 1001 86380 86390 1
506159 99506159 1001 86380 86390 1
506044 99506044 1001 86380 86390 1
506083 99506083 1001 86380 86390 1
506651 99506651 1001 86380 86390 1
506600 99506600 1001 86380 86390 1
506744 99506744 1001 86380 86390 1
507231 99507231 1001 86380 86390 1
507336 99507336 1001 86380 86390 1
507236 99507236 1001 86380 86390 1
507035 99507035 1001 86380 86390 1
507063 99507063 1001 86380 86390 1
506830 99506830 1001 86380 86390 1
506837 99506837 1001 86380 86390 1
507545 99507545 1001 86380 86390 1
508081 99508081 1001 86380 86390 1
508168 99508168 1001 86380 86390 1
507978 99507978 1001 86380 86390 1
507904 99507904 1001 86380 86390 1
507656 99507656 1001 86380 86390 1
507836 99507836 1001 86380 86390 1
508300 99508300 1001 86380 86390 1
508265 99508265 1001 86380 86390 1
508882 99508882 1001 86380 86390 1
508982 99508982 1001 86380 86390 1
508745 99508745 1001 86380 86390 1
508685 99508685 1001 86380 86390 1
508533 99508533 1001 86380 86390 1
509862 99509862 1001 86380 86390 1
509856 99509856 1001 86380 86390 1
509452 99509452 1001 86380 86390 1
510663 99510663 1001 86380 86390 1
510553 99510553 1001 86380 86390 1
510646 99510646 1001 86380 86390 1
510610 99510610 1001 86380 86390 1
510211 99510211 1001 86380 86390 1
510858 99510858 1001 86380 86390 1
510887 99510887 1001 86380 86390 1
511484 99511484 1001 86380 86390 1
511266 99511266 1001 86380 86390 1
511254 99511254 1001 86380 86390 1
511044 99511044 1001 86380 86390 1
511607 99511607 1001 86380 86390 1
512276 99512276 1001 86380 86390 1
512291 99512291 1001 86380 86390 1
512033 99512033 1001 86380 86390 1
512130 99512130 1001 86380 86390 1
512053 99512053 1001 86380 86390 1
511837 99511837 1001 86380 86390 1
511762 99511762 1001 86380 86390 1
513041 99513041 1001 86380 86390 1
513016 99513016 1001 86380 86390 1
513124 99513124 1001 86380 86390 1
513194 99513194 1001 86380 86390 1
513195 99513195 1001 86380 86390 1
512885 99512885 1001 86380 86390 1
512792 99512792 1001 86380 86390 1
512655 99512655 1001 86380 86390 1
512632 99512632 1001 86380 86390 1
513982 99513982 1001 86380 86390 1
513899 99513899 1001 86380 86390 1
514027 99514027 1001 86380 86390 1
513683 99513683 1001 86380 86390 1
513726 99513726 1001 86380 86390 1
513771 99513771 1001 86380 86390 1
513489 99513489 1001 86380 86390 1
513411 99513411 1001 86380 86390 1
514827 99514827 1001 86380 86390 1
514273 99514273 1001 86380 86390 1
514989 99514989 1001 86380 86390 1
515529 99515529 1001 86380 86390 1
515651 99515651 1001 86380 86390 1
515414 99515414 1001 86380 86390 1
515443 99515443 1001 86380 86390 1
515357 99515357 1001 86380 86390 1
515153 99515153 1001 86380 86390 1
515169 99515169 1001 86380 86390 1
515172 99515172 1001 86380 86390 1
515856 99515856 1001 86380 86390 1
516116 99516116 1001 86380 86390 1
516287 99516287 1001 86380 86390 1
515986 99515986 1001 86380 86390 1
516571 99516571 1001 86380 86390 1
516535 99516535 1001 86380 86390 1
516619 99516619 1001 86380 86390 1
517112 99517112 1001 86380 86390 1
518104 99518104 1001 86380 86390 1
517783 99517783 1001 86380 86390 1
517594 99517594 1001 86380 86390 1
517571 99517571 1001 86380 86390 1
517693 99517693 1001 86380 86390 1
518875 99518875 1001 86380 86390 1
518460 99518460 1001 86380 86390 1
519116 99519116 1001 86380 86390 1
519169 99519169 1001 86380 86390 1
518993 99518993 1001 86380 86390 1
519790 99519790 1001 86380 86390 1
519774 99519774 1001 86380 86390 1
519450 99519450 1001 86380 86390 1
519310 99519310 1001 86380 86390 1
519363 99519363 1001 86380 86390 1
519390 99519390 1001 86380 86390 1
519308 99519308 1001 86380 86390 1
519956 99519956 1001 86380 86390 1
520546 99520546 1001 86380 86390 1
520414 99520414 1001 86380 86390 1
520365 99520365 1001 86380 86390 1
520074 99520074 1001 86380 86390 1
520153 99520153 1001 86380 86390 1
520129 99520129 1001 86380 86390 1
520181 99520181 1001 86380 86390 1
520132 99520132 1001 86380 86390 1
521445 99521445 1001 86380 86390 1
521281 99521281 1001 86380 86390 1
521151 99521151 1001 86380 86390 1
521100 99521100 1001 86380 86390 1
521180 99521180 1001 86380 86390 1
521028 99521028 1001 86380 86390 1
520951 99520951 1001 86380 86390 1
520890 99520890 1001 86380 86390 1
522212 99522212 1001 86380 86390 1
522098 99522098 1001 86380 86390 1
521920 99521920 1001 86380 86390 1
521901 99521901 1001 86380 86390 1
522445 99522445 1001 86380 86390 1
522373 99522373 1001 86380 86390 1
522951 99522951 1001 86380 86390 1
522761 99522761 1001 86380 86390 1
523142 99523142 1001 86380 86390 1
523144 99523144 1001 86380 86390 1
523126 99523126 1001 86380 86390 1
523870 99523870 1001 86380 86390 1
523922 99523922 1001 86380 86390 1
523762 99523762 1001 86380 86390 1
523879 99523879 1001 86380 86390 1
523678 99523678 1001 86380 86390 1
523730 99523730 1001 86380 86390 1
523601 99523601 1001 86380 86390 1
524722 99524722 1001 86380 86390 1
524710 99524710 1001 86380 86390 1
524423 99524423 1001 86380 86390 1
524191 99524191 1001 86380 86390 1
524320 99524320 1001 86380 86390 1
524342 99524342 1001 86380 86390 1
524933 99524933 1001 86380 86390 1
525405 99525405 1001 86380 86390 1
525418 99525418 1001 86380 86390 1
525541 99525541 1001 86380 86390 1
525414 99525414 1001 86380 86390 1
525355 99525355 1001 86380 86390 1
525255 99525255 1001 86380 86390 1
525311 99525311 1001 86380 86390 1
525376 99525376 1001 86380 86390 1
524980 99524980 1001 86380 86390 1
525635 99525635 1001 86380 86390 1
525732 99525732 1001 86380 86390 1
525694 99525694 1001 86380 86390 1
526133 99526133 1001 86380 86390 1
525833 99525833 1001 86380 86390 1
525820 99525820 1001 86380 86390 1
525901 99525901 1001 86380 86390 1
526557 99526557 1001 86380 86390 1
527143 99527143 1001 86380 86390 1
527020 99527020 1001 86380 86390 1
526759 99526759 1001 86380 86390 1
526736 99526736 1001 86380 86390 1
526743 99526743 1001 86380 86390 1
527262 99527262 1001 86380 86390 1
527931 99527931 1001 86380 86390 1
527811 99527811 1001 86380 86390 1
527681 99527681 1001 86380 86390 1
527685 99527685 1001 86380 86390 1
527816 99527816 1001 86380 86390 1
527598 99527598 1001 86380 86390 1
527474 99527474 1001 86380 86390 1
527663 99527663 1001 86380 86390 1
528879 99528879 1001 86380 86390 1
528845 99528845 1001 86380 86390 1
528557 99528557 1001 86380 86390 1
528662 99528662 1001 86380 86390 1
528536 99528536 1001 86380 86390 1
528655 99528655 1001 86380 86390 1
528387 99528387 1001 86380 86390 1
528481 99528481 1001 86380 86390 1
528951 99528951 1001 86380 86390 1
528905 99528905 1001 86380 86390 1
528960 99528960 1001 86380 86390 1
529591 99529591 1001 86380 86390 1
529566 99529566 1001 86380 86390 1
529634 99529634 1001 86380 86390 1
529434 99529434 1001 86380 86390 1
529516 99529516 1001 86380 86390 1
529929 99529929 1001 86380 86390 1
530374 99530374 1001 86380 86390 1
530389 99530389 1001 86380 86390 1
530416 99530416 1001 86380 86390 1
530207 99530207 1001 86380 86390 1
530170 99530170 1001 86380 86390 1
530130 99530130 1001 86380 86390 1
530068 99530068 1001 86380 86390 1
530069 99530069 1001 86380 86390 1
530071 99530071 1001 86380 86390 1
529944 99529944 1001 86380 86390 1
531304 99531304 1001 86380 86390 1
531196 99531196 1001 86380 86390 1
531048 99531048 1001 86380 86390 1
531167 99531167 1001 86380 86390 1
531130 99531130 1001 86380 86390 1
531028 99531028 1001 86380 86390 1
531460 99531460 1001 86380 86390 1
532182 99532182 1001 86380 86390 1
532100 99532100 1001 86380 86390 1
531857 99531857 1001 86380 86390 1
531735 99531735 1001 86380 86390 1
531684 99531684 1001 86380 86390 1
531712 99531712 1001 86380 86390 1
532307 99532307 1001 86380 86390 1
532308 99532308 1001 86380 86390 1
532350 99532350 1001 86380 86390 1
532381 99532381 1001 86380 86390 1
532815 99532815 1001 86380 86390 1
532781 99532781 1001 86380 86390 1
532667 99532667 1001 86380 86390 1
532609 99532609 1001 86380 86390 1
532496 99532496 1001 86380 86390 1
533196 99533196 1001 86380 86390 1
533477 99533477 1001 86380 86390 1
533335 99533335 1001 86380 86390 1
534612 99534612 1001 86380 86390 1
534509 99534509 1001 86380 86390 1
534538 99534538 1001 86380 86390 1
534141 99534141 1001 86380 86390 1
534066 99534066 1001 86380 86390 1
534070 99534070 1001 86380 86390 1
534100 99534100 1001 86380 86390 1
534810 99534810 1001 86380 86390 1
534853 99534853 1001 86380 86390 1
535469 99535469 1001 86380 86390 1
535340 99535340 1001 86380 86390 1
534954 99534954 1001 86380 86390 1
534910 99534910 1001 86380 86390 1
535636 99535636 1001 86380 86390 1
535542 99535542 1001 86380 86390 1
536145 99536145 1001 86380 86390 1
535940 99535940 1001 86380 86390 1
536125 99536125 1001 86380 86390 1
535782 99535782 1001 86380 86390 1
535815 99535815 1001 86380 86390 1
536405 99536405 1001 86380 86390 1
536539 99536539 1001 86380 86390 1
536449 99536449 1001 86380 86390 1
537148 99537148 1001 86380 86390 1
536822 99536822 1001 86380 86390 1
536928 99536928 1001 86380 86390 1
536595 99536595 1001 86380 86390 1
536612 99536612 1001 86380 86390 1
536677 99536677 1001 86380 86390 1
536550 99536550 1001 86380 86390 1
537842 99537842 1001 86380 86390 1
537459 99537459 1001 86380 86390 1
537468 99537468 1001 86380 86390 1
538025 99538025 1001 86380 86390 1
538787 99538787 1001 86380 86390 1
538424 99538424 1001 86380 86390 1
538224 99538224 1001 86380 86390 1
538226 99538226 1001 86380 86390 1
538357 99538357 1001 86380 86390 1
538216 99538216 1001 86380 86390 1
538925 99538925 1001 86380 86390 1
539552 99539552 1001 86380 86390 1
539610 99539610 1001 86380 86390 1
539358 99539358 1001 86380 86390 1
539258 99539258 1001 86380 86390 1
539364 99539364 1001 86380 86390 1
539667 99539667 1001 86380 86390 1
539792 99539792 1001 86380 86390 1
540361 99540361 1001 86380 86390 1
541157 99541157 1001 86380 86390 1
541147 99541147 1001 86380 86390 1
541252 99541252 1001 86380 86390 1
541054 99541054 1001 86380 86390 1
541020 99541020 1001 86380 86390 1
540773 99540773 1001 86380 86390 1
541305 99541305 1001 86380 86390 1
542058 99542058 1001 86380 86390 1
541551 99541551 1001 86380 86390 1
541592 99541592 1001 86380 86390 1
541520 99541520 1001 86380 86390 1
542269 99542269 1001 86380 86390 1
542180 99542180 1001 86380 86390 1
542813 99542813 1001 86380 86390 1
542801 99542801 1001 86380 86390 1
542568 99542568 1001 86380 86390 1
542711 99542711 1001 86380 86390 1
542330 99542330 1001 86380 86390 1
543063 99543063 1001 86380 86390 1
543711 99543711 1001 86380 86390 1
543529 99543529 1001 86380 86390 1
543469 99543469 1001 86380 86390 1
543471 99543471 1001 86380 86390 1
543230 99543230 1001 86380 86390 1
544520 99544520 1001 86380 86390 1
544059 99544059 1001 86380 86390 1
544000 99544000 1001 86380 86390 1
544640 99544640 1001 86380 86390 1
519821 860 1001 51829 52128 1
542450 698 1002 47365 59954 1
400046 99400046 1001 86380 86390 1
400586 99400586 1001 86380 86390 1
401060 99401060 1001 86380 86390 1
401246 99401246 1001 86380 86390 1
401332 99401332 1001 86380 86390 1
401731 99401731 1001 86380 86390 1
401821 99401821 1001 86380 86390 1
402240 99402240 1001 86380 86390 1
402679 99402679 1001 86380 86390 1
402700 99402700 1001 86380 86390 1
402815 99402815 1001 86380 86390 1
402899 99402899 1001 86380 86390 1
403364 99403364 1001 86380 86390 1
403738 99403738 1001 86380 86390 1
403883 99403883 1001 86380 86390 1
404016 99404016 1001 86380 86390 1
404311 99404311 1001 86380 86390 1
404394 99404394 1001 86380 86390 1
404877 99404877 1001 86380 86390 1
404881 99404881 1001 86380 86390 1
405194 99405194 1001 86380 86390 1
405254 99405254 1001 86380 86390 1
405387 99405387 1001 86380 86390 1
405431 99405431 1001 86380 86390 1
405721 99405721 1001 86380 86390 1
406248 99406248 1001 86380 86390 1
406439 99406439 1001 86380 86390 1
406553 99406553 1001 86380 86390 1
406754 99406754 1001 86380 86390 1
407045 99407045 1001 86380 86390 1
407251 99407251 1001 86380 86390 1
407467 99407467 1001 86380 86390 1
407798 99407798 1001 86380 86390 1
407913 99407913 1001 86380 86390 1
408131 99408131 1001 86380 86390 1
408605 99408605 1001 86380 86390 1
408687 99408687 1001 86380 86390 1
408977 99408977 1001 86380 86390 1
408921 99408921 1001 86380 86390 1
408933 99408933 1001 86380 86390 1
409219 99409219 1001 86380 86390 1
409714 99409714 1001 86380 86390 1
409842 99409842 1001 86380 86390 1
410484 99410484 1001 86380 86390 1
410746 99410746 1001 86380 86390 1
411230 99411230 1001 86380 86390 1
411637 99411637 1001 86380 86390 1
411901 99411901 1001 86380 86390 1
412295 99412295 1001 86380 86390 1
412287 99412287 1001 86380 86390 1
413375 99413375 1001 86380 86390 1
413565 99413565 1001 86380 86390 1
413504 99413504 1001 86380 86390 1
413020 99413020 1001 86380 86390 1
412585 99412585 1001 86380 86390 1
412853 99412853 1001 86380 86390 1
412856 99412856 1001 86380 86390 1
412860 99412860 1001 86380 86390 1
413929 99413929 1001 86380 86390 1
413799 99413799 1001 86380 86390 1
415074 99415074 1001 86380 86390 1
415077 99415077 1001 86380 86390 1
414929 99414929 1001 86380 86390 1
414951 99414951 1001 86380 86390 1
415036 99415036 1001 86380 86390 1
414864 99414864 1001 86380 86390 1
414316 99414316 1001 86380 86390 1
415330 99415330 1001 86380 86390 1
416792 99416792 1001 86380 86390 1
416758 99416758 1001 86380 86390 1
416508 99416508 1001 86380 86390 1
416434 99416434 1001 86380 86390 1
416070 99416070 1001 86380 86390 1
416128 99416128 1001 86380 86390 1
418552 99418552 1001 86380 86390 1
418468 99418468 1001 86380 86390 1
417868 99417868 1001 86380 86390 1
417676 99417676 1001 86380 86390 1
418971 99418971 1001 86380 86390 1
420197 99420197 1001 86380 86390 1
420366 99420366 1001 86380 86390 1
420074 99420074 1001 86380 86390 1
419489 99419489 1001 86380 86390 1
419258 99419258 1001 86380 86390 1
420794 99420794 1001 86380 86390 1
421748 99421748 1001 86380 86390 1
421881 99421881 1001 86380 86390 1
421587 99421587 1001 86380 86390 1
421651 99421651 1001 86380 86390 1
421099 99421099 1001 86380 86390 1
422333 99422333 1001 86380 86390 1
423102 99423102 1001 86380 86390 1
423302 99423302 1001 86380 86390 1
422905 99422905 1001 86380 86390 1
422803 99422803 1001 86380 86390 1
423763 99423763 1001 86380 86390 1
425108 99425108 1001 86380 86390 1
425339 99425339 1001 86380 86390 1
425312 99425312 1001 86380 86390 1
425340 99425340 1001 86380 86390 1
424753 99424753 1001 86380 86390 1
424182 99424182 1001 86380 86390 1
424306 99424306 1001 86380 86390 1
426842 99426842 1001 86380 86390 1
426947 99426947 1001 86380 86390 1
426718 99426718 1001 86380 86390 1
426756 99426756 1001 86380 86390 1
426592 99426592 1001 86380 86390 1
426526 99426526 1001 86380 86390 1
427197 99427197 1001 86380 86390 1
427422 99427422 1001 86380 86390 1
427256 99427256 1001 86380 86390 1
428504 99428504 1001 86380 86390 1
428539 99428539 1001 86380 86390 1
427970 99427970 1001 86380 86390 1
428233 99428233 1001 86380 86390 1
428204 99428204 1001 86380 86390 1
427904 99427904 1001 86380 86390 1
427666 99427666 1001 86380 86390 1
427618 99427618 1001 86380 86390 1
427748 99427748 1001 86380 86390 1
430281 99430281 1001 86380 86390 1
429633 99429633 1001 86380 86390 1
429232 99429232 1001 86380 86390 1
429337 99429337 1001 86380 86390 1
430792 99430792 1001 86380 86390 1
430603 99430603 1001 86380 86390 1
430788 99430788 1001 86380 86390 1
431990 99431990 1001 86380 86390 1
431837 99431837 1001 86380 86390 1
432039 99432039 1001 86380 86390 1
431363 99431363 1001 86380 86390 1
431270 99431270 1001 86380 86390 1
431426 99431426 1001 86380 86390 1
431122 99431122 1001 86380 86390 1
432356 99432356 1001 86380 86390 1
432160 99432160 1001 86380 86390 1
432384 99432384 1001 86380 86390 1
433548 99433548 1001 86380 86390 1
433384 99433384 1001 86380 86390 1
433706 99433706 1001 86380 86390 1
432991 99432991 1001 86380 86390 1
433233 99433233 1001 86380 86390 1
433153 99433153 1001 86380 86390 1
432811 99432811 1001 86380 86390 1
432518 99432518 1001 86380 86390 1
432646 99432646 1001 86380 86390 1
434051 99434051 1001 86380 86390 1
433873 99433873 1001 86380 86390 1
435397 99435397 1001 86380 86390 1
435357 99435357 1001 86380 86390 1
434616 99434616 1001 86380 86390 1
434664 99434664 1001 86380 86390 1
434290 99434290 1001 86380 86390 1
435515 99435515 1001 86380 86390 1
435444 99435444 1001 86380 86390 1
435447 99435447 1001 86380 86390 1
436991 99436991 1001 86380 86390 1
437065 99437065 1001 86380 86390 1
436556 99436556 1001 86380 86390 1
436381 99436381 1001 86380 86390 1
436040 99436040 1001 86380 86390 1
300056 99300056 1001 86380 86390 1
300594 99300594 1001 86380 86390 1
300569 99300569 1001 86380 86390 1
300480 99300480 1001 86380 86390 1
300810 99300810 1001 86380 86390 1
301383 99301383 1001 86380 86390 1
301014 99301014 1001 86380 86390 1
301009 99301009 1001 86380 86390 1
301734 99301734 1001 86380 86390 1
301651 99301651 1001 86380 86390 1
301626 99301626 1001 86380 86390 1
302339 99302339 1001 86380 86390 1
302011 99302011 1001 86380 86390 1
301841 99301841 1001 86380 86390 1
301901 99301901 1001 86380 86390 1
302451 99302451 1001 86380 86390 1
302759 99302759 1001 86380 86390 1
302761 99302761 1001 86380 86390 1
303400 99303400 1001 86380 86390 1
303892 99303892 1001 86380 86390 1
303906 99303906 1001 86380 86390 1
303580 99303580 1001 86380 86390 1
303477 99303477 1001 86380 86390 1
303452 99303452 1001 86380 86390 1
303544 99303544 1001 86380 86390 1
303497 99303497 1001 86380 86390 1
304069 99304069 1001 86380 86390 1
304845 99304845 1001 86380 86390 1
304853 99304853 1001 86380 86390 1
304546 99304546 1001 86380 86390 1
304291 99304291 1001 86380 86390 1
304305 99304305 1001 86380 86390 1
304323 99304323 1001 86380 86390 1
304883 99304883 1001 86380 86390 1
304943 99304943 1001 86380 86390 1
305682 99305682 1001 86380 86390 1
305548 99305548 1001 86380 86390 1
305672 99305672 1001 86380 86390 1
305351 99305351 1001 86380 86390 1
305360 99305360 1001 86380 86390 1
305425 99305425 1001 86380 86390 1
305130 99305130 1001 86380 86390 1
500154 99500154 1001 86380 86390 1
500026 99500026 1001 86380 86390 1
500776 99500776 1001 86380 86390 1
500535 99500535 1001 86380 86390 1
500574 99500574 1001 86380 86390 1
500310 99500310 1001 86380 86390 1
500325 99500325 1001 86380 86390 1
500393 99500393 1001 86380 86390 1
500911 99500911 1001 86380 86390 1
501479 99501479 1001 86380 86390 1
501480 99501480 1001 86380 86390 1
501559 99501559 1001 86380 86390 1
501286 99501286 1001 86380 86390 1
501262 99501262 1001 86380 86390 1
501394 99501394 1001 86380 86390 1
501060 99501060 1001 86380 86390 1
501676 99501676 1001 86380 86390 1
501833 99501833 1001 86380 86390 1
501730 99501730 1001 86380 86390 1
502214 99502214 1001 86380 86390 1
502087 99502087 1001 86380 86390 1
502167 99502167 1001 86380 86390 1
502013 99502013 1001 86380 86390 1
502649 99502649 1001 86380 86390 1
502513 99502513 1001 86380 86390 1
502934 99502934 1001 86380 86390 1
502926 99502926 1001 86380 86390 1
502865 99502865 1001 86380 86390 1
503445 99503445 1001 86380 86390 1
503474 99503474 1001 86380 86390 1
504056 99504056 1001 86380 86390 1
503823 99503823 1001 86380 86390 1
503898 99503898 1001 86380 86390 1
503677 99503677 1001 86380 86390 1
504746 99504746 1001 86380 86390 1
504877 99504877 1001 86380 86390 1
504440 99504440 1001 86380 86390 1
504394 99504394 1001 86380 86390 1
505149 99505149 1001 86380 86390 1
505578 99505578 1001 86380 86390 1
505633 99505633 1001 86380 86390 1
505951 99505951 1001 86380 86390 1
506446 99506446 1001 86380 86390 1
506007 99506007 1001 86380 86390 1
506059 99506059 1001 86380 86390 1
506008 99506008 1001 86380 86390 1
506630 99506630 1001 86380 86390 1
507278 99507278 1001 86380 86390 1
507048 99507048 1001 86380 86390 1
507165 99507165 1001 86380 86390 1
507174 99507174 1001 86380 86390 1
506982 99506982 1001 86380 86390 1
507520 99507520 1001 86380 86390 1
507999 99507999 1001 86380 86390 1
507752 99507752 1001 86380 86390 1
507714 99507714 1001 86380 86390 1
507743 99507743 1001 86380 86390 1
508339 99508339 1001 86380 86390 1
508399 99508399 1001 86380 86390 1
508805 99508805 1001 86380 86390 1
508477 99508477 1001 86380 86390 1
509841 99509841 1001 86380 86390 1
509582 99509582 1001 86380 86390 1
509560 99509560 1001 86380 86390 1
509968 99509968 1001 86380 86390 1
510566 99510566 1001 86380 86390 1
510462 99510462 1001 86380 86390 1
510360 99510360 1001 86380 86390 1
510389 99510389 1001 86380 86390 1
510196 99510196 1001 86380 86390 1
510124 99510124 1001 86380 86390 1
510256 99510256 1001 86380 86390 1
510179 99510179 1001 86380 86390 1
510890 99510890 1001 86380 86390 1
510800 99510800 1001 86380 86390 1
511359 99511359 1001 86380 86390 1
511308 99511308 1001 86380 86390 1
511223 99511223 1001 86380 86390 1
510987 99510987 1001 86380 86390 1
510992 99510992 1001 86380 86390 1
511683 99511683 1001 86380 86390 1
512379 99512379 1001 86380 86390 1
511977 99511977 1001 86380 86390 1
511771 99511771 1001 86380 86390 1
511930 99511930 1001 86380 86390 1
512416 99512416 1001 86380 86390 1
512495 99512495 1001 86380 86390 1
513157 99513157 1001 86380 86390 1
513021 99513021 1001 86380 86390 1
513086 99513086 1001 86380 86390 1
512931 99512931 1001 86380 86390 1
512662 99512662 1001 86380 86390 1
512691 99512691 1001 86380 86390 1
512744 99512744 1001 86380 86390 1
512647 99512647 1001 86380 86390 1
513215 99513215 1001 86380 86390 1
513349 99513349 1001 86380 86390 1
513389 99513389 1001 86380 86390 1
513353 99513353 1001 86380 86390 1
513861 99513861 1001 86380 86390 1
513888 99513888 1001 86380 86390 1
513793 99513793 1001 86380 86390 1
513462 99513462 1001 86380 86390 1
513425 99513425 1001 86380 86390 1
513563 99513563 1001 86380 86390 1
514766 99514766 1001 86380 86390 1
514550 99514550 1001 86380 86390 1
514603 99514603 1001 86380 86390 1
514514 99514514 1001 86380 86390 1
514571 99514571 1001 86380 86390 1
514245 99514245 1001 86380 86390 1
514259 99514259 1001 86380 86390 1
514403 99514403 1001 86380 86390 1
514313 99514313 1001 86380 86390 1
515000 99515000 1001 86380 86390 1
515349 99515349 1001 86380 86390 1
515287 99515287 1001 86380 86390 1
515347 99515347 1001 86380 86390 1
515219 99515219 1001 86380 86390 1
515146 99515146 1001 86380 86390 1
515850 99515850 1001 86380 86390 1
515878 99515878 1001 86380 86390 1
515882 99515882 1001 86380 86390 1
515766 99515766 1001 86380 86390 1
515744 99515744 1001 86380 86390 1
516306 99516306 1001 86380 86390 1
516307 99516307 1001 86380 86390 1
516273 99516273 1001 86380 86390 1
516024 99516024 1001 86380 86390 1
516573 99516573 1001 86380 86390 1
516565 99516565 1001 86380 86390 1
517281 99517281 1001 86380 86390 1
516966 99516966 1001 86380 86390 1
517058 99517058 1001 86380 86390 1
516787 99516787 1001 86380 86390 1
516803 99516803 1001 86380 86390 1
516882 99516882 1001 86380 86390 1
517532 99517532 1001 86380 86390 1
517405 99517405 1001 86380 86390 1
517961 99517961 1001 86380 86390 1
518079 99518079 1001 86380 86390 1
517865 99517865 1001 86380 86390 1
517878 99517878 1001 86380 86390 1
517882 99517882 1001 86380 86390 1
517810 99517810 1001 86380 86390 1
517686 99517686 1001 86380 86390 1
517648 99517648 1001 86380 86390 1
517636 99517636 1001 86380 86390 1
517614 99517614 1001 86380 86390 1
518318 99518318 1001 86380 86390 1
518194 99518194 1001 86380 86390 1
518837 99518837 1001 86380 86390 1
518852 99518852 1001 86380 86390 1
518922 99518922 1001 86380 86390 1
518625 99518625 1001 86380 86390 1
518445 99518445 1001 86380 86390 1
518497 99518497 1001 86380 86390 1
518570 99518570 1001 86380 86390 1
519040 99519040 1001 86380 86390 1
519809 99519809 1001 86380 86390 1
519762 99519762 1001 86380 86390 1
519430 99519430 1001 86380 86390 1
519405 99519405 1001 86380 86390 1
519499 99519499 1001 86380 86390 1
520577 99520577 1001 86380 86390 1
520462 99520462 1001 86380 86390 1
520519 99520519 1001 86380 86390 1
520305 99520305 1001 86380 86390 1
520794 99520794 1001 86380 86390 1
520713 99520713 1001 86380 86390 1
521430 99521430 1001 86380 86390 1
521092 99521092 1001 86380 86390 1
521101 99521101 1001 86380 86390 1
520917 99520917 1001 86380 86390 1
521670 99521670 1001 86380 86390 1
522066 99522066 1001 86380 86390 1
522018 99522018 1001 86380 86390 1
521856 99521856 1001 86380 86390 1
522362 99522362 1001 86380 86390 1
522937 99522937 1001 86380 86390 1
522810 99522810 1001 86380 86390 1
522791 99522791 1001 86380 86390 1
523371 99523371 1001 86380 86390 1
523501 99523501 1001 86380 86390 1
523504 99523504 1001 86380 86390 1
524654 99524654 1001 86380 86390 1
524601 99524601 1001 86380 86390 1
524410 99524410 1001 86380 86390 1
524398 99524398 1001 86380 86390 1
524215 99524215 1001 86380 86390 1
524333 99524333 1001 86380 86390 1
524937 99524937 1001 86380 86390 1
524904 99524904 1001 86380 86390 1
524906 99524906 1001 86380 86390 1
524817 99524817 1001 86380 86390 1
524843 99524843 1001 86380 86390 1
525393 99525393 1001 86380 86390 1
525497 99525497 1001 86380 86390 1
525396 99525396 1001 86380 86390 1
525478 99525478 1001 86380 86390 1
525235 99525235 1001 86380 86390 1
525368 99525368 1001 86380 86390 1
525120 99525120 1001 86380 86390 1
525087 99525087 1001 86380 86390 1
525012 99525012 1001 86380 86390 1
525064 99525064 1001 86380 86390 1
525789 99525789 1001 86380 86390 1
525665 99525665 1001 86380 86390 1
525782 99525782 1001 86380 86390 1
526238 99526238 1001 86380 86390 1
525883 99525883 1001 86380 86390 1
525852 99525852 1001 86380 86390 1
526503 99526503 1001 86380 86390 1
527201 99527201 1001 86380 86390 1
527128 99527128 1001 86380 86390 1
526955 99526955 1001 86380 86390 1
526950 99526950 1001 86380 86390 1
526977 99526977 1001 86380 86390 1
526783 99526783 1001 86380 86390 1
526697 99526697 1001 86380 86390 1
526661 99526661 1001 86380 86390 1
526730 99526730 1001 86380 86390 1
526833 99526833 1001 86380 86390 1
527378 99527378 1001 86380 86390 1
527924 99527924 1001 86380 86390 1
527831 99527831 1001 86380 86390 1
527721 99527721 1001 86380 86390 1
528182 99528182 1001 86380 86390 1
528893 99528893 1001 86380 86390 1
528654 99528654 1001 86380 86390 1
528375 99528375 1001 86380 86390 1
528953 99528953 1001 86380 86390 1
529612 99529612 1001 86380 86390 1
529362 99529362 1001 86380 86390 1
529152 99529152 1001 86380 86390 1
529257 99529257 1001 86380 86390 1
529248 99529248 1001 86380 86390 1
530348 99530348 1001 86380 86390 1
530336 99530336 1001 86380 86390 1
529946 99529946 1001 86380 86390 1
530712 99530712 1001 86380 86390 1
530738 99530738 1001 86380 86390 1
530600 99530600 1001 86380 86390 1
531347 99531347 1001 86380 86390 1
531162 99531162 1001 86380 86390 1
531566 99531566 1001 86380 86390 1
531528 99531528 1001 86380 86390 1
532179 99532179 1001 86380 86390 1
531987 99531987 1001 86380 86390 1
531723 99531723 1001 86380 86390 1
532302 99532302 1001 86380 86390 1
532922 99532922 1001 86380 86390 1
532823 99532823 1001 86380 86390 1
532656 99532656 1001 86380 86390 1
533226 99533226 1001 86380 86390 1
533927 99533927 1001 86380 86390 1
534639 99534639 1001 86380 86390 1
534487 99534487 1001 86380 86390 1
534362 99534362 1001 86380 86390 1
534384 99534384 1001 86380 86390 1
534124 99534124 1001 86380 86390 1
534782 99534782 1001 86380 86390 1
535281 99535281 1001 86380 86390 1
535224 99535224 1001 86380 86390 1
535075 99535075 1001 86380 86390 1
535562 99535562 1001 86380 86390 1
535694 99535694 1001 86380 86390 1
535594 99535594 1001 86380 86390 1
536195 99536195 1001 86380 86390 1
536131 99536131 1001 86380 86390 1
536835 99536835 1001 86380 86390 1
536567 99536567 1001 86380 86390 1
537636 99537636 1001 86380 86390 1
538173 99538173 1001 86380 86390 1
538630 99538630 1001 86380 86390 1
538552 99538552 1001 86380 86390 1
539490 99539490 1001 86380 86390 1
539588 99539588 1001 86380 86390 1
539331 99539331 1001 86380 86390 1
539275 99539275 1001 86380 86390 1
540292 99540292 1001 86380 86390 1
540409 99540409 1001 86380 86390 1
540371 99540371 1001 86380 86390 1
540085 99540085 1001 86380 86390 1
540143 99540143 1001 86380 86390 1
541182 99541182 1001 86380 86390 1
541136 99541136 1001 86380 86390 1
541062 99541062 1001 86380 86390 1
540990 99540990 1001 86380 86390 1
540858 99540858 1001 86380 86390 1
540833 99540833 1001 86380 86390 1
540785 99540785 1001 86380 86390 1
541312 99541312 1001 86380 86390 1
541798 99541798 1001 86380 86390 1
541537 99541537 1001 86380 86390 1
541676 99541676 1001 86380 86390 1
541625 99541625 1001 86380 86390 1
542161 99542161 1001 86380 86390 1
542243 99542243 1001 86380 86390 1
542788 99542788 1001 86380 86390 1
542700 99542700 1001 86380 86390 1
542484 99542484 1001 86380 86390 1
542501 99542501 1001 86380 86390 1
543116 99543116 1001 86380 86390 1
543714 99543714 1001 86380 86390 1
543664 99543664 1001 86380 86390 1
543767 99543767 1001 86380 86390 1
543417 99543417 1001 86380 86390 1
544597 99544597 1001 86380 86390 1
544488 99544488 1001 86380 86390 1
544413 99544413 1001 86380 86390 1
544490 99544490 1001 86380 86390 1
544426 99544426 1001 86380 86390 1
544588 99544588 1001 86380 86390 1
544290 99544290 1001 86380 86390 1
544317 99544317 1001 86380 86390 1
543992 99543992 1001 86380 86390 1
544137 99544137 1001 86380 86390 1
544103 99544103 1001 86380 86390 1
544065 99544065 1001 86380 86390 1
544156 99544156 1001 86380 86390 1
544614 99544614 1001 86380 86390 1
544721 99544721 1001 86380 86390 1
420352 1110 1001 84960 85317 1
414633 519 1001 68100 68937 1
420278 625 1001 28260 33417 1
400727 99400727 1001 86380 86390 1
400900 99400900 1001 86380 86390 1
400929 99400929 1001 86380 86390 1
400953 99400953 1001 86380 86390 1
401212 99401212 1001 86380 86390 1
401261 99401261 1001 86380 86390 1
401183 99401183 1001 86380 86390 1
401902 99401902 1001 86380 86390 1
402117 99402117 1001 86380 86390 1
402765 99402765 1001 86380 86390 1
402743 99402743 1001 86380 86390 1
402798 99402798 1001 86380 86390 1
402806 99402806 1001 86380 86390 1
402829 99402829 1001 86380 86390 1
402795 99402795 1001 86380 86390 1
403759 99403759 1001 86380 86390 1
404075 99404075 1001 86380 86390 1
404334 99404334 1001 86380 86390 1
404444 99404444 1001 86380 86390 1
404472 99404472 1001 86380 86390 1
404433 99404433 1001 86380 86390 1
404622 99404622 1001 86380 86390 1
404750 99404750 1001 86380 86390 1
405061 99405061 1001 86380 86390 1
405504 99405504 1001 86380 86390 1
406756 99406756 1001 86380 86390 1
407122 99407122 1001 86380 86390 1
407237 99407237 1001 86380 86390 1
407263 99407263 1001 86380 86390 1
407577 99407577 1001 86380 86390 1
407687 99407687 1001 86380 86390 1
408045 99408045 1001 86380 86390 1
408203 99408203 1001 86380 86390 1
408238 99408238 1001 86380 86390 1
408523 99408523 1001 86380 86390 1
409198 99409198 1001 86380 86390 1
409448 99409448 1001 86380 86390 1
409611 99409611 1001 86380 86390 1
409761 99409761 1001 86380 86390 1
410127 99410127 1001 86380 86390 1
410541 99410541 1001 86380 86390 1
410747 99410747 1001 86380 86390 1
410866 99410866 1001 86380 86390 1
410913 99410913 1001 86380 86390 1
411752 99411752 1001 86380 86390 1
412278 99412278 1001 86380 86390 1
412231 99412231 1001 86380 86390 1
412426 99412426 1001 86380 86390 1
413453 99413453 1001 86380 86390 1
413527 99413527 1001 86380 86390 1
412755 99412755 1001 86380 86390 1
412536 99412536 1001 86380 86390 1
412729 99412729 1001 86380 86390 1
412606 99412606 1001 86380 86390 1
413908 99413908 1001 86380 86390 1
414880 99414880 1001 86380 86390 1
414853 99414853 1001 86380 86390 1
414634 99414634 1001 86380 86390 1
414198 99414198 1001 86380 86390 1
414184 99414184 1001 86380 86390 1
414389 99414389 1001 86380 86390 1
414195 99414195 1001 86380 86390 1
416811 99416811 1001 86380 86390 1
416782 99416782 1001 86380 86390 1
416939 99416939 1001 86380 86390 1
416425 99416425 1001 86380 86390 1
415955 99415955 1001 86380 86390 1
415998 99415998 1001 86380 86390 1
415953 99415953 1001 86380 86390 1
417376 99417376 1001 86380 86390 1
417258 99417258 1001 86380 86390 1
417291 99417291 1001 86380 86390 1
417480 99417480 1001 86380 86390 1
418765 99418765 1001 86380 86390 1
418191 99418191 1001 86380 86390 1
419157 99419157 1001 86380 86390 1
419061 99419061 1001 86380 86390 1
420122 99420122 1001 86380 86390 1
420411 99420411 1001 86380 86390 1
420090 99420090 1001 86380 86390 1
420056 99420056 1001 86380 86390 1
419676 99419676 1001 86380 86390 1
419741 99419741 1001 86380 86390 1
419268 99419268 1001 86380 86390 1
419502 99419502 1001 86380 86390 1
419229 99419229 1001 86380 86390 1
422000 99422000 1001 86380 86390 1
422013 99422013 1001 86380 86390 1
421671 99421671 1001 86380 86390 1
421138 99421138 1001 86380 86390 1
423471 99423471 1001 86380 86390 1
423724 99423724 1001 86380 86390 1
423050 99423050 1001 86380 86390 1
422826 99422826 1001 86380 86390 1
422567 99422567 1001 86380 86390 1
424070 99424070 1001 86380 86390 1
424028 99424028 1001 86380 86390 1
425282 99425282 1001 86380 86390 1
425214 99425214 1001 86380 86390 1
424919 99424919 1001 86380 86390 1
424348 99424348 1001 86380 86390 1
424164 99424164 1001 86380 86390 1
424310 99424310 1001 86380 86390 1
425640 99425640 1001 86380 86390 1
425546 99425546 1001 86380 86390 1
426854 99426854 1001 86380 86390 1
426709 99426709 1001 86380 86390 1
426305 99426305 1001 86380 86390 1
425865 99425865 1001 86380 86390 1
426250 99426250 1001 86380 86390 1
426222 99426222 1001 86380 86390 1
425968 99425968 1001 86380 86390 1
425876 99425876 1001 86380 86390 1
425879 99425879 1001 86380 86390 1
427168 99427168 1001 86380 86390 1
427403 99427403 1001 86380 86390 1
428422 99428422 1001 86380 86390 1
428575 99428575 1001 86380 86390 1
428436 99428436 1001 86380 86390 1
428244 99428244 1001 86380 86390 1
429093 99429093 1001 86380 86390 1
430021 99430021 1001 86380 86390 1
429748 99429748 1001 86380 86390 1
430730 99430730 1001 86380 86390 1
431798 99431798 1001 86380 86390 1
431381 99431381 1001 86380 86390 1
431318 99431318 1001 86380 86390 1
431097 99431097 1001 86380 86390 1
430854 99430854 1001 86380 86390 1
431250 99431250 1001 86380 86390 1
432270 99432270 1001 86380 86390 1
432114 99432114 1001 86380 86390 1
433525 99433525 1001 86380 86390 1
433057 99433057 1001 86380 86390 1
433304 99433304 1001 86380 86390 1
432960 99432960 1001 86380 86390 1
432620 99432620 1001 86380 86390 1
433831 99433831 1001 86380 86390 1
435335 99435335 1001 86380 86390 1
434736 99434736 1001 86380 86390 1
434467 99434467 1001 86380 86390 1
435525 99435525 1001 86380 86390 1
437033 99437033 1001 86380 86390 1
436404 99436404 1001 86380 86390 1
436172 99436172 1001 86380 86390 1
436055 99436055 1001 86380 86390 1
437210 99437210 1001 86380 86390 1
300072 99300072 1001 86380 86390 1
300612 99300612 1001 86380 86390 1
300342 99300342 1001 86380 86390 1
300469 99300469 1001 86380 86390 1
300773 99300773 1001 86380 86390 1
301534 99301534 1001 86380 86390 1
301447 99301447 1001 86380 86390 1
301331 99301331 1001 86380 86390 1
301218 99301218 1001 86380 86390 1
301000 99301000 1001 86380 86390 1
300991 99300991 1001 86380 86390 1
301110 99301110 1001 86380 86390 1
301114 99301114 1001 86380 86390 1
301568 99301568 1001 86380 86390 1
301743 99301743 1001 86380 86390 1
302178 99302178 1001 86380 86390 1
302141 99302141 1001 86380 86390 1
302000 99302000 1001 86380 86390 1
302040 99302040 1001 86380 86390 1
302144 99302144 1001 86380 86390 1
301893 99301893 1001 86380 86390 1
302454 99302454 1001 86380 86390 1
303163 99303163 1001 86380 86390 1
303047 99303047 1001 86380 86390 1
302978 99302978 1001 86380 86390 1
302863 99302863 1001 86380 86390 1
302921 99302921 1001 86380 86390 1
303285 99303285 1001 86380 86390 1
304001 99304001 1001 86380 86390 1
303768 99303768 1001 86380 86390 1
303529 99303529 1001 86380 86390 1
303430 99303430 1001 86380 86390 1
303562 99303562 1001 86380 86390 1
304745 99304745 1001 86380 86390 1
304714 99304714 1001 86380 86390 1
304389 99304389 1001 86380 86390 1
305649 99305649 1001 86380 86390 1
305638 99305638 1001 86380 86390 1
305606 99305606 1001 86380 86390 1
305289 99305289 1001 86380 86390 1
305254 99305254 1001 86380 86390 1
500631 99500631 1001 86380 86390 1
500503 99500503 1001 86380 86390 1
500363 99500363 1001 86380 86390 1
500384 99500384 1001 86380 86390 1
500938 99500938 1001 86380 86390 1
501436 99501436 1001 86380 86390 1
501426 99501426 1001 86380 86390 1
501403 99501403 1001 86380 86390 1
501193 99501193 1001 86380 86390 1
501158 99501158 1001 86380 86390 1
501810 99501810 1001 86380 86390 1
502419 99502419 1001 86380 86390 1
502305 99502305 1001 86380 86390 1
502411 99502411 1001 86380 86390 1
502064 99502064 1001 86380 86390 1
502043 99502043 1001 86380 86390 1
502596 99502596 1001 86380 86390 1
502534 99502534 1001 86380 86390 1
502560 99502560 1001 86380 86390 1
502615 99502615 1001 86380 86390 1
502826 99502826 1001 86380 86390 1
502852 99502852 1001 86380 86390 1
502751 99502751 1001 86380 86390 1
503330 99503330 1001 86380 86390 1
503410 99503410 1001 86380 86390 1
503308 99503308 1001 86380 86390 1
504006 99504006 1001 86380 86390 1
504072 99504072 1001 86380 86390 1
504110 99504110 1001 86380 86390 1
504039 99504039 1001 86380 86390 1
503513 99503513 1001 86380 86390 1
503527 99503527 1001 86380 86390 1
503635 99503635 1001 86380 86390 1
503690 99503690 1001 86380 86390 1
504232 99504232 1001 86380 86390 1
504133 99504133 1001 86380 86390 1
504306 99504306 1001 86380 86390 1
504828 99504828 1001 86380 86390 1
504894 99504894 1001 86380 86390 1
504743 99504743 1001 86380 86390 1
504837 99504837 1001 86380 86390 1
504578 99504578 1001 86380 86390 1
504720 99504720 1001 86380 86390 1
504721 99504721 1001 86380 86390 1
504404 99504404 1001 86380 86390 1
504438 99504438 1001 86380 86390 1
505105 99505105 1001 86380 86390 1
505767 99505767 1001 86380 86390 1
505459 99505459 1001 86380 86390 1
505334 99505334 1001 86380 86390 1
505795 99505795 1001 86380 86390 1
505929 99505929 1001 86380 86390 1
506483 99506483 1001 86380 86390 1
506498 99506498 1001 86380 86390 1
506309 99506309 1001 86380 86390 1
506139 99506139 1001 86380 86390 1
506063 99506063 1001 86380 86390 1
506716 99506716 1001 86380 86390 1
507386 99507386 1001 86380 86390 1
507126 99507126 1001 86380 86390 1
507102 99507102 1001 86380 86390 1
507928 99507928 1001 86380 86390 1
507841 99507841 1001 86380 86390 1
507795 99507795 1001 86380 86390 1
508311 99508311 1001 86380 86390 1
508367 99508367 1001 86380 86390 1
508360 99508360 1001 86380 86390 1
508438 99508438 1001 86380 86390 1
508960 99508960 1001 86380 86390 1
509055 99509055 1001 86380 86390 1
508856 99508856 1001 86380 86390 1
508857 99508857 1001 86380 86390 1
508683 99508683 1001 86380 86390 1
508828 99508828 1001 86380 86390 1
508524 99508524 1001 86380 86390 1
508539 99508539 1001 86380 86390 1
509129 99509129 1001 86380 86390 1
509220 99509220 1001 86380 86390 1
509259 99509259 1001 86380 86390 1
509120 99509120 1001 86380 86390 1
509540 99509540 1001 86380 86390 1
509644 99509644 1001 86380 86390 1
509499 99509499 1001 86380 86390 1
509287 99509287 1001 86380 86390 1
509938 99509938 1001 86380 86390 1
510070 99510070 1001 86380 86390 1
510011 99510011 1001 86380 86390 1
510524 99510524 1001 86380 86390 1
510278 99510278 1001 86380 86390 1
511362 99511362 1001 86380 86390 1
511474 99511474 1001 86380 86390 1
511284 99511284 1001 86380 86390 1
511012 99511012 1001 86380 86390 1
511735 99511735 1001 86380 86390 1
511736 99511736 1001 86380 86390 1
511626 99511626 1001 86380 86390 1
512198 99512198 1001 86380 86390 1
512215 99512215 1001 86380 86390 1
511959 99511959 1001 86380 86390 1
512570 99512570 1001 86380 86390 1
512430 99512430 1001 86380 86390 1
512424 99512424 1001 86380 86390 1
512934 99512934 1001 86380 86390 1
512967 99512967 1001 86380 86390 1
512677 99512677 1001 86380 86390 1
513645 99513645 1001 86380 86390 1
513802 99513802 1001 86380 86390 1
513743 99513743 1001 86380 86390 1
513564 99513564 1001 86380 86390 1
513603 99513603 1001 86380 86390 1
514656 99514656 1001 86380 86390 1
514565 99514565 1001 86380 86390 1
514645 99514645 1001 86380 86390 1
514275 99514275 1001 86380 86390 1
514318 99514318 1001 86380 86390 1
514297 99514297 1001 86380 86390 1
514365 99514365 1001 86380 86390 1
515593 99515593 1001 86380 86390 1
515517 99515517 1001 86380 86390 1
515639 99515639 1001 86380 86390 1
515627 99515627 1001 86380 86390 1
515277 99515277 1001 86380 86390 1
515822 99515822 1001 86380 86390 1
516484 99516484 1001 86380 86390 1
516450 99516450 1001 86380 86390 1
516348 99516348 1001 86380 86390 1
516497 99516497 1001 86380 86390 1
516227 99516227 1001 86380 86390 1
516198 99516198 1001 86380 86390 1
516050 99516050 1001 86380 86390 1
516514 99516514 1001 86380 86390 1
517150 99517150 1001 86380 86390 1
517325 99517325 1001 86380 86390 1
517243 99517243 1001 86380 86390 1
517258 99517258 1001 86380 86390 1
517092 99517092 1001 86380 86390 1
516779 99516779 1001 86380 86390 1
516755 99516755 1001 86380 86390 1
516760 99516760 1001 86380 86390 1
516824 99516824 1001 86380 86390 1
517451 99517451 1001 86380 86390 1
518059 99518059 1001 86380 86390 1
517951 99517951 1001 86380 86390 1
517758 99517758 1001 86380 86390 1
517722 99517722 1001 86380 86390 1
517707 99517707 1001 86380 86390 1
517669 99517669 1001 86380 86390 1
517682 99517682 1001 86380 86390 1
518198 99518198 1001 86380 86390 1
518813 99518813 1001 86380 86390 1
518946 99518946 1001 86380 86390 1
518638 99518638 1001 86380 86390 1
519030 99519030 1001 86380 86390 1
519419 99519419 1001 86380 86390 1
519879 99519879 1001 86380 86390 1
519920 99519920 1001 86380 86390 1
520799 99520799 1001 86380 86390 1
521312 99521312 1001 86380 86390 1
521251 99521251 1001 86380 86390 1
521089 99521089 1001 86380 86390 1
521026 99521026 1001 86380 86390 1
521476 99521476 1001 86380 86390 1
521534 99521534 1001 86380 86390 1
521589 99521589 1001 86380 86390 1
522128 99522128 1001 86380 86390 1
521932 99521932 1001 86380 86390 1
522074 99522074 1001 86380 86390 1
521984 99521984 1001 86380 86390 1
522025 99522025 1001 86380 86390 1
521982 99521982 1001 86380 86390 1
522451 99522451 1001 86380 86390 1
522309 99522309 1001 86380 86390 1
523026 99523026 1001 86380 86390 1
522771 99522771 1001 86380 86390 1
522877 99522877 1001 86380 86390 1
522628 99522628 1001 86380 86390 1
522610 99522610 1001 86380 86390 1
523136 99523136 1001 86380 86390 1
523231 99523231 1001 86380 86390 1
523560 99523560 1001 86380 86390 1
523548 99523548 1001 86380 86390 1
523615 99523615 1001 86380 86390 1
523390 99523390 1001 86380 86390 1
523978 99523978 1001 86380 86390 1
524161 99524161 1001 86380 86390 1
524278 99524278 1001 86380 86390 1
525410 99525410 1001 86380 86390 1
525227 99525227 1001 86380 86390 1
525220 99525220 1001 86380 86390 1
525009 99525009 1001 86380 86390 1
525767 99525767 1001 86380 86390 1
525598 99525598 1001 86380 86390 1
525614 99525614 1001 86380 86390 1
525656 99525656 1001 86380 86390 1
526298 99526298 1001 86380 86390 1
526275 99526275 1001 86380 86390 1
526114 99526114 1001 86380 86390 1
526089 99526089 1001 86380 86390 1
526183 99526183 1001 86380 86390 1
525842 99525842 1001 86380 86390 1
525998 99525998 1001 86380 86390 1
525871 99525871 1001 86380 86390 1
525966 99525966 1001 86380 86390 1
526461 99526461 1001 86380 86390 1
526553 99526553 1001 86380 86390 1
526545 99526545 1001 86380 86390 1
527180 99527180 1001 86380 86390 1
526870 99526870 1001 86380 86390 1
526910 99526910 1001 86380 86390 1
526680 99526680 1001 86380 86390 1
526735 99526735 1001 86380 86390 1
527346 99527346 1001 86380 86390 1
528025 99528025 1001 86380 86390 1
527913 99527913 1001 86380 86390 1
527713 99527713 1001 86380 86390 1
528746 99528746 1001 86380 86390 1
528750 99528750 1001 86380 86390 1
528764 99528764 1001 86380 86390 1
528321 99528321 1001 86380 86390 1
528360 99528360 1001 86380 86390 1
528392 99528392 1001 86380 86390 1
528984 99528984 1001 86380 86390 1
528987 99528987 1001 86380 86390 1
529677 99529677 1001 86380 86390 1
529177 99529177 1001 86380 86390 1
529932 99529932 1001 86380 86390 1
529817 99529817 1001 86380 86390 1
529731 99529731 1001 86380 86390 1
529811 99529811 1001 86380 86390 1
529916 99529916 1001 86380 86390 1
530378 99530378 1001 86380 86390 1
530406 99530406 1001 86380 86390 1
530511 99530511 1001 86380 86390 1
530397 99530397 1001 86380 86390 1
530266 99530266 1001 86380 86390 1
530131 99530131 1001 86380 86390 1
530034 99530034 1001 86380 86390 1
530715 99530715 1001 86380 86390 1
531202 99531202 1001 86380 86390 1
531035 99531035 1001 86380 86390 1
531090 99531090 1001 86380 86390 1
531002 99531002 1001 86380 86390 1
530991 99530991 1001 86380 86390 1
531417 99531417 1001 86380 86390 1
532021 99532021 1001 86380 86390 1
531853 99531853 1001 86380 86390 1
531881 99531881 1001 86380 86390 1
531614 99531614 1001 86380 86390 1
531709 99531709 1001 86380 86390 1
531737 99531737 1001 86380 86390 1
532305 99532305 1001 86380 86390 1
532979 99532979 1001 86380 86390 1
532627 99532627 1001 86380 86390 1
532545 99532545 1001 86380 86390 1
533227 99533227 1001 86380 86390 1
533218 99533218 1001 86380 86390 1
533207 99533207 1001 86380 86390 1
533695 99533695 1001 86380 86390 1
533662 99533662 1001 86380 86390 1
533806 99533806 1001 86380 86390 1
533554 99533554 1001 86380 86390 1
533360 99533360 1001 86380 86390 1
533312 99533312 1001 86380 86390 1
533997 99533997 1001 86380 86390 1
533891 99533891 1001 86380 86390 1
533996 99533996 1001 86380 86390 1
534402 99534402 1001 86380 86390 1
534347 99534347 1001 86380 86390 1
534335 99534335 1001 86380 86390 1
534235 99534235 1001 86380 86390 1
534792 99534792 1001 86380 86390 1
535448 99535448 1001 86380 86390 1
535177 99535177 1001 86380 86390 1
535236 99535236 1001 86380 86390 1
534966 99534966 1001 86380 86390 1
535689 99535689 1001 86380 86390 1
535561 99535561 1001 86380 86390 1
535628 99535628 1001 86380 86390 1
535577 99535577 1001 86380 86390 1
536158 99536158 1001 86380 86390 1
536056 99536056 1001 86380 86390 1
536033 99536033 1001 86380 86390 1
535946 99535946 1001 86380 86390 1
535760 99535760 1001 86380 86390 1
536399 99536399 1001 86380 86390 1
537077 99537077 1001 86380 86390 1
537033 99537033 1001 86380 86390 1
536828 99536828 1001 86380 86390 1
536948 99536948 1001 86380 86390 1
537766 99537766 1001 86380 86390 1
537678 99537678 1001 86380 86390 1
538048 99538048 1001 86380 86390 1
538005 99538005 1001 86380 86390 1
538093 99538093 1001 86380 86390 1
538611 99538611 1001 86380 86390 1
538711 99538711 1001 86380 86390 1
538469 99538469 1001 86380 86390 1
538983 99538983 1001 86380 86390 1
539010 99539010 1001 86380 86390 1
539260 99539260 1001 86380 86390 1
539177 99539177 1001 86380 86390 1
540315 99540315 1001 86380 86390 1
540412 99540412 1001 86380 86390 1
540236 99540236 1001 86380 86390 1
540108 99540108 1001 86380 86390 1
540189 99540189 1001 86380 86390 1
540041 99540041 1001 86380 86390 1
539965 99539965 1001 86380 86390 1
539942 99539942 1001 86380 86390 1
540010 99540010 1001 86380 86390 1
540615 99540615 1001 86380 86390 1
541152 99541152 1001 86380 86390 1
540889 99540889 1001 86380 86390 1
540879 99540879 1001 86380 86390 1
540790 99540790 1001 86380 86390 1
540823 99540823 1001 86380 86390 1
541376 99541376 1001 86380 86390 1
541924 99541924 1001 86380 86390 1
541785 99541785 1001 86380 86390 1
541902 99541902 1001 86380 86390 1
542221 99542221 1001 86380 86390 1
542225 99542225 1001 86380 86390 1
542598 99542598 1001 86380 86390 1
542601 99542601 1001 86380 86390 1
542577 99542577 1001 86380 86390 1
542695 99542695 1001 86380 86390 1
542956 99542956 1001 86380 86390 1
542973 99542973 1001 86380 86390 1
543610 99543610 1001 86380 86390 1
543623 99543623 1001 86380 86390 1
543971 99543971 1001 86380 86390 1
544596 99544596 1001 86380 86390 1
544437 99544437 1001 86380 86390 1
544374 99544374 1001 86380 86390 1
544390 99544390 1001 86380 86390 1
544097 99544097 1001 86380 86390 1
544143 99544143 1001 86380 86390 1
544711 99544711 1001 86380 86390 1
544725 99544725 1001 86380 86390 1
544635 99544635 1001 86380 86390 1
400153 99400153 1001 86380 86390 1
400267 99400267 1001 86380 86390 1
400464 99400464 1001 86380 86390 1
401519 99401519 1001 86380 86390 1
401900 99401900 1001 86380 86390 1
402915 99402915 1001 86380 86390 1
403005 99403005 1001 86380 86390 1
403063 99403063 1001 86380 86390 1
403574 99403574 1001 86380 86390 1
404411 99404411 1001 86380 86390 1
404561 99404561 1001 86380 86390 1
404761 99404761 1001 86380 86390 1
404948 99404948 1001 86380 86390 1
405103 99405103 1001 86380 86390 1
405105 99405105 1001 86380 86390 1
405190 99405190 1001 86380 86390 1
405967 99405967 1001 86380 86390 1
405879 99405879 1001 86380 86390 1
405987 99405987 1001 86380 86390 1
406666 99406666 1001 86380 86390 1
406846 99406846 1001 86380 86390 1
407344 99407344 1001 86380 86390 1
407546 99407546 1001 86380 86390 1
408069 99408069 1001 86380 86390 1
408178 99408178 1001 86380 86390 1
408378 99408378 1001 86380 86390 1
408726 99408726 1001 86380 86390 1
408925 99408925 1001 86380 86390 1
409018 99409018 1001 86380 86390 1
409110 99409110 1001 86380 86390 1
409538 99409538 1001 86380 86390 1
410213 99410213 1001 86380 86390 1
410344 99410344 1001 86380 86390 1
410579 99410579 1001 86380 86390 1
410527 99410527 1001 86380 86390 1
410686 99410686 1001 86380 86390 1
410671 99410671 1001 86380 86390 1
410883 99410883 1001 86380 86390 1
410931 99410931 1001 86380 86390 1
411036 99411036 1001 86380 86390 1
411220 99411220 1001 86380 86390 1
411655 99411655 1001 86380 86390 1
411779 99411779 1001 86380 86390 1
412255 99412255 1001 86380 86390 1
412355 99412355 1001 86380 86390 1
413621 99413621 1001 86380 86390 1
413610 99413610 1001 86380 86390 1
412529 99412529 1001 86380 86390 1
412757 99412757 1001 86380 86390 1
413974 99413974 1001 86380 86390 1
415164 99415164 1001 86380 86390 1
415295 99415295 1001 86380 86390 1
415385 99415385 1001 86380 86390 1
415492 99415492 1001 86380 86390 1
416612 99416612 1001 86380 86390 1
416426 99416426 1001 86380 86390 1
415865 99415865 1001 86380 86390 1
416057 99416057 1001 86380 86390 1
415818 99415818 1001 86380 86390 1
417142 99417142 1001 86380 86390 1
417126 99417126 1001 86380 86390 1
417277 99417277 1001 86380 86390 1
418399 99418399 1001 86380 86390 1
418005 99418005 1001 86380 86390 1
417872 99417872 1001 86380 86390 1
417800 99417800 1001 86380 86390 1
418873 99418873 1001 86380 86390 1
419131 99419131 1001 86380 86390 1
419056 99419056 1001 86380 86390 1
419143 99419143 1001 86380 86390 1
420156 99420156 1001 86380 86390 1
420068 99420068 1001 86380 86390 1
419770 99419770 1001 86380 86390 1
419316 99419316 1001 86380 86390 1
419414 99419414 1001 86380 86390 1
420549 99420549 1001 86380 86390 1
420607 99420607 1001 86380 86390 1
421825 99421825 1001 86380 86390 1
420877 99420877 1001 86380 86390 1
422158 99422158 1001 86380 86390 1
422270 99422270 1001 86380 86390 1
423601 99423601 1001 86380 86390 1
423304 99423304 1001 86380 86390 1
423292 99423292 1001 86380 86390 1
423014 99423014 1001 86380 86390 1
422696 99422696 1001 86380 86390 1
422630 99422630 1001 86380 86390 1
422674 99422674 1001 86380 86390 1
424789 99424789 1001 86380 86390 1
424917 99424917 1001 86380 86390 1
425540 99425540 1001 86380 86390 1
425823 99425823 1001 86380 86390 1
425708 99425708 1001 86380 86390 1
427116 99427116 1001 86380 86390 1
427033 99427033 1001 86380 86390 1
427080 99427080 1001 86380 86390 1
426073 99426073 1001 86380 86390 1
425873 99425873 1001 86380 86390 1
427517 99427517 1001 86380 86390 1
428137 99428137 1001 86380 86390 1
428340 99428340 1001 86380 86390 1
428079 99428079 1001 86380 86390 1
427561 99427561 1001 86380 86390 1
427566 99427566 1001 86380 86390 1
428945 99428945 1001 86380 86390 1
430165 99430165 1001 86380 86390 1
430130 99430130 1001 86380 86390 1
429410 99429410 1001 86380 86390 1
430432 99430432 1001 86380 86390 1
430604 99430604 1001 86380 86390 1
431923 99431923 1001 86380 86390 1
431928 99431928 1001 86380 86390 1
431623 99431623 1001 86380 86390 1
430872 99430872 1001 86380 86390 1
432242 99432242 1001 86380 86390 1
432268 99432268 1001 86380 86390 1
431260 99431260 1001 86380 86390 1
433395 99433395 1001 86380 86390 1
433533 99433533 1001 86380 86390 1
433052 99433052 1001 86380 86390 1
433117 99433117 1001 86380 86390 1
433007 99433007 1001 86380 86390 1
432552 99432552 1001 86380 86390 1
435338 99435338 1001 86380 86390 1
434345 99434345 1001 86380 86390 1
436771 99436771 1001 86380 86390 1
436863 99436863 1001 86380 86390 1
437032 99437032 1001 86380 86390 1
437034 99437034 1001 86380 86390 1
436506 99436506 1001 86380 86390 1
436573 99436573 1001 86380 86390 1
436528 99436528 1001 86380 86390 1
436018 99436018 1001 86380 86390 1
436218 99436218 1001 86380 86390 1
435992 99435992 1001 86380 86390 1
437305 99437305 1001 86380 86390 1
300013 99300013 1001 86380 86390 1
300589 99300589 1001 86380 86390 1
300559 99300559 1001 86380 86390 1
300358 99300358 1001 86380 86390 1
300398 99300398 1001 86380 86390 1
300254 99300254 1001 86380 86390 1
300255 99300255 1001 86380 86390 1
300784 99300784 1001 86380 86390 1
301446 99301446 1001 86380 86390 1
301290 99301290 1001 86380 86390 1
300993 99300993 1001 86380 86390 1
301035 99301035 1001 86380 86390 1
301594 99301594 1001 86380 86390 1
301740 99301740 1001 86380 86390 1
302283 99302283 1001 86380 86390 1
302260 99302260 1001 86380 86390 1
301973 99301973 1001 86380 86390 1
302121 99302121 1001 86380 86390 1
301992 99301992 1001 86380 86390 1
301936 99301936 1001 86380 86390 1
302432 99302432 1001 86380 86390 1
302874 99302874 1001 86380 86390 1
302802 99302802 1001 86380 86390 1
302728 99302728 1001 86380 86390 1
302651 99302651 1001 86380 86390 1
302653 99302653 1001 86380 86390 1
303219 99303219 1001 86380 86390 1
303975 99303975 1001 86380 86390 1
304026 99304026 1001 86380 86390 1
303646 99303646 1001 86380 86390 1
304201 99304201 1001 86380 86390 1
304138 99304138 1001 86380 86390 1
304548 99304548 1001 86380 86390 1
304378 99304378 1001 86380 86390 1
305003 99305003 1001 86380 86390 1
305291 99305291 1001 86380 86390 1
305386 99305386 1001 86380 86390 1
305073 99305073 1001 86380 86390 1
305138 99305138 1001 86380 86390 1
500118 99500118 1001 86380 86390 1
500174 99500174 1001 86380 86390 1
500136 99500136 1001 86380 86390 1
500809 99500809 1001 86380 86390 1
500427 99500427 1001 86380 86390 1
500233 99500233 1001 86380 86390 1
500351 99500351 1001 86380 86390 1
500288 99500288 1001 86380 86390 1
500836 99500836 1001 86380 86390 1
500903 99500903 1001 86380 86390 1
501000 99501000 1001 86380 86390 1
500822 99500822 1001 86380 86390 1
501511 99501511 1001 86380 86390 1
501541 99501541 1001 86380 86390 1
501453 99501453 1001 86380 86390 1
501378 99501378 1001 86380 86390 1
501042 99501042 1001 86380 86390 1
501809 99501809 1001 86380 86390 1
501656 99501656 1001 86380 86390 1
501672 99501672 1001 86380 86390 1
501840 99501840 1001 86380 86390 1
502435 99502435 1001 86380 86390 1
502277 99502277 1001 86380 86390 1
502282 99502282 1001 86380 86390 1
502461 99502461 1001 86380 86390 1
502093 99502093 1001 86380 86390 1
502106 99502106 1001 86380 86390 1
502197 99502197 1001 86380 86390 1
501926 99501926 1001 86380 86390 1
502657 99502657 1001 86380 86390 1
502585 99502585 1001 86380 86390 1
502589 99502589 1001 86380 86390 1
503207 99503207 1001 86380 86390 1
502947 99502947 1001 86380 86390 1
502949 99502949 1001 86380 86390 1
503033 99503033 1001 86380 86390 1
503357 99503357 1001 86380 86390 1
503374 99503374 1001 86380 86390 1
504028 99504028 1001 86380 86390 1
503933 99503933 1001 86380 86390 1
503810 99503810 1001 86380 86390 1
503720 99503720 1001 86380 86390 1
503802 99503802 1001 86380 86390 1
503525 99503525 1001 86380 86390 1
503573 99503573 1001 86380 86390 1
503703 99503703 1001 86380 86390 1
504182 99504182 1001 86380 86390 1
504209 99504209 1001 86380 86390 1
504788 99504788 1001 86380 86390 1
504541 99504541 1001 86380 86390 1
504439 99504439 1001 86380 86390 1
504461 99504461 1001 86380 86390 1
504463 99504463 1001 86380 86390 1
504946 99504946 1001 86380 86390 1
505051 99505051 1001 86380 86390 1
505482 99505482 1001 86380 86390 1
505209 99505209 1001 86380 86390 1
505874 99505874 1001 86380 86390 1
505867 99505867 1001 86380 86390 1
505908 99505908 1001 86380 86390 1
506567 99506567 1001 86380 86390 1
506373 99506373 1001 86380 86390 1
506067 99506067 1001 86380 86390 1
506125 99506125 1001 86380 86390 1
506610 99506610 1001 86380 86390 1
506665 99506665 1001 86380 86390 1
506747 99506747 1001 86380 86390 1
506773 99506773 1001 86380 86390 1
507294 99507294 1001 86380 86390 1
507116 99507116 1001 86380 86390 1
507070 99507070 1001 86380 86390 1
507161 99507161 1001 86380 86390 1
507549 99507549 1001 86380 86390 1
507486 99507486 1001 86380 86390 1
508154 99508154 1001 86380 86390 1
508042 99508042 1001 86380 86390 1
507860 99507860 1001 86380 86390 1
507712 99507712 1001 86380 86390 1
508452 99508452 1001 86380 86390 1
508302 99508302 1001 86380 86390 1
508264 99508264 1001 86380 86390 1
508528 99508528 1001 86380 86390 1
508516 99508516 1001 86380 86390 1
509150 99509150 1001 86380 86390 1
509240 99509240 1001 86380 86390 1
509531 99509531 1001 86380 86390 1
509337 99509337 1001 86380 86390 1
509302 99509302 1001 86380 86390 1
510095 99510095 1001 86380 86390 1
509971 99509971 1001 86380 86390 1
510692 99510692 1001 86380 86390 1
510392 99510392 1001 86380 86390 1
510320 99510320 1001 86380 86390 1
510814 99510814 1001 86380 86390 1
510909 99510909 1001 86380 86390 1
510781 99510781 1001 86380 86390 1
511206 99511206 1001 86380 86390 1
511181 99511181 1001 86380 86390 1
511194 99511194 1001 86380 86390 1
511225 99511225 1001 86380 86390 1
510952 99510952 1001 86380 86390 1
511060 99511060 1001 86380 86390 1
511627 99511627 1001 86380 86390 1
511587 99511587 1001 86380 86390 1
512339 99512339 1001 86380 86390 1
511991 99511991 1001 86380 86390 1
511915 99511915 1001 86380 86390 1
512391 99512391 1001 86380 86390 1
512529 99512529 1001 86380 86390 1
513140 99513140 1001 86380 86390 1
513893 99513893 1001 86380 86390 1
513741 99513741 1001 86380 86390 1
513757 99513757 1001 86380 86390 1
513667 99513667 1001 86380 86390 1
513416 99513416 1001 86380 86390 1
514044 99514044 1001 86380 86390 1
514214 99514214 1001 86380 86390 1
514154 99514154 1001 86380 86390 1
514195 99514195 1001 86380 86390 1
514729 99514729 1001 86380 86390 1
514385 99514385 1001 86380 86390 1
514960 99514960 1001 86380 86390 1
514970 99514970 1001 86380 86390 1
515644 99515644 1001 86380 86390 1
515461 99515461 1001 86380 86390 1
515209 99515209 1001 86380 86390 1
515742 99515742 1001 86380 86390 1
516381 99516381 1001 86380 86390 1
516261 99516261 1001 86380 86390 1
515916 99515916 1001 86380 86390 1
515948 99515948 1001 86380 86390 1
516658 99516658 1001 86380 86390 1
517307 99517307 1001 86380 86390 1
517039 99517039 1001 86380 86390 1
517107 99517107 1001 86380 86390 1
516956 99516956 1001 86380 86390 1
517361 99517361 1001 86380 86390 1
517443 99517443 1001 86380 86390 1
518105 99518105 1001 86380 86390 1
517977 99517977 1001 86380 86390 1
517900 99517900 1001 86380 86390 1
517850 99517850 1001 86380 86390 1
517864 99517864 1001 86380 86390 1
517711 99517711 1001 86380 86390 1
518327 99518327 1001 86380 86390 1
518214 99518214 1001 86380 86390 1
518163 99518163 1001 86380 86390 1
518956 99518956 1001 86380 86390 1
518405 99518405 1001 86380 86390 1
519146 99519146 1001 86380 86390 1
519808 99519808 1001 86380 86390 1
519710 99519710 1001 86380 86390 1
519527 99519527 1001 86380 86390 1
519280 99519280 1001 86380 86390 1
520466 99520466 1001 86380 86390 1
520372 99520372 1001 86380 86390 1
520374 99520374 1001 86380 86390 1
520103 99520103 1001 86380 86390 1
520802 99520802 1001 86380 86390 1
521429 99521429 1001 86380 86390 1
521315 99521315 1001 86380 86390 1
521057 99521057 1001 86380 86390 1
521635 99521635 1001 86380 86390 1
521637 99521637 1001 86380 86390 1
522207 99522207 1001 86380 86390 1
522221 99522221 1001 86380 86390 1
522282 99522282 1001 86380 86390 1
521918 99521918 1001 86380 86390 1
521971 99521971 1001 86380 86390 1
522062 99522062 1001 86380 86390 1
521859 99521859 1001 86380 86390 1
523224 99523224 1001 86380 86390 1
523255 99523255 1001 86380 86390 1
523760 99523760 1001 86380 86390 1
523749 99523749 1001 86380 86390 1
523583 99523583 1001 86380 86390 1
523695 99523695 1001 86380 86390 1
523686 99523686 1001 86380 86390 1
523986 99523986 1001 86380 86390 1
524134 99524134 1001 86380 86390 1
524720 99524720 1001 86380 86390 1
524738 99524738 1001 86380 86390 1
525231 99525231 1001 86380 86390 1
525073 99525073 1001 86380 86390 1
525707 99525707 1001 86380 86390 1
526281 99526281 1001 86380 86390 1
526142 99526142 1001 86380 86390 1
526065 99526065 1001 86380 86390 1
526022 99526022 1001 86380 86390 1
525922 99525922 1001 86380 86390 1
525938 99525938 1001 86380 86390 1
525916 99525916 1001 86380 86390 1
526507 99526507 1001 86380 86390 1
527149 99527149 1001 86380 86390 1
527014 99527014 1001 86380 86390 1
526785 99526785 1001 86380 86390 1
526644 99526644 1001 86380 86390 1
526789 99526789 1001 86380 86390 1
526663 99526663 1001 86380 86390 1
526820 99526820 1001 86380 86390 1
527381 99527381 1001 86380 86390 1
527395 99527395 1001 86380 86390 1
527793 99527793 1001 86380 86390 1
527684 99527684 1001 86380 86390 1
527841 99527841 1001 86380 86390 1
527854 99527854 1001 86380 86390 1
527867 99527867 1001 86380 86390 1
527558 99527558 1001 86380 86390 1
528234 99528234 1001 86380 86390 1
528775 99528775 1001 86380 86390 1
528877 99528877 1001 86380 86390 1
528649 99528649 1001 86380 86390 1
529691 99529691 1001 86380 86390 1
529667 99529667 1001 86380 86390 1
529133 99529133 1001 86380 86390 1
529163 99529163 1001 86380 86390 1
529279 99529279 1001 86380 86390 1
530390 99530390 1001 86380 86390 1
530256 99530256 1001 86380 86390 1
529933 99529933 1001 86380 86390 1
531242 99531242 1001 86380 86390 1
531356 99531356 1001 86380 86390 1
531273 99531273 1001 86380 86390 1
530989 99530989 1001 86380 86390 1
530904 99530904 1001 86380 86390 1
530937 99530937 1001 86380 86390 1
532169 99532169 1001 86380 86390 1
532057 99532057 1001 86380 86390 1
532098 99532098 1001 86380 86390 1
531626 99531626 1001 86380 86390 1
532358 99532358 1001 86380 86390 1
532297 99532297 1001 86380 86390 1
532396 99532396 1001 86380 86390 1
532867 99532867 1001 86380 86390 1
532838 99532838 1001 86380 86390 1
532502 99532502 1001 86380 86390 1
532478 99532478 1001 86380 86390 1
533203 99533203 1001 86380 86390 1
533051 99533051 1001 86380 86390 1
533674 99533674 1001 86380 86390 1
533511 99533511 1001 86380 86390 1
533629 99533629 1001 86380 86390 1
533268 99533268 1001 86380 86390 1
533965 99533965 1001 86380 86390 1
533979 99533979 1001 86380 86390 1
533995 99533995 1001 86380 86390 1
533918 99533918 1001 86380 86390 1
534506 99534506 1001 86380 86390 1
534376 99534376 1001 86380 86390 1
534166 99534166 1001 86380 86390 1
534123 99534123 1001 86380 86390 1
534694 99534694 1001 86380 86390 1
534811 99534811 1001 86380 86390 1
535373 99535373 1001 86380 86390 1
535255 99535255 1001 86380 86390 1
535161 99535161 1001 86380 86390 1
535040 99535040 1001 86380 86390 1
535688 99535688 1001 86380 86390 1
535603 99535603 1001 86380 86390 1
535528 99535528 1001 86380 86390 1
536221 99536221 1001 86380 86390 1
536225 99536225 1001 86380 86390 1
536099 99536099 1001 86380 86390 1
535756 99535756 1001 86380 86390 1
536987 99536987 1001 86380 86390 1
536963 99536963 1001 86380 86390 1
536946 99536946 1001 86380 86390 1
536767 99536767 1001 86380 86390 1
536888 99536888 1001 86380 86390 1
536543 99536543 1001 86380 86390 1
537225 99537225 1001 86380 86390 1
537335 99537335 1001 86380 86390 1
537299 99537299 1001 86380 86390 1
537339 99537339 1001 86380 86390 1
537249 99537249 1001 86380 86390 1
537643 99537643 1001 86380 86390 1
537499 99537499 1001 86380 86390 1
538161 99538161 1001 86380 86390 1
538814 99538814 1001 86380 86390 1
538700 99538700 1001 86380 86390 1
538638 99538638 1001 86380 86390 1
538665 99538665 1001 86380 86390 1
538359 99538359 1001 86380 86390 1
538385 99538385 1001 86380 86390 1
538610 99538610 1001 86380 86390 1
539460 99539460 1001 86380 86390 1
539305 99539305 1001 86380 86390 1
539079 99539079 1001 86380 86390 1
539769 99539769 1001 86380 86390 1
539955 99539955 1001 86380 86390 1
540000 99540000 1001 86380 86390 1
540535 99540535 1001 86380 86390 1
541219 99541219 1001 86380 86390 1
541189 99541189 1001 86380 86390 1
541014 99541014 1001 86380 86390 1
541444 99541444 1001 86380 86390 1
541994 99541994 1001 86380 86390 1
542049 99542049 1001 86380 86390 1
541935 99541935 1001 86380 86390 1
541889 99541889 1001 86380 86390 1
541819 99541819 1001 86380 86390 1
541524 99541524 1001 86380 86390 1
542247 99542247 1001 86380 86390 1
542275 99542275 1001 86380 86390 1
542667 99542667 1001 86380 86390 1
542632 99542632 1001 86380 86390 1
542544 99542544 1001 86380 86390 1
542364 99542364 1001 86380 86390 1
542333 99542333 1001 86380 86390 1
542463 99542463 1001 86380 86390 1
543084 99543084 1001 86380 86390 1
543760 99543760 1001 86380 86390 1
543494 99543494 1001 86380 86390 1
543498 99543498 1001 86380 86390 1
543231 99543231 1001 86380 86390 1
543299 99543299 1001 86380 86390 1
543183 99543183 1001 86380 86390 1
543807 99543807 1001 86380 86390 1
544565 99544565 1001 86380 86390 1
544243 99544243 1001 86380 86390 1
544005 99544005 1001 86380 86390 1
544078 99544078 1001 86380 86390 1
544742 99544742 1001 86380 86390 1
544668 99544668 1001 86380 86390 1
432130 797 1001 53640 75177 1
436374 262 1001 79560 80517 1
539600 702 1002 34461 44404 1
400358 99400358 1001 86380 86390 1
400365 99400365 1001 86380 86390 1
400426 99400426 1001 86380 86390 1
400884 99400884 1001 86380 86390 1
401097 99401097 1001 86380 86390 1
401402 99401402 1001 86380 86390 1
401448 99401448 1001 86380 86390 1
401418 99401418 1001 86380 86390 1
401704 99401704 1001 86380 86390 1
401888 99401888 1001 86380 86390 1
402190 99402190 1001 86380 86390 1
402946 99402946 1001 86380 86390 1
402900 99402900 1001 86380 86390 1
403756 99403756 1001 86380 86390 1
404092 99404092 1001 86380 86390 1
404718 99404718 1001 86380 86390 1
404914 99404914 1001 86380 86390 1
405487 99405487 1001 86380 86390 1
405511 99405511 1001 86380 86390 1
406055 99406055 1001 86380 86390 1
406693 99406693 1001 86380 86390 1
406853 99406853 1001 86380 86390 1
407274 99407274 1001 86380 86390 1
408061 99408061 1001 86380 86390 1
408145 99408145 1001 86380 86390 1
408688 99408688 1001 86380 86390 1
408960 99408960 1001 86380 86390 1
409588 99409588 1001 86380 86390 1
409660 99409660 1001 86380 86390 1
410799 99410799 1001 86380 86390 1
411187 99411187 1001 86380 86390 1
411290 99411290 1001 86380 86390 1
411829 99411829 1001 86380 86390 1
412450 99412450 1001 86380 86390 1
413542 99413542 1001 86380 86390 1
413647 99413647 1001 86380 86390 1
413656 99413656 1001 86380 86390 1
413533 99413533 1001 86380 86390 1
412553 99412553 1001 86380 86390 1
412781 99412781 1001 86380 86390 1
412654 99412654 1001 86380 86390 1
412788 99412788 1001 86380 86390 1
414909 99414909 1001 86380 86390 1
414911 99414911 1001 86380 86390 1
415374 99415374 1001 86380 86390 1
415438 99415438 1001 86380 86390 1
416962 99416962 1001 86380 86390 1
416501 99416501 1001 86380 86390 1
416146 99416146 1001 86380 86390 1
416429 99416429 1001 86380 86390 1
416511 99416511 1001 86380 86390 1
417059 99417059 1001 86380 86390 1
417501 99417501 1001 86380 86390 1
418588 99418588 1001 86380 86390 1
417962 99417962 1001 86380 86390 1
419129 99419129 1001 86380 86390 1
419077 99419077 1001 86380 86390 1
418945 99418945 1001 86380 86390 1
420192 99420192 1001 86380 86390 1
420134 99420134 1001 86380 86390 1
419745 99419745 1001 86380 86390 1
419643 99419643 1001 86380 86390 1
420053 99420053 1001 86380 86390 1
420816 99420816 1001 86380 86390 1
422051 99422051 1001 86380 86390 1
421197 99421197 1001 86380 86390 1
421117 99421117 1001 86380 86390 1
423650 99423650 1001 86380 86390 1
423436 99423436 1001 86380 86390 1
423733 99423733 1001 86380 86390 1
423289 99423289 1001 86380 86390 1
423242 99423242 1001 86380 86390 1
423122 99423122 1001 86380 86390 1
423873 99423873 1001 86380 86390 1
425357 99425357 1001 86380 86390 1
424596 99424596 1001 86380 86390 1
424748 99424748 1001 86380 86390 1
424399 99424399 1001 86380 86390 1
424515 99424515 1001 86380 86390 1
424576 99424576 1001 86380 86390 1
425565 99425565 1001 86380 86390 1
425703 99425703 1001 86380 86390 1
426746 99426746 1001 86380 86390 1
426371 99426371 1001 86380 86390 1
426664 99426664 1001 86380 86390 1
426549 99426549 1001 86380 86390 1
426572 99426572 1001 86380 86390 1
428525 99428525 1001 86380 86390 1
428156 99428156 1001 86380 86390 1
428048 99428048 1001 86380 86390 1
428181 99428181 1001 86380 86390 1
427783 99427783 1001 86380 86390 1
427869 99427869 1001 86380 86390 1
428855 99428855 1001 86380 86390 1
429123 99429123 1001 86380 86390 1
430293 99430293 1001 86380 86390 1
429638 99429638 1001 86380 86390 1
429910 99429910 1001 86380 86390 1
429253 99429253 1001 86380 86390 1
429371 99429371 1001 86380 86390 1
430486 99430486 1001 86380 86390 1
431937 99431937 1001 86380 86390 1
431311 99431311 1001 86380 86390 1
431403 99431403 1001 86380 86390 1
431572 99431572 1001 86380 86390 1
430923 99430923 1001 86380 86390 1
431131 99431131 1001 86380 86390 1
431255 99431255 1001 86380 86390 1
432427 99432427 1001 86380 86390 1
432156 99432156 1001 86380 86390 1
433642 99433642 1001 86380 86390 1
433648 99433648 1001 86380 86390 1
432657 99432657 1001 86380 86390 1
436462 99436462 1001 86380 86390 1
436643 99436643 1001 86380 86390 1
436604 99436604 1001 86380 86390 1
436483 99436483 1001 86380 86390 1
436377 99436377 1001 86380 86390 1
436291 99436291 1001 86380 86390 1
300697 99300697 1001 86380 86390 1
300688 99300688 1001 86380 86390 1
300508 99300508 1001 86380 86390 1
300190 99300190 1001 86380 86390 1
300816 99300816 1001 86380 86390 1
300911 99300911 1001 86380 86390 1
300815 99300815 1001 86380 86390 1
301439 99301439 1001 86380 86390 1
301417 99301417 1001 86380 86390 1
301419 99301419 1001 86380 86390 1
301299 99301299 1001 86380 86390 1
301255 99301255 1001 86380 86390 1
301107 99301107 1001 86380 86390 1
302204 99302204 1001 86380 86390 1
302038 99302038 1001 86380 86390 1
301977 99301977 1001 86380 86390 1
301865 99301865 1001 86380 86390 1
301899 99301899 1001 86380 86390 1
301940 99301940 1001 86380 86390 1
303030 99303030 1001 86380 86390 1
302871 99302871 1001 86380 86390 1
302847 99302847 1001 86380 86390 1
302815 99302815 1001 86380 86390 1
302816 99302816 1001 86380 86390 1
302729 99302729 1001 86380 86390 1
302640 99302640 1001 86380 86390 1
302766 99302766 1001 86380 86390 1
303224 99303224 1001 86380 86390 1
303917 99303917 1001 86380 86390 1
303656 99303656 1001 86380 86390 1
303438 99303438 1001 86380 86390 1
303453 99303453 1001 86380 86390 1
303576 99303576 1001 86380 86390 1
303604 99303604 1001 86380 86390 1
303592 99303592 1001 86380 86390 1
304731 99304731 1001 86380 86390 1
304848 99304848 1001 86380 86390 1
304267 99304267 1001 86380 86390 1
304295 99304295 1001 86380 86390 1
304259 99304259 1001 86380 86390 1
305321 99305321 1001 86380 86390 1
305309 99305309 1001 86380 86390 1
305097 99305097 1001 86380 86390 1
305202 99305202 1001 86380 86390 1
500127 99500127 1001 86380 86390 1
500680 99500680 1001 86380 86390 1
500413 99500413 1001 86380 86390 1
500577 99500577 1001 86380 86390 1
500579 99500579 1001 86380 86390 1
500395 99500395 1001 86380 86390 1
500901 99500901 1001 86380 86390 1
500855 99500855 1001 86380 86390 1
501344 99501344 1001 86380 86390 1
501334 99501334 1001 86380 86390 1
501039 99501039 1001 86380 86390 1
501691 99501691 1001 86380 86390 1
501828 99501828 1001 86380 86390 1
502463 99502463 1001 86380 86390 1
502272 99502272 1001 86380 86390 1
502253 99502253 1001 86380 86390 1
501879 99501879 1001 86380 86390 1
502544 99502544 1001 86380 86390 1
502623 99502623 1001 86380 86390 1
502614 99502614 1001 86380 86390 1
503124 99503124 1001 86380 86390 1
503005 99503005 1001 86380 86390 1
502829 99502829 1001 86380 86390 1
503363 99503363 1001 86380 86390 1
504030 99504030 1001 86380 86390 1
503966 99503966 1001 86380 86390 1
503980 99503980 1001 86380 86390 1
503995 99503995 1001 86380 86390 1
503659 99503659 1001 86380 86390 1
504151 99504151 1001 86380 86390 1
504217 99504217 1001 86380 86390 1
504930 99504930 1001 86380 86390 1
504712 99504712 1001 86380 86390 1
504607 99504607 1001 86380 86390 1
504350 99504350 1001 86380 86390 1
504428 99504428 1001 86380 86390 1
504333 99504333 1001 86380 86390 1
505124 99505124 1001 86380 86390 1
505747 99505747 1001 86380 86390 1
505413 99505413 1001 86380 86390 1
505369 99505369 1001 86380 86390 1
505284 99505284 1001 86380 86390 1
505907 99505907 1001 86380 86390 1
506478 99506478 1001 86380 86390 1
506297 99506297 1001 86380 86390 1
506298 99506298 1001 86380 86390 1
506057 99506057 1001 86380 86390 1
506637 99506637 1001 86380 86390 1
507338 99507338 1001 86380 86390 1
507202 99507202 1001 86380 86390 1
506814 99506814 1001 86380 86390 1
506805 99506805 1001 86380 86390 1
507000 99507000 1001 86380 86390 1
507517 99507517 1001 86380 86390 1
508084 99508084 1001 86380 86390 1
507916 99507916 1001 86380 86390 1
507975 99507975 1001 86380 86390 1
507872 99507872 1001 86380 86390 1
508041 99508041 1001 86380 86390 1
507756 99507756 1001 86380 86390 1
508376 99508376 1001 86380 86390 1
508290 99508290 1001 86380 86390 1
508342 99508342 1001 86380 86390 1
508373 99508373 1001 86380 86390 1
509012 99509012 1001 86380 86390 1
508937 99508937 1001 86380 86390 1
509054 99509054 1001 86380 86390 1
508791 99508791 1001 86380 86390 1
508692 99508692 1001 86380 86390 1
509715 99509715 1001 86380 86390 1
509898 99509898 1001 86380 86390 1
509517 99509517 1001 86380 86390 1
509638 99509638 1001 86380 86390 1
509629 99509629 1001 86380 86390 1
509309 99509309 1001 86380 86390 1
510539 99510539 1001 86380 86390 1
510630 99510630 1001 86380 86390 1
510289 99510289 1001 86380 86390 1
510259 99510259 1001 86380 86390 1
510760 99510760 1001 86380 86390 1
511478 99511478 1001 86380 86390 1
511459 99511459 1001 86380 86390 1
511322 99511322 1001 86380 86390 1
511105 99511105 1001 86380 86390 1
511621 99511621 1001 86380 86390 1
512295 99512295 1001 86380 86390 1
512119 99512119 1001 86380 86390 1
512548 99512548 1001 86380 86390 1
512524 99512524 1001 86380 86390 1
513011 99513011 1001 86380 86390 1
512884 99512884 1001 86380 86390 1
512850 99512850 1001 86380 86390 1
512614 99512614 1001 86380 86390 1
513401 99513401 1001 86380 86390 1
513990 99513990 1001 86380 86390 1
513786 99513786 1001 86380 86390 1
513636 99513636 1001 86380 86390 1
513550 99513550 1001 86380 86390 1
514708 99514708 1001 86380 86390 1
514841 99514841 1001 86380 86390 1
514337 99514337 1001 86380 86390 1
514416 99514416 1001 86380 86390 1
514882 99514882 1001 86380 86390 1
514986 99514986 1001 86380 86390 1
515655 99515655 1001 86380 86390 1
515574 99515574 1001 86380 86390 1
515389 99515389 1001 86380 86390 1
515398 99515398 1001 86380 86390 1
515256 99515256 1001 86380 86390 1
515090 99515090 1001 86380 86390 1
515137 99515137 1001 86380 86390 1
515872 99515872 1001 86380 86390 1
516408 99516408 1001 86380 86390 1
516217 99516217 1001 86380 86390 1
516298 99516298 1001 86380 86390 1
516679 99516679 1001 86380 86390 1
517308 99517308 1001 86380 86390 1
517159 99517159 1001 86380 86390 1
516978 99516978 1001 86380 86390 1
517033 99517033 1001 86380 86390 1
516727 99516727 1001 86380 86390 1
516823 99516823 1001 86380 86390 1
516725 99516725 1001 86380 86390 1
516869 99516869 1001 86380 86390 1
517470 99517470 1001 86380 86390 1
517406 99517406 1001 86380 86390 1
517536 99517536 1001 86380 86390 1
518030 99518030 1001 86380 86390 1
518341 99518341 1001 86380 86390 1
518226 99518226 1001 86380 86390 1
518339 99518339 1001 86380 86390 1
518925 99518925 1001 86380 86390 1
518648 99518648 1001 86380 86390 1
518529 99518529 1001 86380 86390 1
518544 99518544 1001 86380 86390 1
519035 99519035 1001 86380 86390 1
519693 99519693 1001 86380 86390 1
519706 99519706 1001 86380 86390 1
519671 99519671 1001 86380 86390 1
519512 99519512 1001 86380 86390 1
519555 99519555 1001 86380 86390 1
519321 99519321 1001 86380 86390 1
519815 99519815 1001 86380 86390 1
519908 99519908 1001 86380 86390 1
520544 99520544 1001 86380 86390 1
520269 99520269 1001 86380 86390 1
520283 99520283 1001 86380 86390 1
520388 99520388 1001 86380 86390 1
520314 99520314 1001 86380 86390 1
520392 99520392 1001 86380 86390 1
520223 99520223 1001 86380 86390 1
520083 99520083 1001 86380 86390 1
520677 99520677 1001 86380 86390 1
520693 99520693 1001 86380 86390 1
520647 99520647 1001 86380 86390 1
521448 99521448 1001 86380 86390 1
521150 99521150 1001 86380 86390 1
521255 99521255 1001 86380 86390 1
521078 99521078 1001 86380 86390 1
520914 99520914 1001 86380 86390 1
521569 99521569 1001 86380 86390 1
521585 99521585 1001 86380 86390 1
521486 99521486 1001 86380 86390 1
521578 99521578 1001 86380 86390 1
522239 99522239 1001 86380 86390 1
522020 99522020 1001 86380 86390 1
521795 99521795 1001 86380 86390 1
521735 99521735 1001 86380 86390 1
522460 99522460 1001 86380 86390 1
522397 99522397 1001 86380 86390 1
522491 99522491 1001 86380 86390 1
523074 99523074 1001 86380 86390 1
522932 99522932 1001 86380 86390 1
522722 99522722 1001 86380 86390 1
522749 99522749 1001 86380 86390 1
522819 99522819 1001 86380 86390 1
522910 99522910 1001 86380 86390 1
522603 99522603 1001 86380 86390 1
522674 99522674 1001 86380 86390 1
522533 99522533 1001 86380 86390 1
522650 99522650 1001 86380 86390 1
523813 99523813 1001 86380 86390 1
523572 99523572 1001 86380 86390 1
523734 99523734 1001 86380 86390 1
523442 99523442 1001 86380 86390 1
524515 99524515 1001 86380 86390 1
524558 99524558 1001 86380 86390 1
524177 99524177 1001 86380 86390 1
524800 99524800 1001 86380 86390 1
524970 99524970 1001 86380 86390 1
524818 99524818 1001 86380 86390 1
525560 99525560 1001 86380 86390 1
525575 99525575 1001 86380 86390 1
525454 99525454 1001 86380 86390 1
525203 99525203 1001 86380 86390 1
525097 99525097 1001 86380 86390 1
524985 99524985 1001 86380 86390 1
524999 99524999 1001 86380 86390 1
525696 99525696 1001 86380 86390 1
526213 99526213 1001 86380 86390 1
525809 99525809 1001 86380 86390 1
526546 99526546 1001 86380 86390 1
527017 99527017 1001 86380 86390 1
526854 99526854 1001 86380 86390 1
526698 99526698 1001 86380 86390 1
526704 99526704 1001 86380 86390 1
527896 99527896 1001 86380 86390 1
527889 99527889 1001 86380 86390 1
527753 99527753 1001 86380 86390 1
527691 99527691 1001 86380 86390 1
527593 99527593 1001 86380 86390 1
527569 99527569 1001 86380 86390 1
528137 99528137 1001 86380 86390 1
528150 99528150 1001 86380 86390 1
528256 99528256 1001 86380 86390 1
528841 99528841 1001 86380 86390 1
528885 99528885 1001 86380 86390 1
528578 99528578 1001 86380 86390 1
528924 99528924 1001 86380 86390 1
529061 99529061 1001 86380 86390 1
529355 99529355 1001 86380 86390 1
529456 99529456 1001 86380 86390 1
529216 99529216 1001 86380 86390 1
529221 99529221 1001 86380 86390 1
530202 99530202 1001 86380 86390 1
530645 99530645 1001 86380 86390 1
530711 99530711 1001 86380 86390 1
530599 99530599 1001 86380 86390 1
531179 99531179 1001 86380 86390 1
531206 99531206 1001 86380 86390 1
530812 99530812 1001 86380 86390 1
530830 99530830 1001 86380 86390 1
531492 99531492 1001 86380 86390 1
532022 99532022 1001 86380 86390 1
531632 99531632 1001 86380 86390 1
532401 99532401 1001 86380 86390 1
532996 99532996 1001 86380 86390 1
532832 99532832 1001 86380 86390 1
532975 99532975 1001 86380 86390 1
532745 99532745 1001 86380 86390 1
532600 99532600 1001 86380 86390 1
533082 99533082 1001 86380 86390 1
533801 99533801 1001 86380 86390 1
533819 99533819 1001 86380 86390 1
533652 99533652 1001 86380 86390 1
533638 99533638 1001 86380 86390 1
534681 99534681 1001 86380 86390 1
534553 99534553 1001 86380 86390 1
534278 99534278 1001 86380 86390 1
534249 99534249 1001 86380 86390 1
534713 99534713 1001 86380 86390 1
535460 99535460 1001 86380 86390 1
535499 99535499 1001 86380 86390 1
535164 99535164 1001 86380 86390 1
535191 99535191 1001 86380 86390 1
535204 99535204 1001 86380 86390 1
535251 99535251 1001 86380 86390 1
535109 99535109 1001 86380 86390 1
535032 99535032 1001 86380 86390 1
535034 99535034 1001 86380 86390 1
534947 99534947 1001 86380 86390 1
535081 99535081 1001 86380 86390 1
535511 99535511 1001 86380 86390 1
536260 99536260 1001 86380 86390 1
536152 99536152 1001 86380 86390 1
535965 99535965 1001 86380 86390 1
536108 99536108 1001 86380 86390 1
535982 99535982 1001 86380 86390 1
537048 99537048 1001 86380 86390 1
536989 99536989 1001 86380 86390 1
536864 99536864 1001 86380 86390 1
536697 99536697 1001 86380 86390 1
536556 99536556 1001 86380 86390 1
536651 99536651 1001 86380 86390 1
536652 99536652 1001 86380 86390 1
536747 99536747 1001 86380 86390 1
537280 99537280 1001 86380 86390 1
537891 99537891 1001 86380 86390 1
537375 99537375 1001 86380 86390 1
538036 99538036 1001 86380 86390 1
538097 99538097 1001 86380 86390 1
538648 99538648 1001 86380 86390 1
538713 99538713 1001 86380 86390 1
538746 99538746 1001 86380 86390 1
538570 99538570 1001 86380 86390 1
538212 99538212 1001 86380 86390 1
538869 99538869 1001 86380 86390 1
538922 99538922 1001 86380 86390 1
539005 99539005 1001 86380 86390 1
539322 99539322 1001 86380 86390 1
539235 99539235 1001 86380 86390 1
539201 99539201 1001 86380 86390 1
539046 99539046 1001 86380 86390 1
539054 99539054 1001 86380 86390 1
539725 99539725 1001 86380 86390 1
539844 99539844 1001 86380 86390 1
540344 99540344 1001 86380 86390 1
540282 99540282 1001 86380 86390 1
540347 99540347 1001 86380 86390 1
540311 99540311 1001 86380 86390 1
540107 99540107 1001 86380 86390 1
541232 99541232 1001 86380 86390 1
541145 99541145 1001 86380 86390 1
540958 99540958 1001 86380 86390 1
540988 99540988 1001 86380 86390 1
540926 99540926 1001 86380 86390 1
540855 99540855 1001 86380 86390 1
540676 99540676 1001 86380 86390 1
541347 99541347 1001 86380 86390 1
541366 99541366 1001 86380 86390 1
542009 99542009 1001 86380 86390 1
541668 99541668 1001 86380 86390 1
541623 99541623 1001 86380 86390 1
542184 99542184 1001 86380 86390 1
542301 99542301 1001 86380 86390 1
542123 99542123 1001 86380 86390 1
542778 99542778 1001 86380 86390 1
542897 99542897 1001 86380 86390 1
542802 99542802 1001 86380 86390 1
542635 99542635 1001 86380 86390 1
542511 99542511 1001 86380 86390 1
542361 99542361 1001 86380 86390 1
543135 99543135 1001 86380 86390 1
543656 99543656 1001 86380 86390 1
543639 99543639 1001 86380 86390 1
543516 99543516 1001 86380 86390 1
543247 99543247 1001 86380 86390 1
543249 99543249 1001 86380 86390 1
543343 99543343 1001 86380 86390 1
543834 99543834 1001 86380 86390 1
544379 99544379 1001 86380 86390 1
544255 99544255 1001 86380 86390 1
544150 99544150 1001 86380 86390 1
400398 99400398 1001 86380 86390 1
400921 99400921 1001 86380 86390 1
401798 99401798 1001 86380 86390 1
401746 99401746 1001 86380 86390 1
401879 99401879 1001 86380 86390 1
401854 99401854 1001 86380 86390 1
402411 99402411 1001 86380 86390 1
402818 99402818 1001 86380 86390 1
402816 99402816 1001 86380 86390 1
403050 99403050 1001 86380 86390 1
403533 99403533 1001 86380 86390 1
403546 99403546 1001 86380 86390 1
403589 99403589 1001 86380 86390 1
404076 99404076 1001 86380 86390 1
404151 99404151 1001 86380 86390 1
404304 99404304 1001 86380 86390 1
404285 99404285 1001 86380 86390 1
404353 99404353 1001 86380 86390 1
404668 99404668 1001 86380 86390 1
404835 99404835 1001 86380 86390 1
404878 99404878 1001 86380 86390 1
405114 99405114 1001 86380 86390 1
405242 99405242 1001 86380 86390 1
405400 99405400 1001 86380 86390 1
405912 99405912 1001 86380 86390 1
406177 99406177 1001 86380 86390 1
406110 99406110 1001 86380 86390 1
406492 99406492 1001 86380 86390 1
406608 99406608 1001 86380 86390 1
406728 99406728 1001 86380 86390 1
406775 99406775 1001 86380 86390 1
406816 99406816 1001 86380 86390 1
406918 99406918 1001 86380 86390 1
406958 99406958 1001 86380 86390 1
407672 99407672 1001 86380 86390 1
407994 99407994 1001 86380 86390 1
408035 99408035 1001 86380 86390 1
408278 99408278 1001 86380 86390 1
409348 99409348 1001 86380 86390 1
409472 99409472 1001 86380 86390 1
409476 99409476 1001 86380 86390 1
409670 99409670 1001 86380 86390 1
409700 99409700 1001 86380 86390 1
410670 99410670 1001 86380 86390 1
410733 99410733 1001 86380 86390 1
410798 99410798 1001 86380 86390 1
412032 99412032 1001 86380 86390 1
413329 99413329 1001 86380 86390 1
413083 99413083 1001 86380 86390 1
413051 99413051 1001 86380 86390 1
412832 99412832 1001 86380 86390 1
412787 99412787 1001 86380 86390 1
414010 99414010 1001 86380 86390 1
413955 99413955 1001 86380 86390 1
414176 99414176 1001 86380 86390 1
414245 99414245 1001 86380 86390 1
414175 99414175 1001 86380 86390 1
415619 99415619 1001 86380 86390 1
416694 99416694 1001 86380 86390 1
416159 99416159 1001 86380 86390 1
416206 99416206 1001 86380 86390 1
416051 99416051 1001 86380 86390 1
416099 99416099 1001 86380 86390 1
417092 99417092 1001 86380 86390 1
417202 99417202 1001 86380 86390 1
417030 99417030 1001 86380 86390 1
418500 99418500 1001 86380 86390 1
418475 99418475 1001 86380 86390 1
418800 99418800 1001 86380 86390 1
418734 99418734 1001 86380 86390 1
418742 99418742 1001 86380 86390 1
418291 99418291 1001 86380 86390 1
417638 99417638 1001 86380 86390 1
417645 99417645 1001 86380 86390 1
417673 99417673 1001 86380 86390 1
419990 99419990 1001 86380 86390 1
419817 99419817 1001 86380 86390 1
420029 99420029 1001 86380 86390 1
419441 99419441 1001 86380 86390 1
420719 99420719 1001 86380 86390 1
421955 99421955 1001 86380 86390 1
421534 99421534 1001 86380 86390 1
421204 99421204 1001 86380 86390 1
422232 99422232 1001 86380 86390 1
423690 99423690 1001 86380 86390 1
423517 99423517 1001 86380 86390 1
423402 99423402 1001 86380 86390 1
423194 99423194 1001 86380 86390 1
422950 99422950 1001 86380 86390 1
423182 99423182 1001 86380 86390 1
422815 99422815 1001 86380 86390 1
422590 99422590 1001 86380 86390 1
423886 99423886 1001 86380 86390 1
423818 99423818 1001 86380 86390 1
425319 99425319 1001 86380 86390 1
424879 99424879 1001 86380 86390 1
424187 99424187 1001 86380 86390 1
425506 99425506 1001 86380 86390 1
425672 99425672 1001 86380 86390 1
426957 99426957 1001 86380 86390 1
427494 99427494 1001 86380 86390 1
428432 99428432 1001 86380 86390 1
428139 99428139 1001 86380 86390 1
428221 99428221 1001 86380 86390 1
428335 99428335 1001 86380 86390 1
427541 99427541 1001 86380 86390 1
427871 99427871 1001 86380 86390 1
429066 99429066 1001 86380 86390 1
429994 99429994 1001 86380 86390 1
429909 99429909 1001 86380 86390 1
429312 99429312 1001 86380 86390 1
430408 99430408 1001 86380 86390 1
431772 99431772 1001 86380 86390 1
431930 99431930 1001 86380 86390 1
431735 99431735 1001 86380 86390 1
431240 99431240 1001 86380 86390 1
431001 99431001 1001 86380 86390 1
430952 99430952 1001 86380 86390 1
433535 99433535 1001 86380 86390 1
433330 99433330 1001 86380 86390 1
433331 99433331 1001 86380 86390 1
433277 99433277 1001 86380 86390 1
432826 99432826 1001 86380 86390 1
433966 99433966 1001 86380 86390 1
433835 99433835 1001 86380 86390 1
433917 99433917 1001 86380 86390 1
433837 99433837 1001 86380 86390 1
435277 99435277 1001 86380 86390 1
435286 99435286 1001 86380 86390 1
434683 99434683 1001 86380 86390 1
435765 99435765 1001 86380 86390 1
436853 99436853 1001 86380 86390 1
437057 99437057 1001 86380 86390 1
436869 99436869 1001 86380 86390 1
436449 99436449 1001 86380 86390 1
436466 99436466 1001 86380 86390 1
436485 99436485 1001 86380 86390 1
436265 99436265 1001 86380 86390 1
436011 99436011 1001 86380 86390 1
300017 99300017 1001 86380 86390 1
300057 99300057 1001 86380 86390 1
300718 99300718 1001 86380 86390 1
300493 99300493 1001 86380 86390 1
300201 99300201 1001 86380 86390 1
300163 99300163 1001 86380 86390 1
300267 99300267 1001 86380 86390 1
300924 99300924 1001 86380 86390 1
300930 99300930 1001 86380 86390 1
301329 99301329 1001 86380 86390 1
301203 99301203 1001 86380 86390 1
300967 99300967 1001 86380 86390 1
300995 99300995 1001 86380 86390 1
301750 99301750 1001 86380 86390 1
302115 99302115 1001 86380 86390 1
301775 99301775 1001 86380 86390 1
302571 99302571 1001 86380 86390 1
302923 99302923 1001 86380 86390 1
302773 99302773 1001 86380 86390 1
302697 99302697 1001 86380 86390 1
303347 99303347 1001 86380 86390 1
303410 99303410 1001 86380 86390 1
303982 99303982 1001 86380 86390 1
303844 99303844 1001 86380 86390 1
303861 99303861 1001 86380 86390 1
304022 99304022 1001 86380 86390 1
304133 99304133 1001 86380 86390 1
304206 99304206 1001 86380 86390 1
304705 99304705 1001 86380 86390 1
304676 99304676 1001 86380 86390 1
304498 99304498 1001 86380 86390 1
304341 99304341 1001 86380 86390 1
304279 99304279 1001 86380 86390 1
304269 99304269 1001 86380 86390 1
304921 99304921 1001 86380 86390 1
304892 99304892 1001 86380 86390 1
305036 99305036 1001 86380 86390 1
305525 99305525 1001 86380 86390 1
305529 99305529 1001 86380 86390 1
305477 99305477 1001 86380 86390 1
500139 99500139 1001 86380 86390 1
500165 99500165 1001 86380 86390 1
500006 99500006 1001 86380 86390 1
500681 99500681 1001 86380 86390 1
500773 99500773 1001 86380 86390 1
500748 99500748 1001 86380 86390 1
500520 99500520 1001 86380 86390 1
500198 99500198 1001 86380 86390 1
500292 99500292 1001 86380 86390 1
500821 99500821 1001 86380 86390 1
501301 99501301 1001 86380 86390 1
501767 99501767 1001 86380 86390 1
501667 99501667 1001 86380 86390 1
502378 99502378 1001 86380 86390 1
502137 99502137 1001 86380 86390 1
502176 99502176 1001 86380 86390 1
502259 99502259 1001 86380 86390 1
501960 99501960 1001 86380 86390 1
502510 99502510 1001 86380 86390 1
503203 99503203 1001 86380 86390 1
503081 99503081 1001 86380 86390 1
502858 99502858 1001 86380 86390 1
504015 99504015 1001 86380 86390 1
504074 99504074 1001 86380 86390 1
504053 99504053 1001 86380 86390 1
503877 99503877 1001 86380 86390 1
503893 99503893 1001 86380 86390 1
503575 99503575 1001 86380 86390 1
503511 99503511 1001 86380 86390 1
504246 99504246 1001 86380 86390 1
504263 99504263 1001 86380 86390 1
504766 99504766 1001 86380 86390 1
504622 99504622 1001 86380 86390 1
504584 99504584 1001 86380 86390 1
504705 99504705 1001 86380 86390 1
504641 99504641 1001 86380 86390 1
505034 99505034 1001 86380 86390 1
505104 99505104 1001 86380 86390 1
505040 99505040 1001 86380 86390 1
505043 99505043 1001 86380 86390 1
505714 99505714 1001 86380 86390 1
505637 99505637 1001 86380 86390 1
505541 99505541 1001 86380 86390 1
505376 99505376 1001 86380 86390 1
505261 99505261 1001 86380 86390 1
505940 99505940 1001 86380 86390 1
505837 99505837 1001 86380 86390 1
505776 99505776 1001 86380 86390 1
506546 99506546 1001 86380 86390 1
506536 99506536 1001 86380 86390 1
506341 99506341 1001 86380 86390 1
506367 99506367 1001 86380 86390 1
506122 99506122 1001 86380 86390 1
506061 99506061 1001 86380 86390 1
506698 99506698 1001 86380 86390 1
506673 99506673 1001 86380 86390 1
507271 99507271 1001 86380 86390 1
507349 99507349 1001 86380 86390 1
507178 99507178 1001 86380 86390 1
507090 99507090 1001 86380 86390 1
507057 99507057 1001 86380 86390 1
507109 99507109 1001 86380 86390 1
506872 99506872 1001 86380 86390 1
507497 99507497 1001 86380 86390 1
507503 99507503 1001 86380 86390 1
508047 99508047 1001 86380 86390 1
507848 99507848 1001 86380 86390 1
508021 99508021 1001 86380 86390 1
507681 99507681 1001 86380 86390 1
507739 99507739 1001 86380 86390 1
507677 99507677 1001 86380 86390 1
508417 99508417 1001 86380 86390 1
508421 99508421 1001 86380 86390 1
509020 99509020 1001 86380 86390 1
508869 99508869 1001 86380 86390 1
508780 99508780 1001 86380 86390 1
508677 99508677 1001 86380 86390 1
508795 99508795 1001 86380 86390 1
508775 99508775 1001 86380 86390 1
508548 99508548 1001 86380 86390 1
508488 99508488 1001 86380 86390 1
509776 99509776 1001 86380 86390 1
509802 99509802 1001 86380 86390 1
509627 99509627 1001 86380 86390 1
510080 99510080 1001 86380 86390 1
510047 99510047 1001 86380 86390 1
510064 99510064 1001 86380 86390 1
510678 99510678 1001 86380 86390 1
510627 99510627 1001 86380 86390 1
510527 99510527 1001 86380 86390 1
510580 99510580 1001 86380 86390 1
510522 99510522 1001 86380 86390 1
510110 99510110 1001 86380 86390 1
510872 99510872 1001 86380 86390 1
510758 99510758 1001 86380 86390 1
510914 99510914 1001 86380 86390 1
511468 99511468 1001 86380 86390 1
511316 99511316 1001 86380 86390 1
510998 99510998 1001 86380 86390 1
510973 99510973 1001 86380 86390 1
510953 99510953 1001 86380 86390 1
511746 99511746 1001 86380 86390 1
512308 99512308 1001 86380 86390 1
512233 99512233 1001 86380 86390 1
511980 99511980 1001 86380 86390 1
512060 99512060 1001 86380 86390 1
511943 99511943 1001 86380 86390 1
511818 99511818 1001 86380 86390 1
511871 99511871 1001 86380 86390 1
511873 99511873 1001 86380 86390 1
511951 99511951 1001 86380 86390 1
512440 99512440 1001 86380 86390 1
512409 99512409 1001 86380 86390 1
513186 99513186 1001 86380 86390 1
512807 99512807 1001 86380 86390 1
512991 99512991 1001 86380 86390 1
512713 99512713 1001 86380 86390 1
512666 99512666 1001 86380 86390 1
512629 99512629 1001 86380 86390 1
512748 99512748 1001 86380 86390 1
513932 99513932 1001 86380 86390 1
513974 99513974 1001 86380 86390 1
513835 99513835 1001 86380 86390 1
513709 99513709 1001 86380 86390 1
513762 99513762 1001 86380 86390 1
513552 99513552 1001 86380 86390 1
513415 99513415 1001 86380 86390 1
514668 99514668 1001 86380 86390 1
514798 99514798 1001 86380 86390 1
514837 99514837 1001 86380 86390 1
514462 99514462 1001 86380 86390 1
514369 99514369 1001 86380 86390 1
514948 99514948 1001 86380 86390 1
515864 99515864 1001 86380 86390 1
515740 99515740 1001 86380 86390 1
515793 99515793 1001 86380 86390 1
515756 99515756 1001 86380 86390 1
516376 99516376 1001 86380 86390 1
516243 99516243 1001 86380 86390 1
516087 99516087 1001 86380 86390 1
515961 99515961 1001 86380 86390 1
516678 99516678 1001 86380 86390 1
516682 99516682 1001 86380 86390 1
516593 99516593 1001 86380 86390 1
517288 99517288 1001 86380 86390 1
517323 99517323 1001 86380 86390 1
516989 99516989 1001 86380 86390 1
517090 99517090 1001 86380 86390 1
516806 99516806 1001 86380 86390 1
516832 99516832 1001 86380 86390 1
516809 99516809 1001 86380 86390 1
516719 99516719 1001 86380 86390 1
516855 99516855 1001 86380 86390 1
517501 99517501 1001 86380 86390 1
517497 99517497 1001 86380 86390 1
518062 99518062 1001 86380 86390 1
517976 99517976 1001 86380 86390 1
517867 99517867 1001 86380 86390 1
517825 99517825 1001 86380 86390 1
517915 99517915 1001 86380 86390 1
518252 99518252 1001 86380 86390 1
518866 99518866 1001 86380 86390 1
518897 99518897 1001 86380 86390 1
518739 99518739 1001 86380 86390 1
518446 99518446 1001 86380 86390 1
518517 99518517 1001 86380 86390 1
519079 99519079 1001 86380 86390 1
519184 99519184 1001 86380 86390 1
519045 99519045 1001 86380 86390 1
519625 99519625 1001 86380 86390 1
519722 99519722 1001 86380 86390 1
519585 99519585 1001 86380 86390 1
519607 99519607 1001 86380 86390 1
519373 99519373 1001 86380 86390 1
519958 99519958 1001 86380 86390 1
519963 99519963 1001 86380 86390 1
520551 99520551 1001 86380 86390 1
520609 99520609 1001 86380 86390 1
520489 99520489 1001 86380 86390 1
520520 99520520 1001 86380 86390 1
520272 99520272 1001 86380 86390 1
520248 99520248 1001 86380 86390 1
520136 99520136 1001 86380 86390 1
520194 99520194 1001 86380 86390 1
521274 99521274 1001 86380 86390 1
521437 99521437 1001 86380 86390 1
521333 99521333 1001 86380 86390 1
521386 99521386 1001 86380 86390 1
521223 99521223 1001 86380 86390 1
521021 99521021 1001 86380 86390 1
521577 99521577 1001 86380 86390 1
521946 99521946 1001 86380 86390 1
522037 99522037 1001 86380 86390 1
522064 99522064 1001 86380 86390 1
521923 99521923 1001 86380 86390 1
522028 99522028 1001 86380 86390 1
521817 99521817 1001 86380 86390 1
521729 99521729 1001 86380 86390 1
522306 99522306 1001 86380 86390 1
522480 99522480 1001 86380 86390 1
523115 99523115 1001 86380 86390 1
522940 99522940 1001 86380 86390 1
523108 99523108 1001 86380 86390 1
522759 99522759 1001 86380 86390 1
522839 99522839 1001 86380 86390 1
522808 99522808 1001 86380 86390 1
522510 99522510 1001 86380 86390 1
522502 99522502 1001 86380 86390 1
523260 99523260 1001 86380 86390 1
523837 99523837 1001 86380 86390 1
523475 99523475 1001 86380 86390 1
523359 99523359 1001 86380 86390 1
524048 99524048 1001 86380 86390 1
524656 99524656 1001 86380 86390 1
524435 99524435 1001 86380 86390 1
524540 99524540 1001 86380 86390 1
524491 99524491 1001 86380 86390 1
525546 99525546 1001 86380 86390 1
525411 99525411 1001 86380 86390 1
525490 99525490 1001 86380 86390 1
525348 99525348 1001 86380 86390 1
525206 99525206 1001 86380 86390 1
525273 99525273 1001 86380 86390 1
525008 99525008 1001 86380 86390 1
525783 99525783 1001 86380 86390 1
525630 99525630 1001 86380 86390 1
525747 99525747 1001 86380 86390 1
526299 99526299 1001 86380 86390 1
526368 99526368 1001 86380 86390 1
526318 99526318 1001 86380 86390 1
526167 99526167 1001 86380 86390 1
525935 99525935 1001 86380 86390 1
525903 99525903 1001 86380 86390 1
526486 99526486 1001 86380 86390 1
526810 99526810 1001 86380 86390 1
526765 99526765 1001 86380 86390 1
526740 99526740 1001 86380 86390 1
527371 99527371 1001 86380 86390 1
527424 99527424 1001 86380 86390 1
527875 99527875 1001 86380 86390 1
527633 99527633 1001 86380 86390 1
528423 99528423 1001 86380 86390 1
528954 99528954 1001 86380 86390 1
528957 99528957 1001 86380 86390 1
529611 99529611 1001 86380 86390 1
529639 99529639 1001 86380 86390 1
529526 99529526 1001 86380 86390 1
529302 99529302 1001 86380 86390 1
529771 99529771 1001 86380 86390 1
529784 99529784 1001 86380 86390 1
529813 99529813 1001 86380 86390 1
530350 99530350 1001 86380 86390 1
530525 99530525 1001 86380 86390 1
530180 99530180 1001 86380 86390 1
530580 99530580 1001 86380 86390 1
531045 99531045 1001 86380 86390 1
530960 99530960 1001 86380 86390 1
531571 99531571 1001 86380 86390 1
532038 99532038 1001 86380 86390 1
532138 99532138 1001 86380 86390 1
532126 99532126 1001 86380 86390 1
532012 99532012 1001 86380 86390 1
531949 99531949 1001 86380 86390 1
531957 99531957 1001 86380 86390 1
531921 99531921 1001 86380 86390 1
531741 99531741 1001 86380 86390 1
531685 99531685 1001 86380 86390 1
532216 99532216 1001 86380 86390 1
532244 99532244 1001 86380 86390 1
532329 99532329 1001 86380 86390 1
532908 99532908 1001 86380 86390 1
532833 99532833 1001 86380 86390 1
532900 99532900 1001 86380 86390 1
532850 99532850 1001 86380 86390 1
532787 99532787 1001 86380 86390 1
532658 99532658 1001 86380 86390 1
532821 99532821 1001 86380 86390 1
532641 99532641 1001 86380 86390 1
533600 99533600 1001 86380 86390 1
533523 99533523 1001 86380 86390 1
533469 99533469 1001 86380 86390 1
533326 99533326 1001 86380 86390 1
534016 99534016 1001 86380 86390 1
534485 99534485 1001 86380 86390 1
534631 99534631 1001 86380 86390 1
534448 99534448 1001 86380 86390 1
534219 99534219 1001 86380 86390 1
534258 99534258 1001 86380 86390 1
534763 99534763 1001 86380 86390 1
534715 99534715 1001 86380 86390 1
534883 99534883 1001 86380 86390 1
535256 99535256 1001 86380 86390 1
535205 99535205 1001 86380 86390 1
535715 99535715 1001 86380 86390 1
535707 99535707 1001 86380 86390 1
535671 99535671 1001 86380 86390 1
535568 99535568 1001 86380 86390 1
536041 99536041 1001 86380 86390 1
536119 99536119 1001 86380 86390 1
536016 99536016 1001 86380 86390 1
536074 99536074 1001 86380 86390 1
535859 99535859 1001 86380 86390 1
535890 99535890 1001 86380 86390 1
535813 99535813 1001 86380 86390 1
535878 99535878 1001 86380 86390 1
535879 99535879 1001 86380 86390 1
536343 99536343 1001 86380 86390 1
537139 99537139 1001 86380 86390 1
537109 99537109 1001 86380 86390 1
536852 99536852 1001 86380 86390 1
536728 99536728 1001 86380 86390 1
536602 99536602 1001 86380 86390 1
537731 99537731 1001 86380 86390 1
537719 99537719 1001 86380 86390 1
537651 99537651 1001 86380 86390 1
537380 99537380 1001 86380 86390 1
537567 99537567 1001 86380 86390 1
538778 99538778 1001 86380 86390 1
538674 99538674 1001 86380 86390 1
538765 99538765 1001 86380 86390 1
538749 99538749 1001 86380 86390 1
538539 99538539 1001 86380 86390 1
538336 99538336 1001 86380 86390 1
538362 99538362 1001 86380 86390 1
538220 99538220 1001 86380 86390 1
538997 99538997 1001 86380 86390 1
539575 99539575 1001 86380 86390 1
539414 99539414 1001 86380 86390 1
539078 99539078 1001 86380 86390 1
539225 99539225 1001 86380 86390 1
539785 99539785 1001 86380 86390 1
539734 99539734 1001 86380 86390 1
540404 99540404 1001 86380 86390 1
540305 99540305 1001 86380 86390 1
540080 99540080 1001 86380 86390 1
540208 99540208 1001 86380 86390 1
539943 99539943 1001 86380 86390 1
540470 99540470 1001 86380 86390 1
540642 99540642 1001 86380 86390 1
541255 99541255 1001 86380 86390 1
541052 99541052 1001 86380 86390 1
540692 99540692 1001 86380 86390 1
541316 99541316 1001 86380 86390 1
541498 99541498 1001 86380 86390 1
541416 99541416 1001 86380 86390 1
542114 99542114 1001 86380 86390 1
541633 99541633 1001 86380 86390 1
541608 99541608 1001 86380 86390 1
542131 99542131 1001 86380 86390 1
542276 99542276 1001 86380 86390 1
542857 99542857 1001 86380 86390 1
542917 99542917 1001 86380 86390 1
542575 99542575 1001 86380 86390 1
542670 99542670 1001 86380 86390 1
542392 99542392 1001 86380 86390 1
543007 99543007 1001 86380 86390 1
543097 99543097 1001 86380 86390 1
543096 99543096 1001 86380 86390 1
543720 99543720 1001 86380 86390 1
543388 99543388 1001 86380 86390 1
543441 99543441 1001 86380 86390 1
543511 99543511 1001 86380 86390 1
543335 99543335 1001 86380 86390 1
543317 99543317 1001 86380 86390 1
543819 99543819 1001 86380 86390 1
544561 99544561 1001 86380 86390 1
544524 99544524 1001 86380 86390 1
544250 99544250 1001 86380 86390 1
544279 99544279 1001 86380 86390 1
544371 99544371 1001 86380 86390 1
544193 99544193 1001 86380 86390 1
544106 99544106 1001 86380 86390 1
544161 99544161 1001 86380 86390 1
544126 99544126 1001 86380 86390 1
544615 99544615 1001 86380 86390 1
544681 99544681 1001 86380 86390 1
542441 645 1002 69965 71560 1
400454 99400454 1001 86380 86390 1
400659 99400659 1001 86380 86390 1
401101 99401101 1001 86380 86390 1
400939 99400939 1001 86380 86390 1
401139 99401139 1001 86380 86390 1
401608 99401608 1001 86380 86390 1
401650 99401650 1001 86380 86390 1
401773 99401773 1001 86380 86390 1
402747 99402747 1001 86380 86390 1
402803 99402803 1001 86380 86390 1
403301 99403301 1001 86380 86390 1
403493 99403493 1001 86380 86390 1
403550 99403550 1001 86380 86390 1
403739 99403739 1001 86380 86390 1
403792 99403792 1001 86380 86390 1
403837 99403837 1001 86380 86390 1
403843 99403843 1001 86380 86390 1
404155 99404155 1001 86380 86390 1
404305 99404305 1001 86380 86390 1
405067 99405067 1001 86380 86390 1
405154 99405154 1001 86380 86390 1
405440 99405440 1001 86380 86390 1
405568 99405568 1001 86380 86390 1
405975 99405975 1001 86380 86390 1
406065 99406065 1001 86380 86390 1
406257 99406257 1001 86380 86390 1
407105 99407105 1001 86380 86390 1
407151 99407151 1001 86380 86390 1
407207 99407207 1001 86380 86390 1
407222 99407222 1001 86380 86390 1
407294 99407294 1001 86380 86390 1
407245 99407245 1001 86380 86390 1
407433 99407433 1001 86380 86390 1
407556 99407556 1001 86380 86390 1
407705 99407705 1001 86380 86390 1
407910 99407910 1001 86380 86390 1
408198 99408198 1001 86380 86390 1
408250 99408250 1001 86380 86390 1
408294 99408294 1001 86380 86390 1
408269 99408269 1001 86380 86390 1
408481 99408481 1001 86380 86390 1
408520 99408520 1001 86380 86390 1
408425 99408425 1001 86380 86390 1
408712 99408712 1001 86380 86390 1
408801 99408801 1001 86380 86390 1
408961 99408961 1001 86380 86390 1
408951 99408951 1001 86380 86390 1
409060 99409060 1001 86380 86390 1
409014 99409014 1001 86380 86390 1
409174 99409174 1001 86380 86390 1
409330 99409330 1001 86380 86390 1
409671 99409671 1001 86380 86390 1
409702 99409702 1001 86380 86390 1
410448 99410448 1001 86380 86390 1
411442 99411442 1001 86380 86390 1
411427 99411427 1001 86380 86390 1
412167 99412167 1001 86380 86390 1
412149 99412149 1001 86380 86390 1
412090 99412090 1001 86380 86390 1
413366 99413366 1001 86380 86390 1
413312 99413312 1001 86380 86390 1
413649 99413649 1001 86380 86390 1
413678 99413678 1001 86380 86390 1
413288 99413288 1001 86380 86390 1
414089 99414089 1001 86380 86390 1
414112 99414112 1001 86380 86390 1
414699 99414699 1001 86380 86390 1
414447 99414447 1001 86380 86390 1
415715 99415715 1001 86380 86390 1
416355 99416355 1001 86380 86390 1
415854 99415854 1001 86380 86390 1
417372 99417372 1001 86380 86390 1
417150 99417150 1001 86380 86390 1
417563 99417563 1001 86380 86390 1
418534 99418534 1001 86380 86390 1
418547 99418547 1001 86380 86390 1
418307 99418307 1001 86380 86390 1
418350 99418350 1001 86380 86390 1
417912 99417912 1001 86380 86390 1
420379 99420379 1001 86380 86390 1
420130 99420130 1001 86380 86390 1
420283 99420283 1001 86380 86390 1
420345 99420345 1001 86380 86390 1
420324 99420324 1001 86380 86390 1
419966 99419966 1001 86380 86390 1
419681 99419681 1001 86380 86390 1
419896 99419896 1001 86380 86390 1
421865 99421865 1001 86380 86390 1
421724 99421724 1001 86380 86390 1
421539 99421539 1001 86380 86390 1
420838 99420838 1001 86380 86390 1
420953 99420953 1001 86380 86390 1
423303 99423303 1001 86380 86390 1
422747 99422747 1001 86380 86390 1
423847 99423847 1001 86380 86390 1
424109 99424109 1001 86380 86390 1
424655 99424655 1001 86380 86390 1
424923 99424923 1001 86380 86390 1
425444 99425444 1001 86380 86390 1
426393 99426393 1001 86380 86390 1
426639 99426639 1001 86380 86390 1
426660 99426660 1001 86380 86390 1
425960 99425960 1001 86380 86390 1
428500 99428500 1001 86380 86390 1
428594 99428594 1001 86380 86390 1
428562 99428562 1001 86380 86390 1
427985 99427985 1001 86380 86390 1
428017 99428017 1001 86380 86390 1
428246 99428246 1001 86380 86390 1
427774 99427774 1001 86380 86390 1
427907 99427907 1001 86380 86390 1
430196 99430196 1001 86380 86390 1
430157 99430157 1001 86380 86390 1
429863 99429863 1001 86380 86390 1
429700 99429700 1001 86380 86390 1
430505 99430505 1001 86380 86390 1
432001 99432001 1001 86380 86390 1
431970 99431970 1001 86380 86390 1
432022 99432022 1001 86380 86390 1
431306 99431306 1001 86380 86390 1
431561 99431561 1001 86380 86390 1
431298 99431298 1001 86380 86390 1
431545 99431545 1001 86380 86390 1
431175 99431175 1001 86380 86390 1
431035 99431035 1001 86380 86390 1
432236 99432236 1001 86380 86390 1
432167 99432167 1001 86380 86390 1
433381 99433381 1001 86380 86390 1
433017 99433017 1001 86380 86390 1
432611 99432611 1001 86380 86390 1
432654 99432654 1001 86380 86390 1
433967 99433967 1001 86380 86390 1
433872 99433872 1001 86380 86390 1
433877 99433877 1001 86380 86390 1
435159 99435159 1001 86380 86390 1
434544 99434544 1001 86380 86390 1
434559 99434559 1001 86380 86390 1
434251 99434251 1001 86380 86390 1
435623 99435623 1001 86380 86390 1
435660 99435660 1001 86380 86390 1
436761 99436761 1001 86380 86390 1
436509 99436509 1001 86380 86390 1
436324 99436324 1001 86380 86390 1
300385 99300385 1001 86380 86390 1
300272 99300272 1001 86380 86390 1
300892 99300892 1001 86380 86390 1
301367 99301367 1001 86380 86390 1
301339 99301339 1001 86380 86390 1
301344 99301344 1001 86380 86390 1
300999 99300999 1001 86380 86390 1
301067 99301067 1001 86380 86390 1
302266 99302266 1001 86380 86390 1
302254 99302254 1001 86380 86390 1
302367 99302367 1001 86380 86390 1
302157 99302157 1001 86380 86390 1
301930 99301930 1001 86380 86390 1
301880 99301880 1001 86380 86390 1
302470 99302470 1001 86380 86390 1
302437 99302437 1001 86380 86390 1
302580 99302580 1001 86380 86390 1
303174 99303174 1001 86380 86390 1
302685 99302685 1001 86380 86390 1
302700 99302700 1001 86380 86390 1
302596 99302596 1001 86380 86390 1
303240 99303240 1001 86380 86390 1
303918 99303918 1001 86380 86390 1
304021 99304021 1001 86380 86390 1
303837 99303837 1001 86380 86390 1
303807 99303807 1001 86380 86390 1
303645 99303645 1001 86380 86390 1
303571 99303571 1001 86380 86390 1
303445 99303445 1001 86380 86390 1
303590 99303590 1001 86380 86390 1
303578 99303578 1001 86380 86390 1
304192 99304192 1001 86380 86390 1
304145 99304145 1001 86380 86390 1
304618 99304618 1001 86380 86390 1
304567 99304567 1001 86380 86390 1
304320 99304320 1001 86380 86390 1
304969 99304969 1001 86380 86390 1
305447 99305447 1001 86380 86390 1
305222 99305222 1001 86380 86390 1
305136 99305136 1001 86380 86390 1
500109 99500109 1001 86380 86390 1
500794 99500794 1001 86380 86390 1
500414 99500414 1001 86380 86390 1
500539 99500539 1001 86380 86390 1
500253 99500253 1001 86380 86390 1
500925 99500925 1001 86380 86390 1
501488 99501488 1001 86380 86390 1
501615 99501615 1001 86380 86390 1
501239 99501239 1001 86380 86390 1
501373 99501373 1001 86380 86390 1
501187 99501187 1001 86380 86390 1
501113 99501113 1001 86380 86390 1
501053 99501053 1001 86380 86390 1
501745 99501745 1001 86380 86390 1
502339 99502339 1001 86380 86390 1
502317 99502317 1001 86380 86390 1
502296 99502296 1001 86380 86390 1
502195 99502195 1001 86380 86390 1
502147 99502147 1001 86380 86390 1
502040 99502040 1001 86380 86390 1
502042 99502042 1001 86380 86390 1
502030 99502030 1001 86380 86390 1
501861 99501861 1001 86380 86390 1
501967 99501967 1001 86380 86390 1
502570 99502570 1001 86380 86390 1
503168 99503168 1001 86380 86390 1
502943 99502943 1001 86380 86390 1
502890 99502890 1001 86380 86390 1
502768 99502768 1001 86380 86390 1
502707 99502707 1001 86380 86390 1
502876 99502876 1001 86380 86390 1
503392 99503392 1001 86380 86390 1
503487 99503487 1001 86380 86390 1
504096 99504096 1001 86380 86390 1
503843 99503843 1001 86380 86390 1
503717 99503717 1001 86380 86390 1
504914 99504914 1001 86380 86390 1
504779 99504779 1001 86380 86390 1
504904 99504904 1001 86380 86390 1
504680 99504680 1001 86380 86390 1
504580 99504580 1001 86380 86390 1
504594 99504594 1001 86380 86390 1
504502 99504502 1001 86380 86390 1
505768 99505768 1001 86380 86390 1
505696 99505696 1001 86380 86390 1
505688 99505688 1001 86380 86390 1
505400 99505400 1001 86380 86390 1
505304 99505304 1001 86380 86390 1
505152 99505152 1001 86380 86390 1
506497 99506497 1001 86380 86390 1
506465 99506465 1001 86380 86390 1
506281 99506281 1001 86380 86390 1
505976 99505976 1001 86380 86390 1
506175 99506175 1001 86380 86390 1
506124 99506124 1001 86380 86390 1
506168 99506168 1001 86380 86390 1
506687 99506687 1001 86380 86390 1
507104 99507104 1001 86380 86390 1
507030 99507030 1001 86380 86390 1
507044 99507044 1001 86380 86390 1
507176 99507176 1001 86380 86390 1
506985 99506985 1001 86380 86390 1
506963 99506963 1001 86380 86390 1
507566 99507566 1001 86380 86390 1
507463 99507463 1001 86380 86390 1
507477 99507477 1001 86380 86390 1
507696 99507696 1001 86380 86390 1
507736 99507736 1001 86380 86390 1
507790 99507790 1001 86380 86390 1
507832 99507832 1001 86380 86390 1
508310 99508310 1001 86380 86390 1
508443 99508443 1001 86380 86390 1
508396 99508396 1001 86380 86390 1
508398 99508398 1001 86380 86390 1
508817 99508817 1001 86380 86390 1
508756 99508756 1001 86380 86390 1
508678 99508678 1001 86380 86390 1
508463 99508463 1001 86380 86390 1
508620 99508620 1001 86380 86390 1
509178 99509178 1001 86380 86390 1
509248 99509248 1001 86380 86390 1
509777 99509777 1001 86380 86390 1
509877 99509877 1001 86380 86390 1
509894 99509894 1001 86380 86390 1
509588 99509588 1001 86380 86390 1
509378 99509378 1001 86380 86390 1
510004 99510004 1001 86380 86390 1
510033 99510033 1001 86380 86390 1
510104 99510104 1001 86380 86390 1
510689 99510689 1001 86380 86390 1
510677 99510677 1001 86380 86390 1
510362 99510362 1001 86380 86390 1
510363 99510363 1001 86380 86390 1
511545 99511545 1001 86380 86390 1
511320 99511320 1001 86380 86390 1
510996 99510996 1001 86380 86390 1
511659 99511659 1001 86380 86390 1
511876 99511876 1001 86380 86390 1
511864 99511864 1001 86380 86390 1
511956 99511956 1001 86380 86390 1
511840 99511840 1001 86380 86390 1
511834 99511834 1001 86380 86390 1
512404 99512404 1001 86380 86390 1
512392 99512392 1001 86380 86390 1
512387 99512387 1001 86380 86390 1
513150 99513150 1001 86380 86390 1
512820 99512820 1001 86380 86390 1
512810 99512810 1001 86380 86390 1
512933 99512933 1001 86380 86390 1
512610 99512610 1001 86380 86390 1
512707 99512707 1001 86380 86390 1
513851 99513851 1001 86380 86390 1
513653 99513653 1001 86380 86390 1
513705 99513705 1001 86380 86390 1
513606 99513606 1001 86380 86390 1
513615 99513615 1001 86380 86390 1
514211 99514211 1001 86380 86390 1
514057 99514057 1001 86380 86390 1
514113 99514113 1001 86380 86390 1
514126 99514126 1001 86380 86390 1
514101 99514101 1001 86380 86390 1
514038 99514038 1001 86380 86390 1
514834 99514834 1001 86380 86390 1
514844 99514844 1001 86380 86390 1
514430 99514430 1001 86380 86390 1
514418 99514418 1001 86380 86390 1
515052 99515052 1001 86380 86390 1
514872 99514872 1001 86380 86390 1
515054 99515054 1001 86380 86390 1
515592 99515592 1001 86380 86390 1
515677 99515677 1001 86380 86390 1
515289 99515289 1001 86380 86390 1
515423 99515423 1001 86380 86390 1
515233 99515233 1001 86380 86390 1
515751 99515751 1001 86380 86390 1
516502 99516502 1001 86380 86390 1
516292 99516292 1001 86380 86390 1
516113 99516113 1001 86380 86390 1
515932 99515932 1001 86380 86390 1
515985 99515985 1001 86380 86390 1
516638 99516638 1001 86380 86390 1
516672 99516672 1001 86380 86390 1
516621 99516621 1001 86380 86390 1
517321 99517321 1001 86380 86390 1
516996 99516996 1001 86380 86390 1
517101 99517101 1001 86380 86390 1
517348 99517348 1001 86380 86390 1
518147 99518147 1001 86380 86390 1
517820 99517820 1001 86380 86390 1
517673 99517673 1001 86380 86390 1
517714 99517714 1001 86380 86390 1
518822 99518822 1001 86380 86390 1
518900 99518900 1001 86380 86390 1
518895 99518895 1001 86380 86390 1
519024 99519024 1001 86380 86390 1
519763 99519763 1001 86380 86390 1
519794 99519794 1001 86380 86390 1
519797 99519797 1001 86380 86390 1
519746 99519746 1001 86380 86390 1
519721 99519721 1001 86380 86390 1
519428 99519428 1001 86380 86390 1
519493 99519493 1001 86380 86390 1
519372 99519372 1001 86380 86390 1
519889 99519889 1001 86380 86390 1
520603 99520603 1001 86380 86390 1
520592 99520592 1001 86380 86390 1
520567 99520567 1001 86380 86390 1
520571 99520571 1001 86380 86390 1
520420 99520420 1001 86380 86390 1
520116 99520116 1001 86380 86390 1
520057 99520057 1001 86380 86390 1
520651 99520651 1001 86380 86390 1
520710 99520710 1001 86380 86390 1
520841 99520841 1001 86380 86390 1
521428 99521428 1001 86380 86390 1
521271 99521271 1001 86380 86390 1
521120 99521120 1001 86380 86390 1
520929 99520929 1001 86380 86390 1
520982 99520982 1001 86380 86390 1
521619 99521619 1001 86380 86390 1
522090 99522090 1001 86380 86390 1
522121 99522121 1001 86380 86390 1
521882 99521882 1001 86380 86390 1
522041 99522041 1001 86380 86390 1
521769 99521769 1001 86380 86390 1
521836 99521836 1001 86380 86390 1
522302 99522302 1001 86380 86390 1
522452 99522452 1001 86380 86390 1
523007 99523007 1001 86380 86390 1
522919 99522919 1001 86380 86390 1
522961 99522961 1001 86380 86390 1
522962 99522962 1001 86380 86390 1
522852 99522852 1001 86380 86390 1
522505 99522505 1001 86380 86390 1
523226 99523226 1001 86380 86390 1
523817 99523817 1001 86380 86390 1
523828 99523828 1001 86380 86390 1
523632 99523632 1001 86380 86390 1
523328 99523328 1001 86380 86390 1
523460 99523460 1001 86380 86390 1
524063 99524063 1001 86380 86390 1
524141 99524141 1001 86380 86390 1
524590 99524590 1001 86380 86390 1
524761 99524761 1001 86380 86390 1
524404 99524404 1001 86380 86390 1
524365 99524365 1001 86380 86390 1
524394 99524394 1001 86380 86390 1
524271 99524271 1001 86380 86390 1
524220 99524220 1001 86380 86390 1
524328 99524328 1001 86380 86390 1
524926 99524926 1001 86380 86390 1
525225 99525225 1001 86380 86390 1
525381 99525381 1001 86380 86390 1
526390 99526390 1001 86380 86390 1
526262 99526262 1001 86380 86390 1
526237 99526237 1001 86380 86390 1
526342 99526342 1001 86380 86390 1
526195 99526195 1001 86380 86390 1
526061 99526061 1001 86380 86390 1
525899 99525899 1001 86380 86390 1
526437 99526437 1001 86380 86390 1
527218 99527218 1001 86380 86390 1
527059 99527059 1001 86380 86390 1
527075 99527075 1001 86380 86390 1
527182 99527182 1001 86380 86390 1
526871 99526871 1001 86380 86390 1
526817 99526817 1001 86380 86390 1
526837 99526837 1001 86380 86390 1
528011 99528011 1001 86380 86390 1
527869 99527869 1001 86380 86390 1
527840 99527840 1001 86380 86390 1
527484 99527484 1001 86380 86390 1
527587 99527587 1001 86380 86390 1
527629 99527629 1001 86380 86390 1
527580 99527580 1001 86380 86390 1
528811 99528811 1001 86380 86390 1
528724 99528724 1001 86380 86390 1
528657 99528657 1001 86380 86390 1
528512 99528512 1001 86380 86390 1
528294 99528294 1001 86380 86390 1
529056 99529056 1001 86380 86390 1
529024 99529024 1001 86380 86390 1
529037 99529037 1001 86380 86390 1
529104 99529104 1001 86380 86390 1
529580 99529580 1001 86380 86390 1
529530 99529530 1001 86380 86390 1
529715 99529715 1001 86380 86390 1
529321 99529321 1001 86380 86390 1
529197 99529197 1001 86380 86390 1
529910 99529910 1001 86380 86390 1
530480 99530480 1001 86380 86390 1
530219 99530219 1001 86380 86390 1
531329 99531329 1001 86380 86390 1
531274 99531274 1001 86380 86390 1
531044 99531044 1001 86380 86390 1
531144 99531144 1001 86380 86390 1
531170 99531170 1001 86380 86390 1
530935 99530935 1001 86380 86390 1
530911 99530911 1001 86380 86390 1
532043 99532043 1001 86380 86390 1
531884 99531884 1001 86380 86390 1
532001 99532001 1001 86380 86390 1
531963 99531963 1001 86380 86390 1
531917 99531917 1001 86380 86390 1
531866 99531866 1001 86380 86390 1
531701 99531701 1001 86380 86390 1
531744 99531744 1001 86380 86390 1
532881 99532881 1001 86380 86390 1
532976 99532976 1001 86380 86390 1
532632 99532632 1001 86380 86390 1
532666 99532666 1001 86380 86390 1
533200 99533200 1001 86380 86390 1
533848 99533848 1001 86380 86390 1
533849 99533849 1001 86380 86390 1
533601 99533601 1001 86380 86390 1
533611 99533611 1001 86380 86390 1
533409 99533409 1001 86380 86390 1
533351 99533351 1001 86380 86390 1
533975 99533975 1001 86380 86390 1
533976 99533976 1001 86380 86390 1
534610 99534610 1001 86380 86390 1
534657 99534657 1001 86380 86390 1
534578 99534578 1001 86380 86390 1
534298 99534298 1001 86380 86390 1
534353 99534353 1001 86380 86390 1
534437 99534437 1001 86380 86390 1
534321 99534321 1001 86380 86390 1
534075 99534075 1001 86380 86390 1
534824 99534824 1001 86380 86390 1
534850 99534850 1001 86380 86390 1
534887 99534887 1001 86380 86390 1
535257 99535257 1001 86380 86390 1
535556 99535556 1001 86380 86390 1
536267 99536267 1001 86380 86390 1
535769 99535769 1001 86380 86390 1
535900 99535900 1001 86380 86390 1
535840 99535840 1001 86380 86390 1
536482 99536482 1001 86380 86390 1
536513 99536513 1001 86380 86390 1
536397 99536397 1001 86380 86390 1
536462 99536462 1001 86380 86390 1
537049 99537049 1001 86380 86390 1
536976 99536976 1001 86380 86390 1
537017 99537017 1001 86380 86390 1
536969 99536969 1001 86380 86390 1
536924 99536924 1001 86380 86390 1
536913 99536913 1001 86380 86390 1
536730 99536730 1001 86380 86390 1
536732 99536732 1001 86380 86390 1
537865 99537865 1001 86380 86390 1
537745 99537745 1001 86380 86390 1
537590 99537590 1001 86380 86390 1
538000 99538000 1001 86380 86390 1
538164 99538164 1001 86380 86390 1
538186 99538186 1001 86380 86390 1
538654 99538654 1001 86380 86390 1
538459 99538459 1001 86380 86390 1
539002 99539002 1001 86380 86390 1
539631 99539631 1001 86380 86390 1
539270 99539270 1001 86380 86390 1
539178 99539178 1001 86380 86390 1
539645 99539645 1001 86380 86390 1
539662 99539662 1001 86380 86390 1
540310 99540310 1001 86380 86390 1
540285 99540285 1001 86380 86390 1
540212 99540212 1001 86380 86390 1
539972 99539972 1001 86380 86390 1
540526 99540526 1001 86380 86390 1
540553 99540553 1001 86380 86390 1
540894 99540894 1001 86380 86390 1
541057 99541057 1001 86380 86390 1
541070 99541070 1001 86380 86390 1
540941 99540941 1001 86380 86390 1
540804 99540804 1001 86380 86390 1
540781 99540781 1001 86380 86390 1
541428 99541428 1001 86380 86390 1
542024 99542024 1001 86380 86390 1
541986 99541986 1001 86380 86390 1
541903 99541903 1001 86380 86390 1
541754 99541754 1001 86380 86390 1
541584 99541584 1001 86380 86390 1
541662 99541662 1001 86380 86390 1
542245 99542245 1001 86380 86390 1
542183 99542183 1001 86380 86390 1
542266 99542266 1001 86380 86390 1
542294 99542294 1001 86380 86390 1
542843 99542843 1001 86380 86390 1
542935 99542935 1001 86380 86390 1
542443 99542443 1001 86380 86390 1
542348 99542348 1001 86380 86390 1
543706 99543706 1001 86380 86390 1
543387 99543387 1001 86380 86390 1
543422 99543422 1001 86380 86390 1
543461 99543461 1001 86380 86390 1
543309 99543309 1001 86380 86390 1
543278 99543278 1001 86380 86390 1
544573 99544573 1001 86380 86390 1
544555 99544555 1001 86380 86390 1
544517 99544517 1001 86380 86390 1
544079 99544079 1001 86380 86390 1
414633 530 1001 69120 69537 1
424020 215 1001 72960 74397 1
517111 956 1001 61340 61639 1
400034 99400034 1001 86380 86390 1
400228 99400228 1001 86380 86390 1
400495 99400495 1001 86380 86390 1
400710 99400710 1001 86380 86390 1
400950 99400950 1001 86380 86390 1
401236 99401236 1001 86380 86390 1
401464 99401464 1001 86380 86390 1
401513 99401513 1001 86380 86390 1
401930 99401930 1001 86380 86390 1
402550 99402550 1001 86380 86390 1
403037 99403037 1001 86380 86390 1
403265 99403265 1001 86380 86390 1
403826 99403826 1001 86380 86390 1
404022 99404022 1001 86380 86390 1
404378 99404378 1001 86380 86390 1
404316 99404316 1001 86380 86390 1
404720 99404720 1001 86380 86390 1
405450 99405450 1001 86380 86390 1
406061 99406061 1001 86380 86390 1
406163 99406163 1001 86380 86390 1
406219 99406219 1001 86380 86390 1
406604 99406604 1001 86380 86390 1
407941 99407941 1001 86380 86390 1
407921 99407921 1001 86380 86390 1
408025 99408025 1001 86380 86390 1
408175 99408175 1001 86380 86390 1
408797 99408797 1001 86380 86390 1
408912 99408912 1001 86380 86390 1
409092 99409092 1001 86380 86390 1
409195 99409195 1001 86380 86390 1
409318 99409318 1001 86380 86390 1
409441 99409441 1001 86380 86390 1
409950 99409950 1001 86380 86390 1
409931 99409931 1001 86380 86390 1
409963 99409963 1001 86380 86390 1
410098 99410098 1001 86380 86390 1
410768 99410768 1001 86380 86390 1
410930 99410930 1001 86380 86390 1
411037 99411037 1001 86380 86390 1
411612 99411612 1001 86380 86390 1
411616 99411616 1001 86380 86390 1
411560 99411560 1001 86380 86390 1
411741 99411741 1001 86380 86390 1
411842 99411842 1001 86380 86390 1
412150 99412150 1001 86380 86390 1
412125 99412125 1001 86380 86390 1
413386 99413386 1001 86380 86390 1
413538 99413538 1001 86380 86390 1
412932 99412932 1001 86380 86390 1
413212 99413212 1001 86380 86390 1
412691 99412691 1001 86380 86390 1
412822 99412822 1001 86380 86390 1
412761 99412761 1001 86380 86390 1
412883 99412883 1001 86380 86390 1
413703 99413703 1001 86380 86390 1
413962 99413962 1001 86380 86390 1
414945 99414945 1001 86380 86390 1
415575 99415575 1001 86380 86390 1
415559 99415559 1001 86380 86390 1
415561 99415561 1001 86380 86390 1
415661 99415661 1001 86380 86390 1
416908 99416908 1001 86380 86390 1
416408 99416408 1001 86380 86390 1
416356 99416356 1001 86380 86390 1
415792 99415792 1001 86380 86390 1
417116 99417116 1001 86380 86390 1
417008 99417008 1001 86380 86390 1
417127 99417127 1001 86380 86390 1
417456 99417456 1001 86380 86390 1
418710 99418710 1001 86380 86390 1
418222 99418222 1001 86380 86390 1
418229 99418229 1001 86380 86390 1
418008 99418008 1001 86380 86390 1
417883 99417883 1001 86380 86390 1
419192 99419192 1001 86380 86390 1
419040 99419040 1001 86380 86390 1
418920 99418920 1001 86380 86390 1
418994 99418994 1001 86380 86390 1
420144 99420144 1001 86380 86390 1
419677 99419677 1001 86380 86390 1
419935 99419935 1001 86380 86390 1
419455 99419455 1001 86380 86390 1
420539 99420539 1001 86380 86390 1
420682 99420682 1001 86380 86390 1
420526 99420526 1001 86380 86390 1
421380 99421380 1001 86380 86390 1
421245 99421245 1001 86380 86390 1
421022 99421022 1001 86380 86390 1
422178 99422178 1001 86380 86390 1
422415 99422415 1001 86380 86390 1
422322 99422322 1001 86380 86390 1
423635 99423635 1001 86380 86390 1
423740 99423740 1001 86380 86390 1
423884 99423884 1001 86380 86390 1
424604 99424604 1001 86380 86390 1
424184 99424184 1001 86380 86390 1
424215 99424215 1001 86380 86390 1
425571 99425571 1001 86380 86390 1
425396 99425396 1001 86380 86390 1
425427 99425427 1001 86380 86390 1
426980 99426980 1001 86380 86390 1
426936 99426936 1001 86380 86390 1
426277 99426277 1001 86380 86390 1
426353 99426353 1001 86380 86390 1
425979 99425979 1001 86380 86390 1
427146 99427146 1001 86380 86390 1
427220 99427220 1001 86380 86390 1
428528 99428528 1001 86380 86390 1
428656 99428656 1001 86380 86390 1
428416 99428416 1001 86380 86390 1
427925 99427925 1001 86380 86390 1
428174 99428174 1001 86380 86390 1
428333 99428333 1001 86380 86390 1
427568 99427568 1001 86380 86390 1
427610 99427610 1001 86380 86390 1
427870 99427870 1001 86380 86390 1
428778 99428778 1001 86380 86390 1
429907 99429907 1001 86380 86390 1
429621 99429621 1001 86380 86390 1
429293 99429293 1001 86380 86390 1
429340 99429340 1001 86380 86390 1
430596 99430596 1001 86380 86390 1
431961 99431961 1001 86380 86390 1
431987 99431987 1001 86380 86390 1
431696 99431696 1001 86380 86390 1
431287 99431287 1001 86380 86390 1
431236 99431236 1001 86380 86390 1
432186 99432186 1001 86380 86390 1
432068 99432068 1001 86380 86390 1
432945 99432945 1001 86380 86390 1
433253 99433253 1001 86380 86390 1
434050 99434050 1001 86380 86390 1
433905 99433905 1001 86380 86390 1
433982 99433982 1001 86380 86390 1
434717 99434717 1001 86380 86390 1
434460 99434460 1001 86380 86390 1
434161 99434161 1001 86380 86390 1
434306 99434306 1001 86380 86390 1
435582 99435582 1001 86380 86390 1
435821 99435821 1001 86380 86390 1
436827 99436827 1001 86380 86390 1
300022 99300022 1001 86380 86390 1
300036 99300036 1001 86380 86390 1
300664 99300664 1001 86380 86390 1
300685 99300685 1001 86380 86390 1
300675 99300675 1001 86380 86390 1
300340 99300340 1001 86380 86390 1
300161 99300161 1001 86380 86390 1
300283 99300283 1001 86380 86390 1
300764 99300764 1001 86380 86390 1
300878 99300878 1001 86380 86390 1
301516 99301516 1001 86380 86390 1
301260 99301260 1001 86380 86390 1
301223 99301223 1001 86380 86390 1
301341 99301341 1001 86380 86390 1
301280 99301280 1001 86380 86390 1
301002 99301002 1001 86380 86390 1
301022 99301022 1001 86380 86390 1
301061 99301061 1001 86380 86390 1
301708 99301708 1001 86380 86390 1
302275 99302275 1001 86380 86390 1
302078 99302078 1001 86380 86390 1
302405 99302405 1001 86380 86390 1
302436 99302436 1001 86380 86390 1
302476 99302476 1001 86380 86390 1
303143 99303143 1001 86380 86390 1
303146 99303146 1001 86380 86390 1
303072 99303072 1001 86380 86390 1
303102 99303102 1001 86380 86390 1
302821 99302821 1001 86380 86390 1
302899 99302899 1001 86380 86390 1
302882 99302882 1001 86380 86390 1
303229 99303229 1001 86380 86390 1
303339 99303339 1001 86380 86390 1
303995 99303995 1001 86380 86390 1
303654 99303654 1001 86380 86390 1
303489 99303489 1001 86380 86390 1
303555 99303555 1001 86380 86390 1
304132 99304132 1001 86380 86390 1
304485 99304485 1001 86380 86390 1
304418 99304418 1001 86380 86390 1
304975 99304975 1001 86380 86390 1
304990 99304990 1001 86380 86390 1
305274 99305274 1001 86380 86390 1
305384 99305384 1001 86380 86390 1
305463 99305463 1001 86380 86390 1
305221 99305221 1001 86380 86390 1
305172 99305172 1001 86380 86390 1
500153 99500153 1001 86380 86390 1
500452 99500452 1001 86380 86390 1
500495 99500495 1001 86380 86390 1
500320 99500320 1001 86380 86390 1
500842 99500842 1001 86380 86390 1
501533 99501533 1001 86380 86390 1
501240 99501240 1001 86380 86390 1
501280 99501280 1001 86380 86390 1
501370 99501370 1001 86380 86390 1
501200 99501200 1001 86380 86390 1
501698 99501698 1001 86380 86390 1
502247 99502247 1001 86380 86390 1
501923 99501923 1001 86380 86390 1
501950 99501950 1001 86380 86390 1
502002 99502002 1001 86380 86390 1
501905 99501905 1001 86380 86390 1
502488 99502488 1001 86380 86390 1
503209 99503209 1001 86380 86390 1
502974 99502974 1001 86380 86390 1
503006 99503006 1001 86380 86390 1
502955 99502955 1001 86380 86390 1
502711 99502711 1001 86380 86390 1
502726 99502726 1001 86380 86390 1
502799 99502799 1001 86380 86390 1
503345 99503345 1001 86380 86390 1
503321 99503321 1001 86380 86390 1
504008 99504008 1001 86380 86390 1
503604 99503604 1001 86380 86390 1
503581 99503581 1001 86380 86390 1
503610 99503610 1001 86380 86390 1
503520 99503520 1001 86380 86390 1
504825 99504825 1001 86380 86390 1
504604 99504604 1001 86380 86390 1
504482 99504482 1001 86380 86390 1
504330 99504330 1001 86380 86390 1
504359 99504359 1001 86380 86390 1
505008 99505008 1001 86380 86390 1
505709 99505709 1001 86380 86390 1
505634 99505634 1001 86380 86390 1
505676 99505676 1001 86380 86390 1
505490 99505490 1001 86380 86390 1
505257 99505257 1001 86380 86390 1
505838 99505838 1001 86380 86390 1
505905 99505905 1001 86380 86390 1
505843 99505843 1001 86380 86390 1
506532 99506532 1001 86380 86390 1
506501 99506501 1001 86380 86390 1
506583 99506583 1001 86380 86390 1
506543 99506543 1001 86380 86390 1
506225 99506225 1001 86380 86390 1
506284 99506284 1001 86380 86390 1
506081 99506081 1001 86380 86390 1
506714 99506714 1001 86380 86390 1
506767 99506767 1001 86380 86390 1
506771 99506771 1001 86380 86390 1
506734 99506734 1001 86380 86390 1
507219 99507219 1001 86380 86390 1
507237 99507237 1001 86380 86390 1
507168 99507168 1001 86380 86390 1
507214 99507214 1001 86380 86390 1
507033 99507033 1001 86380 86390 1
506933 99506933 1001 86380 86390 1
506927 99506927 1001 86380 86390 1
507528 99507528 1001 86380 86390 1
508197 99508197 1001 86380 86390 1
507941 99507941 1001 86380 86390 1
508006 99508006 1001 86380 86390 1
507956 99507956 1001 86380 86390 1
507843 99507843 1001 86380 86390 1
507720 99507720 1001 86380 86390 1
508353 99508353 1001 86380 86390 1
509064 99509064 1001 86380 86390 1
508707 99508707 1001 86380 86390 1
508536 99508536 1001 86380 86390 1
509272 99509272 1001 86380 86390 1
509224 99509224 1001 86380 86390 1
509831 99509831 1001 86380 86390 1
509686 99509686 1001 86380 86390 1
509380 99509380 1001 86380 86390 1
509992 99509992 1001 86380 86390 1
510578 99510578 1001 86380 86390 1
510209 99510209 1001 86380 86390 1
510284 99510284 1001 86380 86390 1
510771 99510771 1001 86380 86390 1
510812 99510812 1001 86380 86390 1
511499 99511499 1001 86380 86390 1
511318 99511318 1001 86380 86390 1
510970 99510970 1001 86380 86390 1
511128 99511128 1001 86380 86390 1
511065 99511065 1001 86380 86390 1
511702 99511702 1001 86380 86390 1
512184 99512184 1001 86380 86390 1
512089 99512089 1001 86380 86390 1
512156 99512156 1001 86380 86390 1
511947 99511947 1001 86380 86390 1
511820 99511820 1001 86380 86390 1
511847 99511847 1001 86380 86390 1
512574 99512574 1001 86380 86390 1
512562 99512562 1001 86380 86390 1
512689 99512689 1001 86380 86390 1
513242 99513242 1001 86380 86390 1
513297 99513297 1001 86380 86390 1
513391 99513391 1001 86380 86390 1
513681 99513681 1001 86380 86390 1
513540 99513540 1001 86380 86390 1
513506 99513506 1001 86380 86390 1
513422 99513422 1001 86380 86390 1
514189 99514189 1001 86380 86390 1
514086 99514086 1001 86380 86390 1
514741 99514741 1001 86380 86390 1
514265 99514265 1001 86380 86390 1
515637 99515637 1001 86380 86390 1
515458 99515458 1001 86380 86390 1
515317 99515317 1001 86380 86390 1
515235 99515235 1001 86380 86390 1
515186 99515186 1001 86380 86390 1
515199 99515199 1001 86380 86390 1
515264 99515264 1001 86380 86390 1
515175 99515175 1001 86380 86390 1
515228 99515228 1001 86380 86390 1
515824 99515824 1001 86380 86390 1
515791 99515791 1001 86380 86390 1
515702 99515702 1001 86380 86390 1
515782 99515782 1001 86380 86390 1
516206 99516206 1001 86380 86390 1
516119 99516119 1001 86380 86390 1
516085 99516085 1001 86380 86390 1
516578 99516578 1001 86380 86390 1
517235 99517235 1001 86380 86390 1
517227 99517227 1001 86380 86390 1
516883 99516883 1001 86380 86390 1
516877 99516877 1001 86380 86390 1
516801 99516801 1001 86380 86390 1
517522 99517522 1001 86380 86390 1
517970 99517970 1001 86380 86390 1
517996 99517996 1001 86380 86390 1
517778 99517778 1001 86380 86390 1
517609 99517609 1001 86380 86390 1
518236 99518236 1001 86380 86390 1
518321 99518321 1001 86380 86390 1
518823 99518823 1001 86380 86390 1
518930 99518930 1001 86380 86390 1
518763 99518763 1001 86380 86390 1
518609 99518609 1001 86380 86390 1
518418 99518418 1001 86380 86390 1
518393 99518393 1001 86380 86390 1
518413 99518413 1001 86380 86390 1
518491 99518491 1001 86380 86390 1
519090 99519090 1001 86380 86390 1
519033 99519033 1001 86380 86390 1
518995 99518995 1001 86380 86390 1
519502 99519502 1001 86380 86390 1
519580 99519580 1001 86380 86390 1
519929 99519929 1001 86380 86390 1
519998 99519998 1001 86380 86390 1
519897 99519897 1001 86380 86390 1
520505 99520505 1001 86380 86390 1
520522 99520522 1001 86380 86390 1
520434 99520434 1001 86380 86390 1
520257 99520257 1001 86380 86390 1
520098 99520098 1001 86380 86390 1
520157 99520157 1001 86380 86390 1
520042 99520042 1001 86380 86390 1
520834 99520834 1001 86380 86390 1
520759 99520759 1001 86380 86390 1
520804 99520804 1001 86380 86390 1
521392 99521392 1001 86380 86390 1
521209 99521209 1001 86380 86390 1
521210 99521210 1001 86380 86390 1
521152 99521152 1001 86380 86390 1
520897 99520897 1001 86380 86390 1
521014 99521014 1001 86380 86390 1
520984 99520984 1001 86380 86390 1
521656 99521656 1001 86380 86390 1
522211 99522211 1001 86380 86390 1
522175 99522175 1001 86380 86390 1
521675 99521675 1001 86380 86390 1
522477 99522477 1001 86380 86390 1
522365 99522365 1001 86380 86390 1
523029 99523029 1001 86380 86390 1
522737 99522737 1001 86380 86390 1
522815 99522815 1001 86380 86390 1
522893 99522893 1001 86380 86390 1
522911 99522911 1001 86380 86390 1
522666 99522666 1001 86380 86390 1
522567 99522567 1001 86380 86390 1
522634 99522634 1001 86380 86390 1
523208 99523208 1001 86380 86390 1
523901 99523901 1001 86380 86390 1
523729 99523729 1001 86380 86390 1
523652 99523652 1001 86380 86390 1
523640 99523640 1001 86380 86390 1
524124 99524124 1001 86380 86390 1
524090 99524090 1001 86380 86390 1
524109 99524109 1001 86380 86390 1
524413 99524413 1001 86380 86390 1
524444 99524444 1001 86380 86390 1
524253 99524253 1001 86380 86390 1
524163 99524163 1001 86380 86390 1
524182 99524182 1001 86380 86390 1
524198 99524198 1001 86380 86390 1
524920 99524920 1001 86380 86390 1
525483 99525483 1001 86380 86390 1
525428 99525428 1001 86380 86390 1
525257 99525257 1001 86380 86390 1
525172 99525172 1001 86380 86390 1
525156 99525156 1001 86380 86390 1
525652 99525652 1001 86380 86390 1
525784 99525784 1001 86380 86390 1
525964 99525964 1001 86380 86390 1
525930 99525930 1001 86380 86390 1
527123 99527123 1001 86380 86390 1
527087 99527087 1001 86380 86390 1
526996 99526996 1001 86380 86390 1
526827 99526827 1001 86380 86390 1
527454 99527454 1001 86380 86390 1
527278 99527278 1001 86380 86390 1
528028 99528028 1001 86380 86390 1
527878 99527878 1001 86380 86390 1
527680 99527680 1001 86380 86390 1
527734 99527734 1001 86380 86390 1
528111 99528111 1001 86380 86390 1
528130 99528130 1001 86380 86390 1
528123 99528123 1001 86380 86390 1
528721 99528721 1001 86380 86390 1
528639 99528639 1001 86380 86390 1
528295 99528295 1001 86380 86390 1
528388 99528388 1001 86380 86390 1
529694 99529694 1001 86380 86390 1
529555 99529555 1001 86380 86390 1
529584 99529584 1001 86380 86390 1
529442 99529442 1001 86380 86390 1
529313 99529313 1001 86380 86390 1
529207 99529207 1001 86380 86390 1
529298 99529298 1001 86380 86390 1
529273 99529273 1001 86380 86390 1
530440 99530440 1001 86380 86390 1
530233 99530233 1001 86380 86390 1
530254 99530254 1001 86380 86390 1
530674 99530674 1001 86380 86390 1
530662 99530662 1001 86380 86390 1
530571 99530571 1001 86380 86390 1
530744 99530744 1001 86380 86390 1
531187 99531187 1001 86380 86390 1
531290 99531290 1001 86380 86390 1
531241 99531241 1001 86380 86390 1
531321 99531321 1001 86380 86390 1
530984 99530984 1001 86380 86390 1
531169 99531169 1001 86380 86390 1
531146 99531146 1001 86380 86390 1
530849 99530849 1001 86380 86390 1
531928 99531928 1001 86380 86390 1
531817 99531817 1001 86380 86390 1
531606 99531606 1001 86380 86390 1
532384 99532384 1001 86380 86390 1
532260 99532260 1001 86380 86390 1
532331 99532331 1001 86380 86390 1
532958 99532958 1001 86380 86390 1
532645 99532645 1001 86380 86390 1
533120 99533120 1001 86380 86390 1
533176 99533176 1001 86380 86390 1
533191 99533191 1001 86380 86390 1
533568 99533568 1001 86380 86390 1
533491 99533491 1001 86380 86390 1
533465 99533465 1001 86380 86390 1
533609 99533609 1001 86380 86390 1
533573 99533573 1001 86380 86390 1
533415 99533415 1001 86380 86390 1
534022 99534022 1001 86380 86390 1
534626 99534626 1001 86380 86390 1
534617 99534617 1001 86380 86390 1
534336 99534336 1001 86380 86390 1
534414 99534414 1001 86380 86390 1
534422 99534422 1001 86380 86390 1
534185 99534185 1001 86380 86390 1
534758 99534758 1001 86380 86390 1
534739 99534739 1001 86380 86390 1
535483 99535483 1001 86380 86390 1
535253 99535253 1001 86380 86390 1
535206 99535206 1001 86380 86390 1
534987 99534987 1001 86380 86390 1
536208 99536208 1001 86380 86390 1
536151 99536151 1001 86380 86390 1
536080 99536080 1001 86380 86390 1
536096 99536096 1001 86380 86390 1
536100 99536100 1001 86380 86390 1
536012 99536012 1001 86380 86390 1
535911 99535911 1001 86380 86390 1
535854 99535854 1001 86380 86390 1
537063 99537063 1001 86380 86390 1
536988 99536988 1001 86380 86390 1
537149 99537149 1001 86380 86390 1
536879 99536879 1001 86380 86390 1
536616 99536616 1001 86380 86390 1
536643 99536643 1001 86380 86390 1
536631 99536631 1001 86380 86390 1
537319 99537319 1001 86380 86390 1
537204 99537204 1001 86380 86390 1
537983 99537983 1001 86380 86390 1
537422 99537422 1001 86380 86390 1
537494 99537494 1001 86380 86390 1
537509 99537509 1001 86380 86390 1
538076 99538076 1001 86380 86390 1
538003 99538003 1001 86380 86390 1
538190 99538190 1001 86380 86390 1
538767 99538767 1001 86380 86390 1
538625 99538625 1001 86380 86390 1
538645 99538645 1001 86380 86390 1
538553 99538553 1001 86380 86390 1
538352 99538352 1001 86380 86390 1
538223 99538223 1001 86380 86390 1
538229 99538229 1001 86380 86390 1
538231 99538231 1001 86380 86390 1
539006 99539006 1001 86380 86390 1
538955 99538955 1001 86380 86390 1
539309 99539309 1001 86380 86390 1
539400 99539400 1001 86380 86390 1
539366 99539366 1001 86380 86390 1
539290 99539290 1001 86380 86390 1
539206 99539206 1001 86380 86390 1
539083 99539083 1001 86380 86390 1
539715 99539715 1001 86380 86390 1
540328 99540328 1001 86380 86390 1
540368 99540368 1001 86380 86390 1
540266 99540266 1001 86380 86390 1
540168 99540168 1001 86380 86390 1
540632 99540632 1001 86380 86390 1
540648 99540648 1001 86380 86390 1
540670 99540670 1001 86380 86390 1
541249 99541249 1001 86380 86390 1
541023 99541023 1001 86380 86390 1
541039 99541039 1001 86380 86390 1
540742 99540742 1001 86380 86390 1
540877 99540877 1001 86380 86390 1
541357 99541357 1001 86380 86390 1
541334 99541334 1001 86380 86390 1
541392 99541392 1001 86380 86390 1
542029 99542029 1001 86380 86390 1
542117 99542117 1001 86380 86390 1
541887 99541887 1001 86380 86390 1
541864 99541864 1001 86380 86390 1
541907 99541907 1001 86380 86390 1
541742 99541742 1001 86380 86390 1
541899 99541899 1001 86380 86390 1
541589 99541589 1001 86380 86390 1
541538 99541538 1001 86380 86390 1
541554 99541554 1001 86380 86390 1
542233 99542233 1001 86380 86390 1
542133 99542133 1001 86380 86390 1
542238 99542238 1001 86380 86390 1
542162 99542162 1001 86380 86390 1
542864 99542864 1001 86380 86390 1
542714 99542714 1001 86380 86390 1
542730 99542730 1001 86380 86390 1
542998 99542998 1001 86380 86390 1
543038 99543038 1001 86380 86390 1
543142 99543142 1001 86380 86390 1
543491 99543491 1001 86380 86390 1
543454 99543454 1001 86380 86390 1
543279 99543279 1001 86380 86390 1
543835 99543835 1001 86380 86390 1
543816 99543816 1001 86380 86390 1
544456 99544456 1001 86380 86390 1
544406 99544406 1001 86380 86390 1
544452 99544452 1001 86380 86390 1
544040 99544040 1001 86380 86390 1
428575 219 1001 35580 36057 1
500246 1006 1001 49880 50179 1
400359 99400359 1001 86380 86390 1
400770 99400770 1001 86380 86390 1
401487 99401487 1001 86380 86390 1
402058 99402058 1001 86380 86390 1
402223 99402223 1001 86380 86390 1
402572 99402572 1001 86380 86390 1
402936 99402936 1001 86380 86390 1
403178 99403178 1001 86380 86390 1
403750 99403750 1001 86380 86390 1
404250 99404250 1001 86380 86390 1
404207 99404207 1001 86380 86390 1
404595 99404595 1001 86380 86390 1
404753 99404753 1001 86380 86390 1
404837 99404837 1001 86380 86390 1
404825 99404825 1001 86380 86390 1
405101 99405101 1001 86380 86390 1
405119 99405119 1001 86380 86390 1
405578 99405578 1001 86380 86390 1
405872 99405872 1001 86380 86390 1
406433 99406433 1001 86380 86390 1
406780 99406780 1001 86380 86390 1
407039 99407039 1001 86380 86390 1
407317 99407317 1001 86380 86390 1
407415 99407415 1001 86380 86390 1
407978 99407978 1001 86380 86390 1
408498 99408498 1001 86380 86390 1
408579 99408579 1001 86380 86390 1
408641 99408641 1001 86380 86390 1
408716 99408716 1001 86380 86390 1
408870 99408870 1001 86380 86390 1
409161 99409161 1001 86380 86390 1
409210 99409210 1001 86380 86390 1
409555 99409555 1001 86380 86390 1
409829 99409829 1001 86380 86390 1
410347 99410347 1001 86380 86390 1
410536 99410536 1001 86380 86390 1
410552 99410552 1001 86380 86390 1
410809 99410809 1001 86380 86390 1
410993 99410993 1001 86380 86390 1
412189 99412189 1001 86380 86390 1
412314 99412314 1001 86380 86390 1
413385 99413385 1001 86380 86390 1
413260 99413260 1001 86380 86390 1
414983 99414983 1001 86380 86390 1
415177 99415177 1001 86380 86390 1
415042 99415042 1001 86380 86390 1
415296 99415296 1001 86380 86390 1
414645 99414645 1001 86380 86390 1
414557 99414557 1001 86380 86390 1
414733 99414733 1001 86380 86390 1
414408 99414408 1001 86380 86390 1
415547 99415547 1001 86380 86390 1
416869 99416869 1001 86380 86390 1
416620 99416620 1001 86380 86390 1
416668 99416668 1001 86380 86390 1
415980 99415980 1001 86380 86390 1
417397 99417397 1001 86380 86390 1
418639 99418639 1001 86380 86390 1
418612 99418612 1001 86380 86390 1
418432 99418432 1001 86380 86390 1
417611 99417611 1001 86380 86390 1
418982 99418982 1001 86380 86390 1
419148 99419148 1001 86380 86390 1
418868 99418868 1001 86380 86390 1
418897 99418897 1001 86380 86390 1
419906 99419906 1001 86380 86390 1
419348 99419348 1001 86380 86390 1
419544 99419544 1001 86380 86390 1
419410 99419410 1001 86380 86390 1
420742 99420742 1001 86380 86390 1
422033 99422033 1001 86380 86390 1
421798 99421798 1001 86380 86390 1
421930 99421930 1001 86380 86390 1
421735 99421735 1001 86380 86390 1
421461 99421461 1001 86380 86390 1
421282 99421282 1001 86380 86390 1
420872 99420872 1001 86380 86390 1
423497 99423497 1001 86380 86390 1
422828 99422828 1001 86380 86390 1
422660 99422660 1001 86380 86390 1
422694 99422694 1001 86380 86390 1
425360 99425360 1001 86380 86390 1
424612 99424612 1001 86380 86390 1
424818 99424818 1001 86380 86390 1
424245 99424245 1001 86380 86390 1
424255 99424255 1001 86380 86390 1
425592 99425592 1001 86380 86390 1
425736 99425736 1001 86380 86390 1
427117 99427117 1001 86380 86390 1
426951 99426951 1001 86380 86390 1
426150 99426150 1001 86380 86390 1
426273 99426273 1001 86380 86390 1
427464 99427464 1001 86380 86390 1
427323 99427323 1001 86380 86390 1
427521 99427521 1001 86380 86390 1
428468 99428468 1001 86380 86390 1
427567 99427567 1001 86380 86390 1
428766 99428766 1001 86380 86390 1
428838 99428838 1001 86380 86390 1
430020 99430020 1001 86380 86390 1
430280 99430280 1001 86380 86390 1
430075 99430075 1001 86380 86390 1
429736 99429736 1001 86380 86390 1
429693 99429693 1001 86380 86390 1
429744 99429744 1001 86380 86390 1
429797 99429797 1001 86380 86390 1
430390 99430390 1001 86380 86390 1
431673 99431673 1001 86380 86390 1
431980 99431980 1001 86380 86390 1
431550 99431550 1001 86380 86390 1
431635 99431635 1001 86380 86390 1
430890 99430890 1001 86380 86390 1
430998 99430998 1001 86380 86390 1
430969 99430969 1001 86380 86390 1
432129 99432129 1001 86380 86390 1
433585 99433585 1001 86380 86390 1
433408 99433408 1001 86380 86390 1
433247 99433247 1001 86380 86390 1
433118 99433118 1001 86380 86390 1
433131 99433131 1001 86380 86390 1
432659 99432659 1001 86380 86390 1
434134 99434134 1001 86380 86390 1
433865 99433865 1001 86380 86390 1
435045 99435045 1001 86380 86390 1
434655 99434655 1001 86380 86390 1
434440 99434440 1001 86380 86390 1
435553 99435553 1001 86380 86390 1
436980 99436980 1001 86380 86390 1
437099 99437099 1001 86380 86390 1
436669 99436669 1001 86380 86390 1
300001 99300001 1001 86380 86390 1
300679 99300679 1001 86380 86390 1
300383 99300383 1001 86380 86390 1
300490 99300490 1001 86380 86390 1
300126 99300126 1001 86380 86390 1
300282 99300282 1001 86380 86390 1
300168 99300168 1001 86380 86390 1
301413 99301413 1001 86380 86390 1
301526 99301526 1001 86380 86390 1
301398 99301398 1001 86380 86390 1
301286 99301286 1001 86380 86390 1
301213 99301213 1001 86380 86390 1
301013 99301013 1001 86380 86390 1
301721 99301721 1001 86380 86390 1
301674 99301674 1001 86380 86390 1
301753 99301753 1001 86380 86390 1
301576 99301576 1001 86380 86390 1
302312 99302312 1001 86380 86390 1
302329 99302329 1001 86380 86390 1
302137 99302137 1001 86380 86390 1
302069 99302069 1001 86380 86390 1
301958 99301958 1001 86380 86390 1
301783 99301783 1001 86380 86390 1
303117 99303117 1001 86380 86390 1
303145 99303145 1001 86380 86390 1
303029 99303029 1001 86380 86390 1
303134 99303134 1001 86380 86390 1
303114 99303114 1001 86380 86390 1
303012 99303012 1001 86380 86390 1
302820 99302820 1001 86380 86390 1
302982 99302982 1001 86380 86390 1
302906 99302906 1001 86380 86390 1
302730 99302730 1001 86380 86390 1
303948 99303948 1001 86380 86390 1
303686 99303686 1001 86380 86390 1
303671 99303671 1001 86380 86390 1
304211 99304211 1001 86380 86390 1
304227 99304227 1001 86380 86390 1
304176 99304176 1001 86380 86390 1
304050 99304050 1001 86380 86390 1
304602 99304602 1001 86380 86390 1
304409 99304409 1001 86380 86390 1
304413 99304413 1001 86380 86390 1
304885 99304885 1001 86380 86390 1
305040 99305040 1001 86380 86390 1
305651 99305651 1001 86380 86390 1
305547 99305547 1001 86380 86390 1
305626 99305626 1001 86380 86390 1
305620 99305620 1001 86380 86390 1
305163 99305163 1001 86380 86390 1
305088 99305088 1001 86380 86390 1
305193 99305193 1001 86380 86390 1
500635 99500635 1001 86380 86390 1
500765 99500765 1001 86380 86390 1
500801 99500801 1001 86380 86390 1
500708 99500708 1001 86380 86390 1
500455 99500455 1001 86380 86390 1
500559 99500559 1001 86380 86390 1
500458 99500458 1001 86380 86390 1
500424 99500424 1001 86380 86390 1
500607 99500607 1001 86380 86390 1
500225 99500225 1001 86380 86390 1
500888 99500888 1001 86380 86390 1
501504 99501504 1001 86380 86390 1
501534 99501534 1001 86380 86390 1
501376 99501376 1001 86380 86390 1
501392 99501392 1001 86380 86390 1
501172 99501172 1001 86380 86390 1
501818 99501818 1001 86380 86390 1
501741 99501741 1001 86380 86390 1
502352 99502352 1001 86380 86390 1
502354 99502354 1001 86380 86390 1
502357 99502357 1001 86380 86390 1
502346 99502346 1001 86380 86390 1
501911 99501911 1001 86380 86390 1
502664 99502664 1001 86380 86390 1
502652 99502652 1001 86380 86390 1
502552 99502552 1001 86380 86390 1
502474 99502474 1001 86380 86390 1
503118 99503118 1001 86380 86390 1
503034 99503034 1001 86380 86390 1
503000 99503000 1001 86380 86390 1
502976 99502976 1001 86380 86390 1
503452 99503452 1001 86380 86390 1
504017 99504017 1001 86380 86390 1
504000 99504000 1001 86380 86390 1
503787 99503787 1001 86380 86390 1
503793 99503793 1001 86380 86390 1
503589 99503589 1001 86380 86390 1
503584 99503584 1001 86380 86390 1
504123 99504123 1001 86380 86390 1
504612 99504612 1001 86380 86390 1
504722 99504722 1001 86380 86390 1
504517 99504517 1001 86380 86390 1
504525 99504525 1001 86380 86390 1
505111 99505111 1001 86380 86390 1
505128 99505128 1001 86380 86390 1
505106 99505106 1001 86380 86390 1
505641 99505641 1001 86380 86390 1
505728 99505728 1001 86380 86390 1
505545 99505545 1001 86380 86390 1
505421 99505421 1001 86380 86390 1
505357 99505357 1001 86380 86390 1
505271 99505271 1001 86380 86390 1
505158 99505158 1001 86380 86390 1
506455 99506455 1001 86380 86390 1
506319 99506319 1001 86380 86390 1
506324 99506324 1001 86380 86390 1
506108 99506108 1001 86380 86390 1
505986 99505986 1001 86380 86390 1
506726 99506726 1001 86380 86390 1
506597 99506597 1001 86380 86390 1
507023 99507023 1001 86380 86390 1
506869 99506869 1001 86380 86390 1
506838 99506838 1001 86380 86390 1
507931 99507931 1001 86380 86390 1
507786 99507786 1001 86380 86390 1
507646 99507646 1001 86380 86390 1
507817 99507817 1001 86380 86390 1
508299 99508299 1001 86380 86390 1
508418 99508418 1001 86380 86390 1
508419 99508419 1001 86380 86390 1
508335 99508335 1001 86380 86390 1
508895 99508895 1001 86380 86390 1
509010 99509010 1001 86380 86390 1
508714 99508714 1001 86380 86390 1
508676 99508676 1001 86380 86390 1
508651 99508651 1001 86380 86390 1
508602 99508602 1001 86380 86390 1
508491 99508491 1001 86380 86390 1
509849 99509849 1001 86380 86390 1
509697 99509697 1001 86380 86390 1
509813 99509813 1001 86380 86390 1
509876 99509876 1001 86380 86390 1
509700 99509700 1001 86380 86390 1
509769 99509769 1001 86380 86390 1
509782 99509782 1001 86380 86390 1
510093 99510093 1001 86380 86390 1
510016 99510016 1001 86380 86390 1
510057 99510057 1001 86380 86390 1
509955 99509955 1001 86380 86390 1
509904 99509904 1001 86380 86390 1
510049 99510049 1001 86380 86390 1
510511 99510511 1001 86380 86390 1
510398 99510398 1001 86380 86390 1
510465 99510465 1001 86380 86390 1
510481 99510481 1001 86380 86390 1
510292 99510292 1001 86380 86390 1
511506 99511506 1001 86380 86390 1
511420 99511420 1001 86380 86390 1
511010 99511010 1001 86380 86390 1
511004 99511004 1001 86380 86390 1
512187 99512187 1001 86380 86390 1
512311 99512311 1001 86380 86390 1
511983 99511983 1001 86380 86390 1
511801 99511801 1001 86380 86390 1
511935 99511935 1001 86380 86390 1
512583 99512583 1001 86380 86390 1
512511 99512511 1001 86380 86390 1
513052 99513052 1001 86380 86390 1
513019 99513019 1001 86380 86390 1
512859 99512859 1001 86380 86390 1
512900 99512900 1001 86380 86390 1
512979 99512979 1001 86380 86390 1
512601 99512601 1001 86380 86390 1
513360 99513360 1001 86380 86390 1
513309 99513309 1001 86380 86390 1
513691 99513691 1001 86380 86390 1
513769 99513769 1001 86380 86390 1
513796 99513796 1001 86380 86390 1
513558 99513558 1001 86380 86390 1
513574 99513574 1001 86380 86390 1
513616 99513616 1001 86380 86390 1
514173 99514173 1001 86380 86390 1
514229 99514229 1001 86380 86390 1
514659 99514659 1001 86380 86390 1
514763 99514763 1001 86380 86390 1
514411 99514411 1001 86380 86390 1
514324 99514324 1001 86380 86390 1
514261 99514261 1001 86380 86390 1
515051 99515051 1001 86380 86390 1
515042 99515042 1001 86380 86390 1
515669 99515669 1001 86380 86390 1
515759 99515759 1001 86380 86390 1
516403 99516403 1001 86380 86390 1
516110 99516110 1001 86380 86390 1
516283 99516283 1001 86380 86390 1
516142 99516142 1001 86380 86390 1
516008 99516008 1001 86380 86390 1
516048 99516048 1001 86380 86390 1
516036 99516036 1001 86380 86390 1
516520 99516520 1001 86380 86390 1
516702 99516702 1001 86380 86390 1
517055 99517055 1001 86380 86390 1
516982 99516982 1001 86380 86390 1
516771 99516771 1001 86380 86390 1
516888 99516888 1001 86380 86390 1
516734 99516734 1001 86380 86390 1
516764 99516764 1001 86380 86390 1
517397 99517397 1001 86380 86390 1
517345 99517345 1001 86380 86390 1
517450 99517450 1001 86380 86390 1
517540 99517540 1001 86380 86390 1
517363 99517363 1001 86380 86390 1
517480 99517480 1001 86380 86390 1
517958 99517958 1001 86380 86390 1
517971 99517971 1001 86380 86390 1
518078 99518078 1001 86380 86390 1
518095 99518095 1001 86380 86390 1
517919 99517919 1001 86380 86390 1
517805 99517805 1001 86380 86390 1
517587 99517587 1001 86380 86390 1
518876 99518876 1001 86380 86390 1
518806 99518806 1001 86380 86390 1
518461 99518461 1001 86380 86390 1
518440 99518440 1001 86380 86390 1
519752 99519752 1001 86380 86390 1
519730 99519730 1001 86380 86390 1
519800 99519800 1001 86380 86390 1
519442 99519442 1001 86380 86390 1
519376 99519376 1001 86380 86390 1
519391 99519391 1001 86380 86390 1
519205 99519205 1001 86380 86390 1
519967 99519967 1001 86380 86390 1
519916 99519916 1001 86380 86390 1
519994 99519994 1001 86380 86390 1
520622 99520622 1001 86380 86390 1
520547 99520547 1001 86380 86390 1
520049 99520049 1001 86380 86390 1
520147 99520147 1001 86380 86390 1
520666 99520666 1001 86380 86390 1
520744 99520744 1001 86380 86390 1
520682 99520682 1001 86380 86390 1
521302 99521302 1001 86380 86390 1
521197 99521197 1001 86380 86390 1
521095 99521095 1001 86380 86390 1
521241 99521241 1001 86380 86390 1
521220 99521220 1001 86380 86390 1
520889 99520889 1001 86380 86390 1
521513 99521513 1001 86380 86390 1
522241 99522241 1001 86380 86390 1
522127 99522127 1001 86380 86390 1
522013 99522013 1001 86380 86390 1
521885 99521885 1001 86380 86390 1
521965 99521965 1001 86380 86390 1
521969 99521969 1001 86380 86390 1
521816 99521816 1001 86380 86390 1
521869 99521869 1001 86380 86390 1
521784 99521784 1001 86380 86390 1
523111 99523111 1001 86380 86390 1
522806 99522806 1001 86380 86390 1
522667 99522667 1001 86380 86390 1
523275 99523275 1001 86380 86390 1
523225 99523225 1001 86380 86390 1
523290 99523290 1001 86380 86390 1
523319 99523319 1001 86380 86390 1
523296 99523296 1001 86380 86390 1
523904 99523904 1001 86380 86390 1
523722 99523722 1001 86380 86390 1
523377 99523377 1001 86380 86390 1
524107 99524107 1001 86380 86390 1
523965 99523965 1001 86380 86390 1
524729 99524729 1001 86380 86390 1
524443 99524443 1001 86380 86390 1
524535 99524535 1001 86380 86390 1
524949 99524949 1001 86380 86390 1
524795 99524795 1001 86380 86390 1
525457 99525457 1001 86380 86390 1
525588 99525588 1001 86380 86390 1
525519 99525519 1001 86380 86390 1
525055 99525055 1001 86380 86390 1
525723 99525723 1001 86380 86390 1
525644 99525644 1001 86380 86390 1
526353 99526353 1001 86380 86390 1
526358 99526358 1001 86380 86390 1
526175 99526175 1001 86380 86390 1
526035 99526035 1001 86380 86390 1
526480 99526480 1001 86380 86390 1
527198 99527198 1001 86380 86390 1
527174 99527174 1001 86380 86390 1
526875 99526875 1001 86380 86390 1
526893 99526893 1001 86380 86390 1
526884 99526884 1001 86380 86390 1
526773 99526773 1001 86380 86390 1
526714 99526714 1001 86380 86390 1
527260 99527260 1001 86380 86390 1
527999 99527999 1001 86380 86390 1
528004 99528004 1001 86380 86390 1
527940 99527940 1001 86380 86390 1
527997 99527997 1001 86380 86390 1
527610 99527610 1001 86380 86390 1
527577 99527577 1001 86380 86390 1
528825 99528825 1001 86380 86390 1
528753 99528753 1001 86380 86390 1
528899 99528899 1001 86380 86390 1
528282 99528282 1001 86380 86390 1
528327 99528327 1001 86380 86390 1
528989 99528989 1001 86380 86390 1
529300 99529300 1001 86380 86390 1
529232 99529232 1001 86380 86390 1
530157 99530157 1001 86380 86390 1
530343 99530343 1001 86380 86390 1
530049 99530049 1001 86380 86390 1
531272 99531272 1001 86380 86390 1
530900 99530900 1001 86380 86390 1
531495 99531495 1001 86380 86390 1
532202 99532202 1001 86380 86390 1
532191 99532191 1001 86380 86390 1
532125 99532125 1001 86380 86390 1
532196 99532196 1001 86380 86390 1
532139 99532139 1001 86380 86390 1
531937 99531937 1001 86380 86390 1
531807 99531807 1001 86380 86390 1
531808 99531808 1001 86380 86390 1
531691 99531691 1001 86380 86390 1
532313 99532313 1001 86380 86390 1
532288 99532288 1001 86380 86390 1
533026 99533026 1001 86380 86390 1
532780 99532780 1001 86380 86390 1
532742 99532742 1001 86380 86390 1
532451 99532451 1001 86380 86390 1
532508 99532508 1001 86380 86390 1
533153 99533153 1001 86380 86390 1
533773 99533773 1001 86380 86390 1
533883 99533883 1001 86380 86390 1
534007 99534007 1001 86380 86390 1
534656 99534656 1001 86380 86390 1
534637 99534637 1001 86380 86390 1
534625 99534625 1001 86380 86390 1
534642 99534642 1001 86380 86390 1
534296 99534296 1001 86380 86390 1
534216 99534216 1001 86380 86390 1
534701 99534701 1001 86380 86390 1
535421 99535421 1001 86380 86390 1
535379 99535379 1001 86380 86390 1
535188 99535188 1001 86380 86390 1
534995 99534995 1001 86380 86390 1
536040 99536040 1001 86380 86390 1
536092 99536092 1001 86380 86390 1
535925 99535925 1001 86380 86390 1
536120 99536120 1001 86380 86390 1
535928 99535928 1001 86380 86390 1
536124 99536124 1001 86380 86390 1
535757 99535757 1001 86380 86390 1
535825 99535825 1001 86380 86390 1
536342 99536342 1001 86380 86390 1
537133 99537133 1001 86380 86390 1
537019 99537019 1001 86380 86390 1
536785 99536785 1001 86380 86390 1
536940 99536940 1001 86380 86390 1
536878 99536878 1001 86380 86390 1
536685 99536685 1001 86380 86390 1
536640 99536640 1001 86380 86390 1
537281 99537281 1001 86380 86390 1
537288 99537288 1001 86380 86390 1
537937 99537937 1001 86380 86390 1
537860 99537860 1001 86380 86390 1
537957 99537957 1001 86380 86390 1
537617 99537617 1001 86380 86390 1
537625 99537625 1001 86380 86390 1
537493 99537493 1001 86380 86390 1
538117 99538117 1001 86380 86390 1
538662 99538662 1001 86380 86390 1
538620 99538620 1001 86380 86390 1
538480 99538480 1001 86380 86390 1
538489 99538489 1001 86380 86390 1
538239 99538239 1001 86380 86390 1
539403 99539403 1001 86380 86390 1
539729 99539729 1001 86380 86390 1
539707 99539707 1001 86380 86390 1
540357 99540357 1001 86380 86390 1
540423 99540423 1001 86380 86390 1
540176 99540176 1001 86380 86390 1
539990 99539990 1001 86380 86390 1
540011 99540011 1001 86380 86390 1
541092 99541092 1001 86380 86390 1
541028 99541028 1001 86380 86390 1
540965 99540965 1001 86380 86390 1
540867 99540867 1001 86380 86390 1
540731 99540731 1001 86380 86390 1
541384 99541384 1001 86380 86390 1
541918 99541918 1001 86380 86390 1
541773 99541773 1001 86380 86390 1
541722 99541722 1001 86380 86390 1
541831 99541831 1001 86380 86390 1
541781 99541781 1001 86380 86390 1
541659 99541659 1001 86380 86390 1
542182 99542182 1001 86380 86390 1
542277 99542277 1001 86380 86390 1
542256 99542256 1001 86380 86390 1
542821 99542821 1001 86380 86390 1
542783 99542783 1001 86380 86390 1
542600 99542600 1001 86380 86390 1
542593 99542593 1001 86380 86390 1
542347 99542347 1001 86380 86390 1
542946 99542946 1001 86380 86390 1
543079 99543079 1001 86380 86390 1
543056 99543056 1001 86380 86390 1
543044 99543044 1001 86380 86390 1
543070 99543070 1001 86380 86390 1
543615 99543615 1001 86380 86390 1
543400 99543400 1001 86380 86390 1
543364 99543364 1001 86380 86390 1
543456 99543456 1001 86380 86390 1
543255 99543255 1001 86380 86390 1
543911 99543911 1001 86380 86390 1
543953 99543953 1001 86380 86390 1
543772 99543772 1001 86380 86390 1
543918 99543918 1001 86380 86390 1
544475 99544475 1001 86380 86390 1
544380 99544380 1001 86380 86390 1
544305 99544305 1001 86380 86390 1
544268 99544268 1001 86380 86390 1
544308 99544308 1001 86380 86390 1
544285 99544285 1001 86380 86390 1
544107 99544107 1001 86380 86390 1
544109 99544109 1001 86380 86390 1
544088 99544088 1001 86380 86390 1
544077 99544077 1001 86380 86390 1
435983 666 1001 35100 36477 1
430362 901 1001 31440 37197 1
400404 99400404 1001 86380 86390 1
400487 99400487 1001 86380 86390 1
401003 99401003 1001 86380 86390 1
402440 99402440 1001 86380 86390 1
402545 99402545 1001 86380 86390 1
402653 99402653 1001 86380 86390 1
402845 99402845 1001 86380 86390 1
402837 99402837 1001 86380 86390 1
402983 99402983 1001 86380 86390 1
403384 99403384 1001 86380 86390 1
403648 99403648 1001 86380 86390 1
403872 99403872 1001 86380 86390 1
403966 99403966 1001 86380 86390 1
404085 99404085 1001 86380 86390 1
404402 99404402 1001 86380 86390 1
404644 99404644 1001 86380 86390 1
404767 99404767 1001 86380 86390 1
404727 99404727 1001 86380 86390 1
405010 99405010 1001 86380 86390 1
405575 99405575 1001 86380 86390 1
405843 99405843 1001 86380 86390 1
406596 99406596 1001 86380 86390 1
406888 99406888 1001 86380 86390 1
407069 99407069 1001 86380 86390 1
407428 99407428 1001 86380 86390 1
407429 99407429 1001 86380 86390 1
407381 99407381 1001 86380 86390 1
407670 99407670 1001 86380 86390 1
407570 99407570 1001 86380 86390 1
407721 99407721 1001 86380 86390 1
407887 99407887 1001 86380 86390 1
407993 99407993 1001 86380 86390 1
408488 99408488 1001 86380 86390 1
409190 99409190 1001 86380 86390 1
409140 99409140 1001 86380 86390 1
409218 99409218 1001 86380 86390 1
409776 99409776 1001 86380 86390 1
409598 99409598 1001 86380 86390 1
410261 99410261 1001 86380 86390 1
410308 99410308 1001 86380 86390 1
410553 99410553 1001 86380 86390 1
411797 99411797 1001 86380 86390 1
413420 99413420 1001 86380 86390 1
413493 99413493 1001 86380 86390 1
413700 99413700 1001 86380 86390 1
413254 99413254 1001 86380 86390 1
412538 99412538 1001 86380 86390 1
414068 99414068 1001 86380 86390 1
415213 99415213 1001 86380 86390 1
415084 99415084 1001 86380 86390 1
415126 99415126 1001 86380 86390 1
414452 99414452 1001 86380 86390 1
414128 99414128 1001 86380 86390 1
414151 99414151 1001 86380 86390 1
415529 99415529 1001 86380 86390 1
415442 99415442 1001 86380 86390 1
416903 99416903 1001 86380 86390 1
416587 99416587 1001 86380 86390 1
415801 99415801 1001 86380 86390 1
416003 99416003 1001 86380 86390 1
415806 99415806 1001 86380 86390 1
417327 99417327 1001 86380 86390 1
417226 99417226 1001 86380 86390 1
418603 99418603 1001 86380 86390 1
418659 99418659 1001 86380 86390 1
418792 99418792 1001 86380 86390 1
418375 99418375 1001 86380 86390 1
418423 99418423 1001 86380 86390 1
417915 99417915 1001 86380 86390 1
417901 99417901 1001 86380 86390 1
419046 99419046 1001 86380 86390 1
418838 99418838 1001 86380 86390 1
420382 99420382 1001 86380 86390 1
419651 99419651 1001 86380 86390 1
419905 99419905 1001 86380 86390 1
419402 99419402 1001 86380 86390 1
419293 99419293 1001 86380 86390 1
419399 99419399 1001 86380 86390 1
419487 99419487 1001 86380 86390 1
420499 99420499 1001 86380 86390 1
420558 99420558 1001 86380 86390 1
422100 99422100 1001 86380 86390 1
421589 99421589 1001 86380 86390 1
421558 99421558 1001 86380 86390 1
421681 99421681 1001 86380 86390 1
423110 99423110 1001 86380 86390 1
422978 99422978 1001 86380 86390 1
423083 99423083 1001 86380 86390 1
423932 99423932 1001 86380 86390 1
424418 99424418 1001 86380 86390 1
424484 99424484 1001 86380 86390 1
424407 99424407 1001 86380 86390 1
425473 99425473 1001 86380 86390 1
425474 99425474 1001 86380 86390 1
425633 99425633 1001 86380 86390 1
425731 99425731 1001 86380 86390 1
426451 99426451 1001 86380 86390 1
426280 99426280 1001 86380 86390 1
426434 99426434 1001 86380 86390 1
426189 99426189 1001 86380 86390 1
425991 99425991 1001 86380 86390 1
426111 99426111 1001 86380 86390 1
427231 99427231 1001 86380 86390 1
427238 99427238 1001 86380 86390 1
428220 99428220 1001 86380 86390 1
427966 99427966 1001 86380 86390 1
428811 99428811 1001 86380 86390 1
428918 99428918 1001 86380 86390 1
429129 99429129 1001 86380 86390 1
430237 99430237 1001 86380 86390 1
429238 99429238 1001 86380 86390 1
431973 99431973 1001 86380 86390 1
431410 99431410 1001 86380 86390 1
431590 99431590 1001 86380 86390 1
431369 99431369 1001 86380 86390 1
431601 99431601 1001 86380 86390 1
432349 99432349 1001 86380 86390 1
433615 99433615 1001 86380 86390 1
433675 99433675 1001 86380 86390 1
433537 99433537 1001 86380 86390 1
433515 99433515 1001 86380 86390 1
433297 99433297 1001 86380 86390 1
433083 99433083 1001 86380 86390 1
432757 99432757 1001 86380 86390 1
434096 99434096 1001 86380 86390 1
433792 99433792 1001 86380 86390 1
433817 99433817 1001 86380 86390 1
433922 99433922 1001 86380 86390 1
435433 99435433 1001 86380 86390 1
435112 99435112 1001 86380 86390 1
435392 99435392 1001 86380 86390 1
434662 99434662 1001 86380 86390 1
434483 99434483 1001 86380 86390 1
435527 99435527 1001 86380 86390 1
435445 99435445 1001 86380 86390 1
435610 99435610 1001 86380 86390 1
436786 99436786 1001 86380 86390 1
436799 99436799 1001 86380 86390 1
436657 99436657 1001 86380 86390 1
436564 99436564 1001 86380 86390 1
436345 99436345 1001 86380 86390 1
436725 99436725 1001 86380 86390 1
437349 99437349 1001 86380 86390 1
300623 99300623 1001 86380 86390 1
300310 99300310 1001 86380 86390 1
300196 99300196 1001 86380 86390 1
301010 99301010 1001 86380 86390 1
301703 99301703 1001 86380 86390 1
302288 99302288 1001 86380 86390 1
302035 99302035 1001 86380 86390 1
302132 99302132 1001 86380 86390 1
301873 99301873 1001 86380 86390 1
302508 99302508 1001 86380 86390 1
302497 99302497 1001 86380 86390 1
303147 99303147 1001 86380 86390 1
302768 99302768 1001 86380 86390 1
303855 99303855 1001 86380 86390 1
304002 99304002 1001 86380 86390 1
304046 99304046 1001 86380 86390 1
304221 99304221 1001 86380 86390 1
304759 99304759 1001 86380 86390 1
304462 99304462 1001 86380 86390 1
304251 99304251 1001 86380 86390 1
304292 99304292 1001 86380 86390 1
304297 99304297 1001 86380 86390 1
304379 99304379 1001 86380 86390 1
304870 99304870 1001 86380 86390 1
304912 99304912 1001 86380 86390 1
304878 99304878 1001 86380 86390 1
305596 99305596 1001 86380 86390 1
305559 99305559 1001 86380 86390 1
305625 99305625 1001 86380 86390 1
305266 99305266 1001 86380 86390 1
500105 99500105 1001 86380 86390 1
500149 99500149 1001 86380 86390 1
500466 99500466 1001 86380 86390 1
500556 99500556 1001 86380 86390 1
500415 99500415 1001 86380 86390 1
500521 99500521 1001 86380 86390 1
500522 99500522 1001 86380 86390 1
500302 99500302 1001 86380 86390 1
500265 99500265 1001 86380 86390 1
500817 99500817 1001 86380 86390 1
500897 99500897 1001 86380 86390 1
501225 99501225 1001 86380 86390 1
501164 99501164 1001 86380 86390 1
501126 99501126 1001 86380 86390 1
501166 99501166 1001 86380 86390 1
501838 99501838 1001 86380 86390 1
502273 99502273 1001 86380 86390 1
502437 99502437 1001 86380 86390 1
502231 99502231 1001 86380 86390 1
501896 99501896 1001 86380 86390 1
501901 99501901 1001 86380 86390 1
501881 99501881 1001 86380 86390 1
501986 99501986 1001 86380 86390 1
502629 99502629 1001 86380 86390 1
503147 99503147 1001 86380 86390 1
503049 99503049 1001 86380 86390 1
503026 99503026 1001 86380 86390 1
502989 99502989 1001 86380 86390 1
502981 99502981 1001 86380 86390 1
502801 99502801 1001 86380 86390 1
503937 99503937 1001 86380 86390 1
504067 99504067 1001 86380 86390 1
503939 99503939 1001 86380 86390 1
504205 99504205 1001 86380 86390 1
504245 99504245 1001 86380 86390 1
504160 99504160 1001 86380 86390 1
504303 99504303 1001 86380 86390 1
504884 99504884 1001 86380 86390 1
504848 99504848 1001 86380 86390 1
504823 99504823 1001 86380 86390 1
504661 99504661 1001 86380 86390 1
504668 99504668 1001 86380 86390 1
504531 99504531 1001 86380 86390 1
504412 99504412 1001 86380 86390 1
505035 99505035 1001 86380 86390 1
505116 99505116 1001 86380 86390 1
505736 99505736 1001 86380 86390 1
505321 99505321 1001 86380 86390 1
505247 99505247 1001 86380 86390 1
505824 99505824 1001 86380 86390 1
505958 99505958 1001 86380 86390 1
505972 99505972 1001 86380 86390 1
506596 99506596 1001 86380 86390 1
506535 99506535 1001 86380 86390 1
506264 99506264 1001 86380 86390 1
506355 99506355 1001 86380 86390 1
506003 99506003 1001 86380 86390 1
505985 99505985 1001 86380 86390 1
506753 99506753 1001 86380 86390 1
506638 99506638 1001 86380 86390 1
506664 99506664 1001 86380 86390 1
507384 99507384 1001 86380 86390 1
507244 99507244 1001 86380 86390 1
507395 99507395 1001 86380 86390 1
507363 99507363 1001 86380 86390 1
507252 99507252 1001 86380 86390 1
507114 99507114 1001 86380 86390 1
506935 99506935 1001 86380 86390 1
506899 99506899 1001 86380 86390 1
506863 99506863 1001 86380 86390 1
507526 99507526 1001 86380 86390 1
507491 99507491 1001 86380 86390 1
508038 99508038 1001 86380 86390 1
507886 99507886 1001 86380 86390 1
507668 99507668 1001 86380 86390 1
508359 99508359 1001 86380 86390 1
508922 99508922 1001 86380 86390 1
508688 99508688 1001 86380 86390 1
508690 99508690 1001 86380 86390 1
508694 99508694 1001 86380 86390 1
508868 99508868 1001 86380 86390 1
508552 99508552 1001 86380 86390 1
509128 99509128 1001 86380 86390 1
509146 99509146 1001 86380 86390 1
509737 99509737 1001 86380 86390 1
509829 99509829 1001 86380 86390 1
509731 99509731 1001 86380 86390 1
509657 99509657 1001 86380 86390 1
509502 99509502 1001 86380 86390 1
509406 99509406 1001 86380 86390 1
509317 99509317 1001 86380 86390 1
509994 99509994 1001 86380 86390 1
510497 99510497 1001 86380 86390 1
510433 99510433 1001 86380 86390 1
510350 99510350 1001 86380 86390 1
510122 99510122 1001 86380 86390 1
510792 99510792 1001 86380 86390 1
511441 99511441 1001 86380 86390 1
511264 99511264 1001 86380 86390 1
511593 99511593 1001 86380 86390 1
511715 99511715 1001 86380 86390 1
512176 99512176 1001 86380 86390 1
512284 99512284 1001 86380 86390 1
512434 99512434 1001 86380 86390 1
512543 99512543 1001 86380 86390 1
513090 99513090 1001 86380 86390 1
513073 99513073 1001 86380 86390 1
512873 99512873 1001 86380 86390 1
512888 99512888 1001 86380 86390 1
512786 99512786 1001 86380 86390 1
512787 99512787 1001 86380 86390 1
513378 99513378 1001 86380 86390 1
513856 99513856 1001 86380 86390 1
513766 99513766 1001 86380 86390 1
513717 99513717 1001 86380 86390 1
513730 99513730 1001 86380 86390 1
513718 99513718 1001 86380 86390 1
513642 99513642 1001 86380 86390 1
513434 99513434 1001 86380 86390 1
513619 99513619 1001 86380 86390 1
514755 99514755 1001 86380 86390 1
514744 99514744 1001 86380 86390 1
514648 99514648 1001 86380 86390 1
514428 99514428 1001 86380 86390 1
514904 99514904 1001 86380 86390 1
515503 99515503 1001 86380 86390 1
515491 99515491 1001 86380 86390 1
515565 99515565 1001 86380 86390 1
515338 99515338 1001 86380 86390 1
515391 99515391 1001 86380 86390 1
515432 99515432 1001 86380 86390 1
515425 99515425 1001 86380 86390 1
515067 99515067 1001 86380 86390 1
516449 99516449 1001 86380 86390 1
516128 99516128 1001 86380 86390 1
516077 99516077 1001 86380 86390 1
516630 99516630 1001 86380 86390 1
517145 99517145 1001 86380 86390 1
517216 99517216 1001 86380 86390 1
517229 99517229 1001 86380 86390 1
517255 99517255 1001 86380 86390 1
516946 99516946 1001 86380 86390 1
517063 99517063 1001 86380 86390 1
516986 99516986 1001 86380 86390 1
516896 99516896 1001 86380 86390 1
516730 99516730 1001 86380 86390 1
516748 99516748 1001 86380 86390 1
516724 99516724 1001 86380 86390 1
518048 99518048 1001 86380 86390 1
517955 99517955 1001 86380 86390 1
517703 99517703 1001 86380 86390 1
517626 99517626 1001 86380 86390 1
517654 99517654 1001 86380 86390 1
518938 99518938 1001 86380 86390 1
518941 99518941 1001 86380 86390 1
518757 99518757 1001 86380 86390 1
518654 99518654 1001 86380 86390 1
518579 99518579 1001 86380 86390 1
518736 99518736 1001 86380 86390 1
518779 99518779 1001 86380 86390 1
518599 99518599 1001 86380 86390 1
519013 99519013 1001 86380 86390 1
519775 99519775 1001 86380 86390 1
519518 99519518 1001 86380 86390 1
519606 99519606 1001 86380 86390 1
519825 99519825 1001 86380 86390 1
519905 99519905 1001 86380 86390 1
520501 99520501 1001 86380 86390 1
520245 99520245 1001 86380 86390 1
520299 99520299 1001 86380 86390 1
520340 99520340 1001 86380 86390 1
520102 99520102 1001 86380 86390 1
520228 99520228 1001 86380 86390 1
520796 99520796 1001 86380 86390 1
520839 99520839 1001 86380 86390 1
520662 99520662 1001 86380 86390 1
521381 99521381 1001 86380 86390 1
521185 99521185 1001 86380 86390 1
520974 99520974 1001 86380 86390 1
521495 99521495 1001 86380 86390 1
521664 99521664 1001 86380 86390 1
521550 99521550 1001 86380 86390 1
522245 99522245 1001 86380 86390 1
522233 99522233 1001 86380 86390 1
522035 99522035 1001 86380 86390 1
521763 99521763 1001 86380 86390 1
521682 99521682 1001 86380 86390 1
522733 99522733 1001 86380 86390 1
522591 99522591 1001 86380 86390 1
522514 99522514 1001 86380 86390 1
523216 99523216 1001 86380 86390 1
523847 99523847 1001 86380 86390 1
523785 99523785 1001 86380 86390 1
523622 99523622 1001 86380 86390 1
523655 99523655 1001 86380 86390 1
523374 99523374 1001 86380 86390 1
524017 99524017 1001 86380 86390 1
524493 99524493 1001 86380 86390 1
524963 99524963 1001 86380 86390 1
524890 99524890 1001 86380 86390 1
525502 99525502 1001 86380 86390 1
525583 99525583 1001 86380 86390 1
525517 99525517 1001 86380 86390 1
525313 99525313 1001 86380 86390 1
525250 99525250 1001 86380 86390 1
525330 99525330 1001 86380 86390 1
525260 99525260 1001 86380 86390 1
525130 99525130 1001 86380 86390 1
525731 99525731 1001 86380 86390 1
526421 99526421 1001 86380 86390 1
526024 99526024 1001 86380 86390 1
525892 99525892 1001 86380 86390 1
525829 99525829 1001 86380 86390 1
525877 99525877 1001 86380 86390 1
526510 99526510 1001 86380 86390 1
526602 99526602 1001 86380 86390 1
526605 99526605 1001 86380 86390 1
526594 99526594 1001 86380 86390 1
527114 99527114 1001 86380 86390 1
527168 99527168 1001 86380 86390 1
526796 99526796 1001 86380 86390 1
527440 99527440 1001 86380 86390 1
527304 99527304 1001 86380 86390 1
527383 99527383 1001 86380 86390 1
527561 99527561 1001 86380 86390 1
527601 99527601 1001 86380 86390 1
528814 99528814 1001 86380 86390 1
528461 99528461 1001 86380 86390 1
528931 99528931 1001 86380 86390 1
529560 99529560 1001 86380 86390 1
529669 99529669 1001 86380 86390 1
529394 99529394 1001 86380 86390 1
529140 99529140 1001 86380 86390 1
529919 99529919 1001 86380 86390 1
529775 99529775 1001 86380 86390 1
530477 99530477 1001 86380 86390 1
530249 99530249 1001 86380 86390 1
530081 99530081 1001 86380 86390 1
530615 99530615 1001 86380 86390 1
530689 99530689 1001 86380 86390 1
530728 99530728 1001 86380 86390 1
531033 99531033 1001 86380 86390 1
531129 99531129 1001 86380 86390 1
530875 99530875 1001 86380 86390 1
530892 99530892 1001 86380 86390 1
530804 99530804 1001 86380 86390 1
531404 99531404 1001 86380 86390 1
531419 99531419 1001 86380 86390 1
531479 99531479 1001 86380 86390 1
532136 99532136 1001 86380 86390 1
532167 99532167 1001 86380 86390 1
531813 99531813 1001 86380 86390 1
531840 99531840 1001 86380 86390 1
531829 99531829 1001 86380 86390 1
531682 99531682 1001 86380 86390 1
532400 99532400 1001 86380 86390 1
533016 99533016 1001 86380 86390 1
532618 99532618 1001 86380 86390 1
532608 99532608 1001 86380 86390 1
533054 99533054 1001 86380 86390 1
533123 99533123 1001 86380 86390 1
533102 99533102 1001 86380 86390 1
533755 99533755 1001 86380 86390 1
533730 99533730 1001 86380 86390 1
533701 99533701 1001 86380 86390 1
533620 99533620 1001 86380 86390 1
533356 99533356 1001 86380 86390 1
533306 99533306 1001 86380 86390 1
533404 99533404 1001 86380 86390 1
533973 99533973 1001 86380 86390 1
534633 99534633 1001 86380 86390 1
534597 99534597 1001 86380 86390 1
534349 99534349 1001 86380 86390 1
534364 99534364 1001 86380 86390 1
534162 99534162 1001 86380 86390 1
534762 99534762 1001 86380 86390 1
535520 99535520 1001 86380 86390 1
535635 99535635 1001 86380 86390 1
536210 99536210 1001 86380 86390 1
536174 99536174 1001 86380 86390 1
536181 99536181 1001 86380 86390 1
536066 99536066 1001 86380 86390 1
535955 99535955 1001 86380 86390 1
535846 99535846 1001 86380 86390 1
535834 99535834 1001 86380 86390 1
536425 99536425 1001 86380 86390 1
536516 99536516 1001 86380 86390 1
536416 99536416 1001 86380 86390 1
536366 99536366 1001 86380 86390 1
536431 99536431 1001 86380 86390 1
536433 99536433 1001 86380 86390 1
536525 99536525 1001 86380 86390 1
536357 99536357 1001 86380 86390 1
537091 99537091 1001 86380 86390 1
536848 99536848 1001 86380 86390 1
536927 99536927 1001 86380 86390 1
536889 99536889 1001 86380 86390 1
536800 99536800 1001 86380 86390 1
537212 99537212 1001 86380 86390 1
537856 99537856 1001 86380 86390 1
537599 99537599 1001 86380 86390 1
537691 99537691 1001 86380 86390 1
537989 99537989 1001 86380 86390 1
538193 99538193 1001 86380 86390 1
538667 99538667 1001 86380 86390 1
538737 99538737 1001 86380 86390 1
538555 99538555 1001 86380 86390 1
538292 99538292 1001 86380 86390 1
538916 99538916 1001 86380 86390 1
538893 99538893 1001 86380 86390 1
538940 99538940 1001 86380 86390 1
539086 99539086 1001 86380 86390 1
539198 99539198 1001 86380 86390 1
539830 99539830 1001 86380 86390 1
540427 99540427 1001 86380 86390 1
540098 99540098 1001 86380 86390 1
540053 99540053 1001 86380 86390 1
540048 99540048 1001 86380 86390 1
541250 99541250 1001 86380 86390 1
540789 99540789 1001 86380 86390 1
540754 99540754 1001 86380 86390 1
540846 99540846 1001 86380 86390 1
540744 99540744 1001 86380 86390 1
541432 99541432 1001 86380 86390 1
541301 99541301 1001 86380 86390 1
541982 99541982 1001 86380 86390 1
542047 99542047 1001 86380 86390 1
541987 99541987 1001 86380 86390 1
541525 99541525 1001 86380 86390 1
542134 99542134 1001 86380 86390 1
542759 99542759 1001 86380 86390 1
542657 99542657 1001 86380 86390 1
542400 99542400 1001 86380 86390 1
543008 99543008 1001 86380 86390 1
543122 99543122 1001 86380 86390 1
543696 99543696 1001 86380 86390 1
543672 99543672 1001 86380 86390 1
543727 99543727 1001 86380 86390 1
543551 99543551 1001 86380 86390 1
543552 99543552 1001 86380 86390 1
543187 99543187 1001 86380 86390 1
543900 99543900 1001 86380 86390 1
543926 99543926 1001 86380 86390 1
544355 99544355 1001 86380 86390 1
544200 99544200 1001 86380 86390 1
544373 99544373 1001 86380 86390 1
544247 99544247 1001 86380 86390 1
544070 99544070 1001 86380 86390 1
544666 99544666 1001 86380 86390 1
407506 619 1001 81180 81717 1
436095 1160 1001 75180 75957 1
400504 99400504 1001 86380 86390 1
400709 99400709 1001 86380 86390 1
400825 99400825 1001 86380 86390 1
400933 99400933 1001 86380 86390 1
400830 99400830 1001 86380 86390 1
401119 99401119 1001 86380 86390 1
401176 99401176 1001 86380 86390 1
401937 99401937 1001 86380 86390 1
401896 99401896 1001 86380 86390 1
402325 99402325 1001 86380 86390 1
402527 99402527 1001 86380 86390 1
402684 99402684 1001 86380 86390 1
402586 99402586 1001 86380 86390 1
403032 99403032 1001 86380 86390 1
403306 99403306 1001 86380 86390 1
403513 99403513 1001 86380 86390 1
403886 99403886 1001 86380 86390 1
403995 99403995 1001 86380 86390 1
404066 99404066 1001 86380 86390 1
404408 99404408 1001 86380 86390 1
404625 99404625 1001 86380 86390 1
404790 99404790 1001 86380 86390 1
405446 99405446 1001 86380 86390 1
405580 99405580 1001 86380 86390 1
405714 99405714 1001 86380 86390 1
406209 99406209 1001 86380 86390 1
406501 99406501 1001 86380 86390 1
407465 99407465 1001 86380 86390 1
407471 99407471 1001 86380 86390 1
407744 99407744 1001 86380 86390 1
408119 99408119 1001 86380 86390 1
408375 99408375 1001 86380 86390 1
408681 99408681 1001 86380 86390 1
408830 99408830 1001 86380 86390 1
408778 99408778 1001 86380 86390 1
408997 99408997 1001 86380 86390 1
409055 99409055 1001 86380 86390 1
409102 99409102 1001 86380 86390 1
409659 99409659 1001 86380 86390 1
409792 99409792 1001 86380 86390 1
410283 99410283 1001 86380 86390 1
410646 99410646 1001 86380 86390 1
410764 99410764 1001 86380 86390 1
410789 99410789 1001 86380 86390 1
411148 99411148 1001 86380 86390 1
411267 99411267 1001 86380 86390 1
411344 99411344 1001 86380 86390 1
411415 99411415 1001 86380 86390 1
411456 99411456 1001 86380 86390 1
411904 99411904 1001 86380 86390 1
412387 99412387 1001 86380 86390 1
413327 99413327 1001 86380 86390 1
413416 99413416 1001 86380 86390 1
412694 99412694 1001 86380 86390 1
412701 99412701 1001 86380 86390 1
412537 99412537 1001 86380 86390 1
414065 99414065 1001 86380 86390 1
415005 99415005 1001 86380 86390 1
415275 99415275 1001 86380 86390 1
415131 99415131 1001 86380 86390 1
415670 99415670 1001 86380 86390 1
416697 99416697 1001 86380 86390 1
416678 99416678 1001 86380 86390 1
416843 99416843 1001 86380 86390 1
416891 99416891 1001 86380 86390 1
416749 99416749 1001 86380 86390 1
416096 99416096 1001 86380 86390 1
417308 99417308 1001 86380 86390 1
417186 99417186 1001 86380 86390 1
418557 99418557 1001 86380 86390 1
418178 99418178 1001 86380 86390 1
417853 99417853 1001 86380 86390 1
417926 99417926 1001 86380 86390 1
417884 99417884 1001 86380 86390 1
419207 99419207 1001 86380 86390 1
418887 99418887 1001 86380 86390 1
420381 99420381 1001 86380 86390 1
420063 99420063 1001 86380 86390 1
419913 99419913 1001 86380 86390 1
419946 99419946 1001 86380 86390 1
420468 99420468 1001 86380 86390 1
421673 99421673 1001 86380 86390 1
420895 99420895 1001 86380 86390 1
421222 99421222 1001 86380 86390 1
422452 99422452 1001 86380 86390 1
423520 99423520 1001 86380 86390 1
422598 99422598 1001 86380 86390 1
422877 99422877 1001 86380 86390 1
422822 99422822 1001 86380 86390 1
423958 99423958 1001 86380 86390 1
423858 99423858 1001 86380 86390 1
425148 99425148 1001 86380 86390 1
425181 99425181 1001 86380 86390 1
425036 99425036 1001 86380 86390 1
425043 99425043 1001 86380 86390 1
424603 99424603 1001 86380 86390 1
424813 99424813 1001 86380 86390 1
424374 99424374 1001 86380 86390 1
424523 99424523 1001 86380 86390 1
425631 99425631 1001 86380 86390 1
425611 99425611 1001 86380 86390 1
426729 99426729 1001 86380 86390 1
427115 99427115 1001 86380 86390 1
426787 99426787 1001 86380 86390 1
426326 99426326 1001 86380 86390 1
426491 99426491 1001 86380 86390 1
426066 99426066 1001 86380 86390 1
426206 99426206 1001 86380 86390 1
427388 99427388 1001 86380 86390 1
427356 99427356 1001 86380 86390 1
427251 99427251 1001 86380 86390 1
427133 99427133 1001 86380 86390 1
428586 99428586 1001 86380 86390 1
428373 99428373 1001 86380 86390 1
428189 99428189 1001 86380 86390 1
427584 99427584 1001 86380 86390 1
427596 99427596 1001 86380 86390 1
429028 99429028 1001 86380 86390 1
429263 99429263 1001 86380 86390 1
430533 99430533 1001 86380 86390 1
430497 99430497 1001 86380 86390 1
430482 99430482 1001 86380 86390 1
431716 99431716 1001 86380 86390 1
431957 99431957 1001 86380 86390 1
431323 99431323 1001 86380 86390 1
431178 99431178 1001 86380 86390 1
430875 99430875 1001 86380 86390 1
432120 99432120 1001 86380 86390 1
433550 99433550 1001 86380 86390 1
433260 99433260 1001 86380 86390 1
433043 99433043 1001 86380 86390 1
432928 99432928 1001 86380 86390 1
433754 99433754 1001 86380 86390 1
433843 99433843 1001 86380 86390 1
435233 99435233 1001 86380 86390 1
434790 99434790 1001 86380 86390 1
434451 99434451 1001 86380 86390 1
435457 99435457 1001 86380 86390 1
435926 99435926 1001 86380 86390 1
436166 99436166 1001 86380 86390 1
436078 99436078 1001 86380 86390 1
435967 99435967 1001 86380 86390 1
437170 99437170 1001 86380 86390 1
300015 99300015 1001 86380 86390 1
300619 99300619 1001 86380 86390 1
300471 99300471 1001 86380 86390 1
300328 99300328 1001 86380 86390 1
300381 99300381 1001 86380 86390 1
300486 99300486 1001 86380 86390 1
300512 99300512 1001 86380 86390 1
300134 99300134 1001 86380 86390 1
300112 99300112 1001 86380 86390 1
300179 99300179 1001 86380 86390 1
300258 99300258 1001 86380 86390 1
301468 99301468 1001 86380 86390 1
301457 99301457 1001 86380 86390 1
301489 99301489 1001 86380 86390 1
301272 99301272 1001 86380 86390 1
301261 99301261 1001 86380 86390 1
301211 99301211 1001 86380 86390 1
301147 99301147 1001 86380 86390 1
301316 99301316 1001 86380 86390 1
301291 99301291 1001 86380 86390 1
301319 99301319 1001 86380 86390 1
301256 99301256 1001 86380 86390 1
301017 99301017 1001 86380 86390 1
300971 99300971 1001 86380 86390 1
302203 99302203 1001 86380 86390 1
301980 99301980 1001 86380 86390 1
302490 99302490 1001 86380 86390 1
303040 99303040 1001 86380 86390 1
303015 99303015 1001 86380 86390 1
303157 99303157 1001 86380 86390 1
303172 99303172 1001 86380 86390 1
303124 99303124 1001 86380 86390 1
303010 99303010 1001 86380 86390 1
303025 99303025 1001 86380 86390 1
302949 99302949 1001 86380 86390 1
303002 99303002 1001 86380 86390 1
302873 99302873 1001 86380 86390 1
302731 99302731 1001 86380 86390 1
304008 99304008 1001 86380 86390 1
303910 99303910 1001 86380 86390 1
303762 99303762 1001 86380 86390 1
303804 99303804 1001 86380 86390 1
303741 99303741 1001 86380 86390 1
303609 99303609 1001 86380 86390 1
303611 99303611 1001 86380 86390 1
303469 99303469 1001 86380 86390 1
303423 99303423 1001 86380 86390 1
303579 99303579 1001 86380 86390 1
304692 99304692 1001 86380 86390 1
304786 99304786 1001 86380 86390 1
304802 99304802 1001 86380 86390 1
304842 99304842 1001 86380 86390 1
304583 99304583 1001 86380 86390 1
304533 99304533 1001 86380 86390 1
304282 99304282 1001 86380 86390 1
305039 99305039 1001 86380 86390 1
304914 99304914 1001 86380 86390 1
304984 99304984 1001 86380 86390 1
305569 99305569 1001 86380 86390 1
305679 99305679 1001 86380 86390 1
305555 99305555 1001 86380 86390 1
305444 99305444 1001 86380 86390 1
305348 99305348 1001 86380 86390 1
305361 99305361 1001 86380 86390 1
305078 99305078 1001 86380 86390 1
305148 99305148 1001 86380 86390 1
500148 99500148 1001 86380 86390 1
500705 99500705 1001 86380 86390 1
500257 99500257 1001 86380 86390 1
501606 99501606 1001 86380 86390 1
501372 99501372 1001 86380 86390 1
501388 99501388 1001 86380 86390 1
501652 99501652 1001 86380 86390 1
501719 99501719 1001 86380 86390 1
501674 99501674 1001 86380 86390 1
501648 99501648 1001 86380 86390 1
502190 99502190 1001 86380 86390 1
502077 99502077 1001 86380 86390 1
502621 99502621 1001 86380 86390 1
502575 99502575 1001 86380 86390 1
503095 99503095 1001 86380 86390 1
502940 99502940 1001 86380 86390 1
503083 99503083 1001 86380 86390 1
502800 99502800 1001 86380 86390 1
502866 99502866 1001 86380 86390 1
504044 99504044 1001 86380 86390 1
503732 99503732 1001 86380 86390 1
503678 99503678 1001 86380 86390 1
503695 99503695 1001 86380 86390 1
503657 99503657 1001 86380 86390 1
504120 99504120 1001 86380 86390 1
504161 99504161 1001 86380 86390 1
504786 99504786 1001 86380 86390 1
504702 99504702 1001 86380 86390 1
504549 99504549 1001 86380 86390 1
504540 99504540 1001 86380 86390 1
505122 99505122 1001 86380 86390 1
505733 99505733 1001 86380 86390 1
505632 99505632 1001 86380 86390 1
505658 99505658 1001 86380 86390 1
505258 99505258 1001 86380 86390 1
506519 99506519 1001 86380 86390 1
506458 99506458 1001 86380 86390 1
506408 99506408 1001 86380 86390 1
505982 99505982 1001 86380 86390 1
506140 99506140 1001 86380 86390 1
506141 99506141 1001 86380 86390 1
505998 99505998 1001 86380 86390 1
506065 99506065 1001 86380 86390 1
506705 99506705 1001 86380 86390 1
507334 99507334 1001 86380 86390 1
507378 99507378 1001 86380 86390 1
507152 99507152 1001 86380 86390 1
507167 99507167 1001 86380 86390 1
506866 99506866 1001 86380 86390 1
506989 99506989 1001 86380 86390 1
506954 99506954 1001 86380 86390 1
507428 99507428 1001 86380 86390 1
508050 99508050 1001 86380 86390 1
508153 99508153 1001 86380 86390 1
508064 99508064 1001 86380 86390 1
508026 99508026 1001 86380 86390 1
507963 99507963 1001 86380 86390 1
507814 99507814 1001 86380 86390 1
507807 99507807 1001 86380 86390 1
508357 99508357 1001 86380 86390 1
508332 99508332 1001 86380 86390 1
508807 99508807 1001 86380 86390 1
508509 99508509 1001 86380 86390 1
508499 99508499 1001 86380 86390 1
509183 99509183 1001 86380 86390 1
509750 99509750 1001 86380 86390 1
509886 99509886 1001 86380 86390 1
509482 99509482 1001 86380 86390 1
509964 99509964 1001 86380 86390 1
510672 99510672 1001 86380 86390 1
510623 99510623 1001 86380 86390 1
510323 99510323 1001 86380 86390 1
510159 99510159 1001 86380 86390 1
510108 99510108 1001 86380 86390 1
510204 99510204 1001 86380 86390 1
511376 99511376 1001 86380 86390 1
511251 99511251 1001 86380 86390 1
510985 99510985 1001 86380 86390 1
510936 99510936 1001 86380 86390 1
511725 99511725 1001 86380 86390 1
512349 99512349 1001 86380 86390 1
512266 99512266 1001 86380 86390 1
512193 99512193 1001 86380 86390 1
512219 99512219 1001 86380 86390 1
512182 99512182 1001 86380 86390 1
512285 99512285 1001 86380 86390 1
512324 99512324 1001 86380 86390 1
512023 99512023 1001 86380 86390 1
512001 99512001 1001 86380 86390 1
511953 99511953 1001 86380 86390 1
512389 99512389 1001 86380 86390 1
512582 99512582 1001 86380 86390 1
513204 99513204 1001 86380 86390 1
513078 99513078 1001 86380 86390 1
512861 99512861 1001 86380 86390 1
512853 99512853 1001 86380 86390 1
512830 99512830 1001 86380 86390 1
512644 99512644 1001 86380 86390 1
513308 99513308 1001 86380 86390 1
513376 99513376 1001 86380 86390 1
513209 99513209 1001 86380 86390 1
513699 99513699 1001 86380 86390 1
513803 99513803 1001 86380 86390 1
513715 99513715 1001 86380 86390 1
513707 99513707 1001 86380 86390 1
513438 99513438 1001 86380 86390 1
514099 99514099 1001 86380 86390 1
514075 99514075 1001 86380 86390 1
514694 99514694 1001 86380 86390 1
514612 99514612 1001 86380 86390 1
514440 99514440 1001 86380 86390 1
514861 99514861 1001 86380 86390 1
515682 99515682 1001 86380 86390 1
515595 99515595 1001 86380 86390 1
515526 99515526 1001 86380 86390 1
515350 99515350 1001 86380 86390 1
515419 99515419 1001 86380 86390 1
515198 99515198 1001 86380 86390 1
515083 99515083 1001 86380 86390 1
516358 99516358 1001 86380 86390 1
516384 99516384 1001 86380 86390 1
516341 99516341 1001 86380 86390 1
516280 99516280 1001 86380 86390 1
516212 99516212 1001 86380 86390 1
516042 99516042 1001 86380 86390 1
517174 99517174 1001 86380 86390 1
517232 99517232 1001 86380 86390 1
516939 99516939 1001 86380 86390 1
516871 99516871 1001 86380 86390 1
516876 99516876 1001 86380 86390 1
517428 99517428 1001 86380 86390 1
517381 99517381 1001 86380 86390 1
518060 99518060 1001 86380 86390 1
518077 99518077 1001 86380 86390 1
517830 99517830 1001 86380 86390 1
517935 99517935 1001 86380 86390 1
518898 99518898 1001 86380 86390 1
518950 99518950 1001 86380 86390 1
518778 99518778 1001 86380 86390 1
518552 99518552 1001 86380 86390 1
519496 99519496 1001 86380 86390 1
519602 99519602 1001 86380 86390 1
519565 99519565 1001 86380 86390 1
519297 99519297 1001 86380 86390 1
519354 99519354 1001 86380 86390 1
519393 99519393 1001 86380 86390 1
519386 99519386 1001 86380 86390 1
520266 99520266 1001 86380 86390 1
520191 99520191 1001 86380 86390 1
520195 99520195 1001 86380 86390 1
520183 99520183 1001 86380 86390 1
520737 99520737 1001 86380 86390 1
521298 99521298 1001 86380 86390 1
521188 99521188 1001 86380 86390 1
521256 99521256 1001 86380 86390 1
520865 99520865 1001 86380 86390 1
520879 99520879 1001 86380 86390 1
521050 99521050 1001 86380 86390 1
521511 99521511 1001 86380 86390 1
522255 99522255 1001 86380 86390 1
522140 99522140 1001 86380 86390 1
522169 99522169 1001 86380 86390 1
522213 99522213 1001 86380 86390 1
522065 99522065 1001 86380 86390 1
521940 99521940 1001 86380 86390 1
521904 99521904 1001 86380 86390 1
521872 99521872 1001 86380 86390 1
521743 99521743 1001 86380 86390 1
522356 99522356 1001 86380 86390 1
522435 99522435 1001 86380 86390 1
523097 99523097 1001 86380 86390 1
522933 99522933 1001 86380 86390 1
523038 99523038 1001 86380 86390 1
522785 99522785 1001 86380 86390 1
522794 99522794 1001 86380 86390 1
523174 99523174 1001 86380 86390 1
523874 99523874 1001 86380 86390 1
523739 99523739 1001 86380 86390 1
523534 99523534 1001 86380 86390 1
523569 99523569 1001 86380 86390 1
523332 99523332 1001 86380 86390 1
523452 99523452 1001 86380 86390 1
523956 99523956 1001 86380 86390 1
524737 99524737 1001 86380 86390 1
524682 99524682 1001 86380 86390 1
524574 99524574 1001 86380 86390 1
524425 99524425 1001 86380 86390 1
524442 99524442 1001 86380 86390 1
524547 99524547 1001 86380 86390 1
524561 99524561 1001 86380 86390 1
524155 99524155 1001 86380 86390 1
524172 99524172 1001 86380 86390 1
524876 99524876 1001 86380 86390 1
524777 99524777 1001 86380 86390 1
524959 99524959 1001 86380 86390 1
524947 99524947 1001 86380 86390 1
525459 99525459 1001 86380 86390 1
525356 99525356 1001 86380 86390 1
525134 99525134 1001 86380 86390 1
525148 99525148 1001 86380 86390 1
525686 99525686 1001 86380 86390 1
526347 99526347 1001 86380 86390 1
526116 99526116 1001 86380 86390 1
526196 99526196 1001 86380 86390 1
525958 99525958 1001 86380 86390 1
525803 99525803 1001 86380 86390 1
525832 99525832 1001 86380 86390 1
525975 99525975 1001 86380 86390 1
525860 99525860 1001 86380 86390 1
526616 99526616 1001 86380 86390 1
527219 99527219 1001 86380 86390 1
527074 99527074 1001 86380 86390 1
526898 99526898 1001 86380 86390 1
526660 99526660 1001 86380 86390 1
527376 99527376 1001 86380 86390 1
527282 99527282 1001 86380 86390 1
527978 99527978 1001 86380 86390 1
527836 99527836 1001 86380 86390 1
527862 99527862 1001 86380 86390 1
527826 99527826 1001 86380 86390 1
527490 99527490 1001 86380 86390 1
528832 99528832 1001 86380 86390 1
528679 99528679 1001 86380 86390 1
528345 99528345 1001 86380 86390 1
528474 99528474 1001 86380 86390 1
528287 99528287 1001 86380 86390 1
528341 99528341 1001 86380 86390 1
528407 99528407 1001 86380 86390 1
528409 99528409 1001 86380 86390 1
529007 99529007 1001 86380 86390 1
529570 99529570 1001 86380 86390 1
529852 99529852 1001 86380 86390 1
530496 99530496 1001 86380 86390 1
530220 99530220 1001 86380 86390 1
530238 99530238 1001 86380 86390 1
529985 99529985 1001 86380 86390 1
529987 99529987 1001 86380 86390 1
530113 99530113 1001 86380 86390 1
531228 99531228 1001 86380 86390 1
531286 99531286 1001 86380 86390 1
530971 99530971 1001 86380 86390 1
530976 99530976 1001 86380 86390 1
530977 99530977 1001 86380 86390 1
530841 99530841 1001 86380 86390 1
530921 99530921 1001 86380 86390 1
530805 99530805 1001 86380 86390 1
530872 99530872 1001 86380 86390 1
531454 99531454 1001 86380 86390 1
531562 99531562 1001 86380 86390 1
531395 99531395 1001 86380 86390 1
531542 99531542 1001 86380 86390 1
531795 99531795 1001 86380 86390 1
531970 99531970 1001 86380 86390 1
532320 99532320 1001 86380 86390 1
533029 99533029 1001 86380 86390 1
532889 99532889 1001 86380 86390 1
532716 99532716 1001 86380 86390 1
532531 99532531 1001 86380 86390 1
533124 99533124 1001 86380 86390 1
533668 99533668 1001 86380 86390 1
533320 99533320 1001 86380 86390 1
533993 99533993 1001 86380 86390 1
534391 99534391 1001 86380 86390 1
534342 99534342 1001 86380 86390 1
534127 99534127 1001 86380 86390 1
534864 99534864 1001 86380 86390 1
534735 99534735 1001 86380 86390 1
534878 99534878 1001 86380 86390 1
535360 99535360 1001 86380 86390 1
535431 99535431 1001 86380 86390 1
535182 99535182 1001 86380 86390 1
535158 99535158 1001 86380 86390 1
535010 99535010 1001 86380 86390 1
535069 99535069 1001 86380 86390 1
535599 99535599 1001 86380 86390 1
536196 99536196 1001 86380 86390 1
536204 99536204 1001 86380 86390 1
536329 99536329 1001 86380 86390 1
536094 99536094 1001 86380 86390 1
535972 99535972 1001 86380 86390 1
535773 99535773 1001 86380 86390 1
535856 99535856 1001 86380 86390 1
536421 99536421 1001 86380 86390 1
537112 99537112 1001 86380 86390 1
537037 99537037 1001 86380 86390 1
536974 99536974 1001 86380 86390 1
536964 99536964 1001 86380 86390 1
536585 99536585 1001 86380 86390 1
536745 99536745 1001 86380 86390 1
536553 99536553 1001 86380 86390 1
537213 99537213 1001 86380 86390 1
537942 99537942 1001 86380 86390 1
537410 99537410 1001 86380 86390 1
538389 99538389 1001 86380 86390 1
538390 99538390 1001 86380 86390 1
538291 99538291 1001 86380 86390 1
538267 99538267 1001 86380 86390 1
538904 99538904 1001 86380 86390 1
538874 99538874 1001 86380 86390 1
539017 99539017 1001 86380 86390 1
539633 99539633 1001 86380 86390 1
539232 99539232 1001 86380 86390 1
539114 99539114 1001 86380 86390 1
539131 99539131 1001 86380 86390 1
539109 99539109 1001 86380 86390 1
539787 99539787 1001 86380 86390 1
540324 99540324 1001 86380 86390 1
539992 99539992 1001 86380 86390 1
540672 99540672 1001 86380 86390 1
540505 99540505 1001 86380 86390 1
540638 99540638 1001 86380 86390 1
541245 99541245 1001 86380 86390 1
540951 99540951 1001 86380 86390 1
542051 99542051 1001 86380 86390 1
542142 99542142 1001 86380 86390 1
542137 99542137 1001 86380 86390 1
542241 99542241 1001 86380 86390 1
542921 99542921 1001 86380 86390 1
542559 99542559 1001 86380 86390 1
542495 99542495 1001 86380 86390 1
542503 99542503 1001 86380 86390 1
542439 99542439 1001 86380 86390 1
543743 99543743 1001 86380 86390 1
543688 99543688 1001 86380 86390 1
543553 99543553 1001 86380 86390 1
543228 99543228 1001 86380 86390 1
543306 99543306 1001 86380 86390 1
543206 99543206 1001 86380 86390 1
544553 99544553 1001 86380 86390 1
544274 99544274 1001 86380 86390 1
400122 99400122 1001 86380 86390 1
400227 99400227 1001 86380 86390 1
400594 99400594 1001 86380 86390 1
401007 99401007 1001 86380 86390 1
401284 99401284 1001 86380 86390 1
401505 99401505 1001 86380 86390 1
401581 99401581 1001 86380 86390 1
402498 99402498 1001 86380 86390 1
402763 99402763 1001 86380 86390 1
402865 99402865 1001 86380 86390 1
402958 99402958 1001 86380 86390 1
402892 99402892 1001 86380 86390 1
403004 99403004 1001 86380 86390 1
403121 99403121 1001 86380 86390 1
403991 99403991 1001 86380 86390 1
404177 99404177 1001 86380 86390 1
404471 99404471 1001 86380 86390 1
404455 99404455 1001 86380 86390 1
404528 99404528 1001 86380 86390 1
404629 99404629 1001 86380 86390 1
405064 99405064 1001 86380 86390 1
405576 99405576 1001 86380 86390 1
405948 99405948 1001 86380 86390 1
406272 99406272 1001 86380 86390 1
406589 99406589 1001 86380 86390 1
406944 99406944 1001 86380 86390 1
407298 99407298 1001 86380 86390 1
407518 99407518 1001 86380 86390 1
407548 99407548 1001 86380 86390 1
407459 99407459 1001 86380 86390 1
407741 99407741 1001 86380 86390 1
408340 99408340 1001 86380 86390 1
408493 99408493 1001 86380 86390 1
408869 99408869 1001 86380 86390 1
409256 99409256 1001 86380 86390 1
409217 99409217 1001 86380 86390 1
410084 99410084 1001 86380 86390 1
410390 99410390 1001 86380 86390 1
410855 99410855 1001 86380 86390 1
411498 99411498 1001 86380 86390 1
413546 99413546 1001 86380 86390 1
412964 99412964 1001 86380 86390 1
412948 99412948 1001 86380 86390 1
412483 99412483 1001 86380 86390 1
413845 99413845 1001 86380 86390 1
415307 99415307 1001 86380 86390 1
414797 99414797 1001 86380 86390 1
414593 99414593 1001 86380 86390 1
414640 99414640 1001 86380 86390 1
414311 99414311 1001 86380 86390 1
414132 99414132 1001 86380 86390 1
414174 99414174 1001 86380 86390 1
416703 99416703 1001 86380 86390 1
416745 99416745 1001 86380 86390 1
416977 99416977 1001 86380 86390 1
416555 99416555 1001 86380 86390 1
416301 99416301 1001 86380 86390 1
416423 99416423 1001 86380 86390 1
417112 99417112 1001 86380 86390 1
417307 99417307 1001 86380 86390 1
418706 99418706 1001 86380 86390 1
418091 99418091 1001 86380 86390 1
418211 99418211 1001 86380 86390 1
418295 99418295 1001 86380 86390 1
417874 99417874 1001 86380 86390 1
418016 99418016 1001 86380 86390 1
417815 99417815 1001 86380 86390 1
419206 99419206 1001 86380 86390 1
418950 99418950 1001 86380 86390 1
420161 99420161 1001 86380 86390 1
419971 99419971 1001 86380 86390 1
419919 99419919 1001 86380 86390 1
419368 99419368 1001 86380 86390 1
420847 99420847 1001 86380 86390 1
421096 99421096 1001 86380 86390 1
422143 99422143 1001 86380 86390 1
422344 99422344 1001 86380 86390 1
422522 99422522 1001 86380 86390 1
422430 99422430 1001 86380 86390 1
422186 99422186 1001 86380 86390 1
423365 99423365 1001 86380 86390 1
422944 99422944 1001 86380 86390 1
422555 99422555 1001 86380 86390 1
423819 99423819 1001 86380 86390 1
424012 99424012 1001 86380 86390 1
424780 99424780 1001 86380 86390 1
424727 99424727 1001 86380 86390 1
424846 99424846 1001 86380 86390 1
424314 99424314 1001 86380 86390 1
424341 99424341 1001 86380 86390 1
424345 99424345 1001 86380 86390 1
424401 99424401 1001 86380 86390 1
425670 99425670 1001 86380 86390 1
426894 99426894 1001 86380 86390 1
426844 99426844 1001 86380 86390 1
426646 99426646 1001 86380 86390 1
426290 99426290 1001 86380 86390 1
425834 99425834 1001 86380 86390 1
426253 99426253 1001 86380 86390 1
426196 99426196 1001 86380 86390 1
426274 99426274 1001 86380 86390 1
427359 99427359 1001 86380 86390 1
428632 99428632 1001 86380 86390 1
428473 99428473 1001 86380 86390 1
428041 99428041 1001 86380 86390 1
428218 99428218 1001 86380 86390 1
428072 99428072 1001 86380 86390 1
427993 99427993 1001 86380 86390 1
427897 99427897 1001 86380 86390 1
427569 99427569 1001 86380 86390 1
429098 99429098 1001 86380 86390 1
428767 99428767 1001 86380 86390 1
428795 99428795 1001 86380 86390 1
429013 99429013 1001 86380 86390 1
430001 99430001 1001 86380 86390 1
429574 99429574 1001 86380 86390 1
429677 99429677 1001 86380 86390 1
429237 99429237 1001 86380 86390 1
431736 99431736 1001 86380 86390 1
431984 99431984 1001 86380 86390 1
431751 99431751 1001 86380 86390 1
431868 99431868 1001 86380 86390 1
432032 99432032 1001 86380 86390 1
431480 99431480 1001 86380 86390 1
431327 99431327 1001 86380 86390 1
430926 99430926 1001 86380 86390 1
431051 99431051 1001 86380 86390 1
431191 99431191 1001 86380 86390 1
432221 99432221 1001 86380 86390 1
433430 99433430 1001 86380 86390 1
433028 99433028 1001 86380 86390 1
432565 99432565 1001 86380 86390 1
433750 99433750 1001 86380 86390 1
434080 99434080 1001 86380 86390 1
434620 99434620 1001 86380 86390 1
434896 99434896 1001 86380 86390 1
434867 99434867 1001 86380 86390 1
435840 99435840 1001 86380 86390 1
437024 99437024 1001 86380 86390 1
437090 99437090 1001 86380 86390 1
436559 99436559 1001 86380 86390 1
435982 99435982 1001 86380 86390 1
437342 99437342 1001 86380 86390 1
300529 99300529 1001 86380 86390 1
300580 99300580 1001 86380 86390 1
300674 99300674 1001 86380 86390 1
300598 99300598 1001 86380 86390 1
300349 99300349 1001 86380 86390 1
301492 99301492 1001 86380 86390 1
301498 99301498 1001 86380 86390 1
301287 99301287 1001 86380 86390 1
301268 99301268 1001 86380 86390 1
301120 99301120 1001 86380 86390 1
301007 99301007 1001 86380 86390 1
301644 99301644 1001 86380 86390 1
301600 99301600 1001 86380 86390 1
302334 99302334 1001 86380 86390 1
302337 99302337 1001 86380 86390 1
302264 99302264 1001 86380 86390 1
301981 99301981 1001 86380 86390 1
302043 99302043 1001 86380 86390 1
301894 99301894 1001 86380 86390 1
301926 99301926 1001 86380 86390 1
302573 99302573 1001 86380 86390 1
302524 99302524 1001 86380 86390 1
303179 99303179 1001 86380 86390 1
303062 99303062 1001 86380 86390 1
302941 99302941 1001 86380 86390 1
302805 99302805 1001 86380 86390 1
302611 99302611 1001 86380 86390 1
302652 99302652 1001 86380 86390 1
303541 99303541 1001 86380 86390 1
303425 99303425 1001 86380 86390 1
303427 99303427 1001 86380 86390 1
304070 99304070 1001 86380 86390 1
304229 99304229 1001 86380 86390 1
304076 99304076 1001 86380 86390 1
304168 99304168 1001 86380 86390 1
304839 99304839 1001 86380 86390 1
304778 99304778 1001 86380 86390 1
304496 99304496 1001 86380 86390 1
304277 99304277 1001 86380 86390 1
304424 99304424 1001 86380 86390 1
304351 99304351 1001 86380 86390 1
305037 99305037 1001 86380 86390 1
305048 99305048 1001 86380 86390 1
305508 99305508 1001 86380 86390 1
305663 99305663 1001 86380 86390 1
305339 99305339 1001 86380 86390 1
305115 99305115 1001 86380 86390 1
500021 99500021 1001 86380 86390 1
500646 99500646 1001 86380 86390 1
500772 99500772 1001 86380 86390 1
500504 99500504 1001 86380 86390 1
500542 99500542 1001 86380 86390 1
500355 99500355 1001 86380 86390 1
500849 99500849 1001 86380 86390 1
500878 99500878 1001 86380 86390 1
500835 99500835 1001 86380 86390 1
501252 99501252 1001 86380 86390 1
501391 99501391 1001 86380 86390 1
501263 99501263 1001 86380 86390 1
501205 99501205 1001 86380 86390 1
501128 99501128 1001 86380 86390 1
501040 99501040 1001 86380 86390 1
501082 99501082 1001 86380 86390 1
501743 99501743 1001 86380 86390 1
502067 99502067 1001 86380 86390 1
502056 99502056 1001 86380 86390 1
502015 99502015 1001 86380 86390 1
501944 99501944 1001 86380 86390 1
501933 99501933 1001 86380 86390 1
502476 99502476 1001 86380 86390 1
502991 99502991 1001 86380 86390 1
503356 99503356 1001 86380 86390 1
503443 99503443 1001 86380 86390 1
503837 99503837 1001 86380 86390 1
503523 99503523 1001 86380 86390 1
503643 99503643 1001 86380 86390 1
503662 99503662 1001 86380 86390 1
503651 99503651 1001 86380 86390 1
504260 99504260 1001 86380 86390 1
504367 99504367 1001 86380 86390 1
505107 99505107 1001 86380 86390 1
505708 99505708 1001 86380 86390 1
505619 99505619 1001 86380 86390 1
505684 99505684 1001 86380 86390 1
505687 99505687 1001 86380 86390 1
505600 99505600 1001 86380 86390 1
505318 99505318 1001 86380 86390 1
505282 99505282 1001 86380 86390 1
505259 99505259 1001 86380 86390 1
505170 99505170 1001 86380 86390 1
505971 99505971 1001 86380 86390 1
506079 99506079 1001 86380 86390 1
507319 99507319 1001 86380 86390 1
507253 99507253 1001 86380 86390 1
507292 99507292 1001 86380 86390 1
507028 99507028 1001 86380 86390 1
507215 99507215 1001 86380 86390 1
506971 99506971 1001 86380 86390 1
506922 99506922 1001 86380 86390 1
507611 99507611 1001 86380 86390 1
508110 99508110 1001 86380 86390 1
508166 99508166 1001 86380 86390 1
507642 99507642 1001 86380 86390 1
507685 99507685 1001 86380 86390 1
508336 99508336 1001 86380 86390 1
508294 99508294 1001 86380 86390 1
509039 99509039 1001 86380 86390 1
509074 99509074 1001 86380 86390 1
508950 99508950 1001 86380 86390 1
509035 99509035 1001 86380 86390 1
508863 99508863 1001 86380 86390 1
508851 99508851 1001 86380 86390 1
508788 99508788 1001 86380 86390 1
508553 99508553 1001 86380 86390 1
508569 99508569 1001 86380 86390 1
509805 99509805 1001 86380 86390 1
509684 99509684 1001 86380 86390 1
509293 99509293 1001 86380 86390 1
509303 99509303 1001 86380 86390 1
510014 99510014 1001 86380 86390 1
509983 99509983 1001 86380 86390 1
510009 99510009 1001 86380 86390 1
509907 99509907 1001 86380 86390 1
509973 99509973 1001 86380 86390 1
510077 99510077 1001 86380 86390 1
510614 99510614 1001 86380 86390 1
510380 99510380 1001 86380 86390 1
510328 99510328 1001 86380 86390 1
510396 99510396 1001 86380 86390 1
510436 99510436 1001 86380 86390 1
510403 99510403 1001 86380 86390 1
510130 99510130 1001 86380 86390 1
510845 99510845 1001 86380 86390 1
510838 99510838 1001 86380 86390 1
511398 99511398 1001 86380 86390 1
511353 99511353 1001 86380 86390 1
511469 99511469 1001 86380 86390 1
511180 99511180 1001 86380 86390 1
511175 99511175 1001 86380 86390 1
511134 99511134 1001 86380 86390 1
512316 99512316 1001 86380 86390 1
512241 99512241 1001 86380 86390 1
512026 99512026 1001 86380 86390 1
511827 99511827 1001 86380 86390 1
511815 99511815 1001 86380 86390 1
511770 99511770 1001 86380 86390 1
512473 99512473 1001 86380 86390 1
512576 99512576 1001 86380 86390 1
513155 99513155 1001 86380 86390 1
513072 99513072 1001 86380 86390 1
512886 99512886 1001 86380 86390 1
512874 99512874 1001 86380 86390 1
512796 99512796 1001 86380 86390 1
512921 99512921 1001 86380 86390 1
513904 99513904 1001 86380 86390 1
513819 99513819 1001 86380 86390 1
513755 99513755 1001 86380 86390 1
513628 99513628 1001 86380 86390 1
513453 99513453 1001 86380 86390 1
513545 99513545 1001 86380 86390 1
513460 99513460 1001 86380 86390 1
514202 99514202 1001 86380 86390 1
514690 99514690 1001 86380 86390 1
514501 99514501 1001 86380 86390 1
514619 99514619 1001 86380 86390 1
514568 99514568 1001 86380 86390 1
514508 99514508 1001 86380 86390 1
514255 99514255 1001 86380 86390 1
514348 99514348 1001 86380 86390 1
515058 99515058 1001 86380 86390 1
515580 99515580 1001 86380 86390 1
515619 99515619 1001 86380 86390 1
515502 99515502 1001 86380 86390 1
515405 99515405 1001 86380 86390 1
515395 99515395 1001 86380 86390 1
515078 99515078 1001 86380 86390 1
515145 99515145 1001 86380 86390 1
516447 99516447 1001 86380 86390 1
516411 99516411 1001 86380 86390 1
516412 99516412 1001 86380 86390 1
516612 99516612 1001 86380 86390 1
516711 99516711 1001 86380 86390 1
517317 99517317 1001 86380 86390 1
517319 99517319 1001 86380 86390 1
517245 99517245 1001 86380 86390 1
516995 99516995 1001 86380 86390 1
517035 99517035 1001 86380 86390 1
516754 99516754 1001 86380 86390 1
516899 99516899 1001 86380 86390 1
516718 99516718 1001 86380 86390 1
517410 99517410 1001 86380 86390 1
517520 99517520 1001 86380 86390 1
518022 99518022 1001 86380 86390 1
517990 99517990 1001 86380 86390 1
518109 99518109 1001 86380 86390 1
518006 99518006 1001 86380 86390 1
517922 99517922 1001 86380 86390 1
517952 99517952 1001 86380 86390 1
517643 99517643 1001 86380 86390 1
518340 99518340 1001 86380 86390 1
518576 99518576 1001 86380 86390 1
518586 99518586 1001 86380 86390 1
519086 99519086 1001 86380 86390 1
519504 99519504 1001 86380 86390 1
519365 99519365 1001 86380 86390 1
519265 99519265 1001 86380 86390 1
519317 99519317 1001 86380 86390 1
519256 99519256 1001 86380 86390 1
519980 99519980 1001 86380 86390 1
520493 99520493 1001 86380 86390 1
520403 99520403 1001 86380 86390 1
520110 99520110 1001 86380 86390 1
520053 99520053 1001 86380 86390 1
520781 99520781 1001 86380 86390 1
520658 99520658 1001 86380 86390 1
521077 99521077 1001 86380 86390 1
521524 99521524 1001 86380 86390 1
521628 99521628 1001 86380 86390 1
522155 99522155 1001 86380 86390 1
522225 99522225 1001 86380 86390 1
521933 99521933 1001 86380 86390 1
521689 99521689 1001 86380 86390 1
521703 99521703 1001 86380 86390 1
522331 99522331 1001 86380 86390 1
522398 99522398 1001 86380 86390 1
522353 99522353 1001 86380 86390 1
523118 99523118 1001 86380 86390 1
523033 99523033 1001 86380 86390 1
523075 99523075 1001 86380 86390 1
522924 99522924 1001 86380 86390 1
522757 99522757 1001 86380 86390 1
522746 99522746 1001 86380 86390 1
522740 99522740 1001 86380 86390 1
522899 99522899 1001 86380 86390 1
522618 99522618 1001 86380 86390 1
522532 99522532 1001 86380 86390 1
523806 99523806 1001 86380 86390 1
523763 99523763 1001 86380 86390 1
523600 99523600 1001 86380 86390 1
523405 99523405 1001 86380 86390 1
524086 99524086 1001 86380 86390 1
524694 99524694 1001 86380 86390 1
524625 99524625 1001 86380 86390 1
524462 99524462 1001 86380 86390 1
524332 99524332 1001 86380 86390 1
524296 99524296 1001 86380 86390 1
524274 99524274 1001 86380 86390 1
524819 99524819 1001 86380 86390 1
524900 99524900 1001 86380 86390 1
525552 99525552 1001 86380 86390 1
525289 99525289 1001 86380 86390 1
525049 99525049 1001 86380 86390 1
525013 99525013 1001 86380 86390 1
525724 99525724 1001 86380 86390 1
525781 99525781 1001 86380 86390 1
525692 99525692 1001 86380 86390 1
525722 99525722 1001 86380 86390 1
526309 99526309 1001 86380 86390 1
526057 99526057 1001 86380 86390 1
525847 99525847 1001 86380 86390 1
526002 99526002 1001 86380 86390 1
525862 99525862 1001 86380 86390 1
526584 99526584 1001 86380 86390 1
526547 99526547 1001 86380 86390 1
526587 99526587 1001 86380 86390 1
527214 99527214 1001 86380 86390 1
526970 99526970 1001 86380 86390 1
526703 99526703 1001 86380 86390 1
527312 99527312 1001 86380 86390 1
527959 99527959 1001 86380 86390 1
527961 99527961 1001 86380 86390 1
527928 99527928 1001 86380 86390 1
527956 99527956 1001 86380 86390 1
528066 99528066 1001 86380 86390 1
527733 99527733 1001 86380 86390 1
527772 99527772 1001 86380 86390 1
527591 99527591 1001 86380 86390 1
528233 99528233 1001 86380 86390 1
528094 99528094 1001 86380 86390 1
528672 99528672 1001 86380 86390 1
528469 99528469 1001 86380 86390 1
529046 99529046 1001 86380 86390 1
528907 99528907 1001 86380 86390 1
528922 99528922 1001 86380 86390 1
529239 99529239 1001 86380 86390 1
529219 99529219 1001 86380 86390 1
529729 99529729 1001 86380 86390 1
529744 99529744 1001 86380 86390 1
529928 99529928 1001 86380 86390 1
529840 99529840 1001 86380 86390 1
530304 99530304 1001 86380 86390 1
530345 99530345 1001 86380 86390 1
530242 99530242 1001 86380 86390 1
530063 99530063 1001 86380 86390 1
530128 99530128 1001 86380 86390 1
529948 99529948 1001 86380 86390 1
530690 99530690 1001 86380 86390 1
530705 99530705 1001 86380 86390 1
531260 99531260 1001 86380 86390 1
531476 99531476 1001 86380 86390 1
532039 99532039 1001 86380 86390 1
532148 99532148 1001 86380 86390 1
532037 99532037 1001 86380 86390 1
531955 99531955 1001 86380 86390 1
531743 99531743 1001 86380 86390 1
532893 99532893 1001 86380 86390 1
532926 99532926 1001 86380 86390 1
532728 99532728 1001 86380 86390 1
532490 99532490 1001 86380 86390 1
532441 99532441 1001 86380 86390 1
532460 99532460 1001 86380 86390 1
532487 99532487 1001 86380 86390 1
532526 99532526 1001 86380 86390 1
533159 99533159 1001 86380 86390 1
533506 99533506 1001 86380 86390 1
533316 99533316 1001 86380 86390 1
533368 99533368 1001 86380 86390 1
533386 99533386 1001 86380 86390 1
533245 99533245 1001 86380 86390 1
533981 99533981 1001 86380 86390 1
533969 99533969 1001 86380 86390 1
533879 99533879 1001 86380 86390 1
534519 99534519 1001 86380 86390 1
534663 99534663 1001 86380 86390 1
534343 99534343 1001 86380 86390 1
534396 99534396 1001 86380 86390 1
534104 99534104 1001 86380 86390 1
534195 99534195 1001 86380 86390 1
534209 99534209 1001 86380 86390 1
534726 99534726 1001 86380 86390 1
534808 99534808 1001 86380 86390 1
535108 99535108 1001 86380 86390 1
535663 99535663 1001 86380 86390 1
535708 99535708 1001 86380 86390 1
535683 99535683 1001 86380 86390 1
536070 99536070 1001 86380 86390 1
535795 99535795 1001 86380 86390 1
535837 99535837 1001 86380 86390 1
535761 99535761 1001 86380 86390 1
535905 99535905 1001 86380 86390 1
536369 99536369 1001 86380 86390 1
537161 99537161 1001 86380 86390 1
537132 99537132 1001 86380 86390 1
537015 99537015 1001 86380 86390 1
536863 99536863 1001 86380 86390 1
537307 99537307 1001 86380 86390 1
537243 99537243 1001 86380 86390 1
537879 99537879 1001 86380 86390 1
537973 99537973 1001 86380 86390 1
537773 99537773 1001 86380 86390 1
537632 99537632 1001 86380 86390 1
537763 99537763 1001 86380 86390 1
537702 99537702 1001 86380 86390 1
537781 99537781 1001 86380 86390 1
537485 99537485 1001 86380 86390 1
537997 99537997 1001 86380 86390 1
538169 99538169 1001 86380 86390 1
538740 99538740 1001 86380 86390 1
538604 99538604 1001 86380 86390 1
538836 99538836 1001 86380 86390 1
539478 99539478 1001 86380 86390 1
539531 99539531 1001 86380 86390 1
539470 99539470 1001 86380 86390 1
539498 99539498 1001 86380 86390 1
539511 99539511 1001 86380 86390 1
539339 99539339 1001 86380 86390 1
539150 99539150 1001 86380 86390 1
539215 99539215 1001 86380 86390 1
539154 99539154 1001 86380 86390 1
539718 99539718 1001 86380 86390 1
539859 99539859 1001 86380 86390 1
539964 99539964 1001 86380 86390 1
541256 99541256 1001 86380 86390 1
541037 99541037 1001 86380 86390 1
541076 99541076 1001 86380 86390 1
540930 99540930 1001 86380 86390 1
541086 99541086 1001 86380 86390 1
541304 99541304 1001 86380 86390 1
541337 99541337 1001 86380 86390 1
542106 99542106 1001 86380 86390 1
541893 99541893 1001 86380 86390 1
541829 99541829 1001 86380 86390 1
541755 99541755 1001 86380 86390 1
541585 99541585 1001 86380 86390 1
542157 99542157 1001 86380 86390 1
542150 99542150 1001 86380 86390 1
542442 99542442 1001 86380 86390 1
542468 99542468 1001 86380 86390 1
543086 99543086 1001 86380 86390 1
543144 99543144 1001 86380 86390 1
543043 99543043 1001 86380 86390 1
542953 99542953 1001 86380 86390 1
543652 99543652 1001 86380 86390 1
543435 99543435 1001 86380 86390 1
543179 99543179 1001 86380 86390 1
544353 99544353 1001 86380 86390 1
544234 99544234 1001 86380 86390 1
544003 99544003 1001 86380 86390 1
544064 99544064 1001 86380 86390 1
522697 945 1002 44079 57803 1
400347 99400347 1001 86380 86390 1
400451 99400451 1001 86380 86390 1
400837 99400837 1001 86380 86390 1
401224 99401224 1001 86380 86390 1
401533 99401533 1001 86380 86390 1
402131 99402131 1001 86380 86390 1
402505 99402505 1001 86380 86390 1
402613 99402613 1001 86380 86390 1
403155 99403155 1001 86380 86390 1
403140 99403140 1001 86380 86390 1
403381 99403381 1001 86380 86390 1
403617 99403617 1001 86380 86390 1
403602 99403602 1001 86380 86390 1
403838 99403838 1001 86380 86390 1
404926 99404926 1001 86380 86390 1
404991 99404991 1001 86380 86390 1
405063 99405063 1001 86380 86390 1
405661 99405661 1001 86380 86390 1
405940 99405940 1001 86380 86390 1
405943 99405943 1001 86380 86390 1
405988 99405988 1001 86380 86390 1
406937 99406937 1001 86380 86390 1
406938 99406938 1001 86380 86390 1
407021 99407021 1001 86380 86390 1
407074 99407074 1001 86380 86390 1
407782 99407782 1001 86380 86390 1
408083 99408083 1001 86380 86390 1
408147 99408147 1001 86380 86390 1
408761 99408761 1001 86380 86390 1
408711 99408711 1001 86380 86390 1
408821 99408821 1001 86380 86390 1
409282 99409282 1001 86380 86390 1
409284 99409284 1001 86380 86390 1
409885 99409885 1001 86380 86390 1
409786 99409786 1001 86380 86390 1
410022 99410022 1001 86380 86390 1
410205 99410205 1001 86380 86390 1
410265 99410265 1001 86380 86390 1
410382 99410382 1001 86380 86390 1
410655 99410655 1001 86380 86390 1
410721 99410721 1001 86380 86390 1
410745 99410745 1001 86380 86390 1
410972 99410972 1001 86380 86390 1
411261 99411261 1001 86380 86390 1
411360 99411360 1001 86380 86390 1
412326 99412326 1001 86380 86390 1
412459 99412459 1001 86380 86390 1
412310 99412310 1001 86380 86390 1
413553 99413553 1001 86380 86390 1
413015 99413015 1001 86380 86390 1
415256 99415256 1001 86380 86390 1
414892 99414892 1001 86380 86390 1
414779 99414779 1001 86380 86390 1
414722 99414722 1001 86380 86390 1
414290 99414290 1001 86380 86390 1
414430 99414430 1001 86380 86390 1
415652 99415652 1001 86380 86390 1
416227 99416227 1001 86380 86390 1
416203 99416203 1001 86380 86390 1
415822 99415822 1001 86380 86390 1
417140 99417140 1001 86380 86390 1
417017 99417017 1001 86380 86390 1
418718 99418718 1001 86380 86390 1
418767 99418767 1001 86380 86390 1
418721 99418721 1001 86380 86390 1
418056 99418056 1001 86380 86390 1
418220 99418220 1001 86380 86390 1
417944 99417944 1001 86380 86390 1
419055 99419055 1001 86380 86390 1
420329 99420329 1001 86380 86390 1
420240 99420240 1001 86380 86390 1
420401 99420401 1001 86380 86390 1
420263 99420263 1001 86380 86390 1
420347 99420347 1001 86380 86390 1
420350 99420350 1001 86380 86390 1
419939 99419939 1001 86380 86390 1
419375 99419375 1001 86380 86390 1
419580 99419580 1001 86380 86390 1
420487 99420487 1001 86380 86390 1
421764 99421764 1001 86380 86390 1
421573 99421573 1001 86380 86390 1
421560 99421560 1001 86380 86390 1
421063 99421063 1001 86380 86390 1
421250 99421250 1001 86380 86390 1
422363 99422363 1001 86380 86390 1
422319 99422319 1001 86380 86390 1
422321 99422321 1001 86380 86390 1
423586 99423586 1001 86380 86390 1
423483 99423483 1001 86380 86390 1
423055 99423055 1001 86380 86390 1
423191 99423191 1001 86380 86390 1
423135 99423135 1001 86380 86390 1
423038 99423038 1001 86380 86390 1
422780 99422780 1001 86380 86390 1
422786 99422786 1001 86380 86390 1
423927 99423927 1001 86380 86390 1
424825 99424825 1001 86380 86390 1
424645 99424645 1001 86380 86390 1
424792 99424792 1001 86380 86390 1
424261 99424261 1001 86380 86390 1
425555 99425555 1001 86380 86390 1
426399 99426399 1001 86380 86390 1
425994 99425994 1001 86380 86390 1
427150 99427150 1001 86380 86390 1
428518 99428518 1001 86380 86390 1
428378 99428378 1001 86380 86390 1
428722 99428722 1001 86380 86390 1
428605 99428605 1001 86380 86390 1
428322 99428322 1001 86380 86390 1
427829 99427829 1001 86380 86390 1
428887 99428887 1001 86380 86390 1
430199 99430199 1001 86380 86390 1
429887 99429887 1001 86380 86390 1
429705 99429705 1001 86380 86390 1
429408 99429408 1001 86380 86390 1
429178 99429178 1001 86380 86390 1
429281 99429281 1001 86380 86390 1
429515 99429515 1001 86380 86390 1
430453 99430453 1001 86380 86390 1
430796 99430796 1001 86380 86390 1
431719 99431719 1001 86380 86390 1
431373 99431373 1001 86380 86390 1
431362 99431362 1001 86380 86390 1
432374 99432374 1001 86380 86390 1
433549 99433549 1001 86380 86390 1
433635 99433635 1001 86380 86390 1
433373 99433373 1001 86380 86390 1
433685 99433685 1001 86380 86390 1
433056 99433056 1001 86380 86390 1
432626 99432626 1001 86380 86390 1
434057 99434057 1001 86380 86390 1
435315 99435315 1001 86380 86390 1
434764 99434764 1001 86380 86390 1
434932 99434932 1001 86380 86390 1
434911 99434911 1001 86380 86390 1
434866 99434866 1001 86380 86390 1
434339 99434339 1001 86380 86390 1
434568 99434568 1001 86380 86390 1
436675 99436675 1001 86380 86390 1
436441 99436441 1001 86380 86390 1
436112 99436112 1001 86380 86390 1
300101 99300101 1001 86380 86390 1
300708 99300708 1001 86380 86390 1
300411 99300411 1001 86380 86390 1
300425 99300425 1001 86380 86390 1
300519 99300519 1001 86380 86390 1
300509 99300509 1001 86380 86390 1
300270 99300270 1001 86380 86390 1
300802 99300802 1001 86380 86390 1
301310 99301310 1001 86380 86390 1
301337 99301337 1001 86380 86390 1
301592 99301592 1001 86380 86390 1
301636 99301636 1001 86380 86390 1
302306 99302306 1001 86380 86390 1
302308 99302308 1001 86380 86390 1
302032 99302032 1001 86380 86390 1
301974 99301974 1001 86380 86390 1
302133 99302133 1001 86380 86390 1
301954 99301954 1001 86380 86390 1
301962 99301962 1001 86380 86390 1
302859 99302859 1001 86380 86390 1
302823 99302823 1001 86380 86390 1
302825 99302825 1001 86380 86390 1
302920 99302920 1001 86380 86390 1
302818 99302818 1001 86380 86390 1
303309 99303309 1001 86380 86390 1
303310 99303310 1001 86380 86390 1
303774 99303774 1001 86380 86390 1
304110 99304110 1001 86380 86390 1
304062 99304062 1001 86380 86390 1
304821 99304821 1001 86380 86390 1
304760 99304760 1001 86380 86390 1
304683 99304683 1001 86380 86390 1
304507 99304507 1001 86380 86390 1
304394 99304394 1001 86380 86390 1
304408 99304408 1001 86380 86390 1
304285 99304285 1001 86380 86390 1
304325 99304325 1001 86380 86390 1
304936 99304936 1001 86380 86390 1
305017 99305017 1001 86380 86390 1
304957 99304957 1001 86380 86390 1
305279 99305279 1001 86380 86390 1
305228 99305228 1001 86380 86390 1
305191 99305191 1001 86380 86390 1
500003 99500003 1001 86380 86390 1
500137 99500137 1001 86380 86390 1
500756 99500756 1001 86380 86390 1
500569 99500569 1001 86380 86390 1
500594 99500594 1001 86380 86390 1
500999 99500999 1001 86380 86390 1
501589 99501589 1001 86380 86390 1
501596 99501596 1001 86380 86390 1
501298 99501298 1001 86380 86390 1
501032 99501032 1001 86380 86390 1
502454 99502454 1001 86380 86390 1
502224 99502224 1001 86380 86390 1
502200 99502200 1001 86380 86390 1
502241 99502241 1001 86380 86390 1
501898 99501898 1001 86380 86390 1
502593 99502593 1001 86380 86390 1
502517 99502517 1001 86380 86390 1
502499 99502499 1001 86380 86390 1
503132 99503132 1001 86380 86390 1
502904 99502904 1001 86380 86390 1
502971 99502971 1001 86380 86390 1
502923 99502923 1001 86380 86390 1
502775 99502775 1001 86380 86390 1
502776 99502776 1001 86380 86390 1
502752 99502752 1001 86380 86390 1
503306 99503306 1001 86380 86390 1
503950 99503950 1001 86380 86390 1
504098 99504098 1001 86380 86390 1
503960 99503960 1001 86380 86390 1
503746 99503746 1001 86380 86390 1
503776 99503776 1001 86380 86390 1
503693 99503693 1001 86380 86390 1
503556 99503556 1001 86380 86390 1
504753 99504753 1001 86380 86390 1
504806 99504806 1001 86380 86390 1
504749 99504749 1001 86380 86390 1
504582 99504582 1001 86380 86390 1
504429 99504429 1001 86380 86390 1
505075 99505075 1001 86380 86390 1
505396 99505396 1001 86380 86390 1
505411 99505411 1001 86380 86390 1
505544 99505544 1001 86380 86390 1
505560 99505560 1001 86380 86390 1
505212 99505212 1001 86380 86390 1
505857 99505857 1001 86380 86390 1
505932 99505932 1001 86380 86390 1
506563 99506563 1001 86380 86390 1
506578 99506578 1001 86380 86390 1
506592 99506592 1001 86380 86390 1
506249 99506249 1001 86380 86390 1
506279 99506279 1001 86380 86390 1
506255 99506255 1001 86380 86390 1
505977 99505977 1001 86380 86390 1
506728 99506728 1001 86380 86390 1
507390 99507390 1001 86380 86390 1
507596 99507596 1001 86380 86390 1
507945 99507945 1001 86380 86390 1
507899 99507899 1001 86380 86390 1
507744 99507744 1001 86380 86390 1
507722 99507722 1001 86380 86390 1
508453 99508453 1001 86380 86390 1
508361 99508361 1001 86380 86390 1
508896 99508896 1001 86380 86390 1
509006 99509006 1001 86380 86390 1
508968 99508968 1001 86380 86390 1
508894 99508894 1001 86380 86390 1
508824 99508824 1001 86380 86390 1
508653 99508653 1001 86380 86390 1
508526 99508526 1001 86380 86390 1
508541 99508541 1001 86380 86390 1
509100 99509100 1001 86380 86390 1
509090 99509090 1001 86380 86390 1
509589 99509589 1001 86380 86390 1
509602 99509602 1001 86380 86390 1
509397 99509397 1001 86380 86390 1
509412 99509412 1001 86380 86390 1
509987 99509987 1001 86380 86390 1
510404 99510404 1001 86380 86390 1
510272 99510272 1001 86380 86390 1
510208 99510208 1001 86380 86390 1
510794 99510794 1001 86380 86390 1
510911 99510911 1001 86380 86390 1
511503 99511503 1001 86380 86390 1
511539 99511539 1001 86380 86390 1
511486 99511486 1001 86380 86390 1
511062 99511062 1001 86380 86390 1
511109 99511109 1001 86380 86390 1
511084 99511084 1001 86380 86390 1
511687 99511687 1001 86380 86390 1
511689 99511689 1001 86380 86390 1
511880 99511880 1001 86380 86390 1
512883 99512883 1001 86380 86390 1
512750 99512750 1001 86380 86390 1
513375 99513375 1001 86380 86390 1
513402 99513402 1001 86380 86390 1
513848 99513848 1001 86380 86390 1
514509 99514509 1001 86380 86390 1
514472 99514472 1001 86380 86390 1
514883 99514883 1001 86380 86390 1
514943 99514943 1001 86380 86390 1
515518 99515518 1001 86380 86390 1
515609 99515609 1001 86380 86390 1
515666 99515666 1001 86380 86390 1
515630 99515630 1001 86380 86390 1
515554 99515554 1001 86380 86390 1
515397 99515397 1001 86380 86390 1
515698 99515698 1001 86380 86390 1
515767 99515767 1001 86380 86390 1
515820 99515820 1001 86380 86390 1
516335 99516335 1001 86380 86390 1
516213 99516213 1001 86380 86390 1
516239 99516239 1001 86380 86390 1
516253 99516253 1001 86380 86390 1
516274 99516274 1001 86380 86390 1
516064 99516064 1001 86380 86390 1
516078 99516078 1001 86380 86390 1
516001 99516001 1001 86380 86390 1
515939 99515939 1001 86380 86390 1
516597 99516597 1001 86380 86390 1
516616 99516616 1001 86380 86390 1
517302 99517302 1001 86380 86390 1
517267 99517267 1001 86380 86390 1
516964 99516964 1001 86380 86390 1
516720 99516720 1001 86380 86390 1
517481 99517481 1001 86380 86390 1
518053 99518053 1001 86380 86390 1
517801 99517801 1001 86380 86390 1
517873 99517873 1001 86380 86390 1
517585 99517585 1001 86380 86390 1
518254 99518254 1001 86380 86390 1
518912 99518912 1001 86380 86390 1
518793 99518793 1001 86380 86390 1
518832 99518832 1001 86380 86390 1
518615 99518615 1001 86380 86390 1
518577 99518577 1001 86380 86390 1
518755 99518755 1001 86380 86390 1
519577 99519577 1001 86380 86390 1
519340 99519340 1001 86380 86390 1
519826 99519826 1001 86380 86390 1
519867 99519867 1001 86380 86390 1
519960 99519960 1001 86380 86390 1
519910 99519910 1001 86380 86390 1
520279 99520279 1001 86380 86390 1
520258 99520258 1001 86380 86390 1
521349 99521349 1001 86380 86390 1
521084 99521084 1001 86380 86390 1
520901 99520901 1001 86380 86390 1
520864 99520864 1001 86380 86390 1
521592 99521592 1001 86380 86390 1
521262 99521262 1001 86380 86390 1
521626 99521626 1001 86380 86390 1
521501 99521501 1001 86380 86390 1
522026 99522026 1001 86380 86390 1
521897 99521897 1001 86380 86390 1
521808 99521808 1001 86380 86390 1
523068 99523068 1001 86380 86390 1
522713 99522713 1001 86380 86390 1
523915 99523915 1001 86380 86390 1
523799 99523799 1001 86380 86390 1
523788 99523788 1001 86380 86390 1
523663 99523663 1001 86380 86390 1
523628 99523628 1001 86380 86390 1
523604 99523604 1001 86380 86390 1
523592 99523592 1001 86380 86390 1
523683 99523683 1001 86380 86390 1
523476 99523476 1001 86380 86390 1
524793 99524793 1001 86380 86390 1
524897 99524897 1001 86380 86390 1
524826 99524826 1001 86380 86390 1
524994 99524994 1001 86380 86390 1
525756 99525756 1001 86380 86390 1
526243 99526243 1001 86380 86390 1
526091 99526091 1001 86380 86390 1
526202 99526202 1001 86380 86390 1
526033 99526033 1001 86380 86390 1
525931 99525931 1001 86380 86390 1
525828 99525828 1001 86380 86390 1
525999 99525999 1001 86380 86390 1
525818 99525818 1001 86380 86390 1
525950 99525950 1001 86380 86390 1
526449 99526449 1001 86380 86390 1
527185 99527185 1001 86380 86390 1
527090 99527090 1001 86380 86390 1
526983 99526983 1001 86380 86390 1
526860 99526860 1001 86380 86390 1
526691 99526691 1001 86380 86390 1
527960 99527960 1001 86380 86390 1
527922 99527922 1001 86380 86390 1
527845 99527845 1001 86380 86390 1
527673 99527673 1001 86380 86390 1
527573 99527573 1001 86380 86390 1
527548 99527548 1001 86380 86390 1
527641 99527641 1001 86380 86390 1
528085 99528085 1001 86380 86390 1
528245 99528245 1001 86380 86390 1
528117 99528117 1001 86380 86390 1
528082 99528082 1001 86380 86390 1
528774 99528774 1001 86380 86390 1
528567 99528567 1001 86380 86390 1
528571 99528571 1001 86380 86390 1
528410 99528410 1001 86380 86390 1
528339 99528339 1001 86380 86390 1
528444 99528444 1001 86380 86390 1
529000 99529000 1001 86380 86390 1
529567 99529567 1001 86380 86390 1
529531 99529531 1001 86380 86390 1
529722 99529722 1001 86380 86390 1
529373 99529373 1001 86380 86390 1
529374 99529374 1001 86380 86390 1
529201 99529201 1001 86380 86390 1
529241 99529241 1001 86380 86390 1
529306 99529306 1001 86380 86390 1
529308 99529308 1001 86380 86390 1
529822 99529822 1001 86380 86390 1
529887 99529887 1001 86380 86390 1
530363 99530363 1001 86380 86390 1
530513 99530513 1001 86380 86390 1
530172 99530172 1001 86380 86390 1
530176 99530176 1001 86380 86390 1
530320 99530320 1001 86380 86390 1
530085 99530085 1001 86380 86390 1
530694 99530694 1001 86380 86390 1
531252 99531252 1001 86380 86390 1
531203 99531203 1001 86380 86390 1
531367 99531367 1001 86380 86390 1
530973 99530973 1001 86380 86390 1
531026 99531026 1001 86380 86390 1
530963 99530963 1001 86380 86390 1
531441 99531441 1001 86380 86390 1
531418 99531418 1001 86380 86390 1
531499 99531499 1001 86380 86390 1
532104 99532104 1001 86380 86390 1
532092 99532092 1001 86380 86390 1
531799 99531799 1001 86380 86390 1
531726 99531726 1001 86380 86390 1
533010 99533010 1001 86380 86390 1
532977 99532977 1001 86380 86390 1
533110 99533110 1001 86380 86390 1
533125 99533125 1001 86380 86390 1
533128 99533128 1001 86380 86390 1
533206 99533206 1001 86380 86390 1
533340 99533340 1001 86380 86390 1
533274 99533274 1001 86380 86390 1
533887 99533887 1001 86380 86390 1
534008 99534008 1001 86380 86390 1
534556 99534556 1001 86380 86390 1
534331 99534331 1001 86380 86390 1
534168 99534168 1001 86380 86390 1
535074 99535074 1001 86380 86390 1
534923 99534923 1001 86380 86390 1
536280 99536280 1001 86380 86390 1
536005 99536005 1001 86380 86390 1
535745 99535745 1001 86380 86390 1
535839 99535839 1001 86380 86390 1
535724 99535724 1001 86380 86390 1
536481 99536481 1001 86380 86390 1
536486 99536486 1001 86380 86390 1
537038 99537038 1001 86380 86390 1
537055 99537055 1001 86380 86390 1
537043 99537043 1001 86380 86390 1
537082 99537082 1001 86380 86390 1
537151 99537151 1001 86380 86390 1
536754 99536754 1001 86380 86390 1
536846 99536846 1001 86380 86390 1
536658 99536658 1001 86380 86390 1
537360 99537360 1001 86380 86390 1
537364 99537364 1001 86380 86390 1
537808 99537808 1001 86380 86390 1
537848 99537848 1001 86380 86390 1
537810 99537810 1001 86380 86390 1
537827 99537827 1001 86380 86390 1
537933 99537933 1001 86380 86390 1
537949 99537949 1001 86380 86390 1
537667 99537667 1001 86380 86390 1
537658 99537658 1001 86380 86390 1
537609 99537609 1001 86380 86390 1
537472 99537472 1001 86380 86390 1
537525 99537525 1001 86380 86390 1
537501 99537501 1001 86380 86390 1
537521 99537521 1001 86380 86390 1
538081 99538081 1001 86380 86390 1
538177 99538177 1001 86380 86390 1
538163 99538163 1001 86380 86390 1
538479 99538479 1001 86380 86390 1
538434 99538434 1001 86380 86390 1
538376 99538376 1001 86380 86390 1
538329 99538329 1001 86380 86390 1
538977 99538977 1001 86380 86390 1
539607 99539607 1001 86380 86390 1
539554 99539554 1001 86380 86390 1
539546 99539546 1001 86380 86390 1
539323 99539323 1001 86380 86390 1
540078 99540078 1001 86380 86390 1
539952 99539952 1001 86380 86390 1
540532 99540532 1001 86380 86390 1
540657 99540657 1001 86380 86390 1
541175 99541175 1001 86380 86390 1
540961 99540961 1001 86380 86390 1
540914 99540914 1001 86380 86390 1
540679 99540679 1001 86380 86390 1
541463 99541463 1001 86380 86390 1
541338 99541338 1001 86380 86390 1
541947 99541947 1001 86380 86390 1
541823 99541823 1001 86380 86390 1
541857 99541857 1001 86380 86390 1
541672 99541672 1001 86380 86390 1
542188 99542188 1001 86380 86390 1
542726 99542726 1001 86380 86390 1
542612 99542612 1001 86380 86390 1
542622 99542622 1001 86380 86390 1
542454 99542454 1001 86380 86390 1
543060 99543060 1001 86380 86390 1
542958 99542958 1001 86380 86390 1
543016 99543016 1001 86380 86390 1
543741 99543741 1001 86380 86390 1
543621 99543621 1001 86380 86390 1
543629 99543629 1001 86380 86390 1
543436 99543436 1001 86380 86390 1
543561 99543561 1001 86380 86390 1
543565 99543565 1001 86380 86390 1
543283 99543283 1001 86380 86390 1
543193 99543193 1001 86380 86390 1
543316 99543316 1001 86380 86390 1
543188 99543188 1001 86380 86390 1
543964 99543964 1001 86380 86390 1
543849 99543849 1001 86380 86390 1
544186 99544186 1001 86380 86390 1
544029 99544029 1001 86380 86390 1
544139 99544139 1001 86380 86390 1
433923 1014 1001 59400 78297 1
528288 996 1002 29845 42206 1
400301 99400301 1001 86380 86390 1
400129 99400129 1001 86380 86390 1
400256 99400256 1001 86380 86390 1
400333 99400333 1001 86380 86390 1
400717 99400717 1001 86380 86390 1
400932 99400932 1001 86380 86390 1
401110 99401110 1001 86380 86390 1
401571 99401571 1001 86380 86390 1
401949 99401949 1001 86380 86390 1
402559 99402559 1001 86380 86390 1
402987 99402987 1001 86380 86390 1
403298 99403298 1001 86380 86390 1
403476 99403476 1001 86380 86390 1
403701 99403701 1001 86380 86390 1
403857 99403857 1001 86380 86390 1
403849 99403849 1001 86380 86390 1
404015 99404015 1001 86380 86390 1
404530 99404530 1001 86380 86390 1
404539 99404539 1001 86380 86390 1
404682 99404682 1001 86380 86390 1
404806 99404806 1001 86380 86390 1
404789 99404789 1001 86380 86390 1
405388 99405388 1001 86380 86390 1
405522 99405522 1001 86380 86390 1
405660 99405660 1001 86380 86390 1
406020 99406020 1001 86380 86390 1
406131 99406131 1001 86380 86390 1
406344 99406344 1001 86380 86390 1
406555 99406555 1001 86380 86390 1
406662 99406662 1001 86380 86390 1
406777 99406777 1001 86380 86390 1
407632 99407632 1001 86380 86390 1
407693 99407693 1001 86380 86390 1
407838 99407838 1001 86380 86390 1
409204 99409204 1001 86380 86390 1
410602 99410602 1001 86380 86390 1
410641 99410641 1001 86380 86390 1
410928 99410928 1001 86380 86390 1
410995 99410995 1001 86380 86390 1
411222 99411222 1001 86380 86390 1
411380 99411380 1001 86380 86390 1
412208 99412208 1001 86380 86390 1
413486 99413486 1001 86380 86390 1
412913 99412913 1001 86380 86390 1
414984 99414984 1001 86380 86390 1
415088 99415088 1001 86380 86390 1
414879 99414879 1001 86380 86390 1
414714 99414714 1001 86380 86390 1
415500 99415500 1001 86380 86390 1
415538 99415538 1001 86380 86390 1
416636 99416636 1001 86380 86390 1
416839 99416839 1001 86380 86390 1
416955 99416955 1001 86380 86390 1
416601 99416601 1001 86380 86390 1
416983 99416983 1001 86380 86390 1
416370 99416370 1001 86380 86390 1
416230 99416230 1001 86380 86390 1
416086 99416086 1001 86380 86390 1
415938 99415938 1001 86380 86390 1
417554 99417554 1001 86380 86390 1
418691 99418691 1001 86380 86390 1
418528 99418528 1001 86380 86390 1
418555 99418555 1001 86380 86390 1
418591 99418591 1001 86380 86390 1
418314 99418314 1001 86380 86390 1
417917 99417917 1001 86380 86390 1
417914 99417914 1001 86380 86390 1
420446 99420446 1001 86380 86390 1
420070 99420070 1001 86380 86390 1
420116 99420116 1001 86380 86390 1
419812 99419812 1001 86380 86390 1
419814 99419814 1001 86380 86390 1
419685 99419685 1001 86380 86390 1
420054 99420054 1001 86380 86390 1
419660 99419660 1001 86380 86390 1
419409 99419409 1001 86380 86390 1
419431 99419431 1001 86380 86390 1
420458 99420458 1001 86380 86390 1
421759 99421759 1001 86380 86390 1
422077 99422077 1001 86380 86390 1
421353 99421353 1001 86380 86390 1
421363 99421363 1001 86380 86390 1
421611 99421611 1001 86380 86390 1
421150 99421150 1001 86380 86390 1
420906 99420906 1001 86380 86390 1
421113 99421113 1001 86380 86390 1
422468 99422468 1001 86380 86390 1
423521 99423521 1001 86380 86390 1
423139 99423139 1001 86380 86390 1
422907 99422907 1001 86380 86390 1
422731 99422731 1001 86380 86390 1
422638 99422638 1001 86380 86390 1
422618 99422618 1001 86380 86390 1
424075 99424075 1001 86380 86390 1
425133 99425133 1001 86380 86390 1
424690 99424690 1001 86380 86390 1
425490 99425490 1001 86380 86390 1
426847 99426847 1001 86380 86390 1
426902 99426902 1001 86380 86390 1
426960 99426960 1001 86380 86390 1
426356 99426356 1001 86380 86390 1
426605 99426605 1001 86380 86390 1
425869 99425869 1001 86380 86390 1
427361 99427361 1001 86380 86390 1
427524 99427524 1001 86380 86390 1
427481 99427481 1001 86380 86390 1
428573 99428573 1001 86380 86390 1
428446 99428446 1001 86380 86390 1
427647 99427647 1001 86380 86390 1
428917 99428917 1001 86380 86390 1
428955 99428955 1001 86380 86390 1
430079 99430079 1001 86380 86390 1
429904 99429904 1001 86380 86390 1
429729 99429729 1001 86380 86390 1
429397 99429397 1001 86380 86390 1
429336 99429336 1001 86380 86390 1
431898 99431898 1001 86380 86390 1
431959 99431959 1001 86380 86390 1
431503 99431503 1001 86380 86390 1
431628 99431628 1001 86380 86390 1
431537 99431537 1001 86380 86390 1
431208 99431208 1001 86380 86390 1
431007 99431007 1001 86380 86390 1
431072 99431072 1001 86380 86390 1
430940 99430940 1001 86380 86390 1
432113 99432113 1001 86380 86390 1
433653 99433653 1001 86380 86390 1
433341 99433341 1001 86380 86390 1
432937 99432937 1001 86380 86390 1
433038 99433038 1001 86380 86390 1
433092 99433092 1001 86380 86390 1
432511 99432511 1001 86380 86390 1
434072 99434072 1001 86380 86390 1
433802 99433802 1001 86380 86390 1
433821 99433821 1001 86380 86390 1
433826 99433826 1001 86380 86390 1
435037 99435037 1001 86380 86390 1
435009 99435009 1001 86380 86390 1
435306 99435306 1001 86380 86390 1
434260 99434260 1001 86380 86390 1
434352 99434352 1001 86380 86390 1
434182 99434182 1001 86380 86390 1
434242 99434242 1001 86380 86390 1
435862 99435862 1001 86380 86390 1
435628 99435628 1001 86380 86390 1
436880 99436880 1001 86380 86390 1
436566 99436566 1001 86380 86390 1
436598 99436598 1001 86380 86390 1
436361 99436361 1001 86380 86390 1
436656 99436656 1001 86380 86390 1
436140 99436140 1001 86380 86390 1
436177 99436177 1001 86380 86390 1
300084 99300084 1001 86380 86390 1
300077 99300077 1001 86380 86390 1
300041 99300041 1001 86380 86390 1
300681 99300681 1001 86380 86390 1
300644 99300644 1001 86380 86390 1
300719 99300719 1001 86380 86390 1
300211 99300211 1001 86380 86390 1
300205 99300205 1001 86380 86390 1
300248 99300248 1001 86380 86390 1
300823 99300823 1001 86380 86390 1
300917 99300917 1001 86380 86390 1
300736 99300736 1001 86380 86390 1
301452 99301452 1001 86380 86390 1
301493 99301493 1001 86380 86390 1
301458 99301458 1001 86380 86390 1
301209 99301209 1001 86380 86390 1
301305 99301305 1001 86380 86390 1
301039 99301039 1001 86380 86390 1
300968 99300968 1001 86380 86390 1
301046 99301046 1001 86380 86390 1
300983 99300983 1001 86380 86390 1
302255 99302255 1001 86380 86390 1
302199 99302199 1001 86380 86390 1
[truncated: 4,099,747 more chars]
