# Supplementary material for: Fast and near-optimal monitoring for healthcare acquired infection outbreaks
Source: PLoS Comput Biol. 2019 Sep 16;15(9):e1007284. doi: 10.1371/journal.pcbi.1007284 (PMC6762212; doi:10.1371/journal.pcbi.1007284)
Supplement: S1 Data — (ZIP) [file pcbi.1007284.s006.zip › MobilityLogs1/HAISE_Carilion_all_visits_day_55.txt]

#Person location Sublocation StartTime EndTime Type
423661 528 1001 33300 33837 1
425199 1009 1001 1980 7737 1
407677 946 1001 70320 72417 1
400204 99400204 1001 86380 86390 1
400676 99400676 1001 86380 86390 1
400729 99400729 1001 86380 86390 1
401012 99401012 1001 86380 86390 1
401511 99401511 1001 86380 86390 1
401888 99401888 1001 86380 86390 1
402519 99402519 1001 86380 86390 1
402684 99402684 1001 86380 86390 1
402585 99402585 1001 86380 86390 1
402726 99402726 1001 86380 86390 1
402826 99402826 1001 86380 86390 1
402894 99402894 1001 86380 86390 1
403023 99403023 1001 86380 86390 1
403032 99403032 1001 86380 86390 1
403413 99403413 1001 86380 86390 1
403862 99403862 1001 86380 86390 1
403928 99403928 1001 86380 86390 1
405092 99405092 1001 86380 86390 1
405172 99405172 1001 86380 86390 1
405268 99405268 1001 86380 86390 1
405510 99405510 1001 86380 86390 1
405648 99405648 1001 86380 86390 1
405723 99405723 1001 86380 86390 1
405950 99405950 1001 86380 86390 1
405906 99405906 1001 86380 86390 1
406389 99406389 1001 86380 86390 1
406568 99406568 1001 86380 86390 1
406711 99406711 1001 86380 86390 1
406769 99406769 1001 86380 86390 1
406829 99406829 1001 86380 86390 1
406932 99406932 1001 86380 86390 1
407236 99407236 1001 86380 86390 1
408045 99408045 1001 86380 86390 1
408294 99408294 1001 86380 86390 1
408242 99408242 1001 86380 86390 1
408245 99408245 1001 86380 86390 1
408477 99408477 1001 86380 86390 1
408799 99408799 1001 86380 86390 1
408796 99408796 1001 86380 86390 1
408763 99408763 1001 86380 86390 1
409140 99409140 1001 86380 86390 1
409266 99409266 1001 86380 86390 1
409452 99409452 1001 86380 86390 1
409506 99409506 1001 86380 86390 1
410308 99410308 1001 86380 86390 1
410385 99410385 1001 86380 86390 1
410464 99410464 1001 86380 86390 1
410698 99410698 1001 86380 86390 1
410956 99410956 1001 86380 86390 1
410993 99410993 1001 86380 86390 1
411173 99411173 1001 86380 86390 1
411253 99411253 1001 86380 86390 1
411407 99411407 1001 86380 86390 1
411572 99411572 1001 86380 86390 1
411688 99411688 1001 86380 86390 1
411732 99411732 1001 86380 86390 1
411971 99411971 1001 86380 86390 1
412007 99412007 1001 86380 86390 1
412046 99412046 1001 86380 86390 1
412230 99412230 1001 86380 86390 1
413544 99413544 1001 86380 86390 1
413213 99413213 1001 86380 86390 1
412668 99412668 1001 86380 86390 1
412828 99412828 1001 86380 86390 1
412733 99412733 1001 86380 86390 1
414972 99414972 1001 86380 86390 1
415231 99415231 1001 86380 86390 1
415018 99415018 1001 86380 86390 1
414708 99414708 1001 86380 86390 1
414562 99414562 1001 86380 86390 1
414321 99414321 1001 86380 86390 1
415550 99415550 1001 86380 86390 1
415373 99415373 1001 86380 86390 1
415557 99415557 1001 86380 86390 1
416780 99416780 1001 86380 86390 1
416348 99416348 1001 86380 86390 1
415787 99415787 1001 86380 86390 1
415991 99415991 1001 86380 86390 1
417121 99417121 1001 86380 86390 1
417111 99417111 1001 86380 86390 1
418655 99418655 1001 86380 86390 1
418413 99418413 1001 86380 86390 1
418392 99418392 1001 86380 86390 1
418206 99418206 1001 86380 86390 1
418427 99418427 1001 86380 86390 1
418152 99418152 1001 86380 86390 1
417916 99417916 1001 86380 86390 1
420435 99420435 1001 86380 86390 1
419737 99419737 1001 86380 86390 1
419471 99419471 1001 86380 86390 1
419412 99419412 1001 86380 86390 1
420682 99420682 1001 86380 86390 1
420824 99420824 1001 86380 86390 1
421748 99421748 1001 86380 86390 1
421914 99421914 1001 86380 86390 1
421642 99421642 1001 86380 86390 1
421178 99421178 1001 86380 86390 1
420982 99420982 1001 86380 86390 1
422406 99422406 1001 86380 86390 1
422773 99422773 1001 86380 86390 1
423852 99423852 1001 86380 86390 1
425372 99425372 1001 86380 86390 1
425321 99425321 1001 86380 86390 1
425334 99425334 1001 86380 86390 1
425363 99425363 1001 86380 86390 1
424667 99424667 1001 86380 86390 1
424866 99424866 1001 86380 86390 1
425546 99425546 1001 86380 86390 1
425791 99425791 1001 86380 86390 1
426769 99426769 1001 86380 86390 1
426996 99426996 1001 86380 86390 1
426393 99426393 1001 86380 86390 1
426420 99426420 1001 86380 86390 1
426335 99426335 1001 86380 86390 1
426290 99426290 1001 86380 86390 1
425940 99425940 1001 86380 86390 1
426012 99426012 1001 86380 86390 1
426189 99426189 1001 86380 86390 1
426002 99426002 1001 86380 86390 1
427472 99427472 1001 86380 86390 1
427476 99427476 1001 86380 86390 1
428602 99428602 1001 86380 86390 1
428539 99428539 1001 86380 86390 1
428629 99428629 1001 86380 86390 1
427803 99427803 1001 86380 86390 1
427891 99427891 1001 86380 86390 1
428871 99428871 1001 86380 86390 1
429017 99429017 1001 86380 86390 1
430093 99430093 1001 86380 86390 1
430192 99430192 1001 86380 86390 1
429624 99429624 1001 86380 86390 1
429853 99429853 1001 86380 86390 1
430797 99430797 1001 86380 86390 1
431928 99431928 1001 86380 86390 1
431493 99431493 1001 86380 86390 1
431054 99431054 1001 86380 86390 1
432195 99432195 1001 86380 86390 1
433471 99433471 1001 86380 86390 1
433430 99433430 1001 86380 86390 1
433306 99433306 1001 86380 86390 1
432788 99432788 1001 86380 86390 1
432893 99432893 1001 86380 86390 1
433792 99433792 1001 86380 86390 1
433838 99433838 1001 86380 86390 1
433849 99433849 1001 86380 86390 1
435390 99435390 1001 86380 86390 1
434924 99434924 1001 86380 86390 1
434608 99434608 1001 86380 86390 1
434725 99434725 1001 86380 86390 1
437080 99437080 1001 86380 86390 1
436450 99436450 1001 86380 86390 1
436738 99436738 1001 86380 86390 1
436725 99436725 1001 86380 86390 1
435928 99435928 1001 86380 86390 1
436172 99436172 1001 86380 86390 1
435915 99435915 1001 86380 86390 1
300643 99300643 1001 86380 86390 1
300586 99300586 1001 86380 86390 1
300414 99300414 1001 86380 86390 1
300466 99300466 1001 86380 86390 1
300492 99300492 1001 86380 86390 1
300743 99300743 1001 86380 86390 1
300735 99300735 1001 86380 86390 1
301420 99301420 1001 86380 86390 1
301297 99301297 1001 86380 86390 1
300998 99300998 1001 86380 86390 1
300949 99300949 1001 86380 86390 1
301107 99301107 1001 86380 86390 1
301632 99301632 1001 86380 86390 1
302334 99302334 1001 86380 86390 1
302259 99302259 1001 86380 86390 1
302032 99302032 1001 86380 86390 1
302089 99302089 1001 86380 86390 1
303046 99303046 1001 86380 86390 1
302894 99302894 1001 86380 86390 1
303282 99303282 1001 86380 86390 1
304003 99304003 1001 86380 86390 1
303820 99303820 1001 86380 86390 1
303495 99303495 1001 86380 86390 1
303511 99303511 1001 86380 86390 1
304047 99304047 1001 86380 86390 1
304706 99304706 1001 86380 86390 1
304615 99304615 1001 86380 86390 1
304552 99304552 1001 86380 86390 1
304475 99304475 1001 86380 86390 1
304570 99304570 1001 86380 86390 1
304919 99304919 1001 86380 86390 1
305652 99305652 1001 86380 86390 1
305520 99305520 1001 86380 86390 1
305509 99305509 1001 86380 86390 1
305489 99305489 1001 86380 86390 1
305302 99305302 1001 86380 86390 1
305290 99305290 1001 86380 86390 1
305411 99305411 1001 86380 86390 1
305230 99305230 1001 86380 86390 1
305167 99305167 1001 86380 86390 1
500788 99500788 1001 86380 86390 1
500799 99500799 1001 86380 86390 1
501292 99501292 1001 86380 86390 1
501337 99501337 1001 86380 86390 1
501381 99501381 1001 86380 86390 1
501039 99501039 1001 86380 86390 1
501672 99501672 1001 86380 86390 1
501815 99501815 1001 86380 86390 1
502298 99502298 1001 86380 86390 1
502338 99502338 1001 86380 86390 1
502305 99502305 1001 86380 86390 1
502413 99502413 1001 86380 86390 1
502254 99502254 1001 86380 86390 1
501862 99501862 1001 86380 86390 1
503228 99503228 1001 86380 86390 1
502891 99502891 1001 86380 86390 1
502949 99502949 1001 86380 86390 1
502902 99502902 1001 86380 86390 1
503045 99503045 1001 86380 86390 1
504097 99504097 1001 86380 86390 1
503835 99503835 1001 86380 86390 1
503856 99503856 1001 86380 86390 1
503538 99503538 1001 86380 86390 1
503675 99503675 1001 86380 86390 1
504881 99504881 1001 86380 86390 1
504902 99504902 1001 86380 86390 1
504729 99504729 1001 86380 86390 1
504656 99504656 1001 86380 86390 1
504500 99504500 1001 86380 86390 1
505076 99505076 1001 86380 86390 1
505727 99505727 1001 86380 86390 1
505515 99505515 1001 86380 86390 1
505543 99505543 1001 86380 86390 1
505430 99505430 1001 86380 86390 1
505458 99505458 1001 86380 86390 1
505320 99505320 1001 86380 86390 1
505325 99505325 1001 86380 86390 1
505159 99505159 1001 86380 86390 1
505842 99505842 1001 86380 86390 1
506572 99506572 1001 86380 86390 1
506578 99506578 1001 86380 86390 1
506154 99506154 1001 86380 86390 1
506648 99506648 1001 86380 86390 1
506730 99506730 1001 86380 86390 1
506733 99506733 1001 86380 86390 1
507052 99507052 1001 86380 86390 1
507086 99507086 1001 86380 86390 1
506934 99506934 1001 86380 86390 1
506911 99506911 1001 86380 86390 1
506807 99506807 1001 86380 86390 1
507449 99507449 1001 86380 86390 1
507475 99507475 1001 86380 86390 1
507426 99507426 1001 86380 86390 1
507509 99507509 1001 86380 86390 1
508207 99508207 1001 86380 86390 1
507878 99507878 1001 86380 86390 1
507883 99507883 1001 86380 86390 1
508001 99508001 1001 86380 86390 1
507674 99507674 1001 86380 86390 1
507832 99507832 1001 86380 86390 1
507729 99507729 1001 86380 86390 1
508272 99508272 1001 86380 86390 1
508285 99508285 1001 86380 86390 1
508299 99508299 1001 86380 86390 1
508326 99508326 1001 86380 86390 1
508598 99508598 1001 86380 86390 1
508562 99508562 1001 86380 86390 1
509253 99509253 1001 86380 86390 1
509133 99509133 1001 86380 86390 1
509776 99509776 1001 86380 86390 1
509726 99509726 1001 86380 86390 1
509743 99509743 1001 86380 86390 1
509560 99509560 1001 86380 86390 1
509414 99509414 1001 86380 86390 1
510577 99510577 1001 86380 86390 1
510149 99510149 1001 86380 86390 1
511492 99511492 1001 86380 86390 1
511221 99511221 1001 86380 86390 1
511003 99511003 1001 86380 86390 1
511111 99511111 1001 86380 86390 1
511596 99511596 1001 86380 86390 1
512147 99512147 1001 86380 86390 1
512067 99512067 1001 86380 86390 1
512146 99512146 1001 86380 86390 1
511837 99511837 1001 86380 86390 1
512484 99512484 1001 86380 86390 1
513093 99513093 1001 86380 86390 1
513183 99513183 1001 86380 86390 1
513061 99513061 1001 86380 86390 1
512794 99512794 1001 86380 86390 1
512823 99512823 1001 86380 86390 1
512701 99512701 1001 86380 86390 1
513309 99513309 1001 86380 86390 1
513233 99513233 1001 86380 86390 1
513975 99513975 1001 86380 86390 1
513924 99513924 1001 86380 86390 1
513713 99513713 1001 86380 86390 1
513691 99513691 1001 86380 86390 1
513546 99513546 1001 86380 86390 1
513512 99513512 1001 86380 86390 1
514191 99514191 1001 86380 86390 1
514217 99514217 1001 86380 86390 1
514778 99514778 1001 86380 86390 1
514547 99514547 1001 86380 86390 1
514356 99514356 1001 86380 86390 1
514362 99514362 1001 86380 86390 1
514375 99514375 1001 86380 86390 1
515491 99515491 1001 86380 86390 1
515613 99515613 1001 86380 86390 1
515578 99515578 1001 86380 86390 1
515347 99515347 1001 86380 86390 1
515089 99515089 1001 86380 86390 1
515168 99515168 1001 86380 86390 1
515136 99515136 1001 86380 86390 1
515771 99515771 1001 86380 86390 1
515877 99515877 1001 86380 86390 1
516350 99516350 1001 86380 86390 1
516156 99516156 1001 86380 86390 1
516029 99516029 1001 86380 86390 1
516613 99516613 1001 86380 86390 1
516605 99516605 1001 86380 86390 1
517211 99517211 1001 86380 86390 1
516977 99516977 1001 86380 86390 1
517069 99517069 1001 86380 86390 1
517047 99517047 1001 86380 86390 1
517062 99517062 1001 86380 86390 1
516883 99516883 1001 86380 86390 1
517474 99517474 1001 86380 86390 1
518059 99518059 1001 86380 86390 1
517970 99517970 1001 86380 86390 1
517957 99517957 1001 86380 86390 1
517920 99517920 1001 86380 86390 1
517951 99517951 1001 86380 86390 1
517735 99517735 1001 86380 86390 1
517580 99517580 1001 86380 86390 1
517544 99517544 1001 86380 86390 1
517635 99517635 1001 86380 86390 1
517650 99517650 1001 86380 86390 1
518344 99518344 1001 86380 86390 1
518345 99518345 1001 86380 86390 1
518350 99518350 1001 86380 86390 1
518910 99518910 1001 86380 86390 1
518602 99518602 1001 86380 86390 1
518463 99518463 1001 86380 86390 1
518367 99518367 1001 86380 86390 1
519044 99519044 1001 86380 86390 1
519814 99519814 1001 86380 86390 1
519533 99519533 1001 86380 86390 1
520537 99520537 1001 86380 86390 1
520577 99520577 1001 86380 86390 1
520494 99520494 1001 86380 86390 1
521407 99521407 1001 86380 86390 1
521131 99521131 1001 86380 86390 1
520994 99520994 1001 86380 86390 1
521507 99521507 1001 86380 86390 1
521638 99521638 1001 86380 86390 1
522210 99522210 1001 86380 86390 1
521719 99521719 1001 86380 86390 1
522408 99522408 1001 86380 86390 1
523081 99523081 1001 86380 86390 1
522975 99522975 1001 86380 86390 1
522732 99522732 1001 86380 86390 1
522854 99522854 1001 86380 86390 1
522506 99522506 1001 86380 86390 1
522586 99522586 1001 86380 86390 1
523147 99523147 1001 86380 86390 1
523283 99523283 1001 86380 86390 1
523832 99523832 1001 86380 86390 1
523890 99523890 1001 86380 86390 1
523774 99523774 1001 86380 86390 1
523418 99523418 1001 86380 86390 1
523328 99523328 1001 86380 86390 1
523413 99523413 1001 86380 86390 1
524117 99524117 1001 86380 86390 1
523992 99523992 1001 86380 86390 1
524585 99524585 1001 86380 86390 1
524731 99524731 1001 86380 86390 1
524364 99524364 1001 86380 86390 1
524281 99524281 1001 86380 86390 1
524861 99524861 1001 86380 86390 1
525571 99525571 1001 86380 86390 1
525226 99525226 1001 86380 86390 1
525282 99525282 1001 86380 86390 1
525298 99525298 1001 86380 86390 1
525033 99525033 1001 86380 86390 1
525072 99525072 1001 86380 86390 1
525085 99525085 1001 86380 86390 1
525723 99525723 1001 86380 86390 1
525737 99525737 1001 86380 86390 1
525786 99525786 1001 86380 86390 1
526157 99526157 1001 86380 86390 1
525914 99525914 1001 86380 86390 1
526488 99526488 1001 86380 86390 1
526841 99526841 1001 86380 86390 1
526886 99526886 1001 86380 86390 1
526638 99526638 1001 86380 86390 1
527365 99527365 1001 86380 86390 1
527288 99527288 1001 86380 86390 1
527372 99527372 1001 86380 86390 1
527594 99527594 1001 86380 86390 1
527633 99527633 1001 86380 86390 1
528077 99528077 1001 86380 86390 1
528147 99528147 1001 86380 86390 1
528162 99528162 1001 86380 86390 1
528765 99528765 1001 86380 86390 1
528341 99528341 1001 86380 86390 1
528396 99528396 1001 86380 86390 1
528999 99528999 1001 86380 86390 1
529626 99529626 1001 86380 86390 1
529695 99529695 1001 86380 86390 1
529616 99529616 1001 86380 86390 1
529606 99529606 1001 86380 86390 1
529725 99529725 1001 86380 86390 1
529808 99529808 1001 86380 86390 1
530502 99530502 1001 86380 86390 1
530361 99530361 1001 86380 86390 1
530426 99530426 1001 86380 86390 1
530454 99530454 1001 86380 86390 1
530293 99530293 1001 86380 86390 1
530333 99530333 1001 86380 86390 1
531281 99531281 1001 86380 86390 1
531437 99531437 1001 86380 86390 1
532174 99532174 1001 86380 86390 1
532151 99532151 1001 86380 86390 1
531821 99531821 1001 86380 86390 1
531637 99531637 1001 86380 86390 1
532218 99532218 1001 86380 86390 1
532327 99532327 1001 86380 86390 1
532904 99532904 1001 86380 86390 1
532728 99532728 1001 86380 86390 1
532758 99532758 1001 86380 86390 1
532602 99532602 1001 86380 86390 1
533045 99533045 1001 86380 86390 1
533733 99533733 1001 86380 86390 1
533662 99533662 1001 86380 86390 1
533513 99533513 1001 86380 86390 1
533611 99533611 1001 86380 86390 1
533409 99533409 1001 86380 86390 1
533945 99533945 1001 86380 86390 1
534012 99534012 1001 86380 86390 1
533939 99533939 1001 86380 86390 1
534005 99534005 1001 86380 86390 1
534019 99534019 1001 86380 86390 1
534638 99534638 1001 86380 86390 1
534539 99534539 1001 86380 86390 1
534606 99534606 1001 86380 86390 1
534632 99534632 1001 86380 86390 1
534422 99534422 1001 86380 86390 1
534177 99534177 1001 86380 86390 1
535486 99535486 1001 86380 86390 1
535339 99535339 1001 86380 86390 1
535049 99535049 1001 86380 86390 1
535012 99535012 1001 86380 86390 1
535561 99535561 1001 86380 86390 1
535576 99535576 1001 86380 86390 1
535692 99535692 1001 86380 86390 1
535630 99535630 1001 86380 86390 1
536135 99536135 1001 86380 86390 1
535938 99535938 1001 86380 86390 1
536100 99536100 1001 86380 86390 1
535985 99535985 1001 86380 86390 1
535828 99535828 1001 86380 86390 1
536346 99536346 1001 86380 86390 1
536349 99536349 1001 86380 86390 1
536447 99536447 1001 86380 86390 1
537055 99537055 1001 86380 86390 1
537032 99537032 1001 86380 86390 1
536845 99536845 1001 86380 86390 1
536871 99536871 1001 86380 86390 1
536942 99536942 1001 86380 86390 1
536662 99536662 1001 86380 86390 1
536691 99536691 1001 86380 86390 1
537849 99537849 1001 86380 86390 1
537813 99537813 1001 86380 86390 1
537699 99537699 1001 86380 86390 1
537743 99537743 1001 86380 86390 1
537543 99537543 1001 86380 86390 1
538013 99538013 1001 86380 86390 1
538101 99538101 1001 86380 86390 1
538697 99538697 1001 86380 86390 1
538427 99538427 1001 86380 86390 1
538597 99538597 1001 86380 86390 1
538408 99538408 1001 86380 86390 1
538438 99538438 1001 86380 86390 1
538542 99538542 1001 86380 86390 1
538607 99538607 1001 86380 86390 1
538394 99538394 1001 86380 86390 1
538204 99538204 1001 86380 86390 1
539007 99539007 1001 86380 86390 1
539637 99539637 1001 86380 86390 1
539581 99539581 1001 86380 86390 1
539595 99539595 1001 86380 86390 1
539485 99539485 1001 86380 86390 1
539293 99539293 1001 86380 86390 1
539119 99539119 1001 86380 86390 1
539734 99539734 1001 86380 86390 1
539686 99539686 1001 86380 86390 1
540387 99540387 1001 86380 86390 1
540149 99540149 1001 86380 86390 1
540164 99540164 1001 86380 86390 1
540103 99540103 1001 86380 86390 1
539909 99539909 1001 86380 86390 1
541164 99541164 1001 86380 86390 1
541127 99541127 1001 86380 86390 1
541290 99541290 1001 86380 86390 1
540956 99540956 1001 86380 86390 1
541332 99541332 1001 86380 86390 1
542091 99542091 1001 86380 86390 1
541891 99541891 1001 86380 86390 1
541655 99541655 1001 86380 86390 1
541622 99541622 1001 86380 86390 1
542201 99542201 1001 86380 86390 1
542562 99542562 1001 86380 86390 1
542682 99542682 1001 86380 86390 1
542523 99542523 1001 86380 86390 1
543017 99543017 1001 86380 86390 1
543645 99543645 1001 86380 86390 1
543431 99543431 1001 86380 86390 1
543294 99543294 1001 86380 86390 1
543174 99543174 1001 86380 86390 1
544370 99544370 1001 86380 86390 1
544335 99544335 1001 86380 86390 1
544093 99544093 1001 86380 86390 1
544149 99544149 1001 86380 86390 1
543977 99543977 1001 86380 86390 1
544740 99544740 1001 86380 86390 1
544651 99544651 1001 86380 86390 1
544706 99544706 1001 86380 86390 1
514226 705 1001 31303 31603 1
400371 99400371 1001 86380 86390 1
400932 99400932 1001 86380 86390 1
402257 99402257 1001 86380 86390 1
402892 99402892 1001 86380 86390 1
403537 99403537 1001 86380 86390 1
403636 99403636 1001 86380 86390 1
403746 99403746 1001 86380 86390 1
404107 99404107 1001 86380 86390 1
404378 99404378 1001 86380 86390 1
404433 99404433 1001 86380 86390 1
404864 99404864 1001 86380 86390 1
404975 99404975 1001 86380 86390 1
405104 99405104 1001 86380 86390 1
405204 99405204 1001 86380 86390 1
405238 99405238 1001 86380 86390 1
405729 99405729 1001 86380 86390 1
406324 99406324 1001 86380 86390 1
406438 99406438 1001 86380 86390 1
406591 99406591 1001 86380 86390 1
407319 99407319 1001 86380 86390 1
407410 99407410 1001 86380 86390 1
407709 99407709 1001 86380 86390 1
408363 99408363 1001 86380 86390 1
408609 99408609 1001 86380 86390 1
408611 99408611 1001 86380 86390 1
408920 99408920 1001 86380 86390 1
409063 99409063 1001 86380 86390 1
409087 99409087 1001 86380 86390 1
409218 99409218 1001 86380 86390 1
409525 99409525 1001 86380 86390 1
409763 99409763 1001 86380 86390 1
410348 99410348 1001 86380 86390 1
410433 99410433 1001 86380 86390 1
410558 99410558 1001 86380 86390 1
410725 99410725 1001 86380 86390 1
410797 99410797 1001 86380 86390 1
410853 99410853 1001 86380 86390 1
410883 99410883 1001 86380 86390 1
411306 99411306 1001 86380 86390 1
411223 99411223 1001 86380 86390 1
413113 99413113 1001 86380 86390 1
413208 99413208 1001 86380 86390 1
412929 99412929 1001 86380 86390 1
412511 99412511 1001 86380 86390 1
413897 99413897 1001 86380 86390 1
413941 99413941 1001 86380 86390 1
415007 99415007 1001 86380 86390 1
414795 99414795 1001 86380 86390 1
414334 99414334 1001 86380 86390 1
415632 99415632 1001 86380 86390 1
416948 99416948 1001 86380 86390 1
416557 99416557 1001 86380 86390 1
416538 99416538 1001 86380 86390 1
415817 99415817 1001 86380 86390 1
417008 99417008 1001 86380 86390 1
417157 99417157 1001 86380 86390 1
418682 99418682 1001 86380 86390 1
418220 99418220 1001 86380 86390 1
418842 99418842 1001 86380 86390 1
418870 99418870 1001 86380 86390 1
420235 99420235 1001 86380 86390 1
420415 99420415 1001 86380 86390 1
420135 99420135 1001 86380 86390 1
420374 99420374 1001 86380 86390 1
419982 99419982 1001 86380 86390 1
419302 99419302 1001 86380 86390 1
419332 99419332 1001 86380 86390 1
419400 99419400 1001 86380 86390 1
420608 99420608 1001 86380 86390 1
421994 99421994 1001 86380 86390 1
420838 99420838 1001 86380 86390 1
421049 99421049 1001 86380 86390 1
422203 99422203 1001 86380 86390 1
422317 99422317 1001 86380 86390 1
422141 99422141 1001 86380 86390 1
423583 99423583 1001 86380 86390 1
423596 99423596 1001 86380 86390 1
423115 99423115 1001 86380 86390 1
423259 99423259 1001 86380 86390 1
422723 99422723 1001 86380 86390 1
423754 99423754 1001 86380 86390 1
423902 99423902 1001 86380 86390 1
425248 99425248 1001 86380 86390 1
424807 99424807 1001 86380 86390 1
424793 99424793 1001 86380 86390 1
424839 99424839 1001 86380 86390 1
424976 99424976 1001 86380 86390 1
424187 99424187 1001 86380 86390 1
424302 99424302 1001 86380 86390 1
424446 99424446 1001 86380 86390 1
425800 99425800 1001 86380 86390 1
425476 99425476 1001 86380 86390 1
426906 99426906 1001 86380 86390 1
426597 99426597 1001 86380 86390 1
426434 99426434 1001 86380 86390 1
426565 99426565 1001 86380 86390 1
426243 99426243 1001 86380 86390 1
426015 99426015 1001 86380 86390 1
425931 99425931 1001 86380 86390 1
427258 99427258 1001 86380 86390 1
427370 99427370 1001 86380 86390 1
428276 99428276 1001 86380 86390 1
427874 99427874 1001 86380 86390 1
429097 99429097 1001 86380 86390 1
428772 99428772 1001 86380 86390 1
430258 99430258 1001 86380 86390 1
430181 99430181 1001 86380 86390 1
430796 99430796 1001 86380 86390 1
430499 99430499 1001 86380 86390 1
430787 99430787 1001 86380 86390 1
431678 99431678 1001 86380 86390 1
431788 99431788 1001 86380 86390 1
431358 99431358 1001 86380 86390 1
431620 99431620 1001 86380 86390 1
431325 99431325 1001 86380 86390 1
431327 99431327 1001 86380 86390 1
431148 99431148 1001 86380 86390 1
431070 99431070 1001 86380 86390 1
430956 99430956 1001 86380 86390 1
431154 99431154 1001 86380 86390 1
431057 99431057 1001 86380 86390 1
432287 99432287 1001 86380 86390 1
433643 99433643 1001 86380 86390 1
432965 99432965 1001 86380 86390 1
433240 99433240 1001 86380 86390 1
432933 99432933 1001 86380 86390 1
433065 99433065 1001 86380 86390 1
433286 99433286 1001 86380 86390 1
432525 99432525 1001 86380 86390 1
432653 99432653 1001 86380 86390 1
432663 99432663 1001 86380 86390 1
433881 99433881 1001 86380 86390 1
433936 99433936 1001 86380 86390 1
435214 99435214 1001 86380 86390 1
435039 99435039 1001 86380 86390 1
434871 99434871 1001 86380 86390 1
434609 99434609 1001 86380 86390 1
434196 99434196 1001 86380 86390 1
436916 99436916 1001 86380 86390 1
436865 99436865 1001 86380 86390 1
436637 99436637 1001 86380 86390 1
436396 99436396 1001 86380 86390 1
436376 99436376 1001 86380 86390 1
300370 99300370 1001 86380 86390 1
301554 99301554 1001 86380 86390 1
301473 99301473 1001 86380 86390 1
301339 99301339 1001 86380 86390 1
301026 99301026 1001 86380 86390 1
301673 99301673 1001 86380 86390 1
301614 99301614 1001 86380 86390 1
301984 99301984 1001 86380 86390 1
302142 99302142 1001 86380 86390 1
301902 99301902 1001 86380 86390 1
302494 99302494 1001 86380 86390 1
303039 99303039 1001 86380 86390 1
302676 99302676 1001 86380 86390 1
302719 99302719 1001 86380 86390 1
302745 99302745 1001 86380 86390 1
303411 99303411 1001 86380 86390 1
303337 99303337 1001 86380 86390 1
303391 99303391 1001 86380 86390 1
303379 99303379 1001 86380 86390 1
303342 99303342 1001 86380 86390 1
304033 99304033 1001 86380 86390 1
303928 99303928 1001 86380 86390 1
303954 99303954 1001 86380 86390 1
303698 99303698 1001 86380 86390 1
303754 99303754 1001 86380 86390 1
303729 99303729 1001 86380 86390 1
303426 99303426 1001 86380 86390 1
303613 99303613 1001 86380 86390 1
304076 99304076 1001 86380 86390 1
304131 99304131 1001 86380 86390 1
304850 99304850 1001 86380 86390 1
304462 99304462 1001 86380 86390 1
304481 99304481 1001 86380 86390 1
305011 99305011 1001 86380 86390 1
304874 99304874 1001 86380 86390 1
305504 99305504 1001 86380 86390 1
305162 99305162 1001 86380 86390 1
500202 99500202 1001 86380 86390 1
500346 99500346 1001 86380 86390 1
501459 99501459 1001 86380 86390 1
501437 99501437 1001 86380 86390 1
501451 99501451 1001 86380 86390 1
501598 99501598 1001 86380 86390 1
501254 99501254 1001 86380 86390 1
501277 99501277 1001 86380 86390 1
501148 99501148 1001 86380 86390 1
501139 99501139 1001 86380 86390 1
501769 99501769 1001 86380 86390 1
501783 99501783 1001 86380 86390 1
501771 99501771 1001 86380 86390 1
502223 99502223 1001 86380 86390 1
502206 99502206 1001 86380 86390 1
501914 99501914 1001 86380 86390 1
501986 99501986 1001 86380 86390 1
502038 99502038 1001 86380 86390 1
502664 99502664 1001 86380 86390 1
502588 99502588 1001 86380 86390 1
503111 99503111 1001 86380 86390 1
503245 99503245 1001 86380 86390 1
502859 99502859 1001 86380 86390 1
503917 99503917 1001 86380 86390 1
504012 99504012 1001 86380 86390 1
503773 99503773 1001 86380 86390 1
503522 99503522 1001 86380 86390 1
503691 99503691 1001 86380 86390 1
504298 99504298 1001 86380 86390 1
504248 99504248 1001 86380 86390 1
504264 99504264 1001 86380 86390 1
504278 99504278 1001 86380 86390 1
504243 99504243 1001 86380 86390 1
504844 99504844 1001 86380 86390 1
504921 99504921 1001 86380 86390 1
504939 99504939 1001 86380 86390 1
504706 99504706 1001 86380 86390 1
504413 99504413 1001 86380 86390 1
505060 99505060 1001 86380 86390 1
505039 99505039 1001 86380 86390 1
505120 99505120 1001 86380 86390 1
505709 99505709 1001 86380 86390 1
505583 99505583 1001 86380 86390 1
505413 99505413 1001 86380 86390 1
505402 99505402 1001 86380 86390 1
505444 99505444 1001 86380 86390 1
505421 99505421 1001 86380 86390 1
505201 99505201 1001 86380 86390 1
506475 99506475 1001 86380 86390 1
506313 99506313 1001 86380 86390 1
506214 99506214 1001 86380 86390 1
506137 99506137 1001 86380 86390 1
506631 99506631 1001 86380 86390 1
507227 99507227 1001 86380 86390 1
507130 99507130 1001 86380 86390 1
507170 99507170 1001 86380 86390 1
506910 99506910 1001 86380 86390 1
507620 99507620 1001 86380 86390 1
508083 99508083 1001 86380 86390 1
508151 99508151 1001 86380 86390 1
508101 99508101 1001 86380 86390 1
508240 99508240 1001 86380 86390 1
507869 99507869 1001 86380 86390 1
507629 99507629 1001 86380 86390 1
507811 99507811 1001 86380 86390 1
507737 99507737 1001 86380 86390 1
508998 99508998 1001 86380 86390 1
508887 99508887 1001 86380 86390 1
508736 99508736 1001 86380 86390 1
508610 99508610 1001 86380 86390 1
508495 99508495 1001 86380 86390 1
509114 99509114 1001 86380 86390 1
509179 99509179 1001 86380 86390 1
509088 99509088 1001 86380 86390 1
509141 99509141 1001 86380 86390 1
509250 99509250 1001 86380 86390 1
509502 99509502 1001 86380 86390 1
509533 99509533 1001 86380 86390 1
509346 99509346 1001 86380 86390 1
510399 99510399 1001 86380 86390 1
510242 99510242 1001 86380 86390 1
510314 99510314 1001 86380 86390 1
510768 99510768 1001 86380 86390 1
510800 99510800 1001 86380 86390 1
511447 99511447 1001 86380 86390 1
511359 99511359 1001 86380 86390 1
511082 99511082 1001 86380 86390 1
511686 99511686 1001 86380 86390 1
512376 99512376 1001 86380 86390 1
512019 99512019 1001 86380 86390 1
512130 99512130 1001 86380 86390 1
511958 99511958 1001 86380 86390 1
511908 99511908 1001 86380 86390 1
512529 99512529 1001 86380 86390 1
513028 99513028 1001 86380 86390 1
513126 99513126 1001 86380 86390 1
512681 99512681 1001 86380 86390 1
512725 99512725 1001 86380 86390 1
513220 99513220 1001 86380 86390 1
513857 99513857 1001 86380 86390 1
513670 99513670 1001 86380 86390 1
513763 99513763 1001 86380 86390 1
513769 99513769 1001 86380 86390 1
513491 99513491 1001 86380 86390 1
513485 99513485 1001 86380 86390 1
514552 99514552 1001 86380 86390 1
514390 99514390 1001 86380 86390 1
515053 99515053 1001 86380 86390 1
515642 99515642 1001 86380 86390 1
515466 99515466 1001 86380 86390 1
515449 99515449 1001 86380 86390 1
515794 99515794 1001 86380 86390 1
516431 99516431 1001 86380 86390 1
516271 99516271 1001 86380 86390 1
516207 99516207 1001 86380 86390 1
516084 99516084 1001 86380 86390 1
516060 99516060 1001 86380 86390 1
516053 99516053 1001 86380 86390 1
516594 99516594 1001 86380 86390 1
517040 99517040 1001 86380 86390 1
517067 99517067 1001 86380 86390 1
518036 99518036 1001 86380 86390 1
518062 99518062 1001 86380 86390 1
518000 99518000 1001 86380 86390 1
517991 99517991 1001 86380 86390 1
518249 99518249 1001 86380 86390 1
518935 99518935 1001 86380 86390 1
518664 99518664 1001 86380 86390 1
518729 99518729 1001 86380 86390 1
518448 99518448 1001 86380 86390 1
519143 99519143 1001 86380 86390 1
519081 99519081 1001 86380 86390 1
519096 99519096 1001 86380 86390 1
519163 99519163 1001 86380 86390 1
519789 99519789 1001 86380 86390 1
519479 99519479 1001 86380 86390 1
519482 99519482 1001 86380 86390 1
519551 99519551 1001 86380 86390 1
519590 99519590 1001 86380 86390 1
519969 99519969 1001 86380 86390 1
519935 99519935 1001 86380 86390 1
520617 99520617 1001 86380 86390 1
520296 99520296 1001 86380 86390 1
520223 99520223 1001 86380 86390 1
521452 99521452 1001 86380 86390 1
521399 99521399 1001 86380 86390 1
521272 99521272 1001 86380 86390 1
521210 99521210 1001 86380 86390 1
521238 99521238 1001 86380 86390 1
521216 99521216 1001 86380 86390 1
521142 99521142 1001 86380 86390 1
520871 99520871 1001 86380 86390 1
521053 99521053 1001 86380 86390 1
520876 99520876 1001 86380 86390 1
521515 99521515 1001 86380 86390 1
521645 99521645 1001 86380 86390 1
521647 99521647 1001 86380 86390 1
521547 99521547 1001 86380 86390 1
521511 99521511 1001 86380 86390 1
522123 99522123 1001 86380 86390 1
521932 99521932 1001 86380 86390 1
521949 99521949 1001 86380 86390 1
521885 99521885 1001 86380 86390 1
522034 99522034 1001 86380 86390 1
522317 99522317 1001 86380 86390 1
522451 99522451 1001 86380 86390 1
522493 99522493 1001 86380 86390 1
522946 99522946 1001 86380 86390 1
523229 99523229 1001 86380 86390 1
523699 99523699 1001 86380 86390 1
523429 99523429 1001 86380 86390 1
523964 99523964 1001 86380 86390 1
524631 99524631 1001 86380 86390 1
524743 99524743 1001 86380 86390 1
524374 99524374 1001 86380 86390 1
524241 99524241 1001 86380 86390 1
524247 99524247 1001 86380 86390 1
524299 99524299 1001 86380 86390 1
524351 99524351 1001 86380 86390 1
524261 99524261 1001 86380 86390 1
524339 99524339 1001 86380 86390 1
525457 99525457 1001 86380 86390 1
525543 99525543 1001 86380 86390 1
525221 99525221 1001 86380 86390 1
525145 99525145 1001 86380 86390 1
525599 99525599 1001 86380 86390 1
525743 99525743 1001 86380 86390 1
525745 99525745 1001 86380 86390 1
526386 99526386 1001 86380 86390 1
526349 99526349 1001 86380 86390 1
526292 99526292 1001 86380 86390 1
526212 99526212 1001 86380 86390 1
526006 99526006 1001 86380 86390 1
526480 99526480 1001 86380 86390 1
526584 99526584 1001 86380 86390 1
526546 99526546 1001 86380 86390 1
527138 99527138 1001 86380 86390 1
527430 99527430 1001 86380 86390 1
527289 99527289 1001 86380 86390 1
527367 99527367 1001 86380 86390 1
527451 99527451 1001 86380 86390 1
527997 99527997 1001 86380 86390 1
527679 99527679 1001 86380 86390 1
527816 99527816 1001 86380 86390 1
527765 99527765 1001 86380 86390 1
527516 99527516 1001 86380 86390 1
528725 99528725 1001 86380 86390 1
528618 99528618 1001 86380 86390 1
528675 99528675 1001 86380 86390 1
528694 99528694 1001 86380 86390 1
529080 99529080 1001 86380 86390 1
529085 99529085 1001 86380 86390 1
528971 99528971 1001 86380 86390 1
529655 99529655 1001 86380 86390 1
529570 99529570 1001 86380 86390 1
529313 99529313 1001 86380 86390 1
529302 99529302 1001 86380 86390 1
529770 99529770 1001 86380 86390 1
530475 99530475 1001 86380 86390 1
529953 99529953 1001 86380 86390 1
530629 99530629 1001 86380 86390 1
530556 99530556 1001 86380 86390 1
531375 99531375 1001 86380 86390 1
531123 99531123 1001 86380 86390 1
531039 99531039 1001 86380 86390 1
530820 99530820 1001 86380 86390 1
531478 99531478 1001 86380 86390 1
532025 99532025 1001 86380 86390 1
532015 99532015 1001 86380 86390 1
532132 99532132 1001 86380 86390 1
531955 99531955 1001 86380 86390 1
531691 99531691 1001 86380 86390 1
531761 99531761 1001 86380 86390 1
532231 99532231 1001 86380 86390 1
532244 99532244 1001 86380 86390 1
532248 99532248 1001 86380 86390 1
532365 99532365 1001 86380 86390 1
532840 99532840 1001 86380 86390 1
532998 99532998 1001 86380 86390 1
532974 99532974 1001 86380 86390 1
532936 99532936 1001 86380 86390 1
532632 99532632 1001 86380 86390 1
532555 99532555 1001 86380 86390 1
532478 99532478 1001 86380 86390 1
532472 99532472 1001 86380 86390 1
533079 99533079 1001 86380 86390 1
533710 99533710 1001 86380 86390 1
533762 99533762 1001 86380 86390 1
533631 99533631 1001 86380 86390 1
533569 99533569 1001 86380 86390 1
533546 99533546 1001 86380 86390 1
533313 99533313 1001 86380 86390 1
533963 99533963 1001 86380 86390 1
533888 99533888 1001 86380 86390 1
533889 99533889 1001 86380 86390 1
534006 99534006 1001 86380 86390 1
534549 99534549 1001 86380 86390 1
534550 99534550 1001 86380 86390 1
534362 99534362 1001 86380 86390 1
534231 99534231 1001 86380 86390 1
534246 99534246 1001 86380 86390 1
534157 99534157 1001 86380 86390 1
534226 99534226 1001 86380 86390 1
535474 99535474 1001 86380 86390 1
535466 99535466 1001 86380 86390 1
535415 99535415 1001 86380 86390 1
535404 99535404 1001 86380 86390 1
535245 99535245 1001 86380 86390 1
534956 99534956 1001 86380 86390 1
534925 99534925 1001 86380 86390 1
535615 99535615 1001 86380 86390 1
535604 99535604 1001 86380 86390 1
535683 99535683 1001 86380 86390 1
536258 99536258 1001 86380 86390 1
535754 99535754 1001 86380 86390 1
535758 99535758 1001 86380 86390 1
536527 99536527 1001 86380 86390 1
536424 99536424 1001 86380 86390 1
536521 99536521 1001 86380 86390 1
537031 99537031 1001 86380 86390 1
537083 99537083 1001 86380 86390 1
536684 99536684 1001 86380 86390 1
536598 99536598 1001 86380 86390 1
536627 99536627 1001 86380 86390 1
537829 99537829 1001 86380 86390 1
537830 99537830 1001 86380 86390 1
537577 99537577 1001 86380 86390 1
537681 99537681 1001 86380 86390 1
537682 99537682 1001 86380 86390 1
537725 99537725 1001 86380 86390 1
537551 99537551 1001 86380 86390 1
537489 99537489 1001 86380 86390 1
537454 99537454 1001 86380 86390 1
537455 99537455 1001 86380 86390 1
538039 99538039 1001 86380 86390 1
538059 99538059 1001 86380 86390 1
538175 99538175 1001 86380 86390 1
538589 99538589 1001 86380 86390 1
538590 99538590 1001 86380 86390 1
538556 99538556 1001 86380 86390 1
539462 99539462 1001 86380 86390 1
539483 99539483 1001 86380 86390 1
539025 99539025 1001 86380 86390 1
539644 99539644 1001 86380 86390 1
539723 99539723 1001 86380 86390 1
539687 99539687 1001 86380 86390 1
540378 99540378 1001 86380 86390 1
540248 99540248 1001 86380 86390 1
540159 99540159 1001 86380 86390 1
540199 99540199 1001 86380 86390 1
540150 99540150 1001 86380 86390 1
540153 99540153 1001 86380 86390 1
540167 99540167 1001 86380 86390 1
540054 99540054 1001 86380 86390 1
540546 99540546 1001 86380 86390 1
540521 99540521 1001 86380 86390 1
540669 99540669 1001 86380 86390 1
540553 99540553 1001 86380 86390 1
541018 99541018 1001 86380 86390 1
540792 99540792 1001 86380 86390 1
540679 99540679 1001 86380 86390 1
541957 99541957 1001 86380 86390 1
541996 99541996 1001 86380 86390 1
541921 99541921 1001 86380 86390 1
542037 99542037 1001 86380 86390 1
541720 99541720 1001 86380 86390 1
541737 99541737 1001 86380 86390 1
542282 99542282 1001 86380 86390 1
542636 99542636 1001 86380 86390 1
542378 99542378 1001 86380 86390 1
543111 99543111 1001 86380 86390 1
543130 99543130 1001 86380 86390 1
543390 99543390 1001 86380 86390 1
543311 99543311 1001 86380 86390 1
543789 99543789 1001 86380 86390 1
544562 99544562 1001 86380 86390 1
544452 99544452 1001 86380 86390 1
544207 99544207 1001 86380 86390 1
544273 99544273 1001 86380 86390 1
544196 99544196 1001 86380 86390 1
544083 99544083 1001 86380 86390 1
544122 99544122 1001 86380 86390 1
543986 99543986 1001 86380 86390 1
503019 689 1002 25395 35240 1
400354 99400354 1001 86380 86390 1
400719 99400719 1001 86380 86390 1
400771 99400771 1001 86380 86390 1
401284 99401284 1001 86380 86390 1
401601 99401601 1001 86380 86390 1
401821 99401821 1001 86380 86390 1
402095 99402095 1001 86380 86390 1
402452 99402452 1001 86380 86390 1
402502 99402502 1001 86380 86390 1
403250 99403250 1001 86380 86390 1
404016 99404016 1001 86380 86390 1
404082 99404082 1001 86380 86390 1
404062 99404062 1001 86380 86390 1
404295 99404295 1001 86380 86390 1
404517 99404517 1001 86380 86390 1
404653 99404653 1001 86380 86390 1
404857 99404857 1001 86380 86390 1
404951 99404951 1001 86380 86390 1
405359 99405359 1001 86380 86390 1
405607 99405607 1001 86380 86390 1
405777 99405777 1001 86380 86390 1
405913 99405913 1001 86380 86390 1
406224 99406224 1001 86380 86390 1
406425 99406425 1001 86380 86390 1
406530 99406530 1001 86380 86390 1
406827 99406827 1001 86380 86390 1
407231 99407231 1001 86380 86390 1
407420 99407420 1001 86380 86390 1
407498 99407498 1001 86380 86390 1
407758 99407758 1001 86380 86390 1
407688 99407688 1001 86380 86390 1
407981 99407981 1001 86380 86390 1
408004 99408004 1001 86380 86390 1
408295 99408295 1001 86380 86390 1
408863 99408863 1001 86380 86390 1
409064 99409064 1001 86380 86390 1
409006 99409006 1001 86380 86390 1
409123 99409123 1001 86380 86390 1
409285 99409285 1001 86380 86390 1
409457 99409457 1001 86380 86390 1
409477 99409477 1001 86380 86390 1
409952 99409952 1001 86380 86390 1
410793 99410793 1001 86380 86390 1
411081 99411081 1001 86380 86390 1
411360 99411360 1001 86380 86390 1
411325 99411325 1001 86380 86390 1
411440 99411440 1001 86380 86390 1
411574 99411574 1001 86380 86390 1
411819 99411819 1001 86380 86390 1
412022 99412022 1001 86380 86390 1
412396 99412396 1001 86380 86390 1
413340 99413340 1001 86380 86390 1
413386 99413386 1001 86380 86390 1
413165 99413165 1001 86380 86390 1
414093 99414093 1001 86380 86390 1
414097 99414097 1001 86380 86390 1
415072 99415072 1001 86380 86390 1
415303 99415303 1001 86380 86390 1
414893 99414893 1001 86380 86390 1
414280 99414280 1001 86380 86390 1
414155 99414155 1001 86380 86390 1
415515 99415515 1001 86380 86390 1
416888 99416888 1001 86380 86390 1
416554 99416554 1001 86380 86390 1
417203 99417203 1001 86380 86390 1
417127 99417127 1001 86380 86390 1
418735 99418735 1001 86380 86390 1
418513 99418513 1001 86380 86390 1
418591 99418591 1001 86380 86390 1
417620 99417620 1001 86380 86390 1
417673 99417673 1001 86380 86390 1
419137 99419137 1001 86380 86390 1
418893 99418893 1001 86380 86390 1
420095 99420095 1001 86380 86390 1
420067 99420067 1001 86380 86390 1
419722 99419722 1001 86380 86390 1
419939 99419939 1001 86380 86390 1
419984 99419984 1001 86380 86390 1
419756 99419756 1001 86380 86390 1
419743 99419743 1001 86380 86390 1
419374 99419374 1001 86380 86390 1
419297 99419297 1001 86380 86390 1
419456 99419456 1001 86380 86390 1
420494 99420494 1001 86380 86390 1
420779 99420779 1001 86380 86390 1
421830 99421830 1001 86380 86390 1
421673 99421673 1001 86380 86390 1
421624 99421624 1001 86380 86390 1
421191 99421191 1001 86380 86390 1
422348 99422348 1001 86380 86390 1
422430 99422430 1001 86380 86390 1
423403 99423403 1001 86380 86390 1
423402 99423402 1001 86380 86390 1
422572 99422572 1001 86380 86390 1
422940 99422940 1001 86380 86390 1
422541 99422541 1001 86380 86390 1
423865 99423865 1001 86380 86390 1
424006 99424006 1001 86380 86390 1
423817 99423817 1001 86380 86390 1
425276 99425276 1001 86380 86390 1
424830 99424830 1001 86380 86390 1
424943 99424943 1001 86380 86390 1
426799 99426799 1001 86380 86390 1
427020 99427020 1001 86380 86390 1
426325 99426325 1001 86380 86390 1
426675 99426675 1001 86380 86390 1
426247 99426247 1001 86380 86390 1
428007 99428007 1001 86380 86390 1
427802 99427802 1001 86380 86390 1
427893 99427893 1001 86380 86390 1
427673 99427673 1001 86380 86390 1
429026 99429026 1001 86380 86390 1
429145 99429145 1001 86380 86390 1
430208 99430208 1001 86380 86390 1
430059 99430059 1001 86380 86390 1
430083 99430083 1001 86380 86390 1
429497 99429497 1001 86380 86390 1
429313 99429313 1001 86380 86390 1
430458 99430458 1001 86380 86390 1
430807 99430807 1001 86380 86390 1
431723 99431723 1001 86380 86390 1
430872 99430872 1001 86380 86390 1
431247 99431247 1001 86380 86390 1
430842 99430842 1001 86380 86390 1
432455 99432455 1001 86380 86390 1
432178 99432178 1001 86380 86390 1
432066 99432066 1001 86380 86390 1
433163 99433163 1001 86380 86390 1
432907 99432907 1001 86380 86390 1
432974 99432974 1001 86380 86390 1
433223 99433223 1001 86380 86390 1
433860 99433860 1001 86380 86390 1
433905 99433905 1001 86380 86390 1
435307 99435307 1001 86380 86390 1
434659 99434659 1001 86380 86390 1
434406 99434406 1001 86380 86390 1
434334 99434334 1001 86380 86390 1
437047 99437047 1001 86380 86390 1
436761 99436761 1001 86380 86390 1
436819 99436819 1001 86380 86390 1
436524 99436524 1001 86380 86390 1
436674 99436674 1001 86380 86390 1
436651 99436651 1001 86380 86390 1
436161 99436161 1001 86380 86390 1
437270 99437270 1001 86380 86390 1
300063 99300063 1001 86380 86390 1
300041 99300041 1001 86380 86390 1
300618 99300618 1001 86380 86390 1
300319 99300319 1001 86380 86390 1
300520 99300520 1001 86380 86390 1
300417 99300417 1001 86380 86390 1
300908 99300908 1001 86380 86390 1
300761 99300761 1001 86380 86390 1
300879 99300879 1001 86380 86390 1
301416 99301416 1001 86380 86390 1
301039 99301039 1001 86380 86390 1
301082 99301082 1001 86380 86390 1
301749 99301749 1001 86380 86390 1
301568 99301568 1001 86380 86390 1
301664 99301664 1001 86380 86390 1
302314 99302314 1001 86380 86390 1
302199 99302199 1001 86380 86390 1
301957 99301957 1001 86380 86390 1
301893 99301893 1001 86380 86390 1
302552 99302552 1001 86380 86390 1
303135 99303135 1001 86380 86390 1
303136 99303136 1001 86380 86390 1
302863 99302863 1001 86380 86390 1
302904 99302904 1001 86380 86390 1
302800 99302800 1001 86380 86390 1
302814 99302814 1001 86380 86390 1
302948 99302948 1001 86380 86390 1
302791 99302791 1001 86380 86390 1
303977 99303977 1001 86380 86390 1
303779 99303779 1001 86380 86390 1
303518 99303518 1001 86380 86390 1
303458 99303458 1001 86380 86390 1
303462 99303462 1001 86380 86390 1
304185 99304185 1001 86380 86390 1
304237 99304237 1001 86380 86390 1
304099 99304099 1001 86380 86390 1
304811 99304811 1001 86380 86390 1
304839 99304839 1001 86380 86390 1
304598 99304598 1001 86380 86390 1
304354 99304354 1001 86380 86390 1
304369 99304369 1001 86380 86390 1
305002 99305002 1001 86380 86390 1
304879 99304879 1001 86380 86390 1
305195 99305195 1001 86380 86390 1
500109 99500109 1001 86380 86390 1
500032 99500032 1001 86380 86390 1
500007 99500007 1001 86380 86390 1
500725 99500725 1001 86380 86390 1
500785 99500785 1001 86380 86390 1
500570 99500570 1001 86380 86390 1
500511 99500511 1001 86380 86390 1
500602 99500602 1001 86380 86390 1
500407 99500407 1001 86380 86390 1
500273 99500273 1001 86380 86390 1
500291 99500291 1001 86380 86390 1
500864 99500864 1001 86380 86390 1
500880 99500880 1001 86380 86390 1
501584 99501584 1001 86380 86390 1
501102 99501102 1001 86380 86390 1
501117 99501117 1001 86380 86390 1
501054 99501054 1001 86380 86390 1
501223 99501223 1001 86380 86390 1
502130 99502130 1001 86380 86390 1
502219 99502219 1001 86380 86390 1
501990 99501990 1001 86380 86390 1
501969 99501969 1001 86380 86390 1
502496 99502496 1001 86380 86390 1
502894 99502894 1001 86380 86390 1
502998 99502998 1001 86380 86390 1
502924 99502924 1001 86380 86390 1
502968 99502968 1001 86380 86390 1
502735 99502735 1001 86380 86390 1
502673 99502673 1001 86380 86390 1
503390 99503390 1001 86380 86390 1
503939 99503939 1001 86380 86390 1
504027 99504027 1001 86380 86390 1
503679 99503679 1001 86380 86390 1
504172 99504172 1001 86380 86390 1
504908 99504908 1001 86380 86390 1
504786 99504786 1001 86380 86390 1
504565 99504565 1001 86380 86390 1
504336 99504336 1001 86380 86390 1
505643 99505643 1001 86380 86390 1
505538 99505538 1001 86380 86390 1
505540 99505540 1001 86380 86390 1
505472 99505472 1001 86380 86390 1
505344 99505344 1001 86380 86390 1
505332 99505332 1001 86380 86390 1
505172 99505172 1001 86380 86390 1
506485 99506485 1001 86380 86390 1
506422 99506422 1001 86380 86390 1
506514 99506514 1001 86380 86390 1
506348 99506348 1001 86380 86390 1
506035 99506035 1001 86380 86390 1
506667 99506667 1001 86380 86390 1
507308 99507308 1001 86380 86390 1
507074 99507074 1001 86380 86390 1
507076 99507076 1001 86380 86390 1
507120 99507120 1001 86380 86390 1
507540 99507540 1001 86380 86390 1
507502 99507502 1001 86380 86390 1
507879 99507879 1001 86380 86390 1
508421 99508421 1001 86380 86390 1
508985 99508985 1001 86380 86390 1
508936 99508936 1001 86380 86390 1
508932 99508932 1001 86380 86390 1
508800 99508800 1001 86380 86390 1
508712 99508712 1001 86380 86390 1
508602 99508602 1001 86380 86390 1
508659 99508659 1001 86380 86390 1
509839 99509839 1001 86380 86390 1
509580 99509580 1001 86380 86390 1
509951 99509951 1001 86380 86390 1
510677 99510677 1001 86380 86390 1
510593 99510593 1001 86380 86390 1
510633 99510633 1001 86380 86390 1
510333 99510333 1001 86380 86390 1
510246 99510246 1001 86380 86390 1
510285 99510285 1001 86380 86390 1
510822 99510822 1001 86380 86390 1
511553 99511553 1001 86380 86390 1
511504 99511504 1001 86380 86390 1
511142 99511142 1001 86380 86390 1
511659 99511659 1001 86380 86390 1
511717 99511717 1001 86380 86390 1
511915 99511915 1001 86380 86390 1
513019 99513019 1001 86380 86390 1
513008 99513008 1001 86380 86390 1
512858 99512858 1001 86380 86390 1
512957 99512957 1001 86380 86390 1
512970 99512970 1001 86380 86390 1
512598 99512598 1001 86380 86390 1
512591 99512591 1001 86380 86390 1
513314 99513314 1001 86380 86390 1
513696 99513696 1001 86380 86390 1
513710 99513710 1001 86380 86390 1
513706 99513706 1001 86380 86390 1
514236 99514236 1001 86380 86390 1
514763 99514763 1001 86380 86390 1
514596 99514596 1001 86380 86390 1
514893 99514893 1001 86380 86390 1
514961 99514961 1001 86380 86390 1
515046 99515046 1001 86380 86390 1
514905 99514905 1001 86380 86390 1
515610 99515610 1001 86380 86390 1
515537 99515537 1001 86380 86390 1
515453 99515453 1001 86380 86390 1
515376 99515376 1001 86380 86390 1
515828 99515828 1001 86380 86390 1
516374 99516374 1001 86380 86390 1
516324 99516324 1001 86380 86390 1
516390 99516390 1001 86380 86390 1
516469 99516469 1001 86380 86390 1
516191 99516191 1001 86380 86390 1
516117 99516117 1001 86380 86390 1
516010 99516010 1001 86380 86390 1
517234 99517234 1001 86380 86390 1
517162 99517162 1001 86380 86390 1
517180 99517180 1001 86380 86390 1
516945 99516945 1001 86380 86390 1
516729 99516729 1001 86380 86390 1
516851 99516851 1001 86380 86390 1
517481 99517481 1001 86380 86390 1
518136 99518136 1001 86380 86390 1
517944 99517944 1001 86380 86390 1
518211 99518211 1001 86380 86390 1
518804 99518804 1001 86380 86390 1
518832 99518832 1001 86380 86390 1
518646 99518646 1001 86380 86390 1
519556 99519556 1001 86380 86390 1
519215 99519215 1001 86380 86390 1
519959 99519959 1001 86380 86390 1
520502 99520502 1001 86380 86390 1
520632 99520632 1001 86380 86390 1
520396 99520396 1001 86380 86390 1
520267 99520267 1001 86380 86390 1
520730 99520730 1001 86380 86390 1
520680 99520680 1001 86380 86390 1
520732 99520732 1001 86380 86390 1
521263 99521263 1001 86380 86390 1
521446 99521446 1001 86380 86390 1
521123 99521123 1001 86380 86390 1
521043 99521043 1001 86380 86390 1
522112 99522112 1001 86380 86390 1
522211 99522211 1001 86380 86390 1
521906 99521906 1001 86380 86390 1
523038 99523038 1001 86380 86390 1
523026 99523026 1001 86380 86390 1
522553 99522553 1001 86380 86390 1
522661 99522661 1001 86380 86390 1
522637 99522637 1001 86380 86390 1
523194 99523194 1001 86380 86390 1
523316 99523316 1001 86380 86390 1
523188 99523188 1001 86380 86390 1
523753 99523753 1001 86380 86390 1
523886 99523886 1001 86380 86390 1
523771 99523771 1001 86380 86390 1
523784 99523784 1001 86380 86390 1
523867 99523867 1001 86380 86390 1
523560 99523560 1001 86380 86390 1
523399 99523399 1001 86380 86390 1
523991 99523991 1001 86380 86390 1
524423 99524423 1001 86380 86390 1
524535 99524535 1001 86380 86390 1
524366 99524366 1001 86380 86390 1
524292 99524292 1001 86380 86390 1
524250 99524250 1001 86380 86390 1
524801 99524801 1001 86380 86390 1
524879 99524879 1001 86380 86390 1
524778 99524778 1001 86380 86390 1
525471 99525471 1001 86380 86390 1
525352 99525352 1001 86380 86390 1
525350 99525350 1001 86380 86390 1
525711 99525711 1001 86380 86390 1
525609 99525609 1001 86380 86390 1
526378 99526378 1001 86380 86390 1
526275 99526275 1001 86380 86390 1
526264 99526264 1001 86380 86390 1
526355 99526355 1001 86380 86390 1
526418 99526418 1001 86380 86390 1
525976 99525976 1001 86380 86390 1
525810 99525810 1001 86380 86390 1
525953 99525953 1001 86380 86390 1
527220 99527220 1001 86380 86390 1
526814 99526814 1001 86380 86390 1
526660 99526660 1001 86380 86390 1
526754 99526754 1001 86380 86390 1
527888 99527888 1001 86380 86390 1
527917 99527917 1001 86380 86390 1
527676 99527676 1001 86380 86390 1
527836 99527836 1001 86380 86390 1
528179 99528179 1001 86380 86390 1
528756 99528756 1001 86380 86390 1
528894 99528894 1001 86380 86390 1
528784 99528784 1001 86380 86390 1
529030 99529030 1001 86380 86390 1
528981 99528981 1001 86380 86390 1
528943 99528943 1001 86380 86390 1
529712 99529712 1001 86380 86390 1
529718 99529718 1001 86380 86390 1
529413 99529413 1001 86380 86390 1
529426 99529426 1001 86380 86390 1
529189 99529189 1001 86380 86390 1
529247 99529247 1001 86380 86390 1
529261 99529261 1001 86380 86390 1
529832 99529832 1001 86380 86390 1
529877 99529877 1001 86380 86390 1
530373 99530373 1001 86380 86390 1
530292 99530292 1001 86380 86390 1
530604 99530604 1001 86380 86390 1
530725 99530725 1001 86380 86390 1
531237 99531237 1001 86380 86390 1
531096 99531096 1001 86380 86390 1
531091 99531091 1001 86380 86390 1
530839 99530839 1001 86380 86390 1
530843 99530843 1001 86380 86390 1
530952 99530952 1001 86380 86390 1
531573 99531573 1001 86380 86390 1
531387 99531387 1001 86380 86390 1
532117 99532117 1001 86380 86390 1
531779 99531779 1001 86380 86390 1
531746 99531746 1001 86380 86390 1
531748 99531748 1001 86380 86390 1
531608 99531608 1001 86380 86390 1
532219 99532219 1001 86380 86390 1
532845 99532845 1001 86380 86390 1
532426 99532426 1001 86380 86390 1
532455 99532455 1001 86380 86390 1
533097 99533097 1001 86380 86390 1
533221 99533221 1001 86380 86390 1
533615 99533615 1001 86380 86390 1
533644 99533644 1001 86380 86390 1
533896 99533896 1001 86380 86390 1
533873 99533873 1001 86380 86390 1
533929 99533929 1001 86380 86390 1
534009 99534009 1001 86380 86390 1
534645 99534645 1001 86380 86390 1
534278 99534278 1001 86380 86390 1
534438 99534438 1001 86380 86390 1
534282 99534282 1001 86380 86390 1
534258 99534258 1001 86380 86390 1
534200 99534200 1001 86380 86390 1
534253 99534253 1001 86380 86390 1
534113 99534113 1001 86380 86390 1
534804 99534804 1001 86380 86390 1
534834 99534834 1001 86380 86390 1
534886 99534886 1001 86380 86390 1
534874 99534874 1001 86380 86390 1
535156 99535156 1001 86380 86390 1
534941 99534941 1001 86380 86390 1
534995 99534995 1001 86380 86390 1
534957 99534957 1001 86380 86390 1
534894 99534894 1001 86380 86390 1
535065 99535065 1001 86380 86390 1
534901 99534901 1001 86380 86390 1
535662 99535662 1001 86380 86390 1
535585 99535585 1001 86380 86390 1
535538 99535538 1001 86380 86390 1
536316 99536316 1001 86380 86390 1
536228 99536228 1001 86380 86390 1
536190 99536190 1001 86380 86390 1
535743 99535743 1001 86380 86390 1
535857 99535857 1001 86380 86390 1
536535 99536535 1001 86380 86390 1
537161 99537161 1001 86380 86390 1
537049 99537049 1001 86380 86390 1
536814 99536814 1001 86380 86390 1
536879 99536879 1001 86380 86390 1
536555 99536555 1001 86380 86390 1
536602 99536602 1001 86380 86390 1
537248 99537248 1001 86380 86390 1
537965 99537965 1001 86380 86390 1
537570 99537570 1001 86380 86390 1
537442 99537442 1001 86380 86390 1
537378 99537378 1001 86380 86390 1
537547 99537547 1001 86380 86390 1
537573 99537573 1001 86380 86390 1
538123 99538123 1001 86380 86390 1
538615 99538615 1001 86380 86390 1
538295 99538295 1001 86380 86390 1
538900 99538900 1001 86380 86390 1
539606 99539606 1001 86380 86390 1
539496 99539496 1001 86380 86390 1
539229 99539229 1001 86380 86390 1
539316 99539316 1001 86380 86390 1
539421 99539421 1001 86380 86390 1
539217 99539217 1001 86380 86390 1
539170 99539170 1001 86380 86390 1
539069 99539069 1001 86380 86390 1
539773 99539773 1001 86380 86390 1
539765 99539765 1001 86380 86390 1
539843 99539843 1001 86380 86390 1
539779 99539779 1001 86380 86390 1
540330 99540330 1001 86380 86390 1
540344 99540344 1001 86380 86390 1
540464 99540464 1001 86380 86390 1
539898 99539898 1001 86380 86390 1
540582 99540582 1001 86380 86390 1
540608 99540608 1001 86380 86390 1
540601 99540601 1001 86380 86390 1
541170 99541170 1001 86380 86390 1
540888 99540888 1001 86380 86390 1
540764 99540764 1001 86380 86390 1
540803 99540803 1001 86380 86390 1
540700 99540700 1001 86380 86390 1
541360 99541360 1001 86380 86390 1
541469 99541469 1001 86380 86390 1
541589 99541589 1001 86380 86390 1
541682 99541682 1001 86380 86390 1
541637 99541637 1001 86380 86390 1
542319 99542319 1001 86380 86390 1
542268 99542268 1001 86380 86390 1
542819 99542819 1001 86380 86390 1
542338 99542338 1001 86380 86390 1
542983 99542983 1001 86380 86390 1
543633 99543633 1001 86380 86390 1
543659 99543659 1001 86380 86390 1
543718 99543718 1001 86380 86390 1
543477 99543477 1001 86380 86390 1
543542 99543542 1001 86380 86390 1
543518 99543518 1001 86380 86390 1
543509 99543509 1001 86380 86390 1
543406 99543406 1001 86380 86390 1
543347 99543347 1001 86380 86390 1
543235 99543235 1001 86380 86390 1
543224 99543224 1001 86380 86390 1
543872 99543872 1001 86380 86390 1
543798 99543798 1001 86380 86390 1
543891 99543891 1001 86380 86390 1
544574 99544574 1001 86380 86390 1
544377 99544377 1001 86380 86390 1
544090 99544090 1001 86380 86390 1
503334 473 1001 46979 47278 1
539526 878 1002 56506 57373 1
400221 99400221 1001 86380 86390 1
400452 99400452 1001 86380 86390 1
401124 99401124 1001 86380 86390 1
402034 99402034 1001 86380 86390 1
402317 99402317 1001 86380 86390 1
402382 99402382 1001 86380 86390 1
402480 99402480 1001 86380 86390 1
402590 99402590 1001 86380 86390 1
402716 99402716 1001 86380 86390 1
403206 99403206 1001 86380 86390 1
404508 99404508 1001 86380 86390 1
405372 99405372 1001 86380 86390 1
407074 99407074 1001 86380 86390 1
407479 99407479 1001 86380 86390 1
407792 99407792 1001 86380 86390 1
407937 99407937 1001 86380 86390 1
408184 99408184 1001 86380 86390 1
408265 99408265 1001 86380 86390 1
408316 99408316 1001 86380 86390 1
408741 99408741 1001 86380 86390 1
408875 99408875 1001 86380 86390 1
409438 99409438 1001 86380 86390 1
409555 99409555 1001 86380 86390 1
409802 99409802 1001 86380 86390 1
409931 99409931 1001 86380 86390 1
409947 99409947 1001 86380 86390 1
410473 99410473 1001 86380 86390 1
410511 99410511 1001 86380 86390 1
410556 99410556 1001 86380 86390 1
413478 99413478 1001 86380 86390 1
412917 99412917 1001 86380 86390 1
414044 99414044 1001 86380 86390 1
415268 99415268 1001 86380 86390 1
415684 99415684 1001 86380 86390 1
416813 99416813 1001 86380 86390 1
416975 99416975 1001 86380 86390 1
416531 99416531 1001 86380 86390 1
416241 99416241 1001 86380 86390 1
416309 99416309 1001 86380 86390 1
418619 99418619 1001 86380 86390 1
418719 99418719 1001 86380 86390 1
418278 99418278 1001 86380 86390 1
417863 99417863 1001 86380 86390 1
419136 99419136 1001 86380 86390 1
419681 99419681 1001 86380 86390 1
419492 99419492 1001 86380 86390 1
419544 99419544 1001 86380 86390 1
420663 99420663 1001 86380 86390 1
421745 99421745 1001 86380 86390 1
421953 99421953 1001 86380 86390 1
422106 99422106 1001 86380 86390 1
421600 99421600 1001 86380 86390 1
421283 99421283 1001 86380 86390 1
421309 99421309 1001 86380 86390 1
421119 99421119 1001 86380 86390 1
420900 99420900 1001 86380 86390 1
421005 99421005 1001 86380 86390 1
422196 99422196 1001 86380 86390 1
423635 99423635 1001 86380 86390 1
423289 99423289 1001 86380 86390 1
422955 99422955 1001 86380 86390 1
423243 99423243 1001 86380 86390 1
422583 99422583 1001 86380 86390 1
422761 99422761 1001 86380 86390 1
423796 99423796 1001 86380 86390 1
423790 99423790 1001 86380 86390 1
425030 99425030 1001 86380 86390 1
425015 99425015 1001 86380 86390 1
425158 99425158 1001 86380 86390 1
424592 99424592 1001 86380 86390 1
424626 99424626 1001 86380 86390 1
424608 99424608 1001 86380 86390 1
424459 99424459 1001 86380 86390 1
425691 99425691 1001 86380 86390 1
425804 99425804 1001 86380 86390 1
425736 99425736 1001 86380 86390 1
426715 99426715 1001 86380 86390 1
426698 99426698 1001 86380 86390 1
426793 99426793 1001 86380 86390 1
426740 99426740 1001 86380 86390 1
426621 99426621 1001 86380 86390 1
426572 99426572 1001 86380 86390 1
425913 99425913 1001 86380 86390 1
427422 99427422 1001 86380 86390 1
428727 99428727 1001 86380 86390 1
428528 99428528 1001 86380 86390 1
428438 99428438 1001 86380 86390 1
427876 99427876 1001 86380 86390 1
427604 99427604 1001 86380 86390 1
427740 99427740 1001 86380 86390 1
427607 99427607 1001 86380 86390 1
428929 99428929 1001 86380 86390 1
428754 99428754 1001 86380 86390 1
430163 99430163 1001 86380 86390 1
429608 99429608 1001 86380 86390 1
431941 99431941 1001 86380 86390 1
431897 99431897 1001 86380 86390 1
431684 99431684 1001 86380 86390 1
431930 99431930 1001 86380 86390 1
431506 99431506 1001 86380 86390 1
431577 99431577 1001 86380 86390 1
430841 99430841 1001 86380 86390 1
430866 99430866 1001 86380 86390 1
432439 99432439 1001 86380 86390 1
433391 99433391 1001 86380 86390 1
433678 99433678 1001 86380 86390 1
433537 99433537 1001 86380 86390 1
433384 99433384 1001 86380 86390 1
433421 99433421 1001 86380 86390 1
433262 99433262 1001 86380 86390 1
432766 99432766 1001 86380 86390 1
435315 99435315 1001 86380 86390 1
435402 99435402 1001 86380 86390 1
434467 99434467 1001 86380 86390 1
434451 99434451 1001 86380 86390 1
434472 99434472 1001 86380 86390 1
435839 99435839 1001 86380 86390 1
436977 99436977 1001 86380 86390 1
437011 99437011 1001 86380 86390 1
436397 99436397 1001 86380 86390 1
436434 99436434 1001 86380 86390 1
436484 99436484 1001 86380 86390 1
436301 99436301 1001 86380 86390 1
300077 99300077 1001 86380 86390 1
300727 99300727 1001 86380 86390 1
300550 99300550 1001 86380 86390 1
300538 99300538 1001 86380 86390 1
300598 99300598 1001 86380 86390 1
300372 99300372 1001 86380 86390 1
300194 99300194 1001 86380 86390 1
301375 99301375 1001 86380 86390 1
301168 99301168 1001 86380 86390 1
301207 99301207 1001 86380 86390 1
301315 99301315 1001 86380 86390 1
301213 99301213 1001 86380 86390 1
301038 99301038 1001 86380 86390 1
300962 99300962 1001 86380 86390 1
300992 99300992 1001 86380 86390 1
301010 99301010 1001 86380 86390 1
301630 99301630 1001 86380 86390 1
301610 99301610 1001 86380 86390 1
301599 99301599 1001 86380 86390 1
302178 99302178 1001 86380 86390 1
302359 99302359 1001 86380 86390 1
302366 99302366 1001 86380 86390 1
302053 99302053 1001 86380 86390 1
301872 99301872 1001 86380 86390 1
303205 99303205 1001 86380 86390 1
303100 99303100 1001 86380 86390 1
302709 99302709 1001 86380 86390 1
302723 99302723 1001 86380 86390 1
302675 99302675 1001 86380 86390 1
303398 99303398 1001 86380 86390 1
303325 99303325 1001 86380 86390 1
303888 99303888 1001 86380 86390 1
304135 99304135 1001 86380 86390 1
304149 99304149 1001 86380 86390 1
304036 99304036 1001 86380 86390 1
304142 99304142 1001 86380 86390 1
304054 99304054 1001 86380 86390 1
304857 99304857 1001 86380 86390 1
304832 99304832 1001 86380 86390 1
304765 99304765 1001 86380 86390 1
304550 99304550 1001 86380 86390 1
304317 99304317 1001 86380 86390 1
304377 99304377 1001 86380 86390 1
305062 99305062 1001 86380 86390 1
305377 99305377 1001 86380 86390 1
305068 99305068 1001 86380 86390 1
305098 99305098 1001 86380 86390 1
500106 99500106 1001 86380 86390 1
500713 99500713 1001 86380 86390 1
500717 99500717 1001 86380 86390 1
500631 99500631 1001 86380 86390 1
500387 99500387 1001 86380 86390 1
500288 99500288 1001 86380 86390 1
500881 99500881 1001 86380 86390 1
500949 99500949 1001 86380 86390 1
501482 99501482 1001 86380 86390 1
501414 99501414 1001 86380 86390 1
501048 99501048 1001 86380 86390 1
501028 99501028 1001 86380 86390 1
501160 99501160 1001 86380 86390 1
501699 99501699 1001 86380 86390 1
502029 99502029 1001 86380 86390 1
501878 99501878 1001 86380 86390 1
501947 99501947 1001 86380 86390 1
502489 99502489 1001 86380 86390 1
502492 99502492 1001 86380 86390 1
502587 99502587 1001 86380 86390 1
502757 99502757 1001 86380 86390 1
502783 99502783 1001 86380 86390 1
503360 99503360 1001 86380 86390 1
504067 99504067 1001 86380 86390 1
503749 99503749 1001 86380 86390 1
503765 99503765 1001 86380 86390 1
503650 99503650 1001 86380 86390 1
504195 99504195 1001 86380 86390 1
504148 99504148 1001 86380 86390 1
504943 99504943 1001 86380 86390 1
504805 99504805 1001 86380 86390 1
504898 99504898 1001 86380 86390 1
504775 99504775 1001 86380 86390 1
504580 99504580 1001 86380 86390 1
505099 99505099 1001 86380 86390 1
505128 99505128 1001 86380 86390 1
505593 99505593 1001 86380 86390 1
505712 99505712 1001 86380 86390 1
505152 99505152 1001 86380 86390 1
505211 99505211 1001 86380 86390 1
505566 99505566 1001 86380 86390 1
505956 99505956 1001 86380 86390 1
506551 99506551 1001 86380 86390 1
506197 99506197 1001 86380 86390 1
507360 99507360 1001 86380 86390 1
507066 99507066 1001 86380 86390 1
506847 99506847 1001 86380 86390 1
508186 99508186 1001 86380 86390 1
508141 99508141 1001 86380 86390 1
507977 99507977 1001 86380 86390 1
507643 99507643 1001 86380 86390 1
508349 99508349 1001 86380 86390 1
508433 99508433 1001 86380 86390 1
509013 99509013 1001 86380 86390 1
508884 99508884 1001 86380 86390 1
508981 99508981 1001 86380 86390 1
508689 99508689 1001 86380 86390 1
508728 99508728 1001 86380 86390 1
508754 99508754 1001 86380 86390 1
508848 99508848 1001 86380 86390 1
509100 99509100 1001 86380 86390 1
509108 99509108 1001 86380 86390 1
509634 99509634 1001 86380 86390 1
509496 99509496 1001 86380 86390 1
509511 99509511 1001 86380 86390 1
509986 99509986 1001 86380 86390 1
510210 99510210 1001 86380 86390 1
510237 99510237 1001 86380 86390 1
510730 99510730 1001 86380 86390 1
511400 99511400 1001 86380 86390 1
511523 99511523 1001 86380 86390 1
511375 99511375 1001 86380 86390 1
511410 99511410 1001 86380 86390 1
511308 99511308 1001 86380 86390 1
510962 99510962 1001 86380 86390 1
511005 99511005 1001 86380 86390 1
511073 99511073 1001 86380 86390 1
511710 99511710 1001 86380 86390 1
511649 99511649 1001 86380 86390 1
512132 99512132 1001 86380 86390 1
511900 99511900 1001 86380 86390 1
513090 99513090 1001 86380 86390 1
512891 99512891 1001 86380 86390 1
512680 99512680 1001 86380 86390 1
512629 99512629 1001 86380 86390 1
512788 99512788 1001 86380 86390 1
513319 99513319 1001 86380 86390 1
513236 99513236 1001 86380 86390 1
513369 99513369 1001 86380 86390 1
513991 99513991 1001 86380 86390 1
513754 99513754 1001 86380 86390 1
513653 99513653 1001 86380 86390 1
513808 99513808 1001 86380 86390 1
513654 99513654 1001 86380 86390 1
514186 99514186 1001 86380 86390 1
514035 99514035 1001 86380 86390 1
514193 99514193 1001 86380 86390 1
514793 99514793 1001 86380 86390 1
514696 99514696 1001 86380 86390 1
514775 99514775 1001 86380 86390 1
514497 99514497 1001 86380 86390 1
514641 99514641 1001 86380 86390 1
514468 99514468 1001 86380 86390 1
514389 99514389 1001 86380 86390 1
515001 99515001 1001 86380 86390 1
515003 99515003 1001 86380 86390 1
515630 99515630 1001 86380 86390 1
515490 99515490 1001 86380 86390 1
515441 99515441 1001 86380 86390 1
515287 99515287 1001 86380 86390 1
515258 99515258 1001 86380 86390 1
515147 99515147 1001 86380 86390 1
515798 99515798 1001 86380 86390 1
516384 99516384 1001 86380 86390 1
516501 99516501 1001 86380 86390 1
516326 99516326 1001 86380 86390 1
516503 99516503 1001 86380 86390 1
516218 99516218 1001 86380 86390 1
516247 99516247 1001 86380 86390 1
516033 99516033 1001 86380 86390 1
515897 99515897 1001 86380 86390 1
517253 99517253 1001 86380 86390 1
517078 99517078 1001 86380 86390 1
516962 99516962 1001 86380 86390 1
517034 99517034 1001 86380 86390 1
516819 99516819 1001 86380 86390 1
516716 99516716 1001 86380 86390 1
516912 99516912 1001 86380 86390 1
516745 99516745 1001 86380 86390 1
517438 99517438 1001 86380 86390 1
517382 99517382 1001 86380 86390 1
517844 99517844 1001 86380 86390 1
517794 99517794 1001 86380 86390 1
517553 99517553 1001 86380 86390 1
518251 99518251 1001 86380 86390 1
518950 99518950 1001 86380 86390 1
518863 99518863 1001 86380 86390 1
518620 99518620 1001 86380 86390 1
518496 99518496 1001 86380 86390 1
518574 99518574 1001 86380 86390 1
518373 99518373 1001 86380 86390 1
519154 99519154 1001 86380 86390 1
519098 99519098 1001 86380 86390 1
519466 99519466 1001 86380 86390 1
519522 99519522 1001 86380 86390 1
519222 99519222 1001 86380 86390 1
519353 99519353 1001 86380 86390 1
519277 99519277 1001 86380 86390 1
519331 99519331 1001 86380 86390 1
519204 99519204 1001 86380 86390 1
519921 99519921 1001 86380 86390 1
519960 99519960 1001 86380 86390 1
520394 99520394 1001 86380 86390 1
520153 99520153 1001 86380 86390 1
520120 99520120 1001 86380 86390 1
520725 99520725 1001 86380 86390 1
521061 99521061 1001 86380 86390 1
521075 99521075 1001 86380 86390 1
521076 99521076 1001 86380 86390 1
521041 99521041 1001 86380 86390 1
520966 99520966 1001 86380 86390 1
520946 99520946 1001 86380 86390 1
521649 99521649 1001 86380 86390 1
522252 99522252 1001 86380 86390 1
522023 99522023 1001 86380 86390 1
521848 99521848 1001 86380 86390 1
522397 99522397 1001 86380 86390 1
522476 99522476 1001 86380 86390 1
523020 99523020 1001 86380 86390 1
523037 99523037 1001 86380 86390 1
523064 99523064 1001 86380 86390 1
522520 99522520 1001 86380 86390 1
523206 99523206 1001 86380 86390 1
523273 99523273 1001 86380 86390 1
523249 99523249 1001 86380 86390 1
523315 99523315 1001 86380 86390 1
523136 99523136 1001 86380 86390 1
523846 99523846 1001 86380 86390 1
523561 99523561 1001 86380 86390 1
523495 99523495 1001 86380 86390 1
524105 99524105 1001 86380 86390 1
524380 99524380 1001 86380 86390 1
524295 99524295 1001 86380 86390 1
524355 99524355 1001 86380 86390 1
525396 99525396 1001 86380 86390 1
525487 99525487 1001 86380 86390 1
525462 99525462 1001 86380 86390 1
525426 99525426 1001 86380 86390 1
525544 99525544 1001 86380 86390 1
525224 99525224 1001 86380 86390 1
525354 99525354 1001 86380 86390 1
525290 99525290 1001 86380 86390 1
525082 99525082 1001 86380 86390 1
525126 99525126 1001 86380 86390 1
525694 99525694 1001 86380 86390 1
526350 99526350 1001 86380 86390 1
526329 99526329 1001 86380 86390 1
526266 99526266 1001 86380 86390 1
526143 99526143 1001 86380 86390 1
526182 99526182 1001 86380 86390 1
526187 99526187 1001 86380 86390 1
525960 99525960 1001 86380 86390 1
526001 99526001 1001 86380 86390 1
527059 99527059 1001 86380 86390 1
527128 99527128 1001 86380 86390 1
526947 99526947 1001 86380 86390 1
526896 99526896 1001 86380 86390 1
526768 99526768 1001 86380 86390 1
527351 99527351 1001 86380 86390 1
527925 99527925 1001 86380 86390 1
527991 99527991 1001 86380 86390 1
527941 99527941 1001 86380 86390 1
528068 99528068 1001 86380 86390 1
527810 99527810 1001 86380 86390 1
527842 99527842 1001 86380 86390 1
527468 99527468 1001 86380 86390 1
527607 99527607 1001 86380 86390 1
528195 99528195 1001 86380 86390 1
528886 99528886 1001 86380 86390 1
528744 99528744 1001 86380 86390 1
528532 99528532 1001 86380 86390 1
528464 99528464 1001 86380 86390 1
528473 99528473 1001 86380 86390 1
529002 99529002 1001 86380 86390 1
529106 99529106 1001 86380 86390 1
529700 99529700 1001 86380 86390 1
529543 99529543 1001 86380 86390 1
529572 99529572 1001 86380 86390 1
529337 99529337 1001 86380 86390 1
529860 99529860 1001 86380 86390 1
530358 99530358 1001 86380 86390 1
530435 99530435 1001 86380 86390 1
530437 99530437 1001 86380 86390 1
530283 99530283 1001 86380 86390 1
530198 99530198 1001 86380 86390 1
530340 99530340 1001 86380 86390 1
530289 99530289 1001 86380 86390 1
530251 99530251 1001 86380 86390 1
530081 99530081 1001 86380 86390 1
530611 99530611 1001 86380 86390 1
531131 99531131 1001 86380 86390 1
531146 99531146 1001 86380 86390 1
530862 99530862 1001 86380 86390 1
530879 99530879 1001 86380 86390 1
530762 99530762 1001 86380 86390 1
531485 99531485 1001 86380 86390 1
532014 99532014 1001 86380 86390 1
532135 99532135 1001 86380 86390 1
532073 99532073 1001 86380 86390 1
531984 99531984 1001 86380 86390 1
531626 99531626 1001 86380 86390 1
531669 99531669 1001 86380 86390 1
532246 99532246 1001 86380 86390 1
532404 99532404 1001 86380 86390 1
532369 99532369 1001 86380 86390 1
532893 99532893 1001 86380 86390 1
532938 99532938 1001 86380 86390 1
532693 99532693 1001 86380 86390 1
532593 99532593 1001 86380 86390 1
532465 99532465 1001 86380 86390 1
532552 99532552 1001 86380 86390 1
533174 99533174 1001 86380 86390 1
533202 99533202 1001 86380 86390 1
533503 99533503 1001 86380 86390 1
533633 99533633 1001 86380 86390 1
533636 99533636 1001 86380 86390 1
533291 99533291 1001 86380 86390 1
533266 99533266 1001 86380 86390 1
533906 99533906 1001 86380 86390 1
533952 99533952 1001 86380 86390 1
533902 99533902 1001 86380 86390 1
533941 99533941 1001 86380 86390 1
534048 99534048 1001 86380 86390 1
533880 99533880 1001 86380 86390 1
534529 99534529 1001 86380 86390 1
534646 99534646 1001 86380 86390 1
534532 99534532 1001 86380 86390 1
534653 99534653 1001 86380 86390 1
534507 99534507 1001 86380 86390 1
534664 99534664 1001 86380 86390 1
534104 99534104 1001 86380 86390 1
534147 99534147 1001 86380 86390 1
534125 99534125 1001 86380 86390 1
534139 99534139 1001 86380 86390 1
534768 99534768 1001 86380 86390 1
535477 99535477 1001 86380 86390 1
535653 99535653 1001 86380 86390 1
535589 99535589 1001 86380 86390 1
536333 99536333 1001 86380 86390 1
536167 99536167 1001 86380 86390 1
535732 99535732 1001 86380 86390 1
535759 99535759 1001 86380 86390 1
536362 99536362 1001 86380 86390 1
536460 99536460 1001 86380 86390 1
536855 99536855 1001 86380 86390 1
536821 99536821 1001 86380 86390 1
536581 99536581 1001 86380 86390 1
536599 99536599 1001 86380 86390 1
537229 99537229 1001 86380 86390 1
537235 99537235 1001 86380 86390 1
537735 99537735 1001 86380 86390 1
537580 99537580 1001 86380 86390 1
537756 99537756 1001 86380 86390 1
537550 99537550 1001 86380 86390 1
538103 99538103 1001 86380 86390 1
538182 99538182 1001 86380 86390 1
538647 99538647 1001 86380 86390 1
538777 99538777 1001 86380 86390 1
538669 99538669 1001 86380 86390 1
538215 99538215 1001 86380 86390 1
538385 99538385 1001 86380 86390 1
538945 99538945 1001 86380 86390 1
539003 99539003 1001 86380 86390 1
539539 99539539 1001 86380 86390 1
539438 99539438 1001 86380 86390 1
539518 99539518 1001 86380 86390 1
539509 99539509 1001 86380 86390 1
539602 99539602 1001 86380 86390 1
539432 99539432 1001 86380 86390 1
539382 99539382 1001 86380 86390 1
539056 99539056 1001 86380 86390 1
539832 99539832 1001 86380 86390 1
539828 99539828 1001 86380 86390 1
540084 99540084 1001 86380 86390 1
541253 99541253 1001 86380 86390 1
541079 99541079 1001 86380 86390 1
540943 99540943 1001 86380 86390 1
540737 99540737 1001 86380 86390 1
540834 99540834 1001 86380 86390 1
541490 99541490 1001 86380 86390 1
541335 99541335 1001 86380 86390 1
541429 99541429 1001 86380 86390 1
541899 99541899 1001 86380 86390 1
541583 99541583 1001 86380 86390 1
541611 99541611 1001 86380 86390 1
542211 99542211 1001 86380 86390 1
542752 99542752 1001 86380 86390 1
542807 99542807 1001 86380 86390 1
542852 99542852 1001 86380 86390 1
542726 99542726 1001 86380 86390 1
542436 99542436 1001 86380 86390 1
543110 99543110 1001 86380 86390 1
543634 99543634 1001 86380 86390 1
543549 99543549 1001 86380 86390 1
543396 99543396 1001 86380 86390 1
543280 99543280 1001 86380 86390 1
543324 99543324 1001 86380 86390 1
543359 99543359 1001 86380 86390 1
543800 99543800 1001 86380 86390 1
543806 99543806 1001 86380 86390 1
544289 99544289 1001 86380 86390 1
544310 99544310 1001 86380 86390 1
544160 99544160 1001 86380 86390 1
543992 99543992 1001 86380 86390 1
543982 99543982 1001 86380 86390 1
508641 811 1001 34468 34567 1
400733 99400733 1001 86380 86390 1
401151 99401151 1001 86380 86390 1
401184 99401184 1001 86380 86390 1
401377 99401377 1001 86380 86390 1
401548 99401548 1001 86380 86390 1
402174 99402174 1001 86380 86390 1
402255 99402255 1001 86380 86390 1
402210 99402210 1001 86380 86390 1
402181 99402181 1001 86380 86390 1
402773 99402773 1001 86380 86390 1
403084 99403084 1001 86380 86390 1
403107 99403107 1001 86380 86390 1
403296 99403296 1001 86380 86390 1
403518 99403518 1001 86380 86390 1
403558 99403558 1001 86380 86390 1
403627 99403627 1001 86380 86390 1
403734 99403734 1001 86380 86390 1
404193 99404193 1001 86380 86390 1
404466 99404466 1001 86380 86390 1
404390 99404390 1001 86380 86390 1
404387 99404387 1001 86380 86390 1
404734 99404734 1001 86380 86390 1
404871 99404871 1001 86380 86390 1
404965 99404965 1001 86380 86390 1
405026 99405026 1001 86380 86390 1
405425 99405425 1001 86380 86390 1
405861 99405861 1001 86380 86390 1
405897 99405897 1001 86380 86390 1
406171 99406171 1001 86380 86390 1
406417 99406417 1001 86380 86390 1
406630 99406630 1001 86380 86390 1
406633 99406633 1001 86380 86390 1
407300 99407300 1001 86380 86390 1
407358 99407358 1001 86380 86390 1
407736 99407736 1001 86380 86390 1
407790 99407790 1001 86380 86390 1
407857 99407857 1001 86380 86390 1
408111 99408111 1001 86380 86390 1
408755 99408755 1001 86380 86390 1
408986 99408986 1001 86380 86390 1
409109 99409109 1001 86380 86390 1
409996 99409996 1001 86380 86390 1
410283 99410283 1001 86380 86390 1
410521 99410521 1001 86380 86390 1
410968 99410968 1001 86380 86390 1
411608 99411608 1001 86380 86390 1
412041 99412041 1001 86380 86390 1
411979 99411979 1001 86380 86390 1
412889 99412889 1001 86380 86390 1
413069 99413069 1001 86380 86390 1
413173 99413173 1001 86380 86390 1
412949 99412949 1001 86380 86390 1
412730 99412730 1001 86380 86390 1
413290 99413290 1001 86380 86390 1
415213 99415213 1001 86380 86390 1
414586 99414586 1001 86380 86390 1
414254 99414254 1001 86380 86390 1
414344 99414344 1001 86380 86390 1
414132 99414132 1001 86380 86390 1
415681 99415681 1001 86380 86390 1
416676 99416676 1001 86380 86390 1
416250 99416250 1001 86380 86390 1
415924 99415924 1001 86380 86390 1
417454 99417454 1001 86380 86390 1
417420 99417420 1001 86380 86390 1
418790 99418790 1001 86380 86390 1
417801 99417801 1001 86380 86390 1
418940 99418940 1001 86380 86390 1
420150 99420150 1001 86380 86390 1
420318 99420318 1001 86380 86390 1
420411 99420411 1001 86380 86390 1
420208 99420208 1001 86380 86390 1
420164 99420164 1001 86380 86390 1
419990 99419990 1001 86380 86390 1
419292 99419292 1001 86380 86390 1
419325 99419325 1001 86380 86390 1
420493 99420493 1001 86380 86390 1
422086 99422086 1001 86380 86390 1
421589 99421589 1001 86380 86390 1
421441 99421441 1001 86380 86390 1
421382 99421382 1001 86380 86390 1
422460 99422460 1001 86380 86390 1
422226 99422226 1001 86380 86390 1
422338 99422338 1001 86380 86390 1
423499 99423499 1001 86380 86390 1
422851 99422851 1001 86380 86390 1
422548 99422548 1001 86380 86390 1
423825 99423825 1001 86380 86390 1
424045 99424045 1001 86380 86390 1
423863 99423863 1001 86380 86390 1
425298 99425298 1001 86380 86390 1
425336 99425336 1001 86380 86390 1
425345 99425345 1001 86380 86390 1
425039 99425039 1001 86380 86390 1
425218 99425218 1001 86380 86390 1
425371 99425371 1001 86380 86390 1
424748 99424748 1001 86380 86390 1
424492 99424492 1001 86380 86390 1
424369 99424369 1001 86380 86390 1
425649 99425649 1001 86380 86390 1
425600 99425600 1001 86380 86390 1
426427 99426427 1001 86380 86390 1
426288 99426288 1001 86380 86390 1
426611 99426611 1001 86380 86390 1
425883 99425883 1001 86380 86390 1
427529 99427529 1001 86380 86390 1
427266 99427266 1001 86380 86390 1
427310 99427310 1001 86380 86390 1
428254 99428254 1001 86380 86390 1
428319 99428319 1001 86380 86390 1
428243 99428243 1001 86380 86390 1
428247 99428247 1001 86380 86390 1
427826 99427826 1001 86380 86390 1
428964 99428964 1001 86380 86390 1
428742 99428742 1001 86380 86390 1
429116 99429116 1001 86380 86390 1
430194 99430194 1001 86380 86390 1
429964 99429964 1001 86380 86390 1
430148 99430148 1001 86380 86390 1
429868 99429868 1001 86380 86390 1
429578 99429578 1001 86380 86390 1
429586 99429586 1001 86380 86390 1
429566 99429566 1001 86380 86390 1
430743 99430743 1001 86380 86390 1
430745 99430745 1001 86380 86390 1
430780 99430780 1001 86380 86390 1
431860 99431860 1001 86380 86390 1
431957 99431957 1001 86380 86390 1
431308 99431308 1001 86380 86390 1
431342 99431342 1001 86380 86390 1
430972 99430972 1001 86380 86390 1
432457 99432457 1001 86380 86390 1
432435 99432435 1001 86380 86390 1
432199 99432199 1001 86380 86390 1
433322 99433322 1001 86380 86390 1
433690 99433690 1001 86380 86390 1
433052 99433052 1001 86380 86390 1
433083 99433083 1001 86380 86390 1
433282 99433282 1001 86380 86390 1
433009 99433009 1001 86380 86390 1
432527 99432527 1001 86380 86390 1
432646 99432646 1001 86380 86390 1
433999 99433999 1001 86380 86390 1
434039 99434039 1001 86380 86390 1
434026 99434026 1001 86380 86390 1
434052 99434052 1001 86380 86390 1
433821 99433821 1001 86380 86390 1
434997 99434997 1001 86380 86390 1
434679 99434679 1001 86380 86390 1
434353 99434353 1001 86380 86390 1
434218 99434218 1001 86380 86390 1
434390 99434390 1001 86380 86390 1
435785 99435785 1001 86380 86390 1
435678 99435678 1001 86380 86390 1
436506 99436506 1001 86380 86390 1
436267 99436267 1001 86380 86390 1
435940 99435940 1001 86380 86390 1
300080 99300080 1001 86380 86390 1
437160 99437160 1001 86380 86390 1
437170 99437170 1001 86380 86390 1
300699 99300699 1001 86380 86390 1
300395 99300395 1001 86380 86390 1
300437 99300437 1001 86380 86390 1
300476 99300476 1001 86380 86390 1
300112 99300112 1001 86380 86390 1
300257 99300257 1001 86380 86390 1
301363 99301363 1001 86380 86390 1
301129 99301129 1001 86380 86390 1
301094 99301094 1001 86380 86390 1
300942 99300942 1001 86380 86390 1
301676 99301676 1001 86380 86390 1
301572 99301572 1001 86380 86390 1
302371 99302371 1001 86380 86390 1
302288 99302288 1001 86380 86390 1
302224 99302224 1001 86380 86390 1
301981 99301981 1001 86380 86390 1
302096 99302096 1001 86380 86390 1
301762 99301762 1001 86380 86390 1
302524 99302524 1001 86380 86390 1
303076 99303076 1001 86380 86390 1
302892 99302892 1001 86380 86390 1
302705 99302705 1001 86380 86390 1
302777 99302777 1001 86380 86390 1
303245 99303245 1001 86380 86390 1
303297 99303297 1001 86380 86390 1
303389 99303389 1001 86380 86390 1
303290 99303290 1001 86380 86390 1
303839 99303839 1001 86380 86390 1
303683 99303683 1001 86380 86390 1
303427 99303427 1001 86380 86390 1
303432 99303432 1001 86380 86390 1
303549 99303549 1001 86380 86390 1
304163 99304163 1001 86380 86390 1
304685 99304685 1001 86380 86390 1
304676 99304676 1001 86380 86390 1
304641 99304641 1001 86380 86390 1
304281 99304281 1001 86380 86390 1
304431 99304431 1001 86380 86390 1
305025 99305025 1001 86380 86390 1
305511 99305511 1001 86380 86390 1
305442 99305442 1001 86380 86390 1
305409 99305409 1001 86380 86390 1
305073 99305073 1001 86380 86390 1
305191 99305191 1001 86380 86390 1
305075 99305075 1001 86380 86390 1
500118 99500118 1001 86380 86390 1
500669 99500669 1001 86380 86390 1
500449 99500449 1001 86380 86390 1
500299 99500299 1001 86380 86390 1
501543 99501543 1001 86380 86390 1
501233 99501233 1001 86380 86390 1
501059 99501059 1001 86380 86390 1
501137 99501137 1001 86380 86390 1
501088 99501088 1001 86380 86390 1
501655 99501655 1001 86380 86390 1
501707 99501707 1001 86380 86390 1
502291 99502291 1001 86380 86390 1
502079 99502079 1001 86380 86390 1
502215 99502215 1001 86380 86390 1
502232 99502232 1001 86380 86390 1
501991 99501991 1001 86380 86390 1
502004 99502004 1001 86380 86390 1
502012 99502012 1001 86380 86390 1
502505 99502505 1001 86380 86390 1
502973 99502973 1001 86380 86390 1
503051 99503051 1001 86380 86390 1
502686 99502686 1001 86380 86390 1
503381 99503381 1001 86380 86390 1
504072 99504072 1001 86380 86390 1
504103 99504103 1001 86380 86390 1
503741 99503741 1001 86380 86390 1
503540 99503540 1001 86380 86390 1
504297 99504297 1001 86380 86390 1
504830 99504830 1001 86380 86390 1
504787 99504787 1001 86380 86390 1
504728 99504728 1001 86380 86390 1
504553 99504553 1001 86380 86390 1
504505 99504505 1001 86380 86390 1
505682 99505682 1001 86380 86390 1
505571 99505571 1001 86380 86390 1
505531 99505531 1001 86380 86390 1
505306 99505306 1001 86380 86390 1
505835 99505835 1001 86380 86390 1
505825 99505825 1001 86380 86390 1
506332 99506332 1001 86380 86390 1
506169 99506169 1001 86380 86390 1
505981 99505981 1001 86380 86390 1
506061 99506061 1001 86380 86390 1
506763 99506763 1001 86380 86390 1
506779 99506779 1001 86380 86390 1
506743 99506743 1001 86380 86390 1
506641 99506641 1001 86380 86390 1
507291 99507291 1001 86380 86390 1
507415 99507415 1001 86380 86390 1
507058 99507058 1001 86380 86390 1
507099 99507099 1001 86380 86390 1
506913 99506913 1001 86380 86390 1
507007 99507007 1001 86380 86390 1
507600 99507600 1001 86380 86390 1
507612 99507612 1001 86380 86390 1
508087 99508087 1001 86380 86390 1
507950 99507950 1001 86380 86390 1
507673 99507673 1001 86380 86390 1
507767 99507767 1001 86380 86390 1
508432 99508432 1001 86380 86390 1
509074 99509074 1001 86380 86390 1
509054 99509054 1001 86380 86390 1
508785 99508785 1001 86380 86390 1
509189 99509189 1001 86380 86390 1
509727 99509727 1001 86380 86390 1
509660 99509660 1001 86380 86390 1
509334 99509334 1001 86380 86390 1
509386 99509386 1001 86380 86390 1
510548 99510548 1001 86380 86390 1
510553 99510553 1001 86380 86390 1
510592 99510592 1001 86380 86390 1
510471 99510471 1001 86380 86390 1
510429 99510429 1001 86380 86390 1
510289 99510289 1001 86380 86390 1
510227 99510227 1001 86380 86390 1
510283 99510283 1001 86380 86390 1
510297 99510297 1001 86380 86390 1
510866 99510866 1001 86380 86390 1
510752 99510752 1001 86380 86390 1
510792 99510792 1001 86380 86390 1
510742 99510742 1001 86380 86390 1
510891 99510891 1001 86380 86390 1
511480 99511480 1001 86380 86390 1
511283 99511283 1001 86380 86390 1
511277 99511277 1001 86380 86390 1
510991 99510991 1001 86380 86390 1
511732 99511732 1001 86380 86390 1
511743 99511743 1001 86380 86390 1
512313 99512313 1001 86380 86390 1
512375 99512375 1001 86380 86390 1
512096 99512096 1001 86380 86390 1
512066 99512066 1001 86380 86390 1
511934 99511934 1001 86380 86390 1
511950 99511950 1001 86380 86390 1
512466 99512466 1001 86380 86390 1
512495 99512495 1001 86380 86390 1
512397 99512397 1001 86380 86390 1
512438 99512438 1001 86380 86390 1
512401 99512401 1001 86380 86390 1
513041 99513041 1001 86380 86390 1
513047 99513047 1001 86380 86390 1
512807 99512807 1001 86380 86390 1
512912 99512912 1001 86380 86390 1
512767 99512767 1001 86380 86390 1
512635 99512635 1001 86380 86390 1
513739 99513739 1001 86380 86390 1
513567 99513567 1001 86380 86390 1
513474 99513474 1001 86380 86390 1
514033 99514033 1001 86380 86390 1
514139 99514139 1001 86380 86390 1
514845 99514845 1001 86380 86390 1
514726 99514726 1001 86380 86390 1
514714 99514714 1001 86380 86390 1
514460 99514460 1001 86380 86390 1
514318 99514318 1001 86380 86390 1
515403 99515403 1001 86380 86390 1
515278 99515278 1001 86380 86390 1
515131 99515131 1001 86380 86390 1
515098 99515098 1001 86380 86390 1
515253 99515253 1001 86380 86390 1
516486 99516486 1001 86380 86390 1
516490 99516490 1001 86380 86390 1
516352 99516352 1001 86380 86390 1
516297 99516297 1001 86380 86390 1
516171 99516171 1001 86380 86390 1
515914 99515914 1001 86380 86390 1
515904 99515904 1001 86380 86390 1
515918 99515918 1001 86380 86390 1
516649 99516649 1001 86380 86390 1
516517 99516517 1001 86380 86390 1
517156 99517156 1001 86380 86390 1
517227 99517227 1001 86380 86390 1
517089 99517089 1001 86380 86390 1
518090 99518090 1001 86380 86390 1
517727 99517727 1001 86380 86390 1
518246 99518246 1001 86380 86390 1
518443 99518443 1001 86380 86390 1
519150 99519150 1001 86380 86390 1
519781 99519781 1001 86380 86390 1
519799 99519799 1001 86380 86390 1
519518 99519518 1001 86380 86390 1
519510 99519510 1001 86380 86390 1
519344 99519344 1001 86380 86390 1
519957 99519957 1001 86380 86390 1
519952 99519952 1001 86380 86390 1
520313 99520313 1001 86380 86390 1
520251 99520251 1001 86380 86390 1
520087 99520087 1001 86380 86390 1
520082 99520082 1001 86380 86390 1
520775 99520775 1001 86380 86390 1
520817 99520817 1001 86380 86390 1
521412 99521412 1001 86380 86390 1
521464 99521464 1001 86380 86390 1
521072 99521072 1001 86380 86390 1
521229 99521229 1001 86380 86390 1
521221 99521221 1001 86380 86390 1
521065 99521065 1001 86380 86390 1
520962 99520962 1001 86380 86390 1
520977 99520977 1001 86380 86390 1
520928 99520928 1001 86380 86390 1
521592 99521592 1001 86380 86390 1
521512 99521512 1001 86380 86390 1
522003 99522003 1001 86380 86390 1
521899 99521899 1001 86380 86390 1
521926 99521926 1001 86380 86390 1
521723 99521723 1001 86380 86390 1
521680 99521680 1001 86380 86390 1
521682 99521682 1001 86380 86390 1
522440 99522440 1001 86380 86390 1
523054 99523054 1001 86380 86390 1
523033 99523033 1001 86380 86390 1
523114 99523114 1001 86380 86390 1
522911 99522911 1001 86380 86390 1
522667 99522667 1001 86380 86390 1
522660 99522660 1001 86380 86390 1
523756 99523756 1001 86380 86390 1
523841 99523841 1001 86380 86390 1
523559 99523559 1001 86380 86390 1
523697 99523697 1001 86380 86390 1
523569 99523569 1001 86380 86390 1
524034 99524034 1001 86380 86390 1
523998 99523998 1001 86380 86390 1
524732 99524732 1001 86380 86390 1
524815 99524815 1001 86380 86390 1
525597 99525597 1001 86380 86390 1
525530 99525530 1001 86380 86390 1
524977 99524977 1001 86380 86390 1
525047 99525047 1001 86380 86390 1
525673 99525673 1001 86380 86390 1
525713 99525713 1001 86380 86390 1
525729 99525729 1001 86380 86390 1
526036 99526036 1001 86380 86390 1
526128 99526128 1001 86380 86390 1
526167 99526167 1001 86380 86390 1
526161 99526161 1001 86380 86390 1
526060 99526060 1001 86380 86390 1
525928 99525928 1001 86380 86390 1
525942 99525942 1001 86380 86390 1
526008 99526008 1001 86380 86390 1
526525 99526525 1001 86380 86390 1
526454 99526454 1001 86380 86390 1
526573 99526573 1001 86380 86390 1
527077 99527077 1001 86380 86390 1
527243 99527243 1001 86380 86390 1
527197 99527197 1001 86380 86390 1
526931 99526931 1001 86380 86390 1
527035 99527035 1001 86380 86390 1
527029 99527029 1001 86380 86390 1
526771 99526771 1001 86380 86390 1
527357 99527357 1001 86380 86390 1
527979 99527979 1001 86380 86390 1
527931 99527931 1001 86380 86390 1
527844 99527844 1001 86380 86390 1
527829 99527829 1001 86380 86390 1
528088 99528088 1001 86380 86390 1
528773 99528773 1001 86380 86390 1
528900 99528900 1001 86380 86390 1
528779 99528779 1001 86380 86390 1
528705 99528705 1001 86380 86390 1
528631 99528631 1001 86380 86390 1
528672 99528672 1001 86380 86390 1
528508 99528508 1001 86380 86390 1
528372 99528372 1001 86380 86390 1
528348 99528348 1001 86380 86390 1
529004 99529004 1001 86380 86390 1
528905 99528905 1001 86380 86390 1
528960 99528960 1001 86380 86390 1
529537 99529537 1001 86380 86390 1
529556 99529556 1001 86380 86390 1
529722 99529722 1001 86380 86390 1
529380 99529380 1001 86380 86390 1
529287 99529287 1001 86380 86390 1
529867 99529867 1001 86380 86390 1
529745 99529745 1001 86380 86390 1
530491 99530491 1001 86380 86390 1
530505 99530505 1001 86380 86390 1
530481 99530481 1001 86380 86390 1
530204 99530204 1001 86380 86390 1
531296 99531296 1001 86380 86390 1
531030 99531030 1001 86380 86390 1
530772 99530772 1001 86380 86390 1
530880 99530880 1001 86380 86390 1
531523 99531523 1001 86380 86390 1
532028 99532028 1001 86380 86390 1
532094 99532094 1001 86380 86390 1
532057 99532057 1001 86380 86390 1
531899 99531899 1001 86380 86390 1
531966 99531966 1001 86380 86390 1
531678 99531678 1001 86380 86390 1
532676 99532676 1001 86380 86390 1
532667 99532667 1001 86380 86390 1
532451 99532451 1001 86380 86390 1
532443 99532443 1001 86380 86390 1
532616 99532616 1001 86380 86390 1
533108 99533108 1001 86380 86390 1
533109 99533109 1001 86380 86390 1
533705 99533705 1001 86380 86390 1
533796 99533796 1001 86380 86390 1
533812 99533812 1001 86380 86390 1
533753 99533753 1001 86380 86390 1
533792 99533792 1001 86380 86390 1
533459 99533459 1001 86380 86390 1
533607 99533607 1001 86380 86390 1
533534 99533534 1001 86380 86390 1
533406 99533406 1001 86380 86390 1
533271 99533271 1001 86380 86390 1
533414 99533414 1001 86380 86390 1
533922 99533922 1001 86380 86390 1
533923 99533923 1001 86380 86390 1
533860 99533860 1001 86380 86390 1
534490 99534490 1001 86380 86390 1
534458 99534458 1001 86380 86390 1
534436 99534436 1001 86380 86390 1
534322 99534322 1001 86380 86390 1
534089 99534089 1001 86380 86390 1
534765 99534765 1001 86380 86390 1
534732 99534732 1001 86380 86390 1
534693 99534693 1001 86380 86390 1
535361 99535361 1001 86380 86390 1
535354 99535354 1001 86380 86390 1
535291 99535291 1001 86380 86390 1
535148 99535148 1001 86380 86390 1
535019 99535019 1001 86380 86390 1
534951 99534951 1001 86380 86390 1
535676 99535676 1001 86380 86390 1
536211 99536211 1001 86380 86390 1
536240 99536240 1001 86380 86390 1
535962 99535962 1001 86380 86390 1
536060 99536060 1001 86380 86390 1
536537 99536537 1001 86380 86390 1
537038 99537038 1001 86380 86390 1
536946 99536946 1001 86380 86390 1
536548 99536548 1001 86380 86390 1
536693 99536693 1001 86380 86390 1
536958 99536958 1001 86380 86390 1
537447 99537447 1001 86380 86390 1
537494 99537494 1001 86380 86390 1
538046 99538046 1001 86380 86390 1
538728 99538728 1001 86380 86390 1
538762 99538762 1001 86380 86390 1
538379 99538379 1001 86380 86390 1
538242 99538242 1001 86380 86390 1
538838 99538838 1001 86380 86390 1
538916 99538916 1001 86380 86390 1
538976 99538976 1001 86380 86390 1
539610 99539610 1001 86380 86390 1
539459 99539459 1001 86380 86390 1
539349 99539349 1001 86380 86390 1
539379 99539379 1001 86380 86390 1
539067 99539067 1001 86380 86390 1
539068 99539068 1001 86380 86390 1
539715 99539715 1001 86380 86390 1
539796 99539796 1001 86380 86390 1
540467 99540467 1001 86380 86390 1
540319 99540319 1001 86380 86390 1
540216 99540216 1001 86380 86390 1
539859 99539859 1001 86380 86390 1
539932 99539932 1001 86380 86390 1
539945 99539945 1001 86380 86390 1
540562 99540562 1001 86380 86390 1
540628 99540628 1001 86380 86390 1
540630 99540630 1001 86380 86390 1
540880 99540880 1001 86380 86390 1
540810 99540810 1001 86380 86390 1
541999 99541999 1001 86380 86390 1
541976 99541976 1001 86380 86390 1
541890 99541890 1001 86380 86390 1
541787 99541787 1001 86380 86390 1
541601 99541601 1001 86380 86390 1
542248 99542248 1001 86380 86390 1
542314 99542314 1001 86380 86390 1
542818 99542818 1001 86380 86390 1
542825 99542825 1001 86380 86390 1
542728 99542728 1001 86380 86390 1
542651 99542651 1001 86380 86390 1
542696 99542696 1001 86380 86390 1
542376 99542376 1001 86380 86390 1
542450 99542450 1001 86380 86390 1
542994 99542994 1001 86380 86390 1
543021 99543021 1001 86380 86390 1
543102 99543102 1001 86380 86390 1
543652 99543652 1001 86380 86390 1
543475 99543475 1001 86380 86390 1
543441 99543441 1001 86380 86390 1
543494 99543494 1001 86380 86390 1
543260 99543260 1001 86380 86390 1
543940 99543940 1001 86380 86390 1
543931 99543931 1001 86380 86390 1
544590 99544590 1001 86380 86390 1
544251 99544251 1001 86380 86390 1
544364 99544364 1001 86380 86390 1
544727 99544727 1001 86380 86390 1
428127 215 1001 35040 35457 1
400040 99400040 1001 86380 86390 1
400104 99400104 1001 86380 86390 1
400327 99400327 1001 86380 86390 1
400665 99400665 1001 86380 86390 1
400939 99400939 1001 86380 86390 1
401257 99401257 1001 86380 86390 1
401323 99401323 1001 86380 86390 1
401978 99401978 1001 86380 86390 1
402642 99402642 1001 86380 86390 1
402613 99402613 1001 86380 86390 1
402746 99402746 1001 86380 86390 1
402898 99402898 1001 86380 86390 1
403195 99403195 1001 86380 86390 1
403437 99403437 1001 86380 86390 1
403601 99403601 1001 86380 86390 1
403555 99403555 1001 86380 86390 1
404115 99404115 1001 86380 86390 1
404458 99404458 1001 86380 86390 1
404582 99404582 1001 86380 86390 1
404597 99404597 1001 86380 86390 1
405288 99405288 1001 86380 86390 1
405412 99405412 1001 86380 86390 1
405556 99405556 1001 86380 86390 1
405746 99405746 1001 86380 86390 1
405676 99405676 1001 86380 86390 1
406243 99406243 1001 86380 86390 1
406922 99406922 1001 86380 86390 1
406888 99406888 1001 86380 86390 1
407036 99407036 1001 86380 86390 1
407419 99407419 1001 86380 86390 1
407512 99407512 1001 86380 86390 1
408076 99408076 1001 86380 86390 1
408252 99408252 1001 86380 86390 1
408258 99408258 1001 86380 86390 1
408396 99408396 1001 86380 86390 1
408357 99408357 1001 86380 86390 1
408426 99408426 1001 86380 86390 1
409449 99409449 1001 86380 86390 1
409538 99409538 1001 86380 86390 1
409638 99409638 1001 86380 86390 1
409726 99409726 1001 86380 86390 1
409881 99409881 1001 86380 86390 1
410204 99410204 1001 86380 86390 1
410341 99410341 1001 86380 86390 1
411137 99411137 1001 86380 86390 1
411504 99411504 1001 86380 86390 1
411939 99411939 1001 86380 86390 1
412453 99412453 1001 86380 86390 1
413450 99413450 1001 86380 86390 1
413566 99413566 1001 86380 86390 1
413317 99413317 1001 86380 86390 1
413612 99413612 1001 86380 86390 1
413222 99413222 1001 86380 86390 1
413224 99413224 1001 86380 86390 1
412884 99412884 1001 86380 86390 1
414968 99414968 1001 86380 86390 1
414971 99414971 1001 86380 86390 1
414396 99414396 1001 86380 86390 1
415720 99415720 1001 86380 86390 1
415555 99415555 1001 86380 86390 1
415694 99415694 1001 86380 86390 1
416816 99416816 1001 86380 86390 1
416390 99416390 1001 86380 86390 1
416426 99416426 1001 86380 86390 1
415884 99415884 1001 86380 86390 1
416022 99416022 1001 86380 86390 1
417155 99417155 1001 86380 86390 1
417588 99417588 1001 86380 86390 1
417571 99417571 1001 86380 86390 1
418791 99418791 1001 86380 86390 1
418058 99418058 1001 86380 86390 1
418332 99418332 1001 86380 86390 1
418850 99418850 1001 86380 86390 1
418966 99418966 1001 86380 86390 1
420100 99420100 1001 86380 86390 1
420134 99420134 1001 86380 86390 1
419807 99419807 1001 86380 86390 1
419676 99419676 1001 86380 86390 1
420029 99420029 1001 86380 86390 1
419474 99419474 1001 86380 86390 1
422026 99422026 1001 86380 86390 1
421708 99421708 1001 86380 86390 1
420977 99420977 1001 86380 86390 1
422408 99422408 1001 86380 86390 1
423312 99423312 1001 86380 86390 1
422630 99422630 1001 86380 86390 1
422577 99422577 1001 86380 86390 1
422638 99422638 1001 86380 86390 1
423777 99423777 1001 86380 86390 1
424133 99424133 1001 86380 86390 1
425296 99425296 1001 86380 86390 1
425338 99425338 1001 86380 86390 1
425013 99425013 1001 86380 86390 1
424917 99424917 1001 86380 86390 1
424365 99424365 1001 86380 86390 1
424368 99424368 1001 86380 86390 1
424417 99424417 1001 86380 86390 1
425480 99425480 1001 86380 86390 1
425641 99425641 1001 86380 86390 1
425788 99425788 1001 86380 86390 1
426801 99426801 1001 86380 86390 1
426442 99426442 1001 86380 86390 1
427464 99427464 1001 86380 86390 1
428425 99428425 1001 86380 86390 1
428005 99428005 1001 86380 86390 1
428235 99428235 1001 86380 86390 1
430142 99430142 1001 86380 86390 1
429498 99429498 1001 86380 86390 1
429395 99429395 1001 86380 86390 1
430625 99430625 1001 86380 86390 1
430495 99430495 1001 86380 86390 1
431655 99431655 1001 86380 86390 1
431839 99431839 1001 86380 86390 1
431854 99431854 1001 86380 86390 1
431490 99431490 1001 86380 86390 1
431470 99431470 1001 86380 86390 1
431302 99431302 1001 86380 86390 1
432240 99432240 1001 86380 86390 1
432268 99432268 1001 86380 86390 1
432274 99432274 1001 86380 86390 1
432186 99432186 1001 86380 86390 1
432762 99432762 1001 86380 86390 1
432866 99432866 1001 86380 86390 1
432712 99432712 1001 86380 86390 1
432839 99432839 1001 86380 86390 1
433990 99433990 1001 86380 86390 1
433911 99433911 1001 86380 86390 1
434946 99434946 1001 86380 86390 1
434452 99434452 1001 86380 86390 1
434219 99434219 1001 86380 86390 1
434221 99434221 1001 86380 86390 1
435480 99435480 1001 86380 86390 1
435868 99435868 1001 86380 86390 1
435578 99435578 1001 86380 86390 1
436445 99436445 1001 86380 86390 1
436657 99436657 1001 86380 86390 1
436173 99436173 1001 86380 86390 1
436757 99436757 1001 86380 86390 1
437277 99437277 1001 86380 86390 1
437339 99437339 1001 86380 86390 1
300671 99300671 1001 86380 86390 1
300298 99300298 1001 86380 86390 1
300119 99300119 1001 86380 86390 1
301355 99301355 1001 86380 86390 1
301220 99301220 1001 86380 86390 1
301342 99301342 1001 86380 86390 1
301216 99301216 1001 86380 86390 1
301046 99301046 1001 86380 86390 1
301699 99301699 1001 86380 86390 1
302278 99302278 1001 86380 86390 1
302353 99302353 1001 86380 86390 1
302132 99302132 1001 86380 86390 1
301803 99301803 1001 86380 86390 1
301948 99301948 1001 86380 86390 1
302577 99302577 1001 86380 86390 1
302822 99302822 1001 86380 86390 1
302969 99302969 1001 86380 86390 1
302727 99302727 1001 86380 86390 1
303308 99303308 1001 86380 86390 1
303298 99303298 1001 86380 86390 1
303986 99303986 1001 86380 86390 1
303903 99303903 1001 86380 86390 1
303689 99303689 1001 86380 86390 1
303696 99303696 1001 86380 86390 1
303598 99303598 1001 86380 86390 1
304182 99304182 1001 86380 86390 1
304791 99304791 1001 86380 86390 1
304792 99304792 1001 86380 86390 1
304602 99304602 1001 86380 86390 1
304461 99304461 1001 86380 86390 1
304503 99304503 1001 86380 86390 1
304608 99304608 1001 86380 86390 1
304342 99304342 1001 86380 86390 1
304414 99304414 1001 86380 86390 1
305367 99305367 1001 86380 86390 1
305423 99305423 1001 86380 86390 1
305271 99305271 1001 86380 86390 1
305117 99305117 1001 86380 86390 1
500156 99500156 1001 86380 86390 1
305688 99305688 1001 86380 86390 1
500499 99500499 1001 86380 86390 1
500487 99500487 1001 86380 86390 1
500381 99500381 1001 86380 86390 1
500343 99500343 1001 86380 86390 1
501536 99501536 1001 86380 86390 1
501638 99501638 1001 86380 86390 1
501569 99501569 1001 86380 86390 1
501331 99501331 1001 86380 86390 1
501246 99501246 1001 86380 86390 1
501194 99501194 1001 86380 86390 1
501766 99501766 1001 86380 86390 1
502361 99502361 1001 86380 86390 1
502074 99502074 1001 86380 86390 1
501885 99501885 1001 86380 86390 1
501992 99501992 1001 86380 86390 1
502573 99502573 1001 86380 86390 1
503254 99503254 1001 86380 86390 1
503196 99503196 1001 86380 86390 1
503119 99503119 1001 86380 86390 1
502893 99502893 1001 86380 86390 1
502989 99502989 1001 86380 86390 1
503046 99503046 1001 86380 86390 1
502838 99502838 1001 86380 86390 1
503929 99503929 1001 86380 86390 1
503795 99503795 1001 86380 86390 1
503760 99503760 1001 86380 86390 1
503840 99503840 1001 86380 86390 1
503616 99503616 1001 86380 86390 1
503605 99503605 1001 86380 86390 1
503530 99503530 1001 86380 86390 1
504127 99504127 1001 86380 86390 1
504267 99504267 1001 86380 86390 1
504934 99504934 1001 86380 86390 1
504736 99504736 1001 86380 86390 1
504507 99504507 1001 86380 86390 1
504482 99504482 1001 86380 86390 1
504368 99504368 1001 86380 86390 1
504970 99504970 1001 86380 86390 1
505038 99505038 1001 86380 86390 1
505015 99505015 1001 86380 86390 1
504952 99504952 1001 86380 86390 1
505669 99505669 1001 86380 86390 1
505455 99505455 1001 86380 86390 1
505523 99505523 1001 86380 86390 1
505150 99505150 1001 86380 86390 1
505199 99505199 1001 86380 86390 1
505974 99505974 1001 86380 86390 1
505806 99505806 1001 86380 86390 1
505848 99505848 1001 86380 86390 1
506587 99506587 1001 86380 86390 1
506240 99506240 1001 86380 86390 1
506295 99506295 1001 86380 86390 1
506051 99506051 1001 86380 86390 1
506392 99506392 1001 86380 86390 1
506720 99506720 1001 86380 86390 1
507263 99507263 1001 86380 86390 1
507109 99507109 1001 86380 86390 1
506921 99506921 1001 86380 86390 1
506844 99506844 1001 86380 86390 1
506871 99506871 1001 86380 86390 1
506989 99506989 1001 86380 86390 1
506914 99506914 1001 86380 86390 1
506966 99506966 1001 86380 86390 1
508197 99508197 1001 86380 86390 1
508234 99508234 1001 86380 86390 1
508116 99508116 1001 86380 86390 1
507965 99507965 1001 86380 86390 1
507655 99507655 1001 86380 86390 1
507668 99507668 1001 86380 86390 1
508440 99508440 1001 86380 86390 1
508430 99508430 1001 86380 86390 1
508275 99508275 1001 86380 86390 1
508304 99508304 1001 86380 86390 1
508779 99508779 1001 86380 86390 1
508703 99508703 1001 86380 86390 1
508737 99508737 1001 86380 86390 1
508569 99508569 1001 86380 86390 1
509194 99509194 1001 86380 86390 1
509724 99509724 1001 86380 86390 1
509521 99509521 1001 86380 86390 1
509574 99509574 1001 86380 86390 1
509397 99509397 1001 86380 86390 1
509412 99509412 1001 86380 86390 1
509312 99509312 1001 86380 86390 1
509950 99509950 1001 86380 86390 1
510093 99510093 1001 86380 86390 1
509953 99509953 1001 86380 86390 1
510101 99510101 1001 86380 86390 1
510526 99510526 1001 86380 86390 1
510147 99510147 1001 86380 86390 1
511426 99511426 1001 86380 86390 1
511529 99511529 1001 86380 86390 1
511334 99511334 1001 86380 86390 1
511172 99511172 1001 86380 86390 1
511332 99511332 1001 86380 86390 1
511109 99511109 1001 86380 86390 1
511643 99511643 1001 86380 86390 1
511722 99511722 1001 86380 86390 1
512206 99512206 1001 86380 86390 1
512076 99512076 1001 86380 86390 1
512015 99512015 1001 86380 86390 1
512433 99512433 1001 86380 86390 1
512437 99512437 1001 86380 86390 1
512716 99512716 1001 86380 86390 1
513334 99513334 1001 86380 86390 1
513380 99513380 1001 86380 86390 1
513291 99513291 1001 86380 86390 1
513969 99513969 1001 86380 86390 1
513841 99513841 1001 86380 86390 1
513970 99513970 1001 86380 86390 1
513682 99513682 1001 86380 86390 1
513521 99513521 1001 86380 86390 1
514090 99514090 1001 86380 86390 1
514194 99514194 1001 86380 86390 1
514039 99514039 1001 86380 86390 1
514657 99514657 1001 86380 86390 1
514747 99514747 1001 86380 86390 1
514896 99514896 1001 86380 86390 1
514938 99514938 1001 86380 86390 1
514926 99514926 1001 86380 86390 1
515653 99515653 1001 86380 86390 1
515481 99515481 1001 86380 86390 1
515361 99515361 1001 86380 86390 1
515421 99515421 1001 86380 86390 1
515410 99515410 1001 86380 86390 1
515239 99515239 1001 86380 86390 1
515872 99515872 1001 86380 86390 1
516433 99516433 1001 86380 86390 1
516319 99516319 1001 86380 86390 1
516126 99516126 1001 86380 86390 1
516219 99516219 1001 86380 86390 1
517302 99517302 1001 86380 86390 1
517141 99517141 1001 86380 86390 1
516989 99516989 1001 86380 86390 1
516925 99516925 1001 86380 86390 1
516737 99516737 1001 86380 86390 1
517491 99517491 1001 86380 86390 1
517455 99517455 1001 86380 86390 1
517473 99517473 1001 86380 86390 1
518117 99518117 1001 86380 86390 1
518066 99518066 1001 86380 86390 1
518055 99518055 1001 86380 86390 1
518302 99518302 1001 86380 86390 1
518348 99518348 1001 86380 86390 1
518284 99518284 1001 86380 86390 1
518167 99518167 1001 86380 86390 1
518824 99518824 1001 86380 86390 1
518791 99518791 1001 86380 86390 1
518654 99518654 1001 86380 86390 1
518416 99518416 1001 86380 86390 1
518995 99518995 1001 86380 86390 1
519713 99519713 1001 86380 86390 1
519550 99519550 1001 86380 86390 1
519324 99519324 1001 86380 86390 1
519389 99519389 1001 86380 86390 1
519269 99519269 1001 86380 86390 1
519983 99519983 1001 86380 86390 1
520552 99520552 1001 86380 86390 1
520593 99520593 1001 86380 86390 1
520517 99520517 1001 86380 86390 1
520627 99520627 1001 86380 86390 1
520308 99520308 1001 86380 86390 1
520084 99520084 1001 86380 86390 1
520668 99520668 1001 86380 86390 1
521124 99521124 1001 86380 86390 1
520880 99520880 1001 86380 86390 1
521543 99521543 1001 86380 86390 1
521621 99521621 1001 86380 86390 1
521468 99521468 1001 86380 86390 1
521524 99521524 1001 86380 86390 1
521500 99521500 1001 86380 86390 1
521933 99521933 1001 86380 86390 1
521990 99521990 1001 86380 86390 1
521966 99521966 1001 86380 86390 1
521732 99521732 1001 86380 86390 1
521799 99521799 1001 86380 86390 1
522436 99522436 1001 86380 86390 1
522360 99522360 1001 86380 86390 1
522387 99522387 1001 86380 86390 1
522937 99522937 1001 86380 86390 1
522753 99522753 1001 86380 86390 1
522527 99522527 1001 86380 86390 1
522648 99522648 1001 86380 86390 1
523171 99523171 1001 86380 86390 1
523743 99523743 1001 86380 86390 1
523823 99523823 1001 86380 86390 1
523878 99523878 1001 86380 86390 1
523599 99523599 1001 86380 86390 1
523362 99523362 1001 86380 86390 1
524817 99524817 1001 86380 86390 1
525481 99525481 1001 86380 86390 1
525453 99525453 1001 86380 86390 1
525317 99525317 1001 86380 86390 1
525385 99525385 1001 86380 86390 1
525232 99525232 1001 86380 86390 1
525653 99525653 1001 86380 86390 1
526307 99526307 1001 86380 86390 1
526282 99526282 1001 86380 86390 1
526246 99526246 1001 86380 86390 1
526341 99526341 1001 86380 86390 1
526104 99526104 1001 86380 86390 1
526207 99526207 1001 86380 86390 1
526131 99526131 1001 86380 86390 1
526043 99526043 1001 86380 86390 1
526085 99526085 1001 86380 86390 1
525918 99525918 1001 86380 86390 1
525806 99525806 1001 86380 86390 1
525847 99525847 1001 86380 86390 1
526002 99526002 1001 86380 86390 1
526499 99526499 1001 86380 86390 1
526583 99526583 1001 86380 86390 1
527139 99527139 1001 86380 86390 1
527037 99527037 1001 86380 86390 1
526695 99526695 1001 86380 86390 1
526688 99526688 1001 86380 86390 1
527440 99527440 1001 86380 86390 1
527400 99527400 1001 86380 86390 1
527886 99527886 1001 86380 86390 1
527711 99527711 1001 86380 86390 1
527526 99527526 1001 86380 86390 1
528227 99528227 1001 86380 86390 1
528125 99528125 1001 86380 86390 1
528823 99528823 1001 86380 86390 1
528436 99528436 1001 86380 86390 1
529040 99529040 1001 86380 86390 1
528986 99528986 1001 86380 86390 1
529645 99529645 1001 86380 86390 1
529585 99529585 1001 86380 86390 1
529662 99529662 1001 86380 86390 1
529806 99529806 1001 86380 86390 1
529801 99529801 1001 86380 86390 1
530382 99530382 1001 86380 86390 1
530298 99530298 1001 86380 86390 1
529952 99529952 1001 86380 86390 1
530083 99530083 1001 86380 86390 1
530619 99530619 1001 86380 86390 1
530716 99530716 1001 86380 86390 1
531269 99531269 1001 86380 86390 1
531046 99531046 1001 86380 86390 1
531127 99531127 1001 86380 86390 1
531116 99531116 1001 86380 86390 1
530897 99530897 1001 86380 86390 1
532188 99532188 1001 86380 86390 1
531936 99531936 1001 86380 86390 1
531906 99531906 1001 86380 86390 1
531629 99531629 1001 86380 86390 1
531619 99531619 1001 86380 86390 1
532939 99532939 1001 86380 86390 1
532690 99532690 1001 86380 86390 1
532612 99532612 1001 86380 86390 1
533699 99533699 1001 86380 86390 1
533817 99533817 1001 86380 86390 1
533540 99533540 1001 86380 86390 1
533492 99533492 1001 86380 86390 1
533506 99533506 1001 86380 86390 1
534023 99534023 1001 86380 86390 1
533979 99533979 1001 86380 86390 1
534595 99534595 1001 86380 86390 1
534489 99534489 1001 86380 86390 1
534467 99534467 1001 86380 86390 1
534445 99534445 1001 86380 86390 1
534290 99534290 1001 86380 86390 1
534399 99534399 1001 86380 86390 1
534155 99534155 1001 86380 86390 1
534133 99534133 1001 86380 86390 1
534792 99534792 1001 86380 86390 1
535494 99535494 1001 86380 86390 1
535341 99535341 1001 86380 86390 1
535141 99535141 1001 86380 86390 1
535211 99535211 1001 86380 86390 1
534985 99534985 1001 86380 86390 1
534895 99534895 1001 86380 86390 1
536292 99536292 1001 86380 86390 1
536354 99536354 1001 86380 86390 1
537009 99537009 1001 86380 86390 1
537018 99537018 1001 86380 86390 1
537096 99537096 1001 86380 86390 1
536856 99536856 1001 86380 86390 1
536595 99536595 1001 86380 86390 1
536704 99536704 1001 86380 86390 1
537262 99537262 1001 86380 86390 1
537913 99537913 1001 86380 86390 1
537382 99537382 1001 86380 86390 1
537444 99537444 1001 86380 86390 1
538051 99538051 1001 86380 86390 1
538140 99538140 1001 86380 86390 1
538772 99538772 1001 86380 86390 1
538222 99538222 1001 86380 86390 1
538339 99538339 1001 86380 86390 1
538848 99538848 1001 86380 86390 1
539477 99539477 1001 86380 86390 1
539624 99539624 1001 86380 86390 1
539510 99539510 1001 86380 86390 1
539099 99539099 1001 86380 86390 1
539204 99539204 1001 86380 86390 1
539065 99539065 1001 86380 86390 1
539117 99539117 1001 86380 86390 1
539159 99539159 1001 86380 86390 1
539770 99539770 1001 86380 86390 1
539740 99539740 1001 86380 86390 1
540465 99540465 1001 86380 86390 1
540163 99540163 1001 86380 86390 1
540203 99540203 1001 86380 86390 1
539993 99539993 1001 86380 86390 1
540025 99540025 1001 86380 86390 1
540558 99540558 1001 86380 86390 1
540612 99540612 1001 86380 86390 1
540527 99540527 1001 86380 86390 1
540919 99540919 1001 86380 86390 1
540835 99540835 1001 86380 86390 1
541415 99541415 1001 86380 86390 1
541300 99541300 1001 86380 86390 1
541313 99541313 1001 86380 86390 1
541727 99541727 1001 86380 86390 1
541658 99541658 1001 86380 86390 1
541703 99541703 1001 86380 86390 1
542130 99542130 1001 86380 86390 1
542218 99542218 1001 86380 86390 1
542784 99542784 1001 86380 86390 1
542646 99542646 1001 86380 86390 1
542385 99542385 1001 86380 86390 1
543476 99543476 1001 86380 86390 1
543532 99543532 1001 86380 86390 1
543461 99543461 1001 86380 86390 1
543288 99543288 1001 86380 86390 1
543781 99543781 1001 86380 86390 1
543889 99543889 1001 86380 86390 1
543802 99543802 1001 86380 86390 1
543959 99543959 1001 86380 86390 1
544057 99544057 1001 86380 86390 1
544063 99544063 1001 86380 86390 1
544621 99544621 1001 86380 86390 1
522667 516 1001 35076 35376 1
528264 657 1001 38603 38903 1
400182 99400182 1001 86380 86390 1
400129 99400129 1001 86380 86390 1
400377 99400377 1001 86380 86390 1
400416 99400416 1001 86380 86390 1
400508 99400508 1001 86380 86390 1
400829 99400829 1001 86380 86390 1
400868 99400868 1001 86380 86390 1
400953 99400953 1001 86380 86390 1
401364 99401364 1001 86380 86390 1
401647 99401647 1001 86380 86390 1
402018 99402018 1001 86380 86390 1
402102 99402102 1001 86380 86390 1
402346 99402346 1001 86380 86390 1
402685 99402685 1001 86380 86390 1
403209 99403209 1001 86380 86390 1
403796 99403796 1001 86380 86390 1
404061 99404061 1001 86380 86390 1
404509 99404509 1001 86380 86390 1
404682 99404682 1001 86380 86390 1
404667 99404667 1001 86380 86390 1
404668 99404668 1001 86380 86390 1
404861 99404861 1001 86380 86390 1
404954 99404954 1001 86380 86390 1
405061 99405061 1001 86380 86390 1
405067 99405067 1001 86380 86390 1
405383 99405383 1001 86380 86390 1
405786 99405786 1001 86380 86390 1
405953 99405953 1001 86380 86390 1
406544 99406544 1001 86380 86390 1
406996 99406996 1001 86380 86390 1
406983 99406983 1001 86380 86390 1
407964 99407964 1001 86380 86390 1
407940 99407940 1001 86380 86390 1
408772 99408772 1001 86380 86390 1
409185 99409185 1001 86380 86390 1
409662 99409662 1001 86380 86390 1
409908 99409908 1001 86380 86390 1
410068 99410068 1001 86380 86390 1
410327 99410327 1001 86380 86390 1
410544 99410544 1001 86380 86390 1
411708 99411708 1001 86380 86390 1
412126 99412126 1001 86380 86390 1
412431 99412431 1001 86380 86390 1
413627 99413627 1001 86380 86390 1
413541 99413541 1001 86380 86390 1
413082 99413082 1001 86380 86390 1
413171 99413171 1001 86380 86390 1
412688 99412688 1001 86380 86390 1
414027 99414027 1001 86380 86390 1
415074 99415074 1001 86380 86390 1
414937 99414937 1001 86380 86390 1
414881 99414881 1001 86380 86390 1
414735 99414735 1001 86380 86390 1
414240 99414240 1001 86380 86390 1
414417 99414417 1001 86380 86390 1
415354 99415354 1001 86380 86390 1
415564 99415564 1001 86380 86390 1
416757 99416757 1001 86380 86390 1
416891 99416891 1001 86380 86390 1
416659 99416659 1001 86380 86390 1
416289 99416289 1001 86380 86390 1
416391 99416391 1001 86380 86390 1
416054 99416054 1001 86380 86390 1
417372 99417372 1001 86380 86390 1
417319 99417319 1001 86380 86390 1
418580 99418580 1001 86380 86390 1
418248 99418248 1001 86380 86390 1
418372 99418372 1001 86380 86390 1
418341 99418341 1001 86380 86390 1
418090 99418090 1001 86380 86390 1
418093 99418093 1001 86380 86390 1
419166 99419166 1001 86380 86390 1
419204 99419204 1001 86380 86390 1
419946 99419946 1001 86380 86390 1
419710 99419710 1001 86380 86390 1
419687 99419687 1001 86380 86390 1
419250 99419250 1001 86380 86390 1
420795 99420795 1001 86380 86390 1
420642 99420642 1001 86380 86390 1
421803 99421803 1001 86380 86390 1
421880 99421880 1001 86380 86390 1
420944 99420944 1001 86380 86390 1
420969 99420969 1001 86380 86390 1
420867 99420867 1001 86380 86390 1
423590 99423590 1001 86380 86390 1
423665 99423665 1001 86380 86390 1
423155 99423155 1001 86380 86390 1
423999 99423999 1001 86380 86390 1
423879 99423879 1001 86380 86390 1
425244 99425244 1001 86380 86390 1
424425 99424425 1001 86380 86390 1
425470 99425470 1001 86380 86390 1
425520 99425520 1001 86380 86390 1
425768 99425768 1001 86380 86390 1
426966 99426966 1001 86380 86390 1
427286 99427286 1001 86380 86390 1
427292 99427292 1001 86380 86390 1
427276 99427276 1001 86380 86390 1
427953 99427953 1001 86380 86390 1
427751 99427751 1001 86380 86390 1
427575 99427575 1001 86380 86390 1
427690 99427690 1001 86380 86390 1
429041 99429041 1001 86380 86390 1
429935 99429935 1001 86380 86390 1
429748 99429748 1001 86380 86390 1
430564 99430564 1001 86380 86390 1
430810 99430810 1001 86380 86390 1
430521 99430521 1001 86380 86390 1
431998 99431998 1001 86380 86390 1
431863 99431863 1001 86380 86390 1
431876 99431876 1001 86380 86390 1
431584 99431584 1001 86380 86390 1
431359 99431359 1001 86380 86390 1
431510 99431510 1001 86380 86390 1
431258 99431258 1001 86380 86390 1
431011 99431011 1001 86380 86390 1
430934 99430934 1001 86380 86390 1
431021 99431021 1001 86380 86390 1
432123 99432123 1001 86380 86390 1
433684 99433684 1001 86380 86390 1
433446 99433446 1001 86380 86390 1
432991 99432991 1001 86380 86390 1
433180 99433180 1001 86380 86390 1
433047 99433047 1001 86380 86390 1
432552 99432552 1001 86380 86390 1
432553 99432553 1001 86380 86390 1
432738 99432738 1001 86380 86390 1
435128 99435128 1001 86380 86390 1
435385 99435385 1001 86380 86390 1
435610 99435610 1001 86380 86390 1
436876 99436876 1001 86380 86390 1
436593 99436593 1001 86380 86390 1
436363 99436363 1001 86380 86390 1
300068 99300068 1001 86380 86390 1
437196 99437196 1001 86380 86390 1
437227 99437227 1001 86380 86390 1
300608 99300608 1001 86380 86390 1
300557 99300557 1001 86380 86390 1
300637 99300637 1001 86380 86390 1
300638 99300638 1001 86380 86390 1
300460 99300460 1001 86380 86390 1
300345 99300345 1001 86380 86390 1
300483 99300483 1001 86380 86390 1
300283 99300283 1001 86380 86390 1
300848 99300848 1001 86380 86390 1
300877 99300877 1001 86380 86390 1
301028 99301028 1001 86380 86390 1
301071 99301071 1001 86380 86390 1
301007 99301007 1001 86380 86390 1
301579 99301579 1001 86380 86390 1
301675 99301675 1001 86380 86390 1
301730 99301730 1001 86380 86390 1
302190 99302190 1001 86380 86390 1
302294 99302294 1001 86380 86390 1
302084 99302084 1001 86380 86390 1
302104 99302104 1001 86380 86390 1
302161 99302161 1001 86380 86390 1
302174 99302174 1001 86380 86390 1
301863 99301863 1001 86380 86390 1
301775 99301775 1001 86380 86390 1
303107 99303107 1001 86380 86390 1
302836 99302836 1001 86380 86390 1
303247 99303247 1001 86380 86390 1
303917 99303917 1001 86380 86390 1
303824 99303824 1001 86380 86390 1
303603 99303603 1001 86380 86390 1
303616 99303616 1001 86380 86390 1
304056 99304056 1001 86380 86390 1
304091 99304091 1001 86380 86390 1
304831 99304831 1001 86380 86390 1
304841 99304841 1001 86380 86390 1
304699 99304699 1001 86380 86390 1
304617 99304617 1001 86380 86390 1
304413 99304413 1001 86380 86390 1
304379 99304379 1001 86380 86390 1
305012 99305012 1001 86380 86390 1
304961 99304961 1001 86380 86390 1
304994 99304994 1001 86380 86390 1
305602 99305602 1001 86380 86390 1
305501 99305501 1001 86380 86390 1
305528 99305528 1001 86380 86390 1
305454 99305454 1001 86380 86390 1
305169 99305169 1001 86380 86390 1
305242 99305242 1001 86380 86390 1
500016 99500016 1001 86380 86390 1
500159 99500159 1001 86380 86390 1
500186 99500186 1001 86380 86390 1
500781 99500781 1001 86380 86390 1
500623 99500623 1001 86380 86390 1
500482 99500482 1001 86380 86390 1
501008 99501008 1001 86380 86390 1
500817 99500817 1001 86380 86390 1
501562 99501562 1001 86380 86390 1
501620 99501620 1001 86380 86390 1
501505 99501505 1001 86380 86390 1
501101 99501101 1001 86380 86390 1
501182 99501182 1001 86380 86390 1
501184 99501184 1001 86380 86390 1
502325 99502325 1001 86380 86390 1
502306 99502306 1001 86380 86390 1
502196 99502196 1001 86380 86390 1
502142 99502142 1001 86380 86390 1
501880 99501880 1001 86380 86390 1
502670 99502670 1001 86380 86390 1
502632 99502632 1001 86380 86390 1
503125 99503125 1001 86380 86390 1
503131 99503131 1001 86380 86390 1
502855 99502855 1001 86380 86390 1
502691 99502691 1001 86380 86390 1
502695 99502695 1001 86380 86390 1
503372 99503372 1001 86380 86390 1
503429 99503429 1001 86380 86390 1
503326 99503326 1001 86380 86390 1
503860 99503860 1001 86380 86390 1
503888 99503888 1001 86380 86390 1
503553 99503553 1001 86380 86390 1
504308 99504308 1001 86380 86390 1
504689 99504689 1001 86380 86390 1
504433 99504433 1001 86380 86390 1
504408 99504408 1001 86380 86390 1
504357 99504357 1001 86380 86390 1
504411 99504411 1001 86380 86390 1
504333 99504333 1001 86380 86390 1
504992 99504992 1001 86380 86390 1
505139 99505139 1001 86380 86390 1
505747 99505747 1001 86380 86390 1
505595 99505595 1001 86380 86390 1
505585 99505585 1001 86380 86390 1
505478 99505478 1001 86380 86390 1
505443 99505443 1001 86380 86390 1
505473 99505473 1001 86380 86390 1
505334 99505334 1001 86380 86390 1
505296 99505296 1001 86380 86390 1
505209 99505209 1001 86380 86390 1
505213 99505213 1001 86380 86390 1
505303 99505303 1001 86380 86390 1
505845 99505845 1001 86380 86390 1
505827 99505827 1001 86380 86390 1
506595 99506595 1001 86380 86390 1
506462 99506462 1001 86380 86390 1
506250 99506250 1001 86380 86390 1
506635 99506635 1001 86380 86390 1
506769 99506769 1001 86380 86390 1
507303 99507303 1001 86380 86390 1
507038 99507038 1001 86380 86390 1
507093 99507093 1001 86380 86390 1
507188 99507188 1001 86380 86390 1
507125 99507125 1001 86380 86390 1
506840 99506840 1001 86380 86390 1
506872 99506872 1001 86380 86390 1
506916 99506916 1001 86380 86390 1
508311 99508311 1001 86380 86390 1
508044 99508044 1001 86380 86390 1
508874 99508874 1001 86380 86390 1
508951 99508951 1001 86380 86390 1
508900 99508900 1001 86380 86390 1
508992 99508992 1001 86380 86390 1
508830 99508830 1001 86380 86390 1
508730 99508730 1001 86380 86390 1
508809 99508809 1001 86380 86390 1
508633 99508633 1001 86380 86390 1
509084 99509084 1001 86380 86390 1
509550 99509550 1001 86380 86390 1
509909 99509909 1001 86380 86390 1
510582 99510582 1001 86380 86390 1
510648 99510648 1001 86380 86390 1
510407 99510407 1001 86380 86390 1
510472 99510472 1001 86380 86390 1
510463 99510463 1001 86380 86390 1
510351 99510351 1001 86380 86390 1
511189 99511189 1001 86380 86390 1
511570 99511570 1001 86380 86390 1
512145 99512145 1001 86380 86390 1
512513 99512513 1001 86380 86390 1
513127 99513127 1001 86380 86390 1
512940 99512940 1001 86380 86390 1
512841 99512841 1001 86380 86390 1
512856 99512856 1001 86380 86390 1
512741 99512741 1001 86380 86390 1
512744 99512744 1001 86380 86390 1
513898 99513898 1001 86380 86390 1
513632 99513632 1001 86380 86390 1
513500 99513500 1001 86380 86390 1
514721 99514721 1001 86380 86390 1
514789 99514789 1001 86380 86390 1
514565 99514565 1001 86380 86390 1
514491 99514491 1001 86380 86390 1
514557 99514557 1001 86380 86390 1
514649 99514649 1001 86380 86390 1
514494 99514494 1001 86380 86390 1
514268 99514268 1001 86380 86390 1
514414 99514414 1001 86380 86390 1
514945 99514945 1001 86380 86390 1
514922 99514922 1001 86380 86390 1
514872 99514872 1001 86380 86390 1
515532 99515532 1001 86380 86390 1
515571 99515571 1001 86380 86390 1
515554 99515554 1001 86380 86390 1
515318 99515318 1001 86380 86390 1
515106 99515106 1001 86380 86390 1
515204 99515204 1001 86380 86390 1
516508 99516508 1001 86380 86390 1
516415 99516415 1001 86380 86390 1
516391 99516391 1001 86380 86390 1
516085 99516085 1001 86380 86390 1
516090 99516090 1001 86380 86390 1
516039 99516039 1001 86380 86390 1
516601 99516601 1001 86380 86390 1
516565 99516565 1001 86380 86390 1
517122 99517122 1001 86380 86390 1
517063 99517063 1001 86380 86390 1
517038 99517038 1001 86380 86390 1
517781 99517781 1001 86380 86390 1
517756 99517756 1001 86380 86390 1
517861 99517861 1001 86380 86390 1
517955 99517955 1001 86380 86390 1
517671 99517671 1001 86380 86390 1
517555 99517555 1001 86380 86390 1
517586 99517586 1001 86380 86390 1
517549 99517549 1001 86380 86390 1
518877 99518877 1001 86380 86390 1
518931 99518931 1001 86380 86390 1
518498 99518498 1001 86380 86390 1
518466 99518466 1001 86380 86390 1
518558 99518558 1001 86380 86390 1
519650 99519650 1001 86380 86390 1
519444 99519444 1001 86380 86390 1
519576 99519576 1001 86380 86390 1
519538 99519538 1001 86380 86390 1
519488 99519488 1001 86380 86390 1
519297 99519297 1001 86380 86390 1
519285 99519285 1001 86380 86390 1
519326 99519326 1001 86380 86390 1
519239 99519239 1001 86380 86390 1
519280 99519280 1001 86380 86390 1
519904 99519904 1001 86380 86390 1
519866 99519866 1001 86380 86390 1
519913 99519913 1001 86380 86390 1
520500 99520500 1001 86380 86390 1
520484 99520484 1001 86380 86390 1
520266 99520266 1001 86380 86390 1
520293 99520293 1001 86380 86390 1
520345 99520345 1001 86380 86390 1
520397 99520397 1001 86380 86390 1
520263 99520263 1001 86380 86390 1
520099 99520099 1001 86380 86390 1
520806 99520806 1001 86380 86390 1
520733 99520733 1001 86380 86390 1
521379 99521379 1001 86380 86390 1
521295 99521295 1001 86380 86390 1
520975 99520975 1001 86380 86390 1
520905 99520905 1001 86380 86390 1
521629 99521629 1001 86380 86390 1
522040 99522040 1001 86380 86390 1
522006 99522006 1001 86380 86390 1
521943 99521943 1001 86380 86390 1
521700 99521700 1001 86380 86390 1
521706 99521706 1001 86380 86390 1
522421 99522421 1001 86380 86390 1
522396 99522396 1001 86380 86390 1
522334 99522334 1001 86380 86390 1
522386 99522386 1001 86380 86390 1
522400 99522400 1001 86380 86390 1
522875 99522875 1001 86380 86390 1
522830 99522830 1001 86380 86390 1
522899 99522899 1001 86380 86390 1
523148 99523148 1001 86380 86390 1
523860 99523860 1001 86380 86390 1
523853 99523853 1001 86380 86390 1
523726 99523726 1001 86380 86390 1
523617 99523617 1001 86380 86390 1
523656 99523656 1001 86380 86390 1
523389 99523389 1001 86380 86390 1
523484 99523484 1001 86380 86390 1
524143 99524143 1001 86380 86390 1
524005 99524005 1001 86380 86390 1
524735 99524735 1001 86380 86390 1
524695 99524695 1001 86380 86390 1
524698 99524698 1001 86380 86390 1
524425 99524425 1001 86380 86390 1
524390 99524390 1001 86380 86390 1
524524 99524524 1001 86380 86390 1
524246 99524246 1001 86380 86390 1
524208 99524208 1001 86380 86390 1
524236 99524236 1001 86380 86390 1
524160 99524160 1001 86380 86390 1
524200 99524200 1001 86380 86390 1
524911 99524911 1001 86380 86390 1
525484 99525484 1001 86380 86390 1
525537 99525537 1001 86380 86390 1
525351 99525351 1001 86380 86390 1
525016 99525016 1001 86380 86390 1
525030 99525030 1001 86380 86390 1
525130 99525130 1001 86380 86390 1
525684 99525684 1001 86380 86390 1
525689 99525689 1001 86380 86390 1
526374 99526374 1001 86380 86390 1
526110 99526110 1001 86380 86390 1
526201 99526201 1001 86380 86390 1
526163 99526163 1001 86380 86390 1
525895 99525895 1001 86380 86390 1
525940 99525940 1001 86380 86390 1
527163 99527163 1001 86380 86390 1
527044 99527044 1001 86380 86390 1
526734 99526734 1001 86380 86390 1
526742 99526742 1001 86380 86390 1
526678 99526678 1001 86380 86390 1
527401 99527401 1001 86380 86390 1
527413 99527413 1001 86380 86390 1
527990 99527990 1001 86380 86390 1
527940 99527940 1001 86380 86390 1
528020 99528020 1001 86380 86390 1
527772 99527772 1001 86380 86390 1
527571 99527571 1001 86380 86390 1
527598 99527598 1001 86380 86390 1
528210 99528210 1001 86380 86390 1
528237 99528237 1001 86380 86390 1
528096 99528096 1001 86380 86390 1
528824 99528824 1001 86380 86390 1
528813 99528813 1001 86380 86390 1
528749 99528749 1001 86380 86390 1
528832 99528832 1001 86380 86390 1
529092 99529092 1001 86380 86390 1
529019 99529019 1001 86380 86390 1
529078 99529078 1001 86380 86390 1
529694 99529694 1001 86380 86390 1
529559 99529559 1001 86380 86390 1
529296 99529296 1001 86380 86390 1
529779 99529779 1001 86380 86390 1
529762 99529762 1001 86380 86390 1
530504 99530504 1001 86380 86390 1
530377 99530377 1001 86380 86390 1
530341 99530341 1001 86380 86390 1
530026 99530026 1001 86380 86390 1
530111 99530111 1001 86380 86390 1
530672 99530672 1001 86380 86390 1
530737 99530737 1001 86380 86390 1
530751 99530751 1001 86380 86390 1
531059 99531059 1001 86380 86390 1
531104 99531104 1001 86380 86390 1
531015 99531015 1001 86380 86390 1
530904 99530904 1001 86380 86390 1
530939 99530939 1001 86380 86390 1
532202 99532202 1001 86380 86390 1
532032 99532032 1001 86380 86390 1
532124 99532124 1001 86380 86390 1
531965 99531965 1001 86380 86390 1
531792 99531792 1001 86380 86390 1
531731 99531731 1001 86380 86390 1
531681 99531681 1001 86380 86390 1
531682 99531682 1001 86380 86390 1
531660 99531660 1001 86380 86390 1
532229 99532229 1001 86380 86390 1
532282 99532282 1001 86380 86390 1
532300 99532300 1001 86380 86390 1
532891 99532891 1001 86380 86390 1
532985 99532985 1001 86380 86390 1
532927 99532927 1001 86380 86390 1
532781 99532781 1001 86380 86390 1
532569 99532569 1001 86380 86390 1
532539 99532539 1001 86380 86390 1
533113 99533113 1001 86380 86390 1
533685 99533685 1001 86380 86390 1
533624 99533624 1001 86380 86390 1
533316 99533316 1001 86380 86390 1
533947 99533947 1001 86380 86390 1
533974 99533974 1001 86380 86390 1
534056 99534056 1001 86380 86390 1
534656 99534656 1001 86380 86390 1
534453 99534453 1001 86380 86390 1
534367 99534367 1001 86380 86390 1
534386 99534386 1001 86380 86390 1
534115 99534115 1001 86380 86390 1
534245 99534245 1001 86380 86390 1
534222 99534222 1001 86380 86390 1
534067 99534067 1001 86380 86390 1
534813 99534813 1001 86380 86390 1
534843 99534843 1001 86380 86390 1
535428 99535428 1001 86380 86390 1
535216 99535216 1001 86380 86390 1
535242 99535242 1001 86380 86390 1
535171 99535171 1001 86380 86390 1
534946 99534946 1001 86380 86390 1
535039 99535039 1001 86380 86390 1
535078 99535078 1001 86380 86390 1
535562 99535562 1001 86380 86390 1
535517 99535517 1001 86380 86390 1
536220 99536220 1001 86380 86390 1
536066 99536066 1001 86380 86390 1
535952 99535952 1001 86380 86390 1
536083 99536083 1001 86380 86390 1
535931 99535931 1001 86380 86390 1
535916 99535916 1001 86380 86390 1
536484 99536484 1001 86380 86390 1
537052 99537052 1001 86380 86390 1
537091 99537091 1001 86380 86390 1
536802 99536802 1001 86380 86390 1
536813 99536813 1001 86380 86390 1
536639 99536639 1001 86380 86390 1
536604 99536604 1001 86380 86390 1
537330 99537330 1001 86380 86390 1
537683 99537683 1001 86380 86390 1
537767 99537767 1001 86380 86390 1
537587 99537587 1001 86380 86390 1
537483 99537483 1001 86380 86390 1
538054 99538054 1001 86380 86390 1
538126 99538126 1001 86380 86390 1
538731 99538731 1001 86380 86390 1
538616 99538616 1001 86380 86390 1
538480 99538480 1001 86380 86390 1
538503 99538503 1001 86380 86390 1
538401 99538401 1001 86380 86390 1
538198 99538198 1001 86380 86390 1
539001 99539001 1001 86380 86390 1
538990 99538990 1001 86380 86390 1
539528 99539528 1001 86380 86390 1
539212 99539212 1001 86380 86390 1
539643 99539643 1001 86380 86390 1
539775 99539775 1001 86380 86390 1
539699 99539699 1001 86380 86390 1
539647 99539647 1001 86380 86390 1
540375 99540375 1001 86380 86390 1
540254 99540254 1001 86380 86390 1
540194 99540194 1001 86380 86390 1
540182 99540182 1001 86380 86390 1
539992 99539992 1001 86380 86390 1
540468 99540468 1001 86380 86390 1
540509 99540509 1001 86380 86390 1
540539 99540539 1001 86380 86390 1
541069 99541069 1001 86380 86390 1
540916 99540916 1001 86380 86390 1
540767 99540767 1001 86380 86390 1
540861 99540861 1001 86380 86390 1
541491 99541491 1001 86380 86390 1
541960 99541960 1001 86380 86390 1
541798 99541798 1001 86380 86390 1
541863 99541863 1001 86380 86390 1
541750 99541750 1001 86380 86390 1
541715 99541715 1001 86380 86390 1
541542 99541542 1001 86380 86390 1
541647 99541647 1001 86380 86390 1
541506 99541506 1001 86380 86390 1
542159 99542159 1001 86380 86390 1
542551 99542551 1001 86380 86390 1
542594 99542594 1001 86380 86390 1
542635 99542635 1001 86380 86390 1
542445 99542445 1001 86380 86390 1
543145 99543145 1001 86380 86390 1
543649 99543649 1001 86380 86390 1
543688 99543688 1001 86380 86390 1
543377 99543377 1001 86380 86390 1
543297 99543297 1001 86380 86390 1
543233 99543233 1001 86380 86390 1
543327 99543327 1001 86380 86390 1
543867 99543867 1001 86380 86390 1
544544 99544544 1001 86380 86390 1
544312 99544312 1001 86380 86390 1
544654 99544654 1001 86380 86390 1
544683 99544683 1001 86380 86390 1
400140 99400140 1001 86380 86390 1
400148 99400148 1001 86380 86390 1
400243 99400243 1001 86380 86390 1
400402 99400402 1001 86380 86390 1
400367 99400367 1001 86380 86390 1
400565 99400565 1001 86380 86390 1
400840 99400840 1001 86380 86390 1
401604 99401604 1001 86380 86390 1
401835 99401835 1001 86380 86390 1
402299 99402299 1001 86380 86390 1
402331 99402331 1001 86380 86390 1
402779 99402779 1001 86380 86390 1
402956 99402956 1001 86380 86390 1
403125 99403125 1001 86380 86390 1
403645 99403645 1001 86380 86390 1
404151 99404151 1001 86380 86390 1
404275 99404275 1001 86380 86390 1
405325 99405325 1001 86380 86390 1
405377 99405377 1001 86380 86390 1
405483 99405483 1001 86380 86390 1
405544 99405544 1001 86380 86390 1
405515 99405515 1001 86380 86390 1
405646 99405646 1001 86380 86390 1
405669 99405669 1001 86380 86390 1
405846 99405846 1001 86380 86390 1
406579 99406579 1001 86380 86390 1
406546 99406546 1001 86380 86390 1
406743 99406743 1001 86380 86390 1
406881 99406881 1001 86380 86390 1
406955 99406955 1001 86380 86390 1
407073 99407073 1001 86380 86390 1
407404 99407404 1001 86380 86390 1
407608 99407608 1001 86380 86390 1
407637 99407637 1001 86380 86390 1
408527 99408527 1001 86380 86390 1
408827 99408827 1001 86380 86390 1
408790 99408790 1001 86380 86390 1
408945 99408945 1001 86380 86390 1
409127 99409127 1001 86380 86390 1
409255 99409255 1001 86380 86390 1
409217 99409217 1001 86380 86390 1
409394 99409394 1001 86380 86390 1
409646 99409646 1001 86380 86390 1
409816 99409816 1001 86380 86390 1
410782 99410782 1001 86380 86390 1
411066 99411066 1001 86380 86390 1
411021 99411021 1001 86380 86390 1
411506 99411506 1001 86380 86390 1
411781 99411781 1001 86380 86390 1
411954 99411954 1001 86380 86390 1
412233 99412233 1001 86380 86390 1
413495 99413495 1001 86380 86390 1
413477 99413477 1001 86380 86390 1
413404 99413404 1001 86380 86390 1
413533 99413533 1001 86380 86390 1
413235 99413235 1001 86380 86390 1
412617 99412617 1001 86380 86390 1
415277 99415277 1001 86380 86390 1
415287 99415287 1001 86380 86390 1
415212 99415212 1001 86380 86390 1
414894 99414894 1001 86380 86390 1
414803 99414803 1001 86380 86390 1
414400 99414400 1001 86380 86390 1
414296 99414296 1001 86380 86390 1
414312 99414312 1001 86380 86390 1
415620 99415620 1001 86380 86390 1
415425 99415425 1001 86380 86390 1
415390 99415390 1001 86380 86390 1
416865 99416865 1001 86380 86390 1
416817 99416817 1001 86380 86390 1
416350 99416350 1001 86380 86390 1
415835 99415835 1001 86380 86390 1
417376 99417376 1001 86380 86390 1
417186 99417186 1001 86380 86390 1
417403 99417403 1001 86380 86390 1
417410 99417410 1001 86380 86390 1
418651 99418651 1001 86380 86390 1
418477 99418477 1001 86380 86390 1
418681 99418681 1001 86380 86390 1
418519 99418519 1001 86380 86390 1
418068 99418068 1001 86380 86390 1
417847 99417847 1001 86380 86390 1
417917 99417917 1001 86380 86390 1
417898 99417898 1001 86380 86390 1
418832 99418832 1001 86380 86390 1
420375 99420375 1001 86380 86390 1
419677 99419677 1001 86380 86390 1
420028 99420028 1001 86380 86390 1
419414 99419414 1001 86380 86390 1
419401 99419401 1001 86380 86390 1
421941 99421941 1001 86380 86390 1
421982 99421982 1001 86380 86390 1
421433 99421433 1001 86380 86390 1
421548 99421548 1001 86380 86390 1
421448 99421448 1001 86380 86390 1
421197 99421197 1001 86380 86390 1
421200 99421200 1001 86380 86390 1
422244 99422244 1001 86380 86390 1
422335 99422335 1001 86380 86390 1
423352 99423352 1001 86380 86390 1
423088 99423088 1001 86380 86390 1
422748 99422748 1001 86380 86390 1
423829 99423829 1001 86380 86390 1
423798 99423798 1001 86380 86390 1
425007 99425007 1001 86380 86390 1
425092 99425092 1001 86380 86390 1
425318 99425318 1001 86380 86390 1
425319 99425319 1001 86380 86390 1
424154 99424154 1001 86380 86390 1
424333 99424333 1001 86380 86390 1
425780 99425780 1001 86380 86390 1
425760 99425760 1001 86380 86390 1
426816 99426816 1001 86380 86390 1
426703 99426703 1001 86380 86390 1
427069 99427069 1001 86380 86390 1
426310 99426310 1001 86380 86390 1
426258 99426258 1001 86380 86390 1
425975 99425975 1001 86380 86390 1
425978 99425978 1001 86380 86390 1
427376 99427376 1001 86380 86390 1
427518 99427518 1001 86380 86390 1
428554 99428554 1001 86380 86390 1
427949 99427949 1001 86380 86390 1
428164 99428164 1001 86380 86390 1
428195 99428195 1001 86380 86390 1
428289 99428289 1001 86380 86390 1
427574 99427574 1001 86380 86390 1
427842 99427842 1001 86380 86390 1
427672 99427672 1001 86380 86390 1
429055 99429055 1001 86380 86390 1
429064 99429064 1001 86380 86390 1
429923 99429923 1001 86380 86390 1
429488 99429488 1001 86380 86390 1
429492 99429492 1001 86380 86390 1
430689 99430689 1001 86380 86390 1
431741 99431741 1001 86380 86390 1
432002 99432002 1001 86380 86390 1
431973 99431973 1001 86380 86390 1
432039 99432039 1001 86380 86390 1
432047 99432047 1001 86380 86390 1
431456 99431456 1001 86380 86390 1
431089 99431089 1001 86380 86390 1
431062 99431062 1001 86380 86390 1
432380 99432380 1001 86380 86390 1
432414 99432414 1001 86380 86390 1
432426 99432426 1001 86380 86390 1
433492 99433492 1001 86380 86390 1
433703 99433703 1001 86380 86390 1
435081 99435081 1001 86380 86390 1
435056 99435056 1001 86380 86390 1
435310 99435310 1001 86380 86390 1
435074 99435074 1001 86380 86390 1
434656 99434656 1001 86380 86390 1
434900 99434900 1001 86380 86390 1
434717 99434717 1001 86380 86390 1
434268 99434268 1001 86380 86390 1
434306 99434306 1001 86380 86390 1
435856 99435856 1001 86380 86390 1
436832 99436832 1001 86380 86390 1
436886 99436886 1001 86380 86390 1
436574 99436574 1001 86380 86390 1
436693 99436693 1001 86380 86390 1
436133 99436133 1001 86380 86390 1
436217 99436217 1001 86380 86390 1
436050 99436050 1001 86380 86390 1
300047 99300047 1001 86380 86390 1
300406 99300406 1001 86380 86390 1
300419 99300419 1001 86380 86390 1
300327 99300327 1001 86380 86390 1
300238 99300238 1001 86380 86390 1
300164 99300164 1001 86380 86390 1
300285 99300285 1001 86380 86390 1
301366 99301366 1001 86380 86390 1
301532 99301532 1001 86380 86390 1
301424 99301424 1001 86380 86390 1
300965 99300965 1001 86380 86390 1
301123 99301123 1001 86380 86390 1
301605 99301605 1001 86380 86390 1
301618 99301618 1001 86380 86390 1
301557 99301557 1001 86380 86390 1
301598 99301598 1001 86380 86390 1
301627 99301627 1001 86380 86390 1
302267 99302267 1001 86380 86390 1
302124 99302124 1001 86380 86390 1
302077 99302077 1001 86380 86390 1
301887 99301887 1001 86380 86390 1
302497 99302497 1001 86380 86390 1
302459 99302459 1001 86380 86390 1
303121 99303121 1001 86380 86390 1
303096 99303096 1001 86380 86390 1
303033 99303033 1001 86380 86390 1
302837 99302837 1001 86380 86390 1
302739 99302739 1001 86380 86390 1
303863 99303863 1001 86380 86390 1
304153 99304153 1001 86380 86390 1
304038 99304038 1001 86380 86390 1
304235 99304235 1001 86380 86390 1
304798 99304798 1001 86380 86390 1
304724 99304724 1001 86380 86390 1
304838 99304838 1001 86380 86390 1
304520 99304520 1001 86380 86390 1
304999 99304999 1001 86380 86390 1
305019 99305019 1001 86380 86390 1
304864 99304864 1001 86380 86390 1
305653 99305653 1001 86380 86390 1
305560 99305560 1001 86380 86390 1
305541 99305541 1001 86380 86390 1
305503 99305503 1001 86380 86390 1
305317 99305317 1001 86380 86390 1
305318 99305318 1001 86380 86390 1
305358 99305358 1001 86380 86390 1
305222 99305222 1001 86380 86390 1
305178 99305178 1001 86380 86390 1
305179 99305179 1001 86380 86390 1
500062 99500062 1001 86380 86390 1
500031 99500031 1001 86380 86390 1
500072 99500072 1001 86380 86390 1
500752 99500752 1001 86380 86390 1
500494 99500494 1001 86380 86390 1
500508 99500508 1001 86380 86390 1
500447 99500447 1001 86380 86390 1
500227 99500227 1001 86380 86390 1
500359 99500359 1001 86380 86390 1
500854 99500854 1001 86380 86390 1
500921 99500921 1001 86380 86390 1
501527 99501527 1001 86380 86390 1
501579 99501579 1001 86380 86390 1
501446 99501446 1001 86380 86390 1
501400 99501400 1001 86380 86390 1
501323 99501323 1001 86380 86390 1
501391 99501391 1001 86380 86390 1
501057 99501057 1001 86380 86390 1
501041 99501041 1001 86380 86390 1
501734 99501734 1001 86380 86390 1
502104 99502104 1001 86380 86390 1
502147 99502147 1001 86380 86390 1
502069 99502069 1001 86380 86390 1
502064 99502064 1001 86380 86390 1
502129 99502129 1001 86380 86390 1
502596 99502596 1001 86380 86390 1
503195 99503195 1001 86380 86390 1
503070 99503070 1001 86380 86390 1
502809 99502809 1001 86380 86390 1
503417 99503417 1001 86380 86390 1
503313 99503313 1001 86380 86390 1
503980 99503980 1001 86380 86390 1
504095 99504095 1001 86380 86390 1
503970 99503970 1001 86380 86390 1
503739 99503739 1001 86380 86390 1
503556 99503556 1001 86380 86390 1
504875 99504875 1001 86380 86390 1
504799 99504799 1001 86380 86390 1
504326 99504326 1001 86380 86390 1
505042 99505042 1001 86380 86390 1
505761 99505761 1001 86380 86390 1
505400 99505400 1001 86380 86390 1
505439 99505439 1001 86380 86390 1
505406 99505406 1001 86380 86390 1
505234 99505234 1001 86380 86390 1
505910 99505910 1001 86380 86390 1
505856 99505856 1001 86380 86390 1
506522 99506522 1001 86380 86390 1
506586 99506586 1001 86380 86390 1
506289 99506289 1001 86380 86390 1
506359 99506359 1001 86380 86390 1
506309 99506309 1001 86380 86390 1
506092 99506092 1001 86380 86390 1
506021 99506021 1001 86380 86390 1
506011 99506011 1001 86380 86390 1
506012 99506012 1001 86380 86390 1
506658 99506658 1001 86380 86390 1
506711 99506711 1001 86380 86390 1
506609 99506609 1001 86380 86390 1
507340 99507340 1001 86380 86390 1
507095 99507095 1001 86380 86390 1
506995 99506995 1001 86380 86390 1
506933 99506933 1001 86380 86390 1
507466 99507466 1001 86380 86390 1
507944 99507944 1001 86380 86390 1
507843 99507843 1001 86380 86390 1
507910 99507910 1001 86380 86390 1
507963 99507963 1001 86380 86390 1
507731 99507731 1001 86380 86390 1
507749 99507749 1001 86380 86390 1
508441 99508441 1001 86380 86390 1
508450 99508450 1001 86380 86390 1
509021 99509021 1001 86380 86390 1
508865 99508865 1001 86380 86390 1
508788 99508788 1001 86380 86390 1
508553 99508553 1001 86380 86390 1
508555 99508555 1001 86380 86390 1
509178 99509178 1001 86380 86390 1
509105 99509105 1001 86380 86390 1
509183 99509183 1001 86380 86390 1
509160 99509160 1001 86380 86390 1
509840 99509840 1001 86380 86390 1
509809 99509809 1001 86380 86390 1
509516 99509516 1001 86380 86390 1
509689 99509689 1001 86380 86390 1
509549 99509549 1001 86380 86390 1
509924 99509924 1001 86380 86390 1
510045 99510045 1001 86380 86390 1
510662 99510662 1001 86380 86390 1
510344 99510344 1001 86380 86390 1
510474 99510474 1001 86380 86390 1
510134 99510134 1001 86380 86390 1
510160 99510160 1001 86380 86390 1
510305 99510305 1001 86380 86390 1
510111 99510111 1001 86380 86390 1
510206 99510206 1001 86380 86390 1
510843 99510843 1001 86380 86390 1
510810 99510810 1001 86380 86390 1
511399 99511399 1001 86380 86390 1
511226 99511226 1001 86380 86390 1
511343 99511343 1001 86380 86390 1
511010 99511010 1001 86380 86390 1
511065 99511065 1001 86380 86390 1
512266 99512266 1001 86380 86390 1
512268 99512268 1001 86380 86390 1
512259 99512259 1001 86380 86390 1
512368 99512368 1001 86380 86390 1
512125 99512125 1001 86380 86390 1
512048 99512048 1001 86380 86390 1
511823 99511823 1001 86380 86390 1
513118 99513118 1001 86380 86390 1
513111 99513111 1001 86380 86390 1
513021 99513021 1001 86380 86390 1
512929 99512929 1001 86380 86390 1
513381 99513381 1001 86380 86390 1
514001 99514001 1001 86380 86390 1
513829 99513829 1001 86380 86390 1
513992 99513992 1001 86380 86390 1
513817 99513817 1001 86380 86390 1
513703 99513703 1001 86380 86390 1
513599 99513599 1001 86380 86390 1
513601 99513601 1001 86380 86390 1
514047 99514047 1001 86380 86390 1
514115 99514115 1001 86380 86390 1
514644 99514644 1001 86380 86390 1
514521 99514521 1001 86380 86390 1
514402 99514402 1001 86380 86390 1
515383 99515383 1001 86380 86390 1
515270 99515270 1001 86380 86390 1
515120 99515120 1001 86380 86390 1
515837 99515837 1001 86380 86390 1
515739 99515739 1001 86380 86390 1
516021 99516021 1001 86380 86390 1
516663 99516663 1001 86380 86390 1
517233 99517233 1001 86380 86390 1
517229 99517229 1001 86380 86390 1
517041 99517041 1001 86380 86390 1
516902 99516902 1001 86380 86390 1
516751 99516751 1001 86380 86390 1
517362 99517362 1001 86380 86390 1
518035 99518035 1001 86380 86390 1
518142 99518142 1001 86380 86390 1
518016 99518016 1001 86380 86390 1
518107 99518107 1001 86380 86390 1
518150 99518150 1001 86380 86390 1
517856 99517856 1001 86380 86390 1
517888 99517888 1001 86380 86390 1
517771 99517771 1001 86380 86390 1
517692 99517692 1001 86380 86390 1
517615 99517615 1001 86380 86390 1
518943 99518943 1001 86380 86390 1
518794 99518794 1001 86380 86390 1
518730 99518730 1001 86380 86390 1
518698 99518698 1001 86380 86390 1
518594 99518594 1001 86380 86390 1
518500 99518500 1001 86380 86390 1
518464 99518464 1001 86380 86390 1
519018 99519018 1001 86380 86390 1
519652 99519652 1001 86380 86390 1
519744 99519744 1001 86380 86390 1
519430 99519430 1001 86380 86390 1
519497 99519497 1001 86380 86390 1
519327 99519327 1001 86380 86390 1
519226 99519226 1001 86380 86390 1
519918 99519918 1001 86380 86390 1
519887 99519887 1001 86380 86390 1
520603 99520603 1001 86380 86390 1
520492 99520492 1001 86380 86390 1
520624 99520624 1001 86380 86390 1
520626 99520626 1001 86380 86390 1
520365 99520365 1001 86380 86390 1
520068 99520068 1001 86380 86390 1
520685 99520685 1001 86380 86390 1
520674 99520674 1001 86380 86390 1
521367 99521367 1001 86380 86390 1
521192 99521192 1001 86380 86390 1
520927 99520927 1001 86380 86390 1
520853 99520853 1001 86380 86390 1
521490 99521490 1001 86380 86390 1
521620 99521620 1001 86380 86390 1
521603 99521603 1001 86380 86390 1
521474 99521474 1001 86380 86390 1
522199 99522199 1001 86380 86390 1
522013 99522013 1001 86380 86390 1
522039 99522039 1001 86380 86390 1
522078 99522078 1001 86380 86390 1
522030 99522030 1001 86380 86390 1
521840 99521840 1001 86380 86390 1
521742 99521742 1001 86380 86390 1
522949 99522949 1001 86380 86390 1
522835 99522835 1001 86380 86390 1
522714 99522714 1001 86380 86390 1
522756 99522756 1001 86380 86390 1
522620 99522620 1001 86380 86390 1
523167 99523167 1001 86380 86390 1
523142 99523142 1001 86380 86390 1
523286 99523286 1001 86380 86390 1
523170 99523170 1001 86380 86390 1
523261 99523261 1001 86380 86390 1
523288 99523288 1001 86380 86390 1
523291 99523291 1001 86380 86390 1
523598 99523598 1001 86380 86390 1
523643 99523643 1001 86380 86390 1
523331 99523331 1001 86380 86390 1
524740 99524740 1001 86380 86390 1
524686 99524686 1001 86380 86390 1
524561 99524561 1001 86380 86390 1
524287 99524287 1001 86380 86390 1
524237 99524237 1001 86380 86390 1
524800 99524800 1001 86380 86390 1
525445 99525445 1001 86380 86390 1
525413 99525413 1001 86380 86390 1
525588 99525588 1001 86380 86390 1
525249 99525249 1001 86380 86390 1
525344 99525344 1001 86380 86390 1
525119 99525119 1001 86380 86390 1
525018 99525018 1001 86380 86390 1
525100 99525100 1001 86380 86390 1
525051 99525051 1001 86380 86390 1
525752 99525752 1001 86380 86390 1
526340 99526340 1001 86380 86390 1
526406 99526406 1001 86380 86390 1
526083 99526083 1001 86380 86390 1
525832 99525832 1001 86380 86390 1
526446 99526446 1001 86380 86390 1
526538 99526538 1001 86380 86390 1
526595 99526595 1001 86380 86390 1
527076 99527076 1001 86380 86390 1
526916 99526916 1001 86380 86390 1
526865 99526865 1001 86380 86390 1
527021 99527021 1001 86380 86390 1
526950 99526950 1001 86380 86390 1
526900 99526900 1001 86380 86390 1
526826 99526826 1001 86380 86390 1
526723 99526723 1001 86380 86390 1
527327 99527327 1001 86380 86390 1
527276 99527276 1001 86380 86390 1
527343 99527343 1001 86380 86390 1
527450 99527450 1001 86380 86390 1
527978 99527978 1001 86380 86390 1
527904 99527904 1001 86380 86390 1
527831 99527831 1001 86380 86390 1
527715 99527715 1001 86380 86390 1
527664 99527664 1001 86380 86390 1
527743 99527743 1001 86380 86390 1
527652 99527652 1001 86380 86390 1
527577 99527577 1001 86380 86390 1
527578 99527578 1001 86380 86390 1
528708 99528708 1001 86380 86390 1
528549 99528549 1001 86380 86390 1
528665 99528665 1001 86380 86390 1
528346 99528346 1001 86380 86390 1
528395 99528395 1001 86380 86390 1
528357 99528357 1001 86380 86390 1
528925 99528925 1001 86380 86390 1
528906 99528906 1001 86380 86390 1
529557 99529557 1001 86380 86390 1
529350 99529350 1001 86380 86390 1
529213 99529213 1001 86380 86390 1
529122 99529122 1001 86380 86390 1
529150 99529150 1001 86380 86390 1
530438 99530438 1001 86380 86390 1
530430 99530430 1001 86380 86390 1
530540 99530540 1001 86380 86390 1
530462 99530462 1001 86380 86390 1
530398 99530398 1001 86380 86390 1
530215 99530215 1001 86380 86390 1
530203 99530203 1001 86380 86390 1
530140 99530140 1001 86380 86390 1
530012 99530012 1001 86380 86390 1
530044 99530044 1001 86380 86390 1
530137 99530137 1001 86380 86390 1
530606 99530606 1001 86380 86390 1
531297 99531297 1001 86380 86390 1
530993 99530993 1001 86380 86390 1
530790 99530790 1001 86380 86390 1
530924 99530924 1001 86380 86390 1
531526 99531526 1001 86380 86390 1
531517 99531517 1001 86380 86390 1
531401 99531401 1001 86380 86390 1
532076 99532076 1001 86380 86390 1
531932 99531932 1001 86380 86390 1
531644 99531644 1001 86380 86390 1
531788 99531788 1001 86380 86390 1
532301 99532301 1001 86380 86390 1
532834 99532834 1001 86380 86390 1
532647 99532647 1001 86380 86390 1
532662 99532662 1001 86380 86390 1
532494 99532494 1001 86380 86390 1
532523 99532523 1001 86380 86390 1
532499 99532499 1001 86380 86390 1
533154 99533154 1001 86380 86390 1
533755 99533755 1001 86380 86390 1
533836 99533836 1001 86380 86390 1
533843 99533843 1001 86380 86390 1
533854 99533854 1001 86380 86390 1
533553 99533553 1001 86380 86390 1
533649 99533649 1001 86380 86390 1
533407 99533407 1001 86380 86390 1
533300 99533300 1001 86380 86390 1
533899 99533899 1001 86380 86390 1
534058 99534058 1001 86380 86390 1
534526 99534526 1001 86380 86390 1
534153 99534153 1001 86380 86390 1
534713 99534713 1001 86380 86390 1
535368 99535368 1001 86380 86390 1
535454 99535454 1001 86380 86390 1
535418 99535418 1001 86380 86390 1
535117 99535117 1001 86380 86390 1
534958 99534958 1001 86380 86390 1
535556 99535556 1001 86380 86390 1
535949 99535949 1001 86380 86390 1
536096 99536096 1001 86380 86390 1
535933 99535933 1001 86380 86390 1
535873 99535873 1001 86380 86390 1
535750 99535750 1001 86380 86390 1
536489 99536489 1001 86380 86390 1
536538 99536538 1001 86380 86390 1
536968 99536968 1001 86380 86390 1
536827 99536827 1001 86380 86390 1
536804 99536804 1001 86380 86390 1
537277 99537277 1001 86380 86390 1
537202 99537202 1001 86380 86390 1
537232 99537232 1001 86380 86390 1
537210 99537210 1001 86380 86390 1
537874 99537874 1001 86380 86390 1
537814 99537814 1001 86380 86390 1
537793 99537793 1001 86380 86390 1
537795 99537795 1001 86380 86390 1
537668 99537668 1001 86380 86390 1
537606 99537606 1001 86380 86390 1
537523 99537523 1001 86380 86390 1
537418 99537418 1001 86380 86390 1
538145 99538145 1001 86380 86390 1
538759 99538759 1001 86380 86390 1
538646 99538646 1001 86380 86390 1
538471 99538471 1001 86380 86390 1
538199 99538199 1001 86380 86390 1
539488 99539488 1001 86380 86390 1
539544 99539544 1001 86380 86390 1
539596 99539596 1001 86380 86390 1
539493 99539493 1001 86380 86390 1
539072 99539072 1001 86380 86390 1
539757 99539757 1001 86380 86390 1
539797 99539797 1001 86380 86390 1
540342 99540342 1001 86380 86390 1
540266 99540266 1001 86380 86390 1
540308 99540308 1001 86380 86390 1
540363 99540363 1001 86380 86390 1
540102 99540102 1001 86380 86390 1
539886 99539886 1001 86380 86390 1
539862 99539862 1001 86380 86390 1
540005 99540005 1001 86380 86390 1
540019 99540019 1001 86380 86390 1
539946 99539946 1001 86380 86390 1
540050 99540050 1001 86380 86390 1
540665 99540665 1001 86380 86390 1
541190 99541190 1001 86380 86390 1
541203 99541203 1001 86380 86390 1
541091 99541091 1001 86380 86390 1
541222 99541222 1001 86380 86390 1
541189 99541189 1001 86380 86390 1
540814 99540814 1001 86380 86390 1
540791 99540791 1001 86380 86390 1
540845 99540845 1001 86380 86390 1
540742 99540742 1001 86380 86390 1
540756 99540756 1001 86380 86390 1
541303 99541303 1001 86380 86390 1
541328 99541328 1001 86380 86390 1
541483 99541483 1001 86380 86390 1
542015 99542015 1001 86380 86390 1
541755 99541755 1001 86380 86390 1
541653 99541653 1001 86380 86390 1
542313 99542313 1001 86380 86390 1
542249 99542249 1001 86380 86390 1
542920 99542920 1001 86380 86390 1
542860 99542860 1001 86380 86390 1
542887 99542887 1001 86380 86390 1
542671 99542671 1001 86380 86390 1
543709 99543709 1001 86380 86390 1
543599 99543599 1001 86380 86390 1
543717 99543717 1001 86380 86390 1
543374 99543374 1001 86380 86390 1
543442 99543442 1001 86380 86390 1
543456 99543456 1001 86380 86390 1
543525 99543525 1001 86380 86390 1
543202 99543202 1001 86380 86390 1
543348 99543348 1001 86380 86390 1
543318 99543318 1001 86380 86390 1
543925 99543925 1001 86380 86390 1
543803 99543803 1001 86380 86390 1
543868 99543868 1001 86380 86390 1
544495 99544495 1001 86380 86390 1
544171 99544171 1001 86380 86390 1
544102 99544102 1001 86380 86390 1
544737 99544737 1001 86380 86390 1
544675 99544675 1001 86380 86390 1
544709 99544709 1001 86380 86390 1
511528 1013 1002 70014 70464 1
539550 1019 1001 52210 52509 1
400238 99400238 1001 86380 86390 1
400255 99400255 1001 86380 86390 1
401189 99401189 1001 86380 86390 1
402395 99402395 1001 86380 86390 1
402568 99402568 1001 86380 86390 1
403367 99403367 1001 86380 86390 1
403475 99403475 1001 86380 86390 1
403519 99403519 1001 86380 86390 1
403944 99403944 1001 86380 86390 1
404152 99404152 1001 86380 86390 1
404206 99404206 1001 86380 86390 1
404906 99404906 1001 86380 86390 1
404824 99404824 1001 86380 86390 1
404964 99404964 1001 86380 86390 1
405307 99405307 1001 86380 86390 1
405240 99405240 1001 86380 86390 1
405362 99405362 1001 86380 86390 1
405656 99405656 1001 86380 86390 1
405618 99405618 1001 86380 86390 1
405958 99405958 1001 86380 86390 1
406772 99406772 1001 86380 86390 1
406870 99406870 1001 86380 86390 1
406907 99406907 1001 86380 86390 1
407205 99407205 1001 86380 86390 1
408328 99408328 1001 86380 86390 1
408493 99408493 1001 86380 86390 1
409021 99409021 1001 86380 86390 1
409337 99409337 1001 86380 86390 1
409730 99409730 1001 86380 86390 1
409817 99409817 1001 86380 86390 1
410208 99410208 1001 86380 86390 1
410339 99410339 1001 86380 86390 1
410441 99410441 1001 86380 86390 1
410672 99410672 1001 86380 86390 1
410975 99410975 1001 86380 86390 1
411158 99411158 1001 86380 86390 1
411231 99411231 1001 86380 86390 1
411310 99411310 1001 86380 86390 1
411271 99411271 1001 86380 86390 1
412074 99412074 1001 86380 86390 1
412220 99412220 1001 86380 86390 1
413360 99413360 1001 86380 86390 1
412958 99412958 1001 86380 86390 1
412900 99412900 1001 86380 86390 1
412613 99412613 1001 86380 86390 1
412779 99412779 1001 86380 86390 1
412757 99412757 1001 86380 86390 1
414089 99414089 1001 86380 86390 1
413977 99413977 1001 86380 86390 1
415320 99415320 1001 86380 86390 1
415042 99415042 1001 86380 86390 1
415103 99415103 1001 86380 86390 1
414376 99414376 1001 86380 86390 1
414150 99414150 1001 86380 86390 1
415587 99415587 1001 86380 86390 1
415408 99415408 1001 86380 86390 1
416614 99416614 1001 86380 86390 1
416957 99416957 1001 86380 86390 1
417356 99417356 1001 86380 86390 1
417317 99417317 1001 86380 86390 1
417435 99417435 1001 86380 86390 1
418460 99418460 1001 86380 86390 1
418258 99418258 1001 86380 86390 1
417735 99417735 1001 86380 86390 1
417635 99417635 1001 86380 86390 1
417663 99417663 1001 86380 86390 1
417714 99417714 1001 86380 86390 1
419077 99419077 1001 86380 86390 1
418883 99418883 1001 86380 86390 1
419003 99419003 1001 86380 86390 1
419165 99419165 1001 86380 86390 1
419201 99419201 1001 86380 86390 1
420220 99420220 1001 86380 86390 1
420350 99420350 1001 86380 86390 1
419663 99419663 1001 86380 86390 1
419701 99419701 1001 86380 86390 1
419997 99419997 1001 86380 86390 1
419352 99419352 1001 86380 86390 1
419441 99419441 1001 86380 86390 1
419590 99419590 1001 86380 86390 1
420730 99420730 1001 86380 86390 1
420507 99420507 1001 86380 86390 1
421841 99421841 1001 86380 86390 1
421784 99421784 1001 86380 86390 1
421635 99421635 1001 86380 86390 1
421456 99421456 1001 86380 86390 1
421482 99421482 1001 86380 86390 1
420976 99420976 1001 86380 86390 1
421168 99421168 1001 86380 86390 1
421253 99421253 1001 86380 86390 1
422330 99422330 1001 86380 86390 1
422332 99422332 1001 86380 86390 1
423493 99423493 1001 86380 86390 1
423329 99423329 1001 86380 86390 1
423025 99423025 1001 86380 86390 1
423186 99423186 1001 86380 86390 1
422854 99422854 1001 86380 86390 1
422768 99422768 1001 86380 86390 1
423994 99423994 1001 86380 86390 1
424086 99424086 1001 86380 86390 1
425101 99425101 1001 86380 86390 1
424982 99424982 1001 86380 86390 1
424818 99424818 1001 86380 86390 1
424265 99424265 1001 86380 86390 1
424501 99424501 1001 86380 86390 1
424582 99424582 1001 86380 86390 1
424432 99424432 1001 86380 86390 1
426429 99426429 1001 86380 86390 1
426686 99426686 1001 86380 86390 1
426159 99426159 1001 86380 86390 1
427506 99427506 1001 86380 86390 1
428717 99428717 1001 86380 86390 1
428083 99428083 1001 86380 86390 1
427714 99427714 1001 86380 86390 1
427815 99427815 1001 86380 86390 1
427870 99427870 1001 86380 86390 1
428817 99428817 1001 86380 86390 1
429159 99429159 1001 86380 86390 1
430029 99430029 1001 86380 86390 1
429888 99429888 1001 86380 86390 1
429630 99429630 1001 86380 86390 1
429307 99429307 1001 86380 86390 1
429513 99429513 1001 86380 86390 1
430511 99430511 1001 86380 86390 1
430644 99430644 1001 86380 86390 1
431889 99431889 1001 86380 86390 1
431642 99431642 1001 86380 86390 1
431303 99431303 1001 86380 86390 1
433191 99433191 1001 86380 86390 1
433043 99433043 1001 86380 86390 1
433285 99433285 1001 86380 86390 1
432642 99432642 1001 86380 86390 1
432624 99432624 1001 86380 86390 1
435256 99435256 1001 86380 86390 1
435145 99435145 1001 86380 86390 1
434919 99434919 1001 86380 86390 1
434691 99434691 1001 86380 86390 1
434512 99434512 1001 86380 86390 1
434324 99434324 1001 86380 86390 1
434391 99434391 1001 86380 86390 1
435631 99435631 1001 86380 86390 1
435779 99435779 1001 86380 86390 1
436947 99436947 1001 86380 86390 1
436414 99436414 1001 86380 86390 1
436592 99436592 1001 86380 86390 1
436483 99436483 1001 86380 86390 1
436675 99436675 1001 86380 86390 1
436100 99436100 1001 86380 86390 1
436297 99436297 1001 86380 86390 1
436189 99436189 1001 86380 86390 1
300076 99300076 1001 86380 86390 1
300451 99300451 1001 86380 86390 1
300247 99300247 1001 86380 86390 1
300286 99300286 1001 86380 86390 1
300312 99300312 1001 86380 86390 1
300797 99300797 1001 86380 86390 1
300853 99300853 1001 86380 86390 1
301521 99301521 1001 86380 86390 1
301442 99301442 1001 86380 86390 1
301382 99301382 1001 86380 86390 1
301500 99301500 1001 86380 86390 1
301143 99301143 1001 86380 86390 1
300948 99300948 1001 86380 86390 1
301650 99301650 1001 86380 86390 1
301561 99301561 1001 86380 86390 1
301706 99301706 1001 86380 86390 1
302163 99302163 1001 86380 86390 1
302068 99302068 1001 86380 86390 1
301941 99301941 1001 86380 86390 1
301805 99301805 1001 86380 86390 1
301873 99301873 1001 86380 86390 1
302430 99302430 1001 86380 86390 1
302534 99302534 1001 86380 86390 1
303157 99303157 1001 86380 86390 1
302881 99302881 1001 86380 86390 1
302656 99302656 1001 86380 86390 1
303289 99303289 1001 86380 86390 1
304002 99304002 1001 86380 86390 1
303713 99303713 1001 86380 86390 1
303805 99303805 1001 86380 86390 1
303528 99303528 1001 86380 86390 1
303593 99303593 1001 86380 86390 1
303507 99303507 1001 86380 86390 1
304199 99304199 1001 86380 86390 1
304183 99304183 1001 86380 86390 1
304814 99304814 1001 86380 86390 1
304853 99304853 1001 86380 86390 1
304573 99304573 1001 86380 86390 1
304959 99304959 1001 86380 86390 1
304869 99304869 1001 86380 86390 1
305038 99305038 1001 86380 86390 1
304880 99304880 1001 86380 86390 1
305583 99305583 1001 86380 86390 1
305676 99305676 1001 86380 86390 1
305301 99305301 1001 86380 86390 1
305478 99305478 1001 86380 86390 1
305110 99305110 1001 86380 86390 1
500141 99500141 1001 86380 86390 1
305691 99305691 1001 86380 86390 1
500634 99500634 1001 86380 86390 1
500793 99500793 1001 86380 86390 1
500586 99500586 1001 86380 86390 1
500472 99500472 1001 86380 86390 1
500408 99500408 1001 86380 86390 1
500241 99500241 1001 86380 86390 1
500347 99500347 1001 86380 86390 1
500974 99500974 1001 86380 86390 1
501558 99501558 1001 86380 86390 1
501409 99501409 1001 86380 86390 1
501380 99501380 1001 86380 86390 1
501813 99501813 1001 86380 86390 1
501752 99501752 1001 86380 86390 1
502388 99502388 1001 86380 86390 1
502221 99502221 1001 86380 86390 1
502107 99502107 1001 86380 86390 1
502056 99502056 1001 86380 86390 1
501888 99501888 1001 86380 86390 1
502567 99502567 1001 86380 86390 1
502577 99502577 1001 86380 86390 1
503094 99503094 1001 86380 86390 1
502934 99502934 1001 86380 86390 1
503015 99503015 1001 86380 86390 1
502887 99502887 1001 86380 86390 1
503405 99503405 1001 86380 86390 1
503846 99503846 1001 86380 86390 1
503548 99503548 1001 86380 86390 1
503517 99503517 1001 86380 86390 1
504919 99504919 1001 86380 86390 1
504759 99504759 1001 86380 86390 1
504532 99504532 1001 86380 86390 1
504664 99504664 1001 86380 86390 1
504574 99504574 1001 86380 86390 1
505110 99505110 1001 86380 86390 1
505098 99505098 1001 86380 86390 1
505086 99505086 1001 86380 86390 1
505011 99505011 1001 86380 86390 1
504986 99504986 1001 86380 86390 1
505043 99505043 1001 86380 86390 1
505627 99505627 1001 86380 86390 1
505640 99505640 1001 86380 86390 1
505487 99505487 1001 86380 86390 1
505241 99505241 1001 86380 86390 1
505828 99505828 1001 86380 86390 1
505778 99505778 1001 86380 86390 1
506563 99506563 1001 86380 86390 1
506431 99506431 1001 86380 86390 1
506500 99506500 1001 86380 86390 1
506192 99506192 1001 86380 86390 1
506335 99506335 1001 86380 86390 1
506260 99506260 1001 86380 86390 1
505992 99505992 1001 86380 86390 1
506750 99506750 1001 86380 86390 1
507275 99507275 1001 86380 86390 1
507081 99507081 1001 86380 86390 1
507002 99507002 1001 86380 86390 1
507448 99507448 1001 86380 86390 1
507559 99507559 1001 86380 86390 1
508227 99508227 1001 86380 86390 1
507943 99507943 1001 86380 86390 1
507999 99507999 1001 86380 86390 1
508449 99508449 1001 86380 86390 1
508400 99508400 1001 86380 86390 1
508878 99508878 1001 86380 86390 1
508907 99508907 1001 86380 86390 1
508820 99508820 1001 86380 86390 1
508710 99508710 1001 86380 86390 1
509228 99509228 1001 86380 86390 1
509875 99509875 1001 86380 86390 1
509791 99509791 1001 86380 86390 1
509679 99509679 1001 86380 86390 1
509282 99509282 1001 86380 86390 1
509339 99509339 1001 86380 86390 1
509915 99509915 1001 86380 86390 1
510090 99510090 1001 86380 86390 1
510712 99510712 1001 86380 86390 1
510340 99510340 1001 86380 86390 1
510393 99510393 1001 86380 86390 1
510486 99510486 1001 86380 86390 1
511188 99511188 1001 86380 86390 1
511055 99511055 1001 86380 86390 1
511602 99511602 1001 86380 86390 1
511667 99511667 1001 86380 86390 1
512323 99512323 1001 86380 86390 1
512288 99512288 1001 86380 86390 1
512174 99512174 1001 86380 86390 1
511989 99511989 1001 86380 86390 1
511786 99511786 1001 86380 86390 1
511829 99511829 1001 86380 86390 1
511842 99511842 1001 86380 86390 1
512532 99512532 1001 86380 86390 1
512386 99512386 1001 86380 86390 1
513068 99513068 1001 86380 86390 1
513187 99513187 1001 86380 86390 1
512936 99512936 1001 86380 86390 1
512892 99512892 1001 86380 86390 1
512959 99512959 1001 86380 86390 1
512619 99512619 1001 86380 86390 1
513926 99513926 1001 86380 86390 1
513966 99513966 1001 86380 86390 1
513625 99513625 1001 86380 86390 1
513693 99513693 1001 86380 86390 1
513618 99513618 1001 86380 86390 1
513613 99513613 1001 86380 86390 1
514183 99514183 1001 86380 86390 1
514104 99514104 1001 86380 86390 1
514821 99514821 1001 86380 86390 1
514788 99514788 1001 86380 86390 1
514776 99514776 1001 86380 86390 1
514498 99514498 1001 86380 86390 1
514493 99514493 1001 86380 86390 1
514279 99514279 1001 86380 86390 1
514425 99514425 1001 86380 86390 1
514298 99514298 1001 86380 86390 1
515586 99515586 1001 86380 86390 1
515201 99515201 1001 86380 86390 1
515876 99515876 1001 86380 86390 1
515839 99515839 1001 86380 86390 1
516499 99516499 1001 86380 86390 1
516069 99516069 1001 86380 86390 1
516547 99516547 1001 86380 86390 1
516513 99516513 1001 86380 86390 1
517163 99517163 1001 86380 86390 1
517153 99517153 1001 86380 86390 1
517098 99517098 1001 86380 86390 1
516984 99516984 1001 86380 86390 1
517023 99517023 1001 86380 86390 1
516744 99516744 1001 86380 86390 1
516763 99516763 1001 86380 86390 1
517414 99517414 1001 86380 86390 1
518020 99518020 1001 86380 86390 1
518037 99518037 1001 86380 86390 1
517961 99517961 1001 86380 86390 1
518137 99518137 1001 86380 86390 1
517827 99517827 1001 86380 86390 1
517931 99517931 1001 86380 86390 1
517581 99517581 1001 86380 86390 1
517550 99517550 1001 86380 86390 1
518354 99518354 1001 86380 86390 1
518874 99518874 1001 86380 86390 1
518964 99518964 1001 86380 86390 1
518867 99518867 1001 86380 86390 1
518780 99518780 1001 86380 86390 1
518514 99518514 1001 86380 86390 1
519414 99519414 1001 86380 86390 1
519583 99519583 1001 86380 86390 1
519552 99519552 1001 86380 86390 1
519437 99519437 1001 86380 86390 1
519541 99519541 1001 86380 86390 1
519388 99519388 1001 86380 86390 1
519252 99519252 1001 86380 86390 1
519851 99519851 1001 86380 86390 1
519908 99519908 1001 86380 86390 1
520553 99520553 1001 86380 86390 1
520597 99520597 1001 86380 86390 1
520416 99520416 1001 86380 86390 1
520219 99520219 1001 86380 86390 1
520676 99520676 1001 86380 86390 1
520811 99520811 1001 86380 86390 1
520699 99520699 1001 86380 86390 1
521419 99521419 1001 86380 86390 1
521421 99521421 1001 86380 86390 1
521321 99521321 1001 86380 86390 1
521252 99521252 1001 86380 86390 1
520958 99520958 1001 86380 86390 1
521656 99521656 1001 86380 86390 1
522012 99522012 1001 86380 86390 1
522335 99522335 1001 86380 86390 1
522441 99522441 1001 86380 86390 1
522468 99522468 1001 86380 86390 1
522300 99522300 1001 86380 86390 1
523046 99523046 1001 86380 86390 1
523102 99523102 1001 86380 86390 1
523078 99523078 1001 86380 86390 1
522789 99522789 1001 86380 86390 1
523767 99523767 1001 86380 86390 1
523341 99523341 1001 86380 86390 1
523485 99523485 1001 86380 86390 1
523475 99523475 1001 86380 86390 1
524616 99524616 1001 86380 86390 1
524591 99524591 1001 86380 86390 1
524737 99524737 1001 86380 86390 1
524428 99524428 1001 86380 86390 1
524240 99524240 1001 86380 86390 1
524228 99524228 1001 86380 86390 1
524353 99524353 1001 86380 86390 1
524944 99524944 1001 86380 86390 1
525521 99525521 1001 86380 86390 1
525433 99525433 1001 86380 86390 1
525499 99525499 1001 86380 86390 1
525174 99525174 1001 86380 86390 1
526231 99526231 1001 86380 86390 1
526337 99526337 1001 86380 86390 1
526287 99526287 1001 86380 86390 1
526241 99526241 1001 86380 86390 1
526148 99526148 1001 86380 86390 1
525989 99525989 1001 86380 86390 1
525825 99525825 1001 86380 86390 1
527112 99527112 1001 86380 86390 1
526824 99526824 1001 86380 86390 1
526644 99526644 1001 86380 86390 1
527306 99527306 1001 86380 86390 1
528046 99528046 1001 86380 86390 1
528056 99528056 1001 86380 86390 1
528022 99528022 1001 86380 86390 1
527858 99527858 1001 86380 86390 1
527563 99527563 1001 86380 86390 1
527538 99527538 1001 86380 86390 1
527565 99527565 1001 86380 86390 1
528336 99528336 1001 86380 86390 1
528483 99528483 1001 86380 86390 1
529689 99529689 1001 86380 86390 1
529341 99529341 1001 86380 86390 1
529822 99529822 1001 86380 86390 1
530146 99530146 1001 86380 86390 1
530306 99530306 1001 86380 86390 1
530011 99530011 1001 86380 86390 1
529934 99529934 1001 86380 86390 1
529976 99529976 1001 86380 86390 1
530580 99530580 1001 86380 86390 1
530723 99530723 1001 86380 86390 1
531378 99531378 1001 86380 86390 1
531278 99531278 1001 86380 86390 1
531253 99531253 1001 86380 86390 1
531272 99531272 1001 86380 86390 1
531153 99531153 1001 86380 86390 1
531102 99531102 1001 86380 86390 1
531016 99531016 1001 86380 86390 1
530836 99530836 1001 86380 86390 1
530936 99530936 1001 86380 86390 1
531389 99531389 1001 86380 86390 1
532011 99532011 1001 86380 86390 1
531830 99531830 1001 86380 86390 1
531653 99531653 1001 86380 86390 1
531655 99531655 1001 86380 86390 1
531777 99531777 1001 86380 86390 1
532241 99532241 1001 86380 86390 1
532254 99532254 1001 86380 86390 1
532243 99532243 1001 86380 86390 1
532250 99532250 1001 86380 86390 1
532700 99532700 1001 86380 86390 1
532753 99532753 1001 86380 86390 1
532584 99532584 1001 86380 86390 1
532563 99532563 1001 86380 86390 1
532576 99532576 1001 86380 86390 1
533200 99533200 1001 86380 86390 1
533819 99533819 1001 86380 86390 1
533600 99533600 1001 86380 86390 1
533588 99533588 1001 86380 86390 1
533592 99533592 1001 86380 86390 1
533269 99533269 1001 86380 86390 1
534027 99534027 1001 86380 86390 1
534055 99534055 1001 86380 86390 1
534573 99534573 1001 86380 86390 1
534604 99534604 1001 86380 86390 1
534466 99534466 1001 86380 86390 1
534400 99534400 1001 86380 86390 1
534124 99534124 1001 86380 86390 1
534746 99534746 1001 86380 86390 1
534889 99534889 1001 86380 86390 1
534722 99534722 1001 86380 86390 1
535424 99535424 1001 86380 86390 1
535236 99535236 1001 86380 86390 1
535034 99535034 1001 86380 86390 1
534896 99534896 1001 86380 86390 1
534963 99534963 1001 86380 86390 1
534912 99534912 1001 86380 86390 1
535639 99535639 1001 86380 86390 1
535668 99535668 1001 86380 86390 1
536075 99536075 1001 86380 86390 1
536102 99536102 1001 86380 86390 1
536012 99536012 1001 86380 86390 1
536026 99536026 1001 86380 86390 1
536997 99536997 1001 86380 86390 1
537103 99537103 1001 86380 86390 1
537042 99537042 1001 86380 86390 1
536950 99536950 1001 86380 86390 1
536952 99536952 1001 86380 86390 1
537359 99537359 1001 86380 86390 1
537921 99537921 1001 86380 86390 1
537718 99537718 1001 86380 86390 1
537642 99537642 1001 86380 86390 1
537776 99537776 1001 86380 86390 1
537713 99537713 1001 86380 86390 1
537472 99537472 1001 86380 86390 1
537524 99537524 1001 86380 86390 1
537512 99537512 1001 86380 86390 1
538184 99538184 1001 86380 86390 1
538813 99538813 1001 86380 86390 1
538412 99538412 1001 86380 86390 1
538246 99538246 1001 86380 86390 1
538223 99538223 1001 86380 86390 1
538968 99538968 1001 86380 86390 1
538884 99538884 1001 86380 86390 1
539246 99539246 1001 86380 86390 1
539149 99539149 1001 86380 86390 1
540226 99540226 1001 86380 86390 1
539939 99539939 1001 86380 86390 1
539940 99539940 1001 86380 86390 1
539908 99539908 1001 86380 86390 1
540051 99540051 1001 86380 86390 1
540541 99540541 1001 86380 86390 1
540505 99540505 1001 86380 86390 1
540547 99540547 1001 86380 86390 1
540561 99540561 1001 86380 86390 1
540470 99540470 1001 86380 86390 1
541093 99541093 1001 86380 86390 1
541282 99541282 1001 86380 86390 1
541011 99541011 1001 86380 86390 1
540957 99540957 1001 86380 86390 1
540711 99540711 1001 86380 86390 1
540725 99540725 1001 86380 86390 1
540754 99540754 1001 86380 86390 1
540858 99540858 1001 86380 86390 1
541342 99541342 1001 86380 86390 1
541998 99541998 1001 86380 86390 1
541950 99541950 1001 86380 86390 1
542316 99542316 1001 86380 86390 1
542881 99542881 1001 86380 86390 1
542836 99542836 1001 86380 86390 1
542622 99542622 1001 86380 86390 1
543086 99543086 1001 86380 86390 1
542965 99542965 1001 86380 86390 1
543514 99543514 1001 86380 86390 1
543360 99543360 1001 86380 86390 1
543451 99543451 1001 86380 86390 1
543351 99543351 1001 86380 86390 1
543279 99543279 1001 86380 86390 1
543874 99543874 1001 86380 86390 1
543952 99543952 1001 86380 86390 1
543776 99543776 1001 86380 86390 1
543832 99543832 1001 86380 86390 1
544461 99544461 1001 86380 86390 1
544096 99544096 1001 86380 86390 1
420263 251 1001 20100 20517 1
400089 99400089 1001 86380 86390 1
400679 99400679 1001 86380 86390 1
401229 99401229 1001 86380 86390 1
401311 99401311 1001 86380 86390 1
401513 99401513 1001 86380 86390 1
401564 99401564 1001 86380 86390 1
401541 99401541 1001 86380 86390 1
401866 99401866 1001 86380 86390 1
402329 99402329 1001 86380 86390 1
402570 99402570 1001 86380 86390 1
402833 99402833 1001 86380 86390 1
402931 99402931 1001 86380 86390 1
403140 99403140 1001 86380 86390 1
403149 99403149 1001 86380 86390 1
403554 99403554 1001 86380 86390 1
403782 99403782 1001 86380 86390 1
404143 99404143 1001 86380 86390 1
404565 99404565 1001 86380 86390 1
404545 99404545 1001 86380 86390 1
405289 99405289 1001 86380 86390 1
405399 99405399 1001 86380 86390 1
405497 99405497 1001 86380 86390 1
405576 99405576 1001 86380 86390 1
405645 99405645 1001 86380 86390 1
405609 99405609 1001 86380 86390 1
405753 99405753 1001 86380 86390 1
406091 99406091 1001 86380 86390 1
406216 99406216 1001 86380 86390 1
406253 99406253 1001 86380 86390 1
406501 99406501 1001 86380 86390 1
406863 99406863 1001 86380 86390 1
407122 99407122 1001 86380 86390 1
407237 99407237 1001 86380 86390 1
407501 99407501 1001 86380 86390 1
407731 99407731 1001 86380 86390 1
409153 99409153 1001 86380 86390 1
409589 99409589 1001 86380 86390 1
410143 99410143 1001 86380 86390 1
410992 99410992 1001 86380 86390 1
411024 99411024 1001 86380 86390 1
411144 99411144 1001 86380 86390 1
411122 99411122 1001 86380 86390 1
411782 99411782 1001 86380 86390 1
412389 99412389 1001 86380 86390 1
413619 99413619 1001 86380 86390 1
413338 99413338 1001 86380 86390 1
413462 99413462 1001 86380 86390 1
413260 99413260 1001 86380 86390 1
413145 99413145 1001 86380 86390 1
412509 99412509 1001 86380 86390 1
412515 99412515 1001 86380 86390 1
413993 99413993 1001 86380 86390 1
414715 99414715 1001 86380 86390 1
414753 99414753 1001 86380 86390 1
414271 99414271 1001 86380 86390 1
414259 99414259 1001 86380 86390 1
414153 99414153 1001 86380 86390 1
415534 99415534 1001 86380 86390 1
416994 99416994 1001 86380 86390 1
416498 99416498 1001 86380 86390 1
416524 99416524 1001 86380 86390 1
416047 99416047 1001 86380 86390 1
417080 99417080 1001 86380 86390 1
417248 99417248 1001 86380 86390 1
417130 99417130 1001 86380 86390 1
417303 99417303 1001 86380 86390 1
417465 99417465 1001 86380 86390 1
418418 99418418 1001 86380 86390 1
418397 99418397 1001 86380 86390 1
417869 99417869 1001 86380 86390 1
417826 99417826 1001 86380 86390 1
417843 99417843 1001 86380 86390 1
420058 99420058 1001 86380 86390 1
420024 99420024 1001 86380 86390 1
419417 99419417 1001 86380 86390 1
419444 99419444 1001 86380 86390 1
421693 99421693 1001 86380 86390 1
421672 99421672 1001 86380 86390 1
421021 99421021 1001 86380 86390 1
422436 99422436 1001 86380 86390 1
423614 99423614 1001 86380 86390 1
423185 99423185 1001 86380 86390 1
423142 99423142 1001 86380 86390 1
422571 99422571 1001 86380 86390 1
424823 99424823 1001 86380 86390 1
424413 99424413 1001 86380 86390 1
424511 99424511 1001 86380 86390 1
425410 99425410 1001 86380 86390 1
425389 99425389 1001 86380 86390 1
425640 99425640 1001 86380 86390 1
425596 99425596 1001 86380 86390 1
427038 99427038 1001 86380 86390 1
426048 99426048 1001 86380 86390 1
427295 99427295 1001 86380 86390 1
427521 99427521 1001 86380 86390 1
427979 99427979 1001 86380 86390 1
428150 99428150 1001 86380 86390 1
427820 99427820 1001 86380 86390 1
427531 99427531 1001 86380 86390 1
430068 99430068 1001 86380 86390 1
430196 99430196 1001 86380 86390 1
429908 99429908 1001 86380 86390 1
429623 99429623 1001 86380 86390 1
430443 99430443 1001 86380 86390 1
430421 99430421 1001 86380 86390 1
431963 99431963 1001 86380 86390 1
431673 99431673 1001 86380 86390 1
431750 99431750 1001 86380 86390 1
432011 99432011 1001 86380 86390 1
431271 99431271 1001 86380 86390 1
431322 99431322 1001 86380 86390 1
431498 99431498 1001 86380 86390 1
431077 99431077 1001 86380 86390 1
432334 99432334 1001 86380 86390 1
432217 99432217 1001 86380 86390 1
433470 99433470 1001 86380 86390 1
432845 99432845 1001 86380 86390 1
433823 99433823 1001 86380 86390 1
435303 99435303 1001 86380 86390 1
435051 99435051 1001 86380 86390 1
434291 99434291 1001 86380 86390 1
435574 99435574 1001 86380 86390 1
435563 99435563 1001 86380 86390 1
436554 99436554 1001 86380 86390 1
436192 99436192 1001 86380 86390 1
436339 99436339 1001 86380 86390 1
436140 99436140 1001 86380 86390 1
435960 99435960 1001 86380 86390 1
436262 99436262 1001 86380 86390 1
300604 99300604 1001 86380 86390 1
300493 99300493 1001 86380 86390 1
300457 99300457 1001 86380 86390 1
300315 99300315 1001 86380 86390 1
300125 99300125 1001 86380 86390 1
300299 99300299 1001 86380 86390 1
300144 99300144 1001 86380 86390 1
300765 99300765 1001 86380 86390 1
300878 99300878 1001 86380 86390 1
301478 99301478 1001 86380 86390 1
301401 99301401 1001 86380 86390 1
301481 99301481 1001 86380 86390 1
301528 99301528 1001 86380 86390 1
301434 99301434 1001 86380 86390 1
301160 99301160 1001 86380 86390 1
301175 99301175 1001 86380 86390 1
300943 99300943 1001 86380 86390 1
302360 99302360 1001 86380 86390 1
302119 99302119 1001 86380 86390 1
302443 99302443 1001 86380 86390 1
303130 99303130 1001 86380 86390 1
302855 99302855 1001 86380 86390 1
302819 99302819 1001 86380 86390 1
302786 99302786 1001 86380 86390 1
302592 99302592 1001 86380 86390 1
302779 99302779 1001 86380 86390 1
303407 99303407 1001 86380 86390 1
303673 99303673 1001 86380 86390 1
304214 99304214 1001 86380 86390 1
304758 99304758 1001 86380 86390 1
304476 99304476 1001 86380 86390 1
304534 99304534 1001 86380 86390 1
304496 99304496 1001 86380 86390 1
304424 99304424 1001 86380 86390 1
304247 99304247 1001 86380 86390 1
305016 99305016 1001 86380 86390 1
305531 99305531 1001 86380 86390 1
305655 99305655 1001 86380 86390 1
305495 99305495 1001 86380 86390 1
305486 99305486 1001 86380 86390 1
305341 99305341 1001 86380 86390 1
305470 99305470 1001 86380 86390 1
305186 99305186 1001 86380 86390 1
305240 99305240 1001 86380 86390 1
305152 99305152 1001 86380 86390 1
500011 99500011 1001 86380 86390 1
500014 99500014 1001 86380 86390 1
500082 99500082 1001 86380 86390 1
500164 99500164 1001 86380 86390 1
500710 99500710 1001 86380 86390 1
500676 99500676 1001 86380 86390 1
500480 99500480 1001 86380 86390 1
500584 99500584 1001 86380 86390 1
500483 99500483 1001 86380 86390 1
500348 99500348 1001 86380 86390 1
500323 99500323 1001 86380 86390 1
500341 99500341 1001 86380 86390 1
500944 99500944 1001 86380 86390 1
500962 99500962 1001 86380 86390 1
500899 99500899 1001 86380 86390 1
501580 99501580 1001 86380 86390 1
501369 99501369 1001 86380 86390 1
501241 99501241 1001 86380 86390 1
501801 99501801 1001 86380 86390 1
502084 99502084 1001 86380 86390 1
501876 99501876 1001 86380 86390 1
501877 99501877 1001 86380 86390 1
501983 99501983 1001 86380 86390 1
501946 99501946 1001 86380 86390 1
502582 99502582 1001 86380 86390 1
502661 99502661 1001 86380 86390 1
503197 99503197 1001 86380 86390 1
502907 99502907 1001 86380 86390 1
503044 99503044 1001 86380 86390 1
502763 99502763 1001 86380 86390 1
502672 99502672 1001 86380 86390 1
503473 99503473 1001 86380 86390 1
504028 99504028 1001 86380 86390 1
504018 99504018 1001 86380 86390 1
503862 99503862 1001 86380 86390 1
503865 99503865 1001 86380 86390 1
503570 99503570 1001 86380 86390 1
504317 99504317 1001 86380 86390 1
504533 99504533 1001 86380 86390 1
504719 99504719 1001 86380 86390 1
504377 99504377 1001 86380 86390 1
504378 99504378 1001 86380 86390 1
505101 99505101 1001 86380 86390 1
505054 99505054 1001 86380 86390 1
505804 99505804 1001 86380 86390 1
506555 99506555 1001 86380 86390 1
506269 99506269 1001 86380 86390 1
506060 99506060 1001 86380 86390 1
506628 99506628 1001 86380 86390 1
507242 99507242 1001 86380 86390 1
507050 99507050 1001 86380 86390 1
507057 99507057 1001 86380 86390 1
507186 99507186 1001 86380 86390 1
506806 99506806 1001 86380 86390 1
506887 99506887 1001 86380 86390 1
507442 99507442 1001 86380 86390 1
508095 99508095 1001 86380 86390 1
508191 99508191 1001 86380 86390 1
508156 99508156 1001 86380 86390 1
507788 99507788 1001 86380 86390 1
507815 99507815 1001 86380 86390 1
508414 99508414 1001 86380 86390 1
508328 99508328 1001 86380 86390 1
508447 99508447 1001 86380 86390 1
508371 99508371 1001 86380 86390 1
508990 99508990 1001 86380 86390 1
508761 99508761 1001 86380 86390 1
508634 99508634 1001 86380 86390 1
509187 99509187 1001 86380 86390 1
509717 99509717 1001 86380 86390 1
509756 99509756 1001 86380 86390 1
509810 99509810 1001 86380 86390 1
509595 99509595 1001 86380 86390 1
509585 99509585 1001 86380 86390 1
509286 99509286 1001 86380 86390 1
509379 99509379 1001 86380 86390 1
509940 99509940 1001 86380 86390 1
510647 99510647 1001 86380 86390 1
510402 99510402 1001 86380 86390 1
510273 99510273 1001 86380 86390 1
510829 99510829 1001 86380 86390 1
510923 99510923 1001 86380 86390 1
510873 99510873 1001 86380 86390 1
510824 99510824 1001 86380 86390 1
511443 99511443 1001 86380 86390 1
511397 99511397 1001 86380 86390 1
511160 99511160 1001 86380 86390 1
510999 99510999 1001 86380 86390 1
510995 99510995 1001 86380 86390 1
511140 99511140 1001 86380 86390 1
512255 99512255 1001 86380 86390 1
512122 99512122 1001 86380 86390 1
512052 99512052 1001 86380 86390 1
512030 99512030 1001 86380 86390 1
511866 99511866 1001 86380 86390 1
513099 99513099 1001 86380 86390 1
512809 99512809 1001 86380 86390 1
512967 99512967 1001 86380 86390 1
512827 99512827 1001 86380 86390 1
512882 99512882 1001 86380 86390 1
512728 99512728 1001 86380 86390 1
512586 99512586 1001 86380 86390 1
512599 99512599 1001 86380 86390 1
512627 99512627 1001 86380 86390 1
512759 99512759 1001 86380 86390 1
513227 99513227 1001 86380 86390 1
513834 99513834 1001 86380 86390 1
513848 99513848 1001 86380 86390 1
513804 99513804 1001 86380 86390 1
513811 99513811 1001 86380 86390 1
513462 99513462 1001 86380 86390 1
513598 99513598 1001 86380 86390 1
514081 99514081 1001 86380 86390 1
514134 99514134 1001 86380 86390 1
514153 99514153 1001 86380 86390 1
514854 99514854 1001 86380 86390 1
514472 99514472 1001 86380 86390 1
514283 99514283 1001 86380 86390 1
514925 99514925 1001 86380 86390 1
514966 99514966 1001 86380 86390 1
515652 99515652 1001 86380 86390 1
515585 99515585 1001 86380 86390 1
515398 99515398 1001 86380 86390 1
515208 99515208 1001 86380 86390 1
515221 99515221 1001 86380 86390 1
515826 99515826 1001 86380 86390 1
516256 99516256 1001 86380 86390 1
515927 99515927 1001 86380 86390 1
515982 99515982 1001 86380 86390 1
515934 99515934 1001 86380 86390 1
516092 99516092 1001 86380 86390 1
517065 99517065 1001 86380 86390 1
517111 99517111 1001 86380 86390 1
516899 99516899 1001 86380 86390 1
517457 99517457 1001 86380 86390 1
517522 99517522 1001 86380 86390 1
518021 99518021 1001 86380 86390 1
517606 99517606 1001 86380 86390 1
517608 99517608 1001 86380 86390 1
517617 99517617 1001 86380 86390 1
518236 99518236 1001 86380 86390 1
517749 99517749 1001 86380 86390 1
518889 99518889 1001 86380 86390 1
518866 99518866 1001 86380 86390 1
518841 99518841 1001 86380 86390 1
518482 99518482 1001 86380 86390 1
519637 99519637 1001 86380 86390 1
519721 99519721 1001 86380 86390 1
519775 99519775 1001 86380 86390 1
519604 99519604 1001 86380 86390 1
519194 99519194 1001 86380 86390 1
520447 99520447 1001 86380 86390 1
520487 99520487 1001 86380 86390 1
520429 99520429 1001 86380 86390 1
520105 99520105 1001 86380 86390 1
520647 99520647 1001 86380 86390 1
521390 99521390 1001 86380 86390 1
521171 99521171 1001 86380 86390 1
521207 99521207 1001 86380 86390 1
520991 99520991 1001 86380 86390 1
522216 99522216 1001 86380 86390 1
522247 99522247 1001 86380 86390 1
522197 99522197 1001 86380 86390 1
522073 99522073 1001 86380 86390 1
522467 99522467 1001 86380 86390 1
522379 99522379 1001 86380 86390 1
523058 99523058 1001 86380 86390 1
522989 99522989 1001 86380 86390 1
522710 99522710 1001 86380 86390 1
522726 99522726 1001 86380 86390 1
522728 99522728 1001 86380 86390 1
523141 99523141 1001 86380 86390 1
523128 99523128 1001 86380 86390 1
523134 99523134 1001 86380 86390 1
523205 99523205 1001 86380 86390 1
523794 99523794 1001 86380 86390 1
523873 99523873 1001 86380 86390 1
523850 99523850 1001 86380 86390 1
523677 99523677 1001 86380 86390 1
523576 99523576 1001 86380 86390 1
523603 99523603 1001 86380 86390 1
523632 99523632 1001 86380 86390 1
523378 99523378 1001 86380 86390 1
523395 99523395 1001 86380 86390 1
523517 99523517 1001 86380 86390 1
523960 99523960 1001 86380 86390 1
524026 99524026 1001 86380 86390 1
523975 99523975 1001 86380 86390 1
524657 99524657 1001 86380 86390 1
524594 99524594 1001 86380 86390 1
524410 99524410 1001 86380 86390 1
524385 99524385 1001 86380 86390 1
524563 99524563 1001 86380 86390 1
524263 99524263 1001 86380 86390 1
524969 99524969 1001 86380 86390 1
525548 99525548 1001 86380 86390 1
525340 99525340 1001 86380 86390 1
525277 99525277 1001 86380 86390 1
525129 99525129 1001 86380 86390 1
525078 99525078 1001 86380 86390 1
524976 99524976 1001 86380 86390 1
525717 99525717 1001 86380 86390 1
525770 99525770 1001 86380 86390 1
525774 99525774 1001 86380 86390 1
526325 99526325 1001 86380 86390 1
526248 99526248 1001 86380 86390 1
526054 99526054 1001 86380 86390 1
526045 99526045 1001 86380 86390 1
525891 99525891 1001 86380 86390 1
526537 99526537 1001 86380 86390 1
526547 99526547 1001 86380 86390 1
526998 99526998 1001 86380 86390 1
526951 99526951 1001 86380 86390 1
526786 99526786 1001 86380 86390 1
527350 99527350 1001 86380 86390 1
527369 99527369 1001 86380 86390 1
527309 99527309 1001 86380 86390 1
527558 99527558 1001 86380 86390 1
527501 99527501 1001 86380 86390 1
527503 99527503 1001 86380 86390 1
528799 99528799 1001 86380 86390 1
528743 99528743 1001 86380 86390 1
528821 99528821 1001 86380 86390 1
528685 99528685 1001 86380 86390 1
528371 99528371 1001 86380 86390 1
528310 99528310 1001 86380 86390 1
528469 99528469 1001 86380 86390 1
528956 99528956 1001 86380 86390 1
528932 99528932 1001 86380 86390 1
529535 99529535 1001 86380 86390 1
529640 99529640 1001 86380 86390 1
529644 99529644 1001 86380 86390 1
529373 99529373 1001 86380 86390 1
529132 99529132 1001 86380 86390 1
529833 99529833 1001 86380 86390 1
530145 99530145 1001 86380 86390 1
530250 99530250 1001 86380 86390 1
530055 99530055 1001 86380 86390 1
529968 99529968 1001 86380 86390 1
529944 99529944 1001 86380 86390 1
530722 99530722 1001 86380 86390 1
531349 99531349 1001 86380 86390 1
531368 99531368 1001 86380 86390 1
531048 99531048 1001 86380 86390 1
531154 99531154 1001 86380 86390 1
531053 99531053 1001 86380 86390 1
531093 99531093 1001 86380 86390 1
530854 99530854 1001 86380 86390 1
530868 99530868 1001 86380 86390 1
531412 99531412 1001 86380 86390 1
531811 99531811 1001 86380 86390 1
531944 99531944 1001 86380 86390 1
531867 99531867 1001 86380 86390 1
532281 99532281 1001 86380 86390 1
532379 99532379 1001 86380 86390 1
532239 99532239 1001 86380 86390 1
532240 99532240 1001 86380 86390 1
532892 99532892 1001 86380 86390 1
533009 99533009 1001 86380 86390 1
532793 99532793 1001 86380 86390 1
532783 99532783 1001 86380 86390 1
532578 99532578 1001 86380 86390 1
533764 99533764 1001 86380 86390 1
533754 99533754 1001 86380 86390 1
533538 99533538 1001 86380 86390 1
533509 99533509 1001 86380 86390 1
533432 99533432 1001 86380 86390 1
533318 99533318 1001 86380 86390 1
534008 99534008 1001 86380 86390 1
534667 99534667 1001 86380 86390 1
534514 99534514 1001 86380 86390 1
534470 99534470 1001 86380 86390 1
534474 99534474 1001 86380 86390 1
534182 99534182 1001 86380 86390 1
534148 99534148 1001 86380 86390 1
534862 99534862 1001 86380 86390 1
534845 99534845 1001 86380 86390 1
535273 99535273 1001 86380 86390 1
535106 99535106 1001 86380 86390 1
535289 99535289 1001 86380 86390 1
535044 99535044 1001 86380 86390 1
535052 99535052 1001 86380 86390 1
536246 99536246 1001 86380 86390 1
536249 99536249 1001 86380 86390 1
535926 99535926 1001 86380 86390 1
536085 99536085 1001 86380 86390 1
535867 99535867 1001 86380 86390 1
537073 99537073 1001 86380 86390 1
536765 99536765 1001 86380 86390 1
536582 99536582 1001 86380 86390 1
536660 99536660 1001 86380 86390 1
537189 99537189 1001 86380 86390 1
537168 99537168 1001 86380 86390 1
537260 99537260 1001 86380 86390 1
537804 99537804 1001 86380 86390 1
537500 99537500 1001 86380 86390 1
537450 99537450 1001 86380 86390 1
537469 99537469 1001 86380 86390 1
538016 99538016 1001 86380 86390 1
538189 99538189 1001 86380 86390 1
538658 99538658 1001 86380 86390 1
538810 99538810 1001 86380 86390 1
538601 99538601 1001 86380 86390 1
538340 99538340 1001 86380 86390 1
538995 99538995 1001 86380 86390 1
538927 99538927 1001 86380 86390 1
539333 99539333 1001 86380 86390 1
539424 99539424 1001 86380 86390 1
539277 99539277 1001 86380 86390 1
539182 99539182 1001 86380 86390 1
539157 99539157 1001 86380 86390 1
539665 99539665 1001 86380 86390 1
539708 99539708 1001 86380 86390 1
539805 99539805 1001 86380 86390 1
540228 99540228 1001 86380 86390 1
540061 99540061 1001 86380 86390 1
539950 99539950 1001 86380 86390 1
539869 99539869 1001 86380 86390 1
540507 99540507 1001 86380 86390 1
540576 99540576 1001 86380 86390 1
540948 99540948 1001 86380 86390 1
540929 99540929 1001 86380 86390 1
540853 99540853 1001 86380 86390 1
540855 99540855 1001 86380 86390 1
540695 99540695 1001 86380 86390 1
540710 99540710 1001 86380 86390 1
541747 99541747 1001 86380 86390 1
541786 99541786 1001 86380 86390 1
541752 99541752 1001 86380 86390 1
542235 99542235 1001 86380 86390 1
542146 99542146 1001 86380 86390 1
542809 99542809 1001 86380 86390 1
542893 99542893 1001 86380 86390 1
542740 99542740 1001 86380 86390 1
542705 99542705 1001 86380 86390 1
542699 99542699 1001 86380 86390 1
542352 99542352 1001 86380 86390 1
542955 99542955 1001 86380 86390 1
543027 99543027 1001 86380 86390 1
543637 99543637 1001 86380 86390 1
543665 99543665 1001 86380 86390 1
543302 99543302 1001 86380 86390 1
544432 99544432 1001 86380 86390 1
544233 99544233 1001 86380 86390 1
544195 99544195 1001 86380 86390 1
544138 99544138 1001 86380 86390 1
544079 99544079 1001 86380 86390 1
544649 99544649 1001 86380 86390 1
544732 99544732 1001 86380 86390 1
522667 516 1001 57780 58079 1
525492 1055 1002 56063 60235 1
400529 99400529 1001 86380 86390 1
401312 99401312 1001 86380 86390 1
401931 99401931 1001 86380 86390 1
402137 99402137 1001 86380 86390 1
402319 99402319 1001 86380 86390 1
402352 99402352 1001 86380 86390 1
403407 99403407 1001 86380 86390 1
403917 99403917 1001 86380 86390 1
404287 99404287 1001 86380 86390 1
405162 99405162 1001 86380 86390 1
405638 99405638 1001 86380 86390 1
405987 99405987 1001 86380 86390 1
406123 99406123 1001 86380 86390 1
406326 99406326 1001 86380 86390 1
406643 99406643 1001 86380 86390 1
406891 99406891 1001 86380 86390 1
407102 99407102 1001 86380 86390 1
407264 99407264 1001 86380 86390 1
408521 99408521 1001 86380 86390 1
408939 99408939 1001 86380 86390 1
408965 99408965 1001 86380 86390 1
409448 99409448 1001 86380 86390 1
409885 99409885 1001 86380 86390 1
409868 99409868 1001 86380 86390 1
409940 99409940 1001 86380 86390 1
410364 99410364 1001 86380 86390 1
411265 99411265 1001 86380 86390 1
411423 99411423 1001 86380 86390 1
411949 99411949 1001 86380 86390 1
412232 99412232 1001 86380 86390 1
413500 99413500 1001 86380 86390 1
413084 99413084 1001 86380 86390 1
413049 99413049 1001 86380 86390 1
413970 99413970 1001 86380 86390 1
414004 99414004 1001 86380 86390 1
415052 99415052 1001 86380 86390 1
414221 99414221 1001 86380 86390 1
414180 99414180 1001 86380 86390 1
414193 99414193 1001 86380 86390 1
414197 99414197 1001 86380 86390 1
415524 99415524 1001 86380 86390 1
415325 99415325 1001 86380 86390 1
416320 99416320 1001 86380 86390 1
416442 99416442 1001 86380 86390 1
416396 99416396 1001 86380 86390 1
415777 99415777 1001 86380 86390 1
415832 99415832 1001 86380 86390 1
416038 99416038 1001 86380 86390 1
416045 99416045 1001 86380 86390 1
417408 99417408 1001 86380 86390 1
418653 99418653 1001 86380 86390 1
418483 99418483 1001 86380 86390 1
418449 99418449 1001 86380 86390 1
418214 99418214 1001 86380 86390 1
417618 99417618 1001 86380 86390 1
417643 99417643 1001 86380 86390 1
417926 99417926 1001 86380 86390 1
417669 99417669 1001 86380 86390 1
417902 99417902 1001 86380 86390 1
419084 99419084 1001 86380 86390 1
420355 99420355 1001 86380 86390 1
419752 99419752 1001 86380 86390 1
419712 99419712 1001 86380 86390 1
420462 99420462 1001 86380 86390 1
421740 99421740 1001 86380 86390 1
421766 99421766 1001 86380 86390 1
421361 99421361 1001 86380 86390 1
420979 99420979 1001 86380 86390 1
421228 99421228 1001 86380 86390 1
423475 99423475 1001 86380 86390 1
423737 99423737 1001 86380 86390 1
423107 99423107 1001 86380 86390 1
422952 99422952 1001 86380 86390 1
422937 99422937 1001 86380 86390 1
422903 99422903 1001 86380 86390 1
425032 99425032 1001 86380 86390 1
425028 99425028 1001 86380 86390 1
424763 99424763 1001 86380 86390 1
424219 99424219 1001 86380 86390 1
424399 99424399 1001 86380 86390 1
426840 99426840 1001 86380 86390 1
426406 99426406 1001 86380 86390 1
426250 99426250 1001 86380 86390 1
426226 99426226 1001 86380 86390 1
427204 99427204 1001 86380 86390 1
428489 99428489 1001 86380 86390 1
428140 99428140 1001 86380 86390 1
428325 99428325 1001 86380 86390 1
427738 99427738 1001 86380 86390 1
429114 99429114 1001 86380 86390 1
430277 99430277 1001 86380 86390 1
430204 99430204 1001 86380 86390 1
429616 99429616 1001 86380 86390 1
429605 99429605 1001 86380 86390 1
429204 99429204 1001 86380 86390 1
429180 99429180 1001 86380 86390 1
429188 99429188 1001 86380 86390 1
430453 99430453 1001 86380 86390 1
431803 99431803 1001 86380 86390 1
431949 99431949 1001 86380 86390 1
431879 99431879 1001 86380 86390 1
431287 99431287 1001 86380 86390 1
431468 99431468 1001 86380 86390 1
431005 99431005 1001 86380 86390 1
431074 99431074 1001 86380 86390 1
431140 99431140 1001 86380 86390 1
433522 99433522 1001 86380 86390 1
433400 99433400 1001 86380 86390 1
433702 99433702 1001 86380 86390 1
433050 99433050 1001 86380 86390 1
432880 99432880 1001 86380 86390 1
433953 99433953 1001 86380 86390 1
435262 99435262 1001 86380 86390 1
435212 99435212 1001 86380 86390 1
434769 99434769 1001 86380 86390 1
434865 99434865 1001 86380 86390 1
434402 99434402 1001 86380 86390 1
434176 99434176 1001 86380 86390 1
435692 99435692 1001 86380 86390 1
437035 99437035 1001 86380 86390 1
436728 99436728 1001 86380 86390 1
436555 99436555 1001 86380 86390 1
436236 99436236 1001 86380 86390 1
436056 99436056 1001 86380 86390 1
436287 99436287 1001 86380 86390 1
300528 99300528 1001 86380 86390 1
300533 99300533 1001 86380 86390 1
300458 99300458 1001 86380 86390 1
300504 99300504 1001 86380 86390 1
300306 99300306 1001 86380 86390 1
300167 99300167 1001 86380 86390 1
300770 99300770 1001 86380 86390 1
300822 99300822 1001 86380 86390 1
301373 99301373 1001 86380 86390 1
301275 99301275 1001 86380 86390 1
301077 99301077 1001 86380 86390 1
300994 99300994 1001 86380 86390 1
300956 99300956 1001 86380 86390 1
301582 99301582 1001 86380 86390 1
301755 99301755 1001 86380 86390 1
301717 99301717 1001 86380 86390 1
302323 99302323 1001 86380 86390 1
302250 99302250 1001 86380 86390 1
302225 99302225 1001 86380 86390 1
302007 99302007 1001 86380 86390 1
302510 99302510 1001 86380 86390 1
302575 99302575 1001 86380 86390 1
302499 99302499 1001 86380 86390 1
303177 99303177 1001 86380 86390 1
303621 99303621 1001 86380 86390 1
303626 99303626 1001 86380 86390 1
303457 99303457 1001 86380 86390 1
303419 99303419 1001 86380 86390 1
303539 99303539 1001 86380 86390 1
304069 99304069 1001 86380 86390 1
304812 99304812 1001 86380 86390 1
304725 99304725 1001 86380 86390 1
304631 99304631 1001 86380 86390 1
304426 99304426 1001 86380 86390 1
304323 99304323 1001 86380 86390 1
305506 99305506 1001 86380 86390 1
500112 99500112 1001 86380 86390 1
500637 99500637 1001 86380 86390 1
500651 99500651 1001 86380 86390 1
500729 99500729 1001 86380 86390 1
500469 99500469 1001 86380 86390 1
500501 99500501 1001 86380 86390 1
500438 99500438 1001 86380 86390 1
500207 99500207 1001 86380 86390 1
500353 99500353 1001 86380 86390 1
500265 99500265 1001 86380 86390 1
501499 99501499 1001 86380 86390 1
501461 99501461 1001 86380 86390 1
501586 99501586 1001 86380 86390 1
501045 99501045 1001 86380 86390 1
501113 99501113 1001 86380 86390 1
501062 99501062 1001 86380 86390 1
501131 99501131 1001 86380 86390 1
501810 99501810 1001 86380 86390 1
502459 99502459 1001 86380 86390 1
502610 99502610 1001 86380 86390 1
502611 99502611 1001 86380 86390 1
502669 99502669 1001 86380 86390 1
503275 99503275 1001 86380 86390 1
502769 99502769 1001 86380 86390 1
502797 99502797 1001 86380 86390 1
503366 99503366 1001 86380 86390 1
503328 99503328 1001 86380 86390 1
503922 99503922 1001 86380 86390 1
503947 99503947 1001 86380 86390 1
504063 99504063 1001 86380 86390 1
503833 99503833 1001 86380 86390 1
503510 99503510 1001 86380 86390 1
503550 99503550 1001 86380 86390 1
503699 99503699 1001 86380 86390 1
504262 99504262 1001 86380 86390 1
504289 99504289 1001 86380 86390 1
504123 99504123 1001 86380 86390 1
504137 99504137 1001 86380 86390 1
504191 99504191 1001 86380 86390 1
504913 99504913 1001 86380 86390 1
504768 99504768 1001 86380 86390 1
504853 99504853 1001 86380 86390 1
504591 99504591 1001 86380 86390 1
504400 99504400 1001 86380 86390 1
504980 99504980 1001 86380 86390 1
505111 99505111 1001 86380 86390 1
505684 99505684 1001 86380 86390 1
505675 99505675 1001 86380 86390 1
505415 99505415 1001 86380 86390 1
505377 99505377 1001 86380 86390 1
505459 99505459 1001 86380 86390 1
505279 99505279 1001 86380 86390 1
505243 99505243 1001 86380 86390 1
505927 99505927 1001 86380 86390 1
505785 99505785 1001 86380 86390 1
506404 99506404 1001 86380 86390 1
506521 99506521 1001 86380 86390 1
506463 99506463 1001 86380 86390 1
506414 99506414 1001 86380 86390 1
506072 99506072 1001 86380 86390 1
506601 99506601 1001 86380 86390 1
507300 99507300 1001 86380 86390 1
507011 99507011 1001 86380 86390 1
507024 99507024 1001 86380 86390 1
507136 99507136 1001 86380 86390 1
506935 99506935 1001 86380 86390 1
506850 99506850 1001 86380 86390 1
507496 99507496 1001 86380 86390 1
508063 99508063 1001 86380 86390 1
507924 99507924 1001 86380 86390 1
507886 99507886 1001 86380 86390 1
507672 99507672 1001 86380 86390 1
508420 99508420 1001 86380 86390 1
508923 99508923 1001 86380 86390 1
508988 99508988 1001 86380 86390 1
509063 99509063 1001 86380 86390 1
508677 99508677 1001 86380 86390 1
508770 99508770 1001 86380 86390 1
508853 99508853 1001 86380 86390 1
508536 99508536 1001 86380 86390 1
508617 99508617 1001 86380 86390 1
509267 99509267 1001 86380 86390 1
509699 99509699 1001 86380 86390 1
509713 99509713 1001 86380 86390 1
509641 99509641 1001 86380 86390 1
509337 99509337 1001 86380 86390 1
509454 99509454 1001 86380 86390 1
509416 99509416 1001 86380 86390 1
509901 99509901 1001 86380 86390 1
509942 99509942 1001 86380 86390 1
510065 99510065 1001 86380 86390 1
510598 99510598 1001 86380 86390 1
510631 99510631 1001 86380 86390 1
510470 99510470 1001 86380 86390 1
510170 99510170 1001 86380 86390 1
510229 99510229 1001 86380 86390 1
510140 99510140 1001 86380 86390 1
511398 99511398 1001 86380 86390 1
511312 99511312 1001 86380 86390 1
510963 99510963 1001 86380 86390 1
510941 99510941 1001 86380 86390 1
511581 99511581 1001 86380 86390 1
512275 99512275 1001 86380 86390 1
511981 99511981 1001 86380 86390 1
512035 99512035 1001 86380 86390 1
512114 99512114 1001 86380 86390 1
512029 99512029 1001 86380 86390 1
511923 99511923 1001 86380 86390 1
511782 99511782 1001 86380 86390 1
512414 99512414 1001 86380 86390 1
512406 99512406 1001 86380 86390 1
513178 99513178 1001 86380 86390 1
512962 99512962 1001 86380 86390 1
512780 99512780 1001 86380 86390 1
512690 99512690 1001 86380 86390 1
512601 99512601 1001 86380 86390 1
512592 99512592 1001 86380 86390 1
512593 99512593 1001 86380 86390 1
513001 99513001 1001 86380 86390 1
513301 99513301 1001 86380 86390 1
513327 99513327 1001 86380 86390 1
513264 99513264 1001 86380 86390 1
513253 99513253 1001 86380 86390 1
513892 99513892 1001 86380 86390 1
513540 99513540 1001 86380 86390 1
513461 99513461 1001 86380 86390 1
514048 99514048 1001 86380 86390 1
514204 99514204 1001 86380 86390 1
514089 99514089 1001 86380 86390 1
514514 99514514 1001 86380 86390 1
514558 99514558 1001 86380 86390 1
514312 99514312 1001 86380 86390 1
515533 99515533 1001 86380 86390 1
515487 99515487 1001 86380 86390 1
515357 99515357 1001 86380 86390 1
515170 99515170 1001 86380 86390 1
515846 99515846 1001 86380 86390 1
516447 99516447 1001 86380 86390 1
516484 99516484 1001 86380 86390 1
516161 99516161 1001 86380 86390 1
516217 99516217 1001 86380 86390 1
516185 99516185 1001 86380 86390 1
515916 99515916 1001 86380 86390 1
515894 99515894 1001 86380 86390 1
516003 99516003 1001 86380 86390 1
516545 99516545 1001 86380 86390 1
516574 99516574 1001 86380 86390 1
517228 99517228 1001 86380 86390 1
517293 99517293 1001 86380 86390 1
517079 99517079 1001 86380 86390 1
516968 99516968 1001 86380 86390 1
516844 99516844 1001 86380 86390 1
516860 99516860 1001 86380 86390 1
517426 99517426 1001 86380 86390 1
517971 99517971 1001 86380 86390 1
517800 99517800 1001 86380 86390 1
517769 99517769 1001 86380 86390 1
517644 99517644 1001 86380 86390 1
517662 99517662 1001 86380 86390 1
518263 99518263 1001 86380 86390 1
518292 99518292 1001 86380 86390 1
518584 99518584 1001 86380 86390 1
519012 99519012 1001 86380 86390 1
519073 99519073 1001 86380 86390 1
519661 99519661 1001 86380 86390 1
519636 99519636 1001 86380 86390 1
519742 99519742 1001 86380 86390 1
519666 99519666 1001 86380 86390 1
519762 99519762 1001 86380 86390 1
519402 99519402 1001 86380 86390 1
519245 99519245 1001 86380 86390 1
519384 99519384 1001 86380 86390 1
520501 99520501 1001 86380 86390 1
520514 99520514 1001 86380 86390 1
520559 99520559 1001 86380 86390 1
520361 99520361 1001 86380 86390 1
520262 99520262 1001 86380 86390 1
520174 99520174 1001 86380 86390 1
520025 99520025 1001 86380 86390 1
520038 99520038 1001 86380 86390 1
521311 99521311 1001 86380 86390 1
521426 99521426 1001 86380 86390 1
521375 99521375 1001 86380 86390 1
521209 99521209 1001 86380 86390 1
521135 99521135 1001 86380 86390 1
521179 99521179 1001 86380 86390 1
520874 99520874 1001 86380 86390 1
520890 99520890 1001 86380 86390 1
520997 99520997 1001 86380 86390 1
520959 99520959 1001 86380 86390 1
521556 99521556 1001 86380 86390 1
521628 99521628 1001 86380 86390 1
522196 99522196 1001 86380 86390 1
521800 99521800 1001 86380 86390 1
522445 99522445 1001 86380 86390 1
522394 99522394 1001 86380 86390 1
522921 99522921 1001 86380 86390 1
522796 99522796 1001 86380 86390 1
522748 99522748 1001 86380 86390 1
522737 99522737 1001 86380 86390 1
522576 99522576 1001 86380 86390 1
522629 99522629 1001 86380 86390 1
522632 99522632 1001 86380 86390 1
523943 99523943 1001 86380 86390 1
523426 99523426 1001 86380 86390 1
523452 99523452 1001 86380 86390 1
524641 99524641 1001 86380 86390 1
524649 99524649 1001 86380 86390 1
524558 99524558 1001 86380 86390 1
524369 99524369 1001 86380 86390 1
524310 99524310 1001 86380 86390 1
524329 99524329 1001 86380 86390 1
524950 99524950 1001 86380 86390 1
525406 99525406 1001 86380 86390 1
525205 99525205 1001 86380 86390 1
525019 99525019 1001 86380 86390 1
525022 99525022 1001 86380 86390 1
525685 99525685 1001 86380 86390 1
525686 99525686 1001 86380 86390 1
525791 99525791 1001 86380 86390 1
525650 99525650 1001 86380 86390 1
525628 99525628 1001 86380 86390 1
525693 99525693 1001 86380 86390 1
525605 99525605 1001 86380 86390 1
526245 99526245 1001 86380 86390 1
526234 99526234 1001 86380 86390 1
526290 99526290 1001 86380 86390 1
526000 99526000 1001 86380 86390 1
525823 99525823 1001 86380 86390 1
525969 99525969 1001 86380 86390 1
526628 99526628 1001 86380 86390 1
526517 99526517 1001 86380 86390 1
527147 99527147 1001 86380 86390 1
527244 99527244 1001 86380 86390 1
527349 99527349 1001 86380 86390 1
527260 99527260 1001 86380 86390 1
527304 99527304 1001 86380 86390 1
527258 99527258 1001 86380 86390 1
527681 99527681 1001 86380 86390 1
527799 99527799 1001 86380 86390 1
527790 99527790 1001 86380 86390 1
527610 99527610 1001 86380 86390 1
527629 99527629 1001 86380 86390 1
528214 99528214 1001 86380 86390 1
528142 99528142 1001 86380 86390 1
528083 99528083 1001 86380 86390 1
528883 99528883 1001 86380 86390 1
528732 99528732 1001 86380 86390 1
528516 99528516 1001 86380 86390 1
528581 99528581 1001 86380 86390 1
528324 99528324 1001 86380 86390 1
528944 99528944 1001 86380 86390 1
529401 99529401 1001 86380 86390 1
529161 99529161 1001 86380 86390 1
529272 99529272 1001 86380 86390 1
529785 99529785 1001 86380 86390 1
529914 99529914 1001 86380 86390 1
529800 99529800 1001 86380 86390 1
530212 99530212 1001 86380 86390 1
529998 99529998 1001 86380 86390 1
529960 99529960 1001 86380 86390 1
530595 99530595 1001 86380 86390 1
530753 99530753 1001 86380 86390 1
531212 99531212 1001 86380 86390 1
531005 99531005 1001 86380 86390 1
530981 99530981 1001 86380 86390 1
531163 99531163 1001 86380 86390 1
531452 99531452 1001 86380 86390 1
531853 99531853 1001 86380 86390 1
531918 99531918 1001 86380 86390 1
531705 99531705 1001 86380 86390 1
532981 99532981 1001 86380 86390 1
532832 99532832 1001 86380 86390 1
533014 99533014 1001 86380 86390 1
532684 99532684 1001 86380 86390 1
533182 99533182 1001 86380 86390 1
533783 99533783 1001 86380 86390 1
533829 99533829 1001 86380 86390 1
533813 99533813 1001 86380 86390 1
533806 99533806 1001 86380 86390 1
533522 99533522 1001 86380 86390 1
533335 99533335 1001 86380 86390 1
533937 99533937 1001 86380 86390 1
534681 99534681 1001 86380 86390 1
534659 99534659 1001 86380 86390 1
534663 99534663 1001 86380 86390 1
534330 99534330 1001 86380 86390 1
534448 99534448 1001 86380 86390 1
534449 99534449 1001 86380 86390 1
534118 99534118 1001 86380 86390 1
534839 99534839 1001 86380 86390 1
534878 99534878 1001 86380 86390 1
534779 99534779 1001 86380 86390 1
534869 99534869 1001 86380 86390 1
535333 99535333 1001 86380 86390 1
535410 99535410 1001 86380 86390 1
535426 99535426 1001 86380 86390 1
535175 99535175 1001 86380 86390 1
535138 99535138 1001 86380 86390 1
534909 99534909 1001 86380 86390 1
535091 99535091 1001 86380 86390 1
535666 99535666 1001 86380 86390 1
536139 99536139 1001 86380 86390 1
536125 99536125 1001 86380 86390 1
535840 99535840 1001 86380 86390 1
535917 99535917 1001 86380 86390 1
535739 99535739 1001 86380 86390 1
535740 99535740 1001 86380 86390 1
536438 99536438 1001 86380 86390 1
537112 99537112 1001 86380 86390 1
536925 99536925 1001 86380 86390 1
536904 99536904 1001 86380 86390 1
537274 99537274 1001 86380 86390 1
537170 99537170 1001 86380 86390 1
537657 99537657 1001 86380 86390 1
537476 99537476 1001 86380 86390 1
537375 99537375 1001 86380 86390 1
538025 99538025 1001 86380 86390 1
538167 99538167 1001 86380 86390 1
538109 99538109 1001 86380 86390 1
538302 99538302 1001 86380 86390 1
538225 99538225 1001 86380 86390 1
539019 99539019 1001 86380 86390 1
538951 99538951 1001 86380 86390 1
539334 99539334 1001 86380 86390 1
539366 99539366 1001 86380 86390 1
539289 99539289 1001 86380 86390 1
540299 99540299 1001 86380 86390 1
540317 99540317 1001 86380 86390 1
540059 99540059 1001 86380 86390 1
541144 99541144 1001 86380 86390 1
541289 99541289 1001 86380 86390 1
540914 99540914 1001 86380 86390 1
540727 99540727 1001 86380 86390 1
540794 99540794 1001 86380 86390 1
542082 99542082 1001 86380 86390 1
542106 99542106 1001 86380 86390 1
541905 99541905 1001 86380 86390 1
541584 99541584 1001 86380 86390 1
541663 99541663 1001 86380 86390 1
542324 99542324 1001 86380 86390 1
542261 99542261 1001 86380 86390 1
542849 99542849 1001 86380 86390 1
542598 99542598 1001 86380 86390 1
542717 99542717 1001 86380 86390 1
542736 99542736 1001 86380 86390 1
542443 99542443 1001 86380 86390 1
542422 99542422 1001 86380 86390 1
543716 99543716 1001 86380 86390 1
543495 99543495 1001 86380 86390 1
543267 99543267 1001 86380 86390 1
543292 99543292 1001 86380 86390 1
543946 99543946 1001 86380 86390 1
544398 99544398 1001 86380 86390 1
544519 99544519 1001 86380 86390 1
544222 99544222 1001 86380 86390 1
544004 99544004 1001 86380 86390 1
544070 99544070 1001 86380 86390 1
544730 99544730 1001 86380 86390 1
544601 99544601 1001 86380 86390 1
544657 99544657 1001 86380 86390 1
511549 1000 1002 45492 45998 1
400386 99400386 1001 86380 86390 1
400596 99400596 1001 86380 86390 1
400680 99400680 1001 86380 86390 1
401351 99401351 1001 86380 86390 1
401285 99401285 1001 86380 86390 1
401531 99401531 1001 86380 86390 1
401938 99401938 1001 86380 86390 1
402030 99402030 1001 86380 86390 1
402440 99402440 1001 86380 86390 1
402666 99402666 1001 86380 86390 1
402782 99402782 1001 86380 86390 1
402933 99402933 1001 86380 86390 1
403066 99403066 1001 86380 86390 1
403189 99403189 1001 86380 86390 1
403338 99403338 1001 86380 86390 1
403456 99403456 1001 86380 86390 1
403476 99403476 1001 86380 86390 1
404264 99404264 1001 86380 86390 1
404514 99404514 1001 86380 86390 1
405120 99405120 1001 86380 86390 1
405234 99405234 1001 86380 86390 1
405446 99405446 1001 86380 86390 1
405477 99405477 1001 86380 86390 1
405550 99405550 1001 86380 86390 1
405934 99405934 1001 86380 86390 1
406073 99406073 1001 86380 86390 1
406131 99406131 1001 86380 86390 1
406257 99406257 1001 86380 86390 1
406806 99406806 1001 86380 86390 1
406904 99406904 1001 86380 86390 1
407547 99407547 1001 86380 86390 1
407831 99407831 1001 86380 86390 1
408530 99408530 1001 86380 86390 1
409042 99409042 1001 86380 86390 1
409025 99409025 1001 86380 86390 1
409053 99409053 1001 86380 86390 1
408981 99408981 1001 86380 86390 1
409174 99409174 1001 86380 86390 1
409380 99409380 1001 86380 86390 1
409812 99409812 1001 86380 86390 1
409942 99409942 1001 86380 86390 1
410259 99410259 1001 86380 86390 1
410416 99410416 1001 86380 86390 1
410485 99410485 1001 86380 86390 1
410799 99410799 1001 86380 86390 1
410862 99410862 1001 86380 86390 1
410928 99410928 1001 86380 86390 1
411094 99411094 1001 86380 86390 1
411036 99411036 1001 86380 86390 1
411456 99411456 1001 86380 86390 1
411793 99411793 1001 86380 86390 1
412258 99412258 1001 86380 86390 1
413297 99413297 1001 86380 86390 1
413387 99413387 1001 86380 86390 1
412967 99412967 1001 86380 86390 1
412523 99412523 1001 86380 86390 1
413770 99413770 1001 86380 86390 1
415036 99415036 1001 86380 86390 1
415272 99415272 1001 86380 86390 1
415239 99415239 1001 86380 86390 1
414798 99414798 1001 86380 86390 1
414533 99414533 1001 86380 86390 1
414386 99414386 1001 86380 86390 1
416608 99416608 1001 86380 86390 1
416885 99416885 1001 86380 86390 1
416613 99416613 1001 86380 86390 1
415749 99415749 1001 86380 86390 1
415943 99415943 1001 86380 86390 1
418324 99418324 1001 86380 86390 1
418191 99418191 1001 86380 86390 1
418028 99418028 1001 86380 86390 1
418806 99418806 1001 86380 86390 1
420216 99420216 1001 86380 86390 1
420056 99420056 1001 86380 86390 1
420004 99420004 1001 86380 86390 1
419347 99419347 1001 86380 86390 1
419427 99419427 1001 86380 86390 1
419582 99419582 1001 86380 86390 1
420448 99420448 1001 86380 86390 1
421416 99421416 1001 86380 86390 1
421308 99421308 1001 86380 86390 1
421137 99421137 1001 86380 86390 1
422412 99422412 1001 86380 86390 1
422448 99422448 1001 86380 86390 1
422298 99422298 1001 86380 86390 1
423595 99423595 1001 86380 86390 1
423199 99423199 1001 86380 86390 1
423251 99423251 1001 86380 86390 1
422736 99422736 1001 86380 86390 1
422938 99422938 1001 86380 86390 1
423951 99423951 1001 86380 86390 1
424053 99424053 1001 86380 86390 1
424116 99424116 1001 86380 86390 1
425183 99425183 1001 86380 86390 1
425003 99425003 1001 86380 86390 1
425615 99425615 1001 86380 86390 1
425705 99425705 1001 86380 86390 1
425841 99425841 1001 86380 86390 1
426061 99426061 1001 86380 86390 1
427288 99427288 1001 86380 86390 1
427241 99427241 1001 86380 86390 1
428519 99428519 1001 86380 86390 1
428521 99428521 1001 86380 86390 1
428388 99428388 1001 86380 86390 1
428146 99428146 1001 86380 86390 1
428085 99428085 1001 86380 86390 1
427801 99427801 1001 86380 86390 1
427692 99427692 1001 86380 86390 1
429967 99429967 1001 86380 86390 1
431940 99431940 1001 86380 86390 1
431677 99431677 1001 86380 86390 1
431705 99431705 1001 86380 86390 1
431373 99431373 1001 86380 86390 1
431627 99431627 1001 86380 86390 1
431613 99431613 1001 86380 86390 1
431614 99431614 1001 86380 86390 1
431423 99431423 1001 86380 86390 1
431135 99431135 1001 86380 86390 1
433617 99433617 1001 86380 86390 1
432946 99432946 1001 86380 86390 1
434004 99434004 1001 86380 86390 1
433982 99433982 1001 86380 86390 1
434013 99434013 1001 86380 86390 1
433745 99433745 1001 86380 86390 1
434060 99434060 1001 86380 86390 1
435356 99435356 1001 86380 86390 1
435101 99435101 1001 86380 86390 1
434902 99434902 1001 86380 86390 1
434528 99434528 1001 86380 86390 1
435551 99435551 1001 86380 86390 1
435795 99435795 1001 86380 86390 1
435878 99435878 1001 86380 86390 1
300596 99300596 1001 86380 86390 1
300721 99300721 1001 86380 86390 1
300318 99300318 1001 86380 86390 1
300313 99300313 1001 86380 86390 1
300750 99300750 1001 86380 86390 1
301274 99301274 1001 86380 86390 1
301303 99301303 1001 86380 86390 1
301663 99301663 1001 86380 86390 1
302240 99302240 1001 86380 86390 1
302319 99302319 1001 86380 86390 1
302299 99302299 1001 86380 86390 1
301894 99301894 1001 86380 86390 1
302460 99302460 1001 86380 86390 1
303018 99303018 1001 86380 86390 1
302703 99302703 1001 86380 86390 1
302755 99302755 1001 86380 86390 1
302616 99302616 1001 86380 86390 1
303959 99303959 1001 86380 86390 1
304006 99304006 1001 86380 86390 1
304017 99304017 1001 86380 86390 1
303628 99303628 1001 86380 86390 1
303641 99303641 1001 86380 86390 1
303612 99303612 1001 86380 86390 1
303485 99303485 1001 86380 86390 1
303615 99303615 1001 86380 86390 1
303447 99303447 1001 86380 86390 1
304230 99304230 1001 86380 86390 1
304140 99304140 1001 86380 86390 1
304745 99304745 1001 86380 86390 1
304938 99304938 1001 86380 86390 1
304996 99304996 1001 86380 86390 1
304945 99304945 1001 86380 86390 1
305635 99305635 1001 86380 86390 1
305521 99305521 1001 86380 86390 1
305535 99305535 1001 86380 86390 1
305467 99305467 1001 86380 86390 1
305365 99305365 1001 86380 86390 1
305183 99305183 1001 86380 86390 1
305227 99305227 1001 86380 86390 1
305115 99305115 1001 86380 86390 1
305128 99305128 1001 86380 86390 1
500063 99500063 1001 86380 86390 1
500066 99500066 1001 86380 86390 1
500133 99500133 1001 86380 86390 1
500627 99500627 1001 86380 86390 1
500532 99500532 1001 86380 86390 1
500568 99500568 1001 86380 86390 1
500366 99500366 1001 86380 86390 1
500396 99500396 1001 86380 86390 1
500891 99500891 1001 86380 86390 1
500989 99500989 1001 86380 86390 1
501225 99501225 1001 86380 86390 1
501098 99501098 1001 86380 86390 1
501154 99501154 1001 86380 86390 1
502263 99502263 1001 86380 86390 1
502309 99502309 1001 86380 86390 1
502112 99502112 1001 86380 86390 1
502544 99502544 1001 86380 86390 1
502552 99502552 1001 86380 86390 1
503129 99503129 1001 86380 86390 1
503173 99503173 1001 86380 86390 1
502988 99502988 1001 86380 86390 1
502819 99502819 1001 86380 86390 1
502847 99502847 1001 86380 86390 1
503331 99503331 1001 86380 86390 1
503493 99503493 1001 86380 86390 1
504049 99504049 1001 86380 86390 1
503960 99503960 1001 86380 86390 1
503783 99503783 1001 86380 86390 1
503609 99503609 1001 86380 86390 1
504751 99504751 1001 86380 86390 1
504557 99504557 1001 86380 86390 1
504646 99504646 1001 86380 86390 1
505705 99505705 1001 86380 86390 1
505194 99505194 1001 86380 86390 1
505947 99505947 1001 86380 86390 1
506468 99506468 1001 86380 86390 1
506566 99506566 1001 86380 86390 1
506425 99506425 1001 86380 86390 1
506706 99506706 1001 86380 86390 1
507321 99507321 1001 86380 86390 1
507025 99507025 1001 86380 86390 1
507162 99507162 1001 86380 86390 1
507563 99507563 1001 86380 86390 1
507538 99507538 1001 86380 86390 1
508212 99508212 1001 86380 86390 1
507926 99507926 1001 86380 86390 1
507995 99507995 1001 86380 86390 1
507765 99507765 1001 86380 86390 1
509856 99509856 1001 86380 86390 1
509731 99509731 1001 86380 86390 1
509783 99509783 1001 86380 86390 1
509518 99509518 1001 86380 86390 1
509662 99509662 1001 86380 86390 1
509428 99509428 1001 86380 86390 1
510040 99510040 1001 86380 86390 1
509971 99509971 1001 86380 86390 1
510587 99510587 1001 86380 86390 1
510685 99510685 1001 86380 86390 1
510364 99510364 1001 86380 86390 1
510841 99510841 1001 86380 86390 1
510870 99510870 1001 86380 86390 1
510876 99510876 1001 86380 86390 1
511484 99511484 1001 86380 86390 1
511049 99511049 1001 86380 86390 1
511128 99511128 1001 86380 86390 1
510987 99510987 1001 86380 86390 1
511092 99511092 1001 86380 86390 1
511028 99511028 1001 86380 86390 1
511069 99511069 1001 86380 86390 1
511084 99511084 1001 86380 86390 1
511634 99511634 1001 86380 86390 1
512235 99512235 1001 86380 86390 1
511879 99511879 1001 86380 86390 1
511844 99511844 1001 86380 86390 1
512534 99512534 1001 86380 86390 1
513115 99513115 1001 86380 86390 1
512848 99512848 1001 86380 86390 1
512781 99512781 1001 86380 86390 1
513949 99513949 1001 86380 86390 1
513717 99513717 1001 86380 86390 1
513604 99513604 1001 86380 86390 1
513438 99513438 1001 86380 86390 1
514224 99514224 1001 86380 86390 1
514190 99514190 1001 86380 86390 1
514768 99514768 1001 86380 86390 1
514735 99514735 1001 86380 86390 1
514471 99514471 1001 86380 86390 1
514550 99514550 1001 86380 86390 1
514618 99514618 1001 86380 86390 1
514327 99514327 1001 86380 86390 1
514424 99514424 1001 86380 86390 1
514325 99514325 1001 86380 86390 1
515000 99515000 1001 86380 86390 1
515623 99515623 1001 86380 86390 1
515665 99515665 1001 86380 86390 1
515310 99515310 1001 86380 86390 1
515401 99515401 1001 86380 86390 1
515111 99515111 1001 86380 86390 1
516262 99516262 1001 86380 86390 1
516559 99516559 1001 86380 86390 1
516554 99516554 1001 86380 86390 1
517275 99517275 1001 86380 86390 1
517323 99517323 1001 86380 86390 1
517025 99517025 1001 86380 86390 1
516897 99516897 1001 86380 86390 1
518161 99518161 1001 86380 86390 1
518010 99518010 1001 86380 86390 1
517977 99517977 1001 86380 86390 1
517932 99517932 1001 86380 86390 1
517765 99517765 1001 86380 86390 1
517915 99517915 1001 86380 86390 1
517700 99517700 1001 86380 86390 1
517571 99517571 1001 86380 86390 1
517651 99517651 1001 86380 86390 1
517691 99517691 1001 86380 86390 1
518979 99518979 1001 86380 86390 1
518652 99518652 1001 86380 86390 1
519124 99519124 1001 86380 86390 1
519800 99519800 1001 86380 86390 1
519656 99519656 1001 86380 86390 1
519496 99519496 1001 86380 86390 1
519237 99519237 1001 86380 86390 1
519385 99519385 1001 86380 86390 1
520590 99520590 1001 86380 86390 1
520540 99520540 1001 86380 86390 1
520244 99520244 1001 86380 86390 1
520314 99520314 1001 86380 86390 1
520039 99520039 1001 86380 86390 1
520160 99520160 1001 86380 86390 1
520844 99520844 1001 86380 86390 1
521437 99521437 1001 86380 86390 1
521108 99521108 1001 86380 86390 1
521073 99521073 1001 86380 86390 1
521011 99521011 1001 86380 86390 1
521562 99521562 1001 86380 86390 1
522142 99522142 1001 86380 86390 1
522404 99522404 1001 86380 86390 1
523022 99523022 1001 86380 86390 1
523027 99523027 1001 86380 86390 1
522839 99522839 1001 86380 86390 1
523162 99523162 1001 86380 86390 1
523780 99523780 1001 86380 86390 1
523746 99523746 1001 86380 86390 1
523682 99523682 1001 86380 86390 1
523698 99523698 1001 86380 86390 1
524719 99524719 1001 86380 86390 1
524724 99524724 1001 86380 86390 1
524622 99524622 1001 86380 86390 1
524653 99524653 1001 86380 86390 1
524433 99524433 1001 86380 86390 1
524187 99524187 1001 86380 86390 1
524265 99524265 1001 86380 86390 1
524304 99524304 1001 86380 86390 1
525473 99525473 1001 86380 86390 1
525330 99525330 1001 86380 86390 1
525337 99525337 1001 86380 86390 1
525029 99525029 1001 86380 86390 1
525123 99525123 1001 86380 86390 1
525611 99525611 1001 86380 86390 1
525746 99525746 1001 86380 86390 1
526088 99526088 1001 86380 86390 1
525904 99525904 1001 86380 86390 1
526603 99526603 1001 86380 86390 1
526555 99526555 1001 86380 86390 1
526452 99526452 1001 86380 86390 1
526506 99526506 1001 86380 86390 1
527097 99527097 1001 86380 86390 1
527181 99527181 1001 86380 86390 1
526906 99526906 1001 86380 86390 1
526985 99526985 1001 86380 86390 1
527025 99527025 1001 86380 86390 1
526712 99526712 1001 86380 86390 1
527445 99527445 1001 86380 86390 1
527296 99527296 1001 86380 86390 1
528037 99528037 1001 86380 86390 1
528031 99528031 1001 86380 86390 1
528006 99528006 1001 86380 86390 1
527658 99527658 1001 86380 86390 1
528253 99528253 1001 86380 86390 1
528102 99528102 1001 86380 86390 1
528156 99528156 1001 86380 86390 1
528261 99528261 1001 86380 86390 1
528901 99528901 1001 86380 86390 1
528706 99528706 1001 86380 86390 1
528822 99528822 1001 86380 86390 1
528572 99528572 1001 86380 86390 1
529047 99529047 1001 86380 86390 1
529013 99529013 1001 86380 86390 1
529201 99529201 1001 86380 86390 1
529767 99529767 1001 86380 86390 1
529788 99529788 1001 86380 86390 1
530353 99530353 1001 86380 86390 1
529948 99529948 1001 86380 86390 1
530636 99530636 1001 86380 86390 1
530679 99530679 1001 86380 86390 1
531251 99531251 1001 86380 86390 1
531287 99531287 1001 86380 86390 1
531065 99531065 1001 86380 86390 1
531158 99531158 1001 86380 86390 1
530858 99530858 1001 86380 86390 1
530898 99530898 1001 86380 86390 1
531514 99531514 1001 86380 86390 1
531504 99531504 1001 86380 86390 1
532109 99532109 1001 86380 86390 1
531834 99531834 1001 86380 86390 1
531888 99531888 1001 86380 86390 1
531749 99531749 1001 86380 86390 1
531647 99531647 1001 86380 86390 1
532310 99532310 1001 86380 86390 1
532353 99532353 1001 86380 86390 1
532829 99532829 1001 86380 86390 1
532778 99532778 1001 86380 86390 1
532595 99532595 1001 86380 86390 1
533677 99533677 1001 86380 86390 1
533760 99533760 1001 86380 86390 1
533447 99533447 1001 86380 86390 1
533552 99533552 1001 86380 86390 1
533542 99533542 1001 86380 86390 1
533425 99533425 1001 86380 86390 1
533388 99533388 1001 86380 86390 1
533299 99533299 1001 86380 86390 1
534053 99534053 1001 86380 86390 1
534558 99534558 1001 86380 86390 1
534640 99534640 1001 86380 86390 1
534642 99534642 1001 86380 86390 1
534541 99534541 1001 86380 86390 1
534191 99534191 1001 86380 86390 1
535355 99535355 1001 86380 86390 1
535509 99535509 1001 86380 86390 1
535328 99535328 1001 86380 86390 1
535105 99535105 1001 86380 86390 1
534996 99534996 1001 86380 86390 1
534987 99534987 1001 86380 86390 1
535069 99535069 1001 86380 86390 1
535629 99535629 1001 86380 86390 1
535605 99535605 1001 86380 86390 1
535645 99535645 1001 86380 86390 1
535673 99535673 1001 86380 86390 1
535699 99535699 1001 86380 86390 1
536289 99536289 1001 86380 86390 1
536241 99536241 1001 86380 86390 1
535963 99535963 1001 86380 86390 1
536057 99536057 1001 86380 86390 1
536070 99536070 1001 86380 86390 1
535959 99535959 1001 86380 86390 1
535810 99535810 1001 86380 86390 1
536514 99536514 1001 86380 86390 1
536414 99536414 1001 86380 86390 1
536616 99536616 1001 86380 86390 1
537293 99537293 1001 86380 86390 1
537746 99537746 1001 86380 86390 1
537409 99537409 1001 86380 86390 1
537410 99537410 1001 86380 86390 1
538102 99538102 1001 86380 86390 1
538120 99538120 1001 86380 86390 1
538781 99538781 1001 86380 86390 1
538624 99538624 1001 86380 86390 1
538420 99538420 1001 86380 86390 1
538488 99538488 1001 86380 86390 1
538476 99538476 1001 86380 86390 1
538298 99538298 1001 86380 86390 1
538902 99538902 1001 86380 86390 1
538825 99538825 1001 86380 86390 1
539015 99539015 1001 86380 86390 1
539412 99539412 1001 86380 86390 1
539792 99539792 1001 86380 86390 1
540298 99540298 1001 86380 86390 1
540095 99540095 1001 86380 86390 1
540105 99540105 1001 86380 86390 1
539853 99539853 1001 86380 86390 1
540510 99540510 1001 86380 86390 1
540667 99540667 1001 86380 86390 1
541243 99541243 1001 86380 86390 1
541285 99541285 1001 86380 86390 1
541162 99541162 1001 86380 86390 1
541051 99541051 1001 86380 86390 1
540910 99540910 1001 86380 86390 1
541002 99541002 1001 86380 86390 1
540891 99540891 1001 86380 86390 1
540691 99540691 1001 86380 86390 1
541392 99541392 1001 86380 86390 1
541482 99541482 1001 86380 86390 1
542042 99542042 1001 86380 86390 1
542019 99542019 1001 86380 86390 1
542092 99542092 1001 86380 86390 1
541833 99541833 1001 86380 86390 1
542175 99542175 1001 86380 86390 1
542166 99542166 1001 86380 86390 1
542781 99542781 1001 86380 86390 1
542808 99542808 1001 86380 86390 1
542924 99542924 1001 86380 86390 1
542761 99542761 1001 86380 86390 1
542892 99542892 1001 86380 86390 1
543098 99543098 1001 86380 86390 1
543022 99543022 1001 86380 86390 1
542990 99542990 1001 86380 86390 1
543570 99543570 1001 86380 86390 1
543379 99543379 1001 86380 86390 1
543310 99543310 1001 86380 86390 1
543250 99543250 1001 86380 86390 1
543926 99543926 1001 86380 86390 1
544420 99544420 1001 86380 86390 1
544421 99544421 1001 86380 86390 1
544409 99544409 1001 86380 86390 1
544580 99544580 1001 86380 86390 1
544242 99544242 1001 86380 86390 1
544168 99544168 1001 86380 86390 1
544705 99544705 1001 86380 86390 1
429770 874 1001 62160 66477 1
416010 1160 1001 64500 70317 1
400065 99400065 1001 86380 86390 1
400039 99400039 1001 86380 86390 1
400152 99400152 1001 86380 86390 1
400179 99400179 1001 86380 86390 1
400308 99400308 1001 86380 86390 1
400389 99400389 1001 86380 86390 1
400453 99400453 1001 86380 86390 1
400677 99400677 1001 86380 86390 1
401215 99401215 1001 86380 86390 1
401391 99401391 1001 86380 86390 1
401899 99401899 1001 86380 86390 1
401944 99401944 1001 86380 86390 1
401926 99401926 1001 86380 86390 1
402121 99402121 1001 86380 86390 1
402730 99402730 1001 86380 86390 1
402695 99402695 1001 86380 86390 1
403256 99403256 1001 86380 86390 1
403397 99403397 1001 86380 86390 1
403582 99403582 1001 86380 86390 1
403822 99403822 1001 86380 86390 1
403801 99403801 1001 86380 86390 1
403784 99403784 1001 86380 86390 1
404196 99404196 1001 86380 86390 1
404557 99404557 1001 86380 86390 1
404483 99404483 1001 86380 86390 1
404595 99404595 1001 86380 86390 1
404739 99404739 1001 86380 86390 1
404858 99404858 1001 86380 86390 1
404894 99404894 1001 86380 86390 1
404956 99404956 1001 86380 86390 1
405422 99405422 1001 86380 86390 1
405705 99405705 1001 86380 86390 1
406666 99406666 1001 86380 86390 1
406775 99406775 1001 86380 86390 1
407094 99407094 1001 86380 86390 1
407346 99407346 1001 86380 86390 1
407248 99407248 1001 86380 86390 1
408063 99408063 1001 86380 86390 1
408145 99408145 1001 86380 86390 1
408243 99408243 1001 86380 86390 1
408625 99408625 1001 86380 86390 1
408918 99408918 1001 86380 86390 1
409434 99409434 1001 86380 86390 1
410203 99410203 1001 86380 86390 1
410335 99410335 1001 86380 86390 1
410660 99410660 1001 86380 86390 1
411230 99411230 1001 86380 86390 1
411701 99411701 1001 86380 86390 1
411789 99411789 1001 86380 86390 1
411871 99411871 1001 86380 86390 1
413351 99413351 1001 86380 86390 1
412907 99412907 1001 86380 86390 1
412638 99412638 1001 86380 86390 1
412709 99412709 1001 86380 86390 1
412521 99412521 1001 86380 86390 1
413730 99413730 1001 86380 86390 1
415116 99415116 1001 86380 86390 1
414693 99414693 1001 86380 86390 1
414582 99414582 1001 86380 86390 1
415619 99415619 1001 86380 86390 1
416909 99416909 1001 86380 86390 1
416626 99416626 1001 86380 86390 1
418402 99418402 1001 86380 86390 1
418065 99418065 1001 86380 86390 1
418101 99418101 1001 86380 86390 1
418175 99418175 1001 86380 86390 1
417836 99417836 1001 86380 86390 1
417954 99417954 1001 86380 86390 1
417656 99417656 1001 86380 86390 1
419154 99419154 1001 86380 86390 1
420106 99420106 1001 86380 86390 1
419751 99419751 1001 86380 86390 1
419660 99419660 1001 86380 86390 1
419496 99419496 1001 86380 86390 1
420615 99420615 1001 86380 86390 1
420782 99420782 1001 86380 86390 1
420638 99420638 1001 86380 86390 1
420559 99420559 1001 86380 86390 1
421715 99421715 1001 86380 86390 1
421781 99421781 1001 86380 86390 1
421875 99421875 1001 86380 86390 1
421760 99421760 1001 86380 86390 1
421426 99421426 1001 86380 86390 1
421334 99421334 1001 86380 86390 1
422228 99422228 1001 86380 86390 1
422293 99422293 1001 86380 86390 1
423365 99423365 1001 86380 86390 1
423169 99423169 1001 86380 86390 1
423135 99423135 1001 86380 86390 1
423284 99423284 1001 86380 86390 1
423103 99423103 1001 86380 86390 1
422540 99422540 1001 86380 86390 1
424070 99424070 1001 86380 86390 1
423967 99423967 1001 86380 86390 1
423854 99423854 1001 86380 86390 1
424005 99424005 1001 86380 86390 1
423764 99423764 1001 86380 86390 1
424112 99424112 1001 86380 86390 1
425126 99425126 1001 86380 86390 1
425206 99425206 1001 86380 86390 1
425233 99425233 1001 86380 86390 1
425266 99425266 1001 86380 86390 1
425043 99425043 1001 86380 86390 1
424256 99424256 1001 86380 86390 1
425412 99425412 1001 86380 86390 1
425818 99425818 1001 86380 86390 1
426822 99426822 1001 86380 86390 1
426374 99426374 1001 86380 86390 1
426500 99426500 1001 86380 86390 1
426588 99426588 1001 86380 86390 1
426641 99426641 1001 86380 86390 1
426047 99426047 1001 86380 86390 1
426165 99426165 1001 86380 86390 1
425876 99425876 1001 86380 86390 1
426238 99426238 1001 86380 86390 1
426210 99426210 1001 86380 86390 1
428363 99428363 1001 86380 86390 1
428476 99428476 1001 86380 86390 1
428513 99428513 1001 86380 86390 1
427946 99427946 1001 86380 86390 1
427666 99427666 1001 86380 86390 1
429149 99429149 1001 86380 86390 1
429022 99429022 1001 86380 86390 1
429053 99429053 1001 86380 86390 1
429811 99429811 1001 86380 86390 1
429871 99429871 1001 86380 86390 1
430546 99430546 1001 86380 86390 1
431926 99431926 1001 86380 86390 1
431605 99431605 1001 86380 86390 1
431561 99431561 1001 86380 86390 1
431589 99431589 1001 86380 86390 1
431218 99431218 1001 86380 86390 1
433662 99433662 1001 86380 86390 1
433677 99433677 1001 86380 86390 1
433469 99433469 1001 86380 86390 1
433159 99433159 1001 86380 86390 1
433268 99433268 1001 86380 86390 1
432771 99432771 1001 86380 86390 1
432611 99432611 1001 86380 86390 1
432731 99432731 1001 86380 86390 1
432640 99432640 1001 86380 86390 1
432873 99432873 1001 86380 86390 1
433941 99433941 1001 86380 86390 1
435193 99435193 1001 86380 86390 1
435233 99435233 1001 86380 86390 1
434738 99434738 1001 86380 86390 1
434553 99434553 1001 86380 86390 1
434197 99434197 1001 86380 86390 1
435699 99435699 1001 86380 86390 1
437018 99437018 1001 86380 86390 1
436840 99436840 1001 86380 86390 1
436591 99436591 1001 86380 86390 1
436571 99436571 1001 86380 86390 1
436347 99436347 1001 86380 86390 1
436715 99436715 1001 86380 86390 1
436720 99436720 1001 86380 86390 1
436512 99436512 1001 86380 86390 1
436137 99436137 1001 86380 86390 1
300017 99300017 1001 86380 86390 1
300523 99300523 1001 86380 86390 1
300505 99300505 1001 86380 86390 1
300859 99300859 1001 86380 86390 1
300891 99300891 1001 86380 86390 1
300905 99300905 1001 86380 86390 1
301430 99301430 1001 86380 86390 1
301446 99301446 1001 86380 86390 1
301167 99301167 1001 86380 86390 1
301024 99301024 1001 86380 86390 1
301066 99301066 1001 86380 86390 1
301118 99301118 1001 86380 86390 1
301752 99301752 1001 86380 86390 1
301641 99301641 1001 86380 86390 1
302271 99302271 1001 86380 86390 1
302340 99302340 1001 86380 86390 1
301924 99301924 1001 86380 86390 1
301940 99301940 1001 86380 86390 1
303139 99303139 1001 86380 86390 1
303196 99303196 1001 86380 86390 1
302747 99302747 1001 86380 86390 1
303408 99303408 1001 86380 86390 1
303957 99303957 1001 86380 86390 1
304032 99304032 1001 86380 86390 1
303846 99303846 1001 86380 86390 1
303964 99303964 1001 86380 86390 1
303738 99303738 1001 86380 86390 1
303757 99303757 1001 86380 86390 1
303811 99303811 1001 86380 86390 1
303657 99303657 1001 86380 86390 1
303435 99303435 1001 86380 86390 1
304120 99304120 1001 86380 86390 1
304050 99304050 1001 86380 86390 1
304743 99304743 1001 86380 86390 1
304727 99304727 1001 86380 86390 1
305001 99305001 1001 86380 86390 1
304905 99304905 1001 86380 86390 1
305610 99305610 1001 86380 86390 1
305300 99305300 1001 86380 86390 1
305265 99305265 1001 86380 86390 1
305126 99305126 1001 86380 86390 1
500029 99500029 1001 86380 86390 1
500604 99500604 1001 86380 86390 1
500850 99500850 1001 86380 86390 1
500977 99500977 1001 86380 86390 1
501452 99501452 1001 86380 86390 1
501517 99501517 1001 86380 86390 1
501547 99501547 1001 86380 86390 1
501228 99501228 1001 86380 86390 1
501295 99501295 1001 86380 86390 1
501310 99501310 1001 86380 86390 1
501153 99501153 1001 86380 86390 1
501708 99501708 1001 86380 86390 1
501712 99501712 1001 86380 86390 1
502301 99502301 1001 86380 86390 1
502558 99502558 1001 86380 86390 1
503078 99503078 1001 86380 86390 1
502684 99502684 1001 86380 86390 1
502835 99502835 1001 86380 86390 1
502682 99502682 1001 86380 86390 1
503301 99503301 1001 86380 86390 1
503472 99503472 1001 86380 86390 1
503087 99503087 1001 86380 86390 1
503345 99503345 1001 86380 86390 1
504005 99504005 1001 86380 86390 1
504087 99504087 1001 86380 86390 1
503757 99503757 1001 86380 86390 1
503896 99503896 1001 86380 86390 1
503606 99503606 1001 86380 86390 1
504189 99504189 1001 86380 86390 1
504752 99504752 1001 86380 86390 1
504850 99504850 1001 86380 86390 1
504535 99504535 1001 86380 86390 1
504734 99504734 1001 86380 86390 1
505451 99505451 1001 86380 86390 1
505887 99505887 1001 86380 86390 1
505942 99505942 1001 86380 86390 1
506429 99506429 1001 86380 86390 1
506469 99506469 1001 86380 86390 1
506206 99506206 1001 86380 86390 1
506159 99506159 1001 86380 86390 1
506111 99506111 1001 86380 86390 1
506652 99506652 1001 86380 86390 1
507296 99507296 1001 86380 86390 1
507015 99507015 1001 86380 86390 1
506820 99506820 1001 86380 86390 1
506861 99506861 1001 86380 86390 1
506965 99506965 1001 86380 86390 1
507982 99507982 1001 86380 86390 1
507834 99507834 1001 86380 86390 1
508351 99508351 1001 86380 86390 1
508321 99508321 1001 86380 86390 1
509027 99509027 1001 86380 86390 1
508980 99508980 1001 86380 86390 1
508827 99508827 1001 86380 86390 1
508650 99508650 1001 86380 86390 1
508642 99508642 1001 86380 86390 1
509505 99509505 1001 86380 86390 1
509627 99509627 1001 86380 86390 1
509360 99509360 1001 86380 86390 1
509413 99509413 1001 86380 86390 1
510664 99510664 1001 86380 86390 1
510348 99510348 1001 86380 86390 1
510467 99510467 1001 86380 86390 1
510189 99510189 1001 86380 86390 1
510182 99510182 1001 86380 86390 1
510779 99510779 1001 86380 86390 1
510846 99510846 1001 86380 86390 1
510761 99510761 1001 86380 86390 1
511408 99511408 1001 86380 86390 1
511347 99511347 1001 86380 86390 1
511302 99511302 1001 86380 86390 1
510934 99510934 1001 86380 86390 1
511708 99511708 1001 86380 86390 1
511592 99511592 1001 86380 86390 1
511568 99511568 1001 86380 86390 1
511638 99511638 1001 86380 86390 1
511561 99511561 1001 86380 86390 1
512351 99512351 1001 86380 86390 1
512281 99512281 1001 86380 86390 1
512299 99512299 1001 86380 86390 1
512126 99512126 1001 86380 86390 1
512055 99512055 1001 86380 86390 1
512551 99512551 1001 86380 86390 1
513029 99513029 1001 86380 86390 1
512963 99512963 1001 86380 86390 1
512795 99512795 1001 86380 86390 1
512932 99512932 1001 86380 86390 1
512693 99512693 1001 86380 86390 1
513231 99513231 1001 86380 86390 1
514028 99514028 1001 86380 86390 1
513647 99513647 1001 86380 86390 1
513779 99513779 1001 86380 86390 1
513529 99513529 1001 86380 86390 1
513504 99513504 1001 86380 86390 1
513572 99513572 1001 86380 86390 1
514098 99514098 1001 86380 86390 1
514034 99514034 1001 86380 86390 1
514036 99514036 1001 86380 86390 1
514745 99514745 1001 86380 86390 1
514684 99514684 1001 86380 86390 1
514672 99514672 1001 86380 86390 1
514629 99514629 1001 86380 86390 1
514579 99514579 1001 86380 86390 1
514504 99514504 1001 86380 86390 1
514560 99514560 1001 86380 86390 1
514352 99514352 1001 86380 86390 1
515556 99515556 1001 86380 86390 1
515565 99515565 1001 86380 86390 1
515745 99515745 1001 86380 86390 1
516330 99516330 1001 86380 86390 1
516377 99516377 1001 86380 86390 1
516209 99516209 1001 86380 86390 1
515955 99515955 1001 86380 86390 1
516563 99516563 1001 86380 86390 1
516566 99516566 1001 86380 86390 1
516608 99516608 1001 86380 86390 1
516557 99516557 1001 86380 86390 1
517213 99517213 1001 86380 86390 1
517265 99517265 1001 86380 86390 1
517215 99517215 1001 86380 86390 1
517230 99517230 1001 86380 86390 1
517270 99517270 1001 86380 86390 1
517080 99517080 1001 86380 86390 1
516884 99516884 1001 86380 86390 1
517505 99517505 1001 86380 86390 1
517390 99517390 1001 86380 86390 1
518033 99518033 1001 86380 86390 1
518119 99518119 1001 86380 86390 1
517728 99517728 1001 86380 86390 1
518224 99518224 1001 86380 86390 1
518216 99518216 1001 86380 86390 1
518977 99518977 1001 86380 86390 1
518615 99518615 1001 86380 86390 1
518642 99518642 1001 86380 86390 1
518634 99518634 1001 86380 86390 1
518673 99518673 1001 86380 86390 1
518384 99518384 1001 86380 86390 1
519140 99519140 1001 86380 86390 1
519453 99519453 1001 86380 86390 1
519484 99519484 1001 86380 86390 1
519575 99519575 1001 86380 86390 1
519341 99519341 1001 86380 86390 1
519304 99519304 1001 86380 86390 1
519953 99519953 1001 86380 86390 1
520565 99520565 1001 86380 86390 1
520521 99520521 1001 86380 86390 1
520373 99520373 1001 86380 86390 1
520415 99520415 1001 86380 86390 1
520249 99520249 1001 86380 86390 1
520393 99520393 1001 86380 86390 1
520690 99520690 1001 86380 86390 1
520762 99520762 1001 86380 86390 1
521300 99521300 1001 86380 86390 1
521224 99521224 1001 86380 86390 1
521085 99521085 1001 86380 86390 1
520875 99520875 1001 86380 86390 1
520866 99520866 1001 86380 86390 1
521561 99521561 1001 86380 86390 1
521613 99521613 1001 86380 86390 1
521923 99521923 1001 86380 86390 1
521694 99521694 1001 86380 86390 1
522450 99522450 1001 86380 86390 1
522992 99522992 1001 86380 86390 1
522838 99522838 1001 86380 86390 1
522560 99522560 1001 86380 86390 1
522639 99522639 1001 86380 86390 1
523245 99523245 1001 86380 86390 1
523322 99523322 1001 86380 86390 1
523210 99523210 1001 86380 86390 1
523289 99523289 1001 86380 86390 1
523318 99523318 1001 86380 86390 1
523901 99523901 1001 86380 86390 1
523612 99523612 1001 86380 86390 1
523722 99523722 1001 86380 86390 1
523417 99523417 1001 86380 86390 1
523327 99523327 1001 86380 86390 1
523410 99523410 1001 86380 86390 1
524103 99524103 1001 86380 86390 1
524054 99524054 1001 86380 86390 1
524767 99524767 1001 86380 86390 1
524614 99524614 1001 86380 86390 1
524538 99524538 1001 86380 86390 1
524529 99524529 1001 86380 86390 1
524379 99524379 1001 86380 86390 1
524182 99524182 1001 86380 86390 1
524999 99524999 1001 86380 86390 1
526308 99526308 1001 86380 86390 1
526327 99526327 1001 86380 86390 1
526114 99526114 1001 86380 86390 1
526177 99526177 1001 86380 86390 1
526549 99526549 1001 86380 86390 1
526461 99526461 1001 86380 86390 1
526592 99526592 1001 86380 86390 1
526430 99526430 1001 86380 86390 1
526641 99526641 1001 86380 86390 1
526646 99526646 1001 86380 86390 1
526764 99526764 1001 86380 86390 1
527406 99527406 1001 86380 86390 1
527277 99527277 1001 86380 86390 1
527264 99527264 1001 86380 86390 1
527291 99527291 1001 86380 86390 1
528000 99528000 1001 86380 86390 1
528001 99528001 1001 86380 86390 1
528005 99528005 1001 86380 86390 1
527891 99527891 1001 86380 86390 1
527892 99527892 1001 86380 86390 1
527881 99527881 1001 86380 86390 1
527709 99527709 1001 86380 86390 1
527572 99527572 1001 86380 86390 1
527588 99527588 1001 86380 86390 1
528243 99528243 1001 86380 86390 1
528861 99528861 1001 86380 86390 1
528657 99528657 1001 86380 86390 1
528575 99528575 1001 86380 86390 1
528489 99528489 1001 86380 86390 1
529046 99529046 1001 86380 86390 1
529435 99529435 1001 86380 86390 1
529221 99529221 1001 86380 86390 1
530362 99530362 1001 86380 86390 1
529959 99529959 1001 86380 86390 1
530001 99530001 1001 86380 86390 1
530045 99530045 1001 86380 86390 1
530592 99530592 1001 86380 86390 1
530570 99530570 1001 86380 86390 1
531121 99531121 1001 86380 86390 1
530824 99530824 1001 86380 86390 1
530922 99530922 1001 86380 86390 1
531428 99531428 1001 86380 86390 1
531532 99531532 1001 86380 86390 1
531486 99531486 1001 86380 86390 1
531525 99531525 1001 86380 86390 1
531466 99531466 1001 86380 86390 1
532155 99532155 1001 86380 86390 1
532019 99532019 1001 86380 86390 1
531870 99531870 1001 86380 86390 1
531835 99531835 1001 86380 86390 1
531823 99531823 1001 86380 86390 1
531901 99531901 1001 86380 86390 1
531940 99531940 1001 86380 86390 1
531613 99531613 1001 86380 86390 1
532318 99532318 1001 86380 86390 1
532868 99532868 1001 86380 86390 1
533021 99533021 1001 86380 86390 1
532826 99532826 1001 86380 86390 1
532711 99532711 1001 86380 86390 1
532764 99532764 1001 86380 86390 1
532780 99532780 1001 86380 86390 1
532655 99532655 1001 86380 86390 1
532643 99532643 1001 86380 86390 1
533035 99533035 1001 86380 86390 1
533722 99533722 1001 86380 86390 1
533378 99533378 1001 86380 86390 1
534665 99534665 1001 86380 86390 1
534442 99534442 1001 86380 86390 1
534410 99534410 1001 86380 86390 1
534091 99534091 1001 86380 86390 1
534798 99534798 1001 86380 86390 1
534881 99534881 1001 86380 86390 1
534752 99534752 1001 86380 86390 1
534780 99534780 1001 86380 86390 1
535430 99535430 1001 86380 86390 1
535244 99535244 1001 86380 86390 1
534943 99534943 1001 86380 86390 1
536286 99536286 1001 86380 86390 1
536197 99536197 1001 86380 86390 1
536030 99536030 1001 86380 86390 1
535982 99535982 1001 86380 86390 1
536049 99536049 1001 86380 86390 1
535767 99535767 1001 86380 86390 1
536389 99536389 1001 86380 86390 1
537132 99537132 1001 86380 86390 1
537138 99537138 1001 86380 86390 1
537094 99537094 1001 86380 86390 1
536884 99536884 1001 86380 86390 1
536722 99536722 1001 86380 86390 1
537238 99537238 1001 86380 86390 1
537255 99537255 1001 86380 86390 1
537281 99537281 1001 86380 86390 1
537195 99537195 1001 86380 86390 1
537273 99537273 1001 86380 86390 1
537898 99537898 1001 86380 86390 1
537406 99537406 1001 86380 86390 1
538011 99538011 1001 86380 86390 1
538066 99538066 1001 86380 86390 1
538138 99538138 1001 86380 86390 1
538783 99538783 1001 86380 86390 1
538795 99538795 1001 86380 86390 1
538561 99538561 1001 86380 86390 1
538451 99538451 1001 86380 86390 1
538326 99538326 1001 86380 86390 1
539573 99539573 1001 86380 86390 1
539336 99539336 1001 86380 86390 1
539375 99539375 1001 86380 86390 1
539139 99539139 1001 86380 86390 1
539129 99539129 1001 86380 86390 1
539028 99539028 1001 86380 86390 1
539107 99539107 1001 86380 86390 1
539760 99539760 1001 86380 86390 1
540410 99540410 1001 86380 86390 1
540117 99540117 1001 86380 86390 1
539973 99539973 1001 86380 86390 1
540052 99540052 1001 86380 86390 1
540481 99540481 1001 86380 86390 1
540578 99540578 1001 86380 86390 1
540961 99540961 1001 86380 86390 1
540801 99540801 1001 86380 86390 1
540702 99540702 1001 86380 86390 1
540877 99540877 1001 86380 86390 1
541381 99541381 1001 86380 86390 1
541331 99541331 1001 86380 86390 1
541997 99541997 1001 86380 86390 1
541756 99541756 1001 86380 86390 1
541524 99541524 1001 86380 86390 1
541615 99541615 1001 86380 86390 1
541685 99541685 1001 86380 86390 1
541660 99541660 1001 86380 86390 1
541648 99541648 1001 86380 86390 1
542900 99542900 1001 86380 86390 1
542851 99542851 1001 86380 86390 1
542839 99542839 1001 86380 86390 1
542390 99542390 1001 86380 86390 1
542381 99542381 1001 86380 86390 1
542527 99542527 1001 86380 86390 1
543589 99543589 1001 86380 86390 1
543395 99543395 1001 86380 86390 1
543225 99543225 1001 86380 86390 1
543837 99543837 1001 86380 86390 1
543909 99543909 1001 86380 86390 1
544582 99544582 1001 86380 86390 1
544239 99544239 1001 86380 86390 1
544227 99544227 1001 86380 86390 1
544267 99544267 1001 86380 86390 1
544686 99544686 1001 86380 86390 1
400167 99400167 1001 86380 86390 1
400294 99400294 1001 86380 86390 1
400625 99400625 1001 86380 86390 1
400602 99400602 1001 86380 86390 1
400524 99400524 1001 86380 86390 1
400933 99400933 1001 86380 86390 1
401369 99401369 1001 86380 86390 1
401608 99401608 1001 86380 86390 1
401988 99401988 1001 86380 86390 1
402098 99402098 1001 86380 86390 1
402359 99402359 1001 86380 86390 1
402418 99402418 1001 86380 86390 1
402433 99402433 1001 86380 86390 1
403095 99403095 1001 86380 86390 1
402995 99402995 1001 86380 86390 1
403346 99403346 1001 86380 86390 1
403615 99403615 1001 86380 86390 1
403668 99403668 1001 86380 86390 1
404029 99404029 1001 86380 86390 1
404097 99404097 1001 86380 86390 1
404542 99404542 1001 86380 86390 1
404654 99404654 1001 86380 86390 1
405295 99405295 1001 86380 86390 1
405706 99405706 1001 86380 86390 1
405949 99405949 1001 86380 86390 1
405930 99405930 1001 86380 86390 1
406088 99406088 1001 86380 86390 1
406426 99406426 1001 86380 86390 1
406667 99406667 1001 86380 86390 1
406828 99406828 1001 86380 86390 1
406967 99406967 1001 86380 86390 1
407298 99407298 1001 86380 86390 1
407557 99407557 1001 86380 86390 1
407486 99407486 1001 86380 86390 1
407647 99407647 1001 86380 86390 1
407714 99407714 1001 86380 86390 1
407965 99407965 1001 86380 86390 1
408743 99408743 1001 86380 86390 1
409202 99409202 1001 86380 86390 1
409480 99409480 1001 86380 86390 1
409433 99409433 1001 86380 86390 1
409649 99409649 1001 86380 86390 1
409632 99409632 1001 86380 86390 1
409957 99409957 1001 86380 86390 1
411236 99411236 1001 86380 86390 1
411385 99411385 1001 86380 86390 1
411488 99411488 1001 86380 86390 1
411517 99411517 1001 86380 86390 1
411991 99411991 1001 86380 86390 1
412029 99412029 1001 86380 86390 1
412308 99412308 1001 86380 86390 1
412415 99412415 1001 86380 86390 1
413601 99413601 1001 86380 86390 1
412981 99412981 1001 86380 86390 1
412871 99412871 1001 86380 86390 1
412606 99412606 1001 86380 86390 1
412524 99412524 1001 86380 86390 1
413792 99413792 1001 86380 86390 1
415312 99415312 1001 86380 86390 1
415096 99415096 1001 86380 86390 1
415126 99415126 1001 86380 86390 1
414721 99414721 1001 86380 86390 1
414628 99414628 1001 86380 86390 1
414166 99414166 1001 86380 86390 1
414446 99414446 1001 86380 86390 1
415700 99415700 1001 86380 86390 1
416694 99416694 1001 86380 86390 1
416698 99416698 1001 86380 86390 1
416701 99416701 1001 86380 86390 1
416908 99416908 1001 86380 86390 1
416796 99416796 1001 86380 86390 1
416187 99416187 1001 86380 86390 1
416384 99416384 1001 86380 86390 1
415931 99415931 1001 86380 86390 1
416112 99416112 1001 86380 86390 1
415935 99415935 1001 86380 86390 1
418705 99418705 1001 86380 86390 1
418685 99418685 1001 86380 86390 1
418113 99418113 1001 86380 86390 1
418051 99418051 1001 86380 86390 1
418265 99418265 1001 86380 86390 1
420063 99420063 1001 86380 86390 1
420372 99420372 1001 86380 86390 1
419888 99419888 1001 86380 86390 1
419500 99419500 1001 86380 86390 1
420549 99420549 1001 86380 86390 1
422051 99422051 1001 86380 86390 1
421613 99421613 1001 86380 86390 1
421267 99421267 1001 86380 86390 1
421532 99421532 1001 86380 86390 1
422117 99422117 1001 86380 86390 1
422508 99422508 1001 86380 86390 1
423567 99423567 1001 86380 86390 1
422950 99422950 1001 86380 86390 1
423236 99423236 1001 86380 86390 1
422877 99422877 1001 86380 86390 1
425283 99425283 1001 86380 86390 1
424867 99424867 1001 86380 86390 1
424993 99424993 1001 86380 86390 1
424535 99424535 1001 86380 86390 1
424334 99424334 1001 86380 86390 1
426315 99426315 1001 86380 86390 1
427316 99427316 1001 86380 86390 1
427216 99427216 1001 86380 86390 1
428417 99428417 1001 86380 86390 1
428211 99428211 1001 86380 86390 1
427973 99427973 1001 86380 86390 1
428304 99428304 1001 86380 86390 1
427629 99427629 1001 86380 86390 1
427708 99427708 1001 86380 86390 1
427670 99427670 1001 86380 86390 1
428813 99428813 1001 86380 86390 1
428980 99428980 1001 86380 86390 1
430112 99430112 1001 86380 86390 1
430114 99430114 1001 86380 86390 1
429296 99429296 1001 86380 86390 1
429508 99429508 1001 86380 86390 1
429195 99429195 1001 86380 86390 1
430395 99430395 1001 86380 86390 1
430456 99430456 1001 86380 86390 1
430579 99430579 1001 86380 86390 1
431532 99431532 1001 86380 86390 1
431632 99431632 1001 86380 86390 1
431452 99431452 1001 86380 86390 1
431095 99431095 1001 86380 86390 1
432095 99432095 1001 86380 86390 1
432412 99432412 1001 86380 86390 1
432444 99432444 1001 86380 86390 1
433017 99433017 1001 86380 86390 1
434090 99434090 1001 86380 86390 1
434033 99434033 1001 86380 86390 1
435282 99435282 1001 86380 86390 1
435339 99435339 1001 86380 86390 1
435083 99435083 1001 86380 86390 1
435109 99435109 1001 86380 86390 1
435009 99435009 1001 86380 86390 1
435140 99435140 1001 86380 86390 1
435239 99435239 1001 86380 86390 1
434852 99434852 1001 86380 86390 1
434381 99434381 1001 86380 86390 1
435489 99435489 1001 86380 86390 1
435588 99435588 1001 86380 86390 1
435886 99435886 1001 86380 86390 1
436782 99436782 1001 86380 86390 1
437054 99437054 1001 86380 86390 1
437032 99437032 1001 86380 86390 1
436905 99436905 1001 86380 86390 1
436937 99436937 1001 86380 86390 1
437138 99437138 1001 86380 86390 1
436949 99436949 1001 86380 86390 1
436746 99436746 1001 86380 86390 1
436467 99436467 1001 86380 86390 1
435902 99435902 1001 86380 86390 1
300069 99300069 1001 86380 86390 1
300097 99300097 1001 86380 86390 1
300020 99300020 1001 86380 86390 1
300593 99300593 1001 86380 86390 1
300710 99300710 1001 86380 86390 1
300583 99300583 1001 86380 86390 1
300558 99300558 1001 86380 86390 1
300435 99300435 1001 86380 86390 1
300147 99300147 1001 86380 86390 1
300175 99300175 1001 86380 86390 1
300771 99300771 1001 86380 86390 1
300789 99300789 1001 86380 86390 1
301519 99301519 1001 86380 86390 1
301538 99301538 1001 86380 86390 1
301227 99301227 1001 86380 86390 1
301267 99301267 1001 86380 86390 1
300963 99300963 1001 86380 86390 1
301108 99301108 1001 86380 86390 1
302285 99302285 1001 86380 86390 1
301997 99301997 1001 86380 86390 1
302087 99302087 1001 86380 86390 1
301960 99301960 1001 86380 86390 1
301768 99301768 1001 86380 86390 1
301861 99301861 1001 86380 86390 1
301770 99301770 1001 86380 86390 1
302486 99302486 1001 86380 86390 1
302437 99302437 1001 86380 86390 1
303132 99303132 1001 86380 86390 1
303034 99303034 1001 86380 86390 1
303197 99303197 1001 86380 86390 1
302795 99302795 1001 86380 86390 1
302913 99302913 1001 86380 86390 1
302812 99302812 1001 86380 86390 1
302803 99302803 1001 86380 86390 1
302604 99302604 1001 86380 86390 1
303262 99303262 1001 86380 86390 1
304011 99304011 1001 86380 86390 1
303791 99303791 1001 86380 86390 1
303702 99303702 1001 86380 86390 1
303769 99303769 1001 86380 86390 1
303490 99303490 1001 86380 86390 1
303545 99303545 1001 86380 86390 1
303512 99303512 1001 86380 86390 1
303604 99303604 1001 86380 86390 1
304075 99304075 1001 86380 86390 1
304599 99304599 1001 86380 86390 1
304625 99304625 1001 86380 86390 1
304372 99304372 1001 86380 86390 1
304944 99304944 1001 86380 86390 1
305569 99305569 1001 86380 86390 1
305072 99305072 1001 86380 86390 1
500638 99500638 1001 86380 86390 1
500632 99500632 1001 86380 86390 1
500533 99500533 1001 86380 86390 1
500929 99500929 1001 86380 86390 1
500892 99500892 1001 86380 86390 1
500835 99500835 1001 86380 86390 1
501359 99501359 1001 86380 86390 1
501392 99501392 1001 86380 86390 1
501020 99501020 1001 86380 86390 1
501126 99501126 1001 86380 86390 1
501055 99501055 1001 86380 86390 1
501835 99501835 1001 86380 86390 1
501647 99501647 1001 86380 86390 1
502407 99502407 1001 86380 86390 1
502451 99502451 1001 86380 86390 1
502176 99502176 1001 86380 86390 1
502231 99502231 1001 86380 86390 1
502041 99502041 1001 86380 86390 1
501967 99501967 1001 86380 86390 1
501920 99501920 1001 86380 86390 1
502490 99502490 1001 86380 86390 1
503100 99503100 1001 86380 86390 1
502909 99502909 1001 86380 86390 1
502710 99502710 1001 86380 86390 1
502788 99502788 1001 86380 86390 1
503447 99503447 1001 86380 86390 1
503387 99503387 1001 86380 86390 1
504008 99504008 1001 86380 86390 1
503948 99503948 1001 86380 86390 1
503873 99503873 1001 86380 86390 1
503813 99503813 1001 86380 86390 1
504836 99504836 1001 86380 86390 1
504826 99504826 1001 86380 86390 1
504840 99504840 1001 86380 86390 1
504642 99504642 1001 86380 86390 1
504474 99504474 1001 86380 86390 1
505084 99505084 1001 86380 86390 1
504965 99504965 1001 86380 86390 1
505714 99505714 1001 86380 86390 1
505717 99505717 1001 86380 86390 1
505449 99505449 1001 86380 86390 1
505440 99505440 1001 86380 86390 1
505418 99505418 1001 86380 86390 1
505175 99505175 1001 86380 86390 1
505233 99505233 1001 86380 86390 1
505222 99505222 1001 86380 86390 1
505888 99505888 1001 86380 86390 1
506456 99506456 1001 86380 86390 1
506433 99506433 1001 86380 86390 1
506402 99506402 1001 86380 86390 1
506147 99506147 1001 86380 86390 1
506693 99506693 1001 86380 86390 1
507319 99507319 1001 86380 86390 1
507414 99507414 1001 86380 86390 1
507216 99507216 1001 86380 86390 1
507152 99507152 1001 86380 86390 1
506897 99506897 1001 86380 86390 1
506949 99506949 1001 86380 86390 1
506951 99506951 1001 86380 86390 1
507566 99507566 1001 86380 86390 1
507530 99507530 1001 86380 86390 1
508161 99508161 1001 86380 86390 1
508162 99508162 1001 86380 86390 1
507871 99507871 1001 86380 86390 1
507911 99507911 1001 86380 86390 1
507680 99507680 1001 86380 86390 1
508401 99508401 1001 86380 86390 1
508882 99508882 1001 86380 86390 1
508902 99508902 1001 86380 86390 1
508941 99508941 1001 86380 86390 1
508688 99508688 1001 86380 86390 1
508663 99508663 1001 86380 86390 1
508845 99508845 1001 86380 86390 1
508693 99508693 1001 86380 86390 1
509248 99509248 1001 86380 86390 1
509785 99509785 1001 86380 86390 1
509854 99509854 1001 86380 86390 1
509669 99509669 1001 86380 86390 1
509663 99509663 1001 86380 86390 1
509587 99509587 1001 86380 86390 1
509371 99509371 1001 86380 86390 1
509443 99509443 1001 86380 86390 1
510005 99510005 1001 86380 86390 1
510044 99510044 1001 86380 86390 1
510007 99510007 1001 86380 86390 1
510061 99510061 1001 86380 86390 1
510616 99510616 1001 86380 86390 1
510608 99510608 1001 86380 86390 1
510143 99510143 1001 86380 86390 1
511544 99511544 1001 86380 86390 1
511233 99511233 1001 86380 86390 1
511173 99511173 1001 86380 86390 1
511103 99511103 1001 86380 86390 1
511120 99511120 1001 86380 86390 1
511721 99511721 1001 86380 86390 1
511737 99511737 1001 86380 86390 1
512337 99512337 1001 86380 86390 1
512124 99512124 1001 86380 86390 1
512017 99512017 1001 86380 86390 1
511835 99511835 1001 86380 86390 1
511925 99511925 1001 86380 86390 1
512457 99512457 1001 86380 86390 1
512398 99512398 1001 86380 86390 1
513160 99513160 1001 86380 86390 1
512643 99512643 1001 86380 86390 1
513347 99513347 1001 86380 86390 1
513368 99513368 1001 86380 86390 1
513889 99513889 1001 86380 86390 1
513870 99513870 1001 86380 86390 1
513835 99513835 1001 86380 86390 1
514067 99514067 1001 86380 86390 1
514122 99514122 1001 86380 86390 1
514135 99514135 1001 86380 86390 1
514855 99514855 1001 86380 86390 1
514676 99514676 1001 86380 86390 1
514689 99514689 1001 86380 86390 1
514582 99514582 1001 86380 86390 1
514412 99514412 1001 86380 86390 1
514933 99514933 1001 86380 86390 1
515030 99515030 1001 86380 86390 1
515543 99515543 1001 86380 86390 1
515127 99515127 1001 86380 86390 1
515178 99515178 1001 86380 86390 1
515871 99515871 1001 86380 86390 1
515783 99515783 1001 86380 86390 1
516381 99516381 1001 86380 86390 1
516443 99516443 1001 86380 86390 1
516405 99516405 1001 86380 86390 1
516380 99516380 1001 86380 86390 1
517160 99517160 1001 86380 86390 1
516987 99516987 1001 86380 86390 1
516931 99516931 1001 86380 86390 1
516858 99516858 1001 86380 86390 1
516875 99516875 1001 86380 86390 1
516724 99516724 1001 86380 86390 1
517436 99517436 1001 86380 86390 1
517517 99517517 1001 86380 86390 1
517446 99517446 1001 86380 86390 1
517622 99517622 1001 86380 86390 1
518327 99518327 1001 86380 86390 1
518337 99518337 1001 86380 86390 1
518860 99518860 1001 86380 86390 1
518952 99518952 1001 86380 86390 1
518848 99518848 1001 86380 86390 1
518944 99518944 1001 86380 86390 1
518895 99518895 1001 86380 86390 1
518617 99518617 1001 86380 86390 1
518739 99518739 1001 86380 86390 1
518434 99518434 1001 86380 86390 1
518397 99518397 1001 86380 86390 1
518508 99518508 1001 86380 86390 1
519025 99519025 1001 86380 86390 1
519092 99519092 1001 86380 86390 1
519145 99519145 1001 86380 86390 1
519680 99519680 1001 86380 86390 1
519298 99519298 1001 86380 86390 1
519343 99519343 1001 86380 86390 1
520605 99520605 1001 86380 86390 1
520253 99520253 1001 86380 86390 1
520254 99520254 1001 86380 86390 1
520307 99520307 1001 86380 86390 1
520333 99520333 1001 86380 86390 1
520348 99520348 1001 86380 86390 1
520351 99520351 1001 86380 86390 1
520302 99520302 1001 86380 86390 1
520291 99520291 1001 86380 86390 1
520719 99520719 1001 86380 86390 1
521355 99521355 1001 86380 86390 1
521318 99521318 1001 86380 86390 1
520985 99520985 1001 86380 86390 1
521509 99521509 1001 86380 86390 1
521667 99521667 1001 86380 86390 1
522189 99522189 1001 86380 86390 1
522194 99522194 1001 86380 86390 1
522234 99522234 1001 86380 86390 1
522087 99522087 1001 86380 86390 1
521871 99521871 1001 86380 86390 1
521756 99521756 1001 86380 86390 1
521773 99521773 1001 86380 86390 1
522425 99522425 1001 86380 86390 1
523118 99523118 1001 86380 86390 1
522913 99522913 1001 86380 86390 1
522833 99522833 1001 86380 86390 1
522717 99522717 1001 86380 86390 1
523208 99523208 1001 86380 86390 1
523157 99523157 1001 86380 86390 1
523567 99523567 1001 86380 86390 1
523336 99523336 1001 86380 86390 1
523519 99523519 1001 86380 86390 1
523406 99523406 1001 86380 86390 1
524023 99524023 1001 86380 86390 1
524088 99524088 1001 86380 86390 1
524104 99524104 1001 86380 86390 1
524028 99524028 1001 86380 86390 1
523963 99523963 1001 86380 86390 1
524120 99524120 1001 86380 86390 1
524479 99524479 1001 86380 86390 1
524508 99524508 1001 86380 86390 1
524280 99524280 1001 86380 86390 1
524296 99524296 1001 86380 86390 1
525405 99525405 1001 86380 86390 1
525515 99525515 1001 86380 86390 1
525316 99525316 1001 86380 86390 1
525256 99525256 1001 86380 86390 1
525044 99525044 1001 86380 86390 1
525750 99525750 1001 86380 86390 1
526233 99526233 1001 86380 86390 1
526195 99526195 1001 86380 86390 1
526171 99526171 1001 86380 86390 1
526028 99526028 1001 86380 86390 1
525970 99525970 1001 86380 86390 1
525882 99525882 1001 86380 86390 1
526490 99526490 1001 86380 86390 1
526427 99526427 1001 86380 86390 1
526626 99526626 1001 86380 86390 1
527142 99527142 1001 86380 86390 1
526864 99526864 1001 86380 86390 1
526893 99526893 1001 86380 86390 1
526952 99526952 1001 86380 86390 1
527875 99527875 1001 86380 86390 1
527915 99527915 1001 86380 86390 1
527807 99527807 1001 86380 86390 1
527694 99527694 1001 86380 86390 1
527659 99527659 1001 86380 86390 1
528276 99528276 1001 86380 86390 1
528866 99528866 1001 86380 86390 1
528805 99528805 1001 86380 86390 1
528849 99528849 1001 86380 86390 1
528311 99528311 1001 86380 86390 1
528414 99528414 1001 86380 86390 1
528390 99528390 1001 86380 86390 1
528391 99528391 1001 86380 86390 1
528287 99528287 1001 86380 86390 1
528291 99528291 1001 86380 86390 1
528422 99528422 1001 86380 86390 1
528989 99528989 1001 86380 86390 1
528965 99528965 1001 86380 86390 1
528998 99528998 1001 86380 86390 1
529565 99529565 1001 86380 86390 1
529406 99529406 1001 86380 86390 1
529476 99529476 1001 86380 86390 1
529508 99529508 1001 86380 86390 1
529153 99529153 1001 86380 86390 1
530425 99530425 1001 86380 86390 1
530352 99530352 1001 86380 86390 1
530507 99530507 1001 86380 86390 1
530436 99530436 1001 86380 86390 1
530322 99530322 1001 86380 86390 1
530273 99530273 1001 86380 86390 1
529988 99529988 1001 86380 86390 1
530714 99530714 1001 86380 86390 1
530627 99530627 1001 86380 86390 1
530826 99530826 1001 86380 86390 1
530768 99530768 1001 86380 86390 1
531795 99531795 1001 86380 86390 1
531855 99531855 1001 86380 86390 1
531785 99531785 1001 86380 86390 1
531604 99531604 1001 86380 86390 1
533010 99533010 1001 86380 86390 1
532579 99532579 1001 86380 86390 1
532435 99532435 1001 86380 86390 1
533225 99533225 1001 86380 86390 1
533049 99533049 1001 86380 86390 1
533720 99533720 1001 86380 86390 1
533787 99533787 1001 86380 86390 1
533672 99533672 1001 86380 86390 1
533715 99533715 1001 86380 86390 1
533638 99533638 1001 86380 86390 1
533243 99533243 1001 86380 86390 1
533284 99533284 1001 86380 86390 1
533859 99533859 1001 86380 86390 1
534578 99534578 1001 86380 86390 1
534284 99534284 1001 86380 86390 1
534264 99534264 1001 86380 86390 1
534761 99534761 1001 86380 86390 1
535469 99535469 1001 86380 86390 1
535256 99535256 1001 86380 86390 1
535155 99535155 1001 86380 86390 1
535107 99535107 1001 86380 86390 1
534964 99534964 1001 86380 86390 1
534991 99534991 1001 86380 86390 1
536336 99536336 1001 86380 86390 1
536291 99536291 1001 86380 86390 1
536001 99536001 1001 86380 86390 1
535869 99535869 1001 86380 86390 1
536339 99536339 1001 86380 86390 1
537082 99537082 1001 86380 86390 1
536835 99536835 1001 86380 86390 1
536738 99536738 1001 86380 86390 1
536701 99536701 1001 86380 86390 1
536654 99536654 1001 86380 86390 1
537358 99537358 1001 86380 86390 1
537233 99537233 1001 86380 86390 1
537988 99537988 1001 86380 86390 1
537931 99537931 1001 86380 86390 1
537880 99537880 1001 86380 86390 1
537970 99537970 1001 86380 86390 1
537631 99537631 1001 86380 86390 1
537639 99537639 1001 86380 86390 1
537549 99537549 1001 86380 86390 1
537448 99537448 1001 86380 86390 1
537462 99537462 1001 86380 86390 1
537373 99537373 1001 86380 86390 1
538725 99538725 1001 86380 86390 1
538216 99538216 1001 86380 86390 1
538851 99538851 1001 86380 86390 1
539010 99539010 1001 86380 86390 1
539571 99539571 1001 86380 86390 1
539472 99539472 1001 86380 86390 1
539338 99539338 1001 86380 86390 1
539420 99539420 1001 86380 86390 1
539163 99539163 1001 86380 86390 1
539710 99539710 1001 86380 86390 1
539874 99539874 1001 86380 86390 1
539966 99539966 1001 86380 86390 1
540048 99540048 1001 86380 86390 1
540620 99540620 1001 86380 86390 1
540499 99540499 1001 86380 86390 1
541114 99541114 1001 86380 86390 1
541137 99541137 1001 86380 86390 1
540705 99540705 1001 86380 86390 1
540847 99540847 1001 86380 86390 1
540787 99540787 1001 86380 86390 1
541462 99541462 1001 86380 86390 1
541337 99541337 1001 86380 86390 1
541302 99541302 1001 86380 86390 1
542093 99542093 1001 86380 86390 1
542095 99542095 1001 86380 86390 1
542027 99542027 1001 86380 86390 1
541714 99541714 1001 86380 86390 1
541781 99541781 1001 86380 86390 1
542212 99542212 1001 86380 86390 1
542821 99542821 1001 86380 86390 1
542847 99542847 1001 86380 86390 1
542707 99542707 1001 86380 86390 1
542592 99542592 1001 86380 86390 1
542340 99542340 1001 86380 86390 1
542393 99542393 1001 86380 86390 1
542510 99542510 1001 86380 86390 1
542413 99542413 1001 86380 86390 1
543100 99543100 1001 86380 86390 1
543011 99543011 1001 86380 86390 1
543103 99543103 1001 86380 86390 1
543553 99543553 1001 86380 86390 1
543565 99543565 1001 86380 86390 1
543339 99543339 1001 86380 86390 1
543328 99543328 1001 86380 86390 1
543908 99543908 1001 86380 86390 1
543818 99543818 1001 86380 86390 1
543884 99543884 1001 86380 86390 1
544525 99544525 1001 86380 86390 1
544492 99544492 1001 86380 86390 1
544302 99544302 1001 86380 86390 1
544101 99544101 1001 86380 86390 1
544607 99544607 1001 86380 86390 1
425711 494 1001 56040 57417 1
533924 858 1002 55065 56004 1
400251 99400251 1001 86380 86390 1
400698 99400698 1001 86380 86390 1
400807 99400807 1001 86380 86390 1
400873 99400873 1001 86380 86390 1
401415 99401415 1001 86380 86390 1
401762 99401762 1001 86380 86390 1
402142 99402142 1001 86380 86390 1
402268 99402268 1001 86380 86390 1
402797 99402797 1001 86380 86390 1
404254 99404254 1001 86380 86390 1
404641 99404641 1001 86380 86390 1
405309 99405309 1001 86380 86390 1
405763 99405763 1001 86380 86390 1
405739 99405739 1001 86380 86390 1
405743 99405743 1001 86380 86390 1
405721 99405721 1001 86380 86390 1
406424 99406424 1001 86380 86390 1
407559 99407559 1001 86380 86390 1
407504 99407504 1001 86380 86390 1
407632 99407632 1001 86380 86390 1
407687 99407687 1001 86380 86390 1
408282 99408282 1001 86380 86390 1
408284 99408284 1001 86380 86390 1
408543 99408543 1001 86380 86390 1
408607 99408607 1001 86380 86390 1
408983 99408983 1001 86380 86390 1
409190 99409190 1001 86380 86390 1
409349 99409349 1001 86380 86390 1
409346 99409346 1001 86380 86390 1
409469 99409469 1001 86380 86390 1
409545 99409545 1001 86380 86390 1
409531 99409531 1001 86380 86390 1
410127 99410127 1001 86380 86390 1
410388 99410388 1001 86380 86390 1
410427 99410427 1001 86380 86390 1
410621 99410621 1001 86380 86390 1
410885 99410885 1001 86380 86390 1
411048 99411048 1001 86380 86390 1
411255 99411255 1001 86380 86390 1
411433 99411433 1001 86380 86390 1
412217 99412217 1001 86380 86390 1
412329 99412329 1001 86380 86390 1
413590 99413590 1001 86380 86390 1
413440 99413440 1001 86380 86390 1
413094 99413094 1001 86380 86390 1
412631 99412631 1001 86380 86390 1
414038 99414038 1001 86380 86390 1
415237 99415237 1001 86380 86390 1
414880 99414880 1001 86380 86390 1
414577 99414577 1001 86380 86390 1
415478 99415478 1001 86380 86390 1
415535 99415535 1001 86380 86390 1
416679 99416679 1001 86380 86390 1
416646 99416646 1001 86380 86390 1
416546 99416546 1001 86380 86390 1
416503 99416503 1001 86380 86390 1
416106 99416106 1001 86380 86390 1
415741 99415741 1001 86380 86390 1
416003 99416003 1001 86380 86390 1
417095 99417095 1001 86380 86390 1
417554 99417554 1001 86380 86390 1
418714 99418714 1001 86380 86390 1
418761 99418761 1001 86380 86390 1
418661 99418661 1001 86380 86390 1
418354 99418354 1001 86380 86390 1
419206 99419206 1001 86380 86390 1
418830 99418830 1001 86380 86390 1
419186 99419186 1001 86380 86390 1
420148 99420148 1001 86380 86390 1
420327 99420327 1001 86380 86390 1
420038 99420038 1001 86380 86390 1
419950 99419950 1001 86380 86390 1
420805 99420805 1001 86380 86390 1
420538 99420538 1001 86380 86390 1
420692 99420692 1001 86380 86390 1
420499 99420499 1001 86380 86390 1
420697 99420697 1001 86380 86390 1
420639 99420639 1001 86380 86390 1
421968 99421968 1001 86380 86390 1
421718 99421718 1001 86380 86390 1
421801 99421801 1001 86380 86390 1
421368 99421368 1001 86380 86390 1
421511 99421511 1001 86380 86390 1
421420 99421420 1001 86380 86390 1
421560 99421560 1001 86380 86390 1
420894 99420894 1001 86380 86390 1
422362 99422362 1001 86380 86390 1
422517 99422517 1001 86380 86390 1
423610 99423610 1001 86380 86390 1
423389 99423389 1001 86380 86390 1
423399 99423399 1001 86380 86390 1
423110 99423110 1001 86380 86390 1
422843 99422843 1001 86380 86390 1
422742 99422742 1001 86380 86390 1
422674 99422674 1001 86380 86390 1
424017 99424017 1001 86380 86390 1
425065 99425065 1001 86380 86390 1
424737 99424737 1001 86380 86390 1
424562 99424562 1001 86380 86390 1
424390 99424390 1001 86380 86390 1
424573 99424573 1001 86380 86390 1
424401 99424401 1001 86380 86390 1
426361 99426361 1001 86380 86390 1
426439 99426439 1001 86380 86390 1
426063 99426063 1001 86380 86390 1
425904 99425904 1001 86380 86390 1
425932 99425932 1001 86380 86390 1
428052 99428052 1001 86380 86390 1
428253 99428253 1001 86380 86390 1
428973 99428973 1001 86380 86390 1
429084 99429084 1001 86380 86390 1
430239 99430239 1001 86380 86390 1
430362 99430362 1001 86380 86390 1
429937 99429937 1001 86380 86390 1
429676 99429676 1001 86380 86390 1
429392 99429392 1001 86380 86390 1
429474 99429474 1001 86380 86390 1
429217 99429217 1001 86380 86390 1
430542 99430542 1001 86380 86390 1
431990 99431990 1001 86380 86390 1
431742 99431742 1001 86380 86390 1
431725 99431725 1001 86380 86390 1
431628 99431628 1001 86380 86390 1
431448 99431448 1001 86380 86390 1
430874 99430874 1001 86380 86390 1
431078 99431078 1001 86380 86390 1
432462 99432462 1001 86380 86390 1
432606 99432606 1001 86380 86390 1
433966 99433966 1001 86380 86390 1
434074 99434074 1001 86380 86390 1
435046 99435046 1001 86380 86390 1
434683 99434683 1001 86380 86390 1
434171 99434171 1001 86380 86390 1
435636 99435636 1001 86380 86390 1
435852 99435852 1001 86380 86390 1
436494 99436494 1001 86380 86390 1
436438 99436438 1001 86380 86390 1
436098 99436098 1001 86380 86390 1
436324 99436324 1001 86380 86390 1
435999 99435999 1001 86380 86390 1
436280 99436280 1001 86380 86390 1
300046 99300046 1001 86380 86390 1
300481 99300481 1001 86380 86390 1
300284 99300284 1001 86380 86390 1
300844 99300844 1001 86380 86390 1
300836 99300836 1001 86380 86390 1
300890 99300890 1001 86380 86390 1
301543 99301543 1001 86380 86390 1
301154 99301154 1001 86380 86390 1
301198 99301198 1001 86380 86390 1
300936 99300936 1001 86380 86390 1
301697 99301697 1001 86380 86390 1
301647 99301647 1001 86380 86390 1
302357 99302357 1001 86380 86390 1
302045 99302045 1001 86380 86390 1
302058 99302058 1001 86380 86390 1
302175 99302175 1001 86380 86390 1
301977 99301977 1001 86380 86390 1
301936 99301936 1001 86380 86390 1
302422 99302422 1001 86380 86390 1
302426 99302426 1001 86380 86390 1
302491 99302491 1001 86380 86390 1
303171 99303171 1001 86380 86390 1
303083 99303083 1001 86380 86390 1
302871 99302871 1001 86380 86390 1
302930 99302930 1001 86380 86390 1
302817 99302817 1001 86380 86390 1
302587 99302587 1001 86380 86390 1
303269 99303269 1001 86380 86390 1
303386 99303386 1001 86380 86390 1
303266 99303266 1001 86380 86390 1
303943 99303943 1001 86380 86390 1
304028 99304028 1001 86380 86390 1
303620 99303620 1001 86380 86390 1
304222 99304222 1001 86380 86390 1
304776 99304776 1001 86380 86390 1
304543 99304543 1001 86380 86390 1
304548 99304548 1001 86380 86390 1
304457 99304457 1001 86380 86390 1
304895 99304895 1001 86380 86390 1
305616 99305616 1001 86380 86390 1
305146 99305146 1001 86380 86390 1
305097 99305097 1001 86380 86390 1
305267 99305267 1001 86380 86390 1
305216 99305216 1001 86380 86390 1
500064 99500064 1001 86380 86390 1
500116 99500116 1001 86380 86390 1
500055 99500055 1001 86380 86390 1
500286 99500286 1001 86380 86390 1
500301 99500301 1001 86380 86390 1
500395 99500395 1001 86380 86390 1
500993 99500993 1001 86380 86390 1
500831 99500831 1001 86380 86390 1
500938 99500938 1001 86380 86390 1
501475 99501475 1001 86380 86390 1
501491 99501491 1001 86380 86390 1
501518 99501518 1001 86380 86390 1
501716 99501716 1001 86380 86390 1
501834 99501834 1001 86380 86390 1
501785 99501785 1001 86380 86390 1
502402 99502402 1001 86380 86390 1
502419 99502419 1001 86380 86390 1
502368 99502368 1001 86380 86390 1
501883 99501883 1001 86380 86390 1
501938 99501938 1001 86380 86390 1
502548 99502548 1001 86380 86390 1
502600 99502600 1001 86380 86390 1
502837 99502837 1001 86380 86390 1
503393 99503393 1001 86380 86390 1
503322 99503322 1001 86380 86390 1
503403 99503403 1001 86380 86390 1
504003 99504003 1001 86380 86390 1
504057 99504057 1001 86380 86390 1
503982 99503982 1001 86380 86390 1
503870 99503870 1001 86380 86390 1
503617 99503617 1001 86380 86390 1
504312 99504312 1001 86380 86390 1
504932 99504932 1001 86380 86390 1
504363 99504363 1001 86380 86390 1
504446 99504446 1001 86380 86390 1
504488 99504488 1001 86380 86390 1
505094 99505094 1001 86380 86390 1
505589 99505589 1001 86380 86390 1
505720 99505720 1001 86380 86390 1
505278 99505278 1001 86380 86390 1
505860 99505860 1001 86380 86390 1
505773 99505773 1001 86380 86390 1
506526 99506526 1001 86380 86390 1
506352 99506352 1001 86380 86390 1
506357 99506357 1001 86380 86390 1
506323 99506323 1001 86380 86390 1
506161 99506161 1001 86380 86390 1
505995 99505995 1001 86380 86390 1
506052 99506052 1001 86380 86390 1
506778 99506778 1001 86380 86390 1
507286 99507286 1001 86380 86390 1
507420 99507420 1001 86380 86390 1
506885 99506885 1001 86380 86390 1
506993 99506993 1001 86380 86390 1
507478 99507478 1001 86380 86390 1
507840 99507840 1001 86380 86390 1
508009 99508009 1001 86380 86390 1
507962 99507962 1001 86380 86390 1
507823 99507823 1001 86380 86390 1
507826 99507826 1001 86380 86390 1
507769 99507769 1001 86380 86390 1
508961 99508961 1001 86380 86390 1
509045 99509045 1001 86380 86390 1
508668 99508668 1001 86380 86390 1
508774 99508774 1001 86380 86390 1
508596 99508596 1001 86380 86390 1
508468 99508468 1001 86380 86390 1
508580 99508580 1001 86380 86390 1
509184 99509184 1001 86380 86390 1
509878 99509878 1001 86380 86390 1
509831 99509831 1001 86380 86390 1
509794 99509794 1001 86380 86390 1
509619 99509619 1001 86380 86390 1
510211 99510211 1001 86380 86390 1
510120 99510120 1001 86380 86390 1
510117 99510117 1001 86380 86390 1
510286 99510286 1001 86380 86390 1
510741 99510741 1001 86380 86390 1
510772 99510772 1001 86380 86390 1
510799 99510799 1001 86380 86390 1
510851 99510851 1001 86380 86390 1
511387 99511387 1001 86380 86390 1
511365 99511365 1001 86380 86390 1
511395 99511395 1001 86380 86390 1
511421 99511421 1001 86380 86390 1
511276 99511276 1001 86380 86390 1
511078 99511078 1001 86380 86390 1
511685 99511685 1001 86380 86390 1
512178 99512178 1001 86380 86390 1
512355 99512355 1001 86380 86390 1
512270 99512270 1001 86380 86390 1
512070 99512070 1001 86380 86390 1
511841 99511841 1001 86380 86390 1
511803 99511803 1001 86380 86390 1
513057 99513057 1001 86380 86390 1
512977 99512977 1001 86380 86390 1
512865 99512865 1001 86380 86390 1
512868 99512868 1001 86380 86390 1
513359 99513359 1001 86380 86390 1
513879 99513879 1001 86380 86390 1
513671 99513671 1001 86380 86390 1
513643 99513643 1001 86380 86390 1
514132 99514132 1001 86380 86390 1
514046 99514046 1001 86380 86390 1
514100 99514100 1001 86380 86390 1
514078 99514078 1001 86380 86390 1
514843 99514843 1001 86380 86390 1
514615 99514615 1001 86380 86390 1
514307 99514307 1001 86380 86390 1
514237 99514237 1001 86380 86390 1
514885 99514885 1001 86380 86390 1
514887 99514887 1001 86380 86390 1
514979 99514979 1001 86380 86390 1
514903 99514903 1001 86380 86390 1
514956 99514956 1001 86380 86390 1
515506 99515506 1001 86380 86390 1
515666 99515666 1001 86380 86390 1
515333 99515333 1001 86380 86390 1
515235 99515235 1001 86380 86390 1
515825 99515825 1001 86380 86390 1
515755 99515755 1001 86380 86390 1
516408 99516408 1001 86380 86390 1
516416 99516416 1001 86380 86390 1
516270 99516270 1001 86380 86390 1
516273 99516273 1001 86380 86390 1
516170 99516170 1001 86380 86390 1
515957 99515957 1001 86380 86390 1
516025 99516025 1001 86380 86390 1
516027 99516027 1001 86380 86390 1
516522 99516522 1001 86380 86390 1
517117 99517117 1001 86380 86390 1
516928 99516928 1001 86380 86390 1
516879 99516879 1001 86380 86390 1
517524 99517524 1001 86380 86390 1
517897 99517897 1001 86380 86390 1
517953 99517953 1001 86380 86390 1
517584 99517584 1001 86380 86390 1
518180 99518180 1001 86380 86390 1
518248 99518248 1001 86380 86390 1
518797 99518797 1001 86380 86390 1
518906 99518906 1001 86380 86390 1
518747 99518747 1001 86380 86390 1
518412 99518412 1001 86380 86390 1
519181 99519181 1001 86380 86390 1
520299 99520299 1001 86380 86390 1
520312 99520312 1001 86380 86390 1
520235 99520235 1001 86380 86390 1
520404 99520404 1001 86380 86390 1
520392 99520392 1001 86380 86390 1
520111 99520111 1001 86380 86390 1
520832 99520832 1001 86380 86390 1
520761 99520761 1001 86380 86390 1
521434 99521434 1001 86380 86390 1
521143 99521143 1001 86380 86390 1
521021 99521021 1001 86380 86390 1
520983 99520983 1001 86380 86390 1
520972 99520972 1001 86380 86390 1
520999 99520999 1001 86380 86390 1
522229 99522229 1001 86380 86390 1
522109 99522109 1001 86380 86390 1
522200 99522200 1001 86380 86390 1
521958 99521958 1001 86380 86390 1
522343 99522343 1001 86380 86390 1
522348 99522348 1001 86380 86390 1
522944 99522944 1001 86380 86390 1
522960 99522960 1001 86380 86390 1
523220 99523220 1001 86380 86390 1
523260 99523260 1001 86380 86390 1
523251 99523251 1001 86380 86390 1
523907 99523907 1001 86380 86390 1
523611 99523611 1001 86380 86390 1
523565 99523565 1001 86380 86390 1
523621 99523621 1001 86380 86390 1
523388 99523388 1001 86380 86390 1
523376 99523376 1001 86380 86390 1
523415 99523415 1001 86380 86390 1
524049 99524049 1001 86380 86390 1
524039 99524039 1001 86380 86390 1
524693 99524693 1001 86380 86390 1
524753 99524753 1001 86380 86390 1
524526 99524526 1001 86380 86390 1
524539 99524539 1001 86380 86390 1
524454 99524454 1001 86380 86390 1
524168 99524168 1001 86380 86390 1
524338 99524338 1001 86380 86390 1
524262 99524262 1001 86380 86390 1
524174 99524174 1001 86380 86390 1
524899 99524899 1001 86380 86390 1
525547 99525547 1001 86380 86390 1
525549 99525549 1001 86380 86390 1
525334 99525334 1001 86380 86390 1
525041 99525041 1001 86380 86390 1
525089 99525089 1001 86380 86390 1
525779 99525779 1001 86380 86390 1
526324 99526324 1001 86380 86390 1
526317 99526317 1001 86380 86390 1
526356 99526356 1001 86380 86390 1
526023 99526023 1001 86380 86390 1
526058 99526058 1001 86380 86390 1
525828 99525828 1001 86380 86390 1
526505 99526505 1001 86380 86390 1
527012 99527012 1001 86380 86390 1
527402 99527402 1001 86380 86390 1
527300 99527300 1001 86380 86390 1
527356 99527356 1001 86380 86390 1
528073 99528073 1001 86380 86390 1
527967 99527967 1001 86380 86390 1
527847 99527847 1001 86380 86390 1
527579 99527579 1001 86380 86390 1
527595 99527595 1001 86380 86390 1
528152 99528152 1001 86380 86390 1
528105 99528105 1001 86380 86390 1
528132 99528132 1001 86380 86390 1
528250 99528250 1001 86380 86390 1
528148 99528148 1001 86380 86390 1
528136 99528136 1001 86380 86390 1
528818 99528818 1001 86380 86390 1
528579 99528579 1001 86380 86390 1
528554 99528554 1001 86380 86390 1
528696 99528696 1001 86380 86390 1
528684 99528684 1001 86380 86390 1
528585 99528585 1001 86380 86390 1
528639 99528639 1001 86380 86390 1
528628 99528628 1001 86380 86390 1
528538 99528538 1001 86380 86390 1
528426 99528426 1001 86380 86390 1
529090 99529090 1001 86380 86390 1
529666 99529666 1001 86380 86390 1
529615 99529615 1001 86380 86390 1
529688 99529688 1001 86380 86390 1
529305 99529305 1001 86380 86390 1
529881 99529881 1001 86380 86390 1
529911 99529911 1001 86380 86390 1
529917 99529917 1001 86380 86390 1
530503 99530503 1001 86380 86390 1
530459 99530459 1001 86380 86390 1
530326 99530326 1001 86380 86390 1
530152 99530152 1001 86380 86390 1
530102 99530102 1001 86380 86390 1
529980 99529980 1001 86380 86390 1
529954 99529954 1001 86380 86390 1
530084 99530084 1001 86380 86390 1
530695 99530695 1001 86380 86390 1
530555 99530555 1001 86380 86390 1
530585 99530585 1001 86380 86390 1
531301 99531301 1001 86380 86390 1
531129 99531129 1001 86380 86390 1
531001 99531001 1001 86380 86390 1
531017 99531017 1001 86380 86390 1
530810 99530810 1001 86380 86390 1
530803 99530803 1001 86380 86390 1
530770 99530770 1001 86380 86390 1
531549 99531549 1001 86380 86390 1
531512 99531512 1001 86380 86390 1
532016 99532016 1001 86380 86390 1
532122 99532122 1001 86380 86390 1
532020 99532020 1001 86380 86390 1
532074 99532074 1001 86380 86390 1
531873 99531873 1001 86380 86390 1
531849 99531849 1001 86380 86390 1
531837 99531837 1001 86380 86390 1
531679 99531679 1001 86380 86390 1
532392 99532392 1001 86380 86390 1
532929 99532929 1001 86380 86390 1
532653 99532653 1001 86380 86390 1
532438 99532438 1001 86380 86390 1
532423 99532423 1001 86380 86390 1
533709 99533709 1001 86380 86390 1
533847 99533847 1001 86380 86390 1
533444 99533444 1001 86380 86390 1
533402 99533402 1001 86380 86390 1
533874 99533874 1001 86380 86390 1
533994 99533994 1001 86380 86390 1
533904 99533904 1001 86380 86390 1
533944 99533944 1001 86380 86390 1
534562 99534562 1001 86380 86390 1
534447 99534447 1001 86380 86390 1
534116 99534116 1001 86380 86390 1
534812 99534812 1001 86380 86390 1
534706 99534706 1001 86380 86390 1
535393 99535393 1001 86380 86390 1
535229 99535229 1001 86380 86390 1
535157 99535157 1001 86380 86390 1
535120 99535120 1001 86380 86390 1
535084 99535084 1001 86380 86390 1
535076 99535076 1001 86380 86390 1
535040 99535040 1001 86380 86390 1
535513 99535513 1001 86380 86390 1
536134 99536134 1001 86380 86390 1
536309 99536309 1001 86380 86390 1
536014 99536014 1001 86380 86390 1
536000 99536000 1001 86380 86390 1
535831 99535831 1001 86380 86390 1
536449 99536449 1001 86380 86390 1
536577 99536577 1001 86380 86390 1
537922 99537922 1001 86380 86390 1
537601 99537601 1001 86380 86390 1
537615 99537615 1001 86380 86390 1
537413 99537413 1001 86380 86390 1
538041 99538041 1001 86380 86390 1
538107 99538107 1001 86380 86390 1
538134 99538134 1001 86380 86390 1
538712 99538712 1001 86380 86390 1
538638 99538638 1001 86380 86390 1
538680 99538680 1001 86380 86390 1
538547 99538547 1001 86380 86390 1
538894 99538894 1001 86380 86390 1
539360 99539360 1001 86380 86390 1
539329 99539329 1001 86380 86390 1
539112 99539112 1001 86380 86390 1
540313 99540313 1001 86380 86390 1
540148 99540148 1001 86380 86390 1
540063 99540063 1001 86380 86390 1
540018 99540018 1001 86380 86390 1
539896 99539896 1001 86380 86390 1
540575 99540575 1001 86380 86390 1
540488 99540488 1001 86380 86390 1
541195 99541195 1001 86380 86390 1
540997 99540997 1001 86380 86390 1
541039 99541039 1001 86380 86390 1
540734 99540734 1001 86380 86390 1
541393 99541393 1001 86380 86390 1
541444 99541444 1001 86380 86390 1
542102 99542102 1001 86380 86390 1
541873 99541873 1001 86380 86390 1
541564 99541564 1001 86380 86390 1
541527 99541527 1001 86380 86390 1
541574 99541574 1001 86380 86390 1
541704 99541704 1001 86380 86390 1
542299 99542299 1001 86380 86390 1
542267 99542267 1001 86380 86390 1
542858 99542858 1001 86380 86390 1
542759 99542759 1001 86380 86390 1
542676 99542676 1001 86380 86390 1
542640 99542640 1001 86380 86390 1
542345 99542345 1001 86380 86390 1
542529 99542529 1001 86380 86390 1
543150 99543150 1001 86380 86390 1
542969 99542969 1001 86380 86390 1
542972 99542972 1001 86380 86390 1
543625 99543625 1001 86380 86390 1
543690 99543690 1001 86380 86390 1
543641 99543641 1001 86380 86390 1
543398 99543398 1001 86380 86390 1
543523 99543523 1001 86380 86390 1
543189 99543189 1001 86380 86390 1
543286 99543286 1001 86380 86390 1
543249 99543249 1001 86380 86390 1
543188 99543188 1001 86380 86390 1
543816 99543816 1001 86380 86390 1
544445 99544445 1001 86380 86390 1
544238 99544238 1001 86380 86390 1
544204 99544204 1001 86380 86390 1
544373 99544373 1001 86380 86390 1
544259 99544259 1001 86380 86390 1
544065 99544065 1001 86380 86390 1
400195 99400195 1001 86380 86390 1
400132 99400132 1001 86380 86390 1
400335 99400335 1001 86380 86390 1
400339 99400339 1001 86380 86390 1
400420 99400420 1001 86380 86390 1
400709 99400709 1001 86380 86390 1
400659 99400659 1001 86380 86390 1
400802 99400802 1001 86380 86390 1
401066 99401066 1001 86380 86390 1
401127 99401127 1001 86380 86390 1
401352 99401352 1001 86380 86390 1
401482 99401482 1001 86380 86390 1
401365 99401365 1001 86380 86390 1
401565 99401565 1001 86380 86390 1
401846 99401846 1001 86380 86390 1
402571 99402571 1001 86380 86390 1
403021 99403021 1001 86380 86390 1
403342 99403342 1001 86380 86390 1
403477 99403477 1001 86380 86390 1
403528 99403528 1001 86380 86390 1
403620 99403620 1001 86380 86390 1
403729 99403729 1001 86380 86390 1
404645 99404645 1001 86380 86390 1
404731 99404731 1001 86380 86390 1
404961 99404961 1001 86380 86390 1
404909 99404909 1001 86380 86390 1
405373 99405373 1001 86380 86390 1
405610 99405610 1001 86380 86390 1
405928 99405928 1001 86380 86390 1
406071 99406071 1001 86380 86390 1
406101 99406101 1001 86380 86390 1
406330 99406330 1001 86380 86390 1
406884 99406884 1001 86380 86390 1
407147 99407147 1001 86380 86390 1
407354 99407354 1001 86380 86390 1
408105 99408105 1001 86380 86390 1
408303 99408303 1001 86380 86390 1
408319 99408319 1001 86380 86390 1
408320 99408320 1001 86380 86390 1
408712 99408712 1001 86380 86390 1
408914 99408914 1001 86380 86390 1
409855 99409855 1001 86380 86390 1
409898 99409898 1001 86380 86390 1
410114 99410114 1001 86380 86390 1
410444 99410444 1001 86380 86390 1
410746 99410746 1001 86380 86390 1
410902 99410902 1001 86380 86390 1
410984 99410984 1001 86380 86390 1
411118 99411118 1001 86380 86390 1
411862 99411862 1001 86380 86390 1
413149 99413149 1001 86380 86390 1
413202 99413202 1001 86380 86390 1
413933 99413933 1001 86380 86390 1
414557 99414557 1001 86380 86390 1
414474 99414474 1001 86380 86390 1
414377 99414377 1001 86380 86390 1
414467 99414467 1001 86380 86390 1
415504 99415504 1001 86380 86390 1
415322 99415322 1001 86380 86390 1
416850 99416850 1001 86380 86390 1
416139 99416139 1001 86380 86390 1
415900 99415900 1001 86380 86390 1
417231 99417231 1001 86380 86390 1
417235 99417235 1001 86380 86390 1
418618 99418618 1001 86380 86390 1
418598 99418598 1001 86380 86390 1
418471 99418471 1001 86380 86390 1
418648 99418648 1001 86380 86390 1
418305 99418305 1001 86380 86390 1
418414 99418414 1001 86380 86390 1
418080 99418080 1001 86380 86390 1
418139 99418139 1001 86380 86390 1
418048 99418048 1001 86380 86390 1
418149 99418149 1001 86380 86390 1
418002 99418002 1001 86380 86390 1
417685 99417685 1001 86380 86390 1
417979 99417979 1001 86380 86390 1
418865 99418865 1001 86380 86390 1
420031 99420031 1001 86380 86390 1
419424 99419424 1001 86380 86390 1
419287 99419287 1001 86380 86390 1
422011 99422011 1001 86380 86390 1
421916 99421916 1001 86380 86390 1
421369 99421369 1001 86380 86390 1
421675 99421675 1001 86380 86390 1
421492 99421492 1001 86380 86390 1
421467 99421467 1001 86380 86390 1
421245 99421245 1001 86380 86390 1
422266 99422266 1001 86380 86390 1
423559 99423559 1001 86380 86390 1
423204 99423204 1001 86380 86390 1
422555 99422555 1001 86380 86390 1
422841 99422841 1001 86380 86390 1
424055 99424055 1001 86380 86390 1
424899 99424899 1001 86380 86390 1
426865 99426865 1001 86380 86390 1
426847 99426847 1001 86380 86390 1
425903 99425903 1001 86380 86390 1
426213 99426213 1001 86380 86390 1
428390 99428390 1001 86380 86390 1
428353 99428353 1001 86380 86390 1
428159 99428159 1001 86380 86390 1
428215 99428215 1001 86380 86390 1
428136 99428136 1001 86380 86390 1
427538 99427538 1001 86380 86390 1
428943 99428943 1001 86380 86390 1
428758 99428758 1001 86380 86390 1
430001 99430001 1001 86380 86390 1
430286 99430286 1001 86380 86390 1
429397 99429397 1001 86380 86390 1
429283 99429283 1001 86380 86390 1
429518 99429518 1001 86380 86390 1
430606 99430606 1001 86380 86390 1
430614 99430614 1001 86380 86390 1
432027 99432027 1001 86380 86390 1
431443 99431443 1001 86380 86390 1
432201 99432201 1001 86380 86390 1
432318 99432318 1001 86380 86390 1
433653 99433653 1001 86380 86390 1
433397 99433397 1001 86380 86390 1
433349 99433349 1001 86380 86390 1
433309 99433309 1001 86380 86390 1
432877 99432877 1001 86380 86390 1
433752 99433752 1001 86380 86390 1
434759 99434759 1001 86380 86390 1
434662 99434662 1001 86380 86390 1
434647 99434647 1001 86380 86390 1
434692 99434692 1001 86380 86390 1
435599 99435599 1001 86380 86390 1
435627 99435627 1001 86380 86390 1
435765 99435765 1001 86380 86390 1
435817 99435817 1001 86380 86390 1
437065 99437065 1001 86380 86390 1
436594 99436594 1001 86380 86390 1
437215 99437215 1001 86380 86390 1
300032 99300032 1001 86380 86390 1
437256 99437256 1001 86380 86390 1
300537 99300537 1001 86380 86390 1
300541 99300541 1001 86380 86390 1
300543 99300543 1001 86380 86390 1
300487 99300487 1001 86380 86390 1
300794 99300794 1001 86380 86390 1
300786 99300786 1001 86380 86390 1
300864 99300864 1001 86380 86390 1
301474 99301474 1001 86380 86390 1
301209 99301209 1001 86380 86390 1
301115 99301115 1001 86380 86390 1
302349 99302349 1001 86380 86390 1
302186 99302186 1001 86380 86390 1
302251 99302251 1001 86380 86390 1
302072 99302072 1001 86380 86390 1
302169 99302169 1001 86380 86390 1
302135 99302135 1001 86380 86390 1
301876 99301876 1001 86380 86390 1
301904 99301904 1001 86380 86390 1
302518 99302518 1001 86380 86390 1
303119 99303119 1001 86380 86390 1
303061 99303061 1001 86380 86390 1
302964 99302964 1001 86380 86390 1
302914 99302914 1001 86380 86390 1
302920 99302920 1001 86380 86390 1
302909 99302909 1001 86380 86390 1
302776 99302776 1001 86380 86390 1
303397 99303397 1001 86380 86390 1
303988 99303988 1001 86380 86390 1
304013 99304013 1001 86380 86390 1
303650 99303650 1001 86380 86390 1
303582 99303582 1001 86380 86390 1
303505 99303505 1001 86380 86390 1
303544 99303544 1001 86380 86390 1
304695 99304695 1001 86380 86390 1
304518 99304518 1001 86380 86390 1
304394 99304394 1001 86380 86390 1
304278 99304278 1001 86380 86390 1
304308 99304308 1001 86380 86390 1
304364 99304364 1001 86380 86390 1
305249 99305249 1001 86380 86390 1
500027 99500027 1001 86380 86390 1
500695 99500695 1001 86380 86390 1
500556 99500556 1001 86380 86390 1
500361 99500361 1001 86380 86390 1
500324 99500324 1001 86380 86390 1
500342 99500342 1001 86380 86390 1
500839 99500839 1001 86380 86390 1
501489 99501489 1001 86380 86390 1
501571 99501571 1001 86380 86390 1
501253 99501253 1001 86380 86390 1
501279 99501279 1001 86380 86390 1
501322 99501322 1001 86380 86390 1
501033 99501033 1001 86380 86390 1
501061 99501061 1001 86380 86390 1
501042 99501042 1001 86380 86390 1
501792 99501792 1001 86380 86390 1
501738 99501738 1001 86380 86390 1
502262 99502262 1001 86380 86390 1
502300 99502300 1001 86380 86390 1
502424 99502424 1001 86380 86390 1
502619 99502619 1001 86380 86390 1
502471 99502471 1001 86380 86390 1
503230 99503230 1001 86380 86390 1
503037 99503037 1001 86380 86390 1
502712 99502712 1001 86380 86390 1
502756 99502756 1001 86380 86390 1
503388 99503388 1001 86380 86390 1
504074 99504074 1001 86380 86390 1
503889 99503889 1001 86380 86390 1
503880 99503880 1001 86380 86390 1
503639 99503639 1001 86380 86390 1
503696 99503696 1001 86380 86390 1
504272 99504272 1001 86380 86390 1
504223 99504223 1001 86380 86390 1
504778 99504778 1001 86380 86390 1
504625 99504625 1001 86380 86390 1
504426 99504426 1001 86380 86390 1
504470 99504470 1001 86380 86390 1
504384 99504384 1001 86380 86390 1
504348 99504348 1001 86380 86390 1
505577 99505577 1001 86380 86390 1
505176 99505176 1001 86380 86390 1
506248 99506248 1001 86380 86390 1
506205 99506205 1001 86380 86390 1
506374 99506374 1001 86380 86390 1
505988 99505988 1001 86380 86390 1
506055 99506055 1001 86380 86390 1
506134 99506134 1001 86380 86390 1
506680 99506680 1001 86380 86390 1
507255 99507255 1001 86380 86390 1
507232 99507232 1001 86380 86390 1
507378 99507378 1001 86380 86390 1
507168 99507168 1001 86380 86390 1
506956 99506956 1001 86380 86390 1
506816 99506816 1001 86380 86390 1
506976 99506976 1001 86380 86390 1
507544 99507544 1001 86380 86390 1
507622 99507622 1001 86380 86390 1
508225 99508225 1001 86380 86390 1
508237 99508237 1001 86380 86390 1
507838 99507838 1001 86380 86390 1
507690 99507690 1001 86380 86390 1
508296 99508296 1001 86380 86390 1
508561 99508561 1001 86380 86390 1
508590 99508590 1001 86380 86390 1
509254 99509254 1001 86380 86390 1
509858 99509858 1001 86380 86390 1
509531 99509531 1001 86380 86390 1
509676 99509676 1001 86380 86390 1
509573 99509573 1001 86380 86390 1
509654 99509654 1001 86380 86390 1
509383 99509383 1001 86380 86390 1
509464 99509464 1001 86380 86390 1
509326 99509326 1001 86380 86390 1
509353 99509353 1001 86380 86390 1
509484 99509484 1001 86380 86390 1
510389 99510389 1001 86380 86390 1
510128 99510128 1001 86380 86390 1
511378 99511378 1001 86380 86390 1
511535 99511535 1001 86380 86390 1
511457 99511457 1001 86380 86390 1
511381 99511381 1001 86380 86390 1
511459 99511459 1001 86380 86390 1
511513 99511513 1001 86380 86390 1
511488 99511488 1001 86380 86390 1
510992 99510992 1001 86380 86390 1
511618 99511618 1001 86380 86390 1
511700 99511700 1001 86380 86390 1
511650 99511650 1001 86380 86390 1
512326 99512326 1001 86380 86390 1
512072 99512072 1001 86380 86390 1
512101 99512101 1001 86380 86390 1
512427 99512427 1001 86380 86390 1
513129 99513129 1001 86380 86390 1
513018 99513018 1001 86380 86390 1
512987 99512987 1001 86380 86390 1
512950 99512950 1001 86380 86390 1
512729 99512729 1001 86380 86390 1
513254 99513254 1001 86380 86390 1
513983 99513983 1001 86380 86390 1
514008 99514008 1001 86380 86390 1
513913 99513913 1001 86380 86390 1
513862 99513862 1001 86380 86390 1
513914 99513914 1001 86380 86390 1
513749 99513749 1001 86380 86390 1
513565 99513565 1001 86380 86390 1
513488 99513488 1001 86380 86390 1
514173 99514173 1001 86380 86390 1
514220 99514220 1001 86380 86390 1
514522 99514522 1001 86380 86390 1
514600 99514600 1001 86380 86390 1
514526 99514526 1001 86380 86390 1
514379 99514379 1001 86380 86390 1
514432 99514432 1001 86380 86390 1
514349 99514349 1001 86380 86390 1
514261 99514261 1001 86380 86390 1
515049 99515049 1001 86380 86390 1
514998 99514998 1001 86380 86390 1
514877 99514877 1001 86380 86390 1
515588 99515588 1001 86380 86390 1
515526 99515526 1001 86380 86390 1
515297 99515297 1001 86380 86390 1
515808 99515808 1001 86380 86390 1
515953 99515953 1001 86380 86390 1
516012 99516012 1001 86380 86390 1
517284 99517284 1001 86380 86390 1
517035 99517035 1001 86380 86390 1
516838 99516838 1001 86380 86390 1
516738 99516738 1001 86380 86390 1
517463 99517463 1001 86380 86390 1
517452 99517452 1001 86380 86390 1
517349 99517349 1001 86380 86390 1
517416 99517416 1001 86380 86390 1
517365 99517365 1001 86380 86390 1
517421 99517421 1001 86380 86390 1
517959 99517959 1001 86380 86390 1
518097 99518097 1001 86380 86390 1
517711 99517711 1001 86380 86390 1
517678 99517678 1001 86380 86390 1
518275 99518275 1001 86380 86390 1
518238 99518238 1001 86380 86390 1
518854 99518854 1001 86380 86390 1
518894 99518894 1001 86380 86390 1
518669 99518669 1001 86380 86390 1
518410 99518410 1001 86380 86390 1
519068 99519068 1001 86380 86390 1
519613 99519613 1001 86380 86390 1
519804 99519804 1001 86380 86390 1
519409 99519409 1001 86380 86390 1
519513 99519513 1001 86380 86390 1
519514 99519514 1001 86380 86390 1
519253 99519253 1001 86380 86390 1
519372 99519372 1001 86380 86390 1
519841 99519841 1001 86380 86390 1
520295 99520295 1001 86380 86390 1
520193 99520193 1001 86380 86390 1
521288 99521288 1001 86380 86390 1
520936 99520936 1001 86380 86390 1
521503 99521503 1001 86380 86390 1
522231 99522231 1001 86380 86390 1
522001 99522001 1001 86380 86390 1
522005 99522005 1001 86380 86390 1
521842 99521842 1001 86380 86390 1
521677 99521677 1001 86380 86390 1
522803 99522803 1001 86380 86390 1
523863 99523863 1001 86380 86390 1
523935 99523935 1001 86380 86390 1
523865 99523865 1001 86380 86390 1
523538 99523538 1001 86380 86390 1
523454 99523454 1001 86380 86390 1
523970 99523970 1001 86380 86390 1
524000 99524000 1001 86380 86390 1
524577 99524577 1001 86380 86390 1
524566 99524566 1001 86380 86390 1
524708 99524708 1001 86380 86390 1
524347 99524347 1001 86380 86390 1
524283 99524283 1001 86380 86390 1
524832 99524832 1001 86380 86390 1
524810 99524810 1001 86380 86390 1
524775 99524775 1001 86380 86390 1
525562 99525562 1001 86380 86390 1
525398 99525398 1001 86380 86390 1
525211 99525211 1001 86380 86390 1
525266 99525266 1001 86380 86390 1
525331 99525331 1001 86380 86390 1
525242 99525242 1001 86380 86390 1
525246 99525246 1001 86380 86390 1
525052 99525052 1001 86380 86390 1
525798 99525798 1001 86380 86390 1
526122 99526122 1001 86380 86390 1
526019 99526019 1001 86380 86390 1
525848 99525848 1001 86380 86390 1
526616 99526616 1001 86380 86390 1
526529 99526529 1001 86380 86390 1
526946 99526946 1001 86380 86390 1
526973 99526973 1001 86380 86390 1
526783 99526783 1001 86380 86390 1
526790 99526790 1001 86380 86390 1
526778 99526778 1001 86380 86390 1
527397 99527397 1001 86380 86390 1
527386 99527386 1001 86380 86390 1
527763 99527763 1001 86380 86390 1
527751 99527751 1001 86380 86390 1
527584 99527584 1001 86380 86390 1
527522 99527522 1001 86380 86390 1
528171 99528171 1001 86380 86390 1
528787 99528787 1001 86380 86390 1
528551 99528551 1001 86380 86390 1
528299 99528299 1001 86380 86390 1
528966 99528966 1001 86380 86390 1
529100 99529100 1001 86380 86390 1
529425 99529425 1001 86380 86390 1
530190 99530190 1001 86380 86390 1
530037 99530037 1001 86380 86390 1
530028 99530028 1001 86380 86390 1
530029 99530029 1001 86380 86390 1
530134 99530134 1001 86380 86390 1
529939 99529939 1001 86380 86390 1
529943 99529943 1001 86380 86390 1
530563 99530563 1001 86380 86390 1
530661 99530661 1001 86380 86390 1
530614 99530614 1001 86380 86390 1
531205 99531205 1001 86380 86390 1
531232 99531232 1001 86380 86390 1
531221 99531221 1001 86380 86390 1
531430 99531430 1001 86380 86390 1
531581 99531581 1001 86380 86390 1
532002 99532002 1001 86380 86390 1
532049 99532049 1001 86380 86390 1
531814 99531814 1001 86380 86390 1
531783 99531783 1001 86380 86390 1
532247 99532247 1001 86380 86390 1
532394 99532394 1001 86380 86390 1
533016 99533016 1001 86380 86390 1
532622 99532622 1001 86380 86390 1
532804 99532804 1001 86380 86390 1
532704 99532704 1001 86380 86390 1
532756 99532756 1001 86380 86390 1
532825 99532825 1001 86380 86390 1
532490 99532490 1001 86380 86390 1
532526 99532526 1001 86380 86390 1
533046 99533046 1001 86380 86390 1
533130 99533130 1001 86380 86390 1
533725 99533725 1001 86380 86390 1
533818 99533818 1001 86380 86390 1
533582 99533582 1001 86380 86390 1
533558 99533558 1001 86380 86390 1
533424 99533424 1001 86380 86390 1
533966 99533966 1001 86380 86390 1
533967 99533967 1001 86380 86390 1
534577 99534577 1001 86380 86390 1
534343 99534343 1001 86380 86390 1
534395 99534395 1001 86380 86390 1
534425 99534425 1001 86380 86390 1
534348 99534348 1001 86380 86390 1
534876 99534876 1001 86380 86390 1
534740 99534740 1001 86380 86390 1
535397 99535397 1001 86380 86390 1
535449 99535449 1001 86380 86390 1
535373 99535373 1001 86380 86390 1
535453 99535453 1001 86380 86390 1
535195 99535195 1001 86380 86390 1
535104 99535104 1001 86380 86390 1
535226 99535226 1001 86380 86390 1
535035 99535035 1001 86380 86390 1
534906 99534906 1001 86380 86390 1
535587 99535587 1001 86380 86390 1
536163 99536163 1001 86380 86390 1
536283 99536283 1001 86380 86390 1
536034 99536034 1001 86380 86390 1
535845 99535845 1001 86380 86390 1
535913 99535913 1001 86380 86390 1
537136 99537136 1001 86380 86390 1
536850 99536850 1001 86380 86390 1
536953 99536953 1001 86380 86390 1
536916 99536916 1001 86380 86390 1
536891 99536891 1001 86380 86390 1
536617 99536617 1001 86380 86390 1
537329 99537329 1001 86380 86390 1
537299 99537299 1001 86380 86390 1
537963 99537963 1001 86380 86390 1
537840 99537840 1001 86380 86390 1
537974 99537974 1001 86380 86390 1
537686 99537686 1001 86380 86390 1
537765 99537765 1001 86380 86390 1
538114 99538114 1001 86380 86390 1
538771 99538771 1001 86380 86390 1
538773 99538773 1001 86380 86390 1
538587 99538587 1001 86380 86390 1
538588 99538588 1001 86380 86390 1
538322 99538322 1001 86380 86390 1
539629 99539629 1001 86380 86390 1
539231 99539231 1001 86380 86390 1
539176 99539176 1001 86380 86390 1
539177 99539177 1001 86380 86390 1
539044 99539044 1001 86380 86390 1
540287 99540287 1001 86380 86390 1
540392 99540392 1001 86380 86390 1
540423 99540423 1001 86380 86390 1
539850 99539850 1001 86380 86390 1
539929 99539929 1001 86380 86390 1
540595 99540595 1001 86380 86390 1
540625 99540625 1001 86380 86390 1
541130 99541130 1001 86380 86390 1
541037 99541037 1001 86380 86390 1
540941 99540941 1001 86380 86390 1
541297 99541297 1001 86380 86390 1
541455 99541455 1001 86380 86390 1
542056 99542056 1001 86380 86390 1
542064 99542064 1001 86380 86390 1
542065 99542065 1001 86380 86390 1
541924 99541924 1001 86380 86390 1
541880 99541880 1001 86380 86390 1
541882 99541882 1001 86380 86390 1
541731 99541731 1001 86380 86390 1
541537 99541537 1001 86380 86390 1
542905 99542905 1001 86380 86390 1
542906 99542906 1001 86380 86390 1
542641 99542641 1001 86380 86390 1
542655 99542655 1001 86380 86390 1
542593 99542593 1001 86380 86390 1
543089 99543089 1001 86380 86390 1
543012 99543012 1001 86380 86390 1
542976 99542976 1001 86380 86390 1
543132 99543132 1001 86380 86390 1
543619 99543619 1001 86380 86390 1
543702 99543702 1001 86380 86390 1
543464 99543464 1001 86380 86390 1
543426 99543426 1001 86380 86390 1
543355 99543355 1001 86380 86390 1
543200 99543200 1001 86380 86390 1
544596 99544596 1001 86380 86390 1
544177 99544177 1001 86380 86390 1
544025 99544025 1001 86380 86390 1
544620 99544620 1001 86380 86390 1
539514 1116 1001 65444 65743 1
400007 99400007 1001 86380 86390 1
400207 99400207 1001 86380 86390 1
400282 99400282 1001 86380 86390 1
400834 99400834 1001 86380 86390 1
401739 99401739 1001 86380 86390 1
402471 99402471 1001 86380 86390 1
402565 99402565 1001 86380 86390 1
402682 99402682 1001 86380 86390 1
402592 99402592 1001 86380 86390 1
402708 99402708 1001 86380 86390 1
402845 99402845 1001 86380 86390 1
402950 99402950 1001 86380 86390 1
403708 99403708 1001 86380 86390 1
403788 99403788 1001 86380 86390 1
404482 99404482 1001 86380 86390 1
404583 99404583 1001 86380 86390 1
404768 99404768 1001 86380 86390 1
404837 99404837 1001 86380 86390 1
404862 99404862 1001 86380 86390 1
404923 99404923 1001 86380 86390 1
405236 99405236 1001 86380 86390 1
405391 99405391 1001 86380 86390 1
405482 99405482 1001 86380 86390 1
406902 99406902 1001 86380 86390 1
408002 99408002 1001 86380 86390 1
408260 99408260 1001 86380 86390 1
408238 99408238 1001 86380 86390 1
408371 99408371 1001 86380 86390 1
408864 99408864 1001 86380 86390 1
409155 99409155 1001 86380 86390 1
409353 99409353 1001 86380 86390 1
409472 99409472 1001 86380 86390 1
410073 99410073 1001 86380 86390 1
410154 99410154 1001 86380 86390 1
410155 99410155 1001 86380 86390 1
410342 99410342 1001 86380 86390 1
410459 99410459 1001 86380 86390 1
410809 99410809 1001 86380 86390 1
412003 99412003 1001 86380 86390 1
412189 99412189 1001 86380 86390 1
412325 99412325 1001 86380 86390 1
412294 99412294 1001 86380 86390 1
412379 99412379 1001 86380 86390 1
413473 99413473 1001 86380 86390 1
412931 99412931 1001 86380 86390 1
413038 99413038 1001 86380 86390 1
413212 99413212 1001 86380 86390 1
412543 99412543 1001 86380 86390 1
414101 99414101 1001 86380 86390 1
413879 99413879 1001 86380 86390 1
413751 99413751 1001 86380 86390 1
415142 99415142 1001 86380 86390 1
414641 99414641 1001 86380 86390 1
414317 99414317 1001 86380 86390 1
414455 99414455 1001 86380 86390 1
414456 99414456 1001 86380 86390 1
414298 99414298 1001 86380 86390 1
415663 99415663 1001 86380 86390 1
416747 99416747 1001 86380 86390 1
416580 99416580 1001 86380 86390 1
416267 99416267 1001 86380 86390 1
415726 99415726 1001 86380 86390 1
415816 99415816 1001 86380 86390 1
415761 99415761 1001 86380 86390 1
415880 99415880 1001 86380 86390 1
417367 99417367 1001 86380 86390 1
417418 99417418 1001 86380 86390 1
418558 99418558 1001 86380 86390 1
418226 99418226 1001 86380 86390 1
418119 99418119 1001 86380 86390 1
419027 99419027 1001 86380 86390 1
418831 99418831 1001 86380 86390 1
419185 99419185 1001 86380 86390 1
419935 99419935 1001 86380 86390 1
420739 99420739 1001 86380 86390 1
421955 99421955 1001 86380 86390 1
421454 99421454 1001 86380 86390 1
421455 99421455 1001 86380 86390 1
421593 99421593 1001 86380 86390 1
421564 99421564 1001 86380 86390 1
421230 99421230 1001 86380 86390 1
420952 99420952 1001 86380 86390 1
422452 99422452 1001 86380 86390 1
422186 99422186 1001 86380 86390 1
422380 99422380 1001 86380 86390 1
423628 99423628 1001 86380 86390 1
423697 99423697 1001 86380 86390 1
423347 99423347 1001 86380 86390 1
423291 99423291 1001 86380 86390 1
422948 99422948 1001 86380 86390 1
423156 99423156 1001 86380 86390 1
424130 99424130 1001 86380 86390 1
425272 99425272 1001 86380 86390 1
424692 99424692 1001 86380 86390 1
424923 99424923 1001 86380 86390 1
424346 99424346 1001 86380 86390 1
424586 99424586 1001 86380 86390 1
424486 99424486 1001 86380 86390 1
424259 99424259 1001 86380 86390 1
426824 99426824 1001 86380 86390 1
426983 99426983 1001 86380 86390 1
426836 99426836 1001 86380 86390 1
426670 99426670 1001 86380 86390 1
426360 99426360 1001 86380 86390 1
426287 99426287 1001 86380 86390 1
425886 99425886 1001 86380 86390 1
426186 99426186 1001 86380 86390 1
428641 99428641 1001 86380 86390 1
428216 99428216 1001 86380 86390 1
427601 99427601 1001 86380 86390 1
429066 99429066 1001 86380 86390 1
430291 99430291 1001 86380 86390 1
429660 99429660 1001 86380 86390 1
429813 99429813 1001 86380 86390 1
429440 99429440 1001 86380 86390 1
429348 99429348 1001 86380 86390 1
429416 99429416 1001 86380 86390 1
429235 99429235 1001 86380 86390 1
429379 99429379 1001 86380 86390 1
430795 99430795 1001 86380 86390 1
431894 99431894 1001 86380 86390 1
431403 99431403 1001 86380 86390 1
430950 99430950 1001 86380 86390 1
430994 99430994 1001 86380 86390 1
433562 99433562 1001 86380 86390 1
433407 99433407 1001 86380 86390 1
433297 99433297 1001 86380 86390 1
433219 99433219 1001 86380 86390 1
433107 99433107 1001 86380 86390 1
433007 99433007 1001 86380 86390 1
432863 99432863 1001 86380 86390 1
434016 99434016 1001 86380 86390 1
435043 99435043 1001 86380 86390 1
435386 99435386 1001 86380 86390 1
434774 99434774 1001 86380 86390 1
434702 99434702 1001 86380 86390 1
434537 99434537 1001 86380 86390 1
434464 99434464 1001 86380 86390 1
435553 99435553 1001 86380 86390 1
435783 99435783 1001 86380 86390 1
436986 99436986 1001 86380 86390 1
437079 99437079 1001 86380 86390 1
437006 99437006 1001 86380 86390 1
436460 99436460 1001 86380 86390 1
436743 99436743 1001 86380 86390 1
435937 99435937 1001 86380 86390 1
437259 99437259 1001 86380 86390 1
300411 99300411 1001 86380 86390 1
300127 99300127 1001 86380 86390 1
300870 99300870 1001 86380 86390 1
300808 99300808 1001 86380 86390 1
301530 99301530 1001 86380 86390 1
301319 99301319 1001 86380 86390 1
301179 99301179 1001 86380 86390 1
301335 99301335 1001 86380 86390 1
301053 99301053 1001 86380 86390 1
301031 99301031 1001 86380 86390 1
301062 99301062 1001 86380 86390 1
301652 99301652 1001 86380 86390 1
302284 99302284 1001 86380 86390 1
302313 99302313 1001 86380 86390 1
302059 99302059 1001 86380 86390 1
302166 99302166 1001 86380 86390 1
301916 99301916 1001 86380 86390 1
301777 99301777 1001 86380 86390 1
301858 99301858 1001 86380 86390 1
302481 99302481 1001 86380 86390 1
302882 99302882 1001 86380 86390 1
302753 99302753 1001 86380 86390 1
303254 99303254 1001 86380 86390 1
303951 99303951 1001 86380 86390 1
303952 99303952 1001 86380 86390 1
303727 99303727 1001 86380 86390 1
303506 99303506 1001 86380 86390 1
304144 99304144 1001 86380 86390 1
304564 99304564 1001 86380 86390 1
304513 99304513 1001 86380 86390 1
304620 99304620 1001 86380 86390 1
304299 99304299 1001 86380 86390 1
304875 99304875 1001 86380 86390 1
500051 99500051 1001 86380 86390 1
500124 99500124 1001 86380 86390 1
501608 99501608 1001 86380 86390 1
501614 99501614 1001 86380 86390 1
501597 99501597 1001 86380 86390 1
501319 99501319 1001 86380 86390 1
501257 99501257 1001 86380 86390 1
501328 99501328 1001 86380 86390 1
501432 99501432 1001 86380 86390 1
501089 99501089 1001 86380 86390 1
501155 99501155 1001 86380 86390 1
501796 99501796 1001 86380 86390 1
501759 99501759 1001 86380 86390 1
501700 99501700 1001 86380 86390 1
502369 99502369 1001 86380 86390 1
502308 99502308 1001 86380 86390 1
502460 99502460 1001 86380 86390 1
502310 99502310 1001 86380 86390 1
501860 99501860 1001 86380 86390 1
501956 99501956 1001 86380 86390 1
502631 99502631 1001 86380 86390 1
502571 99502571 1001 86380 86390 1
502640 99502640 1001 86380 86390 1
502473 99502473 1001 86380 86390 1
503222 99503222 1001 86380 86390 1
503235 99503235 1001 86380 86390 1
502952 99502952 1001 86380 86390 1
503056 99503056 1001 86380 86390 1
502832 99502832 1001 86380 86390 1
503367 99503367 1001 86380 86390 1
504030 99504030 1001 86380 86390 1
503961 99503961 1001 86380 86390 1
503728 99503728 1001 86380 86390 1
504161 99504161 1001 86380 86390 1
504202 99504202 1001 86380 86390 1
504771 99504771 1001 86380 86390 1
504486 99504486 1001 86380 86390 1
505586 99505586 1001 86380 86390 1
505588 99505588 1001 86380 86390 1
505409 99505409 1001 86380 86390 1
505425 99505425 1001 86380 86390 1
505452 99505452 1001 86380 86390 1
505215 99505215 1001 86380 86390 1
505155 99505155 1001 86380 86390 1
505795 99505795 1001 86380 86390 1
506234 99506234 1001 86380 86390 1
506117 99506117 1001 86380 86390 1
506066 99506066 1001 86380 86390 1
506727 99506727 1001 86380 86390 1
507271 99507271 1001 86380 86390 1
506893 99506893 1001 86380 86390 1
506855 99506855 1001 86380 86390 1
506843 99506843 1001 86380 86390 1
507603 99507603 1001 86380 86390 1
507494 99507494 1001 86380 86390 1
508068 99508068 1001 86380 86390 1
508094 99508094 1001 86380 86390 1
508218 99508218 1001 86380 86390 1
508175 99508175 1001 86380 86390 1
508224 99508224 1001 86380 86390 1
508140 99508140 1001 86380 86390 1
507998 99507998 1001 86380 86390 1
507856 99507856 1001 86380 86390 1
507762 99507762 1001 86380 86390 1
507779 99507779 1001 86380 86390 1
508342 99508342 1001 86380 86390 1
508994 99508994 1001 86380 86390 1
508637 99508637 1001 86380 86390 1
508525 99508525 1001 86380 86390 1
508513 99508513 1001 86380 86390 1
509167 99509167 1001 86380 86390 1
509173 99509173 1001 86380 86390 1
509737 99509737 1001 86380 86390 1
509781 99509781 1001 86380 86390 1
509539 99509539 1001 86380 86390 1
509644 99509644 1001 86380 86390 1
509575 99509575 1001 86380 86390 1
509668 99509668 1001 86380 86390 1
509430 99509430 1001 86380 86390 1
509969 99509969 1001 86380 86390 1
510669 99510669 1001 86380 86390 1
510670 99510670 1001 86380 86390 1
510453 99510453 1001 86380 86390 1
510818 99510818 1001 86380 86390 1
510740 99510740 1001 86380 86390 1
511319 99511319 1001 86380 86390 1
511066 99511066 1001 86380 86390 1
510978 99510978 1001 86380 86390 1
511071 99511071 1001 86380 86390 1
511137 99511137 1001 86380 86390 1
511745 99511745 1001 86380 86390 1
511655 99511655 1001 86380 86390 1
511605 99511605 1001 86380 86390 1
512212 99512212 1001 86380 86390 1
512378 99512378 1001 86380 86390 1
512346 99512346 1001 86380 86390 1
512203 99512203 1001 86380 86390 1
512069 99512069 1001 86380 86390 1
512121 99512121 1001 86380 86390 1
511847 99511847 1001 86380 86390 1
513032 99513032 1001 86380 86390 1
513062 99513062 1001 86380 86390 1
512755 99512755 1001 86380 86390 1
512769 99512769 1001 86380 86390 1
513955 99513955 1001 86380 86390 1
513996 99513996 1001 86380 86390 1
513832 99513832 1001 86380 86390 1
513987 99513987 1001 86380 86390 1
513860 99513860 1001 86380 86390 1
513494 99513494 1001 86380 86390 1
513495 99513495 1001 86380 86390 1
513586 99513586 1001 86380 86390 1
513471 99513471 1001 86380 86390 1
513498 99513498 1001 86380 86390 1
514201 99514201 1001 86380 86390 1
514181 99514181 1001 86380 86390 1
514760 99514760 1001 86380 86390 1
514454 99514454 1001 86380 86390 1
514417 99514417 1001 86380 86390 1
514418 99514418 1001 86380 86390 1
514280 99514280 1001 86380 86390 1
514377 99514377 1001 86380 86390 1
514946 99514946 1001 86380 86390 1
515500 99515500 1001 86380 86390 1
515284 99515284 1001 86380 86390 1
515308 99515308 1001 86380 86390 1
515184 99515184 1001 86380 86390 1
515177 99515177 1001 86380 86390 1
515823 99515823 1001 86380 86390 1
516445 99516445 1001 86380 86390 1
516349 99516349 1001 86380 86390 1
516291 99516291 1001 86380 86390 1
516254 99516254 1001 86380 86390 1
516113 99516113 1001 86380 86390 1
516223 99516223 1001 86380 86390 1
515941 99515941 1001 86380 86390 1
516064 99516064 1001 86380 86390 1
517274 99517274 1001 86380 86390 1
517306 99517306 1001 86380 86390 1
517308 99517308 1001 86380 86390 1
517082 99517082 1001 86380 86390 1
517018 99517018 1001 86380 86390 1
516730 99516730 1001 86380 86390 1
516835 99516835 1001 86380 86390 1
516733 99516733 1001 86380 86390 1
516895 99516895 1001 86380 86390 1
517411 99517411 1001 86380 86390 1
517467 99517467 1001 86380 86390 1
517460 99517460 1001 86380 86390 1
518012 99518012 1001 86380 86390 1
518053 99518053 1001 86380 86390 1
517965 99517965 1001 86380 86390 1
517859 99517859 1001 86380 86390 1
518334 99518334 1001 86380 86390 1
518980 99518980 1001 86380 86390 1
518757 99518757 1001 86380 86390 1
518628 99518628 1001 86380 86390 1
518772 99518772 1001 86380 86390 1
518593 99518593 1001 86380 86390 1
518541 99518541 1001 86380 86390 1
518517 99518517 1001 86380 86390 1
518390 99518390 1001 86380 86390 1
519153 99519153 1001 86380 86390 1
519139 99519139 1001 86380 86390 1
519785 99519785 1001 86380 86390 1
519521 99519521 1001 86380 86390 1
519476 99519476 1001 86380 86390 1
519316 99519316 1001 86380 86390 1
520005 99520005 1001 86380 86390 1
519839 99519839 1001 86380 86390 1
519878 99519878 1001 86380 86390 1
520000 99520000 1001 86380 86390 1
520390 99520390 1001 86380 86390 1
520033 99520033 1001 86380 86390 1
520049 99520049 1001 86380 86390 1
520218 99520218 1001 86380 86390 1
520720 99520720 1001 86380 86390 1
520760 99520760 1001 86380 86390 1
520722 99520722 1001 86380 86390 1
521416 99521416 1001 86380 86390 1
521381 99521381 1001 86380 86390 1
521333 99521333 1001 86380 86390 1
521424 99521424 1001 86380 86390 1
521458 99521458 1001 86380 86390 1
521201 99521201 1001 86380 86390 1
521086 99521086 1001 86380 86390 1
521125 99521125 1001 86380 86390 1
520897 99520897 1001 86380 86390 1
520964 99520964 1001 86380 86390 1
521614 99521614 1001 86380 86390 1
521882 99521882 1001 86380 86390 1
522083 99522083 1001 86380 86390 1
521856 99521856 1001 86380 86390 1
521702 99521702 1001 86380 86390 1
522481 99522481 1001 86380 86390 1
523003 99523003 1001 86380 86390 1
522881 99522881 1001 86380 86390 1
522523 99522523 1001 86380 86390 1
522544 99522544 1001 86380 86390 1
523323 99523323 1001 86380 86390 1
523199 99523199 1001 86380 86390 1
523177 99523177 1001 86380 86390 1
523795 99523795 1001 86380 86390 1
523674 99523674 1001 86380 86390 1
523694 99523694 1001 86380 86390 1
523428 99523428 1001 86380 86390 1
524070 99524070 1001 86380 86390 1
524746 99524746 1001 86380 86390 1
524405 99524405 1001 86380 86390 1
524204 99524204 1001 86380 86390 1
524796 99524796 1001 86380 86390 1
524914 99524914 1001 86380 86390 1
524785 99524785 1001 86380 86390 1
524918 99524918 1001 86380 86390 1
525275 99525275 1001 86380 86390 1
525250 99525250 1001 86380 86390 1
525341 99525341 1001 86380 86390 1
525225 99525225 1001 86380 86390 1
525229 99525229 1001 86380 86390 1
525132 99525132 1001 86380 86390 1
525136 99525136 1001 86380 86390 1
525608 99525608 1001 86380 86390 1
525797 99525797 1001 86380 86390 1
525669 99525669 1001 86380 86390 1
526298 99526298 1001 86380 86390 1
525911 99525911 1001 86380 86390 1
525979 99525979 1001 86380 86390 1
525915 99525915 1001 86380 86390 1
526540 99526540 1001 86380 86390 1
526571 99526571 1001 86380 86390 1
526445 99526445 1001 86380 86390 1
527217 99527217 1001 86380 86390 1
527047 99527047 1001 86380 86390 1
527101 99527101 1001 86380 86390 1
527008 99527008 1001 86380 86390 1
526853 99526853 1001 86380 86390 1
526932 99526932 1001 86380 86390 1
526708 99526708 1001 86380 86390 1
527279 99527279 1001 86380 86390 1
527305 99527305 1001 86380 86390 1
528013 99528013 1001 86380 86390 1
528030 99528030 1001 86380 86390 1
527797 99527797 1001 86380 86390 1
527785 99527785 1001 86380 86390 1
527811 99527811 1001 86380 86390 1
527537 99527537 1001 86380 86390 1
527615 99527615 1001 86380 86390 1
527631 99527631 1001 86380 86390 1
527568 99527568 1001 86380 86390 1
527530 99527530 1001 86380 86390 1
528191 99528191 1001 86380 86390 1
528217 99528217 1001 86380 86390 1
528720 99528720 1001 86380 86390 1
528604 99528604 1001 86380 86390 1
528930 99528930 1001 86380 86390 1
529587 99529587 1001 86380 86390 1
529679 99529679 1001 86380 86390 1
529532 99529532 1001 86380 86390 1
529418 99529418 1001 86380 86390 1
529182 99529182 1001 86380 86390 1
529731 99529731 1001 86380 86390 1
530464 99530464 1001 86380 86390 1
530452 99530452 1001 86380 86390 1
530193 99530193 1001 86380 86390 1
530168 99530168 1001 86380 86390 1
530010 99530010 1001 86380 86390 1
530088 99530088 1001 86380 86390 1
530665 99530665 1001 86380 86390 1
531058 99531058 1001 86380 86390 1
531106 99531106 1001 86380 86390 1
531056 99531056 1001 86380 86390 1
530940 99530940 1001 86380 86390 1
531506 99531506 1001 86380 86390 1
531444 99531444 1001 86380 86390 1
531487 99531487 1001 86380 86390 1
532053 99532053 1001 86380 86390 1
532126 99532126 1001 86380 86390 1
531929 99531929 1001 86380 86390 1
531615 99531615 1001 86380 86390 1
531656 99531656 1001 86380 86390 1
532208 99532208 1001 86380 86390 1
532908 99532908 1001 86380 86390 1
532988 99532988 1001 86380 86390 1
532902 99532902 1001 86380 86390 1
532813 99532813 1001 86380 86390 1
532771 99532771 1001 86380 86390 1
532668 99532668 1001 86380 86390 1
532543 99532543 1001 86380 86390 1
533212 99533212 1001 86380 86390 1
533150 99533150 1001 86380 86390 1
533320 99533320 1001 86380 86390 1
533982 99533982 1001 86380 86390 1
534173 99534173 1001 86380 86390 1
534152 99534152 1001 86380 86390 1
534824 99534824 1001 86380 86390 1
535402 99535402 1001 86380 86390 1
535325 99535325 1001 86380 86390 1
535591 99535591 1001 86380 86390 1
536236 99536236 1001 86380 86390 1
536168 99536168 1001 86380 86390 1
536067 99536067 1001 86380 86390 1
536056 99536056 1001 86380 86390 1
536005 99536005 1001 86380 86390 1
535994 99535994 1001 86380 86390 1
536112 99536112 1001 86380 86390 1
535721 99535721 1001 86380 86390 1
535880 99535880 1001 86380 86390 1
536483 99536483 1001 86380 86390 1
537050 99537050 1001 86380 86390 1
536869 99536869 1001 86380 86390 1
536748 99536748 1001 86380 86390 1
536574 99536574 1001 86380 86390 1
536561 99536561 1001 86380 86390 1
536628 99536628 1001 86380 86390 1
536605 99536605 1001 86380 86390 1
537289 99537289 1001 86380 86390 1
537341 99537341 1001 86380 86390 1
537246 99537246 1001 86380 86390 1
537930 99537930 1001 86380 86390 1
537773 99537773 1001 86380 86390 1
537697 99537697 1001 86380 86390 1
537407 99537407 1001 86380 86390 1
537396 99537396 1001 86380 86390 1
537513 99537513 1001 86380 86390 1
537376 99537376 1001 86380 86390 1
538083 99538083 1001 86380 86390 1
538183 99538183 1001 86380 86390 1
538778 99538778 1001 86380 86390 1
538730 99538730 1001 86380 86390 1
538605 99538605 1001 86380 86390 1
538424 99538424 1001 86380 86390 1
538956 99538956 1001 86380 86390 1
539473 99539473 1001 86380 86390 1
539461 99539461 1001 86380 86390 1
539607 99539607 1001 86380 86390 1
539638 99539638 1001 86380 86390 1
539269 99539269 1001 86380 86390 1
539050 99539050 1001 86380 86390 1
539080 99539080 1001 86380 86390 1
539653 99539653 1001 86380 86390 1
540264 99540264 1001 86380 86390 1
539936 99539936 1001 86380 86390 1
539895 99539895 1001 86380 86390 1
540012 99540012 1001 86380 86390 1
540490 99540490 1001 86380 86390 1
541116 99541116 1001 86380 86390 1
541119 99541119 1001 86380 86390 1
541110 99541110 1001 86380 86390 1
541042 99541042 1001 86380 86390 1
540993 99540993 1001 86380 86390 1
540969 99540969 1001 86380 86390 1
541047 99541047 1001 86380 86390 1
540892 99540892 1001 86380 86390 1
540696 99540696 1001 86380 86390 1
541428 99541428 1001 86380 86390 1
541875 99541875 1001 86380 86390 1
542250 99542250 1001 86380 86390 1
542423 99542423 1001 86380 86390 1
543095 99543095 1001 86380 86390 1
543547 99543547 1001 86380 86390 1
543366 99543366 1001 86380 86390 1
544215 99544215 1001 86380 86390 1
544362 99544362 1001 86380 86390 1
544652 99544652 1001 86380 86390 1
544630 99544630 1001 86380 86390 1
500498 1211 1002 38616 47601 1
400614 99400614 1001 86380 86390 1
401119 99401119 1001 86380 86390 1
401246 99401246 1001 86380 86390 1
401812 99401812 1001 86380 86390 1
402285 99402285 1001 86380 86390 1
402492 99402492 1001 86380 86390 1
403356 99403356 1001 86380 86390 1
403561 99403561 1001 86380 86390 1
403762 99403762 1001 86380 86390 1
403744 99403744 1001 86380 86390 1
404028 99404028 1001 86380 86390 1
404735 99404735 1001 86380 86390 1
405057 99405057 1001 86380 86390 1
405423 99405423 1001 86380 86390 1
405775 99405775 1001 86380 86390 1
405845 99405845 1001 86380 86390 1
405941 99405941 1001 86380 86390 1
406145 99406145 1001 86380 86390 1
406421 99406421 1001 86380 86390 1
406395 99406395 1001 86380 86390 1
406736 99406736 1001 86380 86390 1
407017 99407017 1001 86380 86390 1
407540 99407540 1001 86380 86390 1
407707 99407707 1001 86380 86390 1
407898 99407898 1001 86380 86390 1
408086 99408086 1001 86380 86390 1
408210 99408210 1001 86380 86390 1
408157 99408157 1001 86380 86390 1
408100 99408100 1001 86380 86390 1
408446 99408446 1001 86380 86390 1
408842 99408842 1001 86380 86390 1
409729 99409729 1001 86380 86390 1
410587 99410587 1001 86380 86390 1
411485 99411485 1001 86380 86390 1
411661 99411661 1001 86380 86390 1
412083 99412083 1001 86380 86390 1
412393 99412393 1001 86380 86390 1
412469 99412469 1001 86380 86390 1
412412 99412412 1001 86380 86390 1
413618 99413618 1001 86380 86390 1
413303 99413303 1001 86380 86390 1
413289 99413289 1001 86380 86390 1
413193 99413193 1001 86380 86390 1
412821 99412821 1001 86380 86390 1
412583 99412583 1001 86380 86390 1
413956 99413956 1001 86380 86390 1
414696 99414696 1001 86380 86390 1
414382 99414382 1001 86380 86390 1
415699 99415699 1001 86380 86390 1
415630 99415630 1001 86380 86390 1
416950 99416950 1001 86380 86390 1
416686 99416686 1001 86380 86390 1
416687 99416687 1001 86380 86390 1
416237 99416237 1001 86380 86390 1
415918 99415918 1001 86380 86390 1
417289 99417289 1001 86380 86390 1
418107 99418107 1001 86380 86390 1
418043 99418043 1001 86380 86390 1
418126 99418126 1001 86380 86390 1
417677 99417677 1001 86380 86390 1
418008 99418008 1001 86380 86390 1
418994 99418994 1001 86380 86390 1
418897 99418897 1001 86380 86390 1
420238 99420238 1001 86380 86390 1
420076 99420076 1001 86380 86390 1
420126 99420126 1001 86380 86390 1
420070 99420070 1001 86380 86390 1
419725 99419725 1001 86380 86390 1
420054 99420054 1001 86380 86390 1
420781 99420781 1001 86380 86390 1
420826 99420826 1001 86380 86390 1
420704 99420704 1001 86380 86390 1
421878 99421878 1001 86380 86390 1
421484 99421484 1001 86380 86390 1
421577 99421577 1001 86380 86390 1
421302 99421302 1001 86380 86390 1
420906 99420906 1001 86380 86390 1
423468 99423468 1001 86380 86390 1
423422 99423422 1001 86380 86390 1
423159 99423159 1001 86380 86390 1
423047 99423047 1001 86380 86390 1
423121 99423121 1001 86380 86390 1
422907 99422907 1001 86380 86390 1
422716 99422716 1001 86380 86390 1
423995 99423995 1001 86380 86390 1
425056 99425056 1001 86380 86390 1
425041 99425041 1001 86380 86390 1
425070 99425070 1001 86380 86390 1
424722 99424722 1001 86380 86390 1
425670 99425670 1001 86380 86390 1
426931 99426931 1001 86380 86390 1
426780 99426780 1001 86380 86390 1
426422 99426422 1001 86380 86390 1
426351 99426351 1001 86380 86390 1
426409 99426409 1001 86380 86390 1
427488 99427488 1001 86380 86390 1
427337 99427337 1001 86380 86390 1
428441 99428441 1001 86380 86390 1
428552 99428552 1001 86380 86390 1
428009 99428009 1001 86380 86390 1
428223 99428223 1001 86380 86390 1
427576 99427576 1001 86380 86390 1
427584 99427584 1001 86380 86390 1
430131 99430131 1001 86380 86390 1
429957 99429957 1001 86380 86390 1
429791 99429791 1001 86380 86390 1
429520 99429520 1001 86380 86390 1
429203 99429203 1001 86380 86390 1
429490 99429490 1001 86380 86390 1
430785 99430785 1001 86380 86390 1
431738 99431738 1001 86380 86390 1
431820 99431820 1001 86380 86390 1
431903 99431903 1001 86380 86390 1
431439 99431439 1001 86380 86390 1
431027 99431027 1001 86380 86390 1
430849 99430849 1001 86380 86390 1
433363 99433363 1001 86380 86390 1
433491 99433491 1001 86380 86390 1
433076 99433076 1001 86380 86390 1
432734 99432734 1001 86380 86390 1
433918 99433918 1001 86380 86390 1
435367 99435367 1001 86380 86390 1
435174 99435174 1001 86380 86390 1
434520 99434520 1001 86380 86390 1
435891 99435891 1001 86380 86390 1
435826 99435826 1001 86380 86390 1
437081 99437081 1001 86380 86390 1
436824 99436824 1001 86380 86390 1
436710 99436710 1001 86380 86390 1
435988 99435988 1001 86380 86390 1
300072 99300072 1001 86380 86390 1
300060 99300060 1001 86380 86390 1
300013 99300013 1001 86380 86390 1
300354 99300354 1001 86380 86390 1
300224 99300224 1001 86380 86390 1
300294 99300294 1001 86380 86390 1
300192 99300192 1001 86380 86390 1
300874 99300874 1001 86380 86390 1
301429 99301429 1001 86380 86390 1
301224 99301224 1001 86380 86390 1
301320 99301320 1001 86380 86390 1
301003 99301003 1001 86380 86390 1
301573 99301573 1001 86380 86390 1
301628 99301628 1001 86380 86390 1
301667 99301667 1001 86380 86390 1
302041 99302041 1001 86380 86390 1
302472 99302472 1001 86380 86390 1
302475 99302475 1001 86380 86390 1
302986 99302986 1001 86380 86390 1
302694 99302694 1001 86380 86390 1
303258 99303258 1001 86380 86390 1
303318 99303318 1001 86380 86390 1
303395 99303395 1001 86380 86390 1
303358 99303358 1001 86380 86390 1
303852 99303852 1001 86380 86390 1
303853 99303853 1001 86380 86390 1
303961 99303961 1001 86380 86390 1
303974 99303974 1001 86380 86390 1
303735 99303735 1001 86380 86390 1
303510 99303510 1001 86380 86390 1
304110 99304110 1001 86380 86390 1
304115 99304115 1001 86380 86390 1
304103 99304103 1001 86380 86390 1
304221 99304221 1001 86380 86390 1
304653 99304653 1001 86380 86390 1
304489 99304489 1001 86380 86390 1
304446 99304446 1001 86380 86390 1
305028 99305028 1001 86380 86390 1
305004 99305004 1001 86380 86390 1
305669 99305669 1001 86380 86390 1
305418 99305418 1001 86380 86390 1
500507 99500507 1001 86380 86390 1
500576 99500576 1001 86380 86390 1
501004 99501004 1001 86380 86390 1
501001 99501001 1001 86380 86390 1
501576 99501576 1001 86380 86390 1
501305 99501305 1001 86380 86390 1
501415 99501415 1001 86380 86390 1
501351 99501351 1001 86380 86390 1
501046 99501046 1001 86380 86390 1
501159 99501159 1001 86380 86390 1
501667 99501667 1001 86380 86390 1
502330 99502330 1001 86380 86390 1
502444 99502444 1001 86380 86390 1
502396 99502396 1001 86380 86390 1
502078 99502078 1001 86380 86390 1
502235 99502235 1001 86380 86390 1
502055 99502055 1001 86380 86390 1
502025 99502025 1001 86380 86390 1
502646 99502646 1001 86380 86390 1
502583 99502583 1001 86380 86390 1
502494 99502494 1001 86380 86390 1
502500 99502500 1001 86380 86390 1
502526 99502526 1001 86380 86390 1
503272 99503272 1001 86380 86390 1
502965 99502965 1001 86380 86390 1
502889 99502889 1001 86380 86390 1
502791 99502791 1001 86380 86390 1
503333 99503333 1001 86380 86390 1
504099 99504099 1001 86380 86390 1
503875 99503875 1001 86380 86390 1
503747 99503747 1001 86380 86390 1
503576 99503576 1001 86380 86390 1
503683 99503683 1001 86380 86390 1
503689 99503689 1001 86380 86390 1
504755 99504755 1001 86380 86390 1
505135 99505135 1001 86380 86390 1
505106 99505106 1001 86380 86390 1
505134 99505134 1001 86380 86390 1
505570 99505570 1001 86380 86390 1
505497 99505497 1001 86380 86390 1
505824 99505824 1001 86380 86390 1
505954 99505954 1001 86380 86390 1
505865 99505865 1001 86380 86390 1
506430 99506430 1001 86380 86390 1
506564 99506564 1001 86380 86390 1
506182 99506182 1001 86380 86390 1
506644 99506644 1001 86380 86390 1
507362 99507362 1001 86380 86390 1
506998 99506998 1001 86380 86390 1
506888 99506888 1001 86380 86390 1
506865 99506865 1001 86380 86390 1
508176 99508176 1001 86380 86390 1
508012 99508012 1001 86380 86390 1
507681 99507681 1001 86380 86390 1
507768 99507768 1001 86380 86390 1
508251 99508251 1001 86380 86390 1
508307 99508307 1001 86380 86390 1
508922 99508922 1001 86380 86390 1
508843 99508843 1001 86380 86390 1
508857 99508857 1001 86380 86390 1
508493 99508493 1001 86380 86390 1
508645 99508645 1001 86380 86390 1
509126 99509126 1001 86380 86390 1
509166 99509166 1001 86380 86390 1
509121 99509121 1001 86380 86390 1
509082 99509082 1001 86380 86390 1
509871 99509871 1001 86380 86390 1
509631 99509631 1001 86380 86390 1
509305 99509305 1001 86380 86390 1
509314 99509314 1001 86380 86390 1
509938 99509938 1001 86380 86390 1
510693 99510693 1001 86380 86390 1
510678 99510678 1001 86380 86390 1
510618 99510618 1001 86380 86390 1
510632 99510632 1001 86380 86390 1
510381 99510381 1001 86380 86390 1
510396 99510396 1001 86380 86390 1
510409 99510409 1001 86380 86390 1
510324 99510324 1001 86380 86390 1
510142 99510142 1001 86380 86390 1
510310 99510310 1001 86380 86390 1
511440 99511440 1001 86380 86390 1
511324 99511324 1001 86380 86390 1
510965 99510965 1001 86380 86390 1
510939 99510939 1001 86380 86390 1
511748 99511748 1001 86380 86390 1
511610 99511610 1001 86380 86390 1
511558 99511558 1001 86380 86390 1
512183 99512183 1001 86380 86390 1
511991 99511991 1001 86380 86390 1
511808 99511808 1001 86380 86390 1
512446 99512446 1001 86380 86390 1
512462 99512462 1001 86380 86390 1
512464 99512464 1001 86380 86390 1
512799 99512799 1001 86380 86390 1
512895 99512895 1001 86380 86390 1
512647 99512647 1001 86380 86390 1
513207 99513207 1001 86380 86390 1
513742 99513742 1001 86380 86390 1
514087 99514087 1001 86380 86390 1
514666 99514666 1001 86380 86390 1
514787 99514787 1001 86380 86390 1
514661 99514661 1001 86380 86390 1
514635 99514635 1001 86380 86390 1
514291 99514291 1001 86380 86390 1
514954 99514954 1001 86380 86390 1
515683 99515683 1001 86380 86390 1
515635 99515635 1001 86380 86390 1
515101 99515101 1001 86380 86390 1
515078 99515078 1001 86380 86390 1
515784 99515784 1001 86380 86390 1
515777 99515777 1001 86380 86390 1
516137 99516137 1001 86380 86390 1
516215 99516215 1001 86380 86390 1
516259 99516259 1001 86380 86390 1
516210 99516210 1001 86380 86390 1
517261 99517261 1001 86380 86390 1
517305 99517305 1001 86380 86390 1
517309 99517309 1001 86380 86390 1
517015 99517015 1001 86380 86390 1
516978 99516978 1001 86380 86390 1
517022 99517022 1001 86380 86390 1
516725 99516725 1001 86380 86390 1
517432 99517432 1001 86380 86390 1
518133 99518133 1001 86380 86390 1
518105 99518105 1001 86380 86390 1
518029 99518029 1001 86380 86390 1
517802 99517802 1001 86380 86390 1
517819 99517819 1001 86380 86390 1
517838 99517838 1001 86380 86390 1
517625 99517625 1001 86380 86390 1
517702 99517702 1001 86380 86390 1
517589 99517589 1001 86380 86390 1
518278 99518278 1001 86380 86390 1
518271 99518271 1001 86380 86390 1
518285 99518285 1001 86380 86390 1
518812 99518812 1001 86380 86390 1
518962 99518962 1001 86380 86390 1
518907 99518907 1001 86380 86390 1
518934 99518934 1001 86380 86390 1
518682 99518682 1001 86380 86390 1
518509 99518509 1001 86380 86390 1
518484 99518484 1001 86380 86390 1
518425 99518425 1001 86380 86390 1
519102 99519102 1001 86380 86390 1
519103 99519103 1001 86380 86390 1
519006 99519006 1001 86380 86390 1
519506 99519506 1001 86380 86390 1
519273 99519273 1001 86380 86390 1
519241 99519241 1001 86380 86390 1
519817 99519817 1001 86380 86390 1
519834 99519834 1001 86380 86390 1
520604 99520604 1001 86380 86390 1
520439 99520439 1001 86380 86390 1
520573 99520573 1001 86380 86390 1
520311 99520311 1001 86380 86390 1
520273 99520273 1001 86380 86390 1
520069 99520069 1001 86380 86390 1
520792 99520792 1001 86380 86390 1
521298 99521298 1001 86380 86390 1
521287 99521287 1001 86380 86390 1
521301 99521301 1001 86380 86390 1
521354 99521354 1001 86380 86390 1
521462 99521462 1001 86380 86390 1
521146 99521146 1001 86380 86390 1
521087 99521087 1001 86380 86390 1
520937 99520937 1001 86380 86390 1
520929 99520929 1001 86380 86390 1
520906 99520906 1001 86380 86390 1
521493 99521493 1001 86380 86390 1
521588 99521588 1001 86380 86390 1
522268 99522268 1001 86380 86390 1
522104 99522104 1001 86380 86390 1
522037 99522037 1001 86380 86390 1
521900 99521900 1001 86380 86390 1
521685 99521685 1001 86380 86390 1
522319 99522319 1001 86380 86390 1
522692 99522692 1001 86380 86390 1
522656 99522656 1001 86380 86390 1
523271 99523271 1001 86380 86390 1
523277 99523277 1001 86380 86390 1
523214 99523214 1001 86380 86390 1
523163 99523163 1001 86380 86390 1
523851 99523851 1001 86380 86390 1
523584 99523584 1001 86380 86390 1
523681 99523681 1001 86380 86390 1
523394 99523394 1001 86380 86390 1
523424 99523424 1001 86380 86390 1
523478 99523478 1001 86380 86390 1
523954 99523954 1001 86380 86390 1
524124 99524124 1001 86380 86390 1
524112 99524112 1001 86380 86390 1
524012 99524012 1001 86380 86390 1
524065 99524065 1001 86380 86390 1
524093 99524093 1001 86380 86390 1
523978 99523978 1001 86380 86390 1
524082 99524082 1001 86380 86390 1
524669 99524669 1001 86380 86390 1
524356 99524356 1001 86380 86390 1
525536 99525536 1001 86380 86390 1
525410 99525410 1001 86380 86390 1
525263 99525263 1001 86380 86390 1
525213 99525213 1001 86380 86390 1
525108 99525108 1001 86380 86390 1
525667 99525667 1001 86380 86390 1
525784 99525784 1001 86380 86390 1
526336 99526336 1001 86380 86390 1
526117 99526117 1001 86380 86390 1
525958 99525958 1001 86380 86390 1
525858 99525858 1001 86380 86390 1
525977 99525977 1001 86380 86390 1
525850 99525850 1001 86380 86390 1
525982 99525982 1001 86380 86390 1
526435 99526435 1001 86380 86390 1
527120 99527120 1001 86380 86390 1
527160 99527160 1001 86380 86390 1
526940 99526940 1001 86380 86390 1
526977 99526977 1001 86380 86390 1
526749 99526749 1001 86380 86390 1
526782 99526782 1001 86380 86390 1
527375 99527375 1001 86380 86390 1
527311 99527311 1001 86380 86390 1
527431 99527431 1001 86380 86390 1
527280 99527280 1001 86380 86390 1
527294 99527294 1001 86380 86390 1
528074 99528074 1001 86380 86390 1
528055 99528055 1001 86380 86390 1
527853 99527853 1001 86380 86390 1
527608 99527608 1001 86380 86390 1
528164 99528164 1001 86380 86390 1
528809 99528809 1001 86380 86390 1
529721 99529721 1001 86380 86390 1
529472 99529472 1001 86380 86390 1
529461 99529461 1001 86380 86390 1
529386 99529386 1001 86380 86390 1
529430 99529430 1001 86380 86390 1
529154 99529154 1001 86380 86390 1
529818 99529818 1001 86380 86390 1
530495 99530495 1001 86380 86390 1
530460 99530460 1001 86380 86390 1
530038 99530038 1001 86380 86390 1
529949 99529949 1001 86380 86390 1
530058 99530058 1001 86380 86390 1
530708 99530708 1001 86380 86390 1
531306 99531306 1001 86380 86390 1
531063 99531063 1001 86380 86390 1
531541 99531541 1001 86380 86390 1
531543 99531543 1001 86380 86390 1
531582 99531582 1001 86380 86390 1
532134 99532134 1001 86380 86390 1
531882 99531882 1001 86380 86390 1
531651 99531651 1001 86380 86390 1
531782 99531782 1001 86380 86390 1
531667 99531667 1001 86380 86390 1
531722 99531722 1001 86380 86390 1
531622 99531622 1001 86380 86390 1
532331 99532331 1001 86380 86390 1
533003 99533003 1001 86380 86390 1
532869 99532869 1001 86380 86390 1
532844 99532844 1001 86380 86390 1
533018 99533018 1001 86380 86390 1
533093 99533093 1001 86380 86390 1
533236 99533236 1001 86380 86390 1
533069 99533069 1001 86380 86390 1
533112 99533112 1001 86380 86390 1
533178 99533178 1001 86380 86390 1
533204 99533204 1001 86380 86390 1
533103 99533103 1001 86380 86390 1
533052 99533052 1001 86380 86390 1
533768 99533768 1001 86380 86390 1
533802 99533802 1001 86380 86390 1
533526 99533526 1001 86380 86390 1
533468 99533468 1001 86380 86390 1
533279 99533279 1001 86380 86390 1
533411 99533411 1001 86380 86390 1
533364 99533364 1001 86380 86390 1
533927 99533927 1001 86380 86390 1
534485 99534485 1001 86380 86390 1
534619 99534619 1001 86380 86390 1
534325 99534325 1001 86380 86390 1
534345 99534345 1001 86380 86390 1
534070 99534070 1001 86380 86390 1
534175 99534175 1001 86380 86390 1
535338 99535338 1001 86380 86390 1
535456 99535456 1001 86380 86390 1
535118 99535118 1001 86380 86390 1
535008 99535008 1001 86380 86390 1
534898 99534898 1001 86380 86390 1
534976 99534976 1001 86380 86390 1
535529 99535529 1001 86380 86390 1
535620 99535620 1001 86380 86390 1
536152 99536152 1001 86380 86390 1
535872 99535872 1001 86380 86390 1
535778 99535778 1001 86380 86390 1
536413 99536413 1001 86380 86390 1
536431 99536431 1001 86380 86390 1
537107 99537107 1001 86380 86390 1
537121 99537121 1001 86380 86390 1
536567 99536567 1001 86380 86390 1
536688 99536688 1001 86380 86390 1
537983 99537983 1001 86380 86390 1
537774 99537774 1001 86380 86390 1
538010 99538010 1001 86380 86390 1
538076 99538076 1001 86380 86390 1
538693 99538693 1001 86380 86390 1
538474 99538474 1001 86380 86390 1
538863 99538863 1001 86380 86390 1
538955 99538955 1001 86380 86390 1
538981 99538981 1001 86380 86390 1
538843 99538843 1001 86380 86390 1
538888 99538888 1001 86380 86390 1
539456 99539456 1001 86380 86390 1
539309 99539309 1001 86380 86390 1
539404 99539404 1001 86380 86390 1
539214 99539214 1001 86380 86390 1
539178 99539178 1001 86380 86390 1
539651 99539651 1001 86380 86390 1
540366 99540366 1001 86380 86390 1
540397 99540397 1001 86380 86390 1
540359 99540359 1001 86380 86390 1
540251 99540251 1001 86380 86390 1
540243 99540243 1001 86380 86390 1
539968 99539968 1001 86380 86390 1
539920 99539920 1001 86380 86390 1
540037 99540037 1001 86380 86390 1
539961 99539961 1001 86380 86390 1
540594 99540594 1001 86380 86390 1
540549 99540549 1001 86380 86390 1
541117 99541117 1001 86380 86390 1
540750 99540750 1001 86380 86390 1
541421 99541421 1001 86380 86390 1
541440 99541440 1001 86380 86390 1
541878 99541878 1001 86380 86390 1
541765 99541765 1001 86380 86390 1
541718 99541718 1001 86380 86390 1
541605 99541605 1001 86380 86390 1
541606 99541606 1001 86380 86390 1
541570 99541570 1001 86380 86390 1
542257 99542257 1001 86380 86390 1
542886 99542886 1001 86380 86390 1
542785 99542785 1001 86380 86390 1
542652 99542652 1001 86380 86390 1
542608 99542608 1001 86380 86390 1
543064 99543064 1001 86380 86390 1
543026 99543026 1001 86380 86390 1
542962 99542962 1001 86380 86390 1
543004 99543004 1001 86380 86390 1
543069 99543069 1001 86380 86390 1
543070 99543070 1001 86380 86390 1
543096 99543096 1001 86380 86390 1
543771 99543771 1001 86380 86390 1
543686 99543686 1001 86380 86390 1
543585 99543585 1001 86380 86390 1
543414 99543414 1001 86380 86390 1
543544 99543544 1001 86380 86390 1
543430 99543430 1001 86380 86390 1
543152 99543152 1001 86380 86390 1
543207 99543207 1001 86380 86390 1
544576 99544576 1001 86380 86390 1
544477 99544477 1001 86380 86390 1
544034 99544034 1001 86380 86390 1
544088 99544088 1001 86380 86390 1
544051 99544051 1001 86380 86390 1
544635 99544635 1001 86380 86390 1
400033 99400033 1001 86380 86390 1
400153 99400153 1001 86380 86390 1
400155 99400155 1001 86380 86390 1
400348 99400348 1001 86380 86390 1
400928 99400928 1001 86380 86390 1
400722 99400722 1001 86380 86390 1
401669 99401669 1001 86380 86390 1
402112 99402112 1001 86380 86390 1
402386 99402386 1001 86380 86390 1
402710 99402710 1001 86380 86390 1
402842 99402842 1001 86380 86390 1
403146 99403146 1001 86380 86390 1
403251 99403251 1001 86380 86390 1
403269 99403269 1001 86380 86390 1
403438 99403438 1001 86380 86390 1
403604 99403604 1001 86380 86390 1
403937 99403937 1001 86380 86390 1
404217 99404217 1001 86380 86390 1
404702 99404702 1001 86380 86390 1
404760 99404760 1001 86380 86390 1
405050 99405050 1001 86380 86390 1
405144 99405144 1001 86380 86390 1
405117 99405117 1001 86380 86390 1
405199 99405199 1001 86380 86390 1
405311 99405311 1001 86380 86390 1
405361 99405361 1001 86380 86390 1
405476 99405476 1001 86380 86390 1
406065 99406065 1001 86380 86390 1
406111 99406111 1001 86380 86390 1
406313 99406313 1001 86380 86390 1
406553 99406553 1001 86380 86390 1
406918 99406918 1001 86380 86390 1
407392 99407392 1001 86380 86390 1
407615 99407615 1001 86380 86390 1
407776 99407776 1001 86380 86390 1
407782 99407782 1001 86380 86390 1
407768 99407768 1001 86380 86390 1
408119 99408119 1001 86380 86390 1
408353 99408353 1001 86380 86390 1
408601 99408601 1001 86380 86390 1
408569 99408569 1001 86380 86390 1
408703 99408703 1001 86380 86390 1
408869 99408869 1001 86380 86390 1
409685 99409685 1001 86380 86390 1
409990 99409990 1001 86380 86390 1
410254 99410254 1001 86380 86390 1
410380 99410380 1001 86380 86390 1
410514 99410514 1001 86380 86390 1
410571 99410571 1001 86380 86390 1
410858 99410858 1001 86380 86390 1
411023 99411023 1001 86380 86390 1
411044 99411044 1001 86380 86390 1
411370 99411370 1001 86380 86390 1
411520 99411520 1001 86380 86390 1
411567 99411567 1001 86380 86390 1
411672 99411672 1001 86380 86390 1
411894 99411894 1001 86380 86390 1
412157 99412157 1001 86380 86390 1
412188 99412188 1001 86380 86390 1
412424 99412424 1001 86380 86390 1
412288 99412288 1001 86380 86390 1
413485 99413485 1001 86380 86390 1
413875 99413875 1001 86380 86390 1
414068 99414068 1001 86380 86390 1
413720 99413720 1001 86380 86390 1
414277 99414277 1001 86380 86390 1
414366 99414366 1001 86380 86390 1
415385 99415385 1001 86380 86390 1
415566 99415566 1001 86380 86390 1
416148 99416148 1001 86380 86390 1
415908 99415908 1001 86380 86390 1
415723 99415723 1001 86380 86390 1
417093 99417093 1001 86380 86390 1
417484 99417484 1001 86380 86390 1
417441 99417441 1001 86380 86390 1
418609 99418609 1001 86380 86390 1
418688 99418688 1001 86380 86390 1
418859 99418859 1001 86380 86390 1
419913 99419913 1001 86380 86390 1
419678 99419678 1001 86380 86390 1
420044 99420044 1001 86380 86390 1
419683 99419683 1001 86380 86390 1
419877 99419877 1001 86380 86390 1
420003 99420003 1001 86380 86390 1
419479 99419479 1001 86380 86390 1
420809 99420809 1001 86380 86390 1
420680 99420680 1001 86380 86390 1
421431 99421431 1001 86380 86390 1
421505 99421505 1001 86380 86390 1
421486 99421486 1001 86380 86390 1
421160 99421160 1001 86380 86390 1
420939 99420939 1001 86380 86390 1
422435 99422435 1001 86380 86390 1
422250 99422250 1001 86380 86390 1
423456 99423456 1001 86380 86390 1
423136 99423136 1001 86380 86390 1
423102 99423102 1001 86380 86390 1
423884 99423884 1001 86380 86390 1
423803 99423803 1001 86380 86390 1
425286 99425286 1001 86380 86390 1
425313 99425313 1001 86380 86390 1
425264 99425264 1001 86380 86390 1
424998 99424998 1001 86380 86390 1
424812 99424812 1001 86380 86390 1
424348 99424348 1001 86380 86390 1
424477 99424477 1001 86380 86390 1
425587 99425587 1001 86380 86390 1
427039 99427039 1001 86380 86390 1
426583 99426583 1001 86380 86390 1
426498 99426498 1001 86380 86390 1
426096 99426096 1001 86380 86390 1
426073 99426073 1001 86380 86390 1
426255 99426255 1001 86380 86390 1
426129 99426129 1001 86380 86390 1
425878 99425878 1001 86380 86390 1
428354 99428354 1001 86380 86390 1
427958 99427958 1001 86380 86390 1
429090 99429090 1001 86380 86390 1
429934 99429934 1001 86380 86390 1
429863 99429863 1001 86380 86390 1
429602 99429602 1001 86380 86390 1
429336 99429336 1001 86380 86390 1
430412 99430412 1001 86380 86390 1
430788 99430788 1001 86380 86390 1
431888 99431888 1001 86380 86390 1
431685 99431685 1001 86380 86390 1
431762 99431762 1001 86380 86390 1
431172 99431172 1001 86380 86390 1
430857 99430857 1001 86380 86390 1
431088 99431088 1001 86380 86390 1
432355 99432355 1001 86380 86390 1
432260 99432260 1001 86380 86390 1
433468 99433468 1001 86380 86390 1
432902 99432902 1001 86380 86390 1
433958 99433958 1001 86380 86390 1
433778 99433778 1001 86380 86390 1
435159 99435159 1001 86380 86390 1
435057 99435057 1001 86380 86390 1
435397 99435397 1001 86380 86390 1
434920 99434920 1001 86380 86390 1
434643 99434643 1001 86380 86390 1
434340 99434340 1001 86380 86390 1
434322 99434322 1001 86380 86390 1
434453 99434453 1001 86380 86390 1
434248 99434248 1001 86380 86390 1
434525 99434525 1001 86380 86390 1
434138 99434138 1001 86380 86390 1
435841 99435841 1001 86380 86390 1
435723 99435723 1001 86380 86390 1
436903 99436903 1001 86380 86390 1
437033 99437033 1001 86380 86390 1
437063 99437063 1001 86380 86390 1
437151 99437151 1001 86380 86390 1
436418 99436418 1001 86380 86390 1
436583 99436583 1001 86380 86390 1
436194 99436194 1001 86380 86390 1
436233 99436233 1001 86380 86390 1
300056 99300056 1001 86380 86390 1
437274 99437274 1001 86380 86390 1
300010 99300010 1001 86380 86390 1
300561 99300561 1001 86380 86390 1
300628 99300628 1001 86380 86390 1
300532 99300532 1001 86380 86390 1
300609 99300609 1001 86380 86390 1
300277 99300277 1001 86380 86390 1
300187 99300187 1001 86380 86390 1
300241 99300241 1001 86380 86390 1
300242 99300242 1001 86380 86390 1
300296 99300296 1001 86380 86390 1
300799 99300799 1001 86380 86390 1
301505 99301505 1001 86380 86390 1
301183 99301183 1001 86380 86390 1
301229 99301229 1001 86380 86390 1
301119 99301119 1001 86380 86390 1
301137 99301137 1001 86380 86390 1
302241 99302241 1001 86380 86390 1
302321 99302321 1001 86380 86390 1
302378 99302378 1001 86380 86390 1
302076 99302076 1001 86380 86390 1
302090 99302090 1001 86380 86390 1
301787 99301787 1001 86380 86390 1
301944 99301944 1001 86380 86390 1
301854 99301854 1001 86380 86390 1
303080 99303080 1001 86380 86390 1
303112 99303112 1001 86380 86390 1
303113 99303113 1001 86380 86390 1
302867 99302867 1001 86380 86390 1
302782 99302782 1001 86380 86390 1
302597 99302597 1001 86380 86390 1
303320 99303320 1001 86380 86390 1
303300 99303300 1001 86380 86390 1
303329 99303329 1001 86380 86390 1
303878 99303878 1001 86380 86390 1
303855 99303855 1001 86380 86390 1
303896 99303896 1001 86380 86390 1
303676 99303676 1001 86380 86390 1
303556 99303556 1001 86380 86390 1
303577 99303577 1001 86380 86390 1
303474 99303474 1001 86380 86390 1
304232 99304232 1001 86380 86390 1
304666 99304666 1001 86380 86390 1
304720 99304720 1001 86380 86390 1
304436 99304436 1001 86380 86390 1
304898 99304898 1001 86380 86390 1
305599 99305599 1001 86380 86390 1
305668 99305668 1001 86380 86390 1
305457 99305457 1001 86380 86390 1
305336 99305336 1001 86380 86390 1
500019 99500019 1001 86380 86390 1
500122 99500122 1001 86380 86390 1
500162 99500162 1001 86380 86390 1
500714 99500714 1001 86380 86390 1
500612 99500612 1001 86380 86390 1
500759 99500759 1001 86380 86390 1
500442 99500442 1001 86380 86390 1
500443 99500443 1001 86380 86390 1
500434 99500434 1001 86380 86390 1
500474 99500474 1001 86380 86390 1
500223 99500223 1001 86380 86390 1
500264 99500264 1001 86380 86390 1
500277 99500277 1001 86380 86390 1
500368 99500368 1001 86380 86390 1
500240 99500240 1001 86380 86390 1
500385 99500385 1001 86380 86390 1
500874 99500874 1001 86380 86390 1
501601 99501601 1001 86380 86390 1
501515 99501515 1001 86380 86390 1
501570 99501570 1001 86380 86390 1
501532 99501532 1001 86380 86390 1
501470 99501470 1001 86380 86390 1
501261 99501261 1001 86380 86390 1
501140 99501140 1001 86380 86390 1
501723 99501723 1001 86380 86390 1
502302 99502302 1001 86380 86390 1
502269 99502269 1001 86380 86390 1
502110 99502110 1001 86380 86390 1
502123 99502123 1001 86380 86390 1
501962 99501962 1001 86380 86390 1
502662 99502662 1001 86380 86390 1
503143 99503143 1001 86380 86390 1
503134 99503134 1001 86380 86390 1
502982 99502982 1001 86380 86390 1
503354 99503354 1001 86380 86390 1
504060 99504060 1001 86380 86390 1
503999 99503999 1001 86380 86390 1
503511 99503511 1001 86380 86390 1
503552 99503552 1001 86380 86390 1
504184 99504184 1001 86380 86390 1
504907 99504907 1001 86380 86390 1
504882 99504882 1001 86380 86390 1
504838 99504838 1001 86380 86390 1
504938 99504938 1001 86380 86390 1
504725 99504725 1001 86380 86390 1
504327 99504327 1001 86380 86390 1
504524 99504524 1001 86380 86390 1
504422 99504422 1001 86380 86390 1
504435 99504435 1001 86380 86390 1
505698 99505698 1001 86380 86390 1
505728 99505728 1001 86380 86390 1
505441 99505441 1001 86380 86390 1
505532 99505532 1001 86380 86390 1
505301 99505301 1001 86380 86390 1
505937 99505937 1001 86380 86390 1
506592 99506592 1001 86380 86390 1
506255 99506255 1001 86380 86390 1
506191 99506191 1001 86380 86390 1
506208 99506208 1001 86380 86390 1
506048 99506048 1001 86380 86390 1
506777 99506777 1001 86380 86390 1
506675 99506675 1001 86380 86390 1
506678 99506678 1001 86380 86390 1
507322 99507322 1001 86380 86390 1
507277 99507277 1001 86380 86390 1
507585 99507585 1001 86380 86390 1
508223 99508223 1001 86380 86390 1
507907 99507907 1001 86380 86390 1
507912 99507912 1001 86380 86390 1
507712 99507712 1001 86380 86390 1
508435 99508435 1001 86380 86390 1
508268 99508268 1001 86380 86390 1
509039 99509039 1001 86380 86390 1
508807 99508807 1001 86380 86390 1
508733 99508733 1001 86380 86390 1
508709 99508709 1001 86380 86390 1
508686 99508686 1001 86380 86390 1
508601 99508601 1001 86380 86390 1
508632 99508632 1001 86380 86390 1
509149 99509149 1001 86380 86390 1
509271 99509271 1001 86380 86390 1
509247 99509247 1001 86380 86390 1
509095 99509095 1001 86380 86390 1
510084 99510084 1001 86380 86390 1
510620 99510620 1001 86380 86390 1
510388 99510388 1001 86380 86390 1
510107 99510107 1001 86380 86390 1
510816 99510816 1001 86380 86390 1
511533 99511533 1001 86380 86390 1
511024 99511024 1001 86380 86390 1
511742 99511742 1001 86380 86390 1
511756 99511756 1001 86380 86390 1
512185 99512185 1001 86380 86390 1
512162 99512162 1001 86380 86390 1
512047 99512047 1001 86380 86390 1
511972 99511972 1001 86380 86390 1
512078 99512078 1001 86380 86390 1
511921 99511921 1001 86380 86390 1
512581 99512581 1001 86380 86390 1
513002 99513002 1001 86380 86390 1
512833 99512833 1001 86380 86390 1
512646 99512646 1001 86380 86390 1
513308 99513308 1001 86380 86390 1
513877 99513877 1001 86380 86390 1
513953 99513953 1001 86380 86390 1
513697 99513697 1001 86380 86390 1
513705 99513705 1001 86380 86390 1
513822 99513822 1001 86380 86390 1
513747 99513747 1001 86380 86390 1
513773 99513773 1001 86380 86390 1
513563 99513563 1001 86380 86390 1
514094 99514094 1001 86380 86390 1
514208 99514208 1001 86380 86390 1
514705 99514705 1001 86380 86390 1
514827 99514827 1001 86380 86390 1
514773 99514773 1001 86380 86390 1
514739 99514739 1001 86380 86390 1
514766 99514766 1001 86380 86390 1
514439 99514439 1001 86380 86390 1
514416 99514416 1001 86380 86390 1
515018 99515018 1001 86380 86390 1
515352 99515352 1001 86380 86390 1
515700 99515700 1001 86380 86390 1
516476 99516476 1001 86380 86390 1
516427 99516427 1001 86380 86390 1
516182 99516182 1001 86380 86390 1
516144 99516144 1001 86380 86390 1
516673 99516673 1001 86380 86390 1
517314 99517314 1001 86380 86390 1
517295 99517295 1001 86380 86390 1
516872 99516872 1001 86380 86390 1
516782 99516782 1001 86380 86390 1
517817 99517817 1001 86380 86390 1
517793 99517793 1001 86380 86390 1
517575 99517575 1001 86380 86390 1
518301 99518301 1001 86380 86390 1
518886 99518886 1001 86380 86390 1
518915 99518915 1001 86380 86390 1
518826 99518826 1001 86380 86390 1
518858 99518858 1001 86380 86390 1
518778 99518778 1001 86380 86390 1
518624 99518624 1001 86380 86390 1
518444 99518444 1001 86380 86390 1
519739 99519739 1001 86380 86390 1
519662 99519662 1001 86380 86390 1
519695 99519695 1001 86380 86390 1
519577 99519577 1001 86380 86390 1
519292 99519292 1001 86380 86390 1
519916 99519916 1001 86380 86390 1
519829 99519829 1001 86380 86390 1
520591 99520591 1001 86380 86390 1
520610 99520610 1001 86380 86390 1
520022 99520022 1001 86380 86390 1
520767 99520767 1001 86380 86390 1
520651 99520651 1001 86380 86390 1
520797 99520797 1001 86380 86390 1
521033 99521033 1001 86380 86390 1
521054 99521054 1001 86380 86390 1
522215 99522215 1001 86380 86390 1
522107 99522107 1001 86380 86390 1
522096 99522096 1001 86380 86390 1
522173 99522173 1001 86380 86390 1
522051 99522051 1001 86380 86390 1
521993 99521993 1001 86380 86390 1
521836 99521836 1001 86380 86390 1
521681 99521681 1001 86380 86390 1
522435 99522435 1001 86380 86390 1
522375 99522375 1001 86380 86390 1
523087 99523087 1001 86380 86390 1
523079 99523079 1001 86380 86390 1
522778 99522778 1001 86380 86390 1
522681 99522681 1001 86380 86390 1
522571 99522571 1001 86380 86390 1
522534 99522534 1001 86380 86390 1
523757 99523757 1001 86380 86390 1
523932 99523932 1001 86380 86390 1
523689 99523689 1001 86380 86390 1
523422 99523422 1001 86380 86390 1
524071 99524071 1001 86380 86390 1
524138 99524138 1001 86380 86390 1
524066 99524066 1001 86380 86390 1
523962 99523962 1001 86380 86390 1
524606 99524606 1001 86380 86390 1
524440 99524440 1001 86380 86390 1
524444 99524444 1001 86380 86390 1
524239 99524239 1001 86380 86390 1
524777 99524777 1001 86380 86390 1
525422 99525422 1001 86380 86390 1
525326 99525326 1001 86380 86390 1
525392 99525392 1001 86380 86390 1
525359 99525359 1001 86380 86390 1
525148 99525148 1001 86380 86390 1
525663 99525663 1001 86380 86390 1
526390 99526390 1001 86380 86390 1
526220 99526220 1001 86380 86390 1
526384 99526384 1001 86380 86390 1
526196 99526196 1001 86380 86390 1
526022 99526022 1001 86380 86390 1
525908 99525908 1001 86380 86390 1
526456 99526456 1001 86380 86390 1
526612 99526612 1001 86380 86390 1
527186 99527186 1001 86380 86390 1
527109 99527109 1001 86380 86390 1
527166 99527166 1001 86380 86390 1
526811 99526811 1001 86380 86390 1
526725 99526725 1001 86380 86390 1
526662 99526662 1001 86380 86390 1
527899 99527899 1001 86380 86390 1
527890 99527890 1001 86380 86390 1
528269 99528269 1001 86380 86390 1
528091 99528091 1001 86380 86390 1
528776 99528776 1001 86380 86390 1
528518 99528518 1001 86380 86390 1
528505 99528505 1001 86380 86390 1
528322 99528322 1001 86380 86390 1
528364 99528364 1001 86380 86390 1
528340 99528340 1001 86380 86390 1
528460 99528460 1001 86380 86390 1
529054 99529054 1001 86380 86390 1
529578 99529578 1001 86380 86390 1
529291 99529291 1001 86380 86390 1
529292 99529292 1001 86380 86390 1
529309 99529309 1001 86380 86390 1
529932 99529932 1001 86380 86390 1
530427 99530427 1001 86380 86390 1
530042 99530042 1001 86380 86390 1
530020 99530020 1001 86380 86390 1
530593 99530593 1001 86380 86390 1
530658 99530658 1001 86380 86390 1
531241 99531241 1001 86380 86390 1
531267 99531267 1001 86380 86390 1
531280 99531280 1001 86380 86390 1
531270 99531270 1001 86380 86390 1
531359 99531359 1001 86380 86390 1
531360 99531360 1001 86380 86390 1
531019 99531019 1001 86380 86390 1
531150 99531150 1001 86380 86390 1
530837 99530837 1001 86380 86390 1
532104 99532104 1001 86380 86390 1
532003 99532003 1001 86380 86390 1
532059 99532059 1001 86380 86390 1
532075 99532075 1001 86380 86390 1
531948 99531948 1001 86380 86390 1
531634 99531634 1001 86380 86390 1
532297 99532297 1001 86380 86390 1
532344 99532344 1001 86380 86390 1
532645 99532645 1001 86380 86390 1
532639 99532639 1001 86380 86390 1
532559 99532559 1001 86380 86390 1
532470 99532470 1001 86380 86390 1
533146 99533146 1001 86380 86390 1
533089 99533089 1001 86380 86390 1
533118 99533118 1001 86380 86390 1
533678 99533678 1001 86380 86390 1
533656 99533656 1001 86380 86390 1
533840 99533840 1001 86380 86390 1
533702 99533702 1001 86380 86390 1
534572 99534572 1001 86380 86390 1
534618 99534618 1001 86380 86390 1
534186 99534186 1001 86380 86390 1
534213 99534213 1001 86380 86390 1
534201 99534201 1001 86380 86390 1
534810 99534810 1001 86380 86390 1
534731 99534731 1001 86380 86390 1
535348 99535348 1001 86380 86390 1
535376 99535376 1001 86380 86390 1
535201 99535201 1001 86380 86390 1
534967 99534967 1001 86380 86390 1
534974 99534974 1001 86380 86390 1
535567 99535567 1001 86380 86390 1
535596 99535596 1001 86380 86390 1
536170 99536170 1001 86380 86390 1
536146 99536146 1001 86380 86390 1
536225 99536225 1001 86380 86390 1
536428 99536428 1001 86380 86390 1
536499 99536499 1001 86380 86390 1
537068 99537068 1001 86380 86390 1
537154 99537154 1001 86380 86390 1
536776 99536776 1001 86380 86390 1
536852 99536852 1001 86380 86390 1
536689 99536689 1001 86380 86390 1
536655 99536655 1001 86380 86390 1
536592 99536592 1001 86380 86390 1
537714 99537714 1001 86380 86390 1
537676 99537676 1001 86380 86390 1
538037 99538037 1001 86380 86390 1
538113 99538113 1001 86380 86390 1
538775 99538775 1001 86380 86390 1
538563 99538563 1001 86380 86390 1
538284 99538284 1001 86380 86390 1
538384 99538384 1001 86380 86390 1
538321 99538321 1001 86380 86390 1
538931 99538931 1001 86380 86390 1
538957 99538957 1001 86380 86390 1
538881 99538881 1001 86380 86390 1
539494 99539494 1001 86380 86390 1
539632 99539632 1001 86380 86390 1
539348 99539348 1001 86380 86390 1
539417 99539417 1001 86380 86390 1
539039 99539039 1001 86380 86390 1
540325 99540325 1001 86380 86390 1
540265 99540265 1001 86380 86390 1
540334 99540334 1001 86380 86390 1
540461 99540461 1001 86380 86390 1
539904 99539904 1001 86380 86390 1
539985 99539985 1001 86380 86390 1
539858 99539858 1001 86380 86390 1
541028 99541028 1001 86380 86390 1
541385 99541385 1001 86380 86390 1
541340 99541340 1001 86380 86390 1
542043 99542043 1001 86380 86390 1
542087 99542087 1001 86380 86390 1
542045 99542045 1001 86380 86390 1
541945 99541945 1001 86380 86390 1
541643 99541643 1001 86380 86390 1
541504 99541504 1001 86380 86390 1
541650 99541650 1001 86380 86390 1
542157 99542157 1001 86380 86390 1
542292 99542292 1001 86380 86390 1
542872 99542872 1001 86380 86390 1
542688 99542688 1001 86380 86390 1
542583 99542583 1001 86380 86390 1
543696 99543696 1001 86380 86390 1
543626 99543626 1001 86380 86390 1
543639 99543639 1001 86380 86390 1
543760 99543760 1001 86380 86390 1
543394 99543394 1001 86380 86390 1
543511 99543511 1001 86380 86390 1
543309 99543309 1001 86380 86390 1
544470 99544470 1001 86380 86390 1
544535 99544535 1001 86380 86390 1
544578 99544578 1001 86380 86390 1
544515 99544515 1001 86380 86390 1
544468 99544468 1001 86380 86390 1
544320 99544320 1001 86380 86390 1
544179 99544179 1001 86380 86390 1
544664 99544664 1001 86380 86390 1
500498 1211 1001 38306 38605 1
539550 1019 1002 35852 37785 1
400279 99400279 1001 86380 86390 1
400365 99400365 1001 86380 86390 1
400963 99400963 1001 86380 86390 1
401740 99401740 1001 86380 86390 1
401878 99401878 1001 86380 86390 1
401884 99401884 1001 86380 86390 1
402077 99402077 1001 86380 86390 1
402249 99402249 1001 86380 86390 1
402897 99402897 1001 86380 86390 1
404455 99404455 1001 86380 86390 1
404649 99404649 1001 86380 86390 1
404695 99404695 1001 86380 86390 1
405382 99405382 1001 86380 86390 1
405365 99405365 1001 86380 86390 1
405454 99405454 1001 86380 86390 1
405440 99405440 1001 86380 86390 1
405670 99405670 1001 86380 86390 1
405858 99405858 1001 86380 86390 1
406181 99406181 1001 86380 86390 1
406391 99406391 1001 86380 86390 1
406722 99406722 1001 86380 86390 1
406739 99406739 1001 86380 86390 1
407952 99407952 1001 86380 86390 1
408040 99408040 1001 86380 86390 1
408306 99408306 1001 86380 86390 1
409618 99409618 1001 86380 86390 1
409831 99409831 1001 86380 86390 1
410245 99410245 1001 86380 86390 1
411291 99411291 1001 86380 86390 1
411737 99411737 1001 86380 86390 1
412043 99412043 1001 86380 86390 1
412150 99412150 1001 86380 86390 1
412183 99412183 1001 86380 86390 1
412355 99412355 1001 86380 86390 1
412337 99412337 1001 86380 86390 1
413655 99413655 1001 86380 86390 1
413356 99413356 1001 86380 86390 1
413508 99413508 1001 86380 86390 1
413148 99413148 1001 86380 86390 1
412820 99412820 1001 86380 86390 1
412669 99412669 1001 86380 86390 1
413743 99413743 1001 86380 86390 1
414107 99414107 1001 86380 86390 1
415077 99415077 1001 86380 86390 1
415161 99415161 1001 86380 86390 1
414818 99414818 1001 86380 86390 1
414365 99414365 1001 86380 86390 1
414447 99414447 1001 86380 86390 1
415712 99415712 1001 86380 86390 1
416306 99416306 1001 86380 86390 1
415876 99415876 1001 86380 86390 1
417047 99417047 1001 86380 86390 1
417395 99417395 1001 86380 86390 1
417549 99417549 1001 86380 86390 1
418766 99418766 1001 86380 86390 1
418499 99418499 1001 86380 86390 1
418308 99418308 1001 86380 86390 1
418381 99418381 1001 86380 86390 1
417709 99417709 1001 86380 86390 1
417623 99417623 1001 86380 86390 1
419100 99419100 1001 86380 86390 1
418918 99418918 1001 86380 86390 1
420179 99420179 1001 86380 86390 1
420223 99420223 1001 86380 86390 1
420233 99420233 1001 86380 86390 1
419966 99419966 1001 86380 86390 1
419896 99419896 1001 86380 86390 1
419593 99419593 1001 86380 86390 1
419308 99419308 1001 86380 86390 1
420518 99420518 1001 86380 86390 1
420574 99420574 1001 86380 86390 1
420554 99420554 1001 86380 86390 1
421622 99421622 1001 86380 86390 1
420985 99420985 1001 86380 86390 1
422488 99422488 1001 86380 86390 1
422172 99422172 1001 86380 86390 1
422637 99422637 1001 86380 86390 1
422691 99422691 1001 86380 86390 1
423885 99423885 1001 86380 86390 1
424680 99424680 1001 86380 86390 1
424809 99424809 1001 86380 86390 1
424317 99424317 1001 86380 86390 1
424278 99424278 1001 86380 86390 1
424406 99424406 1001 86380 86390 1
424519 99424519 1001 86380 86390 1
426744 99426744 1001 86380 86390 1
426873 99426873 1001 86380 86390 1
426619 99426619 1001 86380 86390 1
426478 99426478 1001 86380 86390 1
426333 99426333 1001 86380 86390 1
426171 99426171 1001 86380 86390 1
425854 99425854 1001 86380 86390 1
427358 99427358 1001 86380 86390 1
427500 99427500 1001 86380 86390 1
427980 99427980 1001 86380 86390 1
427884 99427884 1001 86380 86390 1
430306 99430306 1001 86380 86390 1
430166 99430166 1001 86380 86390 1
430054 99430054 1001 86380 86390 1
429573 99429573 1001 86380 86390 1
429766 99429766 1001 86380 86390 1
429453 99429453 1001 86380 86390 1
429363 99429363 1001 86380 86390 1
429176 99429176 1001 86380 86390 1
431842 99431842 1001 86380 86390 1
431441 99431441 1001 86380 86390 1
431573 99431573 1001 86380 86390 1
431343 99431343 1001 86380 86390 1
430911 99430911 1001 86380 86390 1
432454 99432454 1001 86380 86390 1
432156 99432156 1001 86380 86390 1
432134 99432134 1001 86380 86390 1
432237 99432237 1001 86380 86390 1
433720 99433720 1001 86380 86390 1
433535 99433535 1001 86380 86390 1
433646 99433646 1001 86380 86390 1
432971 99432971 1001 86380 86390 1
433277 99433277 1001 86380 86390 1
432673 99432673 1001 86380 86390 1
432822 99432822 1001 86380 86390 1
433758 99433758 1001 86380 86390 1
434128 99434128 1001 86380 86390 1
433846 99433846 1001 86380 86390 1
434034 99434034 1001 86380 86390 1
435203 99435203 1001 86380 86390 1
435100 99435100 1001 86380 86390 1
434849 99434849 1001 86380 86390 1
434607 99434607 1001 86380 86390 1
434793 99434793 1001 86380 86390 1
434632 99434632 1001 86380 86390 1
434516 99434516 1001 86380 86390 1
436980 99436980 1001 86380 86390 1
437107 99437107 1001 86380 86390 1
436663 99436663 1001 86380 86390 1
436548 99436548 1001 86380 86390 1
436367 99436367 1001 86380 86390 1
300576 99300576 1001 86380 86390 1
300393 99300393 1001 86380 86390 1
300846 99300846 1001 86380 86390 1
300758 99300758 1001 86380 86390 1
300929 99300929 1001 86380 86390 1
301462 99301462 1001 86380 86390 1
301385 99301385 1001 86380 86390 1
301310 99301310 1001 86380 86390 1
301050 99301050 1001 86380 86390 1
301095 99301095 1001 86380 86390 1
301587 99301587 1001 86380 86390 1
302292 99302292 1001 86380 86390 1
302136 99302136 1001 86380 86390 1
302103 99302103 1001 86380 86390 1
302122 99302122 1001 86380 86390 1
302495 99302495 1001 86380 86390 1
302521 99302521 1001 86380 86390 1
302449 99302449 1001 86380 86390 1
302453 99302453 1001 86380 86390 1
302584 99302584 1001 86380 86390 1
303167 99303167 1001 86380 86390 1
302912 99302912 1001 86380 86390 1
302927 99302927 1001 86380 86390 1
302864 99302864 1001 86380 86390 1
302843 99302843 1001 86380 86390 1
303333 99303333 1001 86380 86390 1
303401 99303401 1001 86380 86390 1
303305 99303305 1001 86380 86390 1
303737 99303737 1001 86380 86390 1
303502 99303502 1001 86380 86390 1
304836 99304836 1001 86380 86390 1
304576 99304576 1001 86380 86390 1
304385 99304385 1001 86380 86390 1
304957 99304957 1001 86380 86390 1
305624 99305624 1001 86380 86390 1
305108 99305108 1001 86380 86390 1
305148 99305148 1001 86380 86390 1
500128 99500128 1001 86380 86390 1
500053 99500053 1001 86380 86390 1
500131 99500131 1001 86380 86390 1
305687 99305687 1001 86380 86390 1
500185 99500185 1001 86380 86390 1
500762 99500762 1001 86380 86390 1
500798 99500798 1001 86380 86390 1
500581 99500581 1001 86380 86390 1
501568 99501568 1001 86380 86390 1
501582 99501582 1001 86380 86390 1
501216 99501216 1001 86380 86390 1
501689 99501689 1001 86380 86390 1
501711 99501711 1001 86380 86390 1
502335 99502335 1001 86380 86390 1
502160 99502160 1001 86380 86390 1
502193 99502193 1001 86380 86390 1
501904 99501904 1001 86380 86390 1
502543 99502543 1001 86380 86390 1
502560 99502560 1001 86380 86390 1
502524 99502524 1001 86380 86390 1
503136 99503136 1001 86380 86390 1
502770 99502770 1001 86380 86390 1
503385 99503385 1001 86380 86390 1
503478 99503478 1001 86380 86390 1
504114 99504114 1001 86380 86390 1
503995 99503995 1001 86380 86390 1
503697 99503697 1001 86380 86390 1
504152 99504152 1001 86380 86390 1
504944 99504944 1001 86380 86390 1
504754 99504754 1001 86380 86390 1
504810 99504810 1001 86380 86390 1
504648 99504648 1001 86380 86390 1
504628 99504628 1001 86380 86390 1
504431 99504431 1001 86380 86390 1
504399 99504399 1001 86380 86390 1
505140 99505140 1001 86380 86390 1
505324 99505324 1001 86380 86390 1
505186 99505186 1001 86380 86390 1
505775 99505775 1001 86380 86390 1
506513 99506513 1001 86380 86390 1
506014 99506014 1001 86380 86390 1
506016 99506016 1001 86380 86390 1
506696 99506696 1001 86380 86390 1
507317 99507317 1001 86380 86390 1
507091 99507091 1001 86380 86390 1
506833 99506833 1001 86380 86390 1
507458 99507458 1001 86380 86390 1
507432 99507432 1001 86380 86390 1
507549 99507549 1001 86380 86390 1
507479 99507479 1001 86380 86390 1
507548 99507548 1001 86380 86390 1
508082 99508082 1001 86380 86390 1
508208 99508208 1001 86380 86390 1
507970 99507970 1001 86380 86390 1
508011 99508011 1001 86380 86390 1
507896 99507896 1001 86380 86390 1
507936 99507936 1001 86380 86390 1
507653 99507653 1001 86380 86390 1
507707 99507707 1001 86380 86390 1
507726 99507726 1001 86380 86390 1
508249 99508249 1001 86380 86390 1
508913 99508913 1001 86380 86390 1
509007 99509007 1001 86380 86390 1
508718 99508718 1001 86380 86390 1
508790 99508790 1001 86380 86390 1
508488 99508488 1001 86380 86390 1
508489 99508489 1001 86380 86390 1
509750 99509750 1001 86380 86390 1
509876 99509876 1001 86380 86390 1
509819 99509819 1001 86380 86390 1
509666 99509666 1001 86380 86390 1
509359 99509359 1001 86380 86390 1
509434 99509434 1001 86380 86390 1
510097 99510097 1001 86380 86390 1
510103 99510103 1001 86380 86390 1
510532 99510532 1001 86380 86390 1
510635 99510635 1001 86380 86390 1
510367 99510367 1001 86380 86390 1
510439 99510439 1001 86380 86390 1
510416 99510416 1001 86380 86390 1
510222 99510222 1001 86380 86390 1
510301 99510301 1001 86380 86390 1
510129 99510129 1001 86380 86390 1
510815 99510815 1001 86380 86390 1
511541 99511541 1001 86380 86390 1
511322 99511322 1001 86380 86390 1
511328 99511328 1001 86380 86390 1
511317 99511317 1001 86380 86390 1
511281 99511281 1001 86380 86390 1
511034 99511034 1001 86380 86390 1
511901 99511901 1001 86380 86390 1
511911 99511911 1001 86380 86390 1
512539 99512539 1001 86380 86390 1
512490 99512490 1001 86380 86390 1
513005 99513005 1001 86380 86390 1
513074 99513074 1001 86380 86390 1
513087 99513087 1001 86380 86390 1
512979 99512979 1001 86380 86390 1
512876 99512876 1001 86380 86390 1
512798 99512798 1001 86380 86390 1
512826 99512826 1001 86380 86390 1
512684 99512684 1001 86380 86390 1
512724 99512724 1001 86380 86390 1
512608 99512608 1001 86380 86390 1
513206 99513206 1001 86380 86390 1
514010 99514010 1001 86380 86390 1
514018 99514018 1001 86380 86390 1
513813 99513813 1001 86380 86390 1
513766 99513766 1001 86380 86390 1
513667 99513667 1001 86380 86390 1
513810 99513810 1001 86380 86390 1
514463 99514463 1001 86380 86390 1
514623 99514623 1001 86380 86390 1
514599 99514599 1001 86380 86390 1
514252 99514252 1001 86380 86390 1
514376 99514376 1001 86380 86390 1
515048 99515048 1001 86380 86390 1
514883 99514883 1001 86380 86390 1
515041 99515041 1001 86380 86390 1
514982 99514982 1001 86380 86390 1
515597 99515597 1001 86380 86390 1
515291 99515291 1001 86380 86390 1
515747 99515747 1001 86380 86390 1
515812 99515812 1001 86380 86390 1
515827 99515827 1001 86380 86390 1
515853 99515853 1001 86380 86390 1
515856 99515856 1001 86380 86390 1
516333 99516333 1001 86380 86390 1
516412 99516412 1001 86380 86390 1
516327 99516327 1001 86380 86390 1
515917 99515917 1001 86380 86390 1
516623 99516623 1001 86380 86390 1
517316 99517316 1001 86380 86390 1
517266 99517266 1001 86380 86390 1
517164 99517164 1001 86380 86390 1
517071 99517071 1001 86380 86390 1
517123 99517123 1001 86380 86390 1
516812 99516812 1001 86380 86390 1
516749 99516749 1001 86380 86390 1
517540 99517540 1001 86380 86390 1
517525 99517525 1001 86380 86390 1
517816 99517816 1001 86380 86390 1
517751 99517751 1001 86380 86390 1
517858 99517858 1001 86380 86390 1
517938 99517938 1001 86380 86390 1
517647 99517647 1001 86380 86390 1
517601 99517601 1001 86380 86390 1
517653 99517653 1001 86380 86390 1
517668 99517668 1001 86380 86390 1
518693 99518693 1001 86380 86390 1
518659 99518659 1001 86380 86390 1
519084 99519084 1001 86380 86390 1
519233 99519233 1001 86380 86390 1
519197 99519197 1001 86380 86390 1
519210 99519210 1001 86380 86390 1
519955 99519955 1001 86380 86390 1
520016 99520016 1001 86380 86390 1
520539 99520539 1001 86380 86390 1
520625 99520625 1001 86380 86390 1
520536 99520536 1001 86380 86390 1
521093 99521093 1001 86380 86390 1
521060 99521060 1001 86380 86390 1
520888 99520888 1001 86380 86390 1
520903 99520903 1001 86380 86390 1
521516 99521516 1001 86380 86390 1
521569 99521569 1001 86380 86390 1
521539 99521539 1001 86380 86390 1
522213 99522213 1001 86380 86390 1
522050 99522050 1001 86380 86390 1
521962 99521962 1001 86380 86390 1
522069 99522069 1001 86380 86390 1
521981 99521981 1001 86380 86390 1
521833 99521833 1001 86380 86390 1
522395 99522395 1001 86380 86390 1
523069 99523069 1001 86380 86390 1
522996 99522996 1001 86380 86390 1
522788 99522788 1001 86380 86390 1
522528 99522528 1001 86380 86390 1
522585 99522585 1001 86380 86390 1
523152 99523152 1001 86380 86390 1
523893 99523893 1001 86380 86390 1
523675 99523675 1001 86380 86390 1
523554 99523554 1001 86380 86390 1
523350 99523350 1001 86380 86390 1
523390 99523390 1001 86380 86390 1
523525 99523525 1001 86380 86390 1
523464 99523464 1001 86380 86390 1
524032 99524032 1001 86380 86390 1
524021 99524021 1001 86380 86390 1
523996 99523996 1001 86380 86390 1
524579 99524579 1001 86380 86390 1
524383 99524383 1001 86380 86390 1
524435 99524435 1001 86380 86390 1
524515 99524515 1001 86380 86390 1
524548 99524548 1001 86380 86390 1
524523 99524523 1001 86380 86390 1
524176 99524176 1001 86380 86390 1
524937 99524937 1001 86380 86390 1
524843 99524843 1001 86380 86390 1
525400 99525400 1001 86380 86390 1
525585 99525585 1001 86380 86390 1
525387 99525387 1001 86380 86390 1
525364 99525364 1001 86380 86390 1
524988 99524988 1001 86380 86390 1
525775 99525775 1001 86380 86390 1
525706 99525706 1001 86380 86390 1
525655 99525655 1001 86380 86390 1
525708 99525708 1001 86380 86390 1
525696 99525696 1001 86380 86390 1
526284 99526284 1001 86380 86390 1
526285 99526285 1001 86380 86390 1
526299 99526299 1001 86380 86390 1
526293 99526293 1001 86380 86390 1
526076 99526076 1001 86380 86390 1
526448 99526448 1001 86380 86390 1
526451 99526451 1001 86380 86390 1
526542 99526542 1001 86380 86390 1
526610 99526610 1001 86380 86390 1
526559 99526559 1001 86380 86390 1
527081 99527081 1001 86380 86390 1
526949 99526949 1001 86380 86390 1
526673 99526673 1001 86380 86390 1
526699 99526699 1001 86380 86390 1
527437 99527437 1001 86380 86390 1
527894 99527894 1001 86380 86390 1
527977 99527977 1001 86380 86390 1
527980 99527980 1001 86380 86390 1
527841 99527841 1001 86380 86390 1
527569 99527569 1001 86380 86390 1
528182 99528182 1001 86380 86390 1
528699 99528699 1001 86380 86390 1
528829 99528829 1001 86380 86390 1
528833 99528833 1001 86380 86390 1
528718 99528718 1001 86380 86390 1
528504 99528504 1001 86380 86390 1
528636 99528636 1001 86380 86390 1
528537 99528537 1001 86380 86390 1
528680 99528680 1001 86380 86390 1
528323 99528323 1001 86380 86390 1
529043 99529043 1001 86380 86390 1
528954 99528954 1001 86380 86390 1
528903 99528903 1001 86380 86390 1
529650 99529650 1001 86380 86390 1
529737 99529737 1001 86380 86390 1
531100 99531100 1001 86380 86390 1
531078 99531078 1001 86380 86390 1
530866 99530866 1001 86380 86390 1
532144 99532144 1001 86380 86390 1
531897 99531897 1001 86380 86390 1
532334 99532334 1001 86380 86390 1
532212 99532212 1001 86380 86390 1
532984 99532984 1001 86380 86390 1
532991 99532991 1001 86380 86390 1
532953 99532953 1001 86380 86390 1
532687 99532687 1001 86380 86390 1
533137 99533137 1001 86380 86390 1
533073 99533073 1001 86380 86390 1
533164 99533164 1001 86380 86390 1
533690 99533690 1001 86380 86390 1
533718 99533718 1001 86380 86390 1
533549 99533549 1001 86380 86390 1
533594 99533594 1001 86380 86390 1
533422 99533422 1001 86380 86390 1
534661 99534661 1001 86380 86390 1
534579 99534579 1001 86380 86390 1
534276 99534276 1001 86380 86390 1
534160 99534160 1001 86380 86390 1
534149 99534149 1001 86380 86390 1
534855 99534855 1001 86380 86390 1
534700 99534700 1001 86380 86390 1
534729 99534729 1001 86380 86390 1
535370 99535370 1001 86380 86390 1
535161 99535161 1001 86380 86390 1
535061 99535061 1001 86380 86390 1
535636 99535636 1001 86380 86390 1
534890 99534890 1001 86380 86390 1
535521 99535521 1001 86380 86390 1
536264 99536264 1001 86380 86390 1
536038 99536038 1001 86380 86390 1
536064 99536064 1001 86380 86390 1
535935 99535935 1001 86380 86390 1
535780 99535780 1001 86380 86390 1
535801 99535801 1001 86380 86390 1
536411 99536411 1001 86380 86390 1
536984 99536984 1001 86380 86390 1
536885 99536885 1001 86380 86390 1
536800 99536800 1001 86380 86390 1
536593 99536593 1001 86380 86390 1
536551 99536551 1001 86380 86390 1
536735 99536735 1001 86380 86390 1
537365 99537365 1001 86380 86390 1
537862 99537862 1001 86380 86390 1
537614 99537614 1001 86380 86390 1
537430 99537430 1001 86380 86390 1
538000 99538000 1001 86380 86390 1
538071 99538071 1001 86380 86390 1
538464 99538464 1001 86380 86390 1
538529 99538529 1001 86380 86390 1
538335 99538335 1001 86380 86390 1
539570 99539570 1001 86380 86390 1
539631 99539631 1001 86380 86390 1
539337 99539337 1001 86380 86390 1
539830 99539830 1001 86380 86390 1
539831 99539831 1001 86380 86390 1
540377 99540377 1001 86380 86390 1
540405 99540405 1001 86380 86390 1
540381 99540381 1001 86380 86390 1
540446 99540446 1001 86380 86390 1
540450 99540450 1001 86380 86390 1
540224 99540224 1001 86380 86390 1
540139 99540139 1001 86380 86390 1
539899 99539899 1001 86380 86390 1
539915 99539915 1001 86380 86390 1
540046 99540046 1001 86380 86390 1
539996 99539996 1001 86380 86390 1
539868 99539868 1001 86380 86390 1
541033 99541033 1001 86380 86390 1
540783 99540783 1001 86380 86390 1
540811 99540811 1001 86380 86390 1
541497 99541497 1001 86380 86390 1
541438 99541438 1001 86380 86390 1
541376 99541376 1001 86380 86390 1
541325 99541325 1001 86380 86390 1
541956 99541956 1001 86380 86390 1
541961 99541961 1001 86380 86390 1
541634 99541634 1001 86380 86390 1
542746 99542746 1001 86380 86390 1
542797 99542797 1001 86380 86390 1
542927 99542927 1001 86380 86390 1
542674 99542674 1001 86380 86390 1
543076 99543076 1001 86380 86390 1
543107 99543107 1001 86380 86390 1
543344 99543344 1001 86380 86390 1
543159 99543159 1001 86380 86390 1
543252 99543252 1001 86380 86390 1
543773 99543773 1001 86380 86390 1
543916 99543916 1001 86380 86390 1
543813 99543813 1001 86380 86390 1
543974 99543974 1001 86380 86390 1
544569 99544569 1001 86380 86390 1
544236 99544236 1001 86380 86390 1
544291 99544291 1001 86380 86390 1
544318 99544318 1001 86380 86390 1
544257 99544257 1001 86380 86390 1
544125 99544125 1001 86380 86390 1
544624 99544624 1001 86380 86390 1
422464 236 1001 32460 32937 1
514263 707 1002 31241 40488 1
400087 99400087 1001 86380 86390 1
400359 99400359 1001 86380 86390 1
400908 99400908 1001 86380 86390 1
401106 99401106 1001 86380 86390 1
401140 99401140 1001 86380 86390 1
401380 99401380 1001 86380 86390 1
401383 99401383 1001 86380 86390 1
401505 99401505 1001 86380 86390 1
402394 99402394 1001 86380 86390 1
403596 99403596 1001 86380 86390 1
403624 99403624 1001 86380 86390 1
404403 99404403 1001 86380 86390 1
404878 99404878 1001 86380 86390 1
405821 99405821 1001 86380 86390 1
405828 99405828 1001 86380 86390 1
406368 99406368 1001 86380 86390 1
406657 99406657 1001 86380 86390 1
407098 99407098 1001 86380 86390 1
407370 99407370 1001 86380 86390 1
407869 99407869 1001 86380 86390 1
408641 99408641 1001 86380 86390 1
408598 99408598 1001 86380 86390 1
409131 99409131 1001 86380 86390 1
409365 99409365 1001 86380 86390 1
410101 99410101 1001 86380 86390 1
410291 99410291 1001 86380 86390 1
410349 99410349 1001 86380 86390 1
410483 99410483 1001 86380 86390 1
410732 99410732 1001 86380 86390 1
411392 99411392 1001 86380 86390 1
411397 99411397 1001 86380 86390 1
411610 99411610 1001 86380 86390 1
411746 99411746 1001 86380 86390 1
412426 99412426 1001 86380 86390 1
413698 99413698 1001 86380 86390 1
413488 99413488 1001 86380 86390 1
413109 99413109 1001 86380 86390 1
412940 99412940 1001 86380 86390 1
413116 99413116 1001 86380 86390 1
413172 99413172 1001 86380 86390 1
412699 99412699 1001 86380 86390 1
412646 99412646 1001 86380 86390 1
413874 99413874 1001 86380 86390 1
415168 99415168 1001 86380 86390 1
415017 99415017 1001 86380 86390 1
415087 99415087 1001 86380 86390 1
414801 99414801 1001 86380 86390 1
414140 99414140 1001 86380 86390 1
415570 99415570 1001 86380 86390 1
415369 99415369 1001 86380 86390 1
415483 99415483 1001 86380 86390 1
416941 99416941 1001 86380 86390 1
416703 99416703 1001 86380 86390 1
415815 99415815 1001 86380 86390 1
415888 99415888 1001 86380 86390 1
415839 99415839 1001 86380 86390 1
417024 99417024 1001 86380 86390 1
417326 99417326 1001 86380 86390 1
418493 99418493 1001 86380 86390 1
418520 99418520 1001 86380 86390 1
418040 99418040 1001 86380 86390 1
417727 99417727 1001 86380 86390 1
417951 99417951 1001 86380 86390 1
417785 99417785 1001 86380 86390 1
417887 99417887 1001 86380 86390 1
418828 99418828 1001 86380 86390 1
418805 99418805 1001 86380 86390 1
420204 99420204 1001 86380 86390 1
420302 99420302 1001 86380 86390 1
419786 99419786 1001 86380 86390 1
419972 99419972 1001 86380 86390 1
419491 99419491 1001 86380 86390 1
420516 99420516 1001 86380 86390 1
420661 99420661 1001 86380 86390 1
420603 99420603 1001 86380 86390 1
420460 99420460 1001 86380 86390 1
421371 99421371 1001 86380 86390 1
421379 99421379 1001 86380 86390 1
422160 99422160 1001 86380 86390 1
422150 99422150 1001 86380 86390 1
422263 99422263 1001 86380 86390 1
423622 99423622 1001 86380 86390 1
422872 99422872 1001 86380 86390 1
423770 99423770 1001 86380 86390 1
423981 99423981 1001 86380 86390 1
425220 99425220 1001 86380 86390 1
425198 99425198 1001 86380 86390 1
425255 99425255 1001 86380 86390 1
425107 99425107 1001 86380 86390 1
425091 99425091 1001 86380 86390 1
425096 99425096 1001 86380 86390 1
424727 99424727 1001 86380 86390 1
424902 99424902 1001 86380 86390 1
424565 99424565 1001 86380 86390 1
426855 99426855 1001 86380 86390 1
426831 99426831 1001 86380 86390 1
426713 99426713 1001 86380 86390 1
426490 99426490 1001 86380 86390 1
426066 99426066 1001 86380 86390 1
426050 99426050 1001 86380 86390 1
427127 99427127 1001 86380 86390 1
428366 99428366 1001 86380 86390 1
428260 99428260 1001 86380 86390 1
428844 99428844 1001 86380 86390 1
428838 99428838 1001 86380 86390 1
429991 99429991 1001 86380 86390 1
430280 99430280 1001 86380 86390 1
429775 99429775 1001 86380 86390 1
429891 99429891 1001 86380 86390 1
429325 99429325 1001 86380 86390 1
429507 99429507 1001 86380 86390 1
430390 99430390 1001 86380 86390 1
431862 99431862 1001 86380 86390 1
431582 99431582 1001 86380 86390 1
431500 99431500 1001 86380 86390 1
431426 99431426 1001 86380 86390 1
430896 99430896 1001 86380 86390 1
431035 99431035 1001 86380 86390 1
431165 99431165 1001 86380 86390 1
433449 99433449 1001 86380 86390 1
433137 99433137 1001 86380 86390 1
432956 99432956 1001 86380 86390 1
432698 99432698 1001 86380 86390 1
432792 99432792 1001 86380 86390 1
432652 99432652 1001 86380 86390 1
432804 99432804 1001 86380 86390 1
432662 99432662 1001 86380 86390 1
433968 99433968 1001 86380 86390 1
433945 99433945 1001 86380 86390 1
434715 99434715 1001 86380 86390 1
434678 99434678 1001 86380 86390 1
434276 99434276 1001 86380 86390 1
435446 99435446 1001 86380 86390 1
437093 99437093 1001 86380 86390 1
436811 99436811 1001 86380 86390 1
437008 99437008 1001 86380 86390 1
436422 99436422 1001 86380 86390 1
436573 99436573 1001 86380 86390 1
436642 99436642 1001 86380 86390 1
435963 99435963 1001 86380 86390 1
437240 99437240 1001 86380 86390 1
300087 99300087 1001 86380 86390 1
300585 99300585 1001 86380 86390 1
300471 99300471 1001 86380 86390 1
300397 99300397 1001 86380 86390 1
300110 99300110 1001 86380 86390 1
300152 99300152 1001 86380 86390 1
300220 99300220 1001 86380 86390 1
300751 99300751 1001 86380 86390 1
300778 99300778 1001 86380 86390 1
300749 99300749 1001 86380 86390 1
301485 99301485 1001 86380 86390 1
301512 99301512 1001 86380 86390 1
301463 99301463 1001 86380 86390 1
301515 99301515 1001 86380 86390 1
301212 99301212 1001 86380 86390 1
300937 99300937 1001 86380 86390 1
301670 99301670 1001 86380 86390 1
302216 99302216 1001 86380 86390 1
302273 99302273 1001 86380 86390 1
302325 99302325 1001 86380 86390 1
303189 99303189 1001 86380 86390 1
302798 99302798 1001 86380 86390 1
302958 99302958 1001 86380 86390 1
302666 99302666 1001 86380 86390 1
302679 99302679 1001 86380 86390 1
303240 99303240 1001 86380 86390 1
303867 99303867 1001 86380 86390 1
303842 99303842 1001 86380 86390 1
303920 99303920 1001 86380 86390 1
303889 99303889 1001 86380 86390 1
303700 99303700 1001 86380 86390 1
303482 99303482 1001 86380 86390 1
304057 99304057 1001 86380 86390 1
304197 99304197 1001 86380 86390 1
304673 99304673 1001 86380 86390 1
304849 99304849 1001 86380 86390 1
304569 99304569 1001 86380 86390 1
304307 99304307 1001 86380 86390 1
305027 99305027 1001 86380 86390 1
305578 99305578 1001 86380 86390 1
305429 99305429 1001 86380 86390 1
305370 99305370 1001 86380 86390 1
305143 99305143 1001 86380 86390 1
500607 99500607 1001 86380 86390 1
500322 99500322 1001 86380 86390 1
500195 99500195 1001 86380 86390 1
501084 99501084 1001 86380 86390 1
501786 99501786 1001 86380 86390 1
501725 99501725 1001 86380 86390 1
502314 99502314 1001 86380 86390 1
502328 99502328 1001 86380 86390 1
501936 99501936 1001 86380 86390 1
502621 99502621 1001 86380 86390 1
502532 99502532 1001 86380 86390 1
502639 99502639 1001 86380 86390 1
503158 99503158 1001 86380 86390 1
502958 99502958 1001 86380 86390 1
502978 99502978 1001 86380 86390 1
502787 99502787 1001 86380 86390 1
502841 99502841 1001 86380 86390 1
502743 99502743 1001 86380 86390 1
502720 99502720 1001 86380 86390 1
503459 99503459 1001 86380 86390 1
503305 99503305 1001 86380 86390 1
503363 99503363 1001 86380 86390 1
504088 99504088 1001 86380 86390 1
503563 99503563 1001 86380 86390 1
503560 99503560 1001 86380 86390 1
504206 99504206 1001 86380 86390 1
504209 99504209 1001 86380 86390 1
504817 99504817 1001 86380 86390 1
504611 99504611 1001 86380 86390 1
504676 99504676 1001 86380 86390 1
504564 99504564 1001 86380 86390 1
504518 99504518 1001 86380 86390 1
504444 99504444 1001 86380 86390 1
505005 99505005 1001 86380 86390 1
505006 99505006 1001 86380 86390 1
505029 99505029 1001 86380 86390 1
505686 99505686 1001 86380 86390 1
505690 99505690 1001 86380 86390 1
505614 99505614 1001 86380 86390 1
505410 99505410 1001 86380 86390 1
505518 99505518 1001 86380 86390 1
505431 99505431 1001 86380 86390 1
505369 99505369 1001 86380 86390 1
505204 99505204 1001 86380 86390 1
505262 99505262 1001 86380 86390 1
505892 99505892 1001 86380 86390 1
506532 99506532 1001 86380 86390 1
506406 99506406 1001 86380 86390 1
506531 99506531 1001 86380 86390 1
506368 99506368 1001 86380 86390 1
506162 99506162 1001 86380 86390 1
506600 99506600 1001 86380 86390 1
506679 99506679 1001 86380 86390 1
506783 99506783 1001 86380 86390 1
507139 99507139 1001 86380 86390 1
507079 99507079 1001 86380 86390 1
507171 99507171 1001 86380 86390 1
506971 99506971 1001 86380 86390 1
506947 99506947 1001 86380 86390 1
506928 99506928 1001 86380 86390 1
507471 99507471 1001 86380 86390 1
507526 99507526 1001 86380 86390 1
507504 99507504 1001 86380 86390 1
507598 99507598 1001 86380 86390 1
508121 99508121 1001 86380 86390 1
508182 99508182 1001 86380 86390 1
507850 99507850 1001 86380 86390 1
507957 99507957 1001 86380 86390 1
507894 99507894 1001 86380 86390 1
507686 99507686 1001 86380 86390 1
507764 99507764 1001 86380 86390 1
507714 99507714 1001 86380 86390 1
507639 99507639 1001 86380 86390 1
508346 99508346 1001 86380 86390 1
508374 99508374 1001 86380 86390 1
508413 99508413 1001 86380 86390 1
508908 99508908 1001 86380 86390 1
508818 99508818 1001 86380 86390 1
508690 99508690 1001 86380 86390 1
508635 99508635 1001 86380 86390 1
508485 99508485 1001 86380 86390 1
508524 99508524 1001 86380 86390 1
508460 99508460 1001 86380 86390 1
508593 99508593 1001 86380 86390 1
509115 99509115 1001 86380 86390 1
509076 99509076 1001 86380 86390 1
509157 99509157 1001 86380 86390 1
509632 99509632 1001 86380 86390 1
509658 99509658 1001 86380 86390 1
509556 99509556 1001 86380 86390 1
509321 99509321 1001 86380 86390 1
509366 99509366 1001 86380 86390 1
509380 99509380 1001 86380 86390 1
510013 99510013 1001 86380 86390 1
510459 99510459 1001 86380 86390 1
510410 99510410 1001 86380 86390 1
510288 99510288 1001 86380 86390 1
510879 99510879 1001 86380 86390 1
510739 99510739 1001 86380 86390 1
510875 99510875 1001 86380 86390 1
511519 99511519 1001 86380 86390 1
511287 99511287 1001 86380 86390 1
510983 99510983 1001 86380 86390 1
510998 99510998 1001 86380 86390 1
511051 99511051 1001 86380 86390 1
511053 99511053 1001 86380 86390 1
511562 99511562 1001 86380 86390 1
511633 99511633 1001 86380 86390 1
512180 99512180 1001 86380 86390 1
512371 99512371 1001 86380 86390 1
512086 99512086 1001 86380 86390 1
511931 99511931 1001 86380 86390 1
511776 99511776 1001 86380 86390 1
511933 99511933 1001 86380 86390 1
511766 99511766 1001 86380 86390 1
511779 99511779 1001 86380 86390 1
511781 99511781 1001 86380 86390 1
512497 99512497 1001 86380 86390 1
513167 99513167 1001 86380 86390 1
513004 99513004 1001 86380 86390 1
513071 99513071 1001 86380 86390 1
512885 99512885 1001 86380 86390 1
512877 99512877 1001 86380 86390 1
512688 99512688 1001 86380 86390 1
512695 99512695 1001 86380 86390 1
512721 99512721 1001 86380 86390 1
513255 99513255 1001 86380 86390 1
514029 99514029 1001 86380 86390 1
513943 99513943 1001 86380 86390 1
514005 99514005 1001 86380 86390 1
513646 99513646 1001 86380 86390 1
513463 99513463 1001 86380 86390 1
513412 99513412 1001 86380 86390 1
513426 99513426 1001 86380 86390 1
513535 99513535 1001 86380 86390 1
514694 99514694 1001 86380 86390 1
514772 99514772 1001 86380 86390 1
514851 99514851 1001 86380 86390 1
514779 99514779 1001 86380 86390 1
514853 99514853 1001 86380 86390 1
514637 99514637 1001 86380 86390 1
515023 99515023 1001 86380 86390 1
515518 99515518 1001 86380 86390 1
515394 99515394 1001 86380 86390 1
515472 99515472 1001 86380 86390 1
515412 99515412 1001 86380 86390 1
515129 99515129 1001 86380 86390 1
515172 99515172 1001 86380 86390 1
515121 99515121 1001 86380 86390 1
515097 99515097 1001 86380 86390 1
515719 99515719 1001 86380 86390 1
515737 99515737 1001 86380 86390 1
515832 99515832 1001 86380 86390 1
515885 99515885 1001 86380 86390 1
516353 99516353 1001 86380 86390 1
516174 99516174 1001 86380 86390 1
516138 99516138 1001 86380 86390 1
516159 99516159 1001 86380 86390 1
516199 99516199 1001 86380 86390 1
516008 99516008 1001 86380 86390 1
516543 99516543 1001 86380 86390 1
517155 99517155 1001 86380 86390 1
517334 99517334 1001 86380 86390 1
517174 99517174 1001 86380 86390 1
517326 99517326 1001 86380 86390 1
517330 99517330 1001 86380 86390 1
516933 99516933 1001 86380 86390 1
516973 99516973 1001 86380 86390 1
516904 99516904 1001 86380 86390 1
517336 99517336 1001 86380 86390 1
517434 99517434 1001 86380 86390 1
517487 99517487 1001 86380 86390 1
517513 99517513 1001 86380 86390 1
517981 99517981 1001 86380 86390 1
517872 99517872 1001 86380 86390 1
517695 99517695 1001 86380 86390 1
518930 99518930 1001 86380 86390 1
518856 99518856 1001 86380 86390 1
518818 99518818 1001 86380 86390 1
518857 99518857 1001 86380 86390 1
518630 99518630 1001 86380 86390 1
518647 99518647 1001 86380 86390 1
518477 99518477 1001 86380 86390 1
519079 99519079 1001 86380 86390 1
519093 99519093 1001 86380 86390 1
519702 99519702 1001 86380 86390 1
519485 99519485 1001 86380 86390 1
519296 99519296 1001 86380 86390 1
519857 99519857 1001 86380 86390 1
520550 99520550 1001 86380 86390 1
520474 99520474 1001 86380 86390 1
520332 99520332 1001 86380 86390 1
520695 99520695 1001 86380 86390 1
520739 99520739 1001 86380 86390 1
521097 99521097 1001 86380 86390 1
521177 99521177 1001 86380 86390 1
521190 99521190 1001 86380 86390 1
521003 99521003 1001 86380 86390 1
521017 99521017 1001 86380 86390 1
520969 99520969 1001 86380 86390 1
521520 99521520 1001 86380 86390 1
521586 99521586 1001 86380 86390 1
521551 99521551 1001 86380 86390 1
522127 99522127 1001 86380 86390 1
522206 99522206 1001 86380 86390 1
521893 99521893 1001 86380 86390 1
521985 99521985 1001 86380 86390 1
521988 99521988 1001 86380 86390 1
522057 99522057 1001 86380 86390 1
522046 99522046 1001 86380 86390 1
521804 99521804 1001 86380 86390 1
522438 99522438 1001 86380 86390 1
523096 99523096 1001 86380 86390 1
523014 99523014 1001 86380 86390 1
523040 99523040 1001 86380 86390 1
522864 99522864 1001 86380 86390 1
522801 99522801 1001 86380 86390 1
522779 99522779 1001 86380 86390 1
522658 99522658 1001 86380 86390 1
523896 99523896 1001 86380 86390 1
523649 99523649 1001 86380 86390 1
523364 99523364 1001 86380 86390 1
523506 99523506 1001 86380 86390 1
523522 99523522 1001 86380 86390 1
524119 99524119 1001 86380 86390 1
524736 99524736 1001 86380 86390 1
524599 99524599 1001 86380 86390 1
524426 99524426 1001 86380 86390 1
524320 99524320 1001 86380 86390 1
524238 99524238 1001 86380 86390 1
525485 99525485 1001 86380 86390 1
525490 99525490 1001 86380 86390 1
525403 99525403 1001 86380 86390 1
525262 99525262 1001 86380 86390 1
525328 99525328 1001 86380 86390 1
525355 99525355 1001 86380 86390 1
525027 99525027 1001 86380 86390 1
525068 99525068 1001 86380 86390 1
526415 99526415 1001 86380 86390 1
526079 99526079 1001 86380 86390 1
526074 99526074 1001 86380 86390 1
525963 99525963 1001 86380 86390 1
525903 99525903 1001 86380 86390 1
526582 99526582 1001 86380 86390 1
527031 99527031 1001 86380 86390 1
526837 99526837 1001 86380 86390 1
528060 99528060 1001 86380 86390 1
527745 99527745 1001 86380 86390 1
527734 99527734 1001 86380 86390 1
527499 99527499 1001 86380 86390 1
528097 99528097 1001 86380 86390 1
528772 99528772 1001 86380 86390 1
528831 99528831 1001 86380 86390 1
528742 99528742 1001 86380 86390 1
528620 99528620 1001 86380 86390 1
528536 99528536 1001 86380 86390 1
528382 99528382 1001 86380 86390 1
528980 99528980 1001 86380 86390 1
529681 99529681 1001 86380 86390 1
529660 99529660 1001 86380 86390 1
529512 99529512 1001 86380 86390 1
529487 99529487 1001 86380 86390 1
529384 99529384 1001 86380 86390 1
529351 99529351 1001 86380 86390 1
529173 99529173 1001 86380 86390 1
529280 99529280 1001 86380 86390 1
529838 99529838 1001 86380 86390 1
529827 99529827 1001 86380 86390 1
530401 99530401 1001 86380 86390 1
530545 99530545 1001 86380 86390 1
530218 99530218 1001 86380 86390 1
530051 99530051 1001 86380 86390 1
530002 99530002 1001 86380 86390 1
530565 99530565 1001 86380 86390 1
531343 99531343 1001 86380 86390 1
531255 99531255 1001 86380 86390 1
531070 99531070 1001 86380 86390 1
531113 99531113 1001 86380 86390 1
530783 99530783 1001 86380 86390 1
532158 99532158 1001 86380 86390 1
532021 99532021 1001 86380 86390 1
532141 99532141 1001 86380 86390 1
531961 99531961 1001 86380 86390 1
531985 99531985 1001 86380 86390 1
531732 99531732 1001 86380 86390 1
531594 99531594 1001 86380 86390 1
532346 99532346 1001 86380 86390 1
532338 99532338 1001 86380 86390 1
532211 99532211 1001 86380 86390 1
532214 99532214 1001 86380 86390 1
532748 99532748 1001 86380 86390 1
532752 99532752 1001 86380 86390 1
532678 99532678 1001 86380 86390 1
532553 99532553 1001 86380 86390 1
532598 99532598 1001 86380 86390 1
533036 99533036 1001 86380 86390 1
533064 99533064 1001 86380 86390 1
533684 99533684 1001 86380 86390 1
533620 99533620 1001 86380 86390 1
533405 99533405 1001 86380 86390 1
533876 99533876 1001 86380 86390 1
534007 99534007 1001 86380 86390 1
534676 99534676 1001 86380 86390 1
534385 99534385 1001 86380 86390 1
534733 99534733 1001 86380 86390 1
535416 99535416 1001 86380 86390 1
535405 99535405 1001 86380 86390 1
535137 99535137 1001 86380 86390 1
535260 99535260 1001 86380 86390 1
535198 99535198 1001 86380 86390 1
535603 99535603 1001 86380 86390 1
535539 99535539 1001 86380 86390 1
535685 99535685 1001 86380 86390 1
535961 99535961 1001 86380 86390 1
535863 99535863 1001 86380 86390 1
536480 99536480 1001 86380 86390 1
536976 99536976 1001 86380 86390 1
537093 99537093 1001 86380 86390 1
537119 99537119 1001 86380 86390 1
536838 99536838 1001 86380 86390 1
536658 99536658 1001 86380 86390 1
537205 99537205 1001 86380 86390 1
537286 99537286 1001 86380 86390 1
537962 99537962 1001 86380 86390 1
537971 99537971 1001 86380 86390 1
537599 99537599 1001 86380 86390 1
537397 99537397 1001 86380 86390 1
537463 99537463 1001 86380 86390 1
537503 99537503 1001 86380 86390 1
537574 99537574 1001 86380 86390 1
538748 99538748 1001 86380 86390 1
538749 99538749 1001 86380 86390 1
538499 99538499 1001 86380 86390 1
538399 99538399 1001 86380 86390 1
538857 99538857 1001 86380 86390 1
538963 99538963 1001 86380 86390 1
538836 99538836 1001 86380 86390 1
539552 99539552 1001 86380 86390 1
539524 99539524 1001 86380 86390 1
539268 99539268 1001 86380 86390 1
539295 99539295 1001 86380 86390 1
539047 99539047 1001 86380 86390 1
539679 99539679 1001 86380 86390 1
539688 99539688 1001 86380 86390 1
540352 99540352 1001 86380 86390 1
540302 99540302 1001 86380 86390 1
540235 99540235 1001 86380 86390 1
540219 99540219 1001 86380 86390 1
540259 99540259 1001 86380 86390 1
539967 99539967 1001 86380 86390 1
540545 99540545 1001 86380 86390 1
540668 99540668 1001 86380 86390 1
541131 99541131 1001 86380 86390 1
541067 99541067 1001 86380 86390 1
540928 99540928 1001 86380 86390 1
541358 99541358 1001 86380 86390 1
542050 99542050 1001 86380 86390 1
541762 99541762 1001 86380 86390 1
541769 99541769 1001 86380 86390 1
542194 99542194 1001 86380 86390 1
542304 99542304 1001 86380 86390 1
542179 99542179 1001 86380 86390 1
542846 99542846 1001 86380 86390 1
542899 99542899 1001 86380 86390 1
542826 99542826 1001 86380 86390 1
542613 99542613 1001 86380 86390 1
542505 99542505 1001 86380 86390 1
542419 99542419 1001 86380 86390 1
542395 99542395 1001 86380 86390 1
542516 99542516 1001 86380 86390 1
543654 99543654 1001 86380 86390 1
543440 99543440 1001 86380 86390 1
543493 99543493 1001 86380 86390 1
543407 99543407 1001 86380 86390 1
543538 99543538 1001 86380 86390 1
543229 99543229 1001 86380 86390 1
543848 99543848 1001 86380 86390 1
543928 99543928 1001 86380 86390 1
543942 99543942 1001 86380 86390 1
544530 99544530 1001 86380 86390 1
544369 99544369 1001 86380 86390 1
544339 99544339 1001 86380 86390 1
544170 99544170 1001 86380 86390 1
539551 1019 1001 64319 64418 1
400130 99400130 1001 86380 86390 1
400325 99400325 1001 86380 86390 1
400616 99400616 1001 86380 86390 1
400746 99400746 1001 86380 86390 1
401041 99401041 1001 86380 86390 1
401165 99401165 1001 86380 86390 1
401348 99401348 1001 86380 86390 1
401519 99401519 1001 86380 86390 1
401991 99401991 1001 86380 86390 1
402053 99402053 1001 86380 86390 1
402223 99402223 1001 86380 86390 1
402214 99402214 1001 86380 86390 1
403311 99403311 1001 86380 86390 1
403427 99403427 1001 86380 86390 1
404086 99404086 1001 86380 86390 1
404066 99404066 1001 86380 86390 1
404655 99404655 1001 86380 86390 1
404875 99404875 1001 86380 86390 1
405189 99405189 1001 86380 86390 1
405415 99405415 1001 86380 86390 1
405700 99405700 1001 86380 86390 1
406413 99406413 1001 86380 86390 1
406535 99406535 1001 86380 86390 1
406676 99406676 1001 86380 86390 1
406745 99406745 1001 86380 86390 1
406807 99406807 1001 86380 86390 1
406868 99406868 1001 86380 86390 1
407811 99407811 1001 86380 86390 1
407896 99407896 1001 86380 86390 1
408762 99408762 1001 86380 86390 1
408768 99408768 1001 86380 86390 1
408951 99408951 1001 86380 86390 1
409075 99409075 1001 86380 86390 1
409179 99409179 1001 86380 86390 1
409579 99409579 1001 86380 86390 1
410399 99410399 1001 86380 86390 1
410998 99410998 1001 86380 86390 1
411147 99411147 1001 86380 86390 1
411515 99411515 1001 86380 86390 1
411829 99411829 1001 86380 86390 1
412135 99412135 1001 86380 86390 1
412281 99412281 1001 86380 86390 1
413374 99413374 1001 86380 86390 1
413630 99413630 1001 86380 86390 1
412941 99412941 1001 86380 86390 1
412855 99412855 1001 86380 86390 1
414076 99414076 1001 86380 86390 1
415282 99415282 1001 86380 86390 1
414841 99414841 1001 86380 86390 1
414531 99414531 1001 86380 86390 1
414260 99414260 1001 86380 86390 1
414172 99414172 1001 86380 86390 1
416506 99416506 1001 86380 86390 1
416123 99416123 1001 86380 86390 1
415769 99415769 1001 86380 86390 1
418456 99418456 1001 86380 86390 1
418722 99418722 1001 86380 86390 1
418059 99418059 1001 86380 86390 1
417890 99417890 1001 86380 86390 1
420363 99420363 1001 86380 86390 1
420116 99420116 1001 86380 86390 1
419812 99419812 1001 86380 86390 1
419718 99419718 1001 86380 86390 1
419445 99419445 1001 86380 86390 1
420628 99420628 1001 86380 86390 1
421704 99421704 1001 86380 86390 1
421457 99421457 1001 86380 86390 1
421145 99421145 1001 86380 86390 1
423245 99423245 1001 86380 86390 1
422993 99422993 1001 86380 86390 1
422834 99422834 1001 86380 86390 1
422608 99422608 1001 86380 86390 1
424099 99424099 1001 86380 86390 1
423919 99423919 1001 86380 86390 1
423926 99423926 1001 86380 86390 1
425109 99425109 1001 86380 86390 1
425165 99425165 1001 86380 86390 1
424561 99424561 1001 86380 86390 1
425473 99425473 1001 86380 86390 1
425513 99425513 1001 86380 86390 1
426735 99426735 1001 86380 86390 1
426756 99426756 1001 86380 86390 1
426742 99426742 1001 86380 86390 1
425851 99425851 1001 86380 86390 1
427364 99427364 1001 86380 86390 1
428465 99428465 1001 86380 86390 1
428137 99428137 1001 86380 86390 1
428063 99428063 1001 86380 86390 1
428204 99428204 1001 86380 86390 1
428810 99428810 1001 86380 86390 1
430007 99430007 1001 86380 86390 1
429615 99429615 1001 86380 86390 1
429759 99429759 1001 86380 86390 1
429496 99429496 1001 86380 86390 1
429298 99429298 1001 86380 86390 1
429505 99429505 1001 86380 86390 1
430690 99430690 1001 86380 86390 1
431644 99431644 1001 86380 86390 1
431164 99431164 1001 86380 86390 1
432251 99432251 1001 86380 86390 1
432962 99432962 1001 86380 86390 1
432828 99432828 1001 86380 86390 1
434093 99434093 1001 86380 86390 1
434007 99434007 1001 86380 86390 1
434059 99434059 1001 86380 86390 1
435085 99435085 1001 86380 86390 1
435304 99435304 1001 86380 86390 1
434639 99434639 1001 86380 86390 1
434813 99434813 1001 86380 86390 1
434470 99434470 1001 86380 86390 1
434471 99434471 1001 86380 86390 1
434143 99434143 1001 86380 86390 1
434220 99434220 1001 86380 86390 1
435546 99435546 1001 86380 86390 1
435983 99435983 1001 86380 86390 1
436177 99436177 1001 86380 86390 1
436226 99436226 1001 86380 86390 1
300539 99300539 1001 86380 86390 1
300624 99300624 1001 86380 86390 1
300407 99300407 1001 86380 86390 1
301259 99301259 1001 86380 86390 1
301147 99301147 1001 86380 86390 1
301151 99301151 1001 86380 86390 1
301006 99301006 1001 86380 86390 1
300997 99300997 1001 86380 86390 1
301620 99301620 1001 86380 86390 1
301556 99301556 1001 86380 86390 1
302253 99302253 1001 86380 86390 1
302243 99302243 1001 86380 86390 1
302027 99302027 1001 86380 86390 1
302042 99302042 1001 86380 86390 1
301820 99301820 1001 86380 86390 1
301886 99301886 1001 86380 86390 1
302469 99302469 1001 86380 86390 1
302470 99302470 1001 86380 86390 1
302483 99302483 1001 86380 86390 1
302398 99302398 1001 86380 86390 1
302467 99302467 1001 86380 86390 1
302847 99302847 1001 86380 86390 1
302926 99302926 1001 86380 86390 1
302915 99302915 1001 86380 86390 1
302589 99302589 1001 86380 86390 1
302646 99302646 1001 86380 86390 1
303230 99303230 1001 86380 86390 1
303377 99303377 1001 86380 86390 1
303277 99303277 1001 86380 86390 1
303640 99303640 1001 86380 86390 1
303441 99303441 1001 86380 86390 1
303488 99303488 1001 86380 86390 1
303579 99303579 1001 86380 86390 1
304177 99304177 1001 86380 86390 1
304823 99304823 1001 86380 86390 1
304840 99304840 1001 86380 86390 1
304689 99304689 1001 86380 86390 1
304690 99304690 1001 86380 86390 1
304630 99304630 1001 86380 86390 1
304606 99304606 1001 86380 86390 1
304466 99304466 1001 86380 86390 1
304610 99304610 1001 86380 86390 1
[truncated: 4,072,814 more chars]
