# Supplementary material for: Fast and near-optimal monitoring for healthcare acquired infection outbreaks
Source: PLoS Comput Biol. 2019 Sep 16;15(9):e1007284. doi: 10.1371/journal.pcbi.1007284 (PMC6762212; doi:10.1371/journal.pcbi.1007284)
Supplement: S1 Data — (ZIP) [file pcbi.1007284.s006.zip › MobilityLogs1/HAISE_Carilion_all_visits_day_56.txt]

#Person location Sublocation StartTime EndTime Type
542452 580 1001 38715 38814 1
400017 99400017 1001 86380 86390 1
400102 99400102 1001 86380 86390 1
400285 99400285 1001 86380 86390 1
400734 99400734 1001 86380 86390 1
400776 99400776 1001 86380 86390 1
400870 99400870 1001 86380 86390 1
401110 99401110 1001 86380 86390 1
401305 99401305 1001 86380 86390 1
401482 99401482 1001 86380 86390 1
401527 99401527 1001 86380 86390 1
401798 99401798 1001 86380 86390 1
401717 99401717 1001 86380 86390 1
402038 99402038 1001 86380 86390 1
403107 99403107 1001 86380 86390 1
403559 99403559 1001 86380 86390 1
403769 99403769 1001 86380 86390 1
403969 99403969 1001 86380 86390 1
404005 99404005 1001 86380 86390 1
404207 99404207 1001 86380 86390 1
404294 99404294 1001 86380 86390 1
404688 99404688 1001 86380 86390 1
404895 99404895 1001 86380 86390 1
405423 99405423 1001 86380 86390 1
405430 99405430 1001 86380 86390 1
405479 99405479 1001 86380 86390 1
405525 99405525 1001 86380 86390 1
406359 99406359 1001 86380 86390 1
406667 99406667 1001 86380 86390 1
406746 99406746 1001 86380 86390 1
406942 99406942 1001 86380 86390 1
407050 99407050 1001 86380 86390 1
407659 99407659 1001 86380 86390 1
407643 99407643 1001 86380 86390 1
407680 99407680 1001 86380 86390 1
408223 99408223 1001 86380 86390 1
408406 99408406 1001 86380 86390 1
408607 99408607 1001 86380 86390 1
408828 99408828 1001 86380 86390 1
408950 99408950 1001 86380 86390 1
409056 99409056 1001 86380 86390 1
409092 99409092 1001 86380 86390 1
409378 99409378 1001 86380 86390 1
410002 99410002 1001 86380 86390 1
410608 99410608 1001 86380 86390 1
410795 99410795 1001 86380 86390 1
411092 99411092 1001 86380 86390 1
411160 99411160 1001 86380 86390 1
411224 99411224 1001 86380 86390 1
412007 99412007 1001 86380 86390 1
412069 99412069 1001 86380 86390 1
412174 99412174 1001 86380 86390 1
412404 99412404 1001 86380 86390 1
412977 99412977 1001 86380 86390 1
413050 99413050 1001 86380 86390 1
412900 99412900 1001 86380 86390 1
412607 99412607 1001 86380 86390 1
412606 99412606 1001 86380 86390 1
414038 99414038 1001 86380 86390 1
413928 99413928 1001 86380 86390 1
414945 99414945 1001 86380 86390 1
415249 99415249 1001 86380 86390 1
414868 99414868 1001 86380 86390 1
414779 99414779 1001 86380 86390 1
414754 99414754 1001 86380 86390 1
415587 99415587 1001 86380 86390 1
415666 99415666 1001 86380 86390 1
416997 99416997 1001 86380 86390 1
416757 99416757 1001 86380 86390 1
416743 99416743 1001 86380 86390 1
416977 99416977 1001 86380 86390 1
417226 99417226 1001 86380 86390 1
417468 99417468 1001 86380 86390 1
418765 99418765 1001 86380 86390 1
418709 99418709 1001 86380 86390 1
417853 99417853 1001 86380 86390 1
418918 99418918 1001 86380 86390 1
419751 99419751 1001 86380 86390 1
419987 99419987 1001 86380 86390 1
419764 99419764 1001 86380 86390 1
419607 99419607 1001 86380 86390 1
419578 99419578 1001 86380 86390 1
421936 99421936 1001 86380 86390 1
421810 99421810 1001 86380 86390 1
421561 99421561 1001 86380 86390 1
421040 99421040 1001 86380 86390 1
421061 99421061 1001 86380 86390 1
421139 99421139 1001 86380 86390 1
423630 99423630 1001 86380 86390 1
423350 99423350 1001 86380 86390 1
423663 99423663 1001 86380 86390 1
423353 99423353 1001 86380 86390 1
422980 99422980 1001 86380 86390 1
422872 99422872 1001 86380 86390 1
425225 99425225 1001 86380 86390 1
425018 99425018 1001 86380 86390 1
424262 99424262 1001 86380 86390 1
425429 99425429 1001 86380 86390 1
425655 99425655 1001 86380 86390 1
424591 99424591 1001 86380 86390 1
425702 99425702 1001 86380 86390 1
426752 99426752 1001 86380 86390 1
427022 99427022 1001 86380 86390 1
426521 99426521 1001 86380 86390 1
426515 99426515 1001 86380 86390 1
426292 99426292 1001 86380 86390 1
425973 99425973 1001 86380 86390 1
426148 99426148 1001 86380 86390 1
427271 99427271 1001 86380 86390 1
427255 99427255 1001 86380 86390 1
428426 99428426 1001 86380 86390 1
428138 99428138 1001 86380 86390 1
427857 99427857 1001 86380 86390 1
427714 99427714 1001 86380 86390 1
428770 99428770 1001 86380 86390 1
429941 99429941 1001 86380 86390 1
429702 99429702 1001 86380 86390 1
429387 99429387 1001 86380 86390 1
429328 99429328 1001 86380 86390 1
430500 99430500 1001 86380 86390 1
431912 99431912 1001 86380 86390 1
432019 99432019 1001 86380 86390 1
431612 99431612 1001 86380 86390 1
432268 99432268 1001 86380 86390 1
432095 99432095 1001 86380 86390 1
432114 99432114 1001 86380 86390 1
433462 99433462 1001 86380 86390 1
433635 99433635 1001 86380 86390 1
433556 99433556 1001 86380 86390 1
433450 99433450 1001 86380 86390 1
432748 99432748 1001 86380 86390 1
432553 99432553 1001 86380 86390 1
432755 99432755 1001 86380 86390 1
432585 99432585 1001 86380 86390 1
432731 99432731 1001 86380 86390 1
432566 99432566 1001 86380 86390 1
434370 99434370 1001 86380 86390 1
434276 99434276 1001 86380 86390 1
435526 99435526 1001 86380 86390 1
436769 99436769 1001 86380 86390 1
437032 99437032 1001 86380 86390 1
437033 99437033 1001 86380 86390 1
437117 99437117 1001 86380 86390 1
437143 99437143 1001 86380 86390 1
435982 99435982 1001 86380 86390 1
300513 99300513 1001 86380 86390 1
300908 99300908 1001 86380 86390 1
301455 99301455 1001 86380 86390 1
301417 99301417 1001 86380 86390 1
301495 99301495 1001 86380 86390 1
301155 99301155 1001 86380 86390 1
300961 99300961 1001 86380 86390 1
301100 99301100 1001 86380 86390 1
301669 99301669 1001 86380 86390 1
301683 99301683 1001 86380 86390 1
301581 99301581 1001 86380 86390 1
301661 99301661 1001 86380 86390 1
301739 99301739 1001 86380 86390 1
301562 99301562 1001 86380 86390 1
302217 99302217 1001 86380 86390 1
302163 99302163 1001 86380 86390 1
302060 99302060 1001 86380 86390 1
302142 99302142 1001 86380 86390 1
302147 99302147 1001 86380 86390 1
301824 99301824 1001 86380 86390 1
301894 99301894 1001 86380 86390 1
301792 99301792 1001 86380 86390 1
302532 99302532 1001 86380 86390 1
303148 99303148 1001 86380 86390 1
302937 99302937 1001 86380 86390 1
302837 99302837 1001 86380 86390 1
302867 99302867 1001 86380 86390 1
302770 99302770 1001 86380 86390 1
303296 99303296 1001 86380 86390 1
303351 99303351 1001 86380 86390 1
303969 99303969 1001 86380 86390 1
303895 99303895 1001 86380 86390 1
303672 99303672 1001 86380 86390 1
303822 99303822 1001 86380 86390 1
303733 99303733 1001 86380 86390 1
303812 99303812 1001 86380 86390 1
303517 99303517 1001 86380 86390 1
303453 99303453 1001 86380 86390 1
303461 99303461 1001 86380 86390 1
303618 99303618 1001 86380 86390 1
304178 99304178 1001 86380 86390 1
304828 99304828 1001 86380 86390 1
304749 99304749 1001 86380 86390 1
304841 99304841 1001 86380 86390 1
304449 99304449 1001 86380 86390 1
304606 99304606 1001 86380 86390 1
304292 99304292 1001 86380 86390 1
304325 99304325 1001 86380 86390 1
304990 99304990 1001 86380 86390 1
304993 99304993 1001 86380 86390 1
305382 99305382 1001 86380 86390 1
500165 99500165 1001 86380 86390 1
500008 99500008 1001 86380 86390 1
500684 99500684 1001 86380 86390 1
500672 99500672 1001 86380 86390 1
500687 99500687 1001 86380 86390 1
500688 99500688 1001 86380 86390 1
500613 99500613 1001 86380 86390 1
500235 99500235 1001 86380 86390 1
500321 99500321 1001 86380 86390 1
501507 99501507 1001 86380 86390 1
501456 99501456 1001 86380 86390 1
501348 99501348 1001 86380 86390 1
501113 99501113 1001 86380 86390 1
501078 99501078 1001 86380 86390 1
501662 99501662 1001 86380 86390 1
501833 99501833 1001 86380 86390 1
502403 99502403 1001 86380 86390 1
502263 99502263 1001 86380 86390 1
502330 99502330 1001 86380 86390 1
502280 99502280 1001 86380 86390 1
502636 99502636 1001 86380 86390 1
503260 99503260 1001 86380 86390 1
503036 99503036 1001 86380 86390 1
502949 99502949 1001 86380 86390 1
502725 99502725 1001 86380 86390 1
502691 99502691 1001 86380 86390 1
503423 99503423 1001 86380 86390 1
503453 99503453 1001 86380 86390 1
504039 99504039 1001 86380 86390 1
503709 99503709 1001 86380 86390 1
503845 99503845 1001 86380 86390 1
503615 99503615 1001 86380 86390 1
503580 99503580 1001 86380 86390 1
504182 99504182 1001 86380 86390 1
504165 99504165 1001 86380 86390 1
504807 99504807 1001 86380 86390 1
504941 99504941 1001 86380 86390 1
504601 99504601 1001 86380 86390 1
504369 99504369 1001 86380 86390 1
505078 99505078 1001 86380 86390 1
505095 99505095 1001 86380 86390 1
504953 99504953 1001 86380 86390 1
505651 99505651 1001 86380 86390 1
505552 99505552 1001 86380 86390 1
505384 99505384 1001 86380 86390 1
505483 99505483 1001 86380 86390 1
505831 99505831 1001 86380 86390 1
505881 99505881 1001 86380 86390 1
506454 99506454 1001 86380 86390 1
506561 99506561 1001 86380 86390 1
506200 99506200 1001 86380 86390 1
506256 99506256 1001 86380 86390 1
506335 99506335 1001 86380 86390 1
506220 99506220 1001 86380 86390 1
506150 99506150 1001 86380 86390 1
506776 99506776 1001 86380 86390 1
506766 99506766 1001 86380 86390 1
506705 99506705 1001 86380 86390 1
507270 99507270 1001 86380 86390 1
506984 99506984 1001 86380 86390 1
507524 99507524 1001 86380 86390 1
508227 99508227 1001 86380 86390 1
508118 99508118 1001 86380 86390 1
507916 99507916 1001 86380 86390 1
507968 99507968 1001 86380 86390 1
507810 99507810 1001 86380 86390 1
508417 99508417 1001 86380 86390 1
508883 99508883 1001 86380 86390 1
509013 99509013 1001 86380 86390 1
509027 99509027 1001 86380 86390 1
509047 99509047 1001 86380 86390 1
509006 99509006 1001 86380 86390 1
508610 99508610 1001 86380 86390 1
509214 99509214 1001 86380 86390 1
509115 99509115 1001 86380 86390 1
509330 99509330 1001 86380 86390 1
510101 99510101 1001 86380 86390 1
510625 99510625 1001 86380 86390 1
510590 99510590 1001 86380 86390 1
510680 99510680 1001 86380 86390 1
510643 99510643 1001 86380 86390 1
510645 99510645 1001 86380 86390 1
510504 99510504 1001 86380 86390 1
510322 99510322 1001 86380 86390 1
510441 99510441 1001 86380 86390 1
510250 99510250 1001 86380 86390 1
510749 99510749 1001 86380 86390 1
510752 99510752 1001 86380 86390 1
510894 99510894 1001 86380 86390 1
511463 99511463 1001 86380 86390 1
511405 99511405 1001 86380 86390 1
511369 99511369 1001 86380 86390 1
511049 99511049 1001 86380 86390 1
511640 99511640 1001 86380 86390 1
511608 99511608 1001 86380 86390 1
511752 99511752 1001 86380 86390 1
512058 99512058 1001 86380 86390 1
511981 99511981 1001 86380 86390 1
512091 99512091 1001 86380 86390 1
511953 99511953 1001 86380 86390 1
511859 99511859 1001 86380 86390 1
513063 99513063 1001 86380 86390 1
513065 99513065 1001 86380 86390 1
513171 99513171 1001 86380 86390 1
512957 99512957 1001 86380 86390 1
512777 99512777 1001 86380 86390 1
513860 99513860 1001 86380 86390 1
513811 99513811 1001 86380 86390 1
513451 99513451 1001 86380 86390 1
513522 99513522 1001 86380 86390 1
514183 99514183 1001 86380 86390 1
514669 99514669 1001 86380 86390 1
514535 99514535 1001 86380 86390 1
514629 99514629 1001 86380 86390 1
514532 99514532 1001 86380 86390 1
514612 99514612 1001 86380 86390 1
514373 99514373 1001 86380 86390 1
514416 99514416 1001 86380 86390 1
514237 99514237 1001 86380 86390 1
515584 99515584 1001 86380 86390 1
515601 99515601 1001 86380 86390 1
515431 99515431 1001 86380 86390 1
516468 99516468 1001 86380 86390 1
516147 99516147 1001 86380 86390 1
516012 99516012 1001 86380 86390 1
515950 99515950 1001 86380 86390 1
516647 99516647 1001 86380 86390 1
517281 99517281 1001 86380 86390 1
517232 99517232 1001 86380 86390 1
516733 99516733 1001 86380 86390 1
516876 99516876 1001 86380 86390 1
516762 99516762 1001 86380 86390 1
516726 99516726 1001 86380 86390 1
517442 99517442 1001 86380 86390 1
517523 99517523 1001 86380 86390 1
517995 99517995 1001 86380 86390 1
518150 99518150 1001 86380 86390 1
517891 99517891 1001 86380 86390 1
517896 99517896 1001 86380 86390 1
517686 99517686 1001 86380 86390 1
517744 99517744 1001 86380 86390 1
518757 99518757 1001 86380 86390 1
518760 99518760 1001 86380 86390 1
518479 99518479 1001 86380 86390 1
518442 99518442 1001 86380 86390 1
518456 99518456 1001 86380 86390 1
519154 99519154 1001 86380 86390 1
519189 99519189 1001 86380 86390 1
519721 99519721 1001 86380 86390 1
519242 99519242 1001 86380 86390 1
519839 99519839 1001 86380 86390 1
519982 99519982 1001 86380 86390 1
520476 99520476 1001 86380 86390 1
520337 99520337 1001 86380 86390 1
520428 99520428 1001 86380 86390 1
520053 99520053 1001 86380 86390 1
520713 99520713 1001 86380 86390 1
521510 99521510 1001 86380 86390 1
521639 99521639 1001 86380 86390 1
521471 99521471 1001 86380 86390 1
522229 99522229 1001 86380 86390 1
522233 99522233 1001 86380 86390 1
521905 99521905 1001 86380 86390 1
521734 99521734 1001 86380 86390 1
521695 99521695 1001 86380 86390 1
522384 99522384 1001 86380 86390 1
522294 99522294 1001 86380 86390 1
522347 99522347 1001 86380 86390 1
522986 99522986 1001 86380 86390 1
522876 99522876 1001 86380 86390 1
522800 99522800 1001 86380 86390 1
522870 99522870 1001 86380 86390 1
522885 99522885 1001 86380 86390 1
522756 99522756 1001 86380 86390 1
522630 99522630 1001 86380 86390 1
522664 99522664 1001 86380 86390 1
523893 99523893 1001 86380 86390 1
523888 99523888 1001 86380 86390 1
523788 99523788 1001 86380 86390 1
523940 99523940 1001 86380 86390 1
523640 99523640 1001 86380 86390 1
523734 99523734 1001 86380 86390 1
523337 99523337 1001 86380 86390 1
523476 99523476 1001 86380 86390 1
523517 99523517 1001 86380 86390 1
523981 99523981 1001 86380 86390 1
524436 99524436 1001 86380 86390 1
524248 99524248 1001 86380 86390 1
524340 99524340 1001 86380 86390 1
524804 99524804 1001 86380 86390 1
525510 99525510 1001 86380 86390 1
525407 99525407 1001 86380 86390 1
525412 99525412 1001 86380 86390 1
525588 99525588 1001 86380 86390 1
525190 99525190 1001 86380 86390 1
525220 99525220 1001 86380 86390 1
525377 99525377 1001 86380 86390 1
525094 99525094 1001 86380 86390 1
525017 99525017 1001 86380 86390 1
526319 99526319 1001 86380 86390 1
526013 99526013 1001 86380 86390 1
526079 99526079 1001 86380 86390 1
526159 99526159 1001 86380 86390 1
525968 99525968 1001 86380 86390 1
526499 99526499 1001 86380 86390 1
526516 99526516 1001 86380 86390 1
527202 99527202 1001 86380 86390 1
527190 99527190 1001 86380 86390 1
527166 99527166 1001 86380 86390 1
526810 99526810 1001 86380 86390 1
526750 99526750 1001 86380 86390 1
526676 99526676 1001 86380 86390 1
527331 99527331 1001 86380 86390 1
527282 99527282 1001 86380 86390 1
527270 99527270 1001 86380 86390 1
527985 99527985 1001 86380 86390 1
527883 99527883 1001 86380 86390 1
527957 99527957 1001 86380 86390 1
527795 99527795 1001 86380 86390 1
527862 99527862 1001 86380 86390 1
528523 99528523 1001 86380 86390 1
528432 99528432 1001 86380 86390 1
528967 99528967 1001 86380 86390 1
528995 99528995 1001 86380 86390 1
529086 99529086 1001 86380 86390 1
529468 99529468 1001 86380 86390 1
529469 99529469 1001 86380 86390 1
529482 99529482 1001 86380 86390 1
529224 99529224 1001 86380 86390 1
529130 99529130 1001 86380 86390 1
530286 99530286 1001 86380 86390 1
530051 99530051 1001 86380 86390 1
530131 99530131 1001 86380 86390 1
530045 99530045 1001 86380 86390 1
530591 99530591 1001 86380 86390 1
530636 99530636 1001 86380 86390 1
530649 99530649 1001 86380 86390 1
530716 99530716 1001 86380 86390 1
531345 99531345 1001 86380 86390 1
531300 99531300 1001 86380 86390 1
531547 99531547 1001 86380 86390 1
531394 99531394 1001 86380 86390 1
531414 99531414 1001 86380 86390 1
531873 99531873 1001 86380 86390 1
531603 99531603 1001 86380 86390 1
531670 99531670 1001 86380 86390 1
531698 99531698 1001 86380 86390 1
532874 99532874 1001 86380 86390 1
532789 99532789 1001 86380 86390 1
532807 99532807 1001 86380 86390 1
533844 99533844 1001 86380 86390 1
533586 99533586 1001 86380 86390 1
533250 99533250 1001 86380 86390 1
533370 99533370 1001 86380 86390 1
533934 99533934 1001 86380 86390 1
533986 99533986 1001 86380 86390 1
534000 99534000 1001 86380 86390 1
533863 99533863 1001 86380 86390 1
534022 99534022 1001 86380 86390 1
534521 99534521 1001 86380 86390 1
534276 99534276 1001 86380 86390 1
534410 99534410 1001 86380 86390 1
534865 99534865 1001 86380 86390 1
534728 99534728 1001 86380 86390 1
535437 99535437 1001 86380 86390 1
535412 99535412 1001 86380 86390 1
535060 99535060 1001 86380 86390 1
536195 99536195 1001 86380 86390 1
535743 99535743 1001 86380 86390 1
536337 99536337 1001 86380 86390 1
536508 99536508 1001 86380 86390 1
536846 99536846 1001 86380 86390 1
537265 99537265 1001 86380 86390 1
537177 99537177 1001 86380 86390 1
537220 99537220 1001 86380 86390 1
537234 99537234 1001 86380 86390 1
537913 99537913 1001 86380 86390 1
537890 99537890 1001 86380 86390 1
537852 99537852 1001 86380 86390 1
537878 99537878 1001 86380 86390 1
537904 99537904 1001 86380 86390 1
537892 99537892 1001 86380 86390 1
537725 99537725 1001 86380 86390 1
537665 99537665 1001 86380 86390 1
537508 99537508 1001 86380 86390 1
538024 99538024 1001 86380 86390 1
538072 99538072 1001 86380 86390 1
538136 99538136 1001 86380 86390 1
538787 99538787 1001 86380 86390 1
538393 99538393 1001 86380 86390 1
538969 99538969 1001 86380 86390 1
539486 99539486 1001 86380 86390 1
539591 99539591 1001 86380 86390 1
539435 99539435 1001 86380 86390 1
539338 99539338 1001 86380 86390 1
539099 99539099 1001 86380 86390 1
539212 99539212 1001 86380 86390 1
539083 99539083 1001 86380 86390 1
539670 99539670 1001 86380 86390 1
540419 99540419 1001 86380 86390 1
540055 99540055 1001 86380 86390 1
540118 99540118 1001 86380 86390 1
540038 99540038 1001 86380 86390 1
540515 99540515 1001 86380 86390 1
541048 99541048 1001 86380 86390 1
540910 99540910 1001 86380 86390 1
540989 99540989 1001 86380 86390 1
540763 99540763 1001 86380 86390 1
541372 99541372 1001 86380 86390 1
542106 99542106 1001 86380 86390 1
541853 99541853 1001 86380 86390 1
541780 99541780 1001 86380 86390 1
542196 99542196 1001 86380 86390 1
542860 99542860 1001 86380 86390 1
542826 99542826 1001 86380 86390 1
542548 99542548 1001 86380 86390 1
542718 99542718 1001 86380 86390 1
542482 99542482 1001 86380 86390 1
543640 99543640 1001 86380 86390 1
543515 99543515 1001 86380 86390 1
543541 99543541 1001 86380 86390 1
543418 99543418 1001 86380 86390 1
543320 99543320 1001 86380 86390 1
543913 99543913 1001 86380 86390 1
543810 99543810 1001 86380 86390 1
543839 99543839 1001 86380 86390 1
543857 99543857 1001 86380 86390 1
544560 99544560 1001 86380 86390 1
544536 99544536 1001 86380 86390 1
544237 99544237 1001 86380 86390 1
544251 99544251 1001 86380 86390 1
544365 99544365 1001 86380 86390 1
544209 99544209 1001 86380 86390 1
544659 99544659 1001 86380 86390 1
544684 99544684 1001 86380 86390 1
431879 383 1001 12300 12837 1
517090 860 1002 59597 62340 1
400154 99400154 1001 86380 86390 1
400459 99400459 1001 86380 86390 1
400684 99400684 1001 86380 86390 1
401023 99401023 1001 86380 86390 1
401103 99401103 1001 86380 86390 1
401318 99401318 1001 86380 86390 1
401466 99401466 1001 86380 86390 1
401562 99401562 1001 86380 86390 1
401522 99401522 1001 86380 86390 1
401856 99401856 1001 86380 86390 1
402192 99402192 1001 86380 86390 1
402280 99402280 1001 86380 86390 1
402397 99402397 1001 86380 86390 1
402933 99402933 1001 86380 86390 1
403061 99403061 1001 86380 86390 1
403438 99403438 1001 86380 86390 1
403336 99403336 1001 86380 86390 1
404338 99404338 1001 86380 86390 1
404344 99404344 1001 86380 86390 1
404544 99404544 1001 86380 86390 1
404710 99404710 1001 86380 86390 1
405288 99405288 1001 86380 86390 1
405387 99405387 1001 86380 86390 1
405391 99405391 1001 86380 86390 1
405697 99405697 1001 86380 86390 1
405705 99405705 1001 86380 86390 1
406108 99406108 1001 86380 86390 1
406110 99406110 1001 86380 86390 1
406317 99406317 1001 86380 86390 1
406484 99406484 1001 86380 86390 1
406769 99406769 1001 86380 86390 1
406827 99406827 1001 86380 86390 1
406993 99406993 1001 86380 86390 1
407316 99407316 1001 86380 86390 1
408254 99408254 1001 86380 86390 1
408368 99408368 1001 86380 86390 1
408486 99408486 1001 86380 86390 1
408559 99408559 1001 86380 86390 1
408529 99408529 1001 86380 86390 1
408702 99408702 1001 86380 86390 1
409116 99409116 1001 86380 86390 1
409380 99409380 1001 86380 86390 1
409467 99409467 1001 86380 86390 1
410103 99410103 1001 86380 86390 1
410122 99410122 1001 86380 86390 1
410433 99410433 1001 86380 86390 1
410643 99410643 1001 86380 86390 1
410672 99410672 1001 86380 86390 1
410747 99410747 1001 86380 86390 1
410730 99410730 1001 86380 86390 1
411119 99411119 1001 86380 86390 1
411306 99411306 1001 86380 86390 1
411415 99411415 1001 86380 86390 1
412083 99412083 1001 86380 86390 1
412252 99412252 1001 86380 86390 1
412425 99412425 1001 86380 86390 1
412280 99412280 1001 86380 86390 1
413641 99413641 1001 86380 86390 1
413433 99413433 1001 86380 86390 1
413584 99413584 1001 86380 86390 1
413360 99413360 1001 86380 86390 1
413362 99413362 1001 86380 86390 1
412891 99412891 1001 86380 86390 1
412748 99412748 1001 86380 86390 1
412488 99412488 1001 86380 86390 1
414024 99414024 1001 86380 86390 1
415058 99415058 1001 86380 86390 1
414526 99414526 1001 86380 86390 1
414259 99414259 1001 86380 86390 1
415375 99415375 1001 86380 86390 1
416232 99416232 1001 86380 86390 1
416471 99416471 1001 86380 86390 1
416210 99416210 1001 86380 86390 1
416062 99416062 1001 86380 86390 1
417353 99417353 1001 86380 86390 1
417121 99417121 1001 86380 86390 1
417318 99417318 1001 86380 86390 1
417061 99417061 1001 86380 86390 1
417397 99417397 1001 86380 86390 1
417465 99417465 1001 86380 86390 1
418458 99418458 1001 86380 86390 1
417911 99417911 1001 86380 86390 1
417986 99417986 1001 86380 86390 1
420414 99420414 1001 86380 86390 1
419971 99419971 1001 86380 86390 1
419427 99419427 1001 86380 86390 1
419436 99419436 1001 86380 86390 1
420453 99420453 1001 86380 86390 1
420782 99420782 1001 86380 86390 1
421740 99421740 1001 86380 86390 1
422013 99422013 1001 86380 86390 1
422102 99422102 1001 86380 86390 1
421683 99421683 1001 86380 86390 1
421291 99421291 1001 86380 86390 1
421253 99421253 1001 86380 86390 1
422488 99422488 1001 86380 86390 1
422338 99422338 1001 86380 86390 1
422389 99422389 1001 86380 86390 1
423646 99423646 1001 86380 86390 1
422999 99422999 1001 86380 86390 1
422890 99422890 1001 86380 86390 1
423988 99423988 1001 86380 86390 1
423777 99423777 1001 86380 86390 1
424460 99424460 1001 86380 86390 1
424369 99424369 1001 86380 86390 1
424187 99424187 1001 86380 86390 1
426719 99426719 1001 86380 86390 1
426799 99426799 1001 86380 86390 1
426652 99426652 1001 86380 86390 1
426637 99426637 1001 86380 86390 1
426413 99426413 1001 86380 86390 1
427347 99427347 1001 86380 86390 1
427304 99427304 1001 86380 86390 1
428427 99428427 1001 86380 86390 1
428708 99428708 1001 86380 86390 1
427998 99427998 1001 86380 86390 1
427577 99427577 1001 86380 86390 1
427684 99427684 1001 86380 86390 1
427538 99427538 1001 86380 86390 1
427547 99427547 1001 86380 86390 1
427672 99427672 1001 86380 86390 1
428794 99428794 1001 86380 86390 1
428807 99428807 1001 86380 86390 1
429035 99429035 1001 86380 86390 1
429981 99429981 1001 86380 86390 1
429576 99429576 1001 86380 86390 1
429847 99429847 1001 86380 86390 1
429703 99429703 1001 86380 86390 1
429529 99429529 1001 86380 86390 1
429509 99429509 1001 86380 86390 1
430509 99430509 1001 86380 86390 1
430499 99430499 1001 86380 86390 1
431689 99431689 1001 86380 86390 1
431965 99431965 1001 86380 86390 1
431620 99431620 1001 86380 86390 1
432486 99432486 1001 86380 86390 1
432263 99432263 1001 86380 86390 1
433550 99433550 1001 86380 86390 1
433132 99433132 1001 86380 86390 1
433236 99433236 1001 86380 86390 1
433047 99433047 1001 86380 86390 1
434699 99434699 1001 86380 86390 1
434544 99434544 1001 86380 86390 1
434333 99434333 1001 86380 86390 1
435567 99435567 1001 86380 86390 1
436859 99436859 1001 86380 86390 1
436840 99436840 1001 86380 86390 1
436964 99436964 1001 86380 86390 1
437136 99437136 1001 86380 86390 1
436483 99436483 1001 86380 86390 1
436148 99436148 1001 86380 86390 1
300009 99300009 1001 86380 86390 1
300329 99300329 1001 86380 86390 1
300476 99300476 1001 86380 86390 1
300349 99300349 1001 86380 86390 1
300165 99300165 1001 86380 86390 1
300866 99300866 1001 86380 86390 1
301465 99301465 1001 86380 86390 1
301425 99301425 1001 86380 86390 1
301309 99301309 1001 86380 86390 1
301052 99301052 1001 86380 86390 1
301707 99301707 1001 86380 86390 1
301647 99301647 1001 86380 86390 1
302306 99302306 1001 86380 86390 1
302230 99302230 1001 86380 86390 1
302296 99302296 1001 86380 86390 1
302052 99302052 1001 86380 86390 1
301800 99301800 1001 86380 86390 1
301937 99301937 1001 86380 86390 1
302417 99302417 1001 86380 86390 1
302613 99302613 1001 86380 86390 1
303363 99303363 1001 86380 86390 1
303286 99303286 1001 86380 86390 1
303341 99303341 1001 86380 86390 1
303329 99303329 1001 86380 86390 1
303292 99303292 1001 86380 86390 1
303332 99303332 1001 86380 86390 1
303570 99303570 1001 86380 86390 1
303536 99303536 1001 86380 86390 1
303436 99303436 1001 86380 86390 1
304063 99304063 1001 86380 86390 1
304701 99304701 1001 86380 86390 1
304508 99304508 1001 86380 86390 1
304435 99304435 1001 86380 86390 1
304373 99304373 1001 86380 86390 1
304296 99304296 1001 86380 86390 1
305024 99305024 1001 86380 86390 1
305612 99305612 1001 86380 86390 1
305305 99305305 1001 86380 86390 1
305384 99305384 1001 86380 86390 1
305423 99305423 1001 86380 86390 1
305221 99305221 1001 86380 86390 1
500051 99500051 1001 86380 86390 1
500150 99500150 1001 86380 86390 1
500125 99500125 1001 86380 86390 1
500718 99500718 1001 86380 86390 1
500522 99500522 1001 86380 86390 1
500246 99500246 1001 86380 86390 1
500855 99500855 1001 86380 86390 1
501550 99501550 1001 86380 86390 1
501488 99501488 1001 86380 86390 1
501519 99501519 1001 86380 86390 1
501811 99501811 1001 86380 86390 1
502427 99502427 1001 86380 86390 1
502465 99502465 1001 86380 86390 1
502397 99502397 1001 86380 86390 1
501912 99501912 1001 86380 86390 1
501895 99501895 1001 86380 86390 1
502467 99502467 1001 86380 86390 1
502585 99502585 1001 86380 86390 1
503101 99503101 1001 86380 86390 1
502904 99502904 1001 86380 86390 1
503029 99503029 1001 86380 86390 1
502782 99502782 1001 86380 86390 1
503304 99503304 1001 86380 86390 1
504031 99504031 1001 86380 86390 1
503838 99503838 1001 86380 86390 1
503565 99503565 1001 86380 86390 1
503624 99503624 1001 86380 86390 1
504259 99504259 1001 86380 86390 1
504199 99504199 1001 86380 86390 1
504755 99504755 1001 86380 86390 1
504586 99504586 1001 86380 86390 1
504691 99504691 1001 86380 86390 1
504567 99504567 1001 86380 86390 1
504501 99504501 1001 86380 86390 1
504958 99504958 1001 86380 86390 1
505590 99505590 1001 86380 86390 1
505742 99505742 1001 86380 86390 1
505581 99505581 1001 86380 86390 1
505559 99505559 1001 86380 86390 1
505164 99505164 1001 86380 86390 1
505199 99505199 1001 86380 86390 1
505773 99505773 1001 86380 86390 1
505803 99505803 1001 86380 86390 1
506468 99506468 1001 86380 86390 1
506330 99506330 1001 86380 86390 1
506195 99506195 1001 86380 86390 1
506775 99506775 1001 86380 86390 1
506677 99506677 1001 86380 86390 1
507396 99507396 1001 86380 86390 1
507067 99507067 1001 86380 86390 1
506949 99506949 1001 86380 86390 1
506802 99506802 1001 86380 86390 1
507527 99507527 1001 86380 86390 1
508124 99508124 1001 86380 86390 1
507985 99507985 1001 86380 86390 1
507652 99507652 1001 86380 86390 1
508357 99508357 1001 86380 86390 1
508322 99508322 1001 86380 86390 1
508933 99508933 1001 86380 86390 1
508959 99508959 1001 86380 86390 1
508896 99508896 1001 86380 86390 1
508873 99508873 1001 86380 86390 1
508879 99508879 1001 86380 86390 1
508971 99508971 1001 86380 86390 1
508775 99508775 1001 86380 86390 1
508614 99508614 1001 86380 86390 1
508579 99508579 1001 86380 86390 1
508870 99508870 1001 86380 86390 1
509104 99509104 1001 86380 86390 1
509492 99509492 1001 86380 86390 1
509993 99509993 1001 86380 86390 1
509908 99509908 1001 86380 86390 1
510091 99510091 1001 86380 86390 1
510639 99510639 1001 86380 86390 1
510555 99510555 1001 86380 86390 1
510608 99510608 1001 86380 86390 1
510476 99510476 1001 86380 86390 1
510386 99510386 1001 86380 86390 1
510468 99510468 1001 86380 86390 1
510889 99510889 1001 86380 86390 1
511681 99511681 1001 86380 86390 1
512296 99512296 1001 86380 86390 1
512271 99512271 1001 86380 86390 1
512299 99512299 1001 86380 86390 1
512142 99512142 1001 86380 86390 1
511952 99511952 1001 86380 86390 1
511888 99511888 1001 86380 86390 1
511891 99511891 1001 86380 86390 1
511894 99511894 1001 86380 86390 1
512446 99512446 1001 86380 86390 1
512542 99512542 1001 86380 86390 1
513179 99513179 1001 86380 86390 1
513193 99513193 1001 86380 86390 1
513061 99513061 1001 86380 86390 1
513196 99513196 1001 86380 86390 1
512844 99512844 1001 86380 86390 1
512935 99512935 1001 86380 86390 1
512791 99512791 1001 86380 86390 1
512611 99512611 1001 86380 86390 1
512590 99512590 1001 86380 86390 1
512710 99512710 1001 86380 86390 1
513229 99513229 1001 86380 86390 1
513338 99513338 1001 86380 86390 1
513274 99513274 1001 86380 86390 1
513817 99513817 1001 86380 86390 1
514185 99514185 1001 86380 86390 1
514150 99514150 1001 86380 86390 1
514728 99514728 1001 86380 86390 1
514691 99514691 1001 86380 86390 1
514983 99514983 1001 86380 86390 1
515620 99515620 1001 86380 86390 1
515556 99515556 1001 86380 86390 1
515533 99515533 1001 86380 86390 1
515674 99515674 1001 86380 86390 1
515502 99515502 1001 86380 86390 1
515390 99515390 1001 86380 86390 1
515220 99515220 1001 86380 86390 1
515200 99515200 1001 86380 86390 1
515850 99515850 1001 86380 86390 1
515760 99515760 1001 86380 86390 1
516480 99516480 1001 86380 86390 1
516088 99516088 1001 86380 86390 1
516578 99516578 1001 86380 86390 1
517285 99517285 1001 86380 86390 1
517138 99517138 1001 86380 86390 1
517270 99517270 1001 86380 86390 1
517073 99517073 1001 86380 86390 1
517450 99517450 1001 86380 86390 1
517782 99517782 1001 86380 86390 1
517848 99517848 1001 86380 86390 1
517657 99517657 1001 86380 86390 1
517671 99517671 1001 86380 86390 1
517684 99517684 1001 86380 86390 1
517635 99517635 1001 86380 86390 1
518218 99518218 1001 86380 86390 1
518826 99518826 1001 86380 86390 1
518782 99518782 1001 86380 86390 1
518605 99518605 1001 86380 86390 1
518768 99518768 1001 86380 86390 1
519013 99519013 1001 86380 86390 1
519142 99519142 1001 86380 86390 1
519678 99519678 1001 86380 86390 1
519546 99519546 1001 86380 86390 1
519524 99519524 1001 86380 86390 1
519491 99519491 1001 86380 86390 1
519200 99519200 1001 86380 86390 1
519993 99519993 1001 86380 86390 1
520581 99520581 1001 86380 86390 1
520297 99520297 1001 86380 86390 1
520301 99520301 1001 86380 86390 1
520328 99520328 1001 86380 86390 1
520142 99520142 1001 86380 86390 1
520758 99520758 1001 86380 86390 1
521460 99521460 1001 86380 86390 1
521235 99521235 1001 86380 86390 1
521166 99521166 1001 86380 86390 1
521032 99521032 1001 86380 86390 1
521048 99521048 1001 86380 86390 1
520857 99520857 1001 86380 86390 1
521054 99521054 1001 86380 86390 1
521518 99521518 1001 86380 86390 1
522114 99522114 1001 86380 86390 1
521827 99521827 1001 86380 86390 1
522345 99522345 1001 86380 86390 1
522431 99522431 1001 86380 86390 1
523009 99523009 1001 86380 86390 1
522654 99522654 1001 86380 86390 1
522578 99522578 1001 86380 86390 1
523309 99523309 1001 86380 86390 1
523259 99523259 1001 86380 86390 1
523200 99523200 1001 86380 86390 1
523389 99523389 1001 86380 86390 1
523454 99523454 1001 86380 86390 1
523462 99523462 1001 86380 86390 1
523502 99523502 1001 86380 86390 1
524041 99524041 1001 86380 86390 1
524030 99524030 1001 86380 86390 1
524360 99524360 1001 86380 86390 1
524153 99524153 1001 86380 86390 1
524249 99524249 1001 86380 86390 1
524880 99524880 1001 86380 86390 1
525525 99525525 1001 86380 86390 1
525538 99525538 1001 86380 86390 1
525341 99525341 1001 86380 86390 1
525333 99525333 1001 86380 86390 1
525106 99525106 1001 86380 86390 1
525042 99525042 1001 86380 86390 1
525004 99525004 1001 86380 86390 1
525091 99525091 1001 86380 86390 1
525751 99525751 1001 86380 86390 1
525662 99525662 1001 86380 86390 1
525735 99525735 1001 86380 86390 1
526370 99526370 1001 86380 86390 1
526088 99526088 1001 86380 86390 1
526078 99526078 1001 86380 86390 1
526119 99526119 1001 86380 86390 1
525913 99525913 1001 86380 86390 1
526473 99526473 1001 86380 86390 1
526486 99526486 1001 86380 86390 1
526591 99526591 1001 86380 86390 1
527160 99527160 1001 86380 86390 1
527173 99527173 1001 86380 86390 1
527126 99527126 1001 86380 86390 1
527105 99527105 1001 86380 86390 1
526866 99526866 1001 86380 86390 1
526985 99526985 1001 86380 86390 1
526886 99526886 1001 86380 86390 1
526682 99526682 1001 86380 86390 1
526709 99526709 1001 86380 86390 1
526788 99526788 1001 86380 86390 1
526830 99526830 1001 86380 86390 1
526652 99526652 1001 86380 86390 1
527445 99527445 1001 86380 86390 1
528073 99528073 1001 86380 86390 1
527727 99527727 1001 86380 86390 1
527729 99527729 1001 86380 86390 1
527696 99527696 1001 86380 86390 1
527737 99527737 1001 86380 86390 1
527532 99527532 1001 86380 86390 1
527647 99527647 1001 86380 86390 1
528229 99528229 1001 86380 86390 1
527871 99527871 1001 86380 86390 1
528250 99528250 1001 86380 86390 1
528764 99528764 1001 86380 86390 1
528558 99528558 1001 86380 86390 1
528574 99528574 1001 86380 86390 1
528310 99528310 1001 86380 86390 1
528367 99528367 1001 86380 86390 1
529067 99529067 1001 86380 86390 1
528909 99528909 1001 86380 86390 1
529563 99529563 1001 86380 86390 1
529546 99529546 1001 86380 86390 1
529428 99529428 1001 86380 86390 1
529138 99529138 1001 86380 86390 1
529924 99529924 1001 86380 86390 1
529886 99529886 1001 86380 86390 1
529785 99529785 1001 86380 86390 1
530518 99530518 1001 86380 86390 1
530380 99530380 1001 86380 86390 1
530551 99530551 1001 86380 86390 1
530088 99530088 1001 86380 86390 1
530001 99530001 1001 86380 86390 1
530093 99530093 1001 86380 86390 1
529942 99529942 1001 86380 86390 1
531348 99531348 1001 86380 86390 1
531327 99531327 1001 86380 86390 1
531237 99531237 1001 86380 86390 1
531037 99531037 1001 86380 86390 1
530849 99530849 1001 86380 86390 1
530813 99530813 1001 86380 86390 1
530865 99530865 1001 86380 86390 1
531430 99531430 1001 86380 86390 1
531412 99531412 1001 86380 86390 1
531582 99531582 1001 86380 86390 1
532025 99532025 1001 86380 86390 1
532103 99532103 1001 86380 86390 1
532168 99532168 1001 86380 86390 1
532203 99532203 1001 86380 86390 1
531936 99531936 1001 86380 86390 1
531887 99531887 1001 86380 86390 1
531970 99531970 1001 86380 86390 1
531589 99531589 1001 86380 86390 1
532255 99532255 1001 86380 86390 1
532295 99532295 1001 86380 86390 1
532249 99532249 1001 86380 86390 1
532367 99532367 1001 86380 86390 1
532917 99532917 1001 86380 86390 1
532923 99532923 1001 86380 86390 1
532645 99532645 1001 86380 86390 1
532667 99532667 1001 86380 86390 1
532693 99532693 1001 86380 86390 1
532734 99532734 1001 86380 86390 1
532418 99532418 1001 86380 86390 1
532458 99532458 1001 86380 86390 1
532526 99532526 1001 86380 86390 1
533110 99533110 1001 86380 86390 1
533787 99533787 1001 86380 86390 1
533651 99533651 1001 86380 86390 1
533385 99533385 1001 86380 86390 1
533256 99533256 1001 86380 86390 1
533402 99533402 1001 86380 86390 1
533977 99533977 1001 86380 86390 1
534651 99534651 1001 86380 86390 1
534495 99534495 1001 86380 86390 1
534565 99534565 1001 86380 86390 1
534468 99534468 1001 86380 86390 1
534369 99534369 1001 86380 86390 1
534129 99534129 1001 86380 86390 1
534225 99534225 1001 86380 86390 1
534877 99534877 1001 86380 86390 1
534873 99534873 1001 86380 86390 1
535228 99535228 1001 86380 86390 1
534971 99534971 1001 86380 86390 1
534984 99534984 1001 86380 86390 1
534960 99534960 1001 86380 86390 1
535017 99535017 1001 86380 86390 1
535519 99535519 1001 86380 86390 1
535990 99535990 1001 86380 86390 1
536101 99536101 1001 86380 86390 1
536499 99536499 1001 86380 86390 1
536819 99536819 1001 86380 86390 1
536704 99536704 1001 86380 86390 1
536640 99536640 1001 86380 86390 1
537308 99537308 1001 86380 86390 1
537532 99537532 1001 86380 86390 1
537418 99537418 1001 86380 86390 1
538019 99538019 1001 86380 86390 1
538146 99538146 1001 86380 86390 1
538210 99538210 1001 86380 86390 1
538840 99538840 1001 86380 86390 1
538933 99538933 1001 86380 86390 1
538816 99538816 1001 86380 86390 1
538832 99538832 1001 86380 86390 1
539538 99539538 1001 86380 86390 1
539480 99539480 1001 86380 86390 1
539493 99539493 1001 86380 86390 1
539267 99539267 1001 86380 86390 1
539375 99539375 1001 86380 86390 1
539227 99539227 1001 86380 86390 1
539047 99539047 1001 86380 86390 1
539051 99539051 1001 86380 86390 1
539664 99539664 1001 86380 86390 1
540311 99540311 1001 86380 86390 1
539987 99539987 1001 86380 86390 1
540542 99540542 1001 86380 86390 1
540496 99540496 1001 86380 86390 1
541165 99541165 1001 86380 86390 1
541145 99541145 1001 86380 86390 1
541147 99541147 1001 86380 86390 1
541074 99541074 1001 86380 86390 1
542303 99542303 1001 86380 86390 1
542885 99542885 1001 86380 86390 1
542691 99542691 1001 86380 86390 1
542590 99542590 1001 86380 86390 1
542594 99542594 1001 86380 86390 1
542365 99542365 1001 86380 86390 1
542329 99542329 1001 86380 86390 1
543072 99543072 1001 86380 86390 1
543639 99543639 1001 86380 86390 1
543504 99543504 1001 86380 86390 1
544568 99544568 1001 86380 86390 1
544463 99544463 1001 86380 86390 1
544454 99544454 1001 86380 86390 1
544349 99544349 1001 86380 86390 1
544000 99544000 1001 86380 86390 1
544624 99544624 1001 86380 86390 1
544599 99544599 1001 86380 86390 1
544742 99544742 1001 86380 86390 1
423605 508 1001 62100 62937 1
503350 621 1001 49013 49112 1
508679 1203 1002 27078 32878 1
400766 99400766 1001 86380 86390 1
400862 99400862 1001 86380 86390 1
401041 99401041 1001 86380 86390 1
401431 99401431 1001 86380 86390 1
401946 99401946 1001 86380 86390 1
402077 99402077 1001 86380 86390 1
402185 99402185 1001 86380 86390 1
402226 99402226 1001 86380 86390 1
402273 99402273 1001 86380 86390 1
402956 99402956 1001 86380 86390 1
402995 99402995 1001 86380 86390 1
403280 99403280 1001 86380 86390 1
403342 99403342 1001 86380 86390 1
404582 99404582 1001 86380 86390 1
404701 99404701 1001 86380 86390 1
405128 99405128 1001 86380 86390 1
405236 99405236 1001 86380 86390 1
405264 99405264 1001 86380 86390 1
405507 99405507 1001 86380 86390 1
405511 99405511 1001 86380 86390 1
405623 99405623 1001 86380 86390 1
405934 99405934 1001 86380 86390 1
406041 99406041 1001 86380 86390 1
406076 99406076 1001 86380 86390 1
406033 99406033 1001 86380 86390 1
406888 99406888 1001 86380 86390 1
407163 99407163 1001 86380 86390 1
407252 99407252 1001 86380 86390 1
407362 99407362 1001 86380 86390 1
407615 99407615 1001 86380 86390 1
408356 99408356 1001 86380 86390 1
408492 99408492 1001 86380 86390 1
408851 99408851 1001 86380 86390 1
408939 99408939 1001 86380 86390 1
408916 99408916 1001 86380 86390 1
409010 99409010 1001 86380 86390 1
409658 99409658 1001 86380 86390 1
409919 99409919 1001 86380 86390 1
410274 99410274 1001 86380 86390 1
410438 99410438 1001 86380 86390 1
410683 99410683 1001 86380 86390 1
410986 99410986 1001 86380 86390 1
412265 99412265 1001 86380 86390 1
412469 99412469 1001 86380 86390 1
412441 99412441 1001 86380 86390 1
412965 99412965 1001 86380 86390 1
412719 99412719 1001 86380 86390 1
412862 99412862 1001 86380 86390 1
412669 99412669 1001 86380 86390 1
412592 99412592 1001 86380 86390 1
412659 99412659 1001 86380 86390 1
415000 99415000 1001 86380 86390 1
415262 99415262 1001 86380 86390 1
414893 99414893 1001 86380 86390 1
414825 99414825 1001 86380 86390 1
414670 99414670 1001 86380 86390 1
416641 99416641 1001 86380 86390 1
416966 99416966 1001 86380 86390 1
416181 99416181 1001 86380 86390 1
415908 99415908 1001 86380 86390 1
415995 99415995 1001 86380 86390 1
418504 99418504 1001 86380 86390 1
418622 99418622 1001 86380 86390 1
418509 99418509 1001 86380 86390 1
418639 99418639 1001 86380 86390 1
418335 99418335 1001 86380 86390 1
418252 99418252 1001 86380 86390 1
418258 99418258 1001 86380 86390 1
418353 99418353 1001 86380 86390 1
418273 99418273 1001 86380 86390 1
417889 99417889 1001 86380 86390 1
417982 99417982 1001 86380 86390 1
417783 99417783 1001 86380 86390 1
418967 99418967 1001 86380 86390 1
420178 99420178 1001 86380 86390 1
420288 99420288 1001 86380 86390 1
420372 99420372 1001 86380 86390 1
419963 99419963 1001 86380 86390 1
419392 99419392 1001 86380 86390 1
419282 99419282 1001 86380 86390 1
419332 99419332 1001 86380 86390 1
419620 99419620 1001 86380 86390 1
419463 99419463 1001 86380 86390 1
420565 99420565 1001 86380 86390 1
420599 99420599 1001 86380 86390 1
421815 99421815 1001 86380 86390 1
421378 99421378 1001 86380 86390 1
422232 99422232 1001 86380 86390 1
423632 99423632 1001 86380 86390 1
423492 99423492 1001 86380 86390 1
422773 99422773 1001 86380 86390 1
422568 99422568 1001 86380 86390 1
423820 99423820 1001 86380 86390 1
423866 99423866 1001 86380 86390 1
423943 99423943 1001 86380 86390 1
424199 99424199 1001 86380 86390 1
425796 99425796 1001 86380 86390 1
426827 99426827 1001 86380 86390 1
427171 99427171 1001 86380 86390 1
428590 99428590 1001 86380 86390 1
428521 99428521 1001 86380 86390 1
428551 99428551 1001 86380 86390 1
428706 99428706 1001 86380 86390 1
428378 99428378 1001 86380 86390 1
428219 99428219 1001 86380 86390 1
427866 99427866 1001 86380 86390 1
427845 99427845 1001 86380 86390 1
428852 99428852 1001 86380 86390 1
430025 99430025 1001 86380 86390 1
430367 99430367 1001 86380 86390 1
429758 99429758 1001 86380 86390 1
429808 99429808 1001 86380 86390 1
429859 99429859 1001 86380 86390 1
429886 99429886 1001 86380 86390 1
429647 99429647 1001 86380 86390 1
429824 99429824 1001 86380 86390 1
429520 99429520 1001 86380 86390 1
429566 99429566 1001 86380 86390 1
429203 99429203 1001 86380 86390 1
429472 99429472 1001 86380 86390 1
429416 99429416 1001 86380 86390 1
429210 99429210 1001 86380 86390 1
430740 99430740 1001 86380 86390 1
430636 99430636 1001 86380 86390 1
430625 99430625 1001 86380 86390 1
431783 99431783 1001 86380 86390 1
431392 99431392 1001 86380 86390 1
431175 99431175 1001 86380 86390 1
431236 99431236 1001 86380 86390 1
433581 99433581 1001 86380 86390 1
433359 99433359 1001 86380 86390 1
433045 99433045 1001 86380 86390 1
435433 99435433 1001 86380 86390 1
435005 99435005 1001 86380 86390 1
435202 99435202 1001 86380 86390 1
435262 99435262 1001 86380 86390 1
434787 99434787 1001 86380 86390 1
434625 99434625 1001 86380 86390 1
434340 99434340 1001 86380 86390 1
434287 99434287 1001 86380 86390 1
434543 99434543 1001 86380 86390 1
435817 99435817 1001 86380 86390 1
436016 99436016 1001 86380 86390 1
435993 99435993 1001 86380 86390 1
435917 99435917 1001 86380 86390 1
300073 99300073 1001 86380 86390 1
300698 99300698 1001 86380 86390 1
300510 99300510 1001 86380 86390 1
300514 99300514 1001 86380 86390 1
300482 99300482 1001 86380 86390 1
300151 99300151 1001 86380 86390 1
300805 99300805 1001 86380 86390 1
300761 99300761 1001 86380 86390 1
300865 99300865 1001 86380 86390 1
300841 99300841 1001 86380 86390 1
301634 99301634 1001 86380 86390 1
301741 99301741 1001 86380 86390 1
301667 99301667 1001 86380 86390 1
302307 99302307 1001 86380 86390 1
302110 99302110 1001 86380 86390 1
301970 99301970 1001 86380 86390 1
302023 99302023 1001 86380 86390 1
302119 99302119 1001 86380 86390 1
301943 99301943 1001 86380 86390 1
303050 99303050 1001 86380 86390 1
302952 99302952 1001 86380 86390 1
302708 99302708 1001 86380 86390 1
302609 99302609 1001 86380 86390 1
303293 99303293 1001 86380 86390 1
303371 99303371 1001 86380 86390 1
303666 99303666 1001 86380 86390 1
303722 99303722 1001 86380 86390 1
303524 99303524 1001 86380 86390 1
304109 99304109 1001 86380 86390 1
304222 99304222 1001 86380 86390 1
304694 99304694 1001 86380 86390 1
304460 99304460 1001 86380 86390 1
304591 99304591 1001 86380 86390 1
304289 99304289 1001 86380 86390 1
305023 99305023 1001 86380 86390 1
305647 99305647 1001 86380 86390 1
305650 99305650 1001 86380 86390 1
305516 99305516 1001 86380 86390 1
305468 99305468 1001 86380 86390 1
305471 99305471 1001 86380 86390 1
305142 99305142 1001 86380 86390 1
305136 99305136 1001 86380 86390 1
500093 99500093 1001 86380 86390 1
500147 99500147 1001 86380 86390 1
500164 99500164 1001 86380 86390 1
500724 99500724 1001 86380 86390 1
500450 99500450 1001 86380 86390 1
500207 99500207 1001 86380 86390 1
500984 99500984 1001 86380 86390 1
501603 99501603 1001 86380 86390 1
501359 99501359 1001 86380 86390 1
501237 99501237 1001 86380 86390 1
501045 99501045 1001 86380 86390 1
501147 99501147 1001 86380 86390 1
501664 99501664 1001 86380 86390 1
501801 99501801 1001 86380 86390 1
501827 99501827 1001 86380 86390 1
502146 99502146 1001 86380 86390 1
502027 99502027 1001 86380 86390 1
501969 99501969 1001 86380 86390 1
501880 99501880 1001 86380 86390 1
501971 99501971 1001 86380 86390 1
502583 99502583 1001 86380 86390 1
502513 99502513 1001 86380 86390 1
503206 99503206 1001 86380 86390 1
503053 99503053 1001 86380 86390 1
504056 99504056 1001 86380 86390 1
504071 99504071 1001 86380 86390 1
503985 99503985 1001 86380 86390 1
503935 99503935 1001 86380 86390 1
503868 99503868 1001 86380 86390 1
503670 99503670 1001 86380 86390 1
503621 99503621 1001 86380 86390 1
504312 99504312 1001 86380 86390 1
504815 99504815 1001 86380 86390 1
504576 99504576 1001 86380 86390 1
504707 99504707 1001 86380 86390 1
504491 99504491 1001 86380 86390 1
504458 99504458 1001 86380 86390 1
504510 99504510 1001 86380 86390 1
505123 99505123 1001 86380 86390 1
505034 99505034 1001 86380 86390 1
505579 99505579 1001 86380 86390 1
505448 99505448 1001 86380 86390 1
505444 99505444 1001 86380 86390 1
505253 99505253 1001 86380 86390 1
505274 99505274 1001 86380 86390 1
505224 99505224 1001 86380 86390 1
505964 99505964 1001 86380 86390 1
505849 99505849 1001 86380 86390 1
506467 99506467 1001 86380 86390 1
506458 99506458 1001 86380 86390 1
506377 99506377 1001 86380 86390 1
506329 99506329 1001 86380 86390 1
506001 99506001 1001 86380 86390 1
505995 99505995 1001 86380 86390 1
506682 99506682 1001 86380 86390 1
507391 99507391 1001 86380 86390 1
507265 99507265 1001 86380 86390 1
507012 99507012 1001 86380 86390 1
506846 99506846 1001 86380 86390 1
506991 99506991 1001 86380 86390 1
507432 99507432 1001 86380 86390 1
507553 99507553 1001 86380 86390 1
507468 99507468 1001 86380 86390 1
508198 99508198 1001 86380 86390 1
508225 99508225 1001 86380 86390 1
508102 99508102 1001 86380 86390 1
507721 99507721 1001 86380 86390 1
507657 99507657 1001 86380 86390 1
507817 99507817 1001 86380 86390 1
508363 99508363 1001 86380 86390 1
508273 99508273 1001 86380 86390 1
508361 99508361 1001 86380 86390 1
509016 99509016 1001 86380 86390 1
508730 99508730 1001 86380 86390 1
508538 99508538 1001 86380 86390 1
509125 99509125 1001 86380 86390 1
509157 99509157 1001 86380 86390 1
509706 99509706 1001 86380 86390 1
509563 99509563 1001 86380 86390 1
509336 99509336 1001 86380 86390 1
509457 99509457 1001 86380 86390 1
510002 99510002 1001 86380 86390 1
510707 99510707 1001 86380 86390 1
510649 99510649 1001 86380 86390 1
510444 99510444 1001 86380 86390 1
510472 99510472 1001 86380 86390 1
511472 99511472 1001 86380 86390 1
511205 99511205 1001 86380 86390 1
511101 99511101 1001 86380 86390 1
510992 99510992 1001 86380 86390 1
511626 99511626 1001 86380 86390 1
512212 99512212 1001 86380 86390 1
512379 99512379 1001 86380 86390 1
512019 99512019 1001 86380 86390 1
511972 99511972 1001 86380 86390 1
512012 99512012 1001 86380 86390 1
511798 99511798 1001 86380 86390 1
511899 99511899 1001 86380 86390 1
512484 99512484 1001 86380 86390 1
512553 99512553 1001 86380 86390 1
513118 99513118 1001 86380 86390 1
512681 99512681 1001 86380 86390 1
512672 99512672 1001 86380 86390 1
513293 99513293 1001 86380 86390 1
513360 99513360 1001 86380 86390 1
513884 99513884 1001 86380 86390 1
513951 99513951 1001 86380 86390 1
513552 99513552 1001 86380 86390 1
513465 99513465 1001 86380 86390 1
514127 99514127 1001 86380 86390 1
514051 99514051 1001 86380 86390 1
514039 99514039 1001 86380 86390 1
514592 99514592 1001 86380 86390 1
514404 99514404 1001 86380 86390 1
514405 99514405 1001 86380 86390 1
514930 99514930 1001 86380 86390 1
514879 99514879 1001 86380 86390 1
515406 99515406 1001 86380 86390 1
515254 99515254 1001 86380 86390 1
515888 99515888 1001 86380 86390 1
516450 99516450 1001 86380 86390 1
516440 99516440 1001 86380 86390 1
516325 99516325 1001 86380 86390 1
516501 99516501 1001 86380 86390 1
516258 99516258 1001 86380 86390 1
516709 99516709 1001 86380 86390 1
517156 99517156 1001 86380 86390 1
517249 99517249 1001 86380 86390 1
517187 99517187 1001 86380 86390 1
517214 99517214 1001 86380 86390 1
517018 99517018 1001 86380 86390 1
517061 99517061 1001 86380 86390 1
518118 99518118 1001 86380 86390 1
517866 99517866 1001 86380 86390 1
517912 99517912 1001 86380 86390 1
517740 99517740 1001 86380 86390 1
517576 99517576 1001 86380 86390 1
518214 99518214 1001 86380 86390 1
518684 99518684 1001 86380 86390 1
518623 99518623 1001 86380 86390 1
518715 99518715 1001 86380 86390 1
518651 99518651 1001 86380 86390 1
518387 99518387 1001 86380 86390 1
519932 99519932 1001 86380 86390 1
519977 99519977 1001 86380 86390 1
520592 99520592 1001 86380 86390 1
520492 99520492 1001 86380 86390 1
520545 99520545 1001 86380 86390 1
520266 99520266 1001 86380 86390 1
520085 99520085 1001 86380 86390 1
520024 99520024 1001 86380 86390 1
521118 99521118 1001 86380 86390 1
521196 99521196 1001 86380 86390 1
521145 99521145 1001 86380 86390 1
521163 99521163 1001 86380 86390 1
521167 99521167 1001 86380 86390 1
521005 99521005 1001 86380 86390 1
520932 99520932 1001 86380 86390 1
521560 99521560 1001 86380 86390 1
522147 99522147 1001 86380 86390 1
522471 99522471 1001 86380 86390 1
522357 99522357 1001 86380 86390 1
522405 99522405 1001 86380 86390 1
523005 99523005 1001 86380 86390 1
523007 99523007 1001 86380 86390 1
522944 99522944 1001 86380 86390 1
522962 99522962 1001 86380 86390 1
522764 99522764 1001 86380 86390 1
522574 99522574 1001 86380 86390 1
523141 99523141 1001 86380 86390 1
523829 99523829 1001 86380 86390 1
523817 99523817 1001 86380 86390 1
523931 99523931 1001 86380 86390 1
523733 99523733 1001 86380 86390 1
523395 99523395 1001 86380 86390 1
523331 99523331 1001 86380 86390 1
524124 99524124 1001 86380 86390 1
523950 99523950 1001 86380 86390 1
524612 99524612 1001 86380 86390 1
524652 99524652 1001 86380 86390 1
524543 99524543 1001 86380 86390 1
524216 99524216 1001 86380 86390 1
524296 99524296 1001 86380 86390 1
524875 99524875 1001 86380 86390 1
524943 99524943 1001 86380 86390 1
524867 99524867 1001 86380 86390 1
524829 99524829 1001 86380 86390 1
525443 99525443 1001 86380 86390 1
525418 99525418 1001 86380 86390 1
525285 99525285 1001 86380 86390 1
525001 99525001 1001 86380 86390 1
525021 99525021 1001 86380 86390 1
525086 99525086 1001 86380 86390 1
525074 99525074 1001 86380 86390 1
524985 99524985 1001 86380 86390 1
526402 99526402 1001 86380 86390 1
526240 99526240 1001 86380 86390 1
526152 99526152 1001 86380 86390 1
526205 99526205 1001 86380 86390 1
526154 99526154 1001 86380 86390 1
525817 99525817 1001 86380 86390 1
525847 99525847 1001 86380 86390 1
525891 99525891 1001 86380 86390 1
526575 99526575 1001 86380 86390 1
526550 99526550 1001 86380 86390 1
526488 99526488 1001 86380 86390 1
527211 99527211 1001 86380 86390 1
526842 99526842 1001 86380 86390 1
526874 99526874 1001 86380 86390 1
527402 99527402 1001 86380 86390 1
527260 99527260 1001 86380 86390 1
527277 99527277 1001 86380 86390 1
527346 99527346 1001 86380 86390 1
527817 99527817 1001 86380 86390 1
527677 99527677 1001 86380 86390 1
527811 99527811 1001 86380 86390 1
527865 99527865 1001 86380 86390 1
527610 99527610 1001 86380 86390 1
527649 99527649 1001 86380 86390 1
527568 99527568 1001 86380 86390 1
528205 99528205 1001 86380 86390 1
528736 99528736 1001 86380 86390 1
528701 99528701 1001 86380 86390 1
528693 99528693 1001 86380 86390 1
528480 99528480 1001 86380 86390 1
528329 99528329 1001 86380 86390 1
528976 99528976 1001 86380 86390 1
529005 99529005 1001 86380 86390 1
528973 99528973 1001 86380 86390 1
529547 99529547 1001 86380 86390 1
529574 99529574 1001 86380 86390 1
529709 99529709 1001 86380 86390 1
529409 99529409 1001 86380 86390 1
529493 99529493 1001 86380 86390 1
529295 99529295 1001 86380 86390 1
529808 99529808 1001 86380 86390 1
529760 99529760 1001 86380 86390 1
530388 99530388 1001 86380 86390 1
530351 99530351 1001 86380 86390 1
530127 99530127 1001 86380 86390 1
529966 99529966 1001 86380 86390 1
530719 99530719 1001 86380 86390 1
530686 99530686 1001 86380 86390 1
530627 99530627 1001 86380 86390 1
531257 99531257 1001 86380 86390 1
531326 99531326 1001 86380 86390 1
531075 99531075 1001 86380 86390 1
531810 99531810 1001 86380 86390 1
531825 99531825 1001 86380 86390 1
531719 99531719 1001 86380 86390 1
531759 99531759 1001 86380 86390 1
531775 99531775 1001 86380 86390 1
532267 99532267 1001 86380 86390 1
532947 99532947 1001 86380 86390 1
533008 99533008 1001 86380 86390 1
532989 99532989 1001 86380 86390 1
532673 99532673 1001 86380 86390 1
532479 99532479 1001 86380 86390 1
533768 99533768 1001 86380 86390 1
533795 99533795 1001 86380 86390 1
533855 99533855 1001 86380 86390 1
533584 99533584 1001 86380 86390 1
533859 99533859 1001 86380 86390 1
533990 99533990 1001 86380 86390 1
534633 99534633 1001 86380 86390 1
534439 99534439 1001 86380 86390 1
534408 99534408 1001 86380 86390 1
534247 99534247 1001 86380 86390 1
534760 99534760 1001 86380 86390 1
534881 99534881 1001 86380 86390 1
534885 99534885 1001 86380 86390 1
535317 99535317 1001 86380 86390 1
535313 99535313 1001 86380 86390 1
534962 99534962 1001 86380 86390 1
535601 99535601 1001 86380 86390 1
535592 99535592 1001 86380 86390 1
536300 99536300 1001 86380 86390 1
536146 99536146 1001 86380 86390 1
536216 99536216 1001 86380 86390 1
536271 99536271 1001 86380 86390 1
536006 99536006 1001 86380 86390 1
536009 99536009 1001 86380 86390 1
535769 99535769 1001 86380 86390 1
536347 99536347 1001 86380 86390 1
536435 99536435 1001 86380 86390 1
537155 99537155 1001 86380 86390 1
536804 99536804 1001 86380 86390 1
536955 99536955 1001 86380 86390 1
536865 99536865 1001 86380 86390 1
536576 99536576 1001 86380 86390 1
536602 99536602 1001 86380 86390 1
537240 99537240 1001 86380 86390 1
537358 99537358 1001 86380 86390 1
537166 99537166 1001 86380 86390 1
537232 99537232 1001 86380 86390 1
537167 99537167 1001 86380 86390 1
537939 99537939 1001 86380 86390 1
537827 99537827 1001 86380 86390 1
537907 99537907 1001 86380 86390 1
537921 99537921 1001 86380 86390 1
537653 99537653 1001 86380 86390 1
537773 99537773 1001 86380 86390 1
537453 99537453 1001 86380 86390 1
537559 99537559 1001 86380 86390 1
538050 99538050 1001 86380 86390 1
538166 99538166 1001 86380 86390 1
538339 99538339 1001 86380 86390 1
538275 99538275 1001 86380 86390 1
538269 99538269 1001 86380 86390 1
539034 99539034 1001 86380 86390 1
539074 99539074 1001 86380 86390 1
539689 99539689 1001 86380 86390 1
539735 99539735 1001 86380 86390 1
540301 99540301 1001 86380 86390 1
540348 99540348 1001 86380 86390 1
540323 99540323 1001 86380 86390 1
540175 99540175 1001 86380 86390 1
540115 99540115 1001 86380 86390 1
540519 99540519 1001 86380 86390 1
541218 99541218 1001 86380 86390 1
541285 99541285 1001 86380 86390 1
540999 99540999 1001 86380 86390 1
540992 99540992 1001 86380 86390 1
540917 99540917 1001 86380 86390 1
540873 99540873 1001 86380 86390 1
541475 99541475 1001 86380 86390 1
541361 99541361 1001 86380 86390 1
542004 99542004 1001 86380 86390 1
542092 99542092 1001 86380 86390 1
541861 99541861 1001 86380 86390 1
541759 99541759 1001 86380 86390 1
541870 99541870 1001 86380 86390 1
541706 99541706 1001 86380 86390 1
541605 99541605 1001 86380 86390 1
541542 99541542 1001 86380 86390 1
541558 99541558 1001 86380 86390 1
541598 99541598 1001 86380 86390 1
541624 99541624 1001 86380 86390 1
541548 99541548 1001 86380 86390 1
542166 99542166 1001 86380 86390 1
542821 99542821 1001 86380 86390 1
542800 99542800 1001 86380 86390 1
542584 99542584 1001 86380 86390 1
542457 99542457 1001 86380 86390 1
542985 99542985 1001 86380 86390 1
542959 99542959 1001 86380 86390 1
543064 99543064 1001 86380 86390 1
543744 99543744 1001 86380 86390 1
543753 99543753 1001 86380 86390 1
543540 99543540 1001 86380 86390 1
543373 99543373 1001 86380 86390 1
543467 99543467 1001 86380 86390 1
543444 99543444 1001 86380 86390 1
543184 99543184 1001 86380 86390 1
543342 99543342 1001 86380 86390 1
543786 99543786 1001 86380 86390 1
543920 99543920 1001 86380 86390 1
544510 99544510 1001 86380 86390 1
544326 99544326 1001 86380 86390 1
543980 99543980 1001 86380 86390 1
400236 99400236 1001 86380 86390 1
401049 99401049 1001 86380 86390 1
401150 99401150 1001 86380 86390 1
401254 99401254 1001 86380 86390 1
401971 99401971 1001 86380 86390 1
402121 99402121 1001 86380 86390 1
402216 99402216 1001 86380 86390 1
402248 99402248 1001 86380 86390 1
402820 99402820 1001 86380 86390 1
402883 99402883 1001 86380 86390 1
403269 99403269 1001 86380 86390 1
403372 99403372 1001 86380 86390 1
403918 99403918 1001 86380 86390 1
404218 99404218 1001 86380 86390 1
404211 99404211 1001 86380 86390 1
404761 99404761 1001 86380 86390 1
405104 99405104 1001 86380 86390 1
405032 99405032 1001 86380 86390 1
405045 99405045 1001 86380 86390 1
405644 99405644 1001 86380 86390 1
405606 99405606 1001 86380 86390 1
405855 99405855 1001 86380 86390 1
406155 99406155 1001 86380 86390 1
406579 99406579 1001 86380 86390 1
406625 99406625 1001 86380 86390 1
406847 99406847 1001 86380 86390 1
407281 99407281 1001 86380 86390 1
407692 99407692 1001 86380 86390 1
408414 99408414 1001 86380 86390 1
408609 99408609 1001 86380 86390 1
408796 99408796 1001 86380 86390 1
409588 99409588 1001 86380 86390 1
410373 99410373 1001 86380 86390 1
410348 99410348 1001 86380 86390 1
410595 99410595 1001 86380 86390 1
410546 99410546 1001 86380 86390 1
410806 99410806 1001 86380 86390 1
411089 99411089 1001 86380 86390 1
411267 99411267 1001 86380 86390 1
411334 99411334 1001 86380 86390 1
411423 99411423 1001 86380 86390 1
411547 99411547 1001 86380 86390 1
411745 99411745 1001 86380 86390 1
413497 99413497 1001 86380 86390 1
412959 99412959 1001 86380 86390 1
412988 99412988 1001 86380 86390 1
412946 99412946 1001 86380 86390 1
412705 99412705 1001 86380 86390 1
413781 99413781 1001 86380 86390 1
413814 99413814 1001 86380 86390 1
414928 99414928 1001 86380 86390 1
414755 99414755 1001 86380 86390 1
414894 99414894 1001 86380 86390 1
414446 99414446 1001 86380 86390 1
415431 99415431 1001 86380 86390 1
415535 99415535 1001 86380 86390 1
416706 99416706 1001 86380 86390 1
415787 99415787 1001 86380 86390 1
417350 99417350 1001 86380 86390 1
418673 99418673 1001 86380 86390 1
418577 99418577 1001 86380 86390 1
418795 99418795 1001 86380 86390 1
418274 99418274 1001 86380 86390 1
418230 99418230 1001 86380 86390 1
418295 99418295 1001 86380 86390 1
418350 99418350 1001 86380 86390 1
418173 99418173 1001 86380 86390 1
419086 99419086 1001 86380 86390 1
420432 99420432 1001 86380 86390 1
419591 99419591 1001 86380 86390 1
419466 99419466 1001 86380 86390 1
419482 99419482 1001 86380 86390 1
420535 99420535 1001 86380 86390 1
420991 99420991 1001 86380 86390 1
422216 99422216 1001 86380 86390 1
423558 99423558 1001 86380 86390 1
423388 99423388 1001 86380 86390 1
423068 99423068 1001 86380 86390 1
423239 99423239 1001 86380 86390 1
422859 99422859 1001 86380 86390 1
424087 99424087 1001 86380 86390 1
425276 99425276 1001 86380 86390 1
424782 99424782 1001 86380 86390 1
424994 99424994 1001 86380 86390 1
424945 99424945 1001 86380 86390 1
424515 99424515 1001 86380 86390 1
425495 99425495 1001 86380 86390 1
425615 99425615 1001 86380 86390 1
426577 99426577 1001 86380 86390 1
426688 99426688 1001 86380 86390 1
427970 99427970 1001 86380 86390 1
427581 99427581 1001 86380 86390 1
428944 99428944 1001 86380 86390 1
428973 99428973 1001 86380 86390 1
430306 99430306 1001 86380 86390 1
430044 99430044 1001 86380 86390 1
430060 99430060 1001 86380 86390 1
430037 99430037 1001 86380 86390 1
429378 99429378 1001 86380 86390 1
430653 99430653 1001 86380 86390 1
432006 99432006 1001 86380 86390 1
431777 99431777 1001 86380 86390 1
432049 99432049 1001 86380 86390 1
431575 99431575 1001 86380 86390 1
432473 99432473 1001 86380 86390 1
432483 99432483 1001 86380 86390 1
435178 99435178 1001 86380 86390 1
435112 99435112 1001 86380 86390 1
434753 99434753 1001 86380 86390 1
435851 99435851 1001 86380 86390 1
436828 99436828 1001 86380 86390 1
436919 99436919 1001 86380 86390 1
436693 99436693 1001 86380 86390 1
436238 99436238 1001 86380 86390 1
436261 99436261 1001 86380 86390 1
300056 99300056 1001 86380 86390 1
437196 99437196 1001 86380 86390 1
437208 99437208 1001 86380 86390 1
300614 99300614 1001 86380 86390 1
300648 99300648 1001 86380 86390 1
300483 99300483 1001 86380 86390 1
300281 99300281 1001 86380 86390 1
300296 99300296 1001 86380 86390 1
300739 99300739 1001 86380 86390 1
300819 99300819 1001 86380 86390 1
300884 99300884 1001 86380 86390 1
300811 99300811 1001 86380 86390 1
300852 99300852 1001 86380 86390 1
300815 99300815 1001 86380 86390 1
301298 99301298 1001 86380 86390 1
301162 99301162 1001 86380 86390 1
301308 99301308 1001 86380 86390 1
301719 99301719 1001 86380 86390 1
302218 99302218 1001 86380 86390 1
302225 99302225 1001 86380 86390 1
302071 99302071 1001 86380 86390 1
301954 99301954 1001 86380 86390 1
301912 99301912 1001 86380 86390 1
301874 99301874 1001 86380 86390 1
302477 99302477 1001 86380 86390 1
303159 99303159 1001 86380 86390 1
302936 99302936 1001 86380 86390 1
302886 99302886 1001 86380 86390 1
303000 99303000 1001 86380 86390 1
302679 99302679 1001 86380 86390 1
303258 99303258 1001 86380 86390 1
303338 99303338 1001 86380 86390 1
303331 99303331 1001 86380 86390 1
303306 99303306 1001 86380 86390 1
303653 99303653 1001 86380 86390 1
303464 99303464 1001 86380 86390 1
303547 99303547 1001 86380 86390 1
303497 99303497 1001 86380 86390 1
304107 99304107 1001 86380 86390 1
304706 99304706 1001 86380 86390 1
304703 99304703 1001 86380 86390 1
304344 99304344 1001 86380 86390 1
304274 99304274 1001 86380 86390 1
304353 99304353 1001 86380 86390 1
304930 99304930 1001 86380 86390 1
305353 99305353 1001 86380 86390 1
305460 99305460 1001 86380 86390 1
305203 99305203 1001 86380 86390 1
500702 99500702 1001 86380 86390 1
500460 99500460 1001 86380 86390 1
500489 99500489 1001 86380 86390 1
500364 99500364 1001 86380 86390 1
500912 99500912 1001 86380 86390 1
500938 99500938 1001 86380 86390 1
501335 99501335 1001 86380 86390 1
501413 99501413 1001 86380 86390 1
501325 99501325 1001 86380 86390 1
501188 99501188 1001 86380 86390 1
501076 99501076 1001 86380 86390 1
501054 99501054 1001 86380 86390 1
502196 99502196 1001 86380 86390 1
502070 99502070 1001 86380 86390 1
502605 99502605 1001 86380 86390 1
502552 99502552 1001 86380 86390 1
503170 99503170 1001 86380 86390 1
502955 99502955 1001 86380 86390 1
502760 99502760 1001 86380 86390 1
503296 99503296 1001 86380 86390 1
503914 99503914 1001 86380 86390 1
503941 99503941 1001 86380 86390 1
503984 99503984 1001 86380 86390 1
503818 99503818 1001 86380 86390 1
503870 99503870 1001 86380 86390 1
503667 99503667 1001 86380 86390 1
503532 99503532 1001 86380 86390 1
504867 99504867 1001 86380 86390 1
504925 99504925 1001 86380 86390 1
504891 99504891 1001 86380 86390 1
504513 99504513 1001 86380 86390 1
504451 99504451 1001 86380 86390 1
505094 99505094 1001 86380 86390 1
505642 99505642 1001 86380 86390 1
505703 99505703 1001 86380 86390 1
505653 99505653 1001 86380 86390 1
505422 99505422 1001 86380 86390 1
505356 99505356 1001 86380 86390 1
505215 99505215 1001 86380 86390 1
505349 99505349 1001 86380 86390 1
506511 99506511 1001 86380 86390 1
506202 99506202 1001 86380 86390 1
506053 99506053 1001 86380 86390 1
506029 99506029 1001 86380 86390 1
506057 99506057 1001 86380 86390 1
506032 99506032 1001 86380 86390 1
506035 99506035 1001 86380 86390 1
506138 99506138 1001 86380 86390 1
507311 99507311 1001 86380 86390 1
506823 99506823 1001 86380 86390 1
506955 99506955 1001 86380 86390 1
507423 99507423 1001 86380 86390 1
507620 99507620 1001 86380 86390 1
508134 99508134 1001 86380 86390 1
508115 99508115 1001 86380 86390 1
507855 99507855 1001 86380 86390 1
507908 99507908 1001 86380 86390 1
507871 99507871 1001 86380 86390 1
508029 99508029 1001 86380 86390 1
507715 99507715 1001 86380 86390 1
507806 99507806 1001 86380 86390 1
508948 99508948 1001 86380 86390 1
508958 99508958 1001 86380 86390 1
508830 99508830 1001 86380 86390 1
508839 99508839 1001 86380 86390 1
508621 99508621 1001 86380 86390 1
509220 99509220 1001 86380 86390 1
509248 99509248 1001 86380 86390 1
509132 99509132 1001 86380 86390 1
509709 99509709 1001 86380 86390 1
509565 99509565 1001 86380 86390 1
509660 99509660 1001 86380 86390 1
510075 99510075 1001 86380 86390 1
510638 99510638 1001 86380 86390 1
510651 99510651 1001 86380 86390 1
510514 99510514 1001 86380 86390 1
510351 99510351 1001 86380 86390 1
510110 99510110 1001 86380 86390 1
510228 99510228 1001 86380 86390 1
510166 99510166 1001 86380 86390 1
510786 99510786 1001 86380 86390 1
510800 99510800 1001 86380 86390 1
511415 99511415 1001 86380 86390 1
511155 99511155 1001 86380 86390 1
511261 99511261 1001 86380 86390 1
511345 99511345 1001 86380 86390 1
511103 99511103 1001 86380 86390 1
511666 99511666 1001 86380 86390 1
512168 99512168 1001 86380 86390 1
512156 99512156 1001 86380 86390 1
511926 99511926 1001 86380 86390 1
511930 99511930 1001 86380 86390 1
512432 99512432 1001 86380 86390 1
512488 99512488 1001 86380 86390 1
512412 99512412 1001 86380 86390 1
513048 99513048 1001 86380 86390 1
512961 99512961 1001 86380 86390 1
512804 99512804 1001 86380 86390 1
512591 99512591 1001 86380 86390 1
513416 99513416 1001 86380 86390 1
513612 99513612 1001 86380 86390 1
513561 99513561 1001 86380 86390 1
514198 99514198 1001 86380 86390 1
514071 99514071 1001 86380 86390 1
514138 99514138 1001 86380 86390 1
514206 99514206 1001 86380 86390 1
514679 99514679 1001 86380 86390 1
514656 99514656 1001 86380 86390 1
514504 99514504 1001 86380 86390 1
514622 99514622 1001 86380 86390 1
514389 99514389 1001 86380 86390 1
514902 99514902 1001 86380 86390 1
515592 99515592 1001 86380 86390 1
515441 99515441 1001 86380 86390 1
515106 99515106 1001 86380 86390 1
515082 99515082 1001 86380 86390 1
515174 99515174 1001 86380 86390 1
516137 99516137 1001 86380 86390 1
516165 99516165 1001 86380 86390 1
516077 99516077 1001 86380 86390 1
516003 99516003 1001 86380 86390 1
516680 99516680 1001 86380 86390 1
516606 99516606 1001 86380 86390 1
517144 99517144 1001 86380 86390 1
517198 99517198 1001 86380 86390 1
517177 99517177 1001 86380 86390 1
516949 99516949 1001 86380 86390 1
516724 99516724 1001 86380 86390 1
517472 99517472 1001 86380 86390 1
518074 99518074 1001 86380 86390 1
518006 99518006 1001 86380 86390 1
517906 99517906 1001 86380 86390 1
517933 99517933 1001 86380 86390 1
517908 99517908 1001 86380 86390 1
517567 99517567 1001 86380 86390 1
517593 99517593 1001 86380 86390 1
518229 99518229 1001 86380 86390 1
518964 99518964 1001 86380 86390 1
518906 99518906 1001 86380 86390 1
518383 99518383 1001 86380 86390 1
518384 99518384 1001 86380 86390 1
519075 99519075 1001 86380 86390 1
519794 99519794 1001 86380 86390 1
519615 99519615 1001 86380 86390 1
519643 99519643 1001 86380 86390 1
519505 99519505 1001 86380 86390 1
519361 99519361 1001 86380 86390 1
519258 99519258 1001 86380 86390 1
519339 99519339 1001 86380 86390 1
519282 99519282 1001 86380 86390 1
519372 99519372 1001 86380 86390 1
520440 99520440 1001 86380 86390 1
520523 99520523 1001 86380 86390 1
520327 99520327 1001 86380 86390 1
520193 99520193 1001 86380 86390 1
520826 99520826 1001 86380 86390 1
520710 99520710 1001 86380 86390 1
520775 99520775 1001 86380 86390 1
520739 99520739 1001 86380 86390 1
521396 99521396 1001 86380 86390 1
521399 99521399 1001 86380 86390 1
521144 99521144 1001 86380 86390 1
521061 99521061 1001 86380 86390 1
520935 99520935 1001 86380 86390 1
520961 99520961 1001 86380 86390 1
521595 99521595 1001 86380 86390 1
521589 99521589 1001 86380 86390 1
522104 99522104 1001 86380 86390 1
522247 99522247 1001 86380 86390 1
521756 99521756 1001 86380 86390 1
521796 99521796 1001 86380 86390 1
521774 99521774 1001 86380 86390 1
522309 99522309 1001 86380 86390 1
522590 99522590 1001 86380 86390 1
523134 99523134 1001 86380 86390 1
523622 99523622 1001 86380 86390 1
523519 99523519 1001 86380 86390 1
523418 99523418 1001 86380 86390 1
523438 99523438 1001 86380 86390 1
524000 99524000 1001 86380 86390 1
524118 99524118 1001 86380 86390 1
524644 99524644 1001 86380 86390 1
524647 99524647 1001 86380 86390 1
524752 99524752 1001 86380 86390 1
524448 99524448 1001 86380 86390 1
525506 99525506 1001 86380 86390 1
525367 99525367 1001 86380 86390 1
525298 99525298 1001 86380 86390 1
525797 99525797 1001 86380 86390 1
525720 99525720 1001 86380 86390 1
525695 99525695 1001 86380 86390 1
526110 99526110 1001 86380 86390 1
526537 99526537 1001 86380 86390 1
526448 99526448 1001 86380 86390 1
526540 99526540 1001 86380 86390 1
526480 99526480 1001 86380 86390 1
527074 99527074 1001 86380 86390 1
526798 99526798 1001 86380 86390 1
527336 99527336 1001 86380 86390 1
527812 99527812 1001 86380 86390 1
527602 99527602 1001 86380 86390 1
527557 99527557 1001 86380 86390 1
528092 99528092 1001 86380 86390 1
528096 99528096 1001 86380 86390 1
528897 99528897 1001 86380 86390 1
528516 99528516 1001 86380 86390 1
528530 99528530 1001 86380 86390 1
528562 99528562 1001 86380 86390 1
528301 99528301 1001 86380 86390 1
528393 99528393 1001 86380 86390 1
529658 99529658 1001 86380 86390 1
529620 99529620 1001 86380 86390 1
529543 99529543 1001 86380 86390 1
529394 99529394 1001 86380 86390 1
529360 99529360 1001 86380 86390 1
529241 99529241 1001 86380 86390 1
529255 99529255 1001 86380 86390 1
529179 99529179 1001 86380 86390 1
529182 99529182 1001 86380 86390 1
530502 99530502 1001 86380 86390 1
530308 99530308 1001 86380 86390 1
530111 99530111 1001 86380 86390 1
530138 99530138 1001 86380 86390 1
530668 99530668 1001 86380 86390 1
530729 99530729 1001 86380 86390 1
531219 99531219 1001 86380 86390 1
531067 99531067 1001 86380 86390 1
530803 99530803 1001 86380 86390 1
530873 99530873 1001 86380 86390 1
531427 99531427 1001 86380 86390 1
532114 99532114 1001 86380 86390 1
531836 99531836 1001 86380 86390 1
531701 99531701 1001 86380 86390 1
531678 99531678 1001 86380 86390 1
531647 99531647 1001 86380 86390 1
531764 99531764 1001 86380 86390 1
532935 99532935 1001 86380 86390 1
532671 99532671 1001 86380 86390 1
532569 99532569 1001 86380 86390 1
533134 99533134 1001 86380 86390 1
533765 99533765 1001 86380 86390 1
533652 99533652 1001 86380 86390 1
533346 99533346 1001 86380 86390 1
533959 99533959 1001 86380 86390 1
534533 99534533 1001 86380 86390 1
534509 99534509 1001 86380 86390 1
534567 99534567 1001 86380 86390 1
534256 99534256 1001 86380 86390 1
534694 99534694 1001 86380 86390 1
534746 99534746 1001 86380 86390 1
534786 99534786 1001 86380 86390 1
535269 99535269 1001 86380 86390 1
535180 99535180 1001 86380 86390 1
535220 99535220 1001 86380 86390 1
535264 99535264 1001 86380 86390 1
534903 99534903 1001 86380 86390 1
535715 99535715 1001 86380 86390 1
535620 99535620 1001 86380 86390 1
535608 99535608 1001 86380 86390 1
536144 99536144 1001 86380 86390 1
536163 99536163 1001 86380 86390 1
536193 99536193 1001 86380 86390 1
535979 99535979 1001 86380 86390 1
535785 99535785 1001 86380 86390 1
536471 99536471 1001 86380 86390 1
536420 99536420 1001 86380 86390 1
536984 99536984 1001 86380 86390 1
536868 99536868 1001 86380 86390 1
536682 99536682 1001 86380 86390 1
537185 99537185 1001 86380 86390 1
537245 99537245 1001 86380 86390 1
537824 99537824 1001 86380 86390 1
537932 99537932 1001 86380 86390 1
537933 99537933 1001 86380 86390 1
537545 99537545 1001 86380 86390 1
538143 99538143 1001 86380 86390 1
538729 99538729 1001 86380 86390 1
538672 99538672 1001 86380 86390 1
538216 99538216 1001 86380 86390 1
538321 99538321 1001 86380 86390 1
539011 99539011 1001 86380 86390 1
539525 99539525 1001 86380 86390 1
539628 99539628 1001 86380 86390 1
539483 99539483 1001 86380 86390 1
539346 99539346 1001 86380 86390 1
539242 99539242 1001 86380 86390 1
539317 99539317 1001 86380 86390 1
539742 99539742 1001 86380 86390 1
540111 99540111 1001 86380 86390 1
540233 99540233 1001 86380 86390 1
539899 99539899 1001 86380 86390 1
539939 99539939 1001 86380 86390 1
539877 99539877 1001 86380 86390 1
539891 99539891 1001 86380 86390 1
539894 99539894 1001 86380 86390 1
539960 99539960 1001 86380 86390 1
540629 99540629 1001 86380 86390 1
540539 99540539 1001 86380 86390 1
541157 99541157 1001 86380 86390 1
540972 99540972 1001 86380 86390 1
540742 99540742 1001 86380 86390 1
541331 99541331 1001 86380 86390 1
541488 99541488 1001 86380 86390 1
542063 99542063 1001 86380 86390 1
541948 99541948 1001 86380 86390 1
542114 99542114 1001 86380 86390 1
541760 99541760 1001 86380 86390 1
541726 99541726 1001 86380 86390 1
541898 99541898 1001 86380 86390 1
541670 99541670 1001 86380 86390 1
542223 99542223 1001 86380 86390 1
542229 99542229 1001 86380 86390 1
542218 99542218 1001 86380 86390 1
542871 99542871 1001 86380 86390 1
542981 99542981 1001 86380 86390 1
543060 99543060 1001 86380 86390 1
543115 99543115 1001 86380 86390 1
542967 99542967 1001 86380 86390 1
543690 99543690 1001 86380 86390 1
543384 99543384 1001 86380 86390 1
543923 99543923 1001 86380 86390 1
544430 99544430 1001 86380 86390 1
544699 99544699 1001 86380 86390 1
437015 255 1001 70980 72357 1
503350 621 1002 29065 42949 1
528246 624 1001 55153 55452 1
525492 1055 1002 30275 33448 1
400130 99400130 1001 86380 86390 1
400250 99400250 1001 86380 86390 1
400613 99400613 1001 86380 86390 1
400673 99400673 1001 86380 86390 1
401127 99401127 1001 86380 86390 1
401382 99401382 1001 86380 86390 1
401751 99401751 1001 86380 86390 1
401761 99401761 1001 86380 86390 1
401585 99401585 1001 86380 86390 1
402020 99402020 1001 86380 86390 1
402081 99402081 1001 86380 86390 1
402356 99402356 1001 86380 86390 1
402465 99402465 1001 86380 86390 1
402433 99402433 1001 86380 86390 1
402545 99402545 1001 86380 86390 1
402728 99402728 1001 86380 86390 1
403095 99403095 1001 86380 86390 1
403195 99403195 1001 86380 86390 1
403558 99403558 1001 86380 86390 1
404656 99404656 1001 86380 86390 1
405049 99405049 1001 86380 86390 1
405471 99405471 1001 86380 86390 1
405575 99405575 1001 86380 86390 1
405524 99405524 1001 86380 86390 1
405591 99405591 1001 86380 86390 1
405609 99405609 1001 86380 86390 1
406578 99406578 1001 86380 86390 1
406689 99406689 1001 86380 86390 1
407069 99407069 1001 86380 86390 1
407152 99407152 1001 86380 86390 1
407179 99407179 1001 86380 86390 1
407409 99407409 1001 86380 86390 1
407358 99407358 1001 86380 86390 1
407700 99407700 1001 86380 86390 1
408029 99408029 1001 86380 86390 1
408312 99408312 1001 86380 86390 1
408445 99408445 1001 86380 86390 1
408570 99408570 1001 86380 86390 1
409298 99409298 1001 86380 86390 1
409527 99409527 1001 86380 86390 1
409776 99409776 1001 86380 86390 1
410190 99410190 1001 86380 86390 1
410247 99410247 1001 86380 86390 1
410407 99410407 1001 86380 86390 1
410848 99410848 1001 86380 86390 1
411066 99411066 1001 86380 86390 1
411158 99411158 1001 86380 86390 1
411517 99411517 1001 86380 86390 1
411587 99411587 1001 86380 86390 1
411823 99411823 1001 86380 86390 1
411955 99411955 1001 86380 86390 1
412089 99412089 1001 86380 86390 1
412352 99412352 1001 86380 86390 1
413569 99413569 1001 86380 86390 1
413504 99413504 1001 86380 86390 1
412887 99412887 1001 86380 86390 1
412949 99412949 1001 86380 86390 1
413290 99413290 1001 86380 86390 1
414107 99414107 1001 86380 86390 1
415102 99415102 1001 86380 86390 1
415106 99415106 1001 86380 86390 1
414637 99414637 1001 86380 86390 1
414317 99414317 1001 86380 86390 1
414205 99414205 1001 86380 86390 1
415627 99415627 1001 86380 86390 1
415636 99415636 1001 86380 86390 1
415716 99415716 1001 86380 86390 1
416941 99416941 1001 86380 86390 1
415975 99415975 1001 86380 86390 1
417339 99417339 1001 86380 86390 1
418780 99418780 1001 86380 86390 1
418255 99418255 1001 86380 86390 1
418094 99418094 1001 86380 86390 1
418246 99418246 1001 86380 86390 1
418826 99418826 1001 86380 86390 1
420337 99420337 1001 86380 86390 1
420409 99420409 1001 86380 86390 1
420318 99420318 1001 86380 86390 1
419253 99419253 1001 86380 86390 1
420698 99420698 1001 86380 86390 1
420503 99420503 1001 86380 86390 1
421795 99421795 1001 86380 86390 1
421688 99421688 1001 86380 86390 1
421778 99421778 1001 86380 86390 1
422086 99422086 1001 86380 86390 1
421426 99421426 1001 86380 86390 1
421603 99421603 1001 86380 86390 1
421102 99421102 1001 86380 86390 1
421127 99421127 1001 86380 86390 1
421007 99421007 1001 86380 86390 1
421227 99421227 1001 86380 86390 1
422307 99422307 1001 86380 86390 1
423747 99423747 1001 86380 86390 1
423119 99423119 1001 86380 86390 1
422680 99422680 1001 86380 86390 1
422699 99422699 1001 86380 86390 1
422702 99422702 1001 86380 86390 1
422788 99422788 1001 86380 86390 1
424050 99424050 1001 86380 86390 1
424979 99424979 1001 86380 86390 1
424998 99424998 1001 86380 86390 1
424327 99424327 1001 86380 86390 1
424425 99424425 1001 86380 86390 1
425634 99425634 1001 86380 86390 1
426842 99426842 1001 86380 86390 1
426394 99426394 1001 86380 86390 1
426484 99426484 1001 86380 86390 1
426441 99426441 1001 86380 86390 1
426016 99426016 1001 86380 86390 1
427455 99427455 1001 86380 86390 1
427488 99427488 1001 86380 86390 1
427359 99427359 1001 86380 86390 1
427410 99427410 1001 86380 86390 1
428539 99428539 1001 86380 86390 1
427885 99427885 1001 86380 86390 1
427891 99427891 1001 86380 86390 1
429071 99429071 1001 86380 86390 1
428980 99428980 1001 86380 86390 1
430317 99430317 1001 86380 86390 1
429751 99429751 1001 86380 86390 1
429585 99429585 1001 86380 86390 1
429923 99429923 1001 86380 86390 1
429330 99429330 1001 86380 86390 1
430704 99430704 1001 86380 86390 1
430551 99430551 1001 86380 86390 1
431590 99431590 1001 86380 86390 1
431452 99431452 1001 86380 86390 1
432149 99432149 1001 86380 86390 1
432449 99432449 1001 86380 86390 1
433018 99433018 1001 86380 86390 1
432947 99432947 1001 86380 86390 1
433101 99433101 1001 86380 86390 1
433278 99433278 1001 86380 86390 1
432890 99432890 1001 86380 86390 1
433770 99433770 1001 86380 86390 1
435066 99435066 1001 86380 86390 1
435401 99435401 1001 86380 86390 1
434680 99434680 1001 86380 86390 1
434918 99434918 1001 86380 86390 1
434662 99434662 1001 86380 86390 1
434875 99434875 1001 86380 86390 1
434608 99434608 1001 86380 86390 1
435461 99435461 1001 86380 86390 1
436835 99436835 1001 86380 86390 1
437008 99437008 1001 86380 86390 1
436878 99436878 1001 86380 86390 1
436866 99436866 1001 86380 86390 1
436383 99436383 1001 86380 86390 1
436193 99436193 1001 86380 86390 1
436234 99436234 1001 86380 86390 1
437319 99437319 1001 86380 86390 1
300018 99300018 1001 86380 86390 1
437245 99437245 1001 86380 86390 1
300087 99300087 1001 86380 86390 1
300580 99300580 1001 86380 86390 1
300609 99300609 1001 86380 86390 1
300516 99300516 1001 86380 86390 1
300204 99300204 1001 86380 86390 1
300746 99300746 1001 86380 86390 1
300838 99300838 1001 86380 86390 1
301321 99301321 1001 86380 86390 1
300969 99300969 1001 86380 86390 1
300971 99300971 1001 86380 86390 1
301720 99301720 1001 86380 86390 1
302141 99302141 1001 86380 86390 1
302001 99302001 1001 86380 86390 1
301819 99301819 1001 86380 86390 1
301875 99301875 1001 86380 86390 1
302684 99302684 1001 86380 86390 1
302749 99302749 1001 86380 86390 1
302635 99302635 1001 86380 86390 1
303328 99303328 1001 86380 86390 1
303789 99303789 1001 86380 86390 1
303660 99303660 1001 86380 86390 1
303720 99303720 1001 86380 86390 1
303569 99303569 1001 86380 86390 1
303575 99303575 1001 86380 86390 1
303540 99303540 1001 86380 86390 1
304096 99304096 1001 86380 86390 1
304206 99304206 1001 86380 86390 1
304337 99304337 1001 86380 86390 1
305001 99305001 1001 86380 86390 1
305303 99305303 1001 86380 86390 1
305158 99305158 1001 86380 86390 1
305230 99305230 1001 86380 86390 1
305167 99305167 1001 86380 86390 1
305697 99305697 1001 86380 86390 1
500123 99500123 1001 86380 86390 1
500610 99500610 1001 86380 86390 1
500675 99500675 1001 86380 86390 1
500521 99500521 1001 86380 86390 1
500472 99500472 1001 86380 86390 1
500423 99500423 1001 86380 86390 1
500503 99500503 1001 86380 86390 1
500277 99500277 1001 86380 86390 1
501565 99501565 1001 86380 86390 1
501362 99501362 1001 86380 86390 1
501414 99501414 1001 86380 86390 1
501287 99501287 1001 86380 86390 1
501250 99501250 1001 86380 86390 1
501090 99501090 1001 86380 86390 1
501758 99501758 1001 86380 86390 1
502312 99502312 1001 86380 86390 1
502264 99502264 1001 86380 86390 1
502189 99502189 1001 86380 86390 1
502167 99502167 1001 86380 86390 1
501888 99501888 1001 86380 86390 1
501891 99501891 1001 86380 86390 1
502534 99502534 1001 86380 86390 1
503283 99503283 1001 86380 86390 1
503086 99503086 1001 86380 86390 1
502918 99502918 1001 86380 86390 1
502933 99502933 1001 86380 86390 1
503077 99503077 1001 86380 86390 1
503068 99503068 1001 86380 86390 1
502766 99502766 1001 86380 86390 1
502798 99502798 1001 86380 86390 1
503440 99503440 1001 86380 86390 1
504094 99504094 1001 86380 86390 1
503918 99503918 1001 86380 86390 1
503745 99503745 1001 86380 86390 1
503526 99503526 1001 86380 86390 1
504163 99504163 1001 86380 86390 1
504321 99504321 1001 86380 86390 1
504797 99504797 1001 86380 86390 1
504338 99504338 1001 86380 86390 1
505135 99505135 1001 86380 86390 1
505069 99505069 1001 86380 86390 1
505586 99505586 1001 86380 86390 1
505357 99505357 1001 86380 86390 1
505263 99505263 1001 86380 86390 1
506205 99506205 1001 86380 86390 1
505990 99505990 1001 86380 86390 1
506022 99506022 1001 86380 86390 1
505999 99505999 1001 86380 86390 1
506607 99506607 1001 86380 86390 1
507419 99507419 1001 86380 86390 1
506814 99506814 1001 86380 86390 1
506880 99506880 1001 86380 86390 1
506966 99506966 1001 86380 86390 1
508157 99508157 1001 86380 86390 1
508039 99508039 1001 86380 86390 1
508945 99508945 1001 86380 86390 1
508565 99508565 1001 86380 86390 1
509191 99509191 1001 86380 86390 1
509101 99509101 1001 86380 86390 1
509244 99509244 1001 86380 86390 1
509329 99509329 1001 86380 86390 1
510018 99510018 1001 86380 86390 1
509941 99509941 1001 86380 86390 1
510071 99510071 1001 86380 86390 1
509931 99509931 1001 86380 86390 1
510049 99510049 1001 86380 86390 1
510562 99510562 1001 86380 86390 1
510627 99510627 1001 86380 86390 1
510697 99510697 1001 86380 86390 1
510341 99510341 1001 86380 86390 1
510804 99510804 1001 86380 86390 1
510926 99510926 1001 86380 86390 1
511521 99511521 1001 86380 86390 1
511376 99511376 1001 86380 86390 1
511336 99511336 1001 86380 86390 1
511195 99511195 1001 86380 86390 1
511274 99511274 1001 86380 86390 1
511158 99511158 1001 86380 86390 1
511305 99511305 1001 86380 86390 1
511645 99511645 1001 86380 86390 1
512331 99512331 1001 86380 86390 1
511816 99511816 1001 86380 86390 1
511934 99511934 1001 86380 86390 1
511922 99511922 1001 86380 86390 1
511910 99511910 1001 86380 86390 1
512476 99512476 1001 86380 86390 1
512612 99512612 1001 86380 86390 1
512720 99512720 1001 86380 86390 1
512695 99512695 1001 86380 86390 1
512622 99512622 1001 86380 86390 1
513318 99513318 1001 86380 86390 1
513356 99513356 1001 86380 86390 1
513923 99513923 1001 86380 86390 1
513848 99513848 1001 86380 86390 1
513616 99513616 1001 86380 86390 1
514234 99514234 1001 86380 86390 1
514717 99514717 1001 86380 86390 1
514539 99514539 1001 86380 86390 1
514606 99514606 1001 86380 86390 1
514327 99514327 1001 86380 86390 1
514242 99514242 1001 86380 86390 1
514272 99514272 1001 86380 86390 1
514313 99514313 1001 86380 86390 1
514339 99514339 1001 86380 86390 1
514965 99514965 1001 86380 86390 1
514991 99514991 1001 86380 86390 1
514954 99514954 1001 86380 86390 1
515532 99515532 1001 86380 86390 1
515610 99515610 1001 86380 86390 1
515676 99515676 1001 86380 86390 1
515453 99515453 1001 86380 86390 1
515088 99515088 1001 86380 86390 1
515105 99515105 1001 86380 86390 1
515237 99515237 1001 86380 86390 1
515771 99515771 1001 86380 86390 1
515759 99515759 1001 86380 86390 1
515808 99515808 1001 86380 86390 1
516242 99516242 1001 86380 86390 1
516166 99516166 1001 86380 86390 1
516194 99516194 1001 86380 86390 1
515967 99515967 1001 86380 86390 1
516541 99516541 1001 86380 86390 1
517309 99517309 1001 86380 86390 1
517213 99517213 1001 86380 86390 1
517325 99517325 1001 86380 86390 1
516987 99516987 1001 86380 86390 1
516759 99516759 1001 86380 86390 1
516763 99516763 1001 86380 86390 1
518160 99518160 1001 86380 86390 1
518129 99518129 1001 86380 86390 1
518048 99518048 1001 86380 86390 1
517823 99517823 1001 86380 86390 1
517725 99517725 1001 86380 86390 1
517588 99517588 1001 86380 86390 1
517601 99517601 1001 86380 86390 1
518188 99518188 1001 86380 86390 1
518177 99518177 1001 86380 86390 1
518810 99518810 1001 86380 86390 1
518788 99518788 1001 86380 86390 1
518589 99518589 1001 86380 86390 1
518694 99518694 1001 86380 86390 1
518462 99518462 1001 86380 86390 1
518521 99518521 1001 86380 86390 1
519174 99519174 1001 86380 86390 1
519782 99519782 1001 86380 86390 1
519703 99519703 1001 86380 86390 1
519797 99519797 1001 86380 86390 1
519541 99519541 1001 86380 86390 1
519289 99519289 1001 86380 86390 1
519914 99519914 1001 86380 86390 1
520627 99520627 1001 86380 86390 1
520335 99520335 1001 86380 86390 1
520377 99520377 1001 86380 86390 1
520048 99520048 1001 86380 86390 1
520101 99520101 1001 86380 86390 1
520089 99520089 1001 86380 86390 1
520731 99520731 1001 86380 86390 1
520748 99520748 1001 86380 86390 1
520839 99520839 1001 86380 86390 1
521428 99521428 1001 86380 86390 1
521314 99521314 1001 86380 86390 1
521611 99521611 1001 86380 86390 1
521470 99521470 1001 86380 86390 1
521642 99521642 1001 86380 86390 1
522107 99522107 1001 86380 86390 1
522149 99522149 1001 86380 86390 1
522290 99522290 1001 86380 86390 1
521974 99521974 1001 86380 86390 1
521884 99521884 1001 86380 86390 1
521673 99521673 1001 86380 86390 1
521861 99521861 1001 86380 86390 1
521733 99521733 1001 86380 86390 1
521876 99521876 1001 86380 86390 1
522408 99522408 1001 86380 86390 1
522363 99522363 1001 86380 86390 1
522469 99522469 1001 86380 86390 1
522996 99522996 1001 86380 86390 1
522819 99522819 1001 86380 86390 1
522833 99522833 1001 86380 86390 1
522596 99522596 1001 86380 86390 1
522651 99522651 1001 86380 86390 1
523908 99523908 1001 86380 86390 1
523870 99523870 1001 86380 86390 1
523745 99523745 1001 86380 86390 1
523867 99523867 1001 86380 86390 1
523701 99523701 1001 86380 86390 1
523702 99523702 1001 86380 86390 1
523537 99523537 1001 86380 86390 1
523996 99523996 1001 86380 86390 1
524087 99524087 1001 86380 86390 1
524705 99524705 1001 86380 86390 1
524483 99524483 1001 86380 86390 1
524394 99524394 1001 86380 86390 1
524183 99524183 1001 86380 86390 1
524830 99524830 1001 86380 86390 1
524791 99524791 1001 86380 86390 1
525476 99525476 1001 86380 86390 1
525440 99525440 1001 86380 86390 1
525258 99525258 1001 86380 86390 1
525724 99525724 1001 86380 86390 1
526296 99526296 1001 86380 86390 1
526252 99526252 1001 86380 86390 1
525961 99525961 1001 86380 86390 1
525988 99525988 1001 86380 86390 1
525860 99525860 1001 86380 86390 1
527095 99527095 1001 86380 86390 1
527200 99527200 1001 86380 86390 1
527033 99527033 1001 86380 86390 1
526719 99526719 1001 86380 86390 1
526723 99526723 1001 86380 86390 1
526700 99526700 1001 86380 86390 1
526717 99526717 1001 86380 86390 1
527362 99527362 1001 86380 86390 1
527350 99527350 1001 86380 86390 1
527573 99527573 1001 86380 86390 1
527613 99527613 1001 86380 86390 1
528202 99528202 1001 86380 86390 1
528126 99528126 1001 86380 86390 1
528093 99528093 1001 86380 86390 1
529068 99529068 1001 86380 86390 1
529680 99529680 1001 86380 86390 1
529357 99529357 1001 86380 86390 1
529176 99529176 1001 86380 86390 1
529129 99529129 1001 86380 86390 1
529893 99529893 1001 86380 86390 1
530155 99530155 1001 86380 86390 1
530023 99530023 1001 86380 86390 1
530748 99530748 1001 86380 86390 1
530622 99530622 1001 86380 86390 1
531308 99531308 1001 86380 86390 1
531275 99531275 1001 86380 86390 1
530968 99530968 1001 86380 86390 1
531144 99531144 1001 86380 86390 1
530883 99530883 1001 86380 86390 1
530936 99530936 1001 86380 86390 1
531381 99531381 1001 86380 86390 1
532027 99532027 1001 86380 86390 1
532004 99532004 1001 86380 86390 1
532177 99532177 1001 86380 86390 1
532001 99532001 1001 86380 86390 1
531806 99531806 1001 86380 86390 1
531824 99531824 1001 86380 86390 1
531798 99531798 1001 86380 86390 1
531691 99531691 1001 86380 86390 1
531621 99531621 1001 86380 86390 1
532215 99532215 1001 86380 86390 1
532272 99532272 1001 86380 86390 1
532877 99532877 1001 86380 86390 1
532949 99532949 1001 86380 86390 1
532736 99532736 1001 86380 86390 1
532648 99532648 1001 86380 86390 1
532794 99532794 1001 86380 86390 1
532544 99532544 1001 86380 86390 1
533121 99533121 1001 86380 86390 1
533730 99533730 1001 86380 86390 1
533693 99533693 1001 86380 86390 1
533706 99533706 1001 86380 86390 1
533603 99533603 1001 86380 86390 1
534014 99534014 1001 86380 86390 1
534007 99534007 1001 86380 86390 1
534493 99534493 1001 86380 86390 1
534483 99534483 1001 86380 86390 1
534578 99534578 1001 86380 86390 1
534528 99534528 1001 86380 86390 1
534455 99534455 1001 86380 86390 1
534205 99534205 1001 86380 86390 1
534788 99534788 1001 86380 86390 1
534843 99534843 1001 86380 86390 1
535475 99535475 1001 86380 86390 1
535385 99535385 1001 86380 86390 1
534904 99534904 1001 86380 86390 1
534958 99534958 1001 86380 86390 1
536228 99536228 1001 86380 86390 1
536294 99536294 1001 86380 86390 1
536010 99536010 1001 86380 86390 1
535879 99535879 1001 86380 86390 1
536490 99536490 1001 86380 86390 1
536400 99536400 1001 86380 86390 1
536351 99536351 1001 86380 86390 1
536403 99536403 1001 86380 86390 1
536433 99536433 1001 86380 86390 1
537085 99537085 1001 86380 86390 1
536964 99536964 1001 86380 86390 1
536965 99536965 1001 86380 86390 1
536766 99536766 1001 86380 86390 1
536714 99536714 1001 86380 86390 1
537227 99537227 1001 86380 86390 1
537280 99537280 1001 86380 86390 1
537798 99537798 1001 86380 86390 1
537839 99537839 1001 86380 86390 1
537695 99537695 1001 86380 86390 1
537777 99537777 1001 86380 86390 1
537403 99537403 1001 86380 86390 1
538105 99538105 1001 86380 86390 1
538121 99538121 1001 86380 86390 1
538689 99538689 1001 86380 86390 1
538761 99538761 1001 86380 86390 1
538723 99538723 1001 86380 86390 1
538736 99538736 1001 86380 86390 1
538493 99538493 1001 86380 86390 1
538378 99538378 1001 86380 86390 1
538309 99538309 1001 86380 86390 1
539006 99539006 1001 86380 86390 1
538968 99538968 1001 86380 86390 1
538940 99538940 1001 86380 86390 1
539453 99539453 1001 86380 86390 1
539060 99539060 1001 86380 86390 1
539068 99539068 1001 86380 86390 1
539690 99539690 1001 86380 86390 1
539757 99539757 1001 86380 86390 1
539681 99539681 1001 86380 86390 1
539656 99539656 1001 86380 86390 1
539685 99539685 1001 86380 86390 1
540390 99540390 1001 86380 86390 1
540388 99540388 1001 86380 86390 1
540401 99540401 1001 86380 86390 1
540050 99540050 1001 86380 86390 1
539922 99539922 1001 86380 86390 1
539935 99539935 1001 86380 86390 1
540506 99540506 1001 86380 86390 1
541240 99541240 1001 86380 86390 1
540960 99540960 1001 86380 86390 1
540911 99540911 1001 86380 86390 1
541448 99541448 1001 86380 86390 1
541477 99541477 1001 86380 86390 1
542052 99542052 1001 86380 86390 1
542110 99542110 1001 86380 86390 1
541827 99541827 1001 86380 86390 1
541756 99541756 1001 86380 86390 1
541565 99541565 1001 86380 86390 1
541659 99541659 1001 86380 86390 1
541673 99541673 1001 86380 86390 1
541521 99541521 1001 86380 86390 1
542225 99542225 1001 86380 86390 1
542257 99542257 1001 86380 86390 1
542881 99542881 1001 86380 86390 1
542889 99542889 1001 86380 86390 1
542748 99542748 1001 86380 86390 1
542939 99542939 1001 86380 86390 1
542708 99542708 1001 86380 86390 1
542632 99542632 1001 86380 86390 1
542383 99542383 1001 86380 86390 1
542994 99542994 1001 86380 86390 1
543606 99543606 1001 86380 86390 1
543613 99543613 1001 86380 86390 1
543717 99543717 1001 86380 86390 1
543400 99543400 1001 86380 86390 1
543401 99543401 1001 86380 86390 1
543518 99543518 1001 86380 86390 1
543447 99543447 1001 86380 86390 1
543163 99543163 1001 86380 86390 1
543182 99543182 1001 86380 86390 1
544448 99544448 1001 86380 86390 1
544502 99544502 1001 86380 86390 1
544503 99544503 1001 86380 86390 1
544414 99544414 1001 86380 86390 1
544558 99544558 1001 86380 86390 1
544347 99544347 1001 86380 86390 1
543982 99543982 1001 86380 86390 1
544073 99544073 1001 86380 86390 1
543983 99543983 1001 86380 86390 1
544088 99544088 1001 86380 86390 1
511275 735 1001 46859 47158 1
528264 657 1001 38675 38974 1
528310 769 1002 50211 50965 1
400295 99400295 1001 86380 86390 1
400391 99400391 1001 86380 86390 1
401281 99401281 1001 86380 86390 1
401296 99401296 1001 86380 86390 1
401557 99401557 1001 86380 86390 1
401742 99401742 1001 86380 86390 1
401884 99401884 1001 86380 86390 1
403832 99403832 1001 86380 86390 1
404412 99404412 1001 86380 86390 1
404514 99404514 1001 86380 86390 1
404715 99404715 1001 86380 86390 1
405196 99405196 1001 86380 86390 1
405505 99405505 1001 86380 86390 1
405727 99405727 1001 86380 86390 1
406038 99406038 1001 86380 86390 1
406219 99406219 1001 86380 86390 1
406373 99406373 1001 86380 86390 1
406398 99406398 1001 86380 86390 1
406548 99406548 1001 86380 86390 1
406854 99406854 1001 86380 86390 1
407018 99407018 1001 86380 86390 1
406841 99406841 1001 86380 86390 1
407046 99407046 1001 86380 86390 1
407197 99407197 1001 86380 86390 1
407467 99407467 1001 86380 86390 1
407618 99407618 1001 86380 86390 1
407626 99407626 1001 86380 86390 1
407718 99407718 1001 86380 86390 1
407672 99407672 1001 86380 86390 1
408002 99408002 1001 86380 86390 1
408210 99408210 1001 86380 86390 1
408527 99408527 1001 86380 86390 1
408498 99408498 1001 86380 86390 1
409171 99409171 1001 86380 86390 1
409292 99409292 1001 86380 86390 1
409565 99409565 1001 86380 86390 1
410115 99410115 1001 86380 86390 1
411220 99411220 1001 86380 86390 1
411232 99411232 1001 86380 86390 1
411261 99411261 1001 86380 86390 1
411503 99411503 1001 86380 86390 1
411884 99411884 1001 86380 86390 1
412017 99412017 1001 86380 86390 1
412314 99412314 1001 86380 86390 1
412295 99412295 1001 86380 86390 1
412431 99412431 1001 86380 86390 1
412818 99412818 1001 86380 86390 1
415259 99415259 1001 86380 86390 1
415161 99415161 1001 86380 86390 1
414664 99414664 1001 86380 86390 1
414672 99414672 1001 86380 86390 1
415658 99415658 1001 86380 86390 1
416150 99416150 1001 86380 86390 1
416152 99416152 1001 86380 86390 1
416574 99416574 1001 86380 86390 1
416049 99416049 1001 86380 86390 1
415772 99415772 1001 86380 86390 1
417126 99417126 1001 86380 86390 1
417396 99417396 1001 86380 86390 1
418784 99418784 1001 86380 86390 1
418783 99418783 1001 86380 86390 1
418259 99418259 1001 86380 86390 1
417915 99417915 1001 86380 86390 1
417879 99417879 1001 86380 86390 1
419040 99419040 1001 86380 86390 1
418865 99418865 1001 86380 86390 1
420104 99420104 1001 86380 86390 1
420233 99420233 1001 86380 86390 1
419803 99419803 1001 86380 86390 1
420036 99420036 1001 86380 86390 1
420011 99420011 1001 86380 86390 1
419548 99419548 1001 86380 86390 1
420805 99420805 1001 86380 86390 1
420510 99420510 1001 86380 86390 1
420618 99420618 1001 86380 86390 1
420507 99420507 1001 86380 86390 1
421814 99421814 1001 86380 86390 1
421983 99421983 1001 86380 86390 1
421934 99421934 1001 86380 86390 1
421576 99421576 1001 86380 86390 1
421235 99421235 1001 86380 86390 1
421249 99421249 1001 86380 86390 1
421171 99421171 1001 86380 86390 1
422359 99422359 1001 86380 86390 1
422493 99422493 1001 86380 86390 1
423418 99423418 1001 86380 86390 1
423351 99423351 1001 86380 86390 1
422944 99422944 1001 86380 86390 1
422546 99422546 1001 86380 86390 1
425056 99425056 1001 86380 86390 1
425238 99425238 1001 86380 86390 1
424762 99424762 1001 86380 86390 1
424274 99424274 1001 86380 86390 1
425392 99425392 1001 86380 86390 1
427039 99427039 1001 86380 86390 1
425904 99425904 1001 86380 86390 1
426085 99426085 1001 86380 86390 1
428363 99428363 1001 86380 86390 1
428552 99428552 1001 86380 86390 1
428530 99428530 1001 86380 86390 1
428656 99428656 1001 86380 86390 1
428628 99428628 1001 86380 86390 1
428140 99428140 1001 86380 86390 1
427604 99427604 1001 86380 86390 1
427830 99427830 1001 86380 86390 1
427608 99427608 1001 86380 86390 1
428735 99428735 1001 86380 86390 1
428797 99428797 1001 86380 86390 1
428957 99428957 1001 86380 86390 1
429121 99429121 1001 86380 86390 1
430014 99430014 1001 86380 86390 1
430001 99430001 1001 86380 86390 1
430126 99430126 1001 86380 86390 1
430206 99430206 1001 86380 86390 1
429551 99429551 1001 86380 86390 1
429384 99429384 1001 86380 86390 1
430522 99430522 1001 86380 86390 1
431712 99431712 1001 86380 86390 1
431363 99431363 1001 86380 86390 1
430922 99430922 1001 86380 86390 1
432314 99432314 1001 86380 86390 1
432080 99432080 1001 86380 86390 1
433320 99433320 1001 86380 86390 1
433703 99433703 1001 86380 86390 1
433050 99433050 1001 86380 86390 1
433131 99433131 1001 86380 86390 1
432607 99432607 1001 86380 86390 1
432591 99432591 1001 86380 86390 1
433734 99433734 1001 86380 86390 1
435329 99435329 1001 86380 86390 1
434865 99434865 1001 86380 86390 1
434634 99434634 1001 86380 86390 1
434311 99434311 1001 86380 86390 1
435822 99435822 1001 86380 86390 1
435867 99435867 1001 86380 86390 1
435868 99435868 1001 86380 86390 1
437035 99437035 1001 86380 86390 1
436696 99436696 1001 86380 86390 1
436239 99436239 1001 86380 86390 1
300716 99300716 1001 86380 86390 1
300676 99300676 1001 86380 86390 1
300154 99300154 1001 86380 86390 1
300756 99300756 1001 86380 86390 1
300889 99300889 1001 86380 86390 1
301467 99301467 1001 86380 86390 1
301446 99301446 1001 86380 86390 1
301314 99301314 1001 86380 86390 1
301175 99301175 1001 86380 86390 1
301643 99301643 1001 86380 86390 1
301682 99301682 1001 86380 86390 1
301566 99301566 1001 86380 86390 1
301649 99301649 1001 86380 86390 1
301744 99301744 1001 86380 86390 1
302348 99302348 1001 86380 86390 1
302273 99302273 1001 86380 86390 1
302090 99302090 1001 86380 86390 1
302546 99302546 1001 86380 86390 1
302447 99302447 1001 86380 86390 1
302486 99302486 1001 86380 86390 1
302513 99302513 1001 86380 86390 1
302488 99302488 1001 86380 86390 1
302400 99302400 1001 86380 86390 1
302583 99302583 1001 86380 86390 1
302849 99302849 1001 86380 86390 1
302929 99302929 1001 86380 86390 1
302892 99302892 1001 86380 86390 1
302691 99302691 1001 86380 86390 1
303220 99303220 1001 86380 86390 1
303327 99303327 1001 86380 86390 1
303807 99303807 1001 86380 86390 1
303746 99303746 1001 86380 86390 1
303772 99303772 1001 86380 86390 1
303710 99303710 1001 86380 86390 1
303413 99303413 1001 86380 86390 1
303576 99303576 1001 86380 86390 1
304066 99304066 1001 86380 86390 1
304210 99304210 1001 86380 86390 1
304796 99304796 1001 86380 86390 1
304790 99304790 1001 86380 86390 1
304539 99304539 1001 86380 86390 1
304540 99304540 1001 86380 86390 1
304510 99304510 1001 86380 86390 1
304267 99304267 1001 86380 86390 1
305043 99305043 1001 86380 86390 1
305563 99305563 1001 86380 86390 1
305643 99305643 1001 86380 86390 1
305320 99305320 1001 86380 86390 1
500144 99500144 1001 86380 86390 1
500082 99500082 1001 86380 86390 1
500597 99500597 1001 86380 86390 1
500443 99500443 1001 86380 86390 1
500431 99500431 1001 86380 86390 1
500349 99500349 1001 86380 86390 1
501637 99501637 1001 86380 86390 1
501330 99501330 1001 86380 86390 1
501281 99501281 1001 86380 86390 1
501311 99501311 1001 86380 86390 1
501062 99501062 1001 86380 86390 1
501805 99501805 1001 86380 86390 1
501782 99501782 1001 86380 86390 1
501705 99501705 1001 86380 86390 1
501784 99501784 1001 86380 86390 1
501799 99501799 1001 86380 86390 1
501723 99501723 1001 86380 86390 1
502434 99502434 1001 86380 86390 1
502290 99502290 1001 86380 86390 1
502138 99502138 1001 86380 86390 1
502152 99502152 1001 86380 86390 1
502233 99502233 1001 86380 86390 1
501853 99501853 1001 86380 86390 1
502468 99502468 1001 86380 86390 1
503266 99503266 1001 86380 86390 1
503247 99503247 1001 86380 86390 1
502988 99502988 1001 86380 86390 1
502696 99502696 1001 86380 86390 1
502852 99502852 1001 86380 86390 1
503314 99503314 1001 86380 86390 1
503429 99503429 1001 86380 86390 1
503736 99503736 1001 86380 86390 1
503539 99503539 1001 86380 86390 1
503595 99503595 1001 86380 86390 1
504944 99504944 1001 86380 86390 1
504857 99504857 1001 86380 86390 1
504742 99504742 1001 86380 86390 1
504757 99504757 1001 86380 86390 1
504851 99504851 1001 86380 86390 1
504648 99504648 1001 86380 86390 1
504584 99504584 1001 86380 86390 1
504649 99504649 1001 86380 86390 1
504531 99504531 1001 86380 86390 1
505687 99505687 1001 86380 86390 1
505281 99505281 1001 86380 86390 1
505151 99505151 1001 86380 86390 1
505329 99505329 1001 86380 86390 1
506591 99506591 1001 86380 86390 1
506305 99506305 1001 86380 86390 1
506348 99506348 1001 86380 86390 1
506375 99506375 1001 86380 86390 1
506165 99506165 1001 86380 86390 1
505987 99505987 1001 86380 86390 1
507380 99507380 1001 86380 86390 1
507095 99507095 1001 86380 86390 1
507110 99507110 1001 86380 86390 1
506895 99506895 1001 86380 86390 1
506898 99506898 1001 86380 86390 1
506875 99506875 1001 86380 86390 1
507966 99507966 1001 86380 86390 1
508018 99508018 1001 86380 86390 1
507843 99507843 1001 86380 86390 1
507857 99507857 1001 86380 86390 1
507910 99507910 1001 86380 86390 1
508342 99508342 1001 86380 86390 1
508919 99508919 1001 86380 86390 1
508743 99508743 1001 86380 86390 1
508720 99508720 1001 86380 86390 1
508837 99508837 1001 86380 86390 1
508723 99508723 1001 86380 86390 1
509099 99509099 1001 86380 86390 1
509218 99509218 1001 86380 86390 1
509090 99509090 1001 86380 86390 1
509092 99509092 1001 86380 86390 1
509186 99509186 1001 86380 86390 1
509474 99509474 1001 86380 86390 1
509476 99509476 1001 86380 86390 1
509387 99509387 1001 86380 86390 1
510103 99510103 1001 86380 86390 1
510378 99510378 1001 86380 86390 1
510830 99510830 1001 86380 86390 1
510796 99510796 1001 86380 86390 1
511233 99511233 1001 86380 86390 1
511208 99511208 1001 86380 86390 1
511146 99511146 1001 86380 86390 1
511096 99511096 1001 86380 86390 1
511032 99511032 1001 86380 86390 1
511137 99511137 1001 86380 86390 1
512190 99512190 1001 86380 86390 1
512272 99512272 1001 86380 86390 1
512071 99512071 1001 86380 86390 1
511965 99511965 1001 86380 86390 1
511773 99511773 1001 86380 86390 1
512422 99512422 1001 86380 86390 1
513028 99513028 1001 86380 86390 1
512822 99512822 1001 86380 86390 1
512728 99512728 1001 86380 86390 1
512755 99512755 1001 86380 86390 1
512696 99512696 1001 86380 86390 1
513273 99513273 1001 86380 86390 1
513723 99513723 1001 86380 86390 1
513750 99513750 1001 86380 86390 1
513665 99513665 1001 86380 86390 1
513692 99513692 1001 86380 86390 1
514095 99514095 1001 86380 86390 1
514187 99514187 1001 86380 86390 1
514698 99514698 1001 86380 86390 1
514483 99514483 1001 86380 86390 1
514526 99514526 1001 86380 86390 1
514348 99514348 1001 86380 86390 1
514248 99514248 1001 86380 86390 1
515023 99515023 1001 86380 86390 1
514872 99514872 1001 86380 86390 1
515653 99515653 1001 86380 86390 1
515664 99515664 1001 86380 86390 1
515536 99515536 1001 86380 86390 1
515404 99515404 1001 86380 86390 1
515294 99515294 1001 86380 86390 1
515092 99515092 1001 86380 86390 1
515131 99515131 1001 86380 86390 1
515209 99515209 1001 86380 86390 1
515098 99515098 1001 86380 86390 1
515811 99515811 1001 86380 86390 1
515747 99515747 1001 86380 86390 1
516365 99516365 1001 86380 86390 1
516115 99516115 1001 86380 86390 1
516183 99516183 1001 86380 86390 1
516300 99516300 1001 86380 86390 1
515899 99515899 1001 86380 86390 1
516652 99516652 1001 86380 86390 1
516603 99516603 1001 86380 86390 1
516617 99516617 1001 86380 86390 1
516579 99516579 1001 86380 86390 1
517155 99517155 1001 86380 86390 1
517226 99517226 1001 86380 86390 1
517044 99517044 1001 86380 86390 1
517076 99517076 1001 86380 86390 1
516922 99516922 1001 86380 86390 1
516757 99516757 1001 86380 86390 1
516877 99516877 1001 86380 86390 1
518047 99518047 1001 86380 86390 1
517759 99517759 1001 86380 86390 1
517662 99517662 1001 86380 86390 1
518342 99518342 1001 86380 86390 1
518293 99518293 1001 86380 86390 1
518208 99518208 1001 86380 86390 1
518338 99518338 1001 86380 86390 1
518800 99518800 1001 86380 86390 1
518792 99518792 1001 86380 86390 1
518773 99518773 1001 86380 86390 1
518737 99518737 1001 86380 86390 1
518687 99518687 1001 86380 86390 1
519182 99519182 1001 86380 86390 1
519109 99519109 1001 86380 86390 1
519658 99519658 1001 86380 86390 1
519347 99519347 1001 86380 86390 1
519935 99519935 1001 86380 86390 1
519822 99519822 1001 86380 86390 1
520438 99520438 1001 86380 86390 1
520467 99520467 1001 86380 86390 1
520054 99520054 1001 86380 86390 1
521273 99521273 1001 86380 86390 1
521426 99521426 1001 86380 86390 1
521069 99521069 1001 86380 86390 1
521151 99521151 1001 86380 86390 1
522091 99522091 1001 86380 86390 1
522131 99522131 1001 86380 86390 1
522281 99522281 1001 86380 86390 1
521997 99521997 1001 86380 86390 1
521684 99521684 1001 86380 86390 1
521727 99521727 1001 86380 86390 1
521873 99521873 1001 86380 86390 1
522474 99522474 1001 86380 86390 1
522334 99522334 1001 86380 86390 1
522465 99522465 1001 86380 86390 1
522923 99522923 1001 86380 86390 1
523040 99523040 1001 86380 86390 1
522835 99522835 1001 86380 86390 1
522869 99522869 1001 86380 86390 1
522641 99522641 1001 86380 86390 1
522535 99522535 1001 86380 86390 1
523243 99523243 1001 86380 86390 1
523139 99523139 1001 86380 86390 1
523863 99523863 1001 86380 86390 1
523661 99523661 1001 86380 86390 1
523720 99523720 1001 86380 86390 1
523505 99523505 1001 86380 86390 1
523467 99523467 1001 86380 86390 1
523390 99523390 1001 86380 86390 1
523330 99523330 1001 86380 86390 1
524009 99524009 1001 86380 86390 1
524028 99524028 1001 86380 86390 1
524660 99524660 1001 86380 86390 1
524729 99524729 1001 86380 86390 1
524411 99524411 1001 86380 86390 1
524180 99524180 1001 86380 86390 1
524793 99524793 1001 86380 86390 1
524773 99524773 1001 86380 86390 1
524866 99524866 1001 86380 86390 1
524896 99524896 1001 86380 86390 1
525486 99525486 1001 86380 86390 1
525256 99525256 1001 86380 86390 1
525101 99525101 1001 86380 86390 1
525753 99525753 1001 86380 86390 1
525794 99525794 1001 86380 86390 1
526321 99526321 1001 86380 86390 1
526406 99526406 1001 86380 86390 1
526053 99526053 1001 86380 86390 1
526028 99526028 1001 86380 86390 1
525819 99525819 1001 86380 86390 1
525995 99525995 1001 86380 86390 1
526498 99526498 1001 86380 86390 1
526567 99526567 1001 86380 86390 1
526491 99526491 1001 86380 86390 1
527159 99527159 1001 86380 86390 1
527141 99527141 1001 86380 86390 1
526877 99526877 1001 86380 86390 1
526757 99526757 1001 86380 86390 1
526721 99526721 1001 86380 86390 1
526787 99526787 1001 86380 86390 1
526806 99526806 1001 86380 86390 1
527327 99527327 1001 86380 86390 1
527996 99527996 1001 86380 86390 1
527822 99527822 1001 86380 86390 1
527800 99527800 1001 86380 86390 1
527852 99527852 1001 86380 86390 1
527775 99527775 1001 86380 86390 1
527855 99527855 1001 86380 86390 1
527566 99527566 1001 86380 86390 1
528163 99528163 1001 86380 86390 1
528275 99528275 1001 86380 86390 1
528871 99528871 1001 86380 86390 1
528765 99528765 1001 86380 86390 1
528894 99528894 1001 86380 86390 1
529034 99529034 1001 86380 86390 1
529674 99529674 1001 86380 86390 1
529389 99529389 1001 86380 86390 1
529254 99529254 1001 86380 86390 1
529784 99529784 1001 86380 86390 1
530400 99530400 1001 86380 86390 1
530540 99530540 1001 86380 86390 1
530301 99530301 1001 86380 86390 1
530175 99530175 1001 86380 86390 1
530188 99530188 1001 86380 86390 1
530633 99530633 1001 86380 86390 1
530994 99530994 1001 86380 86390 1
531139 99531139 1001 86380 86390 1
531039 99531039 1001 86380 86390 1
531472 99531472 1001 86380 86390 1
532068 99532068 1001 86380 86390 1
532072 99532072 1001 86380 86390 1
531811 99531811 1001 86380 86390 1
531851 99531851 1001 86380 86390 1
531853 99531853 1001 86380 86390 1
531893 99531893 1001 86380 86390 1
531792 99531792 1001 86380 86390 1
531702 99531702 1001 86380 86390 1
532652 99532652 1001 86380 86390 1
532784 99532784 1001 86380 86390 1
532508 99532508 1001 86380 86390 1
533055 99533055 1001 86380 86390 1
533226 99533226 1001 86380 86390 1
533230 99533230 1001 86380 86390 1
533231 99533231 1001 86380 86390 1
533771 99533771 1001 86380 86390 1
533668 99533668 1001 86380 86390 1
533484 99533484 1001 86380 86390 1
533411 99533411 1001 86380 86390 1
533248 99533248 1001 86380 86390 1
533888 99533888 1001 86380 86390 1
534534 99534534 1001 86380 86390 1
534171 99534171 1001 86380 86390 1
534722 99534722 1001 86380 86390 1
535460 99535460 1001 86380 86390 1
535417 99535417 1001 86380 86390 1
535500 99535500 1001 86380 86390 1
534896 99534896 1001 86380 86390 1
534913 99534913 1001 86380 86390 1
535535 99535535 1001 86380 86390 1
536170 99536170 1001 86380 86390 1
536327 99536327 1001 86380 86390 1
536103 99536103 1001 86380 86390 1
535717 99535717 1001 86380 86390 1
535778 99535778 1001 86380 86390 1
536416 99536416 1001 86380 86390 1
536369 99536369 1001 86380 86390 1
536963 99536963 1001 86380 86390 1
537281 99537281 1001 86380 86390 1
537285 99537285 1001 86380 86390 1
537926 99537926 1001 86380 86390 1
537686 99537686 1001 86380 86390 1
537769 99537769 1001 86380 86390 1
537473 99537473 1001 86380 86390 1
538020 99538020 1001 86380 86390 1
538674 99538674 1001 86380 86390 1
538780 99538780 1001 86380 86390 1
538707 99538707 1001 86380 86390 1
538810 99538810 1001 86380 86390 1
538525 99538525 1001 86380 86390 1
538384 99538384 1001 86380 86390 1
538903 99538903 1001 86380 86390 1
539448 99539448 1001 86380 86390 1
539307 99539307 1001 86380 86390 1
539284 99539284 1001 86380 86390 1
539126 99539126 1001 86380 86390 1
539200 99539200 1001 86380 86390 1
540443 99540443 1001 86380 86390 1
540346 99540346 1001 86380 86390 1
540411 99540411 1001 86380 86390 1
540151 99540151 1001 86380 86390 1
540015 99540015 1001 86380 86390 1
539967 99539967 1001 86380 86390 1
540546 99540546 1001 86380 86390 1
540514 99540514 1001 86380 86390 1
540592 99540592 1001 86380 86390 1
541258 99541258 1001 86380 86390 1
541220 99541220 1001 86380 86390 1
540952 99540952 1001 86380 86390 1
540780 99540780 1001 86380 86390 1
541420 99541420 1001 86380 86390 1
541336 99541336 1001 86380 86390 1
541466 99541466 1001 86380 86390 1
542118 99542118 1001 86380 86390 1
541929 99541929 1001 86380 86390 1
541931 99541931 1001 86380 86390 1
541946 99541946 1001 86380 86390 1
541985 99541985 1001 86380 86390 1
541721 99541721 1001 86380 86390 1
542249 99542249 1001 86380 86390 1
542301 99542301 1001 86380 86390 1
542767 99542767 1001 86380 86390 1
542413 99542413 1001 86380 86390 1
542995 99542995 1001 86380 86390 1
543686 99543686 1001 86380 86390 1
543730 99543730 1001 86380 86390 1
543516 99543516 1001 86380 86390 1
543215 99543215 1001 86380 86390 1
543178 99543178 1001 86380 86390 1
543272 99543272 1001 86380 86390 1
543976 99543976 1001 86380 86390 1
543783 99543783 1001 86380 86390 1
544523 99544523 1001 86380 86390 1
544487 99544487 1001 86380 86390 1
544580 99544580 1001 86380 86390 1
544516 99544516 1001 86380 86390 1
544491 99544491 1001 86380 86390 1
544586 99544586 1001 86380 86390 1
544379 99544379 1001 86380 86390 1
544043 99544043 1001 86380 86390 1
544148 99544148 1001 86380 86390 1
430079 639 1001 72120 74757 1
400290 99400290 1001 86380 86390 1
400555 99400555 1001 86380 86390 1
400889 99400889 1001 86380 86390 1
401676 99401676 1001 86380 86390 1
402227 99402227 1001 86380 86390 1
402363 99402363 1001 86380 86390 1
402296 99402296 1001 86380 86390 1
402376 99402376 1001 86380 86390 1
402760 99402760 1001 86380 86390 1
402762 99402762 1001 86380 86390 1
403005 99403005 1001 86380 86390 1
403744 99403744 1001 86380 86390 1
404026 99404026 1001 86380 86390 1
403962 99403962 1001 86380 86390 1
404085 99404085 1001 86380 86390 1
404379 99404379 1001 86380 86390 1
404916 99404916 1001 86380 86390 1
405343 99405343 1001 86380 86390 1
405638 99405638 1001 86380 86390 1
406092 99406092 1001 86380 86390 1
406229 99406229 1001 86380 86390 1
406369 99406369 1001 86380 86390 1
406539 99406539 1001 86380 86390 1
406712 99406712 1001 86380 86390 1
407177 99407177 1001 86380 86390 1
407394 99407394 1001 86380 86390 1
407400 99407400 1001 86380 86390 1
407357 99407357 1001 86380 86390 1
407682 99407682 1001 86380 86390 1
408048 99408048 1001 86380 86390 1
408025 99408025 1001 86380 86390 1
408164 99408164 1001 86380 86390 1
408429 99408429 1001 86380 86390 1
408435 99408435 1001 86380 86390 1
409074 99409074 1001 86380 86390 1
409007 99409007 1001 86380 86390 1
409137 99409137 1001 86380 86390 1
409271 99409271 1001 86380 86390 1
409596 99409596 1001 86380 86390 1
409742 99409742 1001 86380 86390 1
409711 99409711 1001 86380 86390 1
409738 99409738 1001 86380 86390 1
409964 99409964 1001 86380 86390 1
410034 99410034 1001 86380 86390 1
410261 99410261 1001 86380 86390 1
410800 99410800 1001 86380 86390 1
410770 99410770 1001 86380 86390 1
410854 99410854 1001 86380 86390 1
410912 99410912 1001 86380 86390 1
411091 99411091 1001 86380 86390 1
411655 99411655 1001 86380 86390 1
411904 99411904 1001 86380 86390 1
413112 99413112 1001 86380 86390 1
412980 99412980 1001 86380 86390 1
413072 99413072 1001 86380 86390 1
412516 99412516 1001 86380 86390 1
412741 99412741 1001 86380 86390 1
413773 99413773 1001 86380 86390 1
413981 99413981 1001 86380 86390 1
414363 99414363 1001 86380 86390 1
414174 99414174 1001 86380 86390 1
415647 99415647 1001 86380 86390 1
416614 99416614 1001 86380 86390 1
416254 99416254 1001 86380 86390 1
416327 99416327 1001 86380 86390 1
416005 99416005 1001 86380 86390 1
417123 99417123 1001 86380 86390 1
417495 99417495 1001 86380 86390 1
418387 99418387 1001 86380 86390 1
418414 99418414 1001 86380 86390 1
418420 99418420 1001 86380 86390 1
417948 99417948 1001 86380 86390 1
418803 99418803 1001 86380 86390 1
420367 99420367 1001 86380 86390 1
420009 99420009 1001 86380 86390 1
419645 99419645 1001 86380 86390 1
419905 99419905 1001 86380 86390 1
419411 99419411 1001 86380 86390 1
420820 99420820 1001 86380 86390 1
420607 99420607 1001 86380 86390 1
420738 99420738 1001 86380 86390 1
421763 99421763 1001 86380 86390 1
421568 99421568 1001 86380 86390 1
421319 99421319 1001 86380 86390 1
422479 99422479 1001 86380 86390 1
422228 99422228 1001 86380 86390 1
423273 99423273 1001 86380 86390 1
422945 99422945 1001 86380 86390 1
423189 99423189 1001 86380 86390 1
422807 99422807 1001 86380 86390 1
422757 99422757 1001 86380 86390 1
422640 99422640 1001 86380 86390 1
422930 99422930 1001 86380 86390 1
424878 99424878 1001 86380 86390 1
425587 99425587 1001 86380 86390 1
425807 99425807 1001 86380 86390 1
427100 99427100 1001 86380 86390 1
426742 99426742 1001 86380 86390 1
426862 99426862 1001 86380 86390 1
426526 99426526 1001 86380 86390 1
427418 99427418 1001 86380 86390 1
427484 99427484 1001 86380 86390 1
427438 99427438 1001 86380 86390 1
427210 99427210 1001 86380 86390 1
427334 99427334 1001 86380 86390 1
428276 99428276 1001 86380 86390 1
428142 99428142 1001 86380 86390 1
428144 99428144 1001 86380 86390 1
428152 99428152 1001 86380 86390 1
427838 99427838 1001 86380 86390 1
427610 99427610 1001 86380 86390 1
427701 99427701 1001 86380 86390 1
428810 99428810 1001 86380 86390 1
429052 99429052 1001 86380 86390 1
428750 99428750 1001 86380 86390 1
429991 99429991 1001 86380 86390 1
430131 99430131 1001 86380 86390 1
430161 99430161 1001 86380 86390 1
429701 99429701 1001 86380 86390 1
429849 99429849 1001 86380 86390 1
429486 99429486 1001 86380 86390 1
429336 99429336 1001 86380 86390 1
429385 99429385 1001 86380 86390 1
430787 99430787 1001 86380 86390 1
431263 99431263 1001 86380 86390 1
430907 99430907 1001 86380 86390 1
433307 99433307 1001 86380 86390 1
433154 99433154 1001 86380 86390 1
433767 99433767 1001 86380 86390 1
435390 99435390 1001 86380 86390 1
434793 99434793 1001 86380 86390 1
434428 99434428 1001 86380 86390 1
434389 99434389 1001 86380 86390 1
435582 99435582 1001 86380 86390 1
435695 99435695 1001 86380 86390 1
436819 99436819 1001 86380 86390 1
436975 99436975 1001 86380 86390 1
436050 99436050 1001 86380 86390 1
300533 99300533 1001 86380 86390 1
300243 99300243 1001 86380 86390 1
300314 99300314 1001 86380 86390 1
300752 99300752 1001 86380 86390 1
300821 99300821 1001 86380 86390 1
301540 99301540 1001 86380 86390 1
301264 99301264 1001 86380 86390 1
300980 99300980 1001 86380 86390 1
300954 99300954 1001 86380 86390 1
301748 99301748 1001 86380 86390 1
301596 99301596 1001 86380 86390 1
301725 99301725 1001 86380 86390 1
301636 99301636 1001 86380 86390 1
302216 99302216 1001 86380 86390 1
302219 99302219 1001 86380 86390 1
302288 99302288 1001 86380 86390 1
302316 99302316 1001 86380 86390 1
302175 99302175 1001 86380 86390 1
302176 99302176 1001 86380 86390 1
302009 99302009 1001 86380 86390 1
302145 99302145 1001 86380 86390 1
302042 99302042 1001 86380 86390 1
301794 99301794 1001 86380 86390 1
301925 99301925 1001 86380 86390 1
302408 99302408 1001 86380 86390 1
302449 99302449 1001 86380 86390 1
303039 99303039 1001 86380 86390 1
303004 99303004 1001 86380 86390 1
303061 99303061 1001 86380 86390 1
303116 99303116 1001 86380 86390 1
302819 99302819 1001 86380 86390 1
302664 99302664 1001 86380 86390 1
302697 99302697 1001 86380 86390 1
302673 99302673 1001 86380 86390 1
303320 99303320 1001 86380 86390 1
303245 99303245 1001 86380 86390 1
303317 99303317 1001 86380 86390 1
303992 99303992 1001 86380 86390 1
303740 99303740 1001 86380 86390 1
303629 99303629 1001 86380 86390 1
304070 99304070 1001 86380 86390 1
304111 99304111 1001 86380 86390 1
304795 99304795 1001 86380 86390 1
304663 99304663 1001 86380 86390 1
304463 99304463 1001 86380 86390 1
304600 99304600 1001 86380 86390 1
304652 99304652 1001 86380 86390 1
304249 99304249 1001 86380 86390 1
304897 99304897 1001 86380 86390 1
304969 99304969 1001 86380 86390 1
305506 99305506 1001 86380 86390 1
305535 99305535 1001 86380 86390 1
305555 99305555 1001 86380 86390 1
305328 99305328 1001 86380 86390 1
305451 99305451 1001 86380 86390 1
305093 99305093 1001 86380 86390 1
305216 99305216 1001 86380 86390 1
500152 99500152 1001 86380 86390 1
500764 99500764 1001 86380 86390 1
500771 99500771 1001 86380 86390 1
500694 99500694 1001 86380 86390 1
500571 99500571 1001 86380 86390 1
500459 99500459 1001 86380 86390 1
500286 99500286 1001 86380 86390 1
500288 99500288 1001 86380 86390 1
500198 99500198 1001 86380 86390 1
500845 99500845 1001 86380 86390 1
500833 99500833 1001 86380 86390 1
501450 99501450 1001 86380 86390 1
501585 99501585 1001 86380 86390 1
501061 99501061 1001 86380 86390 1
501806 99501806 1001 86380 86390 1
501836 99501836 1001 86380 86390 1
501791 99501791 1001 86380 86390 1
502362 99502362 1001 86380 86390 1
501849 99501849 1001 86380 86390 1
502662 99502662 1001 86380 86390 1
503228 99503228 1001 86380 86390 1
503123 99503123 1001 86380 86390 1
503060 99503060 1001 86380 86390 1
502829 99502829 1001 86380 86390 1
502715 99502715 1001 86380 86390 1
503431 99503431 1001 86380 86390 1
503369 99503369 1001 86380 86390 1
503360 99503360 1001 86380 86390 1
503351 99503351 1001 86380 86390 1
503961 99503961 1001 86380 86390 1
503561 99503561 1001 86380 86390 1
503589 99503589 1001 86380 86390 1
503683 99503683 1001 86380 86390 1
504317 99504317 1001 86380 86390 1
504240 99504240 1001 86380 86390 1
504798 99504798 1001 86380 86390 1
504610 99504610 1001 86380 86390 1
504419 99504419 1001 86380 86390 1
505085 99505085 1001 86380 86390 1
504995 99504995 1001 86380 86390 1
505049 99505049 1001 86380 86390 1
505117 99505117 1001 86380 86390 1
505004 99505004 1001 86380 86390 1
505614 99505614 1001 86380 86390 1
505389 99505389 1001 86380 86390 1
505520 99505520 1001 86380 86390 1
505268 99505268 1001 86380 86390 1
505193 99505193 1001 86380 86390 1
505289 99505289 1001 86380 86390 1
505845 99505845 1001 86380 86390 1
505965 99505965 1001 86380 86390 1
505829 99505829 1001 86380 86390 1
506401 99506401 1001 86380 86390 1
506352 99506352 1001 86380 86390 1
506282 99506282 1001 86380 86390 1
506387 99506387 1001 86380 86390 1
506063 99506063 1001 86380 86390 1
506686 99506686 1001 86380 86390 1
506746 99506746 1001 86380 86390 1
507051 99507051 1001 86380 86390 1
507054 99507054 1001 86380 86390 1
506834 99506834 1001 86380 86390 1
506964 99506964 1001 86380 86390 1
507513 99507513 1001 86380 86390 1
507593 99507593 1001 86380 86390 1
508233 99508233 1001 86380 86390 1
508144 99508144 1001 86380 86390 1
507967 99507967 1001 86380 86390 1
507839 99507839 1001 86380 86390 1
507935 99507935 1001 86380 86390 1
507646 99507646 1001 86380 86390 1
508452 99508452 1001 86380 86390 1
508298 99508298 1001 86380 86390 1
509001 99509001 1001 86380 86390 1
508964 99508964 1001 86380 86390 1
508966 99508966 1001 86380 86390 1
508790 99508790 1001 86380 86390 1
508580 99508580 1001 86380 86390 1
508516 99508516 1001 86380 86390 1
509267 99509267 1001 86380 86390 1
509221 99509221 1001 86380 86390 1
509122 99509122 1001 86380 86390 1
509702 99509702 1001 86380 86390 1
509794 99509794 1001 86380 86390 1
509770 99509770 1001 86380 86390 1
509809 99509809 1001 86380 86390 1
509332 99509332 1001 86380 86390 1
509412 99509412 1001 86380 86390 1
509299 99509299 1001 86380 86390 1
509417 99509417 1001 86380 86390 1
510093 99510093 1001 86380 86390 1
510044 99510044 1001 86380 86390 1
510088 99510088 1001 86380 86390 1
510718 99510718 1001 86380 86390 1
510362 99510362 1001 86380 86390 1
511553 99511553 1001 86380 86390 1
511396 99511396 1001 86380 86390 1
511348 99511348 1001 86380 86390 1
511284 99511284 1001 86380 86390 1
511201 99511201 1001 86380 86390 1
511215 99511215 1001 86380 86390 1
511709 99511709 1001 86380 86390 1
512322 99512322 1001 86380 86390 1
512376 99512376 1001 86380 86390 1
512135 99512135 1001 86380 86390 1
511932 99511932 1001 86380 86390 1
512534 99512534 1001 86380 86390 1
512411 99512411 1001 86380 86390 1
512581 99512581 1001 86380 86390 1
513038 99513038 1001 86380 86390 1
513040 99513040 1001 86380 86390 1
513074 99513074 1001 86380 86390 1
512949 99512949 1001 86380 86390 1
512996 99512996 1001 86380 86390 1
512729 99512729 1001 86380 86390 1
512693 99512693 1001 86380 86390 1
512724 99512724 1001 86380 86390 1
513403 99513403 1001 86380 86390 1
513934 99513934 1001 86380 86390 1
513801 99513801 1001 86380 86390 1
513660 99513660 1001 86380 86390 1
513654 99513654 1001 86380 86390 1
513797 99513797 1001 86380 86390 1
513425 99513425 1001 86380 86390 1
514670 99514670 1001 86380 86390 1
514443 99514443 1001 86380 86390 1
514246 99514246 1001 86380 86390 1
514312 99514312 1001 86380 86390 1
514885 99514885 1001 86380 86390 1
514952 99514952 1001 86380 86390 1
515516 99515516 1001 86380 86390 1
515467 99515467 1001 86380 86390 1
515317 99515317 1001 86380 86390 1
515395 99515395 1001 86380 86390 1
515685 99515685 1001 86380 86390 1
515828 99515828 1001 86380 86390 1
516061 99516061 1001 86380 86390 1
515987 99515987 1001 86380 86390 1
516513 99516513 1001 86380 86390 1
517175 99517175 1001 86380 86390 1
517140 99517140 1001 86380 86390 1
517014 99517014 1001 86380 86390 1
517094 99517094 1001 86380 86390 1
516913 99516913 1001 86380 86390 1
516778 99516778 1001 86380 86390 1
517502 99517502 1001 86380 86390 1
517439 99517439 1001 86380 86390 1
518038 99518038 1001 86380 86390 1
517618 99517618 1001 86380 86390 1
517647 99517647 1001 86380 86390 1
517661 99517661 1001 86380 86390 1
517674 99517674 1001 86380 86390 1
517654 99517654 1001 86380 86390 1
517680 99517680 1001 86380 86390 1
518359 99518359 1001 86380 86390 1
518885 99518885 1001 86380 86390 1
518868 99518868 1001 86380 86390 1
518745 99518745 1001 86380 86390 1
519165 99519165 1001 86380 86390 1
519618 99519618 1001 86380 86390 1
519367 99519367 1001 86380 86390 1
519199 99519199 1001 86380 86390 1
519841 99519841 1001 86380 86390 1
520589 99520589 1001 86380 86390 1
520557 99520557 1001 86380 86390 1
520358 99520358 1001 86380 86390 1
520426 99520426 1001 86380 86390 1
520389 99520389 1001 86380 86390 1
520313 99520313 1001 86380 86390 1
520172 99520172 1001 86380 86390 1
520650 99520650 1001 86380 86390 1
521434 99521434 1001 86380 86390 1
521328 99521328 1001 86380 86390 1
521229 99521229 1001 86380 86390 1
521219 99521219 1001 86380 86390 1
521064 99521064 1001 86380 86390 1
521065 99521065 1001 86380 86390 1
520913 99520913 1001 86380 86390 1
520942 99520942 1001 86380 86390 1
522263 99522263 1001 86380 86390 1
521842 99521842 1001 86380 86390 1
521846 99521846 1001 86380 86390 1
522343 99522343 1001 86380 86390 1
522421 99522421 1001 86380 86390 1
522416 99522416 1001 86380 86390 1
522941 99522941 1001 86380 86390 1
522973 99522973 1001 86380 86390 1
523038 99523038 1001 86380 86390 1
522806 99522806 1001 86380 86390 1
522516 99522516 1001 86380 86390 1
523760 99523760 1001 86380 86390 1
523799 99523799 1001 86380 86390 1
523507 99523507 1001 86380 86390 1
523483 99523483 1001 86380 86390 1
523347 99523347 1001 86380 86390 1
523516 99523516 1001 86380 86390 1
523963 99523963 1001 86380 86390 1
524450 99524450 1001 86380 86390 1
524373 99524373 1001 86380 86390 1
525459 99525459 1001 86380 86390 1
525438 99525438 1001 86380 86390 1
525439 99525439 1001 86380 86390 1
525201 99525201 1001 86380 86390 1
525230 99525230 1001 86380 86390 1
525713 99525713 1001 86380 86390 1
525755 99525755 1001 86380 86390 1
526329 99526329 1001 86380 86390 1
525925 99525925 1001 86380 86390 1
526002 99526002 1001 86380 86390 1
526612 99526612 1001 86380 86390 1
527089 99527089 1001 86380 86390 1
526888 99526888 1001 86380 86390 1
526940 99526940 1001 86380 86390 1
526771 99526771 1001 86380 86390 1
526797 99526797 1001 86380 86390 1
526670 99526670 1001 86380 86390 1
526786 99526786 1001 86380 86390 1
526638 99526638 1001 86380 86390 1
527447 99527447 1001 86380 86390 1
527396 99527396 1001 86380 86390 1
527934 99527934 1001 86380 86390 1
527878 99527878 1001 86380 86390 1
527777 99527777 1001 86380 86390 1
527567 99527567 1001 86380 86390 1
528805 99528805 1001 86380 86390 1
528531 99528531 1001 86380 86390 1
528629 99528629 1001 86380 86390 1
528385 99528385 1001 86380 86390 1
528374 99528374 1001 86380 86390 1
528287 99528287 1001 86380 86390 1
528328 99528328 1001 86380 86390 1
528395 99528395 1001 86380 86390 1
528305 99528305 1001 86380 86390 1
529097 99529097 1001 86380 86390 1
529098 99529098 1001 86380 86390 1
529697 99529697 1001 86380 86390 1
529717 99529717 1001 86380 86390 1
529634 99529634 1001 86380 86390 1
529444 99529444 1001 86380 86390 1
529473 99529473 1001 86380 86390 1
529397 99529397 1001 86380 86390 1
529817 99529817 1001 86380 86390 1
529794 99529794 1001 86380 86390 1
529878 99529878 1001 86380 86390 1
530443 99530443 1001 86380 86390 1
530406 99530406 1001 86380 86390 1
530458 99530458 1001 86380 86390 1
530289 99530289 1001 86380 86390 1
530252 99530252 1001 86380 86390 1
529998 99529998 1001 86380 86390 1
530128 99530128 1001 86380 86390 1
530631 99530631 1001 86380 86390 1
530556 99530556 1001 86380 86390 1
531256 99531256 1001 86380 86390 1
531208 99531208 1001 86380 86390 1
531137 99531137 1001 86380 86390 1
531151 99531151 1001 86380 86390 1
530828 99530828 1001 86380 86390 1
530867 99530867 1001 86380 86390 1
531512 99531512 1001 86380 86390 1
531503 99531503 1001 86380 86390 1
531440 99531440 1001 86380 86390 1
532080 99532080 1001 86380 86390 1
531989 99531989 1001 86380 86390 1
531799 99531799 1001 86380 86390 1
531640 99531640 1001 86380 86390 1
531770 99531770 1001 86380 86390 1
532257 99532257 1001 86380 86390 1
532299 99532299 1001 86380 86390 1
532380 99532380 1001 86380 86390 1
532960 99532960 1001 86380 86390 1
532896 99532896 1001 86380 86390 1
532965 99532965 1001 86380 86390 1
532700 99532700 1001 86380 86390 1
532609 99532609 1001 86380 86390 1
533056 99533056 1001 86380 86390 1
533037 99533037 1001 86380 86390 1
533078 99533078 1001 86380 86390 1
533449 99533449 1001 86380 86390 1
533507 99533507 1001 86380 86390 1
533305 99533305 1001 86380 86390 1
533951 99533951 1001 86380 86390 1
534419 99534419 1001 86380 86390 1
534458 99534458 1001 86380 86390 1
534355 99534355 1001 86380 86390 1
534348 99534348 1001 86380 86390 1
534768 99534768 1001 86380 86390 1
534717 99534717 1001 86380 86390 1
534770 99534770 1001 86380 86390 1
535449 99535449 1001 86380 86390 1
535464 99535464 1001 86380 86390 1
535439 99535439 1001 86380 86390 1
535227 99535227 1001 86380 86390 1
535292 99535292 1001 86380 86390 1
535200 99535200 1001 86380 86390 1
534923 99534923 1001 86380 86390 1
536058 99536058 1001 86380 86390 1
536114 99536114 1001 86380 86390 1
536011 99536011 1001 86380 86390 1
535871 99535871 1001 86380 86390 1
536353 99536353 1001 86380 86390 1
536447 99536447 1001 86380 86390 1
536486 99536486 1001 86380 86390 1
536837 99536837 1001 86380 86390 1
536570 99536570 1001 86380 86390 1
537354 99537354 1001 86380 86390 1
537877 99537877 1001 86380 86390 1
537855 99537855 1001 86380 86390 1
537856 99537856 1001 86380 86390 1
537607 99537607 1001 86380 86390 1
537740 99537740 1001 86380 86390 1
537597 99537597 1001 86380 86390 1
537780 99537780 1001 86380 86390 1
538077 99538077 1001 86380 86390 1
538004 99538004 1001 86380 86390 1
538421 99538421 1001 86380 86390 1
538324 99538324 1001 86380 86390 1
538277 99538277 1001 86380 86390 1
538831 99538831 1001 86380 86390 1
538883 99538883 1001 86380 86390 1
538911 99538911 1001 86380 86390 1
539343 99539343 1001 86380 86390 1
539184 99539184 1001 86380 86390 1
539107 99539107 1001 86380 86390 1
539820 99539820 1001 86380 86390 1
539802 99539802 1001 86380 86390 1
540458 99540458 1001 86380 86390 1
540196 99540196 1001 86380 86390 1
539978 99539978 1001 86380 86390 1
540012 99540012 1001 86380 86390 1
540503 99540503 1001 86380 86390 1
540607 99540607 1001 86380 86390 1
541037 99541037 1001 86380 86390 1
541040 99541040 1001 86380 86390 1
540681 99540681 1001 86380 86390 1
541316 99541316 1001 86380 86390 1
541298 99541298 1001 86380 86390 1
542072 99542072 1001 86380 86390 1
541709 99541709 1001 86380 86390 1
541713 99541713 1001 86380 86390 1
541820 99541820 1001 86380 86390 1
542168 99542168 1001 86380 86390 1
542134 99542134 1001 86380 86390 1
542228 99542228 1001 86380 86390 1
542242 99542242 1001 86380 86390 1
542912 99542912 1001 86380 86390 1
542831 99542831 1001 86380 86390 1
542795 99542795 1001 86380 86390 1
542863 99542863 1001 86380 86390 1
542556 99542556 1001 86380 86390 1
542332 99542332 1001 86380 86390 1
543010 99543010 1001 86380 86390 1
542977 99542977 1001 86380 86390 1
542964 99542964 1001 86380 86390 1
543736 99543736 1001 86380 86390 1
543546 99543546 1001 86380 86390 1
543383 99543383 1001 86380 86390 1
543926 99543926 1001 86380 86390 1
543814 99543814 1001 86380 86390 1
544533 99544533 1001 86380 86390 1
544331 99544331 1001 86380 86390 1
544022 99544022 1001 86380 86390 1
544103 99544103 1001 86380 86390 1
536799 738 1002 45763 47171 1
536805 690 1001 54648 54948 1
400216 99400216 1001 86380 86390 1
400298 99400298 1001 86380 86390 1
400408 99400408 1001 86380 86390 1
400649 99400649 1001 86380 86390 1
401248 99401248 1001 86380 86390 1
401547 99401547 1001 86380 86390 1
401685 99401685 1001 86380 86390 1
401976 99401976 1001 86380 86390 1
402167 99402167 1001 86380 86390 1
402210 99402210 1001 86380 86390 1
403346 99403346 1001 86380 86390 1
403475 99403475 1001 86380 86390 1
404477 99404477 1001 86380 86390 1
404423 99404423 1001 86380 86390 1
404583 99404583 1001 86380 86390 1
404692 99404692 1001 86380 86390 1
405103 99405103 1001 86380 86390 1
406165 99406165 1001 86380 86390 1
406404 99406404 1001 86380 86390 1
406754 99406754 1001 86380 86390 1
407375 99407375 1001 86380 86390 1
407651 99407651 1001 86380 86390 1
407811 99407811 1001 86380 86390 1
407905 99407905 1001 86380 86390 1
408353 99408353 1001 86380 86390 1
408709 99408709 1001 86380 86390 1
409479 99409479 1001 86380 86390 1
409524 99409524 1001 86380 86390 1
410303 99410303 1001 86380 86390 1
410733 99410733 1001 86380 86390 1
410855 99410855 1001 86380 86390 1
411152 99411152 1001 86380 86390 1
411900 99411900 1001 86380 86390 1
412090 99412090 1001 86380 86390 1
412429 99412429 1001 86380 86390 1
413375 99413375 1001 86380 86390 1
413525 99413525 1001 86380 86390 1
413410 99413410 1001 86380 86390 1
413049 99413049 1001 86380 86390 1
412860 99412860 1001 86380 86390 1
413878 99413878 1001 86380 86390 1
413859 99413859 1001 86380 86390 1
415184 99415184 1001 86380 86390 1
414180 99414180 1001 86380 86390 1
414280 99414280 1001 86380 86390 1
415682 99415682 1001 86380 86390 1
416956 99416956 1001 86380 86390 1
416596 99416596 1001 86380 86390 1
416434 99416434 1001 86380 86390 1
417311 99417311 1001 86380 86390 1
417263 99417263 1001 86380 86390 1
417135 99417135 1001 86380 86390 1
418757 99418757 1001 86380 86390 1
420226 99420226 1001 86380 86390 1
419946 99419946 1001 86380 86390 1
419754 99419754 1001 86380 86390 1
419242 99419242 1001 86380 86390 1
420471 99420471 1001 86380 86390 1
421464 99421464 1001 86380 86390 1
421308 99421308 1001 86380 86390 1
420867 99420867 1001 86380 86390 1
421150 99421150 1001 86380 86390 1
422203 99422203 1001 86380 86390 1
422214 99422214 1001 86380 86390 1
423665 99423665 1001 86380 86390 1
423131 99423131 1001 86380 86390 1
423300 99423300 1001 86380 86390 1
423285 99423285 1001 86380 86390 1
423264 99423264 1001 86380 86390 1
422862 99422862 1001 86380 86390 1
423885 99423885 1001 86380 86390 1
423954 99423954 1001 86380 86390 1
424109 99424109 1001 86380 86390 1
425149 99425149 1001 86380 86390 1
425279 99425279 1001 86380 86390 1
425156 99425156 1001 86380 86390 1
424866 99424866 1001 86380 86390 1
425533 99425533 1001 86380 86390 1
425641 99425641 1001 86380 86390 1
425599 99425599 1001 86380 86390 1
426709 99426709 1001 86380 86390 1
426506 99426506 1001 86380 86390 1
426235 99426235 1001 86380 86390 1
427168 99427168 1001 86380 86390 1
427219 99427219 1001 86380 86390 1
427950 99427950 1001 86380 86390 1
428135 99428135 1001 86380 86390 1
428085 99428085 1001 86380 86390 1
427876 99427876 1001 86380 86390 1
427567 99427567 1001 86380 86390 1
429159 99429159 1001 86380 86390 1
430335 99430335 1001 86380 86390 1
430201 99430201 1001 86380 86390 1
430135 99430135 1001 86380 86390 1
429278 99429278 1001 86380 86390 1
431066 99431066 1001 86380 86390 1
431092 99431092 1001 86380 86390 1
431103 99431103 1001 86380 86390 1
431234 99431234 1001 86380 86390 1
432154 99432154 1001 86380 86390 1
433434 99433434 1001 86380 86390 1
433643 99433643 1001 86380 86390 1
433408 99433408 1001 86380 86390 1
432547 99432547 1001 86380 86390 1
434919 99434919 1001 86380 86390 1
434646 99434646 1001 86380 86390 1
434851 99434851 1001 86380 86390 1
434802 99434802 1001 86380 86390 1
434562 99434562 1001 86380 86390 1
434290 99434290 1001 86380 86390 1
434420 99434420 1001 86380 86390 1
436806 99436806 1001 86380 86390 1
437106 99437106 1001 86380 86390 1
436470 99436470 1001 86380 86390 1
436393 99436393 1001 86380 86390 1
436215 99436215 1001 86380 86390 1
436195 99436195 1001 86380 86390 1
300035 99300035 1001 86380 86390 1
300036 99300036 1001 86380 86390 1
300613 99300613 1001 86380 86390 1
300627 99300627 1001 86380 86390 1
300422 99300422 1001 86380 86390 1
300112 99300112 1001 86380 86390 1
300193 99300193 1001 86380 86390 1
300795 99300795 1001 86380 86390 1
300812 99300812 1001 86380 86390 1
301450 99301450 1001 86380 86390 1
301271 99301271 1001 86380 86390 1
302189 99302189 1001 86380 86390 1
302363 99302363 1001 86380 86390 1
302250 99302250 1001 86380 86390 1
302095 99302095 1001 86380 86390 1
301895 99301895 1001 86380 86390 1
302523 99302523 1001 86380 86390 1
303068 99303068 1001 86380 86390 1
303082 99303082 1001 86380 86390 1
303200 99303200 1001 86380 86390 1
302827 99302827 1001 86380 86390 1
302794 99302794 1001 86380 86390 1
302692 99302692 1001 86380 86390 1
302706 99302706 1001 86380 86390 1
302658 99302658 1001 86380 86390 1
302736 99302736 1001 86380 86390 1
302634 99302634 1001 86380 86390 1
303268 99303268 1001 86380 86390 1
303247 99303247 1001 86380 86390 1
303248 99303248 1001 86380 86390 1
303326 99303326 1001 86380 86390 1
303918 99303918 1001 86380 86390 1
303489 99303489 1001 86380 86390 1
303554 99303554 1001 86380 86390 1
304097 99304097 1001 86380 86390 1
304233 99304233 1001 86380 86390 1
304091 99304091 1001 86380 86390 1
304130 99304130 1001 86380 86390 1
304712 99304712 1001 86380 86390 1
304855 99304855 1001 86380 86390 1
304654 99304654 1001 86380 86390 1
304448 99304448 1001 86380 86390 1
304250 99304250 1001 86380 86390 1
304900 99304900 1001 86380 86390 1
304907 99304907 1001 86380 86390 1
304920 99304920 1001 86380 86390 1
305314 99305314 1001 86380 86390 1
305412 99305412 1001 86380 86390 1
305109 99305109 1001 86380 86390 1
305161 99305161 1001 86380 86390 1
305138 99305138 1001 86380 86390 1
500006 99500006 1001 86380 86390 1
500087 99500087 1001 86380 86390 1
500712 99500712 1001 86380 86390 1
500732 99500732 1001 86380 86390 1
500643 99500643 1001 86380 86390 1
500435 99500435 1001 86380 86390 1
500607 99500607 1001 86380 86390 1
500386 99500386 1001 86380 86390 1
500324 99500324 1001 86380 86390 1
500969 99500969 1001 86380 86390 1
500881 99500881 1001 86380 86390 1
501370 99501370 1001 86380 86390 1
501352 99501352 1001 86380 86390 1
501179 99501179 1001 86380 86390 1
501092 99501092 1001 86380 86390 1
501027 99501027 1001 86380 86390 1
501715 99501715 1001 86380 86390 1
501652 99501652 1001 86380 86390 1
501798 99501798 1001 86380 86390 1
502325 99502325 1001 86380 86390 1
502185 99502185 1001 86380 86390 1
502220 99502220 1001 86380 86390 1
502657 99502657 1001 86380 86390 1
502588 99502588 1001 86380 86390 1
503279 99503279 1001 86380 86390 1
503957 99503957 1001 86380 86390 1
503774 99503774 1001 86380 86390 1
504180 99504180 1001 86380 86390 1
504273 99504273 1001 86380 86390 1
504800 99504800 1001 86380 86390 1
504673 99504673 1001 86380 86390 1
504726 99504726 1001 86380 86390 1
504580 99504580 1001 86380 86390 1
504363 99504363 1001 86380 86390 1
504326 99504326 1001 86380 86390 1
504367 99504367 1001 86380 86390 1
505637 99505637 1001 86380 86390 1
505537 99505537 1001 86380 86390 1
505210 99505210 1001 86380 86390 1
505355 99505355 1001 86380 86390 1
505954 99505954 1001 86380 86390 1
505787 99505787 1001 86380 86390 1
505788 99505788 1001 86380 86390 1
506526 99506526 1001 86380 86390 1
506266 99506266 1001 86380 86390 1
506345 99506345 1001 86380 86390 1
506033 99506033 1001 86380 86390 1
506048 99506048 1001 86380 86390 1
506785 99506785 1001 86380 86390 1
507345 99507345 1001 86380 86390 1
507359 99507359 1001 86380 86390 1
507422 99507422 1001 86380 86390 1
507363 99507363 1001 86380 86390 1
507369 99507369 1001 86380 86390 1
507089 99507089 1001 86380 86390 1
506963 99506963 1001 86380 86390 1
507433 99507433 1001 86380 86390 1
507010 99507010 1001 86380 86390 1
507596 99507596 1001 86380 86390 1
508108 99508108 1001 86380 86390 1
508112 99508112 1001 86380 86390 1
507879 99507879 1001 86380 86390 1
507959 99507959 1001 86380 86390 1
507639 99507639 1001 86380 86390 1
508382 99508382 1001 86380 86390 1
508255 99508255 1001 86380 86390 1
508308 99508308 1001 86380 86390 1
509051 99509051 1001 86380 86390 1
509023 99509023 1001 86380 86390 1
508703 99508703 1001 86380 86390 1
508704 99508704 1001 86380 86390 1
508784 99508784 1001 86380 86390 1
508609 99508609 1001 86380 86390 1
508497 99508497 1001 86380 86390 1
508486 99508486 1001 86380 86390 1
509161 99509161 1001 86380 86390 1
509827 99509827 1001 86380 86390 1
509646 99509646 1001 86380 86390 1
510063 99510063 1001 86380 86390 1
509974 99509974 1001 86380 86390 1
510039 99510039 1001 86380 86390 1
510629 99510629 1001 86380 86390 1
510511 99510511 1001 86380 86390 1
510397 99510397 1001 86380 86390 1
510736 99510736 1001 86380 86390 1
510751 99510751 1001 86380 86390 1
510910 99510910 1001 86380 86390 1
510760 99510760 1001 86380 86390 1
511401 99511401 1001 86380 86390 1
511354 99511354 1001 86380 86390 1
511243 99511243 1001 86380 86390 1
511224 99511224 1001 86380 86390 1
510944 99510944 1001 86380 86390 1
510968 99510968 1001 86380 86390 1
511033 99511033 1001 86380 86390 1
511633 99511633 1001 86380 86390 1
511555 99511555 1001 86380 86390 1
511730 99511730 1001 86380 86390 1
512377 99512377 1001 86380 86390 1
512239 99512239 1001 86380 86390 1
512147 99512147 1001 86380 86390 1
512164 99512164 1001 86380 86390 1
512102 99512102 1001 86380 86390 1
511999 99511999 1001 86380 86390 1
512004 99512004 1001 86380 86390 1
511841 99511841 1001 86380 86390 1
512427 99512427 1001 86380 86390 1
512500 99512500 1001 86380 86390 1
512502 99512502 1001 86380 86390 1
513106 99513106 1001 86380 86390 1
512896 99512896 1001 86380 86390 1
512901 99512901 1001 86380 86390 1
512968 99512968 1001 86380 86390 1
512842 99512842 1001 86380 86390 1
512651 99512651 1001 86380 86390 1
513335 99513335 1001 86380 86390 1
513792 99513792 1001 86380 86390 1
513809 99513809 1001 86380 86390 1
513565 99513565 1001 86380 86390 1
513442 99513442 1001 86380 86390 1
513575 99513575 1001 86380 86390 1
514823 99514823 1001 86380 86390 1
514749 99514749 1001 86380 86390 1
514527 99514527 1001 86380 86390 1
514467 99514467 1001 86380 86390 1
514343 99514343 1001 86380 86390 1
514333 99514333 1001 86380 86390 1
514385 99514385 1001 86380 86390 1
515575 99515575 1001 86380 86390 1
515474 99515474 1001 86380 86390 1
515127 99515127 1001 86380 86390 1
515094 99515094 1001 86380 86390 1
515069 99515069 1001 86380 86390 1
515096 99515096 1001 86380 86390 1
516505 99516505 1001 86380 86390 1
516126 99516126 1001 86380 86390 1
515901 99515901 1001 86380 86390 1
515985 99515985 1001 86380 86390 1
516640 99516640 1001 86380 86390 1
517171 99517171 1001 86380 86390 1
517206 99517206 1001 86380 86390 1
517115 99517115 1001 86380 86390 1
516767 99516767 1001 86380 86390 1
518128 99518128 1001 86380 86390 1
518119 99518119 1001 86380 86390 1
517841 99517841 1001 86380 86390 1
517825 99517825 1001 86380 86390 1
517690 99517690 1001 86380 86390 1
517563 99517563 1001 86380 86390 1
518951 99518951 1001 86380 86390 1
518979 99518979 1001 86380 86390 1
518562 99518562 1001 86380 86390 1
518429 99518429 1001 86380 86390 1
519118 99519118 1001 86380 86390 1
519523 99519523 1001 86380 86390 1
519515 99519515 1001 86380 86390 1
519376 99519376 1001 86380 86390 1
519902 99519902 1001 86380 86390 1
519968 99519968 1001 86380 86390 1
519961 99519961 1001 86380 86390 1
519926 99519926 1001 86380 86390 1
520502 99520502 1001 86380 86390 1
520290 99520290 1001 86380 86390 1
520035 99520035 1001 86380 86390 1
520063 99520063 1001 86380 86390 1
521351 99521351 1001 86380 86390 1
521135 99521135 1001 86380 86390 1
520924 99520924 1001 86380 86390 1
521671 99521671 1001 86380 86390 1
522155 99522155 1001 86380 86390 1
522278 99522278 1001 86380 86390 1
522121 99522121 1001 86380 86390 1
521993 99521993 1001 86380 86390 1
521776 99521776 1001 86380 86390 1
523082 99523082 1001 86380 86390 1
523110 99523110 1001 86380 86390 1
522882 99522882 1001 86380 86390 1
522871 99522871 1001 86380 86390 1
523173 99523173 1001 86380 86390 1
523920 99523920 1001 86380 86390 1
523761 99523761 1001 86380 86390 1
523674 99523674 1001 86380 86390 1
523715 99523715 1001 86380 86390 1
523719 99523719 1001 86380 86390 1
523351 99523351 1001 86380 86390 1
523473 99523473 1001 86380 86390 1
524046 99524046 1001 86380 86390 1
524109 99524109 1001 86380 86390 1
524569 99524569 1001 86380 86390 1
524499 99524499 1001 86380 86390 1
524550 99524550 1001 86380 86390 1
524318 99524318 1001 86380 86390 1
524209 99524209 1001 86380 86390 1
524939 99524939 1001 86380 86390 1
524837 99524837 1001 86380 86390 1
525533 99525533 1001 86380 86390 1
525470 99525470 1001 86380 86390 1
525462 99525462 1001 86380 86390 1
525425 99525425 1001 86380 86390 1
525233 99525233 1001 86380 86390 1
525076 99525076 1001 86380 86390 1
525685 99525685 1001 86380 86390 1
526393 99526393 1001 86380 86390 1
526222 99526222 1001 86380 86390 1
526399 99526399 1001 86380 86390 1
526410 99526410 1001 86380 86390 1
526266 99526266 1001 86380 86390 1
526382 99526382 1001 86380 86390 1
526345 99526345 1001 86380 86390 1
526533 99526533 1001 86380 86390 1
526720 99526720 1001 86380 86390 1
526747 99526747 1001 86380 86390 1
527377 99527377 1001 86380 86390 1
527404 99527404 1001 86380 86390 1
528026 99528026 1001 86380 86390 1
527989 99527989 1001 86380 86390 1
527741 99527741 1001 86380 86390 1
527708 99527708 1001 86380 86390 1
527683 99527683 1001 86380 86390 1
527508 99527508 1001 86380 86390 1
527511 99527511 1001 86380 86390 1
528262 99528262 1001 86380 86390 1
528136 99528136 1001 86380 86390 1
528842 99528842 1001 86380 86390 1
528569 99528569 1001 86380 86390 1
528661 99528661 1001 86380 86390 1
528470 99528470 1001 86380 86390 1
528421 99528421 1001 86380 86390 1
529540 99529540 1001 86380 86390 1
529684 99529684 1001 86380 86390 1
529609 99529609 1001 86380 86390 1
529336 99529336 1001 86380 86390 1
529202 99529202 1001 86380 86390 1
529192 99529192 1001 86380 86390 1
529896 99529896 1001 86380 86390 1
530529 99530529 1001 86380 86390 1
530514 99530514 1001 86380 86390 1
530205 99530205 1001 86380 86390 1
530158 99530158 1001 86380 86390 1
530344 99530344 1001 86380 86390 1
530052 99530052 1001 86380 86390 1
530658 99530658 1001 86380 86390 1
530736 99530736 1001 86380 86390 1
531252 99531252 1001 86380 86390 1
531174 99531174 1001 86380 86390 1
530975 99530975 1001 86380 86390 1
531082 99531082 1001 86380 86390 1
530811 99530811 1001 86380 86390 1
530760 99530760 1001 86380 86390 1
531445 99531445 1001 86380 86390 1
531518 99531518 1001 86380 86390 1
532171 99532171 1001 86380 86390 1
532059 99532059 1001 86380 86390 1
531910 99531910 1001 86380 86390 1
531951 99531951 1001 86380 86390 1
532280 99532280 1001 86380 86390 1
532242 99532242 1001 86380 86390 1
532308 99532308 1001 86380 86390 1
532902 99532902 1001 86380 86390 1
532827 99532827 1001 86380 86390 1
532750 99532750 1001 86380 86390 1
532514 99532514 1001 86380 86390 1
533756 99533756 1001 86380 86390 1
533537 99533537 1001 86380 86390 1
533327 99533327 1001 86380 86390 1
533975 99533975 1001 86380 86390 1
534635 99534635 1001 86380 86390 1
534481 99534481 1001 86380 86390 1
534627 99534627 1001 86380 86390 1
534477 99534477 1001 86380 86390 1
534155 99534155 1001 86380 86390 1
534092 99534092 1001 86380 86390 1
534229 99534229 1001 86380 86390 1
534840 99534840 1001 86380 86390 1
534752 99534752 1001 86380 86390 1
534716 99534716 1001 86380 86390 1
535419 99535419 1001 86380 86390 1
535257 99535257 1001 86380 86390 1
535181 99535181 1001 86380 86390 1
535018 99535018 1001 86380 86390 1
535010 99535010 1001 86380 86390 1
535613 99535613 1001 86380 86390 1
535686 99535686 1001 86380 86390 1
535596 99535596 1001 86380 86390 1
536186 99536186 1001 86380 86390 1
536167 99536167 1001 86380 86390 1
535981 99535981 1001 86380 86390 1
536026 99536026 1001 86380 86390 1
536104 99536104 1001 86380 86390 1
535834 99535834 1001 86380 86390 1
535836 99535836 1001 86380 86390 1
536424 99536424 1001 86380 86390 1
537161 99537161 1001 86380 86390 1
536893 99536893 1001 86380 86390 1
536598 99536598 1001 86380 86390 1
536618 99536618 1001 86380 86390 1
537233 99537233 1001 86380 86390 1
537411 99537411 1001 86380 86390 1
537374 99537374 1001 86380 86390 1
538078 99538078 1001 86380 86390 1
538193 99538193 1001 86380 86390 1
538111 99538111 1001 86380 86390 1
538721 99538721 1001 86380 86390 1
538365 99538365 1001 86380 86390 1
538864 99538864 1001 86380 86390 1
538926 99538926 1001 86380 86390 1
539500 99539500 1001 86380 86390 1
539437 99539437 1001 86380 86390 1
539798 99539798 1001 86380 86390 1
539926 99539926 1001 86380 86390 1
539928 99539928 1001 86380 86390 1
540665 99540665 1001 86380 86390 1
541168 99541168 1001 86380 86390 1
541222 99541222 1001 86380 86390 1
540924 99540924 1001 86380 86390 1
540808 99540808 1001 86380 86390 1
540784 99540784 1001 86380 86390 1
542098 99542098 1001 86380 86390 1
541884 99541884 1001 86380 86390 1
541611 99541611 1001 86380 86390 1
542197 99542197 1001 86380 86390 1
542240 99542240 1001 86380 86390 1
542829 99542829 1001 86380 86390 1
542764 99542764 1001 86380 86390 1
542588 99542588 1001 86380 86390 1
542551 99542551 1001 86380 86390 1
542604 99542604 1001 86380 86390 1
542635 99542635 1001 86380 86390 1
542412 99542412 1001 86380 86390 1
543150 99543150 1001 86380 86390 1
543041 99543041 1001 86380 86390 1
543070 99543070 1001 86380 86390 1
543610 99543610 1001 86380 86390 1
543152 99543152 1001 86380 86390 1
543257 99543257 1001 86380 86390 1
543912 99543912 1001 86380 86390 1
543798 99543798 1001 86380 86390 1
543878 99543878 1001 86380 86390 1
543892 99543892 1001 86380 86390 1
544576 99544576 1001 86380 86390 1
544186 99544186 1001 86380 86390 1
544333 99544333 1001 86380 86390 1
544351 99544351 1001 86380 86390 1
434370 1140 1001 39720 41877 1
531172 762 1002 60062 65625 1
400516 99400516 1001 86380 86390 1
400415 99400415 1001 86380 86390 1
400975 99400975 1001 86380 86390 1
401062 99401062 1001 86380 86390 1
401181 99401181 1001 86380 86390 1
401355 99401355 1001 86380 86390 1
401749 99401749 1001 86380 86390 1
402134 99402134 1001 86380 86390 1
402274 99402274 1001 86380 86390 1
402450 99402450 1001 86380 86390 1
402565 99402565 1001 86380 86390 1
402708 99402708 1001 86380 86390 1
402898 99402898 1001 86380 86390 1
403433 99403433 1001 86380 86390 1
403532 99403532 1001 86380 86390 1
404043 99404043 1001 86380 86390 1
404319 99404319 1001 86380 86390 1
404706 99404706 1001 86380 86390 1
405107 99405107 1001 86380 86390 1
405388 99405388 1001 86380 86390 1
405655 99405655 1001 86380 86390 1
405991 99405991 1001 86380 86390 1
406863 99406863 1001 86380 86390 1
406966 99406966 1001 86380 86390 1
407059 99407059 1001 86380 86390 1
407294 99407294 1001 86380 86390 1
407571 99407571 1001 86380 86390 1
407568 99407568 1001 86380 86390 1
407909 99407909 1001 86380 86390 1
408061 99408061 1001 86380 86390 1
408140 99408140 1001 86380 86390 1
409045 99409045 1001 86380 86390 1
409458 99409458 1001 86380 86390 1
409800 99409800 1001 86380 86390 1
410159 99410159 1001 86380 86390 1
410390 99410390 1001 86380 86390 1
410554 99410554 1001 86380 86390 1
410776 99410776 1001 86380 86390 1
410898 99410898 1001 86380 86390 1
412097 99412097 1001 86380 86390 1
412248 99412248 1001 86380 86390 1
412433 99412433 1001 86380 86390 1
412415 99412415 1001 86380 86390 1
413618 99413618 1001 86380 86390 1
413111 99413111 1001 86380 86390 1
413167 99413167 1001 86380 86390 1
412590 99412590 1001 86380 86390 1
412679 99412679 1001 86380 86390 1
412519 99412519 1001 86380 86390 1
413833 99413833 1001 86380 86390 1
413900 99413900 1001 86380 86390 1
413817 99413817 1001 86380 86390 1
415122 99415122 1001 86380 86390 1
415101 99415101 1001 86380 86390 1
415149 99415149 1001 86380 86390 1
415049 99415049 1001 86380 86390 1
414562 99414562 1001 86380 86390 1
414405 99414405 1001 86380 86390 1
414170 99414170 1001 86380 86390 1
414189 99414189 1001 86380 86390 1
416692 99416692 1001 86380 86390 1
417573 99417573 1001 86380 86390 1
417608 99417608 1001 86380 86390 1
418549 99418549 1001 86380 86390 1
418674 99418674 1001 86380 86390 1
418782 99418782 1001 86380 86390 1
419121 99419121 1001 86380 86390 1
420179 99420179 1001 86380 86390 1
419942 99419942 1001 86380 86390 1
419936 99419936 1001 86380 86390 1
420654 99420654 1001 86380 86390 1
420780 99420780 1001 86380 86390 1
420508 99420508 1001 86380 86390 1
421782 99421782 1001 86380 86390 1
421258 99421258 1001 86380 86390 1
420900 99420900 1001 86380 86390 1
422520 99422520 1001 86380 86390 1
422131 99422131 1001 86380 86390 1
423412 99423412 1001 86380 86390 1
423524 99423524 1001 86380 86390 1
422978 99422978 1001 86380 86390 1
422550 99422550 1001 86380 86390 1
422551 99422551 1001 86380 86390 1
422592 99422592 1001 86380 86390 1
423985 99423985 1001 86380 86390 1
423874 99423874 1001 86380 86390 1
424136 99424136 1001 86380 86390 1
425383 99425383 1001 86380 86390 1
425132 99425132 1001 86380 86390 1
425165 99425165 1001 86380 86390 1
425043 99425043 1001 86380 86390 1
425143 99425143 1001 86380 86390 1
425490 99425490 1001 86380 86390 1
425579 99425579 1001 86380 86390 1
426840 99426840 1001 86380 86390 1
426899 99426899 1001 86380 86390 1
427021 99427021 1001 86380 86390 1
426681 99426681 1001 86380 86390 1
426162 99426162 1001 86380 86390 1
425978 99425978 1001 86380 86390 1
426213 99426213 1001 86380 86390 1
427353 99427353 1001 86380 86390 1
427366 99427366 1001 86380 86390 1
427311 99427311 1001 86380 86390 1
428364 99428364 1001 86380 86390 1
428133 99428133 1001 86380 86390 1
427967 99427967 1001 86380 86390 1
429055 99429055 1001 86380 86390 1
429062 99429062 1001 86380 86390 1
430043 99430043 1001 86380 86390 1
430330 99430330 1001 86380 86390 1
429209 99429209 1001 86380 86390 1
430518 99430518 1001 86380 86390 1
430540 99430540 1001 86380 86390 1
431889 99431889 1001 86380 86390 1
431473 99431473 1001 86380 86390 1
431389 99431389 1001 86380 86390 1
430868 99430868 1001 86380 86390 1
431254 99431254 1001 86380 86390 1
432274 99432274 1001 86380 86390 1
432067 99432067 1001 86380 86390 1
433657 99433657 1001 86380 86390 1
433017 99433017 1001 86380 86390 1
433219 99433219 1001 86380 86390 1
432698 99432698 1001 86380 86390 1
435372 99435372 1001 86380 86390 1
435011 99435011 1001 86380 86390 1
434602 99434602 1001 86380 86390 1
434523 99434523 1001 86380 86390 1
434218 99434218 1001 86380 86390 1
434579 99434579 1001 86380 86390 1
435792 99435792 1001 86380 86390 1
435552 99435552 1001 86380 86390 1
436983 99436983 1001 86380 86390 1
437004 99437004 1001 86380 86390 1
437078 99437078 1001 86380 86390 1
437031 99437031 1001 86380 86390 1
436771 99436771 1001 86380 86390 1
437057 99437057 1001 86380 86390 1
300044 99300044 1001 86380 86390 1
437256 99437256 1001 86380 86390 1
300708 99300708 1001 86380 86390 1
300432 99300432 1001 86380 86390 1
300395 99300395 1001 86380 86390 1
300465 99300465 1001 86380 86390 1
300362 99300362 1001 86380 86390 1
300743 99300743 1001 86380 86390 1
300931 99300931 1001 86380 86390 1
300880 99300880 1001 86380 86390 1
301149 99301149 1001 86380 86390 1
300974 99300974 1001 86380 86390 1
301685 99301685 1001 86380 86390 1
301624 99301624 1001 86380 86390 1
302366 99302366 1001 86380 86390 1
302376 99302376 1001 86380 86390 1
302136 99302136 1001 86380 86390 1
302066 99302066 1001 86380 86390 1
301946 99301946 1001 86380 86390 1
302385 99302385 1001 86380 86390 1
302399 99302399 1001 86380 86390 1
302716 99302716 1001 86380 86390 1
302628 99302628 1001 86380 86390 1
302681 99302681 1001 86380 86390 1
302786 99302786 1001 86380 86390 1
302725 99302725 1001 86380 86390 1
303272 99303272 1001 86380 86390 1
303382 99303382 1001 86380 86390 1
303241 99303241 1001 86380 86390 1
303685 99303685 1001 86380 86390 1
303743 99303743 1001 86380 86390 1
303744 99303744 1001 86380 86390 1
303645 99303645 1001 86380 86390 1
304143 99304143 1001 86380 86390 1
304041 99304041 1001 86380 86390 1
304784 99304784 1001 86380 86390 1
304659 99304659 1001 86380 86390 1
304869 99304869 1001 86380 86390 1
305025 99305025 1001 86380 86390 1
304991 99304991 1001 86380 86390 1
305009 99305009 1001 86380 86390 1
305683 99305683 1001 86380 86390 1
305614 99305614 1001 86380 86390 1
305602 99305602 1001 86380 86390 1
305503 99305503 1001 86380 86390 1
305477 99305477 1001 86380 86390 1
305239 99305239 1001 86380 86390 1
305165 99305165 1001 86380 86390 1
500671 99500671 1001 86380 86390 1
500763 99500763 1001 86380 86390 1
500661 99500661 1001 86380 86390 1
500663 99500663 1001 86380 86390 1
500716 99500716 1001 86380 86390 1
500425 99500425 1001 86380 86390 1
500209 99500209 1001 86380 86390 1
500267 99500267 1001 86380 86390 1
500931 99500931 1001 86380 86390 1
500972 99500972 1001 86380 86390 1
501584 99501584 1001 86380 86390 1
501271 99501271 1001 86380 86390 1
501182 99501182 1001 86380 86390 1
501041 99501041 1001 86380 86390 1
501227 99501227 1001 86380 86390 1
501640 99501640 1001 86380 86390 1
501682 99501682 1001 86380 86390 1
501646 99501646 1001 86380 86390 1
501724 99501724 1001 86380 86390 1
502354 99502354 1001 86380 86390 1
502133 99502133 1001 86380 86390 1
502172 99502172 1001 86380 86390 1
502254 99502254 1001 86380 86390 1
502178 99502178 1001 86380 86390 1
502609 99502609 1001 86380 86390 1
503189 99503189 1001 86380 86390 1
503315 99503315 1001 86380 86390 1
503311 99503311 1001 86380 86390 1
503493 99503493 1001 86380 86390 1
503455 99503455 1001 86380 86390 1
504072 99504072 1001 86380 86390 1
504066 99504066 1001 86380 86390 1
503871 99503871 1001 86380 86390 1
503659 99503659 1001 86380 86390 1
503519 99503519 1001 86380 86390 1
504748 99504748 1001 86380 86390 1
504351 99504351 1001 86380 86390 1
504481 99504481 1001 86380 86390 1
504406 99504406 1001 86380 86390 1
504511 99504511 1001 86380 86390 1
504476 99504476 1001 86380 86390 1
505032 99505032 1001 86380 86390 1
505607 99505607 1001 86380 86390 1
505572 99505572 1001 86380 86390 1
505649 99505649 1001 86380 86390 1
505612 99505612 1001 86380 86390 1
505691 99505691 1001 86380 86390 1
505705 99505705 1001 86380 86390 1
505359 99505359 1001 86380 86390 1
505470 99505470 1001 86380 86390 1
505859 99505859 1001 86380 86390 1
505928 99505928 1001 86380 86390 1
505944 99505944 1001 86380 86390 1
505947 99505947 1001 86380 86390 1
506546 99506546 1001 86380 86390 1
506065 99506065 1001 86380 86390 1
506735 99506735 1001 86380 86390 1
506664 99506664 1001 86380 86390 1
507309 99507309 1001 86380 86390 1
507119 99507119 1001 86380 86390 1
506982 99506982 1001 86380 86390 1
506932 99506932 1001 86380 86390 1
507430 99507430 1001 86380 86390 1
508968 99508968 1001 86380 86390 1
508905 99508905 1001 86380 86390 1
508663 99508663 1001 86380 86390 1
509211 99509211 1001 86380 86390 1
509715 99509715 1001 86380 86390 1
509685 99509685 1001 86380 86390 1
509422 99509422 1001 86380 86390 1
509448 99509448 1001 86380 86390 1
509355 99509355 1001 86380 86390 1
510596 99510596 1001 86380 86390 1
510405 99510405 1001 86380 86390 1
510394 99510394 1001 86380 86390 1
510300 99510300 1001 86380 86390 1
510223 99510223 1001 86380 86390 1
510251 99510251 1001 86380 86390 1
510791 99510791 1001 86380 86390 1
511515 99511515 1001 86380 86390 1
511517 99511517 1001 86380 86390 1
511287 99511287 1001 86380 86390 1
511175 99511175 1001 86380 86390 1
512255 99512255 1001 86380 86390 1
512327 99512327 1001 86380 86390 1
512086 99512086 1001 86380 86390 1
512022 99512022 1001 86380 86390 1
511786 99511786 1001 86380 86390 1
512518 99512518 1001 86380 86390 1
512536 99512536 1001 86380 86390 1
512525 99512525 1001 86380 86390 1
512977 99512977 1001 86380 86390 1
512939 99512939 1001 86380 86390 1
512811 99512811 1001 86380 86390 1
512894 99512894 1001 86380 86390 1
512703 99512703 1001 86380 86390 1
512744 99512744 1001 86380 86390 1
513928 99513928 1001 86380 86390 1
514005 99514005 1001 86380 86390 1
513826 99513826 1001 86380 86390 1
513777 99513777 1001 86380 86390 1
513687 99513687 1001 86380 86390 1
513424 99513424 1001 86380 86390 1
514850 99514850 1001 86380 86390 1
514357 99514357 1001 86380 86390 1
514375 99514375 1001 86380 86390 1
514286 99514286 1001 86380 86390 1
514403 99514403 1001 86380 86390 1
515633 99515633 1001 86380 86390 1
515650 99515650 1001 86380 86390 1
515520 99515520 1001 86380 86390 1
515643 99515643 1001 86380 86390 1
515387 99515387 1001 86380 86390 1
515456 99515456 1001 86380 86390 1
515354 99515354 1001 86380 86390 1
515076 99515076 1001 86380 86390 1
515150 99515150 1001 86380 86390 1
515772 99515772 1001 86380 86390 1
516344 99516344 1001 86380 86390 1
516487 99516487 1001 86380 86390 1
516099 99516099 1001 86380 86390 1
516281 99516281 1001 86380 86390 1
516024 99516024 1001 86380 86390 1
516515 99516515 1001 86380 86390 1
517169 99517169 1001 86380 86390 1
517306 99517306 1001 86380 86390 1
517205 99517205 1001 86380 86390 1
516979 99516979 1001 86380 86390 1
517535 99517535 1001 86380 86390 1
517341 99517341 1001 86380 86390 1
518020 99518020 1001 86380 86390 1
518046 99518046 1001 86380 86390 1
518121 99518121 1001 86380 86390 1
517946 99517946 1001 86380 86390 1
517843 99517843 1001 86380 86390 1
517656 99517656 1001 86380 86390 1
518173 99518173 1001 86380 86390 1
518221 99518221 1001 86380 86390 1
518837 99518837 1001 86380 86390 1
518750 99518750 1001 86380 86390 1
518598 99518598 1001 86380 86390 1
518454 99518454 1001 86380 86390 1
519069 99519069 1001 86380 86390 1
519124 99519124 1001 86380 86390 1
519087 99519087 1001 86380 86390 1
519413 99519413 1001 86380 86390 1
519197 99519197 1001 86380 86390 1
519275 99519275 1001 86380 86390 1
519288 99519288 1001 86380 86390 1
519380 99519380 1001 86380 86390 1
519291 99519291 1001 86380 86390 1
519214 99519214 1001 86380 86390 1
519875 99519875 1001 86380 86390 1
519825 99519825 1001 86380 86390 1
520579 99520579 1001 86380 86390 1
520470 99520470 1001 86380 86390 1
520396 99520396 1001 86380 86390 1
520029 99520029 1001 86380 86390 1
521125 99521125 1001 86380 86390 1
521259 99521259 1001 86380 86390 1
520884 99520884 1001 86380 86390 1
521606 99521606 1001 86380 86390 1
521654 99521654 1001 86380 86390 1
521552 99521552 1001 86380 86390 1
522045 99522045 1001 86380 86390 1
522072 99522072 1001 86380 86390 1
521739 99521739 1001 86380 86390 1
521758 99521758 1001 86380 86390 1
521720 99521720 1001 86380 86390 1
522329 99522329 1001 86380 86390 1
522843 99522843 1001 86380 86390 1
523787 99523787 1001 86380 86390 1
523708 99523708 1001 86380 86390 1
523363 99523363 1001 86380 86390 1
523340 99523340 1001 86380 86390 1
523525 99523525 1001 86380 86390 1
523346 99523346 1001 86380 86390 1
523999 99523999 1001 86380 86390 1
524618 99524618 1001 86380 86390 1
524751 99524751 1001 86380 86390 1
524662 99524662 1001 86380 86390 1
524507 99524507 1001 86380 86390 1
524470 99524470 1001 86380 86390 1
524889 99524889 1001 86380 86390 1
524839 99524839 1001 86380 86390 1
524788 99524788 1001 86380 86390 1
525442 99525442 1001 86380 86390 1
525468 99525468 1001 86380 86390 1
525371 99525371 1001 86380 86390 1
525284 99525284 1001 86380 86390 1
525338 99525338 1001 86380 86390 1
525351 99525351 1001 86380 86390 1
525155 99525155 1001 86380 86390 1
525789 99525789 1001 86380 86390 1
526388 99526388 1001 86380 86390 1
526092 99526092 1001 86380 86390 1
525809 99525809 1001 86380 86390 1
526576 99526576 1001 86380 86390 1
526577 99526577 1001 86380 86390 1
526505 99526505 1001 86380 86390 1
526890 99526890 1001 86380 86390 1
526918 99526918 1001 86380 86390 1
526861 99526861 1001 86380 86390 1
526645 99526645 1001 86380 86390 1
527416 99527416 1001 86380 86390 1
527877 99527877 1001 86380 86390 1
527997 99527997 1001 86380 86390 1
527788 99527788 1001 86380 86390 1
527750 99527750 1001 86380 86390 1
527531 99527531 1001 86380 86390 1
528241 99528241 1001 86380 86390 1
528173 99528173 1001 86380 86390 1
528751 99528751 1001 86380 86390 1
528615 99528615 1001 86380 86390 1
528500 99528500 1001 86380 86390 1
528284 99528284 1001 86380 86390 1
529042 99529042 1001 86380 86390 1
529685 99529685 1001 86380 86390 1
529323 99529323 1001 86380 86390 1
529351 99529351 1001 86380 86390 1
529753 99529753 1001 86380 86390 1
530566 99530566 1001 86380 86390 1
530648 99530648 1001 86380 86390 1
530740 99530740 1001 86380 86390 1
531367 99531367 1001 86380 86390 1
531184 99531184 1001 86380 86390 1
531161 99531161 1001 86380 86390 1
530854 99530854 1001 86380 86390 1
530925 99530925 1001 86380 86390 1
530926 99530926 1001 86380 86390 1
531438 99531438 1001 86380 86390 1
531452 99531452 1001 86380 86390 1
532081 99532081 1001 86380 86390 1
532140 99532140 1001 86380 86390 1
531859 99531859 1001 86380 86390 1
531863 99531863 1001 86380 86390 1
531929 99531929 1001 86380 86390 1
531637 99531637 1001 86380 86390 1
531751 99531751 1001 86380 86390 1
532410 99532410 1001 86380 86390 1
532278 99532278 1001 86380 86390 1
532890 99532890 1001 86380 86390 1
532674 99532674 1001 86380 86390 1
532664 99532664 1001 86380 86390 1
532785 99532785 1001 86380 86390 1
532535 99532535 1001 86380 86390 1
533167 99533167 1001 86380 86390 1
533831 99533831 1001 86380 86390 1
534623 99534623 1001 86380 86390 1
534637 99534637 1001 86380 86390 1
534523 99534523 1001 86380 86390 1
534442 99534442 1001 86380 86390 1
534333 99534333 1001 86380 86390 1
534271 99534271 1001 86380 86390 1
534172 99534172 1001 86380 86390 1
534190 99534190 1001 86380 86390 1
535376 99535376 1001 86380 86390 1
535194 99535194 1001 86380 86390 1
535073 99535073 1001 86380 86390 1
535026 99535026 1001 86380 86390 1
535559 99535559 1001 86380 86390 1
535611 99535611 1001 86380 86390 1
535690 99535690 1001 86380 86390 1
535654 99535654 1001 86380 86390 1
535618 99535618 1001 86380 86390 1
535569 99535569 1001 86380 86390 1
535783 99535783 1001 86380 86390 1
536415 99536415 1001 86380 86390 1
536459 99536459 1001 86380 86390 1
536487 99536487 1001 86380 86390 1
537075 99537075 1001 86380 86390 1
536859 99536859 1001 86380 86390 1
536808 99536808 1001 86380 86390 1
536798 99536798 1001 86380 86390 1
536715 99536715 1001 86380 86390 1
536625 99536625 1001 86380 86390 1
537889 99537889 1001 86380 86390 1
537770 99537770 1001 86380 86390 1
537603 99537603 1001 86380 86390 1
537736 99537736 1001 86380 86390 1
537582 99537582 1001 86380 86390 1
538180 99538180 1001 86380 86390 1
538110 99538110 1001 86380 86390 1
538659 99538659 1001 86380 86390 1
538558 99538558 1001 86380 86390 1
538539 99538539 1001 86380 86390 1
538297 99538297 1001 86380 86390 1
538978 99538978 1001 86380 86390 1
539018 99539018 1001 86380 86390 1
539545 99539545 1001 86380 86390 1
539192 99539192 1001 86380 86390 1
539649 99539649 1001 86380 86390 1
540416 99540416 1001 86380 86390 1
540275 99540275 1001 86380 86390 1
540467 99540467 1001 86380 86390 1
540435 99540435 1001 86380 86390 1
540082 99540082 1001 86380 86390 1
540057 99540057 1001 86380 86390 1
540242 99540242 1001 86380 86390 1
539860 99539860 1001 86380 86390 1
540037 99540037 1001 86380 86390 1
541224 99541224 1001 86380 86390 1
541069 99541069 1001 86380 86390 1
541070 99541070 1001 86380 86390 1
541046 99541046 1001 86380 86390 1
540775 99540775 1001 86380 86390 1
540814 99540814 1001 86380 86390 1
540849 99540849 1001 86380 86390 1
541379 99541379 1001 86380 86390 1
541953 99541953 1001 86380 86390 1
541979 99541979 1001 86380 86390 1
542245 99542245 1001 86380 86390 1
542120 99542120 1001 86380 86390 1
542263 99542263 1001 86380 86390 1
542315 99542315 1001 86380 86390 1
542201 99542201 1001 86380 86390 1
542869 99542869 1001 86380 86390 1
542742 99542742 1001 86380 86390 1
542625 99542625 1001 86380 86390 1
542655 99542655 1001 86380 86390 1
542647 99542647 1001 86380 86390 1
542337 99542337 1001 86380 86390 1
542415 99542415 1001 86380 86390 1
542380 99542380 1001 86380 86390 1
542422 99542422 1001 86380 86390 1
543123 99543123 1001 86380 86390 1
543450 99543450 1001 86380 86390 1
543431 99543431 1001 86380 86390 1
543407 99543407 1001 86380 86390 1
543500 99543500 1001 86380 86390 1
543971 99543971 1001 86380 86390 1
544574 99544574 1001 86380 86390 1
544450 99544450 1001 86380 86390 1
544413 99544413 1001 86380 86390 1
544467 99544467 1001 86380 86390 1
544293 99544293 1001 86380 86390 1
544361 99544361 1001 86380 86390 1
544610 99544610 1001 86380 86390 1
503350 621 1001 28755 29054 1
505978 944 1002 53189 63084 1
525477 690 1001 48123 48422 1
400187 99400187 1001 86380 86390 1
400507 99400507 1001 86380 86390 1
400543 99400543 1001 86380 86390 1
401019 99401019 1001 86380 86390 1
401119 99401119 1001 86380 86390 1
401345 99401345 1001 86380 86390 1
401773 99401773 1001 86380 86390 1
401995 99401995 1001 86380 86390 1
402166 99402166 1001 86380 86390 1
402249 99402249 1001 86380 86390 1
402526 99402526 1001 86380 86390 1
402575 99402575 1001 86380 86390 1
402888 99402888 1001 86380 86390 1
402809 99402809 1001 86380 86390 1
403259 99403259 1001 86380 86390 1
403397 99403397 1001 86380 86390 1
403364 99403364 1001 86380 86390 1
403478 99403478 1001 86380 86390 1
403880 99403880 1001 86380 86390 1
404074 99404074 1001 86380 86390 1
404143 99404143 1001 86380 86390 1
404475 99404475 1001 86380 86390 1
404750 99404750 1001 86380 86390 1
404902 99404902 1001 86380 86390 1
404790 99404790 1001 86380 86390 1
405183 99405183 1001 86380 86390 1
406360 99406360 1001 86380 86390 1
407336 99407336 1001 86380 86390 1
407317 99407317 1001 86380 86390 1
407804 99407804 1001 86380 86390 1
408657 99408657 1001 86380 86390 1
408782 99408782 1001 86380 86390 1
408768 99408768 1001 86380 86390 1
409503 99409503 1001 86380 86390 1
409730 99409730 1001 86380 86390 1
409945 99409945 1001 86380 86390 1
410365 99410365 1001 86380 86390 1
410926 99410926 1001 86380 86390 1
410961 99410961 1001 86380 86390 1
411236 99411236 1001 86380 86390 1
411461 99411461 1001 86380 86390 1
411824 99411824 1001 86380 86390 1
412013 99412013 1001 86380 86390 1
411980 99411980 1001 86380 86390 1
412241 99412241 1001 86380 86390 1
412342 99412342 1001 86380 86390 1
412412 99412412 1001 86380 86390 1
413487 99413487 1001 86380 86390 1
413245 99413245 1001 86380 86390 1
413026 99413026 1001 86380 86390 1
412815 99412815 1001 86380 86390 1
413762 99413762 1001 86380 86390 1
414022 99414022 1001 86380 86390 1
415293 99415293 1001 86380 86390 1
415020 99415020 1001 86380 86390 1
414705 99414705 1001 86380 86390 1
414199 99414199 1001 86380 86390 1
414483 99414483 1001 86380 86390 1
415533 99415533 1001 86380 86390 1
416226 99416226 1001 86380 86390 1
416174 99416174 1001 86380 86390 1
415982 99415982 1001 86380 86390 1
417376 99417376 1001 86380 86390 1
418700 99418700 1001 86380 86390 1
418759 99418759 1001 86380 86390 1
418591 99418591 1001 86380 86390 1
418646 99418646 1001 86380 86390 1
418382 99418382 1001 86380 86390 1
418234 99418234 1001 86380 86390 1
417921 99417921 1001 86380 86390 1
417777 99417777 1001 86380 86390 1
418012 99418012 1001 86380 86390 1
417887 99417887 1001 86380 86390 1
418827 99418827 1001 86380 86390 1
418830 99418830 1001 86380 86390 1
418948 99418948 1001 86380 86390 1
419800 99419800 1001 86380 86390 1
419890 99419890 1001 86380 86390 1
419838 99419838 1001 86380 86390 1
419717 99419717 1001 86380 86390 1
419660 99419660 1001 86380 86390 1
419393 99419393 1001 86380 86390 1
419615 99419615 1001 86380 86390 1
420477 99420477 1001 86380 86390 1
420584 99420584 1001 86380 86390 1
422004 99422004 1001 86380 86390 1
421689 99421689 1001 86380 86390 1
421745 99421745 1001 86380 86390 1
421346 99421346 1001 86380 86390 1
422283 99422283 1001 86380 86390 1
422207 99422207 1001 86380 86390 1
423508 99423508 1001 86380 86390 1
423751 99423751 1001 86380 86390 1
423402 99423402 1001 86380 86390 1
423142 99423142 1001 86380 86390 1
422730 99422730 1001 86380 86390 1
423792 99423792 1001 86380 86390 1
424027 99424027 1001 86380 86390 1
423883 99423883 1001 86380 86390 1
424904 99424904 1001 86380 86390 1
424803 99424803 1001 86380 86390 1
424182 99424182 1001 86380 86390 1
424495 99424495 1001 86380 86390 1
424226 99424226 1001 86380 86390 1
425388 99425388 1001 86380 86390 1
425485 99425485 1001 86380 86390 1
426547 99426547 1001 86380 86390 1
426278 99426278 1001 86380 86390 1
426329 99426329 1001 86380 86390 1
426171 99426171 1001 86380 86390 1
426029 99426029 1001 86380 86390 1
425905 99425905 1001 86380 86390 1
427429 99427429 1001 86380 86390 1
427946 99427946 1001 86380 86390 1
427822 99427822 1001 86380 86390 1
427779 99427779 1001 86380 86390 1
427789 99427789 1001 86380 86390 1
428897 99428897 1001 86380 86390 1
429092 99429092 1001 86380 86390 1
429989 99429989 1001 86380 86390 1
429554 99429554 1001 86380 86390 1
429444 99429444 1001 86380 86390 1
429557 99429557 1001 86380 86390 1
431674 99431674 1001 86380 86390 1
431998 99431998 1001 86380 86390 1
431489 99431489 1001 86380 86390 1
431534 99431534 1001 86380 86390 1
431115 99431115 1001 86380 86390 1
431010 99431010 1001 86380 86390 1
430856 99430856 1001 86380 86390 1
432178 99432178 1001 86380 86390 1
432134 99432134 1001 86380 86390 1
433205 99433205 1001 86380 86390 1
433286 99433286 1001 86380 86390 1
433899 99433899 1001 86380 86390 1
435145 99435145 1001 86380 86390 1
435101 99435101 1001 86380 86390 1
434718 99434718 1001 86380 86390 1
434934 99434934 1001 86380 86390 1
434839 99434839 1001 86380 86390 1
434559 99434559 1001 86380 86390 1
435756 99435756 1001 86380 86390 1
437111 99437111 1001 86380 86390 1
436864 99436864 1001 86380 86390 1
436196 99436196 1001 86380 86390 1
436330 99436330 1001 86380 86390 1
300727 99300727 1001 86380 86390 1
300666 99300666 1001 86380 86390 1
300654 99300654 1001 86380 86390 1
300463 99300463 1001 86380 86390 1
300388 99300388 1001 86380 86390 1
300352 99300352 1001 86380 86390 1
300339 99300339 1001 86380 86390 1
300210 99300210 1001 86380 86390 1
300868 99300868 1001 86380 86390 1
300808 99300808 1001 86380 86390 1
300917 99300917 1001 86380 86390 1
301380 99301380 1001 86380 86390 1
301462 99301462 1001 86380 86390 1
301385 99301385 1001 86380 86390 1
301219 99301219 1001 86380 86390 1
301279 99301279 1001 86380 86390 1
300973 99300973 1001 86380 86390 1
300995 99300995 1001 86380 86390 1
301735 99301735 1001 86380 86390 1
301854 99301854 1001 86380 86390 1
301920 99301920 1001 86380 86390 1
301935 99301935 1001 86380 86390 1
302459 99302459 1001 86380 86390 1
302398 99302398 1001 86380 86390 1
302918 99302918 1001 86380 86390 1
302611 99302611 1001 86380 86390 1
302722 99302722 1001 86380 86390 1
303688 99303688 1001 86380 86390 1
303599 99303599 1001 86380 86390 1
303449 99303449 1001 86380 86390 1
304781 99304781 1001 86380 86390 1
304530 99304530 1001 86380 86390 1
304609 99304609 1001 86380 86390 1
304892 99304892 1001 86380 86390 1
305525 99305525 1001 86380 86390 1
305515 99305515 1001 86380 86390 1
305554 99305554 1001 86380 86390 1
305299 99305299 1001 86380 86390 1
305369 99305369 1001 86380 86390 1
305107 99305107 1001 86380 86390 1
305237 99305237 1001 86380 86390 1
500155 99500155 1001 86380 86390 1
500083 99500083 1001 86380 86390 1
500074 99500074 1001 86380 86390 1
500651 99500651 1001 86380 86390 1
500616 99500616 1001 86380 86390 1
500632 99500632 1001 86380 86390 1
500761 99500761 1001 86380 86390 1
500441 99500441 1001 86380 86390 1
500533 99500533 1001 86380 86390 1
500600 99500600 1001 86380 86390 1
500334 99500334 1001 86380 86390 1
500901 99500901 1001 86380 86390 1
500968 99500968 1001 86380 86390 1
500859 99500859 1001 86380 86390 1
500886 99500886 1001 86380 86390 1
501360 99501360 1001 86380 86390 1
501258 99501258 1001 86380 86390 1
501284 99501284 1001 86380 86390 1
501432 99501432 1001 86380 86390 1
501135 99501135 1001 86380 86390 1
501152 99501152 1001 86380 86390 1
502421 99502421 1001 86380 86390 1
502411 99502411 1001 86380 86390 1
501993 99501993 1001 86380 86390 1
502646 99502646 1001 86380 86390 1
502647 99502647 1001 86380 86390 1
502535 99502535 1001 86380 86390 1
503274 99503274 1001 86380 86390 1
502924 99502924 1001 86380 86390 1
503406 99503406 1001 86380 86390 1
503412 99503412 1001 86380 86390 1
503464 99503464 1001 86380 86390 1
503937 99503937 1001 86380 86390 1
504041 99504041 1001 86380 86390 1
503646 99503646 1001 86380 86390 1
503623 99503623 1001 86380 86390 1
504148 99504148 1001 86380 86390 1
504712 99504712 1001 86380 86390 1
504552 99504552 1001 86380 86390 1
505007 99505007 1001 86380 86390 1
504323 99504323 1001 86380 86390 1
505077 99505077 1001 86380 86390 1
504950 99504950 1001 86380 86390 1
505664 99505664 1001 86380 86390 1
505679 99505679 1001 86380 86390 1
505512 99505512 1001 86380 86390 1
505494 99505494 1001 86380 86390 1
505793 99505793 1001 86380 86390 1
505873 99505873 1001 86380 86390 1
505891 99505891 1001 86380 86390 1
506184 99506184 1001 86380 86390 1
507291 99507291 1001 86380 86390 1
507066 99507066 1001 86380 86390 1
506976 99506976 1001 86380 86390 1
506977 99506977 1001 86380 86390 1
506901 99506901 1001 86380 86390 1
506851 99506851 1001 86380 86390 1
507548 99507548 1001 86380 86390 1
507863 99507863 1001 86380 86390 1
507673 99507673 1001 86380 86390 1
507674 99507674 1001 86380 86390 1
508274 99508274 1001 86380 86390 1
508303 99508303 1001 86380 86390 1
508424 99508424 1001 86380 86390 1
508695 99508695 1001 86380 86390 1
508521 99508521 1001 86380 86390 1
508536 99508536 1001 86380 86390 1
509869 99509869 1001 86380 86390 1
509857 99509857 1001 86380 86390 1
509895 99509895 1001 86380 86390 1
509896 99509896 1001 86380 86390 1
509594 99509594 1001 86380 86390 1
509569 99509569 1001 86380 86390 1
509963 99509963 1001 86380 86390 1
510098 99510098 1001 86380 86390 1
510710 99510710 1001 86380 86390 1
510379 99510379 1001 86380 86390 1
510493 99510493 1001 86380 86390 1
510507 99510507 1001 86380 86390 1
510820 99510820 1001 86380 86390 1
511484 99511484 1001 86380 86390 1
511292 99511292 1001 86380 86390 1
512059 99512059 1001 86380 86390 1
511903 99511903 1001 86380 86390 1
511847 99511847 1001 86380 86390 1
512469 99512469 1001 86380 86390 1
513142 99513142 1001 86380 86390 1
512878 99512878 1001 86380 86390 1
512919 99512919 1001 86380 86390 1
512958 99512958 1001 86380 86390 1
513251 99513251 1001 86380 86390 1
513971 99513971 1001 86380 86390 1
513894 99513894 1001 86380 86390 1
514157 99514157 1001 86380 86390 1
514043 99514043 1001 86380 86390 1
514821 99514821 1001 86380 86390 1
514778 99514778 1001 86380 86390 1
514482 99514482 1001 86380 86390 1
514311 99514311 1001 86380 86390 1
514445 99514445 1001 86380 86390 1
514949 99514949 1001 86380 86390 1
515657 99515657 1001 86380 86390 1
515452 99515452 1001 86380 86390 1
515267 99515267 1001 86380 86390 1
515271 99515271 1001 86380 86390 1
515832 99515832 1001 86380 86390 1
516422 99516422 1001 86380 86390 1
516178 99516178 1001 86380 86390 1
516127 99516127 1001 86380 86390 1
516141 99516141 1001 86380 86390 1
516247 99516247 1001 86380 86390 1
515926 99515926 1001 86380 86390 1
516580 99516580 1001 86380 86390 1
517233 99517233 1001 86380 86390 1
517224 99517224 1001 86380 86390 1
517323 99517323 1001 86380 86390 1
516964 99516964 1001 86380 86390 1
517101 99517101 1001 86380 86390 1
516909 99516909 1001 86380 86390 1
516898 99516898 1001 86380 86390 1
516921 99516921 1001 86380 86390 1
517454 99517454 1001 86380 86390 1
517421 99517421 1001 86380 86390 1
518132 99518132 1001 86380 86390 1
517839 99517839 1001 86380 86390 1
517927 99517927 1001 86380 86390 1
517575 99517575 1001 86380 86390 1
517591 99517591 1001 86380 86390 1
518189 99518189 1001 86380 86390 1
518952 99518952 1001 86380 86390 1
518938 99518938 1001 86380 86390 1
518816 99518816 1001 86380 86390 1
518571 99518571 1001 86380 86390 1
519144 99519144 1001 86380 86390 1
519015 99519015 1001 86380 86390 1
519045 99519045 1001 86380 86390 1
519150 99519150 1001 86380 86390 1
519724 99519724 1001 86380 86390 1
519468 99519468 1001 86380 86390 1
519365 99519365 1001 86380 86390 1
519864 99519864 1001 86380 86390 1
519976 99519976 1001 86380 86390 1
520439 99520439 1001 86380 86390 1
520510 99520510 1001 86380 86390 1
520311 99520311 1001 86380 86390 1
520406 99520406 1001 86380 86390 1
520148 99520148 1001 86380 86390 1
520202 99520202 1001 86380 86390 1
520117 99520117 1001 86380 86390 1
520741 99520741 1001 86380 86390 1
521325 99521325 1001 86380 86390 1
521648 99521648 1001 86380 86390 1
521547 99521547 1001 86380 86390 1
522093 99522093 1001 86380 86390 1
522055 99522055 1001 86380 86390 1
521903 99521903 1001 86380 86390 1
521726 99521726 1001 86380 86390 1
521678 99521678 1001 86380 86390 1
521694 99521694 1001 86380 86390 1
522467 99522467 1001 86380 86390 1
522994 99522994 1001 86380 86390 1
522971 99522971 1001 86380 86390 1
522921 99522921 1001 86380 86390 1
523064 99523064 1001 86380 86390 1
523887 99523887 1001 86380 86390 1
523598 99523598 1001 86380 86390 1
523653 99523653 1001 86380 86390 1
523982 99523982 1001 86380 86390 1
524590 99524590 1001 86380 86390 1
524280 99524280 1001 86380 86390 1
524206 99524206 1001 86380 86390 1
524233 99524233 1001 86380 86390 1
524921 99524921 1001 86380 86390 1
525186 99525186 1001 86380 86390 1
525067 99525067 1001 86380 86390 1
525043 99525043 1001 86380 86390 1
524991 99524991 1001 86380 86390 1
525038 99525038 1001 86380 86390 1
525693 99525693 1001 86380 86390 1
526423 99526423 1001 86380 86390 1
526390 99526390 1001 86380 86390 1
526327 99526327 1001 86380 86390 1
526202 99526202 1001 86380 86390 1
526060 99526060 1001 86380 86390 1
525818 99525818 1001 86380 86390 1
526433 99526433 1001 86380 86390 1
527243 99527243 1001 86380 86390 1
526903 99526903 1001 86380 86390 1
526934 99526934 1001 86380 86390 1
526783 99526783 1001 86380 86390 1
527340 99527340 1001 86380 86390 1
527987 99527987 1001 86380 86390 1
527910 99527910 1001 86380 86390 1
527666 99527666 1001 86380 86390 1
527693 99527693 1001 86380 86390 1
527564 99527564 1001 86380 86390 1
527645 99527645 1001 86380 86390 1
527504 99527504 1001 86380 86390 1
528099 99528099 1001 86380 86390 1
528271 99528271 1001 86380 86390 1
528185 99528185 1001 86380 86390 1
528237 99528237 1001 86380 86390 1
528149 99528149 1001 86380 86390 1
528865 99528865 1001 86380 86390 1
528727 99528727 1001 86380 86390 1
528579 99528579 1001 86380 86390 1
528476 99528476 1001 86380 86390 1
528361 99528361 1001 86380 86390 1
528376 99528376 1001 86380 86390 1
529073 99529073 1001 86380 86390 1
529061 99529061 1001 86380 86390 1
528905 99528905 1001 86380 86390 1
528984 99528984 1001 86380 86390 1
529483 99529483 1001 86380 86390 1
529334 99529334 1001 86380 86390 1
529171 99529171 1001 86380 86390 1
529264 99529264 1001 86380 86390 1
529163 99529163 1001 86380 86390 1
529292 99529292 1001 86380 86390 1
529194 99529194 1001 86380 86390 1
529864 99529864 1001 86380 86390 1
530464 99530464 1001 86380 86390 1
530413 99530413 1001 86380 86390 1
530495 99530495 1001 86380 86390 1
530355 99530355 1001 86380 86390 1
530398 99530398 1001 86380 86390 1
530243 99530243 1001 86380 86390 1
530295 99530295 1001 86380 86390 1
529939 99529939 1001 86380 86390 1
530113 99530113 1001 86380 86390 1
530349 99530349 1001 86380 86390 1
530661 99530661 1001 86380 86390 1
530713 99530713 1001 86380 86390 1
530625 99530625 1001 86380 86390 1
530575 99530575 1001 86380 86390 1
531319 99531319 1001 86380 86390 1
531354 99531354 1001 86380 86390 1
531087 99531087 1001 86380 86390 1
531396 99531396 1001 86380 86390 1
532017 99532017 1001 86380 86390 1
531924 99531924 1001 86380 86390 1
531950 99531950 1001 86380 86390 1
531643 99531643 1001 86380 86390 1
532360 99532360 1001 86380 86390 1
532270 99532270 1001 86380 86390 1
532361 99532361 1001 86380 86390 1
532336 99532336 1001 86380 86390 1
532339 99532339 1001 86380 86390 1
532240 99532240 1001 86380 86390 1
532515 99532515 1001 86380 86390 1
532453 99532453 1001 86380 86390 1
532448 99532448 1001 86380 86390 1
533109 99533109 1001 86380 86390 1
533217 99533217 1001 86380 86390 1
533839 99533839 1001 86380 86390 1
533639 99533639 1001 86380 86390 1
533453 99533453 1001 86380 86390 1
533368 99533368 1001 86380 86390 1
534632 99534632 1001 86380 86390 1
534462 99534462 1001 86380 86390 1
534827 99534827 1001 86380 86390 1
535320 99535320 1001 86380 86390 1
535363 99535363 1001 86380 86390 1
535445 99535445 1001 86380 86390 1
535175 99535175 1001 86380 86390 1
535279 99535279 1001 86380 86390 1
535195 99535195 1001 86380 86390 1
534917 99534917 1001 86380 86390 1
534965 99534965 1001 86380 86390 1
534900 99534900 1001 86380 86390 1
535575 99535575 1001 86380 86390 1
536238 99536238 1001 86380 86390 1
536293 99536293 1001 86380 86390 1
536178 99536178 1001 86380 86390 1
536130 99536130 1001 86380 86390 1
535970 99535970 1001 86380 86390 1
535874 99535874 1001 86380 86390 1
535731 99535731 1001 86380 86390 1
535849 99535849 1001 86380 86390 1
537043 99537043 1001 86380 86390 1
537367 99537367 1001 86380 86390 1
537910 99537910 1001 86380 86390 1
537672 99537672 1001 86380 86390 1
537635 99537635 1001 86380 86390 1
537446 99537446 1001 86380 86390 1
538065 99538065 1001 86380 86390 1
538001 99538001 1001 86380 86390 1
538182 99538182 1001 86380 86390 1
538645 99538645 1001 86380 86390 1
538468 99538468 1001 86380 86390 1
538538 99538538 1001 86380 86390 1
538592 99538592 1001 86380 86390 1
538225 99538225 1001 86380 86390 1
538367 99538367 1001 86380 86390 1
538826 99538826 1001 86380 86390 1
538999 99538999 1001 86380 86390 1
538885 99538885 1001 86380 86390 1
538898 99538898 1001 86380 86390 1
539579 99539579 1001 86380 86390 1
539490 99539490 1001 86380 86390 1
539509 99539509 1001 86380 86390 1
539320 99539320 1001 86380 86390 1
539361 99539361 1001 86380 86390 1
539416 99539416 1001 86380 86390 1
539418 99539418 1001 86380 86390 1
539290 99539290 1001 86380 86390 1
539092 99539092 1001 86380 86390 1
539105 99539105 1001 86380 86390 1
539806 99539806 1001 86380 86390 1
539707 99539707 1001 86380 86390 1
540379 99540379 1001 86380 86390 1
540310 99540310 1001 86380 86390 1
540119 99540119 1001 86380 86390 1
540208 99540208 1001 86380 86390 1
541178 99541178 1001 86380 86390 1
541290 99541290 1001 86380 86390 1
540948 99540948 1001 86380 86390 1
540802 99540802 1001 86380 86390 1
540841 99540841 1001 86380 86390 1
540673 99540673 1001 86380 86390 1
541395 99541395 1001 86380 86390 1
541467 99541467 1001 86380 86390 1
541365 99541365 1001 86380 86390 1
541470 99541470 1001 86380 86390 1
542080 99542080 1001 86380 86390 1
541814 99541814 1001 86380 86390 1
541616 99541616 1001 86380 86390 1
542139 99542139 1001 86380 86390 1
542758 99542758 1001 86380 86390 1
542837 99542837 1001 86380 86390 1
542667 99542667 1001 86380 86390 1
542621 99542621 1001 86380 86390 1
542389 99542389 1001 86380 86390 1
542517 99542517 1001 86380 86390 1
542530 99542530 1001 86380 86390 1
543094 99543094 1001 86380 86390 1
543648 99543648 1001 86380 86390 1
543701 99543701 1001 86380 86390 1
543603 99543603 1001 86380 86390 1
543813 99543813 1001 86380 86390 1
543790 99543790 1001 86380 86390 1
543933 99543933 1001 86380 86390 1
543896 99543896 1001 86380 86390 1
544526 99544526 1001 86380 86390 1
544583 99544583 1001 86380 86390 1
544590 99544590 1001 86380 86390 1
544291 99544291 1001 86380 86390 1
544296 99544296 1001 86380 86390 1
544172 99544172 1001 86380 86390 1
544112 99544112 1001 86380 86390 1
544649 99544649 1001 86380 86390 1
400150 99400150 1001 86380 86390 1
400284 99400284 1001 86380 86390 1
400230 99400230 1001 86380 86390 1
400342 99400342 1001 86380 86390 1
400564 99400564 1001 86380 86390 1
400573 99400573 1001 86380 86390 1
400932 99400932 1001 86380 86390 1
400960 99400960 1001 86380 86390 1
401060 99401060 1001 86380 86390 1
401354 99401354 1001 86380 86390 1
401363 99401363 1001 86380 86390 1
401542 99401542 1001 86380 86390 1
401814 99401814 1001 86380 86390 1
402264 99402264 1001 86380 86390 1
402179 99402179 1001 86380 86390 1
402571 99402571 1001 86380 86390 1
402964 99402964 1001 86380 86390 1
403218 99403218 1001 86380 86390 1
403392 99403392 1001 86380 86390 1
403513 99403513 1001 86380 86390 1
403617 99403617 1001 86380 86390 1
404052 99404052 1001 86380 86390 1
404111 99404111 1001 86380 86390 1
404323 99404323 1001 86380 86390 1
404364 99404364 1001 86380 86390 1
404377 99404377 1001 86380 86390 1
404437 99404437 1001 86380 86390 1
404760 99404760 1001 86380 86390 1
404972 99404972 1001 86380 86390 1
405189 99405189 1001 86380 86390 1
405446 99405446 1001 86380 86390 1
405506 99405506 1001 86380 86390 1
405616 99405616 1001 86380 86390 1
405786 99405786 1001 86380 86390 1
406233 99406233 1001 86380 86390 1
406501 99406501 1001 86380 86390 1
406870 99406870 1001 86380 86390 1
407073 99407073 1001 86380 86390 1
407677 99407677 1001 86380 86390 1
407770 99407770 1001 86380 86390 1
408083 99408083 1001 86380 86390 1
408014 99408014 1001 86380 86390 1
408637 99408637 1001 86380 86390 1
408763 99408763 1001 86380 86390 1
409207 99409207 1001 86380 86390 1
409542 99409542 1001 86380 86390 1
409501 99409501 1001 86380 86390 1
409861 99409861 1001 86380 86390 1
410147 99410147 1001 86380 86390 1
410293 99410293 1001 86380 86390 1
410349 99410349 1001 86380 86390 1
410414 99410414 1001 86380 86390 1
410441 99410441 1001 86380 86390 1
410421 99410421 1001 86380 86390 1
410523 99410523 1001 86380 86390 1
410975 99410975 1001 86380 86390 1
411021 99411021 1001 86380 86390 1
411126 99411126 1001 86380 86390 1
411419 99411419 1001 86380 86390 1
411845 99411845 1001 86380 86390 1
411816 99411816 1001 86380 86390 1
411929 99411929 1001 86380 86390 1
412450 99412450 1001 86380 86390 1
412459 99412459 1001 86380 86390 1
413305 99413305 1001 86380 86390 1
412948 99412948 1001 86380 86390 1
412698 99412698 1001 86380 86390 1
412837 99412837 1001 86380 86390 1
413804 99413804 1001 86380 86390 1
413918 99413918 1001 86380 86390 1
413883 99413883 1001 86380 86390 1
415177 99415177 1001 86380 86390 1
414843 99414843 1001 86380 86390 1
414666 99414666 1001 86380 86390 1
414240 99414240 1001 86380 86390 1
415558 99415558 1001 86380 86390 1
416346 99416346 1001 86380 86390 1
416423 99416423 1001 86380 86390 1
416462 99416462 1001 86380 86390 1
416015 99416015 1001 86380 86390 1
417021 99417021 1001 86380 86390 1
417382 99417382 1001 86380 86390 1
417054 99417054 1001 86380 86390 1
417017 99417017 1001 86380 86390 1
418539 99418539 1001 86380 86390 1
418688 99418688 1001 86380 86390 1
418419 99418419 1001 86380 86390 1
418213 99418213 1001 86380 86390 1
417959 99417959 1001 86380 86390 1
420195 99420195 1001 86380 86390 1
420382 99420382 1001 86380 86390 1
419665 99419665 1001 86380 86390 1
420683 99420683 1001 86380 86390 1
421371 99421371 1001 86380 86390 1
422358 99422358 1001 86380 86390 1
422430 99422430 1001 86380 86390 1
423419 99423419 1001 86380 86390 1
423595 99423595 1001 86380 86390 1
423622 99423622 1001 86380 86390 1
423299 99423299 1001 86380 86390 1
423284 99423284 1001 86380 86390 1
422758 99422758 1001 86380 86390 1
424084 99424084 1001 86380 86390 1
425172 99425172 1001 86380 86390 1
425326 99425326 1001 86380 86390 1
425070 99425070 1001 86380 86390 1
424675 99424675 1001 86380 86390 1
424838 99424838 1001 86380 86390 1
424772 99424772 1001 86380 86390 1
424816 99424816 1001 86380 86390 1
424245 99424245 1001 86380 86390 1
426604 99426604 1001 86380 86390 1
427466 99427466 1001 86380 86390 1
427212 99427212 1001 86380 86390 1
428566 99428566 1001 86380 86390 1
428608 99428608 1001 86380 86390 1
428458 99428458 1001 86380 86390 1
428337 99428337 1001 86380 86390 1
428180 99428180 1001 86380 86390 1
427896 99427896 1001 86380 86390 1
429108 99429108 1001 86380 86390 1
430190 99430190 1001 86380 86390 1
431970 99431970 1001 86380 86390 1
431661 99431661 1001 86380 86390 1
431557 99431557 1001 86380 86390 1
431565 99431565 1001 86380 86390 1
431597 99431597 1001 86380 86390 1
431281 99431281 1001 86380 86390 1
431062 99431062 1001 86380 86390 1
430966 99430966 1001 86380 86390 1
430970 99430970 1001 86380 86390 1
432271 99432271 1001 86380 86390 1
433585 99433585 1001 86380 86390 1
433620 99433620 1001 86380 86390 1
433474 99433474 1001 86380 86390 1
433481 99433481 1001 86380 86390 1
433163 99433163 1001 86380 86390 1
433193 99433193 1001 86380 86390 1
433055 99433055 1001 86380 86390 1
433287 99433287 1001 86380 86390 1
434003 99434003 1001 86380 86390 1
435098 99435098 1001 86380 86390 1
435071 99435071 1001 86380 86390 1
435311 99435311 1001 86380 86390 1
434656 99434656 1001 86380 86390 1
435763 99435763 1001 86380 86390 1
435765 99435765 1001 86380 86390 1
436545 99436545 1001 86380 86390 1
436461 99436461 1001 86380 86390 1
436300 99436300 1001 86380 86390 1
300319 99300319 1001 86380 86390 1
300365 99300365 1001 86380 86390 1
300507 99300507 1001 86380 86390 1
300180 99300180 1001 86380 86390 1
300247 99300247 1001 86380 86390 1
300810 99300810 1001 86380 86390 1
300904 99300904 1001 86380 86390 1
301516 99301516 1001 86380 86390 1
301089 99301089 1001 86380 86390 1
301091 99301091 1001 86380 86390 1
301605 99301605 1001 86380 86390 1
302354 99302354 1001 86380 86390 1
302113 99302113 1001 86380 86390 1
302114 99302114 1001 86380 86390 1
302161 99302161 1001 86380 86390 1
301843 99301843 1001 86380 86390 1
301849 99301849 1001 86380 86390 1
302395 99302395 1001 86380 86390 1
302540 99302540 1001 86380 86390 1
303080 99303080 1001 86380 86390 1
303201 99303201 1001 86380 86390 1
302897 99302897 1001 86380 86390 1
302925 99302925 1001 86380 86390 1
302945 99302945 1001 86380 86390 1
302817 99302817 1001 86380 86390 1
302599 99302599 1001 86380 86390 1
304033 99304033 1001 86380 86390 1
303958 99303958 1001 86380 86390 1
303643 99303643 1001 86380 86390 1
303582 99303582 1001 86380 86390 1
303508 99303508 1001 86380 86390 1
303548 99303548 1001 86380 86390 1
304094 99304094 1001 86380 86390 1
304098 99304098 1001 86380 86390 1
304087 99304087 1001 86380 86390 1
304155 99304155 1001 86380 86390 1
304839 99304839 1001 86380 86390 1
304576 99304576 1001 86380 86390 1
304551 99304551 1001 86380 86390 1
304612 99304612 1001 86380 86390 1
304625 99304625 1001 86380 86390 1
304241 99304241 1001 86380 86390 1
304308 99304308 1001 86380 86390 1
304247 99304247 1001 86380 86390 1
304940 99304940 1001 86380 86390 1
304982 99304982 1001 86380 86390 1
305567 99305567 1001 86380 86390 1
305407 99305407 1001 86380 86390 1
305278 99305278 1001 86380 86390 1
305217 99305217 1001 86380 86390 1
500102 99500102 1001 86380 86390 1
500154 99500154 1001 86380 86390 1
500553 99500553 1001 86380 86390 1
500555 99500555 1001 86380 86390 1
500314 99500314 1001 86380 86390 1
500823 99500823 1001 86380 86390 1
500971 99500971 1001 86380 86390 1
500920 99500920 1001 86380 86390 1
500973 99500973 1001 86380 86390 1
501495 99501495 1001 86380 86390 1
501240 99501240 1001 86380 86390 1
501354 99501354 1001 86380 86390 1
502450 99502450 1001 86380 86390 1
502451 99502451 1001 86380 86390 1
502457 99502457 1001 86380 86390 1
502239 99502239 1001 86380 86390 1
502163 99502163 1001 86380 86390 1
501958 99501958 1001 86380 86390 1
501985 99501985 1001 86380 86390 1
501921 99501921 1001 86380 86390 1
502496 99502496 1001 86380 86390 1
502653 99502653 1001 86380 86390 1
502887 99502887 1001 86380 86390 1
502818 99502818 1001 86380 86390 1
502733 99502733 1001 86380 86390 1
502721 99502721 1001 86380 86390 1
502864 99502864 1001 86380 86390 1
503458 99503458 1001 86380 86390 1
503945 99503945 1001 86380 86390 1
503645 99503645 1001 86380 86390 1
504170 99504170 1001 86380 86390 1
504237 99504237 1001 86380 86390 1
504133 99504133 1001 86380 86390 1
504225 99504225 1001 86380 86390 1
504177 99504177 1001 86380 86390 1
504752 99504752 1001 86380 86390 1
504928 99504928 1001 86380 86390 1
504938 99504938 1001 86380 86390 1
504738 99504738 1001 86380 86390 1
504420 99504420 1001 86380 86390 1
504346 99504346 1001 86380 86390 1
504966 99504966 1001 86380 86390 1
505028 99505028 1001 86380 86390 1
505617 99505617 1001 86380 86390 1
505501 99505501 1001 86380 86390 1
505953 99505953 1001 86380 86390 1
506436 99506436 1001 86380 86390 1
506400 99506400 1001 86380 86390 1
506228 99506228 1001 86380 86390 1
506096 99506096 1001 86380 86390 1
506047 99506047 1001 86380 86390 1
506619 99506619 1001 86380 86390 1
506787 99506787 1001 86380 86390 1
506772 99506772 1001 86380 86390 1
506773 99506773 1001 86380 86390 1
507269 99507269 1001 86380 86390 1
507393 99507393 1001 86380 86390 1
507275 99507275 1001 86380 86390 1
507328 99507328 1001 86380 86390 1
507070 99507070 1001 86380 86390 1
507096 99507096 1001 86380 86390 1
507059 99507059 1001 86380 86390 1
506908 99506908 1001 86380 86390 1
507617 99507617 1001 86380 86390 1
507436 99507436 1001 86380 86390 1
507580 99507580 1001 86380 86390 1
508247 99508247 1001 86380 86390 1
508160 99508160 1001 86380 86390 1
508231 99508231 1001 86380 86390 1
507895 99507895 1001 86380 86390 1
507949 99507949 1001 86380 86390 1
507816 99507816 1001 86380 86390 1
507634 99507634 1001 86380 86390 1
508667 99508667 1001 86380 86390 1
508694 99508694 1001 86380 86390 1
508620 99508620 1001 86380 86390 1
509202 99509202 1001 86380 86390 1
509581 99509581 1001 86380 86390 1
509546 99509546 1001 86380 86390 1
509616 99509616 1001 86380 86390 1
509298 99509298 1001 86380 86390 1
509352 99509352 1001 86380 86390 1
509368 99509368 1001 86380 86390 1
509983 99509983 1001 86380 86390 1
510692 99510692 1001 86380 86390 1
510703 99510703 1001 86380 86390 1
510486 99510486 1001 86380 86390 1
510449 99510449 1001 86380 86390 1
510463 99510463 1001 86380 86390 1
511357 99511357 1001 86380 86390 1
510936 99510936 1001 86380 86390 1
511099 99511099 1001 86380 86390 1
511125 99511125 1001 86380 86390 1
511614 99511614 1001 86380 86390 1
511603 99511603 1001 86380 86390 1
512116 99512116 1001 86380 86390 1
512529 99512529 1001 86380 86390 1
513183 99513183 1001 86380 86390 1
512870 99512870 1001 86380 86390 1
512739 99512739 1001 86380 86390 1
512750 99512750 1001 86380 86390 1
513979 99513979 1001 86380 86390 1
513800 99513800 1001 86380 86390 1
513434 99513434 1001 86380 86390 1
514537 99514537 1001 86380 86390 1
514563 99514563 1001 86380 86390 1
514580 99514580 1001 86380 86390 1
514392 99514392 1001 86380 86390 1
514247 99514247 1001 86380 86390 1
514987 99514987 1001 86380 86390 1
515507 99515507 1001 86380 86390 1
515363 99515363 1001 86380 86390 1
515064 99515064 1001 86380 86390 1
515122 99515122 1001 86380 86390 1
515265 99515265 1001 86380 86390 1
515733 99515733 1001 86380 86390 1
515798 99515798 1001 86380 86390 1
515805 99515805 1001 86380 86390 1
516488 99516488 1001 86380 86390 1
516259 99516259 1001 86380 86390 1
516186 99516186 1001 86380 86390 1
516562 99516562 1001 86380 86390 1
516563 99516563 1001 86380 86390 1
517137 99517137 1001 86380 86390 1
516822 99516822 1001 86380 86390 1
517764 99517764 1001 86380 86390 1
517920 99517920 1001 86380 86390 1
517903 99517903 1001 86380 86390 1
517688 99517688 1001 86380 86390 1
518281 99518281 1001 86380 86390 1
518900 99518900 1001 86380 86390 1
518939 99518939 1001 86380 86390 1
518972 99518972 1001 86380 86390 1
518637 99518637 1001 86380 86390 1
518431 99518431 1001 86380 86390 1
518406 99518406 1001 86380 86390 1
518425 99518425 1001 86380 86390 1
518556 99518556 1001 86380 86390 1
518377 99518377 1001 86380 86390 1
519798 99519798 1001 86380 86390 1
519799 99519799 1001 86380 86390 1
519514 99519514 1001 86380 86390 1
519236 99519236 1001 86380 86390 1
519832 99519832 1001 86380 86390 1
519846 99519846 1001 86380 86390 1
519835 99519835 1001 86380 86390 1
520462 99520462 1001 86380 86390 1
520601 99520601 1001 86380 86390 1
520715 99520715 1001 86380 86390 1
520801 99520801 1001 86380 86390 1
520840 99520840 1001 86380 86390 1
521251 99521251 1001 86380 86390 1
521101 99521101 1001 86380 86390 1
521089 99521089 1001 86380 86390 1
520989 99520989 1001 86380 86390 1
520927 99520927 1001 86380 86390 1
520879 99520879 1001 86380 86390 1
522208 99522208 1001 86380 86390 1
522184 99522184 1001 86380 86390 1
522146 99522146 1001 86380 86390 1
522284 99522284 1001 86380 86390 1
521957 99521957 1001 86380 86390 1
522069 99522069 1001 86380 86390 1
521941 99521941 1001 86380 86390 1
522032 99522032 1001 86380 86390 1
522926 99522926 1001 86380 86390 1
522981 99522981 1001 86380 86390 1
522745 99522745 1001 86380 86390 1
522791 99522791 1001 86380 86390 1
522807 99522807 1001 86380 86390 1
522696 99522696 1001 86380 86390 1
522569 99522569 1001 86380 86390 1
523208 99523208 1001 86380 86390 1
523183 99523183 1001 86380 86390 1
523264 99523264 1001 86380 86390 1
523659 99523659 1001 86380 86390 1
523456 99523456 1001 86380 86390 1
523448 99523448 1001 86380 86390 1
524566 99524566 1001 86380 86390 1
524378 99524378 1001 86380 86390 1
524229 99524229 1001 86380 86390 1
524198 99524198 1001 86380 86390 1
524252 99524252 1001 86380 86390 1
525385 99525385 1001 86380 86390 1
526408 99526408 1001 86380 86390 1
526145 99526145 1001 86380 86390 1
526185 99526185 1001 86380 86390 1
526018 99526018 1001 86380 86390 1
525856 99525856 1001 86380 86390 1
525846 99525846 1001 86380 86390 1
526623 99526623 1001 86380 86390 1
527174 99527174 1001 86380 86390 1
527062 99527062 1001 86380 86390 1
527055 99527055 1001 86380 86390 1
527020 99527020 1001 86380 86390 1
527021 99527021 1001 86380 86390 1
526882 99526882 1001 86380 86390 1
526962 99526962 1001 86380 86390 1
526674 99526674 1001 86380 86390 1
526834 99526834 1001 86380 86390 1
527438 99527438 1001 86380 86390 1
528024 99528024 1001 86380 86390 1
528065 99528065 1001 86380 86390 1
527892 99527892 1001 86380 86390 1
527701 99527701 1001 86380 86390 1
528788 99528788 1001 86380 86390 1
529015 99529015 1001 86380 86390 1
529679 99529679 1001 86380 86390 1
529353 99529353 1001 86380 86390 1
529867 99529867 1001 86380 86390 1
529881 99529881 1001 86380 86390 1
529786 99529786 1001 86380 86390 1
529749 99529749 1001 86380 86390 1
530374 99530374 1001 86380 86390 1
530521 99530521 1001 86380 86390 1
530390 99530390 1001 86380 86390 1
530392 99530392 1001 86380 86390 1
530319 99530319 1001 86380 86390 1
530013 99530013 1001 86380 86390 1
529949 99529949 1001 86380 86390 1
530007 99530007 1001 86380 86390 1
529955 99529955 1001 86380 86390 1
530568 99530568 1001 86380 86390 1
531321 99531321 1001 86380 86390 1
530977 99530977 1001 86380 86390 1
530945 99530945 1001 86380 86390 1
531380 99531380 1001 86380 86390 1
532107 99532107 1001 86380 86390 1
532307 99532307 1001 86380 86390 1
532369 99532369 1001 86380 86390 1
532806 99532806 1001 86380 86390 1
532516 99532516 1001 86380 86390 1
532494 99532494 1001 86380 86390 1
532613 99532613 1001 86380 86390 1
533159 99533159 1001 86380 86390 1
533176 99533176 1001 86380 86390 1
533165 99533165 1001 86380 86390 1
533792 99533792 1001 86380 86390 1
533325 99533325 1001 86380 86390 1
534659 99534659 1001 86380 86390 1
534425 99534425 1001 86380 86390 1
534234 99534234 1001 86380 86390 1
534081 99534081 1001 86380 86390 1
534253 99534253 1001 86380 86390 1
534747 99534747 1001 86380 86390 1
534713 99534713 1001 86380 86390 1
534729 99534729 1001 86380 86390 1
535230 99535230 1001 86380 86390 1
535083 99535083 1001 86380 86390 1
535033 99535033 1001 86380 86390 1
535072 99535072 1001 86380 86390 1
535041 99535041 1001 86380 86390 1
535004 99535004 1001 86380 86390 1
535659 99535659 1001 86380 86390 1
535556 99535556 1001 86380 86390 1
536272 99536272 1001 86380 86390 1
536322 99536322 1001 86380 86390 1
535985 99535985 1001 86380 86390 1
535884 99535884 1001 86380 86390 1
535904 99535904 1001 86380 86390 1
536515 99536515 1001 86380 86390 1
536393 99536393 1001 86380 86390 1
537099 99537099 1001 86380 86390 1
536974 99536974 1001 86380 86390 1
536858 99536858 1001 86380 86390 1
536754 99536754 1001 86380 86390 1
536634 99536634 1001 86380 86390 1
537830 99537830 1001 86380 86390 1
537831 99537831 1001 86380 86390 1
537744 99537744 1001 86380 86390 1
537646 99537646 1001 86380 86390 1
537488 99537488 1001 86380 86390 1
537999 99537999 1001 86380 86390 1
537992 99537992 1001 86380 86390 1
538163 99538163 1001 86380 86390 1
538638 99538638 1001 86380 86390 1
538786 99538786 1001 86380 86390 1
538644 99538644 1001 86380 86390 1
538546 99538546 1001 86380 86390 1
538496 99538496 1001 86380 86390 1
538535 99538535 1001 86380 86390 1
538388 99538388 1001 86380 86390 1
538381 99538381 1001 86380 86390 1
538360 99538360 1001 86380 86390 1
538985 99538985 1001 86380 86390 1
539468 99539468 1001 86380 86390 1
539351 99539351 1001 86380 86390 1
539058 99539058 1001 86380 86390 1
539025 99539025 1001 86380 86390 1
539678 99539678 1001 86380 86390 1
539784 99539784 1001 86380 86390 1
539751 99539751 1001 86380 86390 1
540424 99540424 1001 86380 86390 1
540173 99540173 1001 86380 86390 1
540512 99540512 1001 86380 86390 1
541148 99541148 1001 86380 86390 1
540932 99540932 1001 86380 86390 1
540907 99540907 1001 86380 86390 1
540912 99540912 1001 86380 86390 1
540729 99540729 1001 86380 86390 1
541329 99541329 1001 86380 86390 1
541312 99541312 1001 86380 86390 1
541301 99541301 1001 86380 86390 1
541980 99541980 1001 86380 86390 1
542050 99542050 1001 86380 86390 1
541578 99541578 1001 86380 86390 1
541623 99541623 1001 86380 86390 1
542241 99542241 1001 86380 86390 1
542797 99542797 1001 86380 86390 1
542649 99542649 1001 86380 86390 1
542662 99542662 1001 86380 86390 1
542469 99542469 1001 86380 86390 1
542522 99542522 1001 86380 86390 1
542434 99542434 1001 86380 86390 1
542983 99542983 1001 86380 86390 1
543027 99543027 1001 86380 86390 1
543145 99543145 1001 86380 86390 1
543563 99543563 1001 86380 86390 1
543216 99543216 1001 86380 86390 1
543229 99543229 1001 86380 86390 1
543224 99543224 1001 86380 86390 1
544342 99544342 1001 86380 86390 1
544217 99544217 1001 86380 86390 1
544321 99544321 1001 86380 86390 1
544335 99544335 1001 86380 86390 1
544075 99544075 1001 86380 86390 1
544026 99544026 1001 86380 86390 1
533658 601 1001 70380 70679 1
525492 1055 1001 29965 30264 1
400038 99400038 1001 86380 86390 1
400486 99400486 1001 86380 86390 1
400860 99400860 1001 86380 86390 1
401123 99401123 1001 86380 86390 1
402170 99402170 1001 86380 86390 1
402149 99402149 1001 86380 86390 1
402066 99402066 1001 86380 86390 1
402411 99402411 1001 86380 86390 1
402730 99402730 1001 86380 86390 1
403030 99403030 1001 86380 86390 1
403007 99403007 1001 86380 86390 1
403011 99403011 1001 86380 86390 1
403121 99403121 1001 86380 86390 1
403152 99403152 1001 86380 86390 1
403458 99403458 1001 86380 86390 1
403755 99403755 1001 86380 86390 1
404027 99404027 1001 86380 86390 1
404037 99404037 1001 86380 86390 1
403937 99403937 1001 86380 86390 1
404213 99404213 1001 86380 86390 1
404239 99404239 1001 86380 86390 1
404779 99404779 1001 86380 86390 1
404970 99404970 1001 86380 86390 1
405250 99405250 1001 86380 86390 1
405435 99405435 1001 86380 86390 1
405607 99405607 1001 86380 86390 1
405767 99405767 1001 86380 86390 1
406131 99406131 1001 86380 86390 1
406543 99406543 1001 86380 86390 1
406907 99406907 1001 86380 86390 1
407040 99407040 1001 86380 86390 1
407199 99407199 1001 86380 86390 1
407423 99407423 1001 86380 86390 1
408195 99408195 1001 86380 86390 1
408151 99408151 1001 86380 86390 1
408422 99408422 1001 86380 86390 1
408409 99408409 1001 86380 86390 1
408746 99408746 1001 86380 86390 1
409051 99409051 1001 86380 86390 1
409174 99409174 1001 86380 86390 1
409572 99409572 1001 86380 86390 1
410021 99410021 1001 86380 86390 1
410203 99410203 1001 86380 86390 1
410174 99410174 1001 86380 86390 1
410756 99410756 1001 86380 86390 1
410754 99410754 1001 86380 86390 1
410865 99410865 1001 86380 86390 1
410851 99410851 1001 86380 86390 1
411079 99411079 1001 86380 86390 1
411253 99411253 1001 86380 86390 1
412125 99412125 1001 86380 86390 1
413421 99413421 1001 86380 86390 1
413486 99413486 1001 86380 86390 1
413215 99413215 1001 86380 86390 1
412511 99412511 1001 86380 86390 1
412496 99412496 1001 86380 86390 1
412690 99412690 1001 86380 86390 1
413706 99413706 1001 86380 86390 1
413877 99413877 1001 86380 86390 1
413917 99413917 1001 86380 86390 1
415179 99415179 1001 86380 86390 1
414892 99414892 1001 86380 86390 1
414675 99414675 1001 86380 86390 1
414621 99414621 1001 86380 86390 1
414519 99414519 1001 86380 86390 1
414668 99414668 1001 86380 86390 1
414751 99414751 1001 86380 86390 1
414753 99414753 1001 86380 86390 1
414316 99414316 1001 86380 86390 1
414144 99414144 1001 86380 86390 1
415432 99415432 1001 86380 86390 1
415628 99415628 1001 86380 86390 1
415518 99415518 1001 86380 86390 1
415384 99415384 1001 86380 86390 1
416724 99416724 1001 86380 86390 1
416923 99416923 1001 86380 86390 1
416352 99416352 1001 86380 86390 1
416168 99416168 1001 86380 86390 1
416395 99416395 1001 86380 86390 1
415810 99415810 1001 86380 86390 1
415786 99415786 1001 86380 86390 1
416050 99416050 1001 86380 86390 1
417372 99417372 1001 86380 86390 1
417100 99417100 1001 86380 86390 1
417364 99417364 1001 86380 86390 1
417582 99417582 1001 86380 86390 1
418489 99418489 1001 86380 86390 1
420366 99420366 1001 86380 86390 1
420070 99420070 1001 86380 86390 1
419967 99419967 1001 86380 86390 1
419670 99419670 1001 86380 86390 1
419784 99419784 1001 86380 86390 1
419743 99419743 1001 86380 86390 1
419546 99419546 1001 86380 86390 1
419445 99419445 1001 86380 86390 1
420570 99420570 1001 86380 86390 1
421929 99421929 1001 86380 86390 1
421213 99421213 1001 86380 86390 1
420902 99420902 1001 86380 86390 1
421111 99421111 1001 86380 86390 1
422477 99422477 1001 86380 86390 1
422435 99422435 1001 86380 86390 1
423550 99423550 1001 86380 86390 1
423564 99423564 1001 86380 86390 1
423074 99423074 1001 86380 86390 1
425104 99425104 1001 86380 86390 1
425033 99425033 1001 86380 86390 1
424992 99424992 1001 86380 86390 1
424765 99424765 1001 86380 86390 1
424636 99424636 1001 86380 86390 1
424777 99424777 1001 86380 86390 1
424207 99424207 1001 86380 86390 1
424166 99424166 1001 86380 86390 1
425744 99425744 1001 86380 86390 1
426736 99426736 1001 86380 86390 1
426645 99426645 1001 86380 86390 1
426409 99426409 1001 86380 86390 1
426250 99426250 1001 86380 86390 1
428391 99428391 1001 86380 86390 1
428271 99428271 1001 86380 86390 1
428136 99428136 1001 86380 86390 1
428316 99428316 1001 86380 86390 1
427853 99427853 1001 86380 86390 1
427804 99427804 1001 86380 86390 1
427883 99427883 1001 86380 86390 1
428763 99428763 1001 86380 86390 1
429046 99429046 1001 86380 86390 1
428855 99428855 1001 86380 86390 1
428958 99428958 1001 86380 86390 1
430193 99430193 1001 86380 86390 1
430350 99430350 1001 86380 86390 1
429738 99429738 1001 86380 86390 1
429884 99429884 1001 86380 86390 1
429700 99429700 1001 86380 86390 1
429346 99429346 1001 86380 86390 1
430425 99430425 1001 86380 86390 1
431984 99431984 1001 86380 86390 1
431560 99431560 1001 86380 86390 1
432116 99432116 1001 86380 86390 1
432434 99432434 1001 86380 86390 1
432186 99432186 1001 86380 86390 1
433622 99433622 1001 86380 86390 1
433540 99433540 1001 86380 86390 1
432917 99432917 1001 86380 86390 1
432959 99432959 1001 86380 86390 1
433262 99433262 1001 86380 86390 1
433186 99433186 1001 86380 86390 1
432751 99432751 1001 86380 86390 1
432878 99432878 1001 86380 86390 1
435362 99435362 1001 86380 86390 1
434778 99434778 1001 86380 86390 1
434219 99434219 1001 86380 86390 1
434528 99434528 1001 86380 86390 1
434313 99434313 1001 86380 86390 1
435489 99435489 1001 86380 86390 1
435722 99435722 1001 86380 86390 1
436802 99436802 1001 86380 86390 1
436916 99436916 1001 86380 86390 1
437095 99437095 1001 86380 86390 1
437099 99437099 1001 86380 86390 1
436731 99436731 1001 86380 86390 1
436347 99436347 1001 86380 86390 1
436580 99436580 1001 86380 86390 1
436011 99436011 1001 86380 86390 1
436204 99436204 1001 86380 86390 1
300032 99300032 1001 86380 86390 1
300544 99300544 1001 86380 86390 1
300611 99300611 1001 86380 86390 1
300257 99300257 1001 86380 86390 1
300219 99300219 1001 86380 86390 1
300195 99300195 1001 86380 86390 1
300748 99300748 1001 86380 86390 1
301432 99301432 1001 86380 86390 1
301359 99301359 1001 86380 86390 1
300965 99300965 1001 86380 86390 1
301727 99301727 1001 86380 86390 1
302033 99302033 1001 86380 86390 1
302025 99302025 1001 86380 86390 1
302026 99302026 1001 86380 86390 1
302106 99302106 1001 86380 86390 1
301910 99301910 1001 86380 86390 1
302911 99302911 1001 86380 86390 1
302980 99302980 1001 86380 86390 1
302637 99302637 1001 86380 86390 1
302745 99302745 1001 86380 86390 1
302618 99302618 1001 86380 86390 1
303269 99303269 1001 86380 86390 1
303312 99303312 1001 86380 86390 1
303908 99303908 1001 86380 86390 1
303857 99303857 1001 86380 86390 1
303588 99303588 1001 86380 86390 1
304133 99304133 1001 86380 86390 1
304216 99304216 1001 86380 86390 1
304131 99304131 1001 86380 86390 1
304682 99304682 1001 86380 86390 1
304649 99304649 1001 86380 86390 1
304456 99304456 1001 86380 86390 1
304253 99304253 1001 86380 86390 1
304877 99304877 1001 86380 86390 1
304867 99304867 1001 86380 86390 1
304894 99304894 1001 86380 86390 1
305511 99305511 1001 86380 86390 1
305479 99305479 1001 86380 86390 1
305437 99305437 1001 86380 86390 1
305111 99305111 1001 86380 86390 1
500119 99500119 1001 86380 86390 1
500752 99500752 1001 86380 86390 1
500588 99500588 1001 86380 86390 1
500476 99500476 1001 86380 86390 1
500541 99500541 1001 86380 86390 1
500606 99500606 1001 86380 86390 1
500300 99500300 1001 86380 86390 1
500982 99500982 1001 86380 86390 1
501009 99501009 1001 86380 86390 1
500856 99500856 1001 86380 86390 1
501540 99501540 1001 86380 86390 1
501298 99501298 1001 86380 86390 1
501673 99501673 1001 86380 86390 1
502364 99502364 1001 86380 86390 1
502327 99502327 1001 86380 86390 1
502276 99502276 1001 86380 86390 1
502109 99502109 1001 86380 86390 1
502258 99502258 1001 86380 86390 1
502142 99502142 1001 86380 86390 1
501898 99501898 1001 86380 86390 1
502032 99502032 1001 86380 86390 1
501957 99501957 1001 86380 86390 1
501855 99501855 1001 86380 86390 1
501908 99501908 1001 86380 86390 1
501934 99501934 1001 86380 86390 1
503133 99503133 1001 86380 86390 1
503199 99503199 1001 86380 86390 1
502995 99502995 1001 86380 86390 1
502958 99502958 1001 86380 86390 1
502883 99502883 1001 86380 86390 1
502753 99502753 1001 86380 86390 1
502730 99502730 1001 86380 86390 1
503445 99503445 1001 86380 86390 1
503426 99503426 1001 86380 86390 1
504097 99504097 1001 86380 86390 1
503822 99503822 1001 86380 86390 1
503802 99503802 1001 86380 86390 1
503905 99503905 1001 86380 86390 1
504204 99504204 1001 86380 86390 1
504799 99504799 1001 86380 86390 1
504934 99504934 1001 86380 86390 1
504714 99504714 1001 86380 86390 1
504697 99504697 1001 86380 86390 1
504569 99504569 1001 86380 86390 1
504582 99504582 1001 86380 86390 1
505502 99505502 1001 86380 86390 1
505334 99505334 1001 86380 86390 1
505926 99505926 1001 86380 86390 1
506403 99506403 1001 86380 86390 1
506406 99506406 1001 86380 86390 1
506537 99506537 1001 86380 86390 1
506236 99506236 1001 86380 86390 1
506075 99506075 1001 86380 86390 1
505998 99505998 1001 86380 86390 1
507321 99507321 1001 86380 86390 1
507375 99507375 1001 86380 86390 1
507285 99507285 1001 86380 86390 1
507413 99507413 1001 86380 86390 1
507182 99507182 1001 86380 86390 1
506919 99506919 1001 86380 86390 1
506987 99506987 1001 86380 86390 1
506887 99506887 1001 86380 86390 1
506889 99506889 1001 86380 86390 1
506929 99506929 1001 86380 86390 1
507906 99507906 1001 86380 86390 1
507897 99507897 1001 86380 86390 1
507808 99507808 1001 86380 86390 1
507761 99507761 1001 86380 86390 1
508338 99508338 1001 86380 86390 1
508368 99508368 1001 86380 86390 1
508882 99508882 1001 86380 86390 1
508921 99508921 1001 86380 86390 1
509029 99509029 1001 86380 86390 1
508953 99508953 1001 86380 86390 1
509005 99509005 1001 86380 86390 1
508931 99508931 1001 86380 86390 1
508932 99508932 1001 86380 86390 1
508708 99508708 1001 86380 86390 1
508659 99508659 1001 86380 86390 1
509118 99509118 1001 86380 86390 1
509891 99509891 1001 86380 86390 1
509576 99509576 1001 86380 86390 1
509323 99509323 1001 86380 86390 1
510612 99510612 1001 86380 86390 1
510550 99510550 1001 86380 86390 1
510606 99510606 1001 86380 86390 1
510672 99510672 1001 86380 86390 1
510635 99510635 1001 86380 86390 1
510447 99510447 1001 86380 86390 1
510279 99510279 1001 86380 86390 1
510125 99510125 1001 86380 86390 1
511440 99511440 1001 86380 86390 1
511392 99511392 1001 86380 86390 1
511543 99511543 1001 86380 86390 1
511547 99511547 1001 86380 86390 1
511397 99511397 1001 86380 86390 1
511026 99511026 1001 86380 86390 1
512191 99512191 1001 86380 86390 1
512334 99512334 1001 86380 86390 1
512023 99512023 1001 86380 86390 1
512166 99512166 1001 86380 86390 1
511998 99511998 1001 86380 86390 1
512133 99512133 1001 86380 86390 1
511779 99511779 1001 86380 86390 1
512492 99512492 1001 86380 86390 1
513363 99513363 1001 86380 86390 1
513389 99513389 1001 86380 86390 1
513958 99513958 1001 86380 86390 1
513633 99513633 1001 86380 86390 1
513717 99513717 1001 86380 86390 1
514752 99514752 1001 86380 86390 1
514451 99514451 1001 86380 86390 1
514545 99514545 1001 86380 86390 1
514599 99514599 1001 86380 86390 1
514264 99514264 1001 86380 86390 1
514395 99514395 1001 86380 86390 1
514358 99514358 1001 86380 86390 1
514310 99514310 1001 86380 86390 1
514414 99514414 1001 86380 86390 1
514337 99514337 1001 86380 86390 1
514365 99514365 1001 86380 86390 1
514863 99514863 1001 86380 86390 1
515671 99515671 1001 86380 86390 1
515381 99515381 1001 86380 86390 1
515141 99515141 1001 86380 86390 1
515810 99515810 1001 86380 86390 1
515858 99515858 1001 86380 86390 1
516425 99516425 1001 86380 86390 1
516173 99516173 1001 86380 86390 1
516303 99516303 1001 86380 86390 1
516710 99516710 1001 86380 86390 1
517182 99517182 1001 86380 86390 1
517162 99517162 1001 86380 86390 1
516923 99516923 1001 86380 86390 1
517369 99517369 1001 86380 86390 1
517524 99517524 1001 86380 86390 1
518063 99518063 1001 86380 86390 1
517990 99517990 1001 86380 86390 1
518097 99518097 1001 86380 86390 1
517837 99517837 1001 86380 86390 1
517558 99517558 1001 86380 86390 1
517651 99517651 1001 86380 86390 1
518850 99518850 1001 86380 86390 1
518603 99518603 1001 86380 86390 1
518724 99518724 1001 86380 86390 1
519055 99519055 1001 86380 86390 1
519135 99519135 1001 86380 86390 1
519640 99519640 1001 86380 86390 1
519556 99519556 1001 86380 86390 1
519442 99519442 1001 86380 86390 1
519225 99519225 1001 86380 86390 1
519228 99519228 1001 86380 86390 1
519834 99519834 1001 86380 86390 1
519978 99519978 1001 86380 86390 1
520586 99520586 1001 86380 86390 1
520708 99520708 1001 86380 86390 1
520672 99520672 1001 86380 86390 1
520790 99520790 1001 86380 86390 1
521354 99521354 1001 86380 86390 1
521281 99521281 1001 86380 86390 1
521310 99521310 1001 86380 86390 1
521105 99521105 1001 86380 86390 1
521201 99521201 1001 86380 86390 1
521220 99521220 1001 86380 86390 1
521665 99521665 1001 86380 86390 1
522217 99522217 1001 86380 86390 1
522249 99522249 1001 86380 86390 1
521896 99521896 1001 86380 86390 1
521885 99521885 1001 86380 86390 1
521691 99521691 1001 86380 86390 1
521835 99521835 1001 86380 86390 1
523004 99523004 1001 86380 86390 1
523084 99523084 1001 86380 86390 1
522959 99522959 1001 86380 86390 1
523001 99523001 1001 86380 86390 1
522731 99522731 1001 86380 86390 1
522907 99522907 1001 86380 86390 1
522713 99522713 1001 86380 86390 1
522769 99522769 1001 86380 86390 1
522687 99522687 1001 86380 86390 1
523156 99523156 1001 86380 86390 1
523261 99523261 1001 86380 86390 1
523928 99523928 1001 86380 86390 1
523388 99523388 1001 86380 86390 1
523433 99523433 1001 86380 86390 1
524748 99524748 1001 86380 86390 1
524384 99524384 1001 86380 86390 1
524380 99524380 1001 86380 86390 1
524562 99524562 1001 86380 86390 1
524337 99524337 1001 86380 86390 1
524312 99524312 1001 86380 86390 1
524900 99524900 1001 86380 86390 1
524901 99524901 1001 86380 86390 1
525455 99525455 1001 86380 86390 1
525580 99525580 1001 86380 86390 1
525278 99525278 1001 86380 86390 1
525344 99525344 1001 86380 86390 1
525194 99525194 1001 86380 86390 1
525299 99525299 1001 86380 86390 1
525018 99525018 1001 86380 86390 1
524996 99524996 1001 86380 86390 1
525644 99525644 1001 86380 86390 1
526310 99526310 1001 86380 86390 1
526285 99526285 1001 86380 86390 1
526365 99526365 1001 86380 86390 1
526340 99526340 1001 86380 86390 1
526162 99526162 1001 86380 86390 1
525905 99525905 1001 86380 86390 1
525919 99525919 1001 86380 86390 1
526955 99526955 1001 86380 86390 1
526905 99526905 1001 86380 86390 1
526895 99526895 1001 86380 86390 1
526831 99526831 1001 86380 86390 1
526730 99526730 1001 86380 86390 1
527403 99527403 1001 86380 86390 1
527977 99527977 1001 86380 86390 1
527993 99527993 1001 86380 86390 1
527929 99527929 1001 86380 86390 1
527675 99527675 1001 86380 86390 1
527743 99527743 1001 86380 86390 1
527782 99527782 1001 86380 86390 1
527773 99527773 1001 86380 86390 1
527669 99527669 1001 86380 86390 1
527839 99527839 1001 86380 86390 1
527470 99527470 1001 86380 86390 1
527581 99527581 1001 86380 86390 1
528161 99528161 1001 86380 86390 1
528721 99528721 1001 86380 86390 1
528734 99528734 1001 86380 86390 1
528900 99528900 1001 86380 86390 1
528322 99528322 1001 86380 86390 1
528460 99528460 1001 86380 86390 1
529016 99529016 1001 86380 86390 1
529087 99529087 1001 86380 86390 1
528975 99528975 1001 86380 86390 1
529695 99529695 1001 86380 86390 1
529641 99529641 1001 86380 86390 1
529498 99529498 1001 86380 86390 1
529369 99529369 1001 86380 86390 1
529927 99529927 1001 86380 86390 1
529865 99529865 1001 86380 86390 1
529801 99529801 1001 86380 86390 1
530223 99530223 1001 86380 86390 1
530204 99530204 1001 86380 86390 1
529970 99529970 1001 86380 86390 1
529944 99529944 1001 86380 86390 1
530624 99530624 1001 86380 86390 1
531166 99531166 1001 86380 86390 1
531171 99531171 1001 86380 86390 1
530762 99530762 1001 86380 86390 1
530816 99530816 1001 86380 86390 1
531523 99531523 1001 86380 86390 1
531393 99531393 1001 86380 86390 1
532077 99532077 1001 86380 86390 1
532020 99532020 1001 86380 86390 1
531731 99531731 1001 86380 86390 1
531776 99531776 1001 86380 86390 1
532401 99532401 1001 86380 86390 1
532934 99532934 1001 86380 86390 1
533027 99533027 1001 86380 86390 1
532889 99532889 1001 86380 86390 1
532547 99532547 1001 86380 86390 1
533218 99533218 1001 86380 86390 1
533655 99533655 1001 86380 86390 1
533784 99533784 1001 86380 86390 1
533838 99533838 1001 86380 86390 1
533486 99533486 1001 86380 86390 1
533570 99533570 1001 86380 86390 1
533342 99533342 1001 86380 86390 1
533359 99533359 1001 86380 86390 1
533310 99533310 1001 86380 86390 1
533952 99533952 1001 86380 86390 1
534008 99534008 1001 86380 86390 1
534140 99534140 1001 86380 86390 1
534878 99534878 1001 86380 86390 1
534848 99534848 1001 86380 86390 1
535159 99535159 1001 86380 86390 1
535199 99535199 1001 86380 86390 1
535098 99535098 1001 86380 86390 1
535925 99535925 1001 86380 86390 1
536441 99536441 1001 86380 86390 1
536457 99536457 1001 86380 86390 1
536421 99536421 1001 86380 86390 1
537102 99537102 1001 86380 86390 1
536827 99536827 1001 86380 86390 1
536739 99536739 1001 86380 86390 1
536572 99536572 1001 86380 86390 1
536680 99536680 1001 86380 86390 1
536565 99536565 1001 86380 86390 1
537294 99537294 1001 86380 86390 1
537171 99537171 1001 86380 86390 1
537817 99537817 1001 86380 86390 1
537844 99537844 1001 86380 86390 1
537521 99537521 1001 86380 86390 1
537496 99537496 1001 86380 86390 1
538125 99538125 1001 86380 86390 1
538129 99538129 1001 86380 86390 1
538563 99538563 1001 86380 86390 1
538317 99538317 1001 86380 86390 1
538860 99538860 1001 86380 86390 1
539460 99539460 1001 86380 86390 1
539542 99539542 1001 86380 86390 1
539334 99539334 1001 86380 86390 1
539111 99539111 1001 86380 86390 1
539044 99539044 1001 86380 86390 1
539722 99539722 1001 86380 86390 1
540465 99540465 1001 86380 86390 1
540315 99540315 1001 86380 86390 1
540420 99540420 1001 86380 86390 1
540132 99540132 1001 86380 86390 1
539876 99539876 1001 86380 86390 1
540667 99540667 1001 86380 86390 1
541151 99541151 1001 86380 86390 1
541263 99541263 1001 86380 86390 1
541232 99541232 1001 86380 86390 1
541117 99541117 1001 86380 86390 1
540986 99540986 1001 86380 86390 1
541790 99541790 1001 86380 86390 1
541908 99541908 1001 86380 86390 1
541696 99541696 1001 86380 86390 1
541688 99541688 1001 86380 86390 1
542816 99542816 1001 86380 86390 1
542842 99542842 1001 86380 86390 1
542945 99542945 1001 86380 86390 1
542759 99542759 1001 86380 86390 1
542864 99542864 1001 86380 86390 1
542538 99542538 1001 86380 86390 1
542698 99542698 1001 86380 86390 1
542528 99542528 1001 86380 86390 1
543084 99543084 1001 86380 86390 1
543116 99543116 1001 86380 86390 1
543594 99543594 1001 86380 86390 1
543622 99543622 1001 86380 86390 1
543395 99543395 1001 86380 86390 1
543321 99543321 1001 86380 86390 1
543252 99543252 1001 86380 86390 1
543855 99543855 1001 86380 86390 1
544456 99544456 1001 86380 86390 1
544501 99544501 1001 86380 86390 1
544688 99544688 1001 86380 86390 1
544613 99544613 1001 86380 86390 1
414438 978 1001 68100 68937 1
542446 943 1002 54308 66004 1
536798 738 1002 56723 57308 1
400006 99400006 1001 86380 86390 1
400326 99400326 1001 86380 86390 1
400629 99400629 1001 86380 86390 1
400880 99400880 1001 86380 86390 1
401229 99401229 1001 86380 86390 1
401963 99401963 1001 86380 86390 1
402137 99402137 1001 86380 86390 1
402524 99402524 1001 86380 86390 1
402664 99402664 1001 86380 86390 1
402944 99402944 1001 86380 86390 1
402981 99402981 1001 86380 86390 1
402926 99402926 1001 86380 86390 1
403582 99403582 1001 86380 86390 1
404069 99404069 1001 86380 86390 1
404516 99404516 1001 86380 86390 1
404952 99404952 1001 86380 86390 1
405452 99405452 1001 86380 86390 1
405420 99405420 1001 86380 86390 1
405554 99405554 1001 86380 86390 1
405581 99405581 1001 86380 86390 1
405513 99405513 1001 86380 86390 1
405725 99405725 1001 86380 86390 1
405669 99405669 1001 86380 86390 1
405902 99405902 1001 86380 86390 1
406067 99406067 1001 86380 86390 1
406266 99406266 1001 86380 86390 1
406203 99406203 1001 86380 86390 1
406348 99406348 1001 86380 86390 1
406569 99406569 1001 86380 86390 1
406780 99406780 1001 86380 86390 1
406909 99406909 1001 86380 86390 1
407306 99407306 1001 86380 86390 1
407768 99407768 1001 86380 86390 1
408369 99408369 1001 86380 86390 1
408333 99408333 1001 86380 86390 1
408446 99408446 1001 86380 86390 1
408602 99408602 1001 86380 86390 1
408708 99408708 1001 86380 86390 1
408700 99408700 1001 86380 86390 1
408871 99408871 1001 86380 86390 1
409796 99409796 1001 86380 86390 1
410164 99410164 1001 86380 86390 1
410300 99410300 1001 86380 86390 1
410404 99410404 1001 86380 86390 1
410803 99410803 1001 86380 86390 1
410745 99410745 1001 86380 86390 1
411436 99411436 1001 86380 86390 1
411859 99411859 1001 86380 86390 1
411921 99411921 1001 86380 86390 1
413292 99413292 1001 86380 86390 1
413424 99413424 1001 86380 86390 1
413015 99413015 1001 86380 86390 1
412554 99412554 1001 86380 86390 1
412832 99412832 1001 86380 86390 1
413969 99413969 1001 86380 86390 1
415294 99415294 1001 86380 86390 1
415205 99415205 1001 86380 86390 1
414274 99414274 1001 86380 86390 1
414456 99414456 1001 86380 86390 1
414197 99414197 1001 86380 86390 1
415536 99415536 1001 86380 86390 1
416725 99416725 1001 86380 86390 1
416782 99416782 1001 86380 86390 1
416932 99416932 1001 86380 86390 1
416898 99416898 1001 86380 86390 1
416191 99416191 1001 86380 86390 1
416386 99416386 1001 86380 86390 1
416447 99416447 1001 86380 86390 1
416225 99416225 1001 86380 86390 1
415931 99415931 1001 86380 86390 1
416126 99416126 1001 86380 86390 1
417368 99417368 1001 86380 86390 1
417563 99417563 1001 86380 86390 1
418694 99418694 1001 86380 86390 1
418559 99418559 1001 86380 86390 1
418707 99418707 1001 86380 86390 1
420383 99420383 1001 86380 86390 1
420079 99420079 1001 86380 86390 1
419458 99419458 1001 86380 86390 1
421945 99421945 1001 86380 86390 1
421804 99421804 1001 86380 86390 1
421033 99421033 1001 86380 86390 1
422451 99422451 1001 86380 86390 1
423559 99423559 1001 86380 86390 1
423731 99423731 1001 86380 86390 1
423104 99423104 1001 86380 86390 1
422560 99422560 1001 86380 86390 1
422643 99422643 1001 86380 86390 1
422563 99422563 1001 86380 86390 1
423978 99423978 1001 86380 86390 1
425158 99425158 1001 86380 86390 1
425142 99425142 1001 86380 86390 1
424810 99424810 1001 86380 86390 1
424605 99424605 1001 86380 86390 1
424976 99424976 1001 86380 86390 1
424977 99424977 1001 86380 86390 1
424205 99424205 1001 86380 86390 1
424335 99424335 1001 86380 86390 1
425561 99425561 1001 86380 86390 1
425523 99425523 1001 86380 86390 1
426729 99426729 1001 86380 86390 1
426991 99426991 1001 86380 86390 1
426326 99426326 1001 86380 86390 1
428261 99428261 1001 86380 86390 1
428243 99428243 1001 86380 86390 1
427653 99427653 1001 86380 86390 1
427593 99427593 1001 86380 86390 1
429043 99429043 1001 86380 86390 1
429829 99429829 1001 86380 86390 1
429766 99429766 1001 86380 86390 1
429727 99429727 1001 86380 86390 1
429949 99429949 1001 86380 86390 1
429179 99429179 1001 86380 86390 1
429280 99429280 1001 86380 86390 1
430505 99430505 1001 86380 86390 1
430397 99430397 1001 86380 86390 1
430629 99430629 1001 86380 86390 1
430422 99430422 1001 86380 86390 1
431795 99431795 1001 86380 86390 1
431816 99431816 1001 86380 86390 1
430849 99430849 1001 86380 86390 1
430980 99430980 1001 86380 86390 1
432201 99432201 1001 86380 86390 1
432407 99432407 1001 86380 86390 1
432101 99432101 1001 86380 86390 1
432285 99432285 1001 86380 86390 1
433404 99433404 1001 86380 86390 1
433235 99433235 1001 86380 86390 1
434088 99434088 1001 86380 86390 1
433812 99433812 1001 86380 86390 1
433927 99433927 1001 86380 86390 1
433745 99433745 1001 86380 86390 1
435416 99435416 1001 86380 86390 1
434660 99434660 1001 86380 86390 1
434852 99434852 1001 86380 86390 1
434173 99434173 1001 86380 86390 1
435860 99435860 1001 86380 86390 1
435658 99435658 1001 86380 86390 1
436907 99436907 1001 86380 86390 1
437000 99437000 1001 86380 86390 1
437072 99437072 1001 86380 86390 1
436563 99436563 1001 86380 86390 1
436102 99436102 1001 86380 86390 1
300590 99300590 1001 86380 86390 1
300369 99300369 1001 86380 86390 1
300515 99300515 1001 86380 86390 1
300521 99300521 1001 86380 86390 1
300231 99300231 1001 86380 86390 1
300860 99300860 1001 86380 86390 1
300864 99300864 1001 86380 86390 1
300801 99300801 1001 86380 86390 1
301415 99301415 1001 86380 86390 1
301077 99301077 1001 86380 86390 1
301120 99301120 1001 86380 86390 1
300968 99300968 1001 86380 86390 1
300945 99300945 1001 86380 86390 1
301959 99301959 1001 86380 86390 1
301947 99301947 1001 86380 86390 1
302442 99302442 1001 86380 86390 1
302431 99302431 1001 86380 86390 1
302575 99302575 1001 86380 86390 1
302538 99302538 1001 86380 86390 1
302452 99302452 1001 86380 86390 1
302441 99302441 1001 86380 86390 1
303157 99303157 1001 86380 86390 1
303176 99303176 1001 86380 86390 1
303084 99303084 1001 86380 86390 1
302862 99302862 1001 86380 86390 1
302624 99302624 1001 86380 86390 1
302752 99302752 1001 86380 86390 1
303374 99303374 1001 86380 86390 1
303852 99303852 1001 86380 86390 1
304010 99304010 1001 86380 86390 1
303809 99303809 1001 86380 86390 1
303541 99303541 1001 86380 86390 1
304168 99304168 1001 86380 86390 1
304685 99304685 1001 86380 86390 1
304724 99304724 1001 86380 86390 1
304674 99304674 1001 86380 86390 1
304739 99304739 1001 86380 86390 1
304528 99304528 1001 86380 86390 1
304466 99304466 1001 86380 86390 1
304548 99304548 1001 86380 86390 1
304406 99304406 1001 86380 86390 1
304288 99304288 1001 86380 86390 1
305044 99305044 1001 86380 86390 1
305573 99305573 1001 86380 86390 1
305657 99305657 1001 86380 86390 1
305207 99305207 1001 86380 86390 1
305273 99305273 1001 86380 86390 1
500117 99500117 1001 86380 86390 1
500190 99500190 1001 86380 86390 1
500674 99500674 1001 86380 86390 1
500701 99500701 1001 86380 86390 1
500560 99500560 1001 86380 86390 1
500824 99500824 1001 86380 86390 1
501525 99501525 1001 86380 86390 1
501480 99501480 1001 86380 86390 1
501278 99501278 1001 86380 86390 1
501304 99501304 1001 86380 86390 1
501323 99501323 1001 86380 86390 1
501388 99501388 1001 86380 86390 1
501272 99501272 1001 86380 86390 1
501368 99501368 1001 86380 86390 1
501222 99501222 1001 86380 86390 1
501721 99501721 1001 86380 86390 1
501670 99501670 1001 86380 86390 1
502339 99502339 1001 86380 86390 1
502319 99502319 1001 86380 86390 1
502210 99502210 1001 86380 86390 1
502214 99502214 1001 86380 86390 1
502227 99502227 1001 86380 86390 1
502568 99502568 1001 86380 86390 1
502473 99502473 1001 86380 86390 1
503000 99503000 1001 86380 86390 1
503004 99503004 1001 86380 86390 1
503083 99503083 1001 86380 86390 1
503338 99503338 1001 86380 86390 1
503804 99503804 1001 86380 86390 1
503601 99503601 1001 86380 86390 1
503703 99503703 1001 86380 86390 1
504313 99504313 1001 86380 86390 1
504625 99504625 1001 86380 86390 1
504534 99504534 1001 86380 86390 1
504602 99504602 1001 86380 86390 1
504443 99504443 1001 86380 86390 1
505090 99505090 1001 86380 86390 1
505638 99505638 1001 86380 86390 1
505362 99505362 1001 86380 86390 1
505534 99505534 1001 86380 86390 1
505946 99505946 1001 86380 86390 1
506448 99506448 1001 86380 86390 1
506188 99506188 1001 86380 86390 1
506229 99506229 1001 86380 86390 1
506336 99506336 1001 86380 86390 1
506145 99506145 1001 86380 86390 1
506049 99506049 1001 86380 86390 1
506078 99506078 1001 86380 86390 1
506723 99506723 1001 86380 86390 1
506780 99506780 1001 86380 86390 1
507361 99507361 1001 86380 86390 1
507228 99507228 1001 86380 86390 1
508155 99508155 1001 86380 86390 1
508033 99508033 1001 86380 86390 1
507990 99507990 1001 86380 86390 1
507755 99507755 1001 86380 86390 1
507768 99507768 1001 86380 86390 1
508392 99508392 1001 86380 86390 1
508435 99508435 1001 86380 86390 1
508960 99508960 1001 86380 86390 1
509044 99509044 1001 86380 86390 1
508648 99508648 1001 86380 86390 1
508465 99508465 1001 86380 86390 1
509163 99509163 1001 86380 86390 1
509215 99509215 1001 86380 86390 1
509866 99509866 1001 86380 86390 1
509494 99509494 1001 86380 86390 1
509496 99509496 1001 86380 86390 1
509307 99509307 1001 86380 86390 1
510033 99510033 1001 86380 86390 1
510524 99510524 1001 86380 86390 1
510653 99510653 1001 86380 86390 1
510263 99510263 1001 86380 86390 1
510121 99510121 1001 86380 86390 1
510138 99510138 1001 86380 86390 1
510154 99510154 1001 86380 86390 1
510907 99510907 1001 86380 86390 1
510779 99510779 1001 86380 86390 1
510727 99510727 1001 86380 86390 1
511012 99511012 1001 86380 86390 1
511588 99511588 1001 86380 86390 1
511683 99511683 1001 86380 86390 1
512109 99512109 1001 86380 86390 1
512152 99512152 1001 86380 86390 1
512093 99512093 1001 86380 86390 1
511817 99511817 1001 86380 86390 1
512405 99512405 1001 86380 86390 1
512444 99512444 1001 86380 86390 1
512460 99512460 1001 86380 86390 1
513037 99513037 1001 86380 86390 1
513154 99513154 1001 86380 86390 1
513080 99513080 1001 86380 86390 1
512645 99512645 1001 86380 86390 1
513294 99513294 1001 86380 86390 1
513375 99513375 1001 86380 86390 1
513939 99513939 1001 86380 86390 1
513640 99513640 1001 86380 86390 1
513796 99513796 1001 86380 86390 1
513609 99513609 1001 86380 86390 1
513471 99513471 1001 86380 86390 1
514746 99514746 1001 86380 86390 1
514613 99514613 1001 86380 86390 1
514608 99514608 1001 86380 86390 1
514558 99514558 1001 86380 86390 1
514266 99514266 1001 86380 86390 1
514293 99514293 1001 86380 86390 1
514428 99514428 1001 86380 86390 1
514969 99514969 1001 86380 86390 1
515644 99515644 1001 86380 86390 1
515284 99515284 1001 86380 86390 1
515300 99515300 1001 86380 86390 1
515801 99515801 1001 86380 86390 1
516306 99516306 1001 86380 86390 1
516234 99516234 1001 86380 86390 1
516209 99516209 1001 86380 86390 1
515942 99515942 1001 86380 86390 1
515976 99515976 1001 86380 86390 1
516519 99516519 1001 86380 86390 1
516544 99516544 1001 86380 86390 1
517089 99517089 1001 86380 86390 1
517388 99517388 1001 86380 86390 1
517416 99517416 1001 86380 86390 1
517532 99517532 1001 86380 86390 1
517432 99517432 1001 86380 86390 1
517433 99517433 1001 86380 86390 1
517963 99517963 1001 86380 86390 1
517790 99517790 1001 86380 86390 1
517771 99517771 1001 86380 86390 1
517812 99517812 1001 86380 86390 1
517547 99517547 1001 86380 86390 1
518288 99518288 1001 86380 86390 1
518292 99518292 1001 86380 86390 1
518259 99518259 1001 86380 86390 1
518901 99518901 1001 86380 86390 1
519717 99519717 1001 86380 86390 1
519756 99519756 1001 86380 86390 1
519562 99519562 1001 86380 86390 1
519501 99519501 1001 86380 86390 1
519388 99519388 1001 86380 86390 1
519326 99519326 1001 86380 86390 1
519382 99519382 1001 86380 86390 1
520563 99520563 1001 86380 86390 1
520615 99520615 1001 86380 86390 1
520628 99520628 1001 86380 86390 1
520256 99520256 1001 86380 86390 1
520303 99520303 1001 86380 86390 1
521431 99521431 1001 86380 86390 1
521275 99521275 1001 86380 86390 1
521444 99521444 1001 86380 86390 1
521295 99521295 1001 86380 86390 1
521186 99521186 1001 86380 86390 1
521059 99521059 1001 86380 86390 1
521656 99521656 1001 86380 86390 1
522189 99522189 1001 86380 86390 1
522257 99522257 1001 86380 86390 1
521940 99521940 1001 86380 86390 1
522046 99522046 1001 86380 86390 1
522446 99522446 1001 86380 86390 1
522377 99522377 1001 86380 86390 1
523058 99523058 1001 86380 86390 1
523060 99523060 1001 86380 86390 1
522588 99522588 1001 86380 86390 1
522647 99522647 1001 86380 86390 1
522686 99522686 1001 86380 86390 1
522534 99522534 1001 86380 86390 1
523274 99523274 1001 86380 86390 1
523242 99523242 1001 86380 86390 1
523938 99523938 1001 86380 86390 1
523960 99523960 1001 86380 86390 1
524107 99524107 1001 86380 86390 1
524121 99524121 1001 86380 86390 1
524083 99524083 1001 86380 86390 1
524396 99524396 1001 86380 86390 1
524475 99524475 1001 86380 86390 1
524527 99524527 1001 86380 86390 1
524429 99524429 1001 86380 86390 1
524327 99524327 1001 86380 86390 1
524810 99524810 1001 86380 86390 1
524840 99524840 1001 86380 86390 1
525313 99525313 1001 86380 86390 1
525366 99525366 1001 86380 86390 1
525207 99525207 1001 86380 86390 1
525140 99525140 1001 86380 86390 1
525697 99525697 1001 86380 86390 1
525736 99525736 1001 86380 86390 1
525599 99525599 1001 86380 86390 1
526363 99526363 1001 86380 86390 1
526193 99526193 1001 86380 86390 1
526207 99526207 1001 86380 86390 1
525884 99525884 1001 86380 86390 1
526004 99526004 1001 86380 86390 1
525967 99525967 1001 86380 86390 1
526507 99526507 1001 86380 86390 1
527153 99527153 1001 86380 86390 1
527192 99527192 1001 86380 86390 1
527209 99527209 1001 86380 86390 1
526790 99526790 1001 86380 86390 1
526765 99526765 1001 86380 86390 1
527388 99527388 1001 86380 86390 1
527359 99527359 1001 86380 86390 1
527930 99527930 1001 86380 86390 1
527819 99527819 1001 86380 86390 1
527781 99527781 1001 86380 86390 1
527731 99527731 1001 86380 86390 1
527583 99527583 1001 86380 86390 1
527628 99527628 1001 86380 86390 1
527515 99527515 1001 86380 86390 1
528851 99528851 1001 86380 86390 1
528437 99528437 1001 86380 86390 1
529026 99529026 1001 86380 86390 1
529705 99529705 1001 86380 86390 1
529633 99529633 1001 86380 86390 1
529330 99529330 1001 86380 86390 1
529423 99529423 1001 86380 86390 1
529362 99529362 1001 86380 86390 1
529862 99529862 1001 86380 86390 1
529747 99529747 1001 86380 86390 1
530510 99530510 1001 86380 86390 1
530153 99530153 1001 86380 86390 1
530307 99530307 1001 86380 86390 1
529958 99529958 1001 86380 86390 1
530134 99530134 1001 86380 86390 1
530663 99530663 1001 86380 86390 1
531254 99531254 1001 86380 86390 1
531371 99531371 1001 86380 86390 1
531059 99531059 1001 86380 86390 1
530983 99530983 1001 86380 86390 1
531154 99531154 1001 86380 86390 1
531156 99531156 1001 86380 86390 1
530821 99530821 1001 86380 86390 1
530913 99530913 1001 86380 86390 1
532156 99532156 1001 86380 86390 1
532141 99532141 1001 86380 86390 1
531880 99531880 1001 86380 86390 1
531586 99531586 1001 86380 86390 1
531755 99531755 1001 86380 86390 1
531694 99531694 1001 86380 86390 1
532222 99532222 1001 86380 86390 1
532711 99532711 1001 86380 86390 1
532466 99532466 1001 86380 86390 1
532610 99532610 1001 86380 86390 1
533076 99533076 1001 86380 86390 1
533065 99533065 1001 86380 86390 1
533684 99533684 1001 86380 86390 1
533749 99533749 1001 86380 86390 1
533740 99533740 1001 86380 86390 1
533551 99533551 1001 86380 86390 1
533620 99533620 1001 86380 86390 1
533494 99533494 1001 86380 86390 1
533560 99533560 1001 86380 86390 1
534454 99534454 1001 86380 86390 1
534367 99534367 1001 86380 86390 1
534231 99534231 1001 86380 86390 1
534090 99534090 1001 86380 86390 1
534208 99534208 1001 86380 86390 1
534079 99534079 1001 86380 86390 1
534135 99534135 1001 86380 86390 1
534136 99534136 1001 86380 86390 1
534241 99534241 1001 86380 86390 1
534087 99534087 1001 86380 86390 1
534697 99534697 1001 86380 86390 1
535318 99535318 1001 86380 86390 1
535284 99535284 1001 86380 86390 1
535161 99535161 1001 86380 86390 1
534899 99534899 1001 86380 86390 1
536200 99536200 1001 86380 86390 1
535931 99535931 1001 86380 86390 1
535944 99535944 1001 86380 86390 1
536036 99536036 1001 86380 86390 1
536102 99536102 1001 86380 86390 1
535845 99535845 1001 86380 86390 1
535855 99535855 1001 86380 86390 1
536368 99536368 1001 86380 86390 1
536511 99536511 1001 86380 86390 1
536475 99536475 1001 86380 86390 1
537086 99537086 1001 86380 86390 1
536918 99536918 1001 86380 86390 1
536647 99536647 1001 86380 86390 1
537328 99537328 1001 86380 86390 1
537320 99537320 1001 86380 86390 1
537295 99537295 1001 86380 86390 1
537261 99537261 1001 86380 86390 1
537835 99537835 1001 86380 86390 1
537941 99537941 1001 86380 86390 1
537828 99537828 1001 86380 86390 1
537881 99537881 1001 86380 86390 1
537661 99537661 1001 86380 86390 1
537678 99537678 1001 86380 86390 1
537523 99537523 1001 86380 86390 1
537441 99537441 1001 86380 86390 1
538023 99538023 1001 86380 86390 1
538039 99538039 1001 86380 86390 1
538738 99538738 1001 86380 86390 1
538792 99538792 1001 86380 86390 1
538720 99538720 1001 86380 86390 1
538808 99538808 1001 86380 86390 1
538480 99538480 1001 86380 86390 1
538451 99538451 1001 86380 86390 1
538285 99538285 1001 86380 86390 1
538909 99538909 1001 86380 86390 1
539596 99539596 1001 86380 86390 1
539255 99539255 1001 86380 86390 1
539271 99539271 1001 86380 86390 1
539389 99539389 1001 86380 86390 1
539100 99539100 1001 86380 86390 1
540445 99540445 1001 86380 86390 1
540209 99540209 1001 86380 86390 1
540158 99540158 1001 86380 86390 1
539988 99539988 1001 86380 86390 1
540036 99540036 1001 86380 86390 1
540039 99540039 1001 86380 86390 1
540584 99540584 1001 86380 86390 1
541199 99541199 1001 86380 86390 1
541175 99541175 1001 86380 86390 1
541075 99541075 1001 86380 86390 1
540935 99540935 1001 86380 86390 1
540862 99540862 1001 86380 86390 1
540683 99540683 1001 86380 86390 1
541406 99541406 1001 86380 86390 1
541416 99541416 1001 86380 86390 1
541965 99541965 1001 86380 86390 1
542086 99542086 1001 86380 86390 1
541514 99541514 1001 86380 86390 1
541612 99541612 1001 86380 86390 1
542264 99542264 1001 86380 86390 1
542188 99542188 1001 86380 86390 1
542702 99542702 1001 86380 86390 1
542724 99542724 1001 86380 86390 1
542441 99542441 1001 86380 86390 1
542399 99542399 1001 86380 86390 1
543009 99543009 1001 86380 86390 1
543000 99543000 1001 86380 86390 1
543728 99543728 1001 86380 86390 1
543677 99543677 1001 86380 86390 1
543765 99543765 1001 86380 86390 1
543410 99543410 1001 86380 86390 1
543496 99543496 1001 86380 86390 1
543484 99543484 1001 86380 86390 1
543167 99543167 1001 86380 86390 1
543772 99543772 1001 86380 86390 1
543815 99543815 1001 86380 86390 1
543829 99543829 1001 86380 86390 1
544578 99544578 1001 86380 86390 1
544264 99544264 1001 86380 86390 1
544202 99544202 1001 86380 86390 1
544364 99544364 1001 86380 86390 1
544171 99544171 1001 86380 86390 1
544024 99544024 1001 86380 86390 1
544607 99544607 1001 86380 86390 1
400438 99400438 1001 86380 86390 1
400899 99400899 1001 86380 86390 1
400974 99400974 1001 86380 86390 1
401013 99401013 1001 86380 86390 1
401236 99401236 1001 86380 86390 1
401268 99401268 1001 86380 86390 1
401443 99401443 1001 86380 86390 1
401383 99401383 1001 86380 86390 1
402440 99402440 1001 86380 86390 1
402512 99402512 1001 86380 86390 1
402985 99402985 1001 86380 86390 1
403664 99403664 1001 86380 86390 1
403822 99403822 1001 86380 86390 1
403908 99403908 1001 86380 86390 1
404061 99404061 1001 86380 86390 1
404256 99404256 1001 86380 86390 1
404753 99404753 1001 86380 86390 1
405010 99405010 1001 86380 86390 1
405088 99405088 1001 86380 86390 1
405487 99405487 1001 86380 86390 1
405821 99405821 1001 86380 86390 1
406050 99406050 1001 86380 86390 1
406240 99406240 1001 86380 86390 1
406339 99406339 1001 86380 86390 1
406316 99406316 1001 86380 86390 1
406473 99406473 1001 86380 86390 1
406621 99406621 1001 86380 86390 1
406693 99406693 1001 86380 86390 1
406782 99406782 1001 86380 86390 1
406922 99406922 1001 86380 86390 1
407036 99407036 1001 86380 86390 1
407328 99407328 1001 86380 86390 1
407414 99407414 1001 86380 86390 1
407474 99407474 1001 86380 86390 1
407713 99407713 1001 86380 86390 1
408096 99408096 1001 86380 86390 1
408326 99408326 1001 86380 86390 1
408335 99408335 1001 86380 86390 1
408525 99408525 1001 86380 86390 1
408469 99408469 1001 86380 86390 1
408863 99408863 1001 86380 86390 1
409037 99409037 1001 86380 86390 1
409241 99409241 1001 86380 86390 1
409242 99409242 1001 86380 86390 1
409466 99409466 1001 86380 86390 1
409599 99409599 1001 86380 86390 1
409947 99409947 1001 86380 86390 1
410179 99410179 1001 86380 86390 1
410260 99410260 1001 86380 86390 1
410268 99410268 1001 86380 86390 1
410306 99410306 1001 86380 86390 1
410468 99410468 1001 86380 86390 1
410587 99410587 1001 86380 86390 1
410769 99410769 1001 86380 86390 1
411380 99411380 1001 86380 86390 1
411700 99411700 1001 86380 86390 1
413407 99413407 1001 86380 86390 1
413398 99413398 1001 86380 86390 1
413172 99413172 1001 86380 86390 1
412996 99412996 1001 86380 86390 1
413051 99413051 1001 86380 86390 1
412720 99412720 1001 86380 86390 1
412624 99412624 1001 86380 86390 1
412703 99412703 1001 86380 86390 1
412856 99412856 1001 86380 86390 1
412683 99412683 1001 86380 86390 1
414015 99414015 1001 86380 86390 1
414992 99414992 1001 86380 86390 1
414980 99414980 1001 86380 86390 1
415204 99415204 1001 86380 86390 1
415237 99415237 1001 86380 86390 1
414961 99414961 1001 86380 86390 1
415072 99415072 1001 86380 86390 1
414797 99414797 1001 86380 86390 1
414618 99414618 1001 86380 86390 1
414599 99414599 1001 86380 86390 1
414577 99414577 1001 86380 86390 1
414173 99414173 1001 86380 86390 1
416487 99416487 1001 86380 86390 1
415891 99415891 1001 86380 86390 1
415819 99415819 1001 86380 86390 1
416074 99416074 1001 86380 86390 1
417233 99417233 1001 86380 86390 1
417552 99417552 1001 86380 86390 1
418502 99418502 1001 86380 86390 1
418191 99418191 1001 86380 86390 1
417901 99417901 1001 86380 86390 1
418982 99418982 1001 86380 86390 1
418995 99418995 1001 86380 86390 1
420066 99420066 1001 86380 86390 1
420350 99420350 1001 86380 86390 1
419794 99419794 1001 86380 86390 1
419292 99419292 1001 86380 86390 1
419499 99419499 1001 86380 86390 1
420649 99420649 1001 86380 86390 1
420469 99420469 1001 86380 86390 1
421717 99421717 1001 86380 86390 1
421708 99421708 1001 86380 86390 1
421095 99421095 1001 86380 86390 1
421228 99421228 1001 86380 86390 1
422460 99422460 1001 86380 86390 1
422390 99422390 1001 86380 86390 1
422269 99422269 1001 86380 86390 1
423576 99423576 1001 86380 86390 1
423610 99423610 1001 86380 86390 1
423176 99423176 1001 86380 86390 1
422838 99422838 1001 86380 86390 1
424072 99424072 1001 86380 86390 1
424006 99424006 1001 86380 86390 1
425340 99425340 1001 86380 86390 1
424851 99424851 1001 86380 86390 1
424932 99424932 1001 86380 86390 1
424974 99424974 1001 86380 86390 1
425787 99425787 1001 86380 86390 1
426815 99426815 1001 86380 86390 1
426980 99426980 1001 86380 86390 1
427074 99427074 1001 86380 86390 1
426465 99426465 1001 86380 86390 1
425918 99425918 1001 86380 86390 1
425995 99425995 1001 86380 86390 1
427372 99427372 1001 86380 86390 1
427159 99427159 1001 86380 86390 1
427576 99427576 1001 86380 86390 1
427587 99427587 1001 86380 86390 1
427744 99427744 1001 86380 86390 1
428876 99428876 1001 86380 86390 1
429058 99429058 1001 86380 86390 1
428757 99428757 1001 86380 86390 1
430165 99430165 1001 86380 86390 1
430075 99430075 1001 86380 86390 1
430035 99430035 1001 86380 86390 1
429396 99429396 1001 86380 86390 1
431785 99431785 1001 86380 86390 1
431979 99431979 1001 86380 86390 1
431607 99431607 1001 86380 86390 1
431629 99431629 1001 86380 86390 1
431613 99431613 1001 86380 86390 1
431642 99431642 1001 86380 86390 1
431140 99431140 1001 86380 86390 1
432349 99432349 1001 86380 86390 1
432061 99432061 1001 86380 86390 1
433662 99433662 1001 86380 86390 1
433387 99433387 1001 86380 86390 1
433650 99433650 1001 86380 86390 1
433964 99433964 1001 86380 86390 1
433829 99433829 1001 86380 86390 1
435154 99435154 1001 86380 86390 1
435366 99435366 1001 86380 86390 1
435094 99435094 1001 86380 86390 1
435025 99435025 1001 86380 86390 1
435360 99435360 1001 86380 86390 1
435735 99435735 1001 86380 86390 1
435767 99435767 1001 86380 86390 1
437009 99437009 1001 86380 86390 1
436107 99436107 1001 86380 86390 1
437326 99437326 1001 86380 86390 1
300010 99300010 1001 86380 86390 1
300001 99300001 1001 86380 86390 1
300589 99300589 1001 86380 86390 1
300682 99300682 1001 86380 86390 1
300657 99300657 1001 86380 86390 1
300396 99300396 1001 86380 86390 1
300461 99300461 1001 86380 86390 1
300321 99300321 1001 86380 86390 1
300374 99300374 1001 86380 86390 1
300493 99300493 1001 86380 86390 1
300470 99300470 1001 86380 86390 1
300136 99300136 1001 86380 86390 1
300217 99300217 1001 86380 86390 1
300129 99300129 1001 86380 86390 1
300145 99300145 1001 86380 86390 1
300835 99300835 1001 86380 86390 1
300814 99300814 1001 86380 86390 1
301459 99301459 1001 86380 86390 1
301246 99301246 1001 86380 86390 1
301313 99301313 1001 86380 86390 1
301003 99301003 1001 86380 86390 1
301135 99301135 1001 86380 86390 1
301138 99301138 1001 86380 86390 1
301631 99301631 1001 86380 86390 1
301852 99301852 1001 86380 86390 1
301818 99301818 1001 86380 86390 1
302561 99302561 1001 86380 86390 1
302499 99302499 1001 86380 86390 1
302512 99302512 1001 86380 86390 1
303081 99303081 1001 86380 86390 1
303006 99303006 1001 86380 86390 1
302958 99302958 1001 86380 86390 1
302656 99302656 1001 86380 86390 1
303853 99303853 1001 86380 86390 1
303839 99303839 1001 86380 86390 1
303723 99303723 1001 86380 86390 1
303649 99303649 1001 86380 86390 1
303530 99303530 1001 86380 86390 1
304185 99304185 1001 86380 86390 1
304200 99304200 1001 86380 86390 1
304156 99304156 1001 86380 86390 1
304691 99304691 1001 86380 86390 1
304693 99304693 1001 86380 86390 1
304710 99304710 1001 86380 86390 1
304419 99304419 1001 86380 86390 1
304273 99304273 1001 86380 86390 1
304936 99304936 1001 86380 86390 1
304949 99304949 1001 86380 86390 1
304915 99304915 1001 86380 86390 1
305530 99305530 1001 86380 86390 1
305569 99305569 1001 86380 86390 1
305585 99305585 1001 86380 86390 1
305628 99305628 1001 86380 86390 1
305617 99305617 1001 86380 86390 1
305681 99305681 1001 86380 86390 1
305325 99305325 1001 86380 86390 1
305441 99305441 1001 86380 86390 1
305290 99305290 1001 86380 86390 1
305196 99305196 1001 86380 86390 1
305076 99305076 1001 86380 86390 1
500049 99500049 1001 86380 86390 1
500092 99500092 1001 86380 86390 1
500108 99500108 1001 86380 86390 1
500738 99500738 1001 86380 86390 1
500649 99500649 1001 86380 86390 1
500788 99500788 1001 86380 86390 1
500614 99500614 1001 86380 86390 1
500531 99500531 1001 86380 86390 1
500469 99500469 1001 86380 86390 1
500253 99500253 1001 86380 86390 1
501000 99501000 1001 86380 86390 1
501514 99501514 1001 86380 86390 1
501581 99501581 1001 86380 86390 1
501274 99501274 1001 86380 86390 1
501151 99501151 1001 86380 86390 1
501160 99501160 1001 86380 86390 1
502398 99502398 1001 86380 86390 1
502413 99502413 1001 86380 86390 1
502240 99502240 1001 86380 86390 1
502219 99502219 1001 86380 86390 1
502983 99502983 1001 86380 86390 1
503037 99503037 1001 86380 86390 1
502909 99502909 1001 86380 86390 1
502987 99502987 1001 86380 86390 1
502790 99502790 1001 86380 86390 1
502742 99502742 1001 86380 86390 1
502807 99502807 1001 86380 86390 1
503333 99503333 1001 86380 86390 1
503982 99503982 1001 86380 86390 1
503787 99503787 1001 86380 86390 1
503672 99503672 1001 86380 86390 1
503599 99503599 1001 86380 86390 1
504192 99504192 1001 86380 86390 1
504263 99504263 1001 86380 86390 1
504292 99504292 1001 86380 86390 1
504829 99504829 1001 86380 86390 1
504855 99504855 1001 86380 86390 1
504717 99504717 1001 86380 86390 1
504480 99504480 1001 86380 86390 1
505083 99505083 1001 86380 86390 1
505147 99505147 1001 86380 86390 1
505725 99505725 1001 86380 86390 1
505432 99505432 1001 86380 86390 1
505447 99505447 1001 86380 86390 1
505218 99505218 1001 86380 86390 1
505811 99505811 1001 86380 86390 1
506541 99506541 1001 86380 86390 1
506355 99506355 1001 86380 86390 1
506280 99506280 1001 86380 86390 1
506635 99506635 1001 86380 86390 1
506623 99506623 1001 86380 86390 1
506755 99506755 1001 86380 86390 1
507310 99507310 1001 86380 86390 1
507353 99507353 1001 86380 86390 1
506975 99506975 1001 86380 86390 1
506953 99506953 1001 86380 86390 1
507455 99507455 1001 86380 86390 1
508068 99508068 1001 86380 86390 1
508165 99508165 1001 86380 86390 1
508204 99508204 1001 86380 86390 1
508156 99508156 1001 86380 86390 1
507915 99507915 1001 86380 86390 1
507922 99507922 1001 86380 86390 1
507798 99507798 1001 86380 86390 1
508378 99508378 1001 86380 86390 1
508445 99508445 1001 86380 86390 1
508709 99508709 1001 86380 86390 1
508495 99508495 1001 86380 86390 1
509148 99509148 1001 86380 86390 1
509096 99509096 1001 86380 86390 1
509774 99509774 1001 86380 86390 1
509822 99509822 1001 86380 86390 1
509579 99509579 1001 86380 86390 1
509608 99509608 1001 86380 86390 1
509433 99509433 1001 86380 86390 1
509933 99509933 1001 86380 86390 1
510611 99510611 1001 86380 86390 1
510726 99510726 1001 86380 86390 1
510580 99510580 1001 86380 86390 1
510646 99510646 1001 86380 86390 1
510491 99510491 1001 86380 86390 1
510337 99510337 1001 86380 86390 1
510403 99510403 1001 86380 86390 1
510141 99510141 1001 86380 86390 1
510730 99510730 1001 86380 86390 1
511272 99511272 1001 86380 86390 1
511264 99511264 1001 86380 86390 1
511202 99511202 1001 86380 86390 1
511630 99511630 1001 86380 86390 1
511567 99511567 1001 86380 86390 1
512278 99512278 1001 86380 86390 1
512185 99512185 1001 86380 86390 1
512088 99512088 1001 86380 86390 1
512155 99512155 1001 86380 86390 1
511801 99511801 1001 86380 86390 1
511789 99511789 1001 86380 86390 1
511846 99511846 1001 86380 86390 1
512425 99512425 1001 86380 86390 1
513175 99513175 1001 86380 86390 1
512757 99512757 1001 86380 86390 1
512661 99512661 1001 86380 86390 1
513372 99513372 1001 86380 86390 1
513278 99513278 1001 86380 86390 1
513909 99513909 1001 86380 86390 1
513963 99513963 1001 86380 86390 1
513913 99513913 1001 86380 86390 1
513600 99513600 1001 86380 86390 1
514073 99514073 1001 86380 86390 1
514786 99514786 1001 86380 86390 1
514661 99514661 1001 86380 86390 1
514486 99514486 1001 86380 86390 1
514553 99514553 1001 86380 86390 1
514450 99514450 1001 86380 86390 1
514611 99514611 1001 86380 86390 1
514874 99514874 1001 86380 86390 1
514918 99514918 1001 86380 86390 1
515598 99515598 1001 86380 86390 1
515129 99515129 1001 86380 86390 1
515242 99515242 1001 86380 86390 1
515255 99515255 1001 86380 86390 1
515704 99515704 1001 86380 86390 1
516494 99516494 1001 86380 86390 1
516152 99516152 1001 86380 86390 1
516211 99516211 1001 86380 86390 1
515963 99515963 1001 86380 86390 1
516511 99516511 1001 86380 86390 1
517296 99517296 1001 86380 86390 1
516838 99516838 1001 86380 86390 1
516891 99516891 1001 86380 86390 1
517401 99517401 1001 86380 86390 1
517351 99517351 1001 86380 86390 1
517534 99517534 1001 86380 86390 1
517538 99517538 1001 86380 86390 1
518138 99518138 1001 86380 86390 1
517609 99517609 1001 86380 86390 1
517727 99517727 1001 86380 86390 1
517602 99517602 1001 86380 86390 1
518337 99518337 1001 86380 86390 1
518966 99518966 1001 86380 86390 1
518931 99518931 1001 86380 86390 1
518607 99518607 1001 86380 86390 1
518739 99518739 1001 86380 86390 1
518473 99518473 1001 86380 86390 1
518386 99518386 1001 86380 86390 1
519002 99519002 1001 86380 86390 1
519633 99519633 1001 86380 86390 1
519484 99519484 1001 86380 86390 1
519449 99519449 1001 86380 86390 1
519439 99519439 1001 86380 86390 1
519201 99519201 1001 86380 86390 1
519840 99519840 1001 86380 86390 1
520640 99520640 1001 86380 86390 1
520453 99520453 1001 86380 86390 1
520305 99520305 1001 86380 86390 1
520398 99520398 1001 86380 86390 1
520238 99520238 1001 86380 86390 1
520218 99520218 1001 86380 86390 1
520102 99520102 1001 86380 86390 1
520673 99520673 1001 86380 86390 1
520764 99520764 1001 86380 86390 1
521288 99521288 1001 86380 86390 1
521146 99521146 1001 86380 86390 1
521213 99521213 1001 86380 86390 1
521002 99521002 1001 86380 86390 1
521018 99521018 1001 86380 86390 1
521583 99521583 1001 86380 86390 1
521472 99521472 1001 86380 86390 1
522211 99522211 1001 86380 86390 1
522016 99522016 1001 86380 86390 1
521723 99521723 1001 86380 86390 1
521822 99521822 1001 86380 86390 1
521747 99521747 1001 86380 86390 1
522327 99522327 1001 86380 86390 1
522757 99522757 1001 86380 86390 1
522563 99522563 1001 86380 86390 1
522499 99522499 1001 86380 86390 1
522620 99522620 1001 86380 86390 1
523184 99523184 1001 86380 86390 1
523884 99523884 1001 86380 86390 1
523769 99523769 1001 86380 86390 1
523691 99523691 1001 86380 86390 1
523738 99523738 1001 86380 86390 1
523481 99523481 1001 86380 86390 1
523523 99523523 1001 86380 86390 1
523420 99523420 1001 86380 86390 1
523973 99523973 1001 86380 86390 1
524066 99524066 1001 86380 86390 1
524015 99524015 1001 86380 86390 1
524578 99524578 1001 86380 86390 1
524722 99524722 1001 86380 86390 1
524621 99524621 1001 86380 86390 1
524461 99524461 1001 86380 86390 1
524385 99524385 1001 86380 86390 1
524498 99524498 1001 86380 86390 1
524184 99524184 1001 86380 86390 1
525345 99525345 1001 86380 86390 1
525255 99525255 1001 86380 86390 1
525010 99525010 1001 86380 86390 1
525638 99525638 1001 86380 86390 1
525943 99525943 1001 86380 86390 1
527146 99527146 1001 86380 86390 1
527124 99527124 1001 86380 86390 1
527067 99527067 1001 86380 86390 1
526999 99526999 1001 86380 86390 1
526772 99526772 1001 86380 86390 1
526815 99526815 1001 86380 86390 1
526751 99526751 1001 86380 86390 1
526764 99526764 1001 86380 86390 1
526688 99526688 1001 86380 86390 1
526780 99526780 1001 86380 86390 1
527257 99527257 1001 86380 86390 1
527949 99527949 1001 86380 86390 1
527818 99527818 1001 86380 86390 1
527797 99527797 1001 86380 86390 1
527495 99527495 1001 86380 86390 1
527525 99527525 1001 86380 86390 1
527590 99527590 1001 86380 86390 1
528085 99528085 1001 86380 86390 1
528875 99528875 1001 86380 86390 1
528888 99528888 1001 86380 86390 1
528518 99528518 1001 86380 86390 1
528479 99528479 1001 86380 86390 1
528298 99528298 1001 86380 86390 1
528313 99528313 1001 86380 86390 1
528327 99528327 1001 86380 86390 1
528354 99528354 1001 86380 86390 1
528380 99528380 1001 86380 86390 1
528982 99528982 1001 86380 86390 1
529590 99529590 1001 86380 86390 1
529474 99529474 1001 86380 86390 1
529277 99529277 1001 86380 86390 1
529252 99529252 1001 86380 86390 1
529247 99529247 1001 86380 86390 1
530452 99530452 1001 86380 86390 1
530389 99530389 1001 86380 86390 1
530242 99530242 1001 86380 86390 1
530011 99530011 1001 86380 86390 1
529964 99529964 1001 86380 86390 1
529951 99529951 1001 86380 86390 1
530005 99530005 1001 86380 86390 1
530061 99530061 1001 86380 86390 1
530747 99530747 1001 86380 86390 1
531115 99531115 1001 86380 86390 1
531053 99531053 1001 86380 86390 1
530940 99530940 1001 86380 86390 1
530819 99530819 1001 86380 86390 1
531390 99531390 1001 86380 86390 1
531443 99531443 1001 86380 86390 1
531456 99531456 1001 86380 86390 1
531550 99531550 1001 86380 86390 1
532204 99532204 1001 86380 86390 1
531741 99531741 1001 86380 86390 1
531778 99531778 1001 86380 86390 1
532766 99532766 1001 86380 86390 1
532728 99532728 1001 86380 86390 1
532510 99532510 1001 86380 86390 1
533224 99533224 1001 86380 86390 1
533127 99533127 1001 86380 86390 1
533194 99533194 1001 86380 86390 1
533476 99533476 1001 86380 86390 1
533283 99533283 1001 86380 86390 1
533361 99533361 1001 86380 86390 1
533275 99533275 1001 86380 86390 1
533985 99533985 1001 86380 86390 1
534003 99534003 1001 86380 86390 1
534031 99534031 1001 86380 86390 1
534572 99534572 1001 86380 86390 1
534702 99534702 1001 86380 86390 1
534691 99534691 1001 86380 86390 1
535450 99535450 1001 86380 86390 1
535147 99535147 1001 86380 86390 1
535008 99535008 1001 86380 86390 1
535051 99535051 1001 86380 86390 1
536158 99536158 1001 86380 86390 1
536126 99536126 1001 86380 86390 1
535756 99535756 1001 86380 86390 1
535716 99535716 1001 86380 86390 1
536498 99536498 1001 86380 86390 1
536382 99536382 1001 86380 86390 1
537061 99537061 1001 86380 86390 1
537023 99537023 1001 86380 86390 1
536817 99536817 1001 86380 86390 1
536562 99536562 1001 86380 86390 1
537952 99537952 1001 86380 86390 1
537809 99537809 1001 86380 86390 1
537719 99537719 1001 86380 86390 1
537401 99537401 1001 86380 86390 1
537506 99537506 1001 86380 86390 1
538148 99538148 1001 86380 86390 1
538699 99538699 1001 86380 86390 1
538431 99538431 1001 86380 86390 1
538548 99538548 1001 86380 86390 1
538587 99538587 1001 86380 86390 1
538238 99538238 1001 86380 86390 1
538227 99538227 1001 86380 86390 1
538973 99538973 1001 86380 86390 1
538927 99538927 1001 86380 86390 1
539463 99539463 1001 86380 86390 1
539600 99539600 1001 86380 86390 1
539370 99539370 1001 86380 86390 1
539167 99539167 1001 86380 86390 1
539198 99539198 1001 86380 86390 1
539832 99539832 1001 86380 86390 1
539665 99539665 1001 86380 86390 1
539679 99539679 1001 86380 86390 1
539746 99539746 1001 86380 86390 1
540332 99540332 1001 86380 86390 1
540222 99540222 1001 86380 86390 1
540146 99540146 1001 86380 86390 1
540221 99540221 1001 86380 86390 1
539982 99539982 1001 86380 86390 1
541279 99541279 1001 86380 86390 1
540701 99540701 1001 86380 86390 1
540689 99540689 1001 86380 86390 1
540721 99540721 1001 86380 86390 1
541438 99541438 1001 86380 86390 1
541428 99541428 1001 86380 86390 1
542091 99542091 1001 86380 86390 1
541917 99541917 1001 86380 86390 1
542025 99542025 1001 86380 86390 1
541513 99541513 1001 86380 86390 1
542182 99542182 1001 86380 86390 1
542279 99542279 1001 86380 86390 1
542770 99542770 1001 86380 86390 1
542378 99542378 1001 86380 86390 1
542373 99542373 1001 86380 86390 1
543054 99543054 1001 86380 86390 1
543307 99543307 1001 86380 86390 1
543284 99543284 1001 86380 86390 1
543155 99543155 1001 86380 86390 1
543221 99543221 1001 86380 86390 1
543222 99543222 1001 86380 86390 1
543326 99543326 1001 86380 86390 1
543354 99543354 1001 86380 86390 1
543173 99543173 1001 86380 86390 1
543778 99543778 1001 86380 86390 1
544515 99544515 1001 86380 86390 1
544057 99544057 1001 86380 86390 1
544163 99544163 1001 86380 86390 1
544634 99544634 1001 86380 86390 1
544664 99544664 1001 86380 86390 1
544605 99544605 1001 86380 86390 1
408254 385 1001 74820 75477 1
400064 99400064 1001 86380 86390 1
400568 99400568 1001 86380 86390 1
400698 99400698 1001 86380 86390 1
401074 99401074 1001 86380 86390 1
402641 99402641 1001 86380 86390 1
403356 99403356 1001 86380 86390 1
403668 99403668 1001 86380 86390 1
404181 99404181 1001 86380 86390 1
404291 99404291 1001 86380 86390 1
404557 99404557 1001 86380 86390 1
404508 99404508 1001 86380 86390 1
404899 99404899 1001 86380 86390 1
404924 99404924 1001 86380 86390 1
405280 99405280 1001 86380 86390 1
405265 99405265 1001 86380 86390 1
405469 99405469 1001 86380 86390 1
406068 99406068 1001 86380 86390 1
406105 99406105 1001 86380 86390 1
406380 99406380 1001 86380 86390 1
406313 99406313 1001 86380 86390 1
406418 99406418 1001 86380 86390 1
406666 99406666 1001 86380 86390 1
407752 99407752 1001 86380 86390 1
408105 99408105 1001 86380 86390 1
408361 99408361 1001 86380 86390 1
409505 99409505 1001 86380 86390 1
409638 99409638 1001 86380 86390 1
409822 99409822 1001 86380 86390 1
410161 99410161 1001 86380 86390 1
410460 99410460 1001 86380 86390 1
410473 99410473 1001 86380 86390 1
410905 99410905 1001 86380 86390 1
411543 99411543 1001 86380 86390 1
411954 99411954 1001 86380 86390 1
411958 99411958 1001 86380 86390 1
412278 99412278 1001 86380 86390 1
412389 99412389 1001 86380 86390 1
413983 99413983 1001 86380 86390 1
414951 99414951 1001 86380 86390 1
415008 99415008 1001 86380 86390 1
415153 99415153 1001 86380 86390 1
415306 99415306 1001 86380 86390 1
414236 99414236 1001 86380 86390 1
414133 99414133 1001 86380 86390 1
415644 99415644 1001 86380 86390 1
415500 99415500 1001 86380 86390 1
415626 99415626 1001 86380 86390 1
415453 99415453 1001 86380 86390 1
416672 99416672 1001 86380 86390 1
416678 99416678 1001 86380 86390 1
416769 99416769 1001 86380 86390 1
415940 99415940 1001 86380 86390 1
415728 99415728 1001 86380 86390 1
417470 99417470 1001 86380 86390 1
417516 99417516 1001 86380 86390 1
418599 99418599 1001 86380 86390 1
418443 99418443 1001 86380 86390 1
418052 99418052 1001 86380 86390 1
417873 99417873 1001 86380 86390 1
417762 99417762 1001 86380 86390 1
419157 99419157 1001 86380 86390 1
418987 99418987 1001 86380 86390 1
419063 99419063 1001 86380 86390 1
420184 99420184 1001 86380 86390 1
419919 99419919 1001 86380 86390 1
420015 99420015 1001 86380 86390 1
419348 99419348 1001 86380 86390 1
419368 99419368 1001 86380 86390 1
420779 99420779 1001 86380 86390 1
421767 99421767 1001 86380 86390 1
421348 99421348 1001 86380 86390 1
421511 99421511 1001 86380 86390 1
421380 99421380 1001 86380 86390 1
420859 99420859 1001 86380 86390 1
422162 99422162 1001 86380 86390 1
423340 99423340 1001 86380 86390 1
422960 99422960 1001 86380 86390 1
423269 99423269 1001 86380 86390 1
423122 99423122 1001 86380 86390 1
422882 99422882 1001 86380 86390 1
422887 99422887 1001 86380 86390 1
422612 99422612 1001 86380 86390 1
422583 99422583 1001 86380 86390 1
422897 99422897 1001 86380 86390 1
423800 99423800 1001 86380 86390 1
424103 99424103 1001 86380 86390 1
425102 99425102 1001 86380 86390 1
424707 99424707 1001 86380 86390 1
424863 99424863 1001 86380 86390 1
424418 99424418 1001 86380 86390 1
424381 99424381 1001 86380 86390 1
425592 99425592 1001 86380 86390 1
425823 99425823 1001 86380 86390 1
426743 99426743 1001 86380 86390 1
426993 99426993 1001 86380 86390 1
426806 99426806 1001 86380 86390 1
426376 99426376 1001 86380 86390 1
426397 99426397 1001 86380 86390 1
426638 99426638 1001 86380 86390 1
426103 99426103 1001 86380 86390 1
427439 99427439 1001 86380 86390 1
427329 99427329 1001 86380 86390 1
427341 99427341 1001 86380 86390 1
428525 99428525 1001 86380 86390 1
428356 99428356 1001 86380 86390 1
428600 99428600 1001 86380 86390 1
427925 99427925 1001 86380 86390 1
427953 99427953 1001 86380 86390 1
428098 99428098 1001 86380 86390 1
428154 99428154 1001 86380 86390 1
428253 99428253 1001 86380 86390 1
427875 99427875 1001 86380 86390 1
428929 99428929 1001 86380 86390 1
428934 99428934 1001 86380 86390 1
429987 99429987 1001 86380 86390 1
430375 99430375 1001 86380 86390 1
429790 99429790 1001 86380 86390 1
429844 99429844 1001 86380 86390 1
429369 99429369 1001 86380 86390 1
430798 99430798 1001 86380 86390 1
431450 99431450 1001 86380 86390 1
431394 99431394 1001 86380 86390 1
430871 99430871 1001 86380 86390 1
432417 99432417 1001 86380 86390 1
432256 99432256 1001 86380 86390 1
432938 99432938 1001 86380 86390 1
433133 99433133 1001 86380 86390 1
432498 99432498 1001 86380 86390 1
435315 99435315 1001 86380 86390 1
434597 99434597 1001 86380 86390 1
434914 99434914 1001 86380 86390 1
434367 99434367 1001 86380 86390 1
435787 99435787 1001 86380 86390 1
435870 99435870 1001 86380 86390 1
436759 99436759 1001 86380 86390 1
437138 99437138 1001 86380 86390 1
436596 99436596 1001 86380 86390 1
436480 99436480 1001 86380 86390 1
436314 99436314 1001 86380 86390 1
436244 99436244 1001 86380 86390 1
436306 99436306 1001 86380 86390 1
437300 99437300 1001 86380 86390 1
300085 99300085 1001 86380 86390 1
437194 99437194 1001 86380 86390 1
437206 99437206 1001 86380 86390 1
300692 99300692 1001 86380 86390 1
300440 99300440 1001 86380 86390 1
300160 99300160 1001 86380 86390 1
300274 99300274 1001 86380 86390 1
300738 99300738 1001 86380 86390 1
300729 99300729 1001 86380 86390 1
300851 99300851 1001 86380 86390 1
301178 99301178 1001 86380 86390 1
301346 99301346 1001 86380 86390 1
301093 99301093 1001 86380 86390 1
300990 99300990 1001 86380 86390 1
302200 99302200 1001 86380 86390 1
301980 99301980 1001 86380 86390 1
301770 99301770 1001 86380 86390 1
302432 99302432 1001 86380 86390 1
302552 99302552 1001 86380 86390 1
302388 99302388 1001 86380 86390 1
302965 99302965 1001 86380 86390 1
302888 99302888 1001 86380 86390 1
302715 99302715 1001 86380 86390 1
302690 99302690 1001 86380 86390 1
302640 99302640 1001 86380 86390 1
303229 99303229 1001 86380 86390 1
303344 99303344 1001 86380 86390 1
304026 99304026 1001 86380 86390 1
303637 99303637 1001 86380 86390 1
303528 99303528 1001 86380 86390 1
303545 99303545 1001 86380 86390 1
303487 99303487 1001 86380 86390 1
304721 99304721 1001 86380 86390 1
304688 99304688 1001 86380 86390 1
304806 99304806 1001 86380 86390 1
304627 99304627 1001 86380 86390 1
304299 99304299 1001 86380 86390 1
304887 99304887 1001 86380 86390 1
305592 99305592 1001 86380 86390 1
305398 99305398 1001 86380 86390 1
305265 99305265 1001 86380 86390 1
305270 99305270 1001 86380 86390 1
500574 99500574 1001 86380 86390 1
500497 99500497 1001 86380 86390 1
500224 99500224 1001 86380 86390 1
500370 99500370 1001 86380 86390 1
500204 99500204 1001 86380 86390 1
500940 99500940 1001 86380 86390 1
501543 99501543 1001 86380 86390 1
501213 99501213 1001 86380 86390 1
501714 99501714 1001 86380 86390 1
502603 99502603 1001 86380 86390 1
502629 99502629 1001 86380 86390 1
503291 99503291 1001 86380 86390 1
503013 99503013 1001 86380 86390 1
503303 99503303 1001 86380 86390 1
503434 99503434 1001 86380 86390 1
503384 99503384 1001 86380 86390 1
503388 99503388 1001 86380 86390 1
503415 99503415 1001 86380 86390 1
503443 99503443 1001 86380 86390 1
503809 99503809 1001 86380 86390 1
503773 99503773 1001 86380 86390 1
503682 99503682 1001 86380 86390 1
504135 99504135 1001 86380 86390 1
504788 99504788 1001 86380 86390 1
504853 99504853 1001 86380 86390 1
504538 99504538 1001 86380 86390 1
505020 99505020 1001 86380 86390 1
505142 99505142 1001 86380 86390 1
505659 99505659 1001 86380 86390 1
505704 99505704 1001 86380 86390 1
505449 99505449 1001 86380 86390 1
505530 99505530 1001 86380 86390 1
505420 99505420 1001 86380 86390 1
505195 99505195 1001 86380 86390 1
505866 99505866 1001 86380 86390 1
505790 99505790 1001 86380 86390 1
506332 99506332 1001 86380 86390 1
506323 99506323 1001 86380 86390 1
506026 99506026 1001 86380 86390 1
506000 99506000 1001 86380 86390 1
507296 99507296 1001 86380 86390 1
507271 99507271 1001 86380 86390 1
507356 99507356 1001 86380 86390 1
507098 99507098 1001 86380 86390 1
507459 99507459 1001 86380 86390 1
507591 99507591 1001 86380 86390 1
507503 99507503 1001 86380 86390 1
508007 99508007 1001 86380 86390 1
507971 99507971 1001 86380 86390 1
507883 99507883 1001 86380 86390 1
507774 99507774 1001 86380 86390 1
507820 99507820 1001 86380 86390 1
508310 99508310 1001 86380 86390 1
508285 99508285 1001 86380 86390 1
508414 99508414 1001 86380 86390 1
508316 99508316 1001 86380 86390 1
508884 99508884 1001 86380 86390 1
508944 99508944 1001 86380 86390 1
508740 99508740 1001 86380 86390 1
508783 99508783 1001 86380 86390 1
509100 99509100 1001 86380 86390 1
509839 99509839 1001 86380 86390 1
509888 99509888 1001 86380 86390 1
509892 99509892 1001 86380 86390 1
509512 99509512 1001 86380 86390 1
509440 99509440 1001 86380 86390 1
510588 99510588 1001 86380 86390 1
510157 99510157 1001 86380 86390 1
511368 99511368 1001 86380 86390 1
511370 99511370 1001 86380 86390 1
511192 99511192 1001 86380 86390 1
511168 99511168 1001 86380 86390 1
511213 99511213 1001 86380 86390 1
511118 99511118 1001 86380 86390 1
512354 99512354 1001 86380 86390 1
512207 99512207 1001 86380 86390 1
512052 99512052 1001 86380 86390 1
512055 99512055 1001 86380 86390 1
511878 99511878 1001 86380 86390 1
512910 99512910 1001 86380 86390 1
512796 99512796 1001 86380 86390 1
512836 99512836 1001 86380 86390 1
512918 99512918 1001 86380 86390 1
512867 99512867 1001 86380 86390 1
512920 99512920 1001 86380 86390 1
512721 99512721 1001 86380 86390 1
513396 99513396 1001 86380 86390 1
514006 99514006 1001 86380 86390 1
513883 99513883 1001 86380 86390 1
513736 99513736 1001 86380 86390 1
513662 99513662 1001 86380 86390 1
513437 99513437 1001 86380 86390 1
513468 99513468 1001 86380 86390 1
513572 99513572 1001 86380 86390 1
514144 99514144 1001 86380 86390 1
514209 99514209 1001 86380 86390 1
514093 99514093 1001 86380 86390 1
514136 99514136 1001 86380 86390 1
514844 99514844 1001 86380 86390 1
514565 99514565 1001 86380 86390 1
515067 99515067 1001 86380 86390 1
515875 99515875 1001 86380 86390 1
515881 99515881 1001 86380 86390 1
515843 99515843 1001 86380 86390 1
516459 99516459 1001 86380 86390 1
516378 99516378 1001 86380 86390 1
516226 99516226 1001 86380 86390 1
516184 99516184 1001 86380 86390 1
517299 99517299 1001 86380 86390 1
517133 99517133 1001 86380 86390 1
517276 99517276 1001 86380 86390 1
517292 99517292 1001 86380 86390 1
516897 99516897 1001 86380 86390 1
518057 99518057 1001 86380 86390 1
517840 99517840 1001 86380 86390 1
517855 99517855 1001 86380 86390 1
517642 99517642 1001 86380 86390 1
518335 99518335 1001 86380 86390 1
518866 99518866 1001 86380 86390 1
518674 99518674 1001 86380 86390 1
519766 99519766 1001 86380 86390 1
519807 99519807 1001 86380 86390 1
519432 99519432 1001 86380 86390 1
520006 99520006 1001 86380 86390 1
519893 99519893 1001 86380 86390 1
519906 99519906 1001 86380 86390 1
519946 99519946 1001 86380 86390 1
519985 99519985 1001 86380 86390 1
520459 99520459 1001 86380 86390 1
520362 99520362 1001 86380 86390 1
520340 99520340 1001 86380 86390 1
520190 99520190 1001 86380 86390 1
520831 99520831 1001 86380 86390 1
520702 99520702 1001 86380 86390 1
520767 99520767 1001 86380 86390 1
520769 99520769 1001 86380 86390 1
520746 99520746 1001 86380 86390 1
520829 99520829 1001 86380 86390 1
521392 99521392 1001 86380 86390 1
521422 99521422 1001 86380 86390 1
521133 99521133 1001 86380 86390 1
521239 99521239 1001 86380 86390 1
521165 99521165 1001 86380 86390 1
521476 99521476 1001 86380 86390 1
521600 99521600 1001 86380 86390 1
522230 99522230 1001 86380 86390 1
522101 99522101 1001 86380 86390 1
522102 99522102 1001 86380 86390 1
521959 99521959 1001 86380 86390 1
522081 99522081 1001 86380 86390 1
522460 99522460 1001 86380 86390 1
522936 99522936 1001 86380 86390 1
522582 99522582 1001 86380 86390 1
523294 99523294 1001 86380 86390 1
523747 99523747 1001 86380 86390 1
523572 99523572 1001 86380 86390 1
523423 99523423 1001 86380 86390 1
523361 99523361 1001 86380 86390 1
523993 99523993 1001 86380 86390 1
524669 99524669 1001 86380 86390 1
524689 99524689 1001 86380 86390 1
524441 99524441 1001 86380 86390 1
524509 99524509 1001 86380 86390 1
524930 99524930 1001 86380 86390 1
525469 99525469 1001 86380 86390 1
525484 99525484 1001 86380 86390 1
525343 99525343 1001 86380 86390 1
525752 99525752 1001 86380 86390 1
526394 99526394 1001 86380 86390 1
526300 99526300 1001 86380 86390 1
525987 99525987 1001 86380 86390 1
526589 99526589 1001 86380 86390 1
526595 99526595 1001 86380 86390 1
526522 99526522 1001 86380 86390 1
527083 99527083 1001 86380 86390 1
527149 99527149 1001 86380 86390 1
527127 99527127 1001 86380 86390 1
527244 99527244 1001 86380 86390 1
526950 99526950 1001 86380 86390 1
526668 99526668 1001 86380 86390 1
526687 99526687 1001 86380 86390 1
526726 99526726 1001 86380 86390 1
527342 99527342 1001 86380 86390 1
527318 99527318 1001 86380 86390 1
527968 99527968 1001 86380 86390 1
527598 99527598 1001 86380 86390 1
527643 99527643 1001 86380 86390 1
528625 99528625 1001 86380 86390 1
528336 99528336 1001 86380 86390 1
530517 99530517 1001 86380 86390 1
530440 99530440 1001 86380 86390 1
530273 99530273 1001 86380 86390 1
530202 99530202 1001 86380 86390 1
530702 99530702 1001 86380 86390 1
530677 99530677 1001 86380 86390 1
531207 99531207 1001 86380 86390 1
531364 99531364 1001 86380 86390 1
531136 99531136 1001 86380 86390 1
531051 99531051 1001 86380 86390 1
530897 99530897 1001 86380 86390 1
531441 99531441 1001 86380 86390 1
531477 99531477 1001 86380 86390 1
531708 99531708 1001 86380 86390 1
531722 99531722 1001 86380 86390 1
531658 99531658 1001 86380 86390 1
532377 99532377 1001 86380 86390 1
532327 99532327 1001 86380 86390 1
532921 99532921 1001 86380 86390 1
532780 99532780 1001 86380 86390 1
532432 99532432 1001 86380 86390 1
533822 99533822 1001 86380 86390 1
533748 99533748 1001 86380 86390 1
533701 99533701 1001 86380 86390 1
533793 99533793 1001 86380 86390 1
533473 99533473 1001 86380 86390 1
533447 99533447 1001 86380 86390 1
533386 99533386 1001 86380 86390 1
533998 99533998 1001 86380 86390 1
533869 99533869 1001 86380 86390 1
534001 99534001 1001 86380 86390 1
533983 99533983 1001 86380 86390 1
534568 99534568 1001 86380 86390 1
534492 99534492 1001 86380 86390 1
534465 99534465 1001 86380 86390 1
534311 99534311 1001 86380 86390 1
534108 99534108 1001 86380 86390 1
534707 99534707 1001 86380 86390 1
534739 99534739 1001 86380 86390 1
535311 99535311 1001 86380 86390 1
535139 99535139 1001 86380 86390 1
535114 99535114 1001 86380 86390 1
535212 99535212 1001 86380 86390 1
535561 99535561 1001 86380 86390 1
536319 99536319 1001 86380 86390 1
535954 99535954 1001 86380 86390 1
535933 99535933 1001 86380 86390 1
535820 99535820 1001 86380 86390 1
535759 99535759 1001 86380 86390 1
535760 99535760 1001 86380 86390 1
535894 99535894 1001 86380 86390 1
536360 99536360 1001 86380 86390 1
536986 99536986 1001 86380 86390 1
537001 99537001 1001 86380 86390 1
537502 99537502 1001 86380 86390 1
537467 99537467 1001 86380 86390 1
538013 99538013 1001 86380 86390 1
538639 99538639 1001 86380 86390 1
538427 99538427 1001 86380 86390 1
538551 99538551 1001 86380 86390 1
538996 99538996 1001 86380 86390 1
538950 99538950 1001 86380 86390 1
538821 99538821 1001 86380 86390 1
539558 99539558 1001 86380 86390 1
539627 99539627 1001 86380 86390 1
539021 99539021 1001 86380 86390 1
539101 99539101 1001 86380 86390 1
539036 99539036 1001 86380 86390 1
539208 99539208 1001 86380 86390 1
539122 99539122 1001 86380 86390 1
540418 99540418 1001 86380 86390 1
540347 99540347 1001 86380 86390 1
540350 99540350 1001 86380 86390 1
540186 99540186 1001 86380 86390 1
540098 99540098 1001 86380 86390 1
540089 99540089 1001 86380 86390 1
539866 99539866 1001 86380 86390 1
540022 99540022 1001 86380 86390 1
539947 99539947 1001 86380 86390 1
540990 99540990 1001 86380 86390 1
540687 99540687 1001 86380 86390 1
540830 99540830 1001 86380 86390 1
540792 99540792 1001 86380 86390 1
540806 99540806 1001 86380 86390 1
540691 99540691 1001 86380 86390 1
541429 99541429 1001 86380 86390 1
541391 99541391 1001 86380 86390 1
541443 99541443 1001 86380 86390 1
541960 99541960 1001 86380 86390 1
541602 99541602 1001 86380 86390 1
542221 99542221 1001 86380 86390 1
542198 99542198 1001 86380 86390 1
542256 99542256 1001 86380 86390 1
542883 99542883 1001 86380 86390 1
542689 99542689 1001 86380 86390 1
542614 99542614 1001 86380 86390 1
542603 99542603 1001 86380 86390 1
542429 99542429 1001 86380 86390 1
542392 99542392 1001 86380 86390 1
542438 99542438 1001 86380 86390 1
543146 99543146 1001 86380 86390 1
543583 99543583 1001 86380 86390 1
543704 99543704 1001 86380 86390 1
543666 99543666 1001 86380 86390 1
543556 99543556 1001 86380 86390 1
543545 99543545 1001 86380 86390 1
543559 99543559 1001 86380 86390 1
543404 99543404 1001 86380 86390 1
543358 99543358 1001 86380 86390 1
543255 99543255 1001 86380 86390 1
543327 99543327 1001 86380 86390 1
543911 99543911 1001 86380 86390 1
544577 99544577 1001 86380 86390 1
544468 99544468 1001 86380 86390 1
544220 99544220 1001 86380 86390 1
544177 99544177 1001 86380 86390 1
544633 99544633 1001 86380 86390 1
544666 99544666 1001 86380 86390 1
503318 1119 1001 50750 51049 1
525488 904 1001 68773 69073 1
536740 615 1002 53172 64413 1
400471 99400471 1001 86380 86390 1
400817 99400817 1001 86380 86390 1
400873 99400873 1001 86380 86390 1
401189 99401189 1001 86380 86390 1
401618 99401618 1001 86380 86390 1
401796 99401796 1001 86380 86390 1
402062 99402062 1001 86380 86390 1
402196 99402196 1001 86380 86390 1
402493 99402493 1001 86380 86390 1
402737 99402737 1001 86380 86390 1
402936 99402936 1001 86380 86390 1
402972 99402972 1001 86380 86390 1
403254 99403254 1001 86380 86390 1
403272 99403272 1001 86380 86390 1
403622 99403622 1001 86380 86390 1
404527 99404527 1001 86380 86390 1
404539 99404539 1001 86380 86390 1
404606 99404606 1001 86380 86390 1
405117 99405117 1001 86380 86390 1
405440 99405440 1001 86380 86390 1
405694 99405694 1001 86380 86390 1
406816 99406816 1001 86380 86390 1
407439 99407439 1001 86380 86390 1
407422 99407422 1001 86380 86390 1
407952 99407952 1001 86380 86390 1
408076 99408076 1001 86380 86390 1
408136 99408136 1001 86380 86390 1
408241 99408241 1001 86380 86390 1
408604 99408604 1001 86380 86390 1
408883 99408883 1001 86380 86390 1
409102 99409102 1001 86380 86390 1
409252 99409252 1001 86380 86390 1
409537 99409537 1001 86380 86390 1
409525 99409525 1001 86380 86390 1
409646 99409646 1001 86380 86390 1
409899 99409899 1001 86380 86390 1
410057 99410057 1001 86380 86390 1
410263 99410263 1001 86380 86390 1
410490 99410490 1001 86380 86390 1
410638 99410638 1001 86380 86390 1
410818 99410818 1001 86380 86390 1
411323 99411323 1001 86380 86390 1
411611 99411611 1001 86380 86390 1
411846 99411846 1001 86380 86390 1
411797 99411797 1001 86380 86390 1
412170 99412170 1001 86380 86390 1
412392 99412392 1001 86380 86390 1
412341 99412341 1001 86380 86390 1
413374 99413374 1001 86380 86390 1
412981 99412981 1001 86380 86390 1
413175 99413175 1001 86380 86390 1
412662 99412662 1001 86380 86390 1
412645 99412645 1001 86380 86390 1
412710 99412710 1001 86380 86390 1
413994 99413994 1001 86380 86390 1
413712 99413712 1001 86380 86390 1
415190 99415190 1001 86380 86390 1
415109 99415109 1001 86380 86390 1
414582 99414582 1001 86380 86390 1
414529 99414529 1001 86380 86390 1
414922 99414922 1001 86380 86390 1
416943 99416943 1001 86380 86390 1
416849 99416849 1001 86380 86390 1
416458 99416458 1001 86380 86390 1
416085 99416085 1001 86380 86390 1
415865 99415865 1001 86380 86390 1
415792 99415792 1001 86380 86390 1
417347 99417347 1001 86380 86390 1
417043 99417043 1001 86380 86390 1
418628 99418628 1001 86380 86390 1
418039 99418039 1001 86380 86390 1
417874 99417874 1001 86380 86390 1
418805 99418805 1001 86380 86390 1
419151 99419151 1001 86380 86390 1
420413 99420413 1001 86380 86390 1
420422 99420422 1001 86380 86390 1
420211 99420211 1001 86380 86390 1
420003 99420003 1001 86380 86390 1
419374 99419374 1001 86380 86390 1
419380 99419380 1001 86380 86390 1
419381 99419381 1001 86380 86390 1
419553 99419553 1001 86380 86390 1
420518 99420518 1001 86380 86390 1
420605 99420605 1001 86380 86390 1
421839 99421839 1001 86380 86390 1
421930 99421930 1001 86380 86390 1
421662 99421662 1001 86380 86390 1
421582 99421582 1001 86380 86390 1
420948 99420948 1001 86380 86390 1
422296 99422296 1001 86380 86390 1
423662 99423662 1001 86380 86390 1
423475 99423475 1001 86380 86390 1
422572 99422572 1001 86380 86390 1
422623 99422623 1001 86380 86390 1
422860 99422860 1001 86380 86390 1
425257 99425257 1001 86380 86390 1
425133 99425133 1001 86380 86390 1
424731 99424731 1001 86380 86390 1
424913 99424913 1001 86380 86390 1
425558 99425558 1001 86380 86390 1
426751 99426751 1001 86380 86390 1
426654 99426654 1001 86380 86390 1
427416 99427416 1001 86380 86390 1
427500 99427500 1001 86380 86390 1
427251 99427251 1001 86380 86390 1
427256 99427256 1001 86380 86390 1
428547 99428547 1001 86380 86390 1
428481 99428481 1001 86380 86390 1
428191 99428191 1001 86380 86390 1
428262 99428262 1001 86380 86390 1
428242 99428242 1001 86380 86390 1
428204 99428204 1001 86380 86390 1
428966 99428966 1001 86380 86390 1
428767 99428767 1001 86380 86390 1
430328 99430328 1001 86380 86390 1
430253 99430253 1001 86380 86390 1
430286 99430286 1001 86380 86390 1
430092 99430092 1001 86380 86390 1
429775 99429775 1001 86380 86390 1
429721 99429721 1001 86380 86390 1
429891 99429891 1001 86380 86390 1
429390 99429390 1001 86380 86390 1
429181 99429181 1001 86380 86390 1
430432 99430432 1001 86380 86390 1
431751 99431751 1001 86380 86390 1
431605 99431605 1001 86380 86390 1
431300 99431300 1001 86380 86390 1
431176 99431176 1001 86380 86390 1
430940 99430940 1001 86380 86390 1
431112 99431112 1001 86380 86390 1
433720 99433720 1001 86380 86390 1
433689 99433689 1001 86380 86390 1
433478 99433478 1001 86380 86390 1
432932 99432932 1001 86380 86390 1
432999 99432999 1001 86380 86390 1
432854 99432854 1001 86380 86390 1
432835 99432835 1001 86380 86390 1
432836 99432836 1001 86380 86390 1
434017 99434017 1001 86380 86390 1
433862 99433862 1001 86380 86390 1
435128 99435128 1001 86380 86390 1
435201 99435201 1001 86380 86390 1
434227 99434227 1001 86380 86390 1
434371 99434371 1001 86380 86390 1
434555 99434555 1001 86380 86390 1
434580 99434580 1001 86380 86390 1
435656 99435656 1001 86380 86390 1
437133 99437133 1001 86380 86390 1
436384 99436384 1001 86380 86390 1
436477 99436477 1001 86380 86390 1
436734 99436734 1001 86380 86390 1
436359 99436359 1001 86380 86390 1
436680 99436680 1001 86380 86390 1
436205 99436205 1001 86380 86390 1
436304 99436304 1001 86380 86390 1
437210 99437210 1001 86380 86390 1
300019 99300019 1001 86380 86390 1
300008 99300008 1001 86380 86390 1
300437 99300437 1001 86380 86390 1
300323 99300323 1001 86380 86390 1
300416 99300416 1001 86380 86390 1
300266 99300266 1001 86380 86390 1
300248 99300248 1001 86380 86390 1
300883 99300883 1001 86380 86390 1
301391 99301391 1001 86380 86390 1
301443 99301443 1001 86380 86390 1
301509 99301509 1001 86380 86390 1
301381 99301381 1001 86380 86390 1
301408 99301408 1001 86380 86390 1
301276 99301276 1001 86380 86390 1
301116 99301116 1001 86380 86390 1
301030 99301030 1001 86380 86390 1
301599 99301599 1001 86380 86390 1
301576 99301576 1001 86380 86390 1
302285 99302285 1001 86380 86390 1
302004 99302004 1001 86380 86390 1
301773 99301773 1001 86380 86390 1
301778 99301778 1001 86380 86390 1
302382 99302382 1001 86380 86390 1
302577 99302577 1001 86380 86390 1
303104 99303104 1001 86380 86390 1
303150 99303150 1001 86380 86390 1
303152 99303152 1001 86380 86390 1
302932 99302932 1001 86380 86390 1
302998 99302998 1001 86380 86390 1
302921 99302921 1001 86380 86390 1
302961 99302961 1001 86380 86390 1
302785 99302785 1001 86380 86390 1
302685 99302685 1001 86380 86390 1
303398 99303398 1001 86380 86390 1
303271 99303271 1001 86380 86390 1
303843 99303843 1001 86380 86390 1
303909 99303909 1001 86380 86390 1
303974 99303974 1001 86380 86390 1
303636 99303636 1001 86380 86390 1
303768 99303768 1001 86380 86390 1
303665 99303665 1001 86380 86390 1
303796 99303796 1001 86380 86390 1
303512 99303512 1001 86380 86390 1
303463 99303463 1001 86380 86390 1
304045 99304045 1001 86380 86390 1
304051 99304051 1001 86380 86390 1
304603 99304603 1001 86380 86390 1
304345 99304345 1001 86380 86390 1
305052 99305052 1001 86380 86390 1
304911 99304911 1001 86380 86390 1
305034 99305034 1001 86380 86390 1
305587 99305587 1001 86380 86390 1
305550 99305550 1001 86380 86390 1
305670 99305670 1001 86380 86390 1
305202 99305202 1001 86380 86390 1
500120 99500120 1001 86380 86390 1
500620 99500620 1001 86380 86390 1
500698 99500698 1001 86380 86390 1
500811 99500811 1001 86380 86390 1
500540 99500540 1001 86380 86390 1
500248 99500248 1001 86380 86390 1
500385 99500385 1001 86380 86390 1
500216 99500216 1001 86380 86390 1
501018 99501018 1001 86380 86390 1
500942 99500942 1001 86380 86390 1
501538 99501538 1001 86380 86390 1
501529 99501529 1001 86380 86390 1
501296 99501296 1001 86380 86390 1
501756 99501756 1001 86380 86390 1
501656 99501656 1001 86380 86390 1
501674 99501674 1001 86380 86390 1
502286 99502286 1001 86380 86390 1
502225 99502225 1001 86380 86390 1
502217 99502217 1001 86380 86390 1
501948 99501948 1001 86380 86390 1
502610 99502610 1001 86380 86390 1
502624 99502624 1001 86380 86390 1
503124 99503124 1001 86380 86390 1
503256 99503256 1001 86380 86390 1
503257 99503257 1001 86380 86390 1
503286 99503286 1001 86380 86390 1
502702 99502702 1001 86380 86390 1
502689 99502689 1001 86380 86390 1
503328 99503328 1001 86380 86390 1
502671 99502671 1001 86380 86390 1
503472 99503472 1001 86380 86390 1
503343 99503343 1001 86380 86390 1
503995 99503995 1001 86380 86390 1
503997 99503997 1001 86380 86390 1
503712 99503712 1001 86380 86390 1
503553 99503553 1001 86380 86390 1
504160 99504160 1001 86380 86390 1
504842 99504842 1001 86380 86390 1
504804 99504804 1001 86380 86390 1
504838 99504838 1001 86380 86390 1
504588 99504588 1001 86380 86390 1
504362 99504362 1001 86380 86390 1
504479 99504479 1001 86380 86390 1
505089 99505089 1001 86380 86390 1
505106 99505106 1001 86380 86390 1
505767 99505767 1001 86380 86390 1
505409 99505409 1001 86380 86390 1
505370 99505370 1001 86380 86390 1
505335 99505335 1001 86380 86390 1
505211 99505211 1001 86380 86390 1
505836 99505836 1001 86380 86390 1
506438 99506438 1001 86380 86390 1
506427 99506427 1001 86380 86390 1
506147 99506147 1001 86380 86390 1
506162 99506162 1001 86380 86390 1
506649 99506649 1001 86380 86390 1
506694 99506694 1001 86380 86390 1
507373 99507373 1001 86380 86390 1
507221 99507221 1001 86380 86390 1
507222 99507222 1001 86380 86390 1
507417 99507417 1001 86380 86390 1
507184 99507184 1001 86380 86390 1
507149 99507149 1001 86380 86390 1
506943 99506943 1001 86380 86390 1
506841 99506841 1001 86380 86390 1
507471 99507471 1001 86380 86390 1
507451 99507451 1001 86380 86390 1
507491 99507491 1001 86380 86390 1
507556 99507556 1001 86380 86390 1
508163 99508163 1001 86380 86390 1
508101 99508101 1001 86380 86390 1
508234 99508234 1001 86380 86390 1
508023 99508023 1001 86380 86390 1
507986 99507986 1001 86380 86390 1
507815 99507815 1001 86380 86390 1
508430 99508430 1001 86380 86390 1
508444 99508444 1001 86380 86390 1
508927 99508927 1001 86380 86390 1
508982 99508982 1001 86380 86390 1
508907 99508907 1001 86380 86390 1
508818 99508818 1001 86380 86390 1
508768 99508768 1001 86380 86390 1
508826 99508826 1001 86380 86390 1
508480 99508480 1001 86380 86390 1
508535 99508535 1001 86380 86390 1
508569 99508569 1001 86380 86390 1
509087 99509087 1001 86380 86390 1
509193 99509193 1001 86380 86390 1
509785 99509785 1001 86380 86390 1
509801 99509801 1001 86380 86390 1
509741 99509741 1001 86380 86390 1
509797 99509797 1001 86380 86390 1
509592 99509592 1001 86380 86390 1
509627 99509627 1001 86380 86390 1
509361 99509361 1001 86380 86390 1
509401 99509401 1001 86380 86390 1
509456 99509456 1001 86380 86390 1
509937 99509937 1001 86380 86390 1
509943 99509943 1001 86380 86390 1
510678 99510678 1001 86380 86390 1
511507 99511507 1001 86380 86390 1
511366 99511366 1001 86380 86390 1
511222 99511222 1001 86380 86390 1
511302 99511302 1001 86380 86390 1
511251 99511251 1001 86380 86390 1
511030 99511030 1001 86380 86390 1
511570 99511570 1001 86380 86390 1
511587 99511587 1001 86380 86390 1
512199 99512199 1001 86380 86390 1
512173 99512173 1001 86380 86390 1
512171 99512171 1001 86380 86390 1
511976 99511976 1001 86380 86390 1
511913 99511913 1001 86380 86390 1
511904 99511904 1001 86380 86390 1
511944 99511944 1001 86380 86390 1
511898 99511898 1001 86380 86390 1
512441 99512441 1001 86380 86390 1
512456 99512456 1001 86380 86390 1
512447 99512447 1001 86380 86390 1
513047 99513047 1001 86380 86390 1
512706 99512706 1001 86380 86390 1
513361 99513361 1001 86380 86390 1
513310 99513310 1001 86380 86390 1
513368 99513368 1001 86380 86390 1
513967 99513967 1001 86380 86390 1
513931 99513931 1001 86380 86390 1
513582 99513582 1001 86380 86390 1
513469 99513469 1001 86380 86390 1
514107 99514107 1001 86380 86390 1
514636 99514636 1001 86380 86390 1
514546 99514546 1001 86380 86390 1
514625 99514625 1001 86380 86390 1
514638 99514638 1001 86380 86390 1
514291 99514291 1001 86380 86390 1
515018 99515018 1001 86380 86390 1
514980 99514980 1001 86380 86390 1
515570 99515570 1001 86380 86390 1
515612 99515612 1001 86380 86390 1
515551 99515551 1001 86380 86390 1
515319 99515319 1001 86380 86390 1
515153 99515153 1001 86380 86390 1
515268 99515268 1001 86380 86390 1
515719 99515719 1001 86380 86390 1
515836 99515836 1001 86380 86390 1
515687 99515687 1001 86380 86390 1
516164 99516164 1001 86380 86390 1
516026 99516026 1001 86380 86390 1
516612 99516612 1001 86380 86390 1
516535 99516535 1001 86380 86390 1
516522 99516522 1001 86380 86390 1
517297 99517297 1001 86380 86390 1
517271 99517271 1001 86380 86390 1
516960 99516960 1001 86380 86390 1
517038 99517038 1001 86380 86390 1
516870 99516870 1001 86380 86390 1
516723 99516723 1001 86380 86390 1
516920 99516920 1001 86380 86390 1
517457 99517457 1001 86380 86390 1
517842 99517842 1001 86380 86390 1
517670 99517670 1001 86380 86390 1
517669 99517669 1001 86380 86390 1
518833 99518833 1001 86380 86390 1
518821 99518821 1001 86380 86390 1
518889 99518889 1001 86380 86390 1
518941 99518941 1001 86380 86390 1
518801 99518801 1001 86380 86390 1
518689 99518689 1001 86380 86390 1
518385 99518385 1001 86380 86390 1
518573 99518573 1001 86380 86390 1
519164 99519164 1001 86380 86390 1
519100 99519100 1001 86380 86390 1
519614 99519614 1001 86380 86390 1
519532 99519532 1001 86380 86390 1
519486 99519486 1001 86380 86390 1
519222 99519222 1001 86380 86390 1
519287 99519287 1001 86380 86390 1
519945 99519945 1001 86380 86390 1
520010 99520010 1001 86380 86390 1
519871 99519871 1001 86380 86390 1
520392 99520392 1001 86380 86390 1
520020 99520020 1001 86380 86390 1
520689 99520689 1001 86380 86390 1
520941 99520941 1001 86380 86390 1
521051 99521051 1001 86380 86390 1
521599 99521599 1001 86380 86390 1
522170 99522170 1001 86380 86390 1
522240 99522240 1001 86380 86390 1
522074 99522074 1001 86380 86390 1
522038 99522038 1001 86380 86390 1
521882 99521882 1001 86380 86390 1
521844 99521844 1001 86380 86390 1
522319 99522319 1001 86380 86390 1
523046 99523046 1001 86380 86390 1
523024 99523024 1001 86380 86390 1
522854 99522854 1001 86380 86390 1
523168 99523168 1001 86380 86390 1
523213 99523213 1001 86380 86390 1
523318 99523318 1001 86380 86390 1
523832 99523832 1001 86380 86390 1
523783 99523783 1001 86380 86390 1
523704 99523704 1001 86380 86390 1
523539 99523539 1001 86380 86390 1
523657 99523657 1001 86380 86390 1
523446 99523446 1001 86380 86390 1
523459 99523459 1001 86380 86390 1
523400 99523400 1001 86380 86390 1
524762 99524762 1001 86380 86390 1
524601 99524601 1001 86380 86390 1
524431 99524431 1001 86380 86390 1
524536 99524536 1001 86380 86390 1
524197 99524197 1001 86380 86390 1
524790 99524790 1001 86380 86390 1
525495 99525495 1001 86380 86390 1
525431 99525431 1001 86380 86390 1
525318 99525318 1001 86380 86390 1
525070 99525070 1001 86380 86390 1
525729 99525729 1001 86380 86390 1
526271 99526271 1001 86380 86390 1
526235 99526235 1001 86380 86390 1
526343 99526343 1001 86380 86390 1
526183 99526183 1001 86380 86390 1
526112 99526112 1001 86380 86390 1
525935 99525935 1001 86380 86390 1
525849 99525849 1001 86380 86390 1
525982 99525982 1001 86380 86390 1
527121 99527121 1001 86380 86390 1
527180 99527180 1001 86380 86390 1
526938 99526938 1001 86380 86390 1
527290 99527290 1001 86380 86390 1
527398 99527398 1001 86380 86390 1
527308 99527308 1001 86380 86390 1
527946 99527946 1001 86380 86390 1
527979 99527979 1001 86380 86390 1
527813 99527813 1001 86380 86390 1
527648 99527648 1001 86380 86390 1
527630 99527630 1001 86380 86390 1
528081 99528081 1001 86380 86390 1
528239 99528239 1001 86380 86390 1
528807 99528807 1001 86380 86390 1
528848 99528848 1001 86380 86390 1
528682 99528682 1001 86380 86390 1
528359 99528359 1001 86380 86390 1
528387 99528387 1001 86380 86390 1
529727 99529727 1001 86380 86390 1
529672 99529672 1001 86380 86390 1
529716 99529716 1001 86380 86390 1
529471 99529471 1001 86380 86390 1
529290 99529290 1001 86380 86390 1
529217 99529217 1001 86380 86390 1
529897 99529897 1001 86380 86390 1
529822 99529822 1001 86380 86390 1
530329 99530329 1001 86380 86390 1
530317 99530317 1001 86380 86390 1
529999 99529999 1001 86380 86390 1
529987 99529987 1001 86380 86390 1
530117 99530117 1001 86380 86390 1
530657 99530657 1001 86380 86390 1
530754 99530754 1001 86380 86390 1
530653 99530653 1001 86380 86390 1
531266 99531266 1001 86380 86390 1
530954 99530954 1001 86380 86390 1
531935 99531935 1001 86380 86390 1
531907 99531907 1001 86380 86390 1
531729 99531729 1001 86380 86390 1
531629 99531629 1001 86380 86390 1
531593 99531593 1001 86380 86390 1
532226 99532226 1001 86380 86390 1
532998 99532998 1001 86380 86390 1
533025 99533025 1001 86380 86390 1
532819 99532819 1001 86380 86390 1
532742 99532742 1001 86380 86390 1
532612 99532612 1001 86380 86390 1
532549 99532549 1001 86380 86390 1
533211 99533211 1001 86380 86390 1
533140 99533140 1001 86380 86390 1
533222 99533222 1001 86380 86390 1
533464 99533464 1001 86380 86390 1
533559 99533559 1001 86380 86390 1
533535 99533535 1001 86380 86390 1
533239 99533239 1001 86380 86390 1
533421 99533421 1001 86380 86390 1
533978 99533978 1001 86380 86390 1
533954 99533954 1001 86380 86390 1
534516 99534516 1001 86380 86390 1
534443 99534443 1001 86380 86390 1
534158 99534158 1001 86380 86390 1
534811 99534811 1001 86380 86390 1
534721 99534721 1001 86380 86390 1
535420 99535420 1001 86380 86390 1
535444 99535444 1001 86380 86390 1
535216 99535216 1001 86380 86390 1
535534 99535534 1001 86380 86390 1
535512 99535512 1001 86380 86390 1
535516 99535516 1001 86380 86390 1
536298 99536298 1001 86380 86390 1
536164 99536164 1001 86380 86390 1
536168 99536168 1001 86380 86390 1
535939 99535939 1001 86380 86390 1
535773 99535773 1001 86380 86390 1
535877 99535877 1001 86380 86390 1
535761 99535761 1001 86380 86390 1
536363 99536363 1001 86380 86390 1
537089 99537089 1001 86380 86390 1
537054 99537054 1001 86380 86390 1
536919 99536919 1001 86380 86390 1
536935 99536935 1001 86380 86390 1
536759 99536759 1001 86380 86390 1
537490 99537490 1001 86380 86390 1
538056 99538056 1001 86380 86390 1
538177 99538177 1001 86380 86390 1
538100 99538100 1001 86380 86390 1
538778 99538778 1001 86380 86390 1
538668 99538668 1001 86380 86390 1
538773 99538773 1001 86380 86390 1
538313 99538313 1001 86380 86390 1
539248 99539248 1001 86380 86390 1
539171 99539171 1001 86380 86390 1
539817 99539817 1001 86380 86390 1
540378 99540378 1001 86380 86390 1
540341 99540341 1001 86380 86390 1
540291 99540291 1001 86380 86390 1
540373 99540373 1001 86380 86390 1
540402 99540402 1001 86380 86390 1
540211 99540211 1001 86380 86390 1
540217 99540217 1001 86380 86390 1
540128 99540128 1001 86380 86390 1
540668 99540668 1001 86380 86390 1
541113 99541113 1001 86380 86390 1
541122 99541122 1001 86380 86390 1
540894 99540894 1001 86380 86390 1
540815 99540815 1001 86380 86390 1
540740 99540740 1001 86380 86390 1
540823 99540823 1001 86380 86390 1
541415 99541415 1001 86380 86390 1
542066 99542066 1001 86380 86390 1
541838 99541838 1001 86380 86390 1
541683 99541683 1001 86380 86390 1
541595 99541595 1001 86380 86390 1
541662 99541662 1001 86380 86390 1
541586 99541586 1001 86380 86390 1
542258 99542258 1001 86380 86390 1
542156 99542156 1001 86380 86390 1
542283 99542283 1001 86380 86390 1
542309 99542309 1001 86380 86390 1
542843 99542843 1001 86380 86390 1
542755 99542755 1001 86380 86390 1
542811 99542811 1001 86380 86390 1
542750 99542750 1001 86380 86390 1
543023 99543023 1001 86380 86390 1
543542 99543542 1001 86380 86390 1
543276 99543276 1001 86380 86390 1
543355 99543355 1001 86380 86390 1
544445 99544445 1001 86380 86390 1
544449 99544449 1001 86380 86390 1
544517 99544517 1001 86380 86390 1
544591 99544591 1001 86380 86390 1
428133 234 1001 42540 42957 1
400178 99400178 1001 86380 86390 1
400317 99400317 1001 86380 86390 1
401407 99401407 1001 86380 86390 1
401519 99401519 1001 86380 86390 1
401702 99401702 1001 86380 86390 1
401911 99401911 1001 86380 86390 1
402145 99402145 1001 86380 86390 1
402071 99402071 1001 86380 86390 1
402446 99402446 1001 86380 86390 1
402710 99402710 1001 86380 86390 1
402886 99402886 1001 86380 86390 1
402839 99402839 1001 86380 86390 1
403062 99403062 1001 86380 86390 1
403123 99403123 1001 86380 86390 1
403395 99403395 1001 86380 86390 1
403557 99403557 1001 86380 86390 1
403645 99403645 1001 86380 86390 1
404376 99404376 1001 86380 86390 1
404655 99404655 1001 86380 86390 1
404875 99404875 1001 86380 86390 1
404797 99404797 1001 86380 86390 1
404914 99404914 1001 86380 86390 1
405156 99405156 1001 86380 86390 1
405210 99405210 1001 86380 86390 1
406051 99406051 1001 86380 86390 1
406279 99406279 1001 86380 86390 1
406428 99406428 1001 86380 86390 1
406828 99406828 1001 86380 86390 1
406948 99406948 1001 86380 86390 1
406958 99406958 1001 86380 86390 1
407456 99407456 1001 86380 86390 1
407981 99407981 1001 86380 86390 1
408644 99408644 1001 86380 86390 1
408672 99408672 1001 86380 86390 1
409451 99409451 1001 86380 86390 1
410458 99410458 1001 86380 86390 1
410852 99410852 1001 86380 86390 1
410929 99410929 1001 86380 86390 1
411043 99411043 1001 86380 86390 1
411116 99411116 1001 86380 86390 1
411628 99411628 1001 86380 86390 1
411538 99411538 1001 86380 86390 1
411805 99411805 1001 86380 86390 1
411909 99411909 1001 86380 86390 1
412010 99412010 1001 86380 86390 1
413565 99413565 1001 86380 86390 1
412892 99412892 1001 86380 86390 1
413197 99413197 1001 86380 86390 1
413101 99413101 1001 86380 86390 1
412723 99412723 1001 86380 86390 1
413920 99413920 1001 86380 86390 1
413941 99413941 1001 86380 86390 1
415121 99415121 1001 86380 86390 1
415272 99415272 1001 86380 86390 1
414707 99414707 1001 86380 86390 1
414665 99414665 1001 86380 86390 1
414669 99414669 1001 86380 86390 1
414290 99414290 1001 86380 86390 1
414143 99414143 1001 86380 86390 1
414128 99414128 1001 86380 86390 1
414171 99414171 1001 86380 86390 1
414488 99414488 1001 86380 86390 1
415529 99415529 1001 86380 86390 1
415484 99415484 1001 86380 86390 1
415711 99415711 1001 86380 86390 1
416590 99416590 1001 86380 86390 1
416313 99416313 1001 86380 86390 1
415880 99415880 1001 86380 86390 1
417046 99417046 1001 86380 86390 1
417073 99417073 1001 86380 86390 1
417530 99417530 1001 86380 86390 1
417435 99417435 1001 86380 86390 1
418670 99418670 1001 86380 86390 1
418557 99418557 1001 86380 86390 1
418159 99418159 1001 86380 86390 1
418314 99418314 1001 86380 86390 1
417816 99417816 1001 86380 86390 1
418004 99418004 1001 86380 86390 1
417835 99417835 1001 86380 86390 1
417861 99417861 1001 86380 86390 1
419112 99419112 1001 86380 86390 1
418991 99418991 1001 86380 86390 1
418925 99418925 1001 86380 86390 1
420347 99420347 1001 86380 86390 1
420056 99420056 1001 86380 86390 1
421721 99421721 1001 86380 86390 1
421079 99421079 1001 86380 86390 1
421096 99421096 1001 86380 86390 1
423703 99423703 1001 86380 86390 1
423647 99423647 1001 86380 86390 1
422908 99422908 1001 86380 86390 1
422672 99422672 1001 86380 86390 1
423974 99423974 1001 86380 86390 1
425248 99425248 1001 86380 86390 1
425009 99425009 1001 86380 86390 1
425130 99425130 1001 86380 86390 1
425092 99425092 1001 86380 86390 1
424741 99424741 1001 86380 86390 1
424901 99424901 1001 86380 86390 1
424540 99424540 1001 86380 86390 1
425631 99425631 1001 86380 86390 1
425524 99425524 1001 86380 86390 1
427025 99427025 1001 86380 86390 1
426536 99426536 1001 86380 86390 1
426243 99426243 1001 86380 86390 1
427436 99427436 1001 86380 86390 1
427177 99427177 1001 86380 86390 1
428483 99428483 1001 86380 86390 1
428625 99428625 1001 86380 86390 1
428725 99428725 1001 86380 86390 1
427806 99427806 1001 86380 86390 1
428959 99428959 1001 86380 86390 1
428827 99428827 1001 86380 86390 1
429158 99429158 1001 86380 86390 1
430049 99430049 1001 86380 86390 1
429862 99429862 1001 86380 86390 1
429945 99429945 1001 86380 86390 1
429918 99429918 1001 86380 86390 1
429544 99429544 1001 86380 86390 1
430632 99430632 1001 86380 86390 1
430770 99430770 1001 86380 86390 1
430613 99430613 1001 86380 86390 1
431994 99431994 1001 86380 86390 1
431861 99431861 1001 86380 86390 1
431716 99431716 1001 86380 86390 1
431900 99431900 1001 86380 86390 1
431399 99431399 1001 86380 86390 1
431266 99431266 1001 86380 86390 1
431443 99431443 1001 86380 86390 1
431426 99431426 1001 86380 86390 1
431623 99431623 1001 86380 86390 1
431068 99431068 1001 86380 86390 1
432350 99432350 1001 86380 86390 1
432372 99432372 1001 86380 86390 1
433485 99433485 1001 86380 86390 1
432902 99432902 1001 86380 86390 1
432971 99432971 1001 86380 86390 1
433029 99433029 1001 86380 86390 1
433003 99433003 1001 86380 86390 1
432574 99432574 1001 86380 86390 1
432767 99432767 1001 86380 86390 1
434130 99434130 1001 86380 86390 1
433823 99433823 1001 86380 86390 1
435356 99435356 1001 86380 86390 1
434940 99434940 1001 86380 86390 1
434849 99434849 1001 86380 86390 1
434690 99434690 1001 86380 86390 1
434269 99434269 1001 86380 86390 1
435439 99435439 1001 86380 86390 1
435673 99435673 1001 86380 86390 1
437086 99437086 1001 86380 86390 1
436947 99436947 1001 86380 86390 1
437290 99437290 1001 86380 86390 1
436342 99436342 1001 86380 86390 1
437254 99437254 1001 86380 86390 1
300536 99300536 1001 86380 86390 1
300712 99300712 1001 86380 86390 1
300688 99300688 1001 86380 86390 1
300337 99300337 1001 86380 86390 1
301482 99301482 1001 86380 86390 1
301418 99301418 1001 86380 86390 1
301295 99301295 1001 86380 86390 1
301205 99301205 1001 86380 86390 1
300999 99300999 1001 86380 86390 1
301650 99301650 1001 86380 86390 1
301756 99301756 1001 86380 86390 1
302347 99302347 1001 86380 86390 1
302244 99302244 1001 86380 86390 1
302222 99302222 1001 86380 86390 1
302138 99302138 1001 86380 86390 1
302078 99302078 1001 86380 86390 1
302155 99302155 1001 86380 86390 1
301809 99301809 1001 86380 86390 1
302402 99302402 1001 86380 86390 1
303126 99303126 1001 86380 86390 1
303196 99303196 1001 86380 86390 1
302840 99302840 1001 86380 86390 1
302948 99302948 1001 86380 86390 1
303387 99303387 1001 86380 86390 1
303250 99303250 1001 86380 86390 1
303860 99303860 1001 86380 86390 1
303929 99303929 1001 86380 86390 1
303727 99303727 1001 86380 86390 1
303481 99303481 1001 86380 86390 1
303592 99303592 1001 86380 86390 1
304108 99304108 1001 86380 86390 1
304151 99304151 1001 86380 86390 1
304780 99304780 1001 86380 86390 1
304646 99304646 1001 86380 86390 1
304584 99304584 1001 86380 86390 1
304983 99304983 1001 86380 86390 1
304997 99304997 1001 86380 86390 1
305589 99305589 1001 86380 86390 1
305678 99305678 1001 86380 86390 1
305274 99305274 1001 86380 86390 1
305367 99305367 1001 86380 86390 1
305292 99305292 1001 86380 86390 1
305372 99305372 1001 86380 86390 1
305401 99305401 1001 86380 86390 1
305105 99305105 1001 86380 86390 1
305223 99305223 1001 86380 86390 1
305187 99305187 1001 86380 86390 1
500079 99500079 1001 86380 86390 1
500055 99500055 1001 86380 86390 1
500110 99500110 1001 86380 86390 1
500112 99500112 1001 86380 86390 1
500737 99500737 1001 86380 86390 1
500739 99500739 1001 86380 86390 1
500804 99500804 1001 86380 86390 1
500312 99500312 1001 86380 86390 1
500338 99500338 1001 86380 86390 1
500308 99500308 1001 86380 86390 1
500983 99500983 1001 86380 86390 1
501452 99501452 1001 86380 86390 1
501508 99501508 1001 86380 86390 1
501252 99501252 1001 86380 86390 1
501361 99501361 1001 86380 86390 1
501381 99501381 1001 86380 86390 1
501143 99501143 1001 86380 86390 1
501794 99501794 1001 86380 86390 1
501786 99501786 1001 86380 86390 1
502464 99502464 1001 86380 86390 1
502372 99502372 1001 86380 86390 1
501980 99501980 1001 86380 86390 1
502536 99502536 1001 86380 86390 1
502981 99502981 1001 86380 86390 1
502687 99502687 1001 86380 86390 1
502746 99502746 1001 86380 86390 1
504055 99504055 1001 86380 86390 1
503847 99503847 1001 86380 86390 1
503865 99503865 1001 86380 86390 1
503717 99503717 1001 86380 86390 1
503529 99503529 1001 86380 86390 1
503581 99503581 1001 86380 86390 1
504247 99504247 1001 86380 86390 1
504119 99504119 1001 86380 86390 1
504834 99504834 1001 86380 86390 1
504571 99504571 1001 86380 86390 1
504429 99504429 1001 86380 86390 1
504418 99504418 1001 86380 86390 1
504330 99504330 1001 86380 86390 1
505770 99505770 1001 86380 86390 1
505695 99505695 1001 86380 86390 1
505722 99505722 1001 86380 86390 1
505636 99505636 1001 86380 86390 1
505462 99505462 1001 86380 86390 1
505258 99505258 1001 86380 86390 1
505271 99505271 1001 86380 86390 1
505208 99505208 1001 86380 86390 1
505865 99505865 1001 86380 86390 1
505906 99505906 1001 86380 86390 1
506489 99506489 1001 86380 86390 1
506378 99506378 1001 86380 86390 1
506367 99506367 1001 86380 86390 1
506384 99506384 1001 86380 86390 1
506245 99506245 1001 86380 86390 1
506080 99506080 1001 86380 86390 1
507308 99507308 1001 86380 86390 1
507246 99507246 1001 86380 86390 1
507273 99507273 1001 86380 86390 1
507403 99507403 1001 86380 86390 1
507064 99507064 1001 86380 86390 1
507198 99507198 1001 86380 86390 1
507033 99507033 1001 86380 86390 1
506843 99506843 1001 86380 86390 1
507447 99507447 1001 86380 86390 1
507506 99507506 1001 86380 86390 1
508302 99508302 1001 86380 86390 1
508380 99508380 1001 86380 86390 1
508318 99508318 1001 86380 86390 1
508280 99508280 1001 86380 86390 1
508451 99508451 1001 86380 86390 1
508689 99508689 1001 86380 86390 1
508799 99508799 1001 86380 86390 1
508570 99508570 1001 86380 86390 1
508494 99508494 1001 86380 86390 1
508633 99508633 1001 86380 86390 1
509103 99509103 1001 86380 86390 1
509209 99509209 1001 86380 86390 1
509198 99509198 1001 86380 86390 1
509858 99509858 1001 86380 86390 1
509820 99509820 1001 86380 86390 1
509771 99509771 1001 86380 86390 1
509691 99509691 1001 86380 86390 1
509334 99509334 1001 86380 86390 1
510095 99510095 1001 86380 86390 1
509942 99509942 1001 86380 86390 1
510648 99510648 1001 86380 86390 1
510339 99510339 1001 86380 86390 1
510456 99510456 1001 86380 86390 1
510424 99510424 1001 86380 86390 1
510227 99510227 1001 86380 86390 1
510150 99510150 1001 86380 86390 1
510818 99510818 1001 86380 86390 1
511384 99511384 1001 86380 86390 1
511462 99511462 1001 86380 86390 1
511108 99511108 1001 86380 86390 1
511098 99511098 1001 86380 86390 1
511726 99511726 1001 86380 86390 1
512227 99512227 1001 86380 86390 1
512321 99512321 1001 86380 86390 1
511886 99511886 1001 86380 86390 1
512508 99512508 1001 86380 86390 1
513110 99513110 1001 86380 86390 1
512803 99512803 1001 86380 86390 1
512644 99512644 1001 86380 86390 1
513922 99513922 1001 86380 86390 1
513837 99513837 1001 86380 86390 1
513740 99513740 1001 86380 86390 1
513805 99513805 1001 86380 86390 1
513823 99513823 1001 86380 86390 1
513584 99513584 1001 86380 86390 1
514165 99514165 1001 86380 86390 1
514708 99514708 1001 86380 86390 1
514303 99514303 1001 86380 86390 1
514238 99514238 1001 86380 86390 1
515567 99515567 1001 86380 86390 1
515510 99515510 1001 86380 86390 1
515297 99515297 1001 86380 86390 1
515352 99515352 1001 86380 86390 1
515282 99515282 1001 86380 86390 1
515256 99515256 1001 86380 86390 1
515207 99515207 1001 86380 86390 1
515880 99515880 1001 86380 86390 1
515845 99515845 1001 86380 86390 1
516438 99516438 1001 86380 86390 1
516504 99516504 1001 86380 86390 1
516188 99516188 1001 86380 86390 1
515930 99515930 1001 86380 86390 1
516664 99516664 1001 86380 86390 1
516679 99516679 1001 86380 86390 1
516816 99516816 1001 86380 86390 1
517349 99517349 1001 86380 86390 1
517916 99517916 1001 86380 86390 1
517645 99517645 1001 86380 86390 1
517568 99517568 1001 86380 86390 1
517555 99517555 1001 86380 86390 1
518265 99518265 1001 86380 86390 1
518279 99518279 1001 86380 86390 1
518351 99518351 1001 86380 86390 1
518958 99518958 1001 86380 86390 1
518851 99518851 1001 86380 86390 1
518973 99518973 1001 86380 86390 1
518732 99518732 1001 86380 86390 1
518669 99518669 1001 86380 86390 1
518738 99518738 1001 86380 86390 1
518559 99518559 1001 86380 86390 1
519056 99519056 1001 86380 86390 1
518991 99518991 1001 86380 86390 1
519111 99519111 1001 86380 86390 1
519622 99519622 1001 86380 86390 1
519676 99519676 1001 86380 86390 1
519743 99519743 1001 86380 86390 1
519434 99519434 1001 86380 86390 1
519379 99519379 1001 86380 86390 1
519331 99519331 1001 86380 86390 1
519399 99519399 1001 86380 86390 1
519903 99519903 1001 86380 86390 1
519943 99519943 1001 86380 86390 1
519855 99519855 1001 86380 86390 1
520614 99520614 1001 86380 86390 1
520255 99520255 1001 86380 86390 1
520289 99520289 1001 86380 86390 1
520206 99520206 1001 86380 86390 1
520173 99520173 1001 86380 86390 1
520199 99520199 1001 86380 86390 1
520734 99520734 1001 86380 86390 1
520843 99520843 1001 86380 86390 1
521265 99521265 1001 86380 86390 1
521421 99521421 1001 86380 86390 1
521449 99521449 1001 86380 86390 1
521154 99521154 1001 86380 86390 1
520851 99520851 1001 86380 86390 1
521485 99521485 1001 86380 86390 1
521526 99521526 1001 86380 86390 1
521790 99521790 1001 86380 86390 1
522413 99522413 1001 86380 86390 1
522415 99522415 1001 86380 86390 1
522456 99522456 1001 86380 86390 1
522908 99522908 1001 86380 86390 1
522577 99522577 1001 86380 86390 1
523812 99523812 1001 86380 86390 1
523596 99523596 1001 86380 86390 1
523435 99523435 1001 86380 86390 1
523967 99523967 1001 86380 86390 1
523979 99523979 1001 86380 86390 1
524287 99524287 1001 86380 86390 1
524859 99524859 1001 86380 86390 1
524774 99524774 1001 86380 86390 1
525413 99525413 1001 86380 86390 1
525064 99525064 1001 86380 86390 1
525130 99525130 1001 86380 86390 1
525648 99525648 1001 86380 86390 1
525717 99525717 1001 86380 86390 1
526377 99526377 1001 86380 86390 1
526583 99526583 1001 86380 86390 1
526585 99526585 1001 86380 86390 1
527068 99527068 1001 86380 86390 1
527246 99527246 1001 86380 86390 1
527241 99527241 1001 86380 86390 1
527119 99527119 1001 86380 86390 1
527158 99527158 1001 86380 86390 1
527378 99527378 1001 86380 86390 1
527275 99527275 1001 86380 86390 1
527998 99527998 1001 86380 86390 1
528029 99528029 1001 86380 86390 1
528005 99528005 1001 86380 86390 1
527778 99527778 1001 86380 86390 1
527494 99527494 1001 86380 86390 1
527461 99527461 1001 86380 86390 1
528145 99528145 1001 86380 86390 1
528082 99528082 1001 86380 86390 1
528378 99528378 1001 86380 86390 1
528443 99528443 1001 86380 86390 1
529084 99529084 1001 86380 86390 1
528957 99528957 1001 86380 86390 1
529064 99529064 1001 86380 86390 1
529624 99529624 1001 86380 86390 1
529708 99529708 1001 86380 86390 1
529721 99529721 1001 86380 86390 1
529781 99529781 1001 86380 86390 1
530472 99530472 1001 86380 86390 1
530278 99530278 1001 86380 86390 1
529948 99529948 1001 86380 86390 1
530641 99530641 1001 86380 86390 1
531201 99531201 1001 86380 86390 1
531218 99531218 1001 86380 86390 1
531066 99531066 1001 86380 86390 1
530836 99530836 1001 86380 86390 1
530818 99530818 1001 86380 86390 1
530793 99530793 1001 86380 86390 1
530923 99530923 1001 86380 86390 1
531584 99531584 1001 86380 86390 1
531509 99531509 1001 86380 86390 1
531406 99531406 1001 86380 86390 1
531511 99531511 1001 86380 86390 1
532052 99532052 1001 86380 86390 1
532105 99532105 1001 86380 86390 1
532132 99532132 1001 86380 86390 1
531927 99531927 1001 86380 86390 1
531996 99531996 1001 86380 86390 1
531728 99531728 1001 86380 86390 1
531653 99531653 1001 86380 86390 1
531706 99531706 1001 86380 86390 1
532241 99532241 1001 86380 86390 1
532281 99532281 1001 86380 86390 1
532383 99532383 1001 86380 86390 1
532831 99532831 1001 86380 86390 1
532844 99532844 1001 86380 86390 1
532668 99532668 1001 86380 86390 1
532482 99532482 1001 86380 86390 1
532575 99532575 1001 86380 86390 1
533039 99533039 1001 86380 86390 1
533719 99533719 1001 86380 86390 1
533330 99533330 1001 86380 86390 1
533344 99533344 1001 86380 86390 1
533262 99533262 1001 86380 86390 1
533896 99533896 1001 86380 86390 1
533942 99533942 1001 86380 86390 1
533930 99533930 1001 86380 86390 1
534154 99534154 1001 86380 86390 1
534223 99534223 1001 86380 86390 1
534268 99534268 1001 86380 86390 1
535360 99535360 1001 86380 86390 1
535111 99535111 1001 86380 86390 1
535202 99535202 1001 86380 86390 1
535245 99535245 1001 86380 86390 1
534975 99534975 1001 86380 86390 1
535669 99535669 1001 86380 86390 1
535708 99535708 1001 86380 86390 1
536185 99536185 1001 86380 86390 1
536258 99536258 1001 86380 86390 1
536439 99536439 1001 86380 86390 1
536537 99536537 1001 86380 86390 1
537022 99537022 1001 86380 86390 1
537132 99537132 1001 86380 86390 1
537066 99537066 1001 86380 86390 1
536991 99536991 1001 86380 86390 1
536885 99536885 1001 86380 86390 1
536904 99536904 1001 86380 86390 1
536733 99536733 1001 86380 86390 1
536696 99536696 1001 86380 86390 1
536566 99536566 1001 86380 86390 1
537279 99537279 1001 86380 86390 1
537361 99537361 1001 86380 86390 1
537288 99537288 1001 86380 86390 1
537640 99537640 1001 86380 86390 1
537435 99537435 1001 86380 86390 1
537552 99537552 1001 86380 86390 1
537480 99537480 1001 86380 86390 1
538472 99538472 1001 86380 86390 1
538264 99538264 1001 86380 86390 1
539477 99539477 1001 86380 86390 1
539561 99539561 1001 86380 86390 1
539788 99539788 1001 86380 86390 1
540429 99540429 1001 86380 86390 1
540337 99540337 1001 86380 86390 1
540262 99540262 1001 86380 86390 1
540114 99540114 1001 86380 86390 1
539871 99539871 1001 86380 86390 1
540956 99540956 1001 86380 86390 1
542006 99542006 1001 86380 86390 1
541733 99541733 1001 86380 86390 1
541892 99541892 1001 86380 86390 1
541669 99541669 1001 86380 86390 1
542775 99542775 1001 86380 86390 1
542801 99542801 1001 86380 86390 1
542814 99542814 1001 86380 86390 1
542815 99542815 1001 86380 86390 1
542363 99542363 1001 86380 86390 1
542494 99542494 1001 86380 86390 1
543029 99543029 1001 86380 86390 1
543017 99543017 1001 86380 86390 1
543650 99543650 1001 86380 86390 1
543715 99543715 1001 86380 86390 1
543455 99543455 1001 86380 86390 1
543220 99543220 1001 86380 86390 1
543157 99543157 1001 86380 86390 1
543893 99543893 1001 86380 86390 1
544507 99544507 1001 86380 86390 1
544472 99544472 1001 86380 86390 1
544308 99544308 1001 86380 86390 1
544244 99544244 1001 86380 86390 1
544284 99544284 1001 86380 86390 1
544082 99544082 1001 86380 86390 1
544105 99544105 1001 86380 86390 1
544715 99544715 1001 86380 86390 1
544706 99544706 1001 86380 86390 1
522626 704 1001 46543 46842 1
400213 99400213 1001 86380 86390 1
400818 99400818 1001 86380 86390 1
401240 99401240 1001 86380 86390 1
401313 99401313 1001 86380 86390 1
401789 99401789 1001 86380 86390 1
401888 99401888 1001 86380 86390 1
401923 99401923 1001 86380 86390 1
402048 99402048 1001 86380 86390 1
402011 99402011 1001 86380 86390 1
402394 99402394 1001 86380 86390 1
402676 99402676 1001 86380 86390 1
402746 99402746 1001 86380 86390 1
402865 99402865 1001 86380 86390 1
403367 99403367 1001 86380 86390 1
403839 99403839 1001 86380 86390 1
404163 99404163 1001 86380 86390 1
404224 99404224 1001 86380 86390 1
404413 99404413 1001 86380 86390 1
404429 99404429 1001 86380 86390 1
404682 99404682 1001 86380 86390 1
404824 99404824 1001 86380 86390 1
404954 99404954 1001 86380 86390 1
405034 99405034 1001 86380 86390 1
405399 99405399 1001 86380 86390 1
405559 99405559 1001 86380 86390 1
406173 99406173 1001 86380 86390 1
406497 99406497 1001 86380 86390 1
407433 99407433 1001 86380 86390 1
407383 99407383 1001 86380 86390 1
407619 99407619 1001 86380 86390 1
407776 99407776 1001 86380 86390 1
408001 99408001 1001 86380 86390 1
408092 99408092 1001 86380 86390 1
408157 99408157 1001 86380 86390 1
408755 99408755 1001 86380 86390 1
409386 99409386 1001 86380 86390 1
409435 99409435 1001 86380 86390 1
409990 99409990 1001 86380 86390 1
411771 99411771 1001 86380 86390 1
412462 99412462 1001 86380 86390 1
412884 99412884 1001 86380 86390 1
413785 99413785 1001 86380 86390 1
413908 99413908 1001 86380 86390 1
413778 99413778 1001 86380 86390 1
414027 99414027 1001 86380 86390 1
415078 99415078 1001 86380 86390 1
414937 99414937 1001 86380 86390 1
414486 99414486 1001 86380 86390 1
415497 99415497 1001 86380 86390 1
416935 99416935 1001 86380 86390 1
416885 99416885 1001 86380 86390 1
416525 99416525 1001 86380 86390 1
416248 99416248 1001 86380 86390 1
415905 99415905 1001 86380 86390 1
417316 99417316 1001 86380 86390 1
417222 99417222 1001 86380 86390 1
417300 99417300 1001 86380 86390 1
417325 99417325 1001 86380 86390 1
418463 99418463 1001 86380 86390 1
418386 99418386 1001 86380 86390 1
417695 99417695 1001 86380 86390 1
419147 99419147 1001 86380 86390 1
420300 99420300 1001 86380 86390 1
419216 99419216 1001 86380 86390 1
419397 99419397 1001 86380 86390 1
420707 99420707 1001 86380 86390 1
420745 99420745 1001 86380 86390 1
420673 99420673 1001 86380 86390 1
422111 99422111 1001 86380 86390 1
421803 99421803 1001 86380 86390 1
421458 99421458 1001 86380 86390 1
421643 99421643 1001 86380 86390 1
421532 99421532 1001 86380 86390 1
422197 99422197 1001 86380 86390 1
422222 99422222 1001 86380 86390 1
423705 99423705 1001 86380 86390 1
423722 99423722 1001 86380 86390 1
423191 99423191 1001 86380 86390 1
423113 99423113 1001 86380 86390 1
423252 99423252 1001 86380 86390 1
423253 99423253 1001 86380 86390 1
422700 99422700 1001 86380 86390 1
422578 99422578 1001 86380 86390 1
424124 99424124 1001 86380 86390 1
425317 99425317 1001 86380 86390 1
424978 99424978 1001 86380 86390 1
424812 99424812 1001 86380 86390 1
424949 99424949 1001 86380 86390 1
424412 99424412 1001 86380 86390 1
424195 99424195 1001 86380 86390 1
427005 99427005 1001 86380 86390 1
426443 99426443 1001 86380 86390 1
426399 99426399 1001 86380 86390 1
426318 99426318 1001 86380 86390 1
425865 99425865 1001 86380 86390 1
426181 99426181 1001 86380 86390 1
427374 99427374 1001 86380 86390 1
427528 99427528 1001 86380 86390 1
428703 99428703 1001 86380 86390 1
428420 99428420 1001 86380 86390 1
428128 99428128 1001 86380 86390 1
428130 99428130 1001 86380 86390 1
427963 99427963 1001 86380 86390 1
430246 99430246 1001 86380 86390 1
429804 99429804 1001 86380 86390 1
429623 99429623 1001 86380 86390 1
429893 99429893 1001 86380 86390 1
429895 99429895 1001 86380 86390 1
429655 99429655 1001 86380 86390 1
429275 99429275 1001 86380 86390 1
429405 99429405 1001 86380 86390 1
430658 99430658 1001 86380 86390 1
430733 99430733 1001 86380 86390 1
430488 99430488 1001 86380 86390 1
431655 99431655 1001 86380 86390 1
431874 99431874 1001 86380 86390 1
431267 99431267 1001 86380 86390 1
431573 99431573 1001 86380 86390 1
431089 99431089 1001 86380 86390 1
431123 99431123 1001 86380 86390 1
430872 99430872 1001 86380 86390 1
431051 99431051 1001 86380 86390 1
432213 99432213 1001 86380 86390 1
432194 99432194 1001 86380 86390 1
433410 99433410 1001 86380 86390 1
433437 99433437 1001 86380 86390 1
433571 99433571 1001 86380 86390 1
433028 99433028 1001 86380 86390 1
433127 99433127 1001 86380 86390 1
433064 99433064 1001 86380 86390 1
432580 99432580 1001 86380 86390 1
432652 99432652 1001 86380 86390 1
432776 99432776 1001 86380 86390 1
433933 99433933 1001 86380 86390 1
434132 99434132 1001 86380 86390 1
433778 99433778 1001 86380 86390 1
435184 99435184 1001 86380 86390 1
435377 99435377 1001 86380 86390 1
435385 99435385 1001 86380 86390 1
435169 99435169 1001 86380 86390 1
434456 99434456 1001 86380 86390 1
434386 99434386 1001 86380 86390 1
435856 99435856 1001 86380 86390 1
435733 99435733 1001 86380 86390 1
435831 99435831 1001 86380 86390 1
435743 99435743 1001 86380 86390 1
436879 99436879 1001 86380 86390 1
436490 99436490 1001 86380 86390 1
436364 99436364 1001 86380 86390 1
436430 99436430 1001 86380 86390 1
436485 99436485 1001 86380 86390 1
436093 99436093 1001 86380 86390 1
300043 99300043 1001 86380 86390 1
300606 99300606 1001 86380 86390 1
300448 99300448 1001 86380 86390 1
300766 99300766 1001 86380 86390 1
300818 99300818 1001 86380 86390 1
300796 99300796 1001 86380 86390 1
301439 99301439 1001 86380 86390 1
301551 99301551 1001 86380 86390 1
301259 99301259 1001 86380 86390 1
301215 99301215 1001 86380 86390 1
301066 99301066 1001 86380 86390 1
300950 99300950 1001 86380 86390 1
301122 99301122 1001 86380 86390 1
301638 99301638 1001 86380 86390 1
302310 99302310 1001 86380 86390 1
302014 99302014 1001 86380 86390 1
302055 99302055 1001 86380 86390 1
301878 99301878 1001 86380 86390 1
302429 99302429 1001 86380 86390 1
302517 99302517 1001 86380 86390 1
302454 99302454 1001 86380 86390 1
302964 99302964 1001 86380 86390 1
302916 99302916 1001 86380 86390 1
302905 99302905 1001 86380 86390 1
302730 99302730 1001 86380 86390 1
303347 99303347 1001 86380 86390 1
303661 99303661 1001 86380 86390 1
303674 99303674 1001 86380 86390 1
303795 99303795 1001 86380 86390 1
303566 99303566 1001 86380 86390 1
304225 99304225 1001 86380 86390 1
304765 99304765 1001 86380 86390 1
304677 99304677 1001 86380 86390 1
304854 99304854 1001 86380 86390 1
304499 99304499 1001 86380 86390 1
304567 99304567 1001 86380 86390 1
304562 99304562 1001 86380 86390 1
304879 99304879 1001 86380 86390 1
305613 99305613 1001 86380 86390 1
305538 99305538 1001 86380 86390 1
305236 99305236 1001 86380 86390 1
500783 99500783 1001 86380 86390 1
500465 99500465 1001 86380 86390 1
500336 99500336 1001 86380 86390 1
500208 99500208 1001 86380 86390 1
500238 99500238 1001 86380 86390 1
500316 99500316 1001 86380 86390 1
500398 99500398 1001 86380 86390 1
500946 99500946 1001 86380 86390 1
501761 99501761 1001 86380 86390 1
501648 99501648 1001 86380 86390 1
501661 99501661 1001 86380 86390 1
502338 99502338 1001 86380 86390 1
502307 99502307 1001 86380 86390 1
502235 99502235 1001 86380 86390 1
502015 99502015 1001 86380 86390 1
502527 99502527 1001 86380 86390 1
502571 99502571 1001 86380 86390 1
502520 99502520 1001 86380 86390 1
502667 99502667 1001 86380 86390 1
503136 99503136 1001 86380 86390 1
502735 99502735 1001 86380 86390 1
502736 99502736 1001 86380 86390 1
504013 99504013 1001 86380 86390 1
503718 99503718 1001 86380 86390 1
503758 99503758 1001 86380 86390 1
503747 99503747 1001 86380 86390 1
503891 99503891 1001 86380 86390 1
503814 99503814 1001 86380 86390 1
503854 99503854 1001 86380 86390 1
503541 99503541 1001 86380 86390 1
503685 99503685 1001 86380 86390 1
504715 99504715 1001 86380 86390 1
504728 99504728 1001 86380 86390 1
504391 99504391 1001 86380 86390 1
504423 99504423 1001 86380 86390 1
504514 99504514 1001 86380 86390 1
504972 99504972 1001 86380 86390 1
505015 99505015 1001 86380 86390 1
505621 99505621 1001 86380 86390 1
505660 99505660 1001 86380 86390 1
505601 99505601 1001 86380 86390 1
505477 99505477 1001 86380 86390 1
505545 99505545 1001 86380 86390 1
505558 99505558 1001 86380 86390 1
505239 99505239 1001 86380 86390 1
505265 99505265 1001 86380 86390 1
506523 99506523 1001 86380 86390 1
506108 99506108 1001 86380 86390 1
506034 99506034 1001 86380 86390 1
506152 99506152 1001 86380 86390 1
506600 99506600 1001 86380 86390 1
506758 99506758 1001 86380 86390 1
506707 99506707 1001 86380 86390 1
506760 99506760 1001 86380 86390 1
507236 99507236 1001 86380 86390 1
507122 99507122 1001 86380 86390 1
506995 99506995 1001 86380 86390 1
506945 99506945 1001 86380 86390 1
506896 99506896 1001 86380 86390 1
507000 99507000 1001 86380 86390 1
507567 99507567 1001 86380 86390 1
507519 99507519 1001 86380 86390 1
507598 99507598 1001 86380 86390 1
508082 99508082 1001 86380 86390 1
508135 99508135 1001 86380 86390 1
508235 99508235 1001 86380 86390 1
508195 99508195 1001 86380 86390 1
507889 99507889 1001 86380 86390 1
507865 99507865 1001 86380 86390 1
507893 99507893 1001 86380 86390 1
507758 99507758 1001 86380 86390 1
507727 99507727 1001 86380 86390 1
507779 99507779 1001 86380 86390 1
507819 99507819 1001 86380 86390 1
508252 99508252 1001 86380 86390 1
508345 99508345 1001 86380 86390 1
509064 99509064 1001 86380 86390 1
508869 99508869 1001 86380 86390 1
508729 99508729 1001 86380 86390 1
508735 99508735 1001 86380 86390 1
508698 99508698 1001 86380 86390 1
508789 99508789 1001 86380 86390 1
508510 99508510 1001 86380 86390 1
509136 99509136 1001 86380 86390 1
509257 99509257 1001 86380 86390 1
509170 99509170 1001 86380 86390 1
509223 99509223 1001 86380 86390 1
509840 99509840 1001 86380 86390 1
509802 99509802 1001 86380 86390 1
509999 99509999 1001 86380 86390 1
510641 99510641 1001 86380 86390 1
510630 99510630 1001 86380 86390 1
510634 99510634 1001 86380 86390 1
510345 99510345 1001 86380 86390 1
510451 99510451 1001 86380 86390 1
510848 99510848 1001 86380 86390 1
510784 99510784 1001 86380 86390 1
510865 99510865 1001 86380 86390 1
511400 99511400 1001 86380 86390 1
511297 99511297 1001 86380 86390 1
511088 99511088 1001 86380 86390 1
512225 99512225 1001 86380 86390 1
512053 99512053 1001 86380 86390 1
511942 99511942 1001 86380 86390 1
511957 99511957 1001 86380 86390 1
511958 99511958 1001 86380 86390 1
513045 99513045 1001 86380 86390 1
513073 99513073 1001 86380 86390 1
512834 99512834 1001 86380 86390 1
512848 99512848 1001 86380 86390 1
512849 99512849 1001 86380 86390 1
512662 99512662 1001 86380 86390 1
512694 99512694 1001 86380 86390 1
513280 99513280 1001 86380 86390 1
513843 99513843 1001 86380 86390 1
514014 99514014 1001 86380 86390 1
513761 99513761 1001 86380 86390 1
513528 99513528 1001 86380 86390 1
513607 99513607 1001 86380 86390 1
513482 99513482 1001 86380 86390 1
514069 99514069 1001 86380 86390 1
514744 99514744 1001 86380 86390 1
514848 99514848 1001 86380 86390 1
514523 99514523 1001 86380 86390 1
514641 99514641 1001 86380 86390 1
514541 99514541 1001 86380 86390 1
514347 99514347 1001 86380 86390 1
514349 99514349 1001 86380 86390 1
514362 99514362 1001 86380 86390 1
515590 99515590 1001 86380 86390 1
515490 99515490 1001 86380 86390 1
515365 99515365 1001 86380 86390 1
515320 99515320 1001 86380 86390 1
515113 99515113 1001 86380 86390 1
515837 99515837 1001 86380 86390 1
516408 99516408 1001 86380 86390 1
516349 99516349 1001 86380 86390 1
516427 99516427 1001 86380 86390 1
516285 99516285 1001 86380 86390 1
516221 99516221 1001 86380 86390 1
517181 99517181 1001 86380 86390 1
517235 99517235 1001 86380 86390 1
517248 99517248 1001 86380 86390 1
517265 99517265 1001 86380 86390 1
517178 99517178 1001 86380 86390 1
516956 99516956 1001 86380 86390 1
517102 99517102 1001 86380 86390 1
517385 99517385 1001 86380 86390 1
517512 99517512 1001 86380 86390 1
517435 99517435 1001 86380 86390 1
518050 99518050 1001 86380 86390 1
518117 99518117 1001 86380 86390 1
517858 99517858 1001 86380 86390 1
517889 99517889 1001 86380 86390 1
517687 99517687 1001 86380 86390 1
517653 99517653 1001 86380 86390 1
518672 99518672 1001 86380 86390 1
518698 99518698 1001 86380 86390 1
518434 99518434 1001 86380 86390 1
518566 99518566 1001 86380 86390 1
518464 99518464 1001 86380 86390 1
519010 99519010 1001 86380 86390 1
519114 99519114 1001 86380 86390 1
519071 99519071 1001 86380 86390 1
519698 99519698 1001 86380 86390 1
520007 99520007 1001 86380 86390 1
519969 99519969 1001 86380 86390 1
520050 99520050 1001 86380 86390 1
520118 99520118 1001 86380 86390 1
520131 99520131 1001 86380 86390 1
520093 99520093 1001 86380 86390 1
520817 99520817 1001 86380 86390 1
521056 99521056 1001 86380 86390 1
521024 99521024 1001 86380 86390 1
520856 99520856 1001 86380 86390 1
522151 99522151 1001 86380 86390 1
522234 99522234 1001 86380 86390 1
522239 99522239 1001 86380 86390 1
521918 99521918 1001 86380 86390 1
521887 99521887 1001 86380 86390 1
522047 99522047 1001 86380 86390 1
522410 99522410 1001 86380 86390 1
522392 99522392 1001 86380 86390 1
522952 99522952 1001 86380 86390 1
522828 99522828 1001 86380 86390 1
522741 99522741 1001 86380 86390 1
522821 99522821 1001 86380 86390 1
522616 99522616 1001 86380 86390 1
522674 99522674 1001 86380 86390 1
522636 99522636 1001 86380 86390 1
523185 99523185 1001 86380 86390 1
523913 99523913 1001 86380 86390 1
523773 99523773 1001 86380 86390 1
523851 99523851 1001 86380 86390 1
523649 99523649 1001 86380 86390 1
523690 99523690 1001 86380 86390 1
523642 99523642 1001 86380 86390 1
523985 99523985 1001 86380 86390 1
524657 99524657 1001 86380 86390 1
524741 99524741 1001 86380 86390 1
524548 99524548 1001 86380 86390 1
524523 99524523 1001 86380 86390 1
524269 99524269 1001 86380 86390 1
524193 99524193 1001 86380 86390 1
524822 99524822 1001 86380 86390 1
524927 99524927 1001 86380 86390 1
524771 99524771 1001 86380 86390 1
524825 99524825 1001 86380 86390 1
525409 99525409 1001 86380 86390 1
525474 99525474 1001 86380 86390 1
525389 99525389 1001 86380 86390 1
526029 99526029 1001 86380 86390 1
526601 99526601 1001 86380 86390 1
526513 99526513 1001 86380 86390 1
527179 99527179 1001 86380 86390 1
526849 99526849 1001 86380 86390 1
526702 99526702 1001 86380 86390 1
527302 99527302 1001 86380 86390 1
527315 99527315 1001 86380 86390 1
527898 99527898 1001 86380 86390 1
528067 99528067 1001 86380 86390 1
527704 99527704 1001 86380 86390 1
527681 99527681 1001 86380 86390 1
527635 99527635 1001 86380 86390 1
527545 99527545 1001 86380 86390 1
527457 99527457 1001 86380 86390 1
528238 99528238 1001 86380 86390 1
528749 99528749 1001 86380 86390 1
528711 99528711 1001 86380 86390 1
528568 99528568 1001 86380 86390 1
528927 99528927 1001 86380 86390 1
529050 99529050 1001 86380 86390 1
529077 99529077 1001 86380 86390 1
528961 99528961 1001 86380 86390 1
529065 99529065 1001 86380 86390 1
529367 99529367 1001 86380 86390 1
529328 99529328 1001 86380 86390 1
529480 99529480 1001 86380 86390 1
529243 99529243 1001 86380 86390 1
529793 99529793 1001 86380 86390 1
529774 99529774 1001 86380 86390 1
529735 99529735 1001 86380 86390 1
530508 99530508 1001 86380 86390 1
530186 99530186 1001 86380 86390 1
529994 99529994 1001 86380 86390 1
530034 99530034 1001 86380 86390 1
530630 99530630 1001 86380 86390 1
530597 99530597 1001 86380 86390 1
531328 99531328 1001 86380 86390 1
531279 99531279 1001 86380 86390 1
531282 99531282 1001 86380 86390 1
531302 99531302 1001 86380 86390 1
531071 99531071 1001 86380 86390 1
530991 99530991 1001 86380 86390 1
531095 99531095 1001 86380 86390 1
530852 99530852 1001 86380 86390 1
531577 99531577 1001 86380 86390 1
531435 99531435 1001 86380 86390 1
531531 99531531 1001 86380 86390 1
532089 99532089 1001 86380 86390 1
531906 99531906 1001 86380 86390 1
532231 99532231 1001 86380 86390 1
532404 99532404 1001 86380 86390 1
533111 99533111 1001 86380 86390 1
533052 99533052 1001 86380 86390 1
533512 99533512 1001 86380 86390 1
533502 99533502 1001 86380 86390 1
533240 99533240 1001 86380 86390 1
534646 99534646 1001 86380 86390 1
534487 99534487 1001 86380 86390 1
534363 99534363 1001 86380 86390 1
534351 99534351 1001 86380 86390 1
534300 99534300 1001 86380 86390 1
534418 99534418 1001 86380 86390 1
534735 99534735 1001 86380 86390 1
534854 99534854 1001 86380 86390 1
534715 99534715 1001 86380 86390 1
535344 99535344 1001 86380 86390 1
535478 99535478 1001 86380 86390 1
535218 99535218 1001 86380 86390 1
534902 99534902 1001 86380 86390 1
534954 99534954 1001 86380 86390 1
535093 99535093 1001 86380 86390 1
535688 99535688 1001 86380 86390 1
536190 99536190 1001 86380 86390 1
535859 99535859 1001 86380 86390 1
535757 99535757 1001 86380 86390 1
535796 99535796 1001 86380 86390 1
535915 99535915 1001 86380 86390 1
535753 99535753 1001 86380 86390 1
536521 99536521 1001 86380 86390 1
536397 99536397 1001 86380 86390 1
537144 99537144 1001 86380 86390 1
536806 99536806 1001 86380 86390 1
536724 99536724 1001 86380 86390 1
536546 99536546 1001 86380 86390 1
536574 99536574 1001 86380 86390 1
537357 99537357 1001 86380 86390 1
537799 99537799 1001 86380 86390 1
537788 99537788 1001 86380 86390 1
537893 99537893 1001 86380 86390 1
537829 99537829 1001 86380 86390 1
537544 99537544 1001 86380 86390 1
538701 99538701 1001 86380 86390 1
538775 99538775 1001 86380 86390 1
538863 99538863 1001 86380 86390 1
539523 99539523 1001 86380 86390 1
539588 99539588 1001 86380 86390 1
539326 99539326 1001 86380 86390 1
539129 99539129 1001 86380 86390 1
539644 99539644 1001 86380 86390 1
540391 99540391 1001 86380 86390 1
540265 99540265 1001 86380 86390 1
540097 99540097 1001 86380 86390 1
540215 99540215 1001 86380 86390 1
540543 99540543 1001 86380 86390 1
540525 99540525 1001 86380 86390 1
540476 99540476 1001 86380 86390 1
541130 99541130 1001 86380 86390 1
540963 99540963 1001 86380 86390 1
540860 99540860 1001 86380 86390 1
541318 99541318 1001 86380 86390 1
541425 99541425 1001 86380 86390 1
541374 99541374 1001 86380 86390 1
541478 99541478 1001 86380 86390 1
542099 99542099 1001 86380 86390 1
542037 99542037 1001 86380 86390 1
541732 99541732 1001 86380 86390 1
541810 99541810 1001 86380 86390 1
541829 99541829 1001 86380 86390 1
541613 99541613 1001 86380 86390 1
542140 99542140 1001 86380 86390 1
542779 99542779 1001 86380 86390 1
542911 99542911 1001 86380 86390 1
542545 99542545 1001 86380 86390 1
542546 99542546 1001 86380 86390 1
542536 99542536 1001 86380 86390 1
542706 99542706 1001 86380 86390 1
542552 99542552 1001 86380 86390 1
542620 99542620 1001 86380 86390 1
542608 99542608 1001 86380 86390 1
542381 99542381 1001 86380 86390 1
542956 99542956 1001 86380 86390 1
542988 99542988 1001 86380 86390 1
543758 99543758 1001 86380 86390 1
543374 99543374 1001 86380 86390 1
543388 99543388 1001 86380 86390 1
543232 99543232 1001 86380 86390 1
543317 99543317 1001 86380 86390 1
543844 99543844 1001 86380 86390 1
544410 99544410 1001 86380 86390 1
544593 99544593 1001 86380 86390 1
544238 99544238 1001 86380 86390 1
544329 99544329 1001 86380 86390 1
544189 99544189 1001 86380 86390 1
544041 99544041 1001 86380 86390 1
543989 99543989 1001 86380 86390 1
544004 99544004 1001 86380 86390 1
543988 99543988 1001 86380 86390 1
544668 99544668 1001 86380 86390 1
544697 99544697 1001 86380 86390 1
404901 878 1001 48360 49497 1
402837 873 1001 7740 14757 1
542465 1118 1002 64018 67904 1
536816 708 1002 64465 68285 1
400037 99400037 1001 86380 86390 1
400190 99400190 1001 86380 86390 1
400283 99400283 1001 86380 86390 1
400915 99400915 1001 86380 86390 1
400988 99400988 1001 86380 86390 1
401107 99401107 1001 86380 86390 1
401847 99401847 1001 86380 86390 1
402133 99402133 1001 86380 86390 1
402095 99402095 1001 86380 86390 1
402497 99402497 1001 86380 86390 1
402826 99402826 1001 86380 86390 1
402811 99402811 1001 86380 86390 1
403000 99403000 1001 86380 86390 1
403091 99403091 1001 86380 86390 1
403595 99403595 1001 86380 86390 1
403606 99403606 1001 86380 86390 1
403537 99403537 1001 86380 86390 1
403696 99403696 1001 86380 86390 1
404300 99404300 1001 86380 86390 1
404276 99404276 1001 86380 86390 1
404391 99404391 1001 86380 86390 1
404876 99404876 1001 86380 86390 1
404858 99404858 1001 86380 86390 1
405325 99405325 1001 86380 86390 1
405550 99405550 1001 86380 86390 1
405612 99405612 1001 86380 86390 1
405728 99405728 1001 86380 86390 1
405811 99405811 1001 86380 86390 1
406220 99406220 1001 86380 86390 1
406983 99406983 1001 86380 86390 1
407302 99407302 1001 86380 86390 1
408159 99408159 1001 86380 86390 1
408315 99408315 1001 86380 86390 1
408511 99408511 1001 86380 86390 1
408790 99408790 1001 86380 86390 1
409216 99409216 1001 86380 86390 1
409460 99409460 1001 86380 86390 1
409577 99409577 1001 86380 86390 1
409809 99409809 1001 86380 86390 1
410210 99410210 1001 86380 86390 1
410228 99410228 1001 86380 86390 1
410488 99410488 1001 86380 86390 1
411163 99411163 1001 86380 86390 1
411404 99411404 1001 86380 86390 1
411491 99411491 1001 86380 86390 1
411857 99411857 1001 86380 86390 1
411750 99411750 1001 86380 86390 1
411871 99411871 1001 86380 86390 1
411865 99411865 1001 86380 86390 1
412095 99412095 1001 86380 86390 1
412106 99412106 1001 86380 86390 1
412223 99412223 1001 86380 86390 1
412257 99412257 1001 86380 86390 1
412369 99412369 1001 86380 86390 1
413428 99413428 1001 86380 86390 1
413457 99413457 1001 86380 86390 1
413149 99413149 1001 86380 86390 1
415036 99415036 1001 86380 86390 1
414985 99414985 1001 86380 86390 1
414533 99414533 1001 86380 86390 1
414272 99414272 1001 86380 86390 1
414300 99414300 1001 86380 86390 1
415334 99415334 1001 86380 86390 1
416944 99416944 1001 86380 86390 1
416492 99416492 1001 86380 86390 1
416170 99416170 1001 86380 86390 1
415884 99415884 1001 86380 86390 1
415918 99415918 1001 86380 86390 1
416107 99416107 1001 86380 86390 1
416132 99416132 1001 86380 86390 1
417265 99417265 1001 86380 86390 1
417245 99417245 1001 86380 86390 1
417604 99417604 1001 86380 86390 1
418082 99418082 1001 86380 86390 1
417966 99417966 1001 86380 86390 1
418890 99418890 1001 86380 86390 1
419119 99419119 1001 86380 86390 1
420439 99420439 1001 86380 86390 1
420279 99420279 1001 86380 86390 1
419507 99419507 1001 86380 86390 1
420559 99420559 1001 86380 86390 1
422116 99422116 1001 86380 86390 1
421890 99421890 1001 86380 86390 1
421506 99421506 1001 86380 86390 1
421223 99421223 1001 86380 86390 1
420937 99420937 1001 86380 86390 1
421092 99421092 1001 86380 86390 1
422136 99422136 1001 86380 86390 1
423634 99423634 1001 86380 86390 1
422852 99422852 1001 86380 86390 1
424012 99424012 1001 86380 86390 1
424130 99424130 1001 86380 86390 1
423854 99423854 1001 86380 86390 1
423961 99423961 1001 86380 86390 1
423914 99423914 1001 86380 86390 1
425023 99425023 1001 86380 86390 1
424953 99424953 1001 86380 86390 1
424748 99424748 1001 86380 86390 1
424975 99424975 1001 86380 86390 1
424296 99424296 1001 86380 86390 1
424444 99424444 1001 86380 86390 1
425537 99425537 1001 86380 86390 1
426317 99426317 1001 86380 86390 1
427235 99427235 1001 86380 86390 1
427245 99427245 1001 86380 86390 1
427494 99427494 1001 86380 86390 1
427947 99427947 1001 86380 86390 1
428094 99428094 1001 86380 86390 1
428238 99428238 1001 86380 86390 1
427597 99427597 1001 86380 86390 1
429015 99429015 1001 86380 86390 1
430147 99430147 1001 86380 86390 1
429748 99429748 1001 86380 86390 1
429431 99429431 1001 86380 86390 1
429199 99429199 1001 86380 86390 1
429353 99429353 1001 86380 86390 1
430777 99430777 1001 86380 86390 1
431480 99431480 1001 86380 86390 1
431576 99431576 1001 86380 86390 1
432373 99432373 1001 86380 86390 1
432386 99432386 1001 86380 86390 1
432197 99432197 1001 86380 86390 1
433548 99433548 1001 86380 86390 1
433002 99433002 1001 86380 86390 1
433087 99433087 1001 86380 86390 1
432587 99432587 1001 86380 86390 1
433813 99433813 1001 86380 86390 1
434051 99434051 1001 86380 86390 1
434109 99434109 1001 86380 86390 1
435172 99435172 1001 86380 86390 1
434790 99434790 1001 86380 86390 1
434964 99434964 1001 86380 86390 1
434263 99434263 1001 86380 86390 1
434380 99434380 1001 86380 86390 1
434540 99434540 1001 86380 86390 1
434437 99434437 1001 86380 86390 1
435720 99435720 1001 86380 86390 1
435779 99435779 1001 86380 86390 1
436917 99436917 1001 86380 86390 1
436967 99436967 1001 86380 86390 1
437134 99437134 1001 86380 86390 1
436122 99436122 1001 86380 86390 1
436161 99436161 1001 86380 86390 1
300784 99300784 1001 86380 86390 1
300891 99300891 1001 86380 86390 1
301355 99301355 1001 86380 86390 1
301433 99301433 1001 86380 86390 1
301311 99301311 1001 86380 86390 1
301237 99301237 1001 86380 86390 1
300935 99300935 1001 86380 86390 1
301644 99301644 1001 86380 86390 1
301607 99301607 1001 86380 86390 1
301570 99301570 1001 86380 86390 1
301691 99301691 1001 86380 86390 1
301666 99301666 1001 86380 86390 1
301812 99301812 1001 86380 86390 1
301865 99301865 1001 86380 86390 1
301840 99301840 1001 86380 86390 1
302416 99302416 1001 86380 86390 1
302567 99302567 1001 86380 86390 1
302880 99302880 1001 86380 86390 1
302858 99302858 1001 86380 86390 1
303213 99303213 1001 86380 86390 1
303995 99303995 1001 86380 86390 1
303659 99303659 1001 86380 86390 1
303677 99303677 1001 86380 86390 1
303529 99303529 1001 86380 86390 1
303556 99303556 1001 86380 86390 1
303549 99303549 1001 86380 86390 1
304226 99304226 1001 86380 86390 1
304235 99304235 1001 86380 86390 1
304558 99304558 1001 86380 86390 1
304948 99304948 1001 86380 86390 1
305559 99305559 1001 86380 86390 1
305615 99305615 1001 86380 86390 1
305641 99305641 1001 86380 86390 1
305620 99305620 1001 86380 86390 1
305329 99305329 1001 86380 86390 1
305426 99305426 1001 86380 86390 1
305261 99305261 1001 86380 86390 1
500106 99500106 1001 86380 86390 1
500775 99500775 1001 86380 86390 1
500650 99500650 1001 86380 86390 1
500792 99500792 1001 86380 86390 1
501214 99501214 1001 86380 86390 1
502404 99502404 1001 86380 86390 1
502355 99502355 1001 86380 86390 1
502203 99502203 1001 86380 86390 1
502229 99502229 1001 86380 86390 1
502255 99502255 1001 86380 86390 1
502630 99502630 1001 86380 86390 1
503194 99503194 1001 86380 86390 1
503302 99503302 1001 86380 86390 1
503385 99503385 1001 86380 86390 1
504067 99504067 1001 86380 86390 1
504089 99504089 1001 86380 86390 1
503919 99503919 1001 86380 86390 1
503648 99503648 1001 86380 86390 1
503545 99503545 1001 86380 86390 1
504142 99504142 1001 86380 86390 1
504261 99504261 1001 86380 86390 1
504215 99504215 1001 86380 86390 1
504178 99504178 1001 86380 86390 1
504230 99504230 1001 86380 86390 1
504765 99504765 1001 86380 86390 1
504888 99504888 1001 86380 86390 1
504864 99504864 1001 86380 86390 1
504675 99504675 1001 86380 86390 1
504664 99504664 1001 86380 86390 1
504740 99504740 1001 86380 86390 1
505087 99505087 1001 86380 86390 1
505598 99505598 1001 86380 86390 1
505624 99505624 1001 86380 86390 1
505677 99505677 1001 86380 86390 1
505564 99505564 1001 86380 86390 1
505176 99505176 1001 86380 86390 1
505325 99505325 1001 86380 86390 1
505341 99505341 1001 86380 86390 1
506494 99506494 1001 86380 86390 1
506485 99506485 1001 86380 86390 1
506530 99506530 1001 86380 86390 1
506196 99506196 1001 86380 86390 1
506223 99506223 1001 86380 86390 1
506353 99506353 1001 86380 86390 1
506372 99506372 1001 86380 86390 1
506801 99506801 1001 86380 86390 1
507247 99507247 1001 86380 86390 1
507355 99507355 1001 86380 86390 1
507203 99507203 1001 86380 86390 1
507179 99507179 1001 86380 86390 1
507117 99507117 1001 86380 86390 1
507199 99507199 1001 86380 86390 1
506857 99506857 1001 86380 86390 1
506938 99506938 1001 86380 86390 1
506965 99506965 1001 86380 86390 1
506812 99506812 1001 86380 86390 1
507539 99507539 1001 86380 86390 1
507426 99507426 1001 86380 86390 1
508131 99508131 1001 86380 86390 1
508021 99508021 1001 86380 86390 1
507983 99507983 1001 86380 86390 1
507997 99507997 1001 86380 86390 1
507823 99507823 1001 86380 86390 1
507766 99507766 1001 86380 86390 1
508403 99508403 1001 86380 86390 1
508769 99508769 1001 86380 86390 1
508625 99508625 1001 86380 86390 1
508576 99508576 1001 86380 86390 1
509243 99509243 1001 86380 86390 1
509094 99509094 1001 86380 86390 1
509697 99509697 1001 86380 86390 1
509622 99509622 1001 86380 86390 1
509995 99509995 1001 86380 86390 1
510073 99510073 1001 86380 86390 1
510705 99510705 1001 86380 86390 1
510352 99510352 1001 86380 86390 1
510436 99510436 1001 86380 86390 1
510303 99510303 1001 86380 86390 1
510824 99510824 1001 86380 86390 1
511470 99511470 1001 86380 86390 1
511147 99511147 1001 86380 86390 1
511187 99511187 1001 86380 86390 1
511226 99511226 1001 86380 86390 1
510999 99510999 1001 86380 86390 1
511057 99511057 1001 86380 86390 1
511641 99511641 1001 86380 86390 1
511960 99511960 1001 86380 86390 1
511923 99511923 1001 86380 86390 1
511951 99511951 1001 86380 86390 1
512584 99512584 1001 86380 86390 1
513109 99513109 1001 86380 86390 1
512909 99512909 1001 86380 86390 1
512832 99512832 1001 86380 86390 1
512891 99512891 1001 86380 86390 1
512664 99512664 1001 86380 86390 1
513410 99513410 1001 86380 86390 1
513959 99513959 1001 86380 86390 1
513961 99513961 1001 86380 86390 1
513825 99513825 1001 86380 86390 1
513807 99513807 1001 86380 86390 1
513730 99513730 1001 86380 86390 1
513555 99513555 1001 86380 86390 1
513440 99513440 1001 86380 86390 1
513479 99513479 1001 86380 86390 1
513431 99513431 1001 86380 86390 1
513603 99513603 1001 86380 86390 1
514201 99514201 1001 86380 86390 1
514113 99514113 1001 86380 86390 1
514677 99514677 1001 86380 86390 1
514730 99514730 1001 86380 86390 1
514660 99514660 1001 86380 86390 1
514700 99514700 1001 86380 86390 1
514456 99514456 1001 86380 86390 1
514968 99514968 1001 86380 86390 1
515530 99515530 1001 86380 86390 1
515670 99515670 1001 86380 86390 1
515078 99515078 1001 86380 86390 1
515085 99515085 1001 86380 86390 1
515816 99515816 1001 86380 86390 1
515844 99515844 1001 86380 86390 1
516376 99516376 1001 86380 86390 1
516379 99516379 1001 86380 86390 1
516191 99516191 1001 86380 86390 1
516212 99516212 1001 86380 86390 1
515983 99515983 1001 86380 86390 1
515894 99515894 1001 86380 86390 1
516063 99516063 1001 86380 86390 1
516089 99516089 1001 86380 86390 1
515897 99515897 1001 86380 86390 1
516558 99516558 1001 86380 86390 1
516677 99516677 1001 86380 86390 1
516590 99516590 1001 86380 86390 1
516630 99516630 1001 86380 86390 1
516643 99516643 1001 86380 86390 1
517262 99517262 1001 86380 86390 1
516946 99516946 1001 86380 86390 1
517037 99517037 1001 86380 86390 1
516781 99516781 1001 86380 86390 1
516798 99516798 1001 86380 86390 1
516747 99516747 1001 86380 86390 1
517452 99517452 1001 86380 86390 1
518154 99518154 1001 86380 86390 1
517921 99517921 1001 86380 86390 1
517934 99517934 1001 86380 86390 1
517542 99517542 1001 86380 86390 1
518175 99518175 1001 86380 86390 1
518962 99518962 1001 86380 86390 1
518685 99518685 1001 86380 86390 1
518778 99518778 1001 86380 86390 1
518575 99518575 1001 86380 86390 1
518388 99518388 1001 86380 86390 1
519083 99519083 1001 86380 86390 1
519801 99519801 1001 86380 86390 1
519529 99519529 1001 86380 86390 1
519412 99519412 1001 86380 86390 1
519371 99519371 1001 86380 86390 1
520019 99520019 1001 86380 86390 1
520565 99520565 1001 86380 86390 1
520415 99520415 1001 86380 86390 1
520239 99520239 1001 86380 86390 1
520750 99520750 1001 86380 86390 1
521307 99521307 1001 86380 86390 1
521270 99521270 1001 86380 86390 1
520988 99520988 1001 86380 86390 1
520986 99520986 1001 86380 86390 1
521668 99521668 1001 86380 86390 1
522286 99522286 1001 86380 86390 1
522068 99522068 1001 86380 86390 1
521942 99521942 1001 86380 86390 1
522490 99522490 1001 86380 86390 1
522879 99522879 1001 86380 86390 1
522858 99522858 1001 86380 86390 1
522570 99522570 1001 86380 86390 1
522688 99522688 1001 86380 86390 1
523145 99523145 1001 86380 86390 1
523839 99523839 1001 86380 86390 1
523453 99523453 1001 86380 86390 1
523358 99523358 1001 86380 86390 1
524039 99524039 1001 86380 86390 1
523978 99523978 1001 86380 86390 1
524686 99524686 1001 86380 86390 1
524404 99524404 1001 86380 86390 1
524546 99524546 1001 86380 86390 1
524560 99524560 1001 86380 86390 1
524471 99524471 1001 86380 86390 1
524306 99524306 1001 86380 86390 1
524849 99524849 1001 86380 86390 1
524776 99524776 1001 86380 86390 1
525497 99525497 1001 86380 86390 1
525420 99525420 1001 86380 86390 1
525097 99525097 1001 86380 86390 1
525063 99525063 1001 86380 86390 1
525679 99525679 1001 86380 86390 1
526242 99526242 1001 86380 86390 1
526123 99526123 1001 86380 86390 1
525998 99525998 1001 86380 86390 1
525864 99525864 1001 86380 86390 1
525930 99525930 1001 86380 86390 1
526579 99526579 1001 86380 86390 1
526477 99526477 1001 86380 86390 1
526740 99526740 1001 86380 86390 1
527921 99527921 1001 86380 86390 1
527714 99527714 1001 86380 86390 1
527792 99527792 1001 86380 86390 1
527523 99527523 1001 86380 86390 1
527479 99527479 1001 86380 86390 1
528137 99528137 1001 86380 86390 1
527663 99527663 1001 86380 86390 1
528181 99528181 1001 86380 86390 1
528247 99528247 1001 86380 86390 1
528131 99528131 1001 86380 86390 1
528698 99528698 1001 86380 86390 1
528358 99528358 1001 86380 86390 1
528427 99528427 1001 86380 86390 1
528303 99528303 1001 86380 86390 1
528950 99528950 1001 86380 86390 1
529595 99529595 1001 86380 86390 1
529431 99529431 1001 86380 86390 1
529371 99529371 1001 86380 86390 1
529489 99529489 1001 86380 86390 1
529417 99529417 1001 86380 86390 1
529119 99529119 1001 86380 86390 1
529288 99529288 1001 86380 86390 1
529187 99529187 1001 86380 86390 1
529305 99529305 1001 86380 86390 1
529183 99529183 1001 86380 86390 1
530468 99530468 1001 86380 86390 1
529963 99529963 1001 86380 86390 1
530554 99530554 1001 86380 86390 1
531271 99531271 1001 86380 86390 1
531391 99531391 1001 86380 86390 1
531392 99531392 1001 86380 86390 1
531540 99531540 1001 86380 86390 1
531865 99531865 1001 86380 86390 1
531675 99531675 1001 86380 86390 1
531655 99531655 1001 86380 86390 1
531672 99531672 1001 86380 86390 1
531793 99531793 1001 86380 86390 1
532246 99532246 1001 86380 86390 1
532311 99532311 1001 86380 86390 1
532208 99532208 1001 86380 86390 1
532899 99532899 1001 86380 86390 1
532913 99532913 1001 86380 86390 1
532914 99532914 1001 86380 86390 1
532555 99532555 1001 86380 86390 1
532585 99532585 1001 86380 86390 1
533075 99533075 1001 86380 86390 1
533129 99533129 1001 86380 86390 1
533497 99533497 1001 86380 86390 1
533446 99533446 1001 86380 86390 1
533616 99533616 1001 86380 86390 1
533481 99533481 1001 86380 86390 1
533418 99533418 1001 86380 86390 1
534530 99534530 1001 86380 86390 1
534602 99534602 1001 86380 86390 1
534593 99534593 1001 86380 86390 1
534078 99534078 1001 86380 86390 1
534067 99534067 1001 86380 86390 1
534265 99534265 1001 86380 86390 1
535368 99535368 1001 86380 86390 1
535170 99535170 1001 86380 86390 1
536173 99536173 1001 86380 86390 1
536150 99536150 1001 86380 86390 1
535927 99535927 1001 86380 86390 1
535875 99535875 1001 86380 86390 1
535777 99535777 1001 86380 86390 1
536533 99536533 1001 86380 86390 1
536341 99536341 1001 86380 86390 1
537060 99537060 1001 86380 86390 1
536971 99536971 1001 86380 86390 1
536810 99536810 1001 86380 86390 1
537346 99537346 1001 86380 86390 1
537170 99537170 1001 86380 86390 1
537210 99537210 1001 86380 86390 1
537936 99537936 1001 86380 86390 1
537625 99537625 1001 86380 86390 1
537554 99537554 1001 86380 86390 1
538128 99538128 1001 86380 86390 1
538931 99538931 1001 86380 86390 1
539446 99539446 1001 86380 86390 1
539254 99539254 1001 86380 86390 1
539269 99539269 1001 86380 86390 1
539381 99539381 1001 86380 86390 1
539088 99539088 1001 86380 86390 1
539774 99539774 1001 86380 86390 1
539840 99539840 1001 86380 86390 1
539763 99539763 1001 86380 86390 1
540088 99540088 1001 86380 86390 1
540091 99540091 1001 86380 86390 1
539874 99539874 1001 86380 86390 1
539904 99539904 1001 86380 86390 1
540594 99540594 1001 86380 86390 1
541120 99541120 1001 86380 86390 1
541121 99541121 1001 86380 86390 1
541015 99541015 1001 86380 86390 1
541068 99541068 1001 86380 86390 1
541043 99541043 1001 86380 86390 1
540699 99540699 1001 86380 86390 1
541851 99541851 1001 86380 86390 1
541728 99541728 1001 86380 86390 1
541730 99541730 1001 86380 86390 1
541783 99541783 1001 86380 86390 1
542320 99542320 1001 86380 86390 1
542780 99542780 1001 86380 86390 1
542850 99542850 1001 86380 86390 1
542760 99542760 1001 86380 86390 1
542626 99542626 1001 86380 86390 1
542593 99542593 1001 86380 86390 1
542515 99542515 1001 86380 86390 1
543133 99543133 1001 86380 86390 1
543770 99543770 1001 86380 86390 1
543623 99543623 1001 86380 86390 1
543454 99543454 1001 86380 86390 1
543254 99543254 1001 86380 86390 1
543164 99543164 1001 86380 86390 1
543942 99543942 1001 86380 86390 1
543879 99543879 1001 86380 86390 1
543972 99543972 1001 86380 86390 1
544546 99544546 1001 86380 86390 1
544213 99544213 1001 86380 86390 1
544286 99544286 1001 86380 86390 1
544056 99544056 1001 86380 86390 1
544021 99544021 1001 86380 86390 1
544178 99544178 1001 86380 86390 1
400406 99400406 1001 86380 86390 1
400365 99400365 1001 86380 86390 1
400586 99400586 1001 86380 86390 1
400721 99400721 1001 86380 86390 1
400719 99400719 1001 86380 86390 1
401288 99401288 1001 86380 86390 1
401433 99401433 1001 86380 86390 1
402093 99402093 1001 86380 86390 1
402505 99402505 1001 86380 86390 1
402982 99402982 1001 86380 86390 1
403381 99403381 1001 86380 86390 1
403910 99403910 1001 86380 86390 1
404140 99404140 1001 86380 86390 1
404154 99404154 1001 86380 86390 1
404798 99404798 1001 86380 86390 1
405395 99405395 1001 86380 86390 1
405473 99405473 1001 86380 86390 1
405500 99405500 1001 86380 86390 1
405763 99405763 1001 86380 86390 1
405773 99405773 1001 86380 86390 1
406154 99406154 1001 86380 86390 1
406193 99406193 1001 86380 86390 1
406395 99406395 1001 86380 86390 1
406708 99406708 1001 86380 86390 1
406829 99406829 1001 86380 86390 1
406905 99406905 1001 86380 86390 1
407095 99407095 1001 86380 86390 1
408614 99408614 1001 86380 86390 1
409727 99409727 1001 86380 86390 1
409868 99409868 1001 86380 86390 1
410017 99410017 1001 86380 86390 1
410329 99410329 1001 86380 86390 1
411076 99411076 1001 86380 86390 1
412107 99412107 1001 86380 86390 1
412251 99412251 1001 86380 86390 1
412276 99412276 1001 86380 86390 1
413158 99413158 1001 86380 86390 1
412638 99412638 1001 86380 86390 1
414059 99414059 1001 86380 86390 1
413788 99413788 1001 86380 86390 1
413992 99413992 1001 86380 86390 1
415017 99415017 1001 86380 86390 1
414570 99414570 1001 86380 86390 1
414630 99414630 1001 86380 86390 1
414276 99414276 1001 86380 86390 1
414284 99414284 1001 86380 86390 1
414500 99414500 1001 86380 86390 1
415651 99415651 1001 86380 86390 1
415338 99415338 1001 86380 86390 1
416808 99416808 1001 86380 86390 1
415827 99415827 1001 86380 86390 1
415753 99415753 1001 86380 86390 1
415820 99415820 1001 86380 86390 1
416003 99416003 1001 86380 86390 1
417236 99417236 1001 86380 86390 1
417575 99417575 1001 86380 86390 1
417549 99417549 1001 86380 86390 1
418618 99418618 1001 86380 86390 1
418535 99418535 1001 86380 86390 1
418638 99418638 1001 86380 86390 1
418545 99418545 1001 86380 86390 1
418218 99418218 1001 86380 86390 1
418138 99418138 1001 86380 86390 1
418383 99418383 1001 86380 86390 1
418214 99418214 1001 86380 86390 1
417659 99417659 1001 86380 86390 1
417964 99417964 1001 86380 86390 1
417815 99417815 1001 86380 86390 1
419667 99419667 1001 86380 86390 1
419999 99419999 1001 86380 86390 1
419375 99419375 1001 86380 86390 1
420739 99420739 1001 86380 86390 1
420674 99420674 1001 86380 86390 1
420816 99420816 1001 86380 86390 1
421941 99421941 1001 86380 86390 1
421486 99421486 1001 86380 86390 1
420871 99420871 1001 86380 86390 1
420901 99420901 1001 86380 86390 1
422309 99422309 1001 86380 86390 1
422522 99422522 1001 86380 86390 1
423448 99423448 1001 86380 86390 1
423317 99423317 1001 86380 86390 1
423452 99423452 1001 86380 86390 1
423714 99423714 1001 86380 86390 1
423535 99423535 1001 86380 86390 1
423214 99423214 1001 86380 86390 1
423853 99423853 1001 86380 86390 1
425080 99425080 1001 86380 86390 1
425226 99425226 1001 86380 86390 1
425356 99425356 1001 86380 86390 1
425019 99425019 1001 86380 86390 1
425218 99425218 1001 86380 86390 1
424730 99424730 1001 86380 86390 1
424870 99424870 1001 86380 86390 1
425693 99425693 1001 86380 86390 1
425573 99425573 1001 86380 86390 1
426891 99426891 1001 86380 86390 1
426473 99426473 1001 86380 86390 1
426363 99426363 1001 86380 86390 1
426684 99426684 1001 86380 86390 1
426046 99426046 1001 86380 86390 1
427257 99427257 1001 86380 86390 1
427145 99427145 1001 86380 86390 1
427263 99427263 1001 86380 86390 1
428372 99428372 1001 86380 86390 1
428373 99428373 1001 86380 86390 1
428723 99428723 1001 86380 86390 1
428041 99428041 1001 86380 86390 1
428079 99428079 1001 86380 86390 1
427717 99427717 1001 86380 86390 1
427763 99427763 1001 86380 86390 1
427819 99427819 1001 86380 86390 1
428993 99428993 1001 86380 86390 1
429779 99429779 1001 86380 86390 1
429911 99429911 1001 86380 86390 1
429325 99429325 1001 86380 86390 1
429555 99429555 1001 86380 86390 1
429349 99429349 1001 86380 86390 1
429507 99429507 1001 86380 86390 1
430527 99430527 1001 86380 86390 1
430452 99430452 1001 86380 86390 1
431688 99431688 1001 86380 86390 1
431945 99431945 1001 86380 86390 1
432037 99432037 1001 86380 86390 1
431588 99431588 1001 86380 86390 1
431366 99431366 1001 86380 86390 1
431150 99431150 1001 86380 86390 1
432383 99432383 1001 86380 86390 1
432331 99432331 1001 86380 86390 1
433678 99433678 1001 86380 86390 1
433696 99433696 1001 86380 86390 1
432930 99432930 1001 86380 86390 1
432996 99432996 1001 86380 86390 1
432627 99432627 1001 86380 86390 1
433897 99433897 1001 86380 86390 1
434616 99434616 1001 86380 86390 1
434708 99434708 1001 86380 86390 1
434887 99434887 1001 86380 86390 1
434752 99434752 1001 86380 86390 1
436894 99436894 1001 86380 86390 1
437081 99437081 1001 86380 86390 1
437059 99437059 1001 86380 86390 1
436246 99436246 1001 86380 86390 1
300034 99300034 1001 86380 86390 1
437252 99437252 1001 86380 86390 1
300015 99300015 1001 86380 86390 1
300639 99300639 1001 86380 86390 1
300631 99300631 1001 86380 86390 1
300529 99300529 1001 86380 86390 1
300479 99300479 1001 86380 86390 1
300294 99300294 1001 86380 86390 1
300923 99300923 1001 86380 86390 1
300788 99300788 1001 86380 86390 1
301388 99301388 1001 86380 86390 1
301451 99301451 1001 86380 86390 1
301158 99301158 1001 86380 86390 1
300994 99300994 1001 86380 86390 1
301059 99301059 1001 86380 86390 1
300943 99300943 1001 86380 86390 1
301648 99301648 1001 86380 86390 1
301610 99301610 1001 86380 86390 1
301626 99301626 1001 86380 86390 1
301679 99301679 1001 86380 86390 1
302372 99302372 1001 86380 86390 1
301973 99301973 1001 86380 86390 1
301786 99301786 1001 86380 86390 1
301788 99301788 1001 86380 86390 1
301821 99301821 1001 86380 86390 1
302493 99302493 1001 86380 86390 1
303128 99303128 1001 86380 86390 1
303202 99303202 1001 86380 86390 1
302900 99302900 1001 86380 86390 1
302953 99302953 1001 86380 86390 1
302968 99302968 1001 86380 86390 1
302662 99302662 1001 86380 86390 1
303375 99303375 1001 86380 86390 1
303278 99303278 1001 86380 86390 1
303788 99303788 1001 86380 86390 1
303752 99303752 1001 86380 86390 1
303729 99303729 1001 86380 86390 1
303417 99303417 1001 86380 86390 1
303587 99303587 1001 86380 86390 1
304127 99304127 1001 86380 86390 1
304718 99304718 1001 86380 86390 1
304672 99304672 1001 86380 86390 1
304604 99304604 1001 86380 86390 1
304367 99304367 1001 86380 86390 1
304959 99304959 1001 86380 86390 1
305050 99305050 1001 86380 86390 1
305524 99305524 1001 86380 86390 1
305327 99305327 1001 86380 86390 1
305470 99305470 1001 86380 86390 1
305463 99305463 1001 86380 86390 1
305349 99305349 1001 86380 86390 1
500013 99500013 1001 86380 86390 1
500717 99500717 1001 86380 86390 1
500520 99500520 1001 86380 86390 1
500599 99500599 1001 86380 86390 1
500486 99500486 1001 86380 86390 1
500263 99500263 1001 86380 86390 1
500305 99500305 1001 86380 86390 1
500295 99500295 1001 86380 86390 1
501449 99501449 1001 86380 86390 1
501094 99501094 1001 86380 86390 1
501795 99501795 1001 86380 86390 1
502274 99502274 1001 86380 86390 1
502092 99502092 1001 86380 86390 1
502157 99502157 1001 86380 86390 1
502237 99502237 1001 86380 86390 1
501861 99501861 1001 86380 86390 1
503174 99503174 1001 86380 86390 1
502959 99502959 1001 86380 86390 1
502882 99502882 1001 86380 86390 1
502914 99502914 1001 86380 86390 1
502942 99502942 1001 86380 86390 1
503813 99503813 1001 86380 86390 1
503722 99503722 1001 86380 86390 1
503704 99503704 1001 86380 86390 1
503598 99503598 1001 86380 86390 1
504291 99504291 1001 86380 86390 1
504943 99504943 1001 86380 86390 1
504792 99504792 1001 86380 86390 1
504557 99504557 1001 86380 86390 1
504598 99504598 1001 86380 86390 1
504403 99504403 1001 86380 86390 1
504348 99504348 1001 86380 86390 1
505149 99505149 1001 86380 86390 1
504971 99504971 1001 86380 86390 1
505010 99505010 1001 86380 86390 1
505644 99505644 1001 86380 86390 1
505376 99505376 1001 86380 86390 1
505481 99505481 1001 86380 86390 1
505304 99505304 1001 86380 86390 1
505170 99505170 1001 86380 86390 1
505339 99505339 1001 86380 86390 1
506520 99506520 1001 86380 86390 1
506533 99506533 1001 86380 86390 1
506581 99506581 1001 86380 86390 1
506300 99506300 1001 86380 86390 1
506366 99506366 1001 86380 86390 1
506358 99506358 1001 86380 86390 1
506087 99506087 1001 86380 86390 1
506598 99506598 1001 86380 86390 1
506616 99506616 1001 86380 86390 1
506910 99506910 1001 86380 86390 1
506864 99506864 1001 86380 86390 1
508212 99508212 1001 86380 86390 1
508177 99508177 1001 86380 86390 1
508091 99508091 1001 86380 86390 1
507877 99507877 1001 86380 86390 1
508022 99508022 1001 86380 86390 1
507841 99507841 1001 86380 86390 1
507669 99507669 1001 86380 86390 1
508336 99508336 1001 86380 86390 1
508261 99508261 1001 86380 86390 1
508963 99508963 1001 86380 86390 1
508888 99508888 1001 86380 86390 1
508918 99508918 1001 86380 86390 1
508828 99508828 1001 86380 86390 1
508699 99508699 1001 86380 86390 1
509155 99509155 1001 86380 86390 1
509182 99509182 1001 86380 86390 1
509158 99509158 1001 86380 86390 1
509826 99509826 1001 86380 86390 1
509313 99509313 1001 86380 86390 1
509964 99509964 1001 86380 86390 1
510714 99510714 1001 86380 86390 1
510328 99510328 1001 86380 86390 1
510785 99510785 1001 86380 86390 1
510863 99510863 1001 86380 86390 1
511398 99511398 1001 86380 86390 1
511491 99511491 1001 86380 86390 1
511466 99511466 1001 86380 86390 1
511456 99511456 1001 86380 86390 1
511185 99511185 1001 86380 86390 1
511186 99511186 1001 86380 86390 1
511120 99511120 1001 86380 86390 1
511008 99511008 1001 86380 86390 1
511582 99511582 1001 86380 86390 1
511663 99511663 1001 86380 86390 1
511638 99511638 1001 86380 86390 1
512224 99512224 1001 86380 86390 1
512252 99512252 1001 86380 86390 1
512240 99512240 1001 86380 86390 1
512270 99512270 1001 86380 86390 1
512181 99512181 1001 86380 86390 1
512259 99512259 1001 86380 86390 1
511864 99511864 1001 86380 86390 1
511765 99511765 1001 86380 86390 1
512414 99512414 1001 86380 86390 1
512540 99512540 1001 86380 86390 1
513144 99513144 1001 86380 86390 1
513121 99513121 1001 86380 86390 1
513019 99513019 1001 86380 86390 1
513009 99513009 1001 86380 86390 1
513164 99513164 1001 86380 86390 1
513140 99513140 1001 86380 86390 1
512805 99512805 1001 86380 86390 1
512982 99512982 1001 86380 86390 1
512742 99512742 1001 86380 86390 1
512768 99512768 1001 86380 86390 1
512615 99512615 1001 86380 86390 1
512609 99512609 1001 86380 86390 1
513256 99513256 1001 86380 86390 1
513691 99513691 1001 86380 86390 1
513707 99513707 1001 86380 86390 1
513429 99513429 1001 86380 86390 1
513430 99513430 1001 86380 86390 1
514125 99514125 1001 86380 86390 1
514090 99514090 1001 86380 86390 1
514729 99514729 1001 86380 86390 1
514551 99514551 1001 86380 86390 1
514460 99514460 1001 86380 86390 1
514605 99514605 1001 86380 86390 1
514521 99514521 1001 86380 86390 1
514387 99514387 1001 86380 86390 1
514924 99514924 1001 86380 86390 1
515055 99515055 1001 86380 86390 1
514953 99514953 1001 86380 86390 1
515524 99515524 1001 86380 86390 1
515350 99515350 1001 86380 86390 1
515313 99515313 1001 86380 86390 1
515205 99515205 1001 86380 86390 1
515124 99515124 1001 86380 86390 1
516122 99516122 1001 86380 86390 1
516154 99516154 1001 86380 86390 1
516185 99516185 1001 86380 86390 1
515943 99515943 1001 86380 86390 1
515892 99515892 1001 86380 86390 1
516092 99516092 1001 86380 86390 1
516564 99516564 1001 86380 86390 1
517234 99517234 1001 86380 86390 1
517311 99517311 1001 86380 86390 1
517114 99517114 1001 86380 86390 1
516835 99516835 1001 86380 86390 1
516861 99516861 1001 86380 86390 1
517352 99517352 1001 86380 86390 1
517445 99517445 1001 86380 86390 1
517815 99517815 1001 86380 86390 1
517846 99517846 1001 86380 86390 1
517696 99517696 1001 86380 86390 1
517573 99517573 1001 86380 86390 1
517719 99517719 1001 86380 86390 1
517630 99517630 1001 86380 86390 1
518241 99518241 1001 86380 86390 1
518183 99518183 1001 86380 86390 1
518860 99518860 1001 86380 86390 1
518577 99518577 1001 86380 86390 1
518751 99518751 1001 86380 86390 1
518714 99518714 1001 86380 86390 1
519699 99519699 1001 86380 86390 1
519623 99519623 1001 86380 86390 1
519707 99519707 1001 86380 86390 1
519644 99519644 1001 86380 86390 1
519294 99519294 1001 86380 86390 1
519979 99519979 1001 86380 86390 1
519972 99519972 1001 86380 86390 1
520349 99520349 1001 86380 86390 1
521365 99521365 1001 86380 86390 1
521320 99521320 1001 86380 86390 1
521176 99521176 1001 86380 86390 1
521233 99521233 1001 86380 86390 1
520991 99520991 1001 86380 86390 1
520882 99520882 1001 86380 86390 1
521525 99521525 1001 86380 86390 1
522243 99522243 1001 86380 86390 1
522221 99522221 1001 86380 86390 1
521895 99521895 1001 86380 86390 1
521980 99521980 1001 86380 86390 1
521785 99521785 1001 86380 86390 1
521721 99521721 1001 86380 86390 1
522330 99522330 1001 86380 86390 1
522305 99522305 1001 86380 86390 1
523077 99523077 1001 86380 86390 1
522542 99522542 1001 86380 86390 1
522560 99522560 1001 86380 86390 1
523828 99523828 1001 86380 86390 1
523673 99523673 1001 86380 86390 1
523343 99523343 1001 86380 86390 1
523385 99523385 1001 86380 86390 1
524137 99524137 1001 86380 86390 1
524010 99524010 1001 86380 86390 1
524556 99524556 1001 86380 86390 1
524481 99524481 1001 86380 86390 1
524202 99524202 1001 86380 86390 1
524177 99524177 1001 86380 86390 1
524799 99524799 1001 86380 86390 1
525565 99525565 1001 86380 86390 1
525527 99525527 1001 86380 86390 1
525543 99525543 1001 86380 86390 1
525310 99525310 1001 86380 86390 1
525006 99525006 1001 86380 86390 1
525754 99525754 1001 86380 86390 1
525783 99525783 1001 86380 86390 1
525800 99525800 1001 86380 86390 1
526411 99526411 1001 86380 86390 1
526019 99526019 1001 86380 86390 1
525922 99525922 1001 86380 86390 1
525949 99525949 1001 86380 86390 1
525848 99525848 1001 86380 86390 1
525839 99525839 1001 86380 86390 1
526606 99526606 1001 86380 86390 1
526560 99526560 1001 86380 86390 1
526599 99526599 1001 86380 86390 1
527223 99527223 1001 86380 86390 1
527132 99527132 1001 86380 86390 1
526891 99526891 1001 86380 86390 1
526799 99526799 1001 86380 86390 1
526812 99526812 1001 86380 86390 1
527322 99527322 1001 86380 86390 1
527947 99527947 1001 86380 86390 1
527922 99527922 1001 86380 86390 1
527836 99527836 1001 86380 86390 1
527522 99527522 1001 86380 86390 1
528124 99528124 1001 86380 86390 1
528230 99528230 1001 86380 86390 1
528257 99528257 1001 86380 86390 1
528221 99528221 1001 86380 86390 1
528106 99528106 1001 86380 86390 1
528784 99528784 1001 86380 86390 1
528417 99528417 1001 86380 86390 1
528316 99528316 1001 86380 86390 1
528906 99528906 1001 86380 86390 1
529664 99529664 1001 86380 86390 1
529370 99529370 1001 86380 86390 1
529385 99529385 1001 86380 86390 1
529185 99529185 1001 86380 86390 1
529125 99529125 1001 86380 86390 1
529830 99529830 1001 86380 86390 1
529728 99529728 1001 86380 86390 1
529884 99529884 1001 86380 86390 1
529770 99529770 1001 86380 86390 1
530489 99530489 1001 86380 86390 1
530516 99530516 1001 86380 86390 1
530228 99530228 1001 86380 86390 1
529965 99529965 1001 86380 86390 1
530714 99530714 1001 86380 86390 1
531216 99531216 1001 86380 86390 1
531340 99531340 1001 86380 86390 1
530799 99530799 1001 86380 86390 1
531506 99531506 1001 86380 86390 1
532112 99532112 1001 86380 86390 1
531905 99531905 1001 86380 86390 1
531669 99531669 1001 86380 86390 1
532333 99532333 1001 86380 86390 1
532217 99532217 1001 86380 86390 1
532297 99532297 1001 86380 86390 1
532364 99532364 1001 86380 86390 1
532313 99532313 1001 86380 86390 1
532897 99532897 1001 86380 86390 1
532885 99532885 1001 86380 86390 1
532800 99532800 1001 86380 86390 1
532620 99532620 1001 86380 86390 1
532622 99532622 1001 86380 86390 1
532812 99532812 1001 86380 86390 1
532550 99532550 1001 86380 86390 1
532525 99532525 1001 86380 86390 1
533036 99533036 1001 86380 86390 1
533777 99533777 1001 86380 86390 1
533536 99533536 1001 86380 86390 1
533513 99533513 1001 86380 86390 1
533552 99533552 1001 86380 86390 1
533646 99533646 1001 86380 86390 1
533467 99533467 1001 86380 86390 1
533612 99533612 1001 86380 86390 1
533625 99533625 1001 86380 86390 1
533388 99533388 1001 86380 86390 1
533861 99533861 1001 86380 86390 1
534403 99534403 1001 86380 86390 1
534262 99534262 1001 86380 86390 1
534149 99534149 1001 86380 86390 1
534888 99534888 1001 86380 86390 1
534791 99534791 1001 86380 86390 1
534744 99534744 1001 86380 86390 1
535226 99535226 1001 86380 86390 1
535252 99535252 1001 86380 86390 1
535080 99535080 1001 86380 86390 1
535606 99535606 1001 86380 86390 1
535531 99535531 1001 86380 86390 1
536235 99536235 1001 86380 86390 1
536025 99536025 1001 86380 86390 1
536064 99536064 1001 86380 86390 1
536129 99536129 1001 86380 86390 1
535923 99535923 1001 86380 86390 1
535913 99535913 1001 86380 86390 1
536466 99536466 1001 86380 86390 1
537003 99537003 1001 86380 86390 1
536752 99536752 1001 86380 86390 1
536860 99536860 1001 86380 86390 1
536584 99536584 1001 86380 86390 1
537849 99537849 1001 86380 86390 1
537723 99537723 1001 86380 86390 1
537716 99537716 1001 86380 86390 1
537445 99537445 1001 86380 86390 1
537497 99537497 1001 86380 86390 1
537427 99537427 1001 86380 86390 1
538104 99538104 1001 86380 86390 1
538118 99538118 1001 86380 86390 1
538507 99538507 1001 86380 86390 1
538377 99538377 1001 86380 86390 1
538380 99538380 1001 86380 86390 1
538329 99538329 1001 86380 86390 1
538872 99538872 1001 86380 86390 1
539445 99539445 1001 86380 86390 1
539458 99539458 1001 86380 86390 1
539472 99539472 1001 86380 86390 1
539372 99539372 1001 86380 86390 1
539404 99539404 1001 86380 86390 1
539238 99539238 1001 86380 86390 1
539304 99539304 1001 86380 86390 1
539116 99539116 1001 86380 86390 1
539220 99539220 1001 86380 86390 1
539717 99539717 1001 86380 86390 1
539823 99539823 1001 86380 86390 1
540321 99540321 1001 86380 86390 1
540205 99540205 1001 86380 86390 1
540660 99540660 1001 86380 86390 1
540627 99540627 1001 86380 86390 1
541261 99541261 1001 86380 86390 1
541143 99541143 1001 86380 86390 1
541188 99541188 1001 86380 86390 1
540885 99540885 1001 86380 86390 1
540965 99540965 1001 86380 86390 1
540714 99540714 1001 86380 86390 1
541487 99541487 1001 86380 86390 1
541328 99541328 1001 86380 86390 1
541956 99541956 1001 86380 86390 1
541957 99541957 1001 86380 86390 1
542009 99542009 1001 86380 86390 1
541792 99541792 1001 86380 86390 1
541860 99541860 1001 86380 86390 1
541584 99541584 1001 86380 86390 1
542216 99542216 1001 86380 86390 1
542896 99542896 1001 86380 86390 1
542900 99542900 1001 86380 86390 1
542727 99542727 1001 86380 86390 1
542678 99542678 1001 86380 86390 1
542352 99542352 1001 86380 86390 1
543074 99543074 1001 86380 86390 1
543103 99543103 1001 86380 86390 1
543030 99543030 1001 86380 86390 1
543670 99543670 1001 86380 86390 1
543683 99543683 1001 86380 86390 1
543509 99543509 1001 86380 86390 1
543180 99543180 1001 86380 86390 1
543873 99543873 1001 86380 86390 1
543877 99543877 1001 86380 86390 1
544200 99544200 1001 86380 86390 1
544193 99544193 1001 86380 86390 1
544038 99544038 1001 86380 86390 1
544117 99544117 1001 86380 86390 1
544658 99544658 1001 86380 86390 1
415443 791 1001 46380 48717 1
400055 99400055 1001 86380 86390 1
400612 99400612 1001 86380 86390 1
400986 99400986 1001 86380 86390 1
401386 99401386 1001 86380 86390 1
401526 99401526 1001 86380 86390 1
401533 99401533 1001 86380 86390 1
402047 99402047 1001 86380 86390 1
402220 99402220 1001 86380 86390 1
402362 99402362 1001 86380 86390 1
402500 99402500 1001 86380 86390 1
402502 99402502 1001 86380 86390 1
402923 99402923 1001 86380 86390 1
403418 99403418 1001 86380 86390 1
403505 99403505 1001 86380 86390 1
403614 99403614 1001 86380 86390 1
403812 99403812 1001 86380 86390 1
403953 99403953 1001 86380 86390 1
404648 99404648 1001 86380 86390 1
405193 99405193 1001 86380 86390 1
405530 99405530 1001 86380 86390 1
405664 99405664 1001 86380 86390 1
405785 99405785 1001 86380 86390 1
405974 99405974 1001 86380 86390 1
406346 99406346 1001 86380 86390 1
406808 99406808 1001 86380 86390 1
406980 99406980 1001 86380 86390 1
407630 99407630 1001 86380 86390 1
407627 99407627 1001 86380 86390 1
407986 99407986 1001 86380 86390 1
408245 99408245 1001 86380 86390 1
408762 99408762 1001 86380 86390 1
409151 99409151 1001 86380 86390 1
409240 99409240 1001 86380 86390 1
409341 99409341 1001 86380 86390 1
409299 99409299 1001 86380 86390 1
409689 99409689 1001 86380 86390 1
409641 99409641 1001 86380 86390 1
409752 99409752 1001 86380 86390 1
409803 99409803 1001 86380 86390 1
410006 99410006 1001 86380 86390 1
410084 99410084 1001 86380 86390 1
410422 99410422 1001 86380 86390 1
410516 99410516 1001 86380 86390 1
411103 99411103 1001 86380 86390 1
411044 99411044 1001 86380 86390 1
411276 99411276 1001 86380 86390 1
411286 99411286 1001 86380 86390 1
411581 99411581 1001 86380 86390 1
412000 99412000 1001 86380 86390 1
413619 99413619 1001 86380 86390 1
413394 99413394 1001 86380 86390 1
413678 99413678 1001 86380 86390 1
413161 99413161 1001 86380 86390 1
412537 99412537 1001 86380 86390 1
413831 99413831 1001 86380 86390 1
415168 99415168 1001 86380 86390 1
415217 99415217 1001 86380 86390 1
414850 99414850 1001 86380 86390 1
414788 99414788 1001 86380 86390 1
414701 99414701 1001 86380 86390 1
414248 99414248 1001 86380 86390 1
414184 99414184 1001 86380 86390 1
414463 99414463 1001 86380 86390 1
414389 99414389 1001 86380 86390 1
414473 99414473 1001 86380 86390 1
416751 99416751 1001 86380 86390 1
416992 99416992 1001 86380 86390 1
416344 99416344 1001 86380 86390 1
416389 99416389 1001 86380 86390 1
417402 99417402 1001 86380 86390 1
417083 99417083 1001 86380 86390 1
417084 99417084 1001 86380 86390 1
417554 99417554 1001 86380 86390 1
418691 99418691 1001 86380 86390 1
418760 99418760 1001 86380 86390 1
418682 99418682 1001 86380 86390 1
418208 99418208 1001 86380 86390 1
420276 99420276 1001 86380 86390 1
419430 99419430 1001 86380 86390 1
421478 99421478 1001 86380 86390 1
421613 99421613 1001 86380 86390 1
421456 99421456 1001 86380 86390 1
421202 99421202 1001 86380 86390 1
422160 99422160 1001 86380 86390 1
422247 99422247 1001 86380 86390 1
423625 99423625 1001 86380 86390 1
423025 99423025 1001 86380 86390 1
423134 99423134 1001 86380 86390 1
423154 99423154 1001 86380 86390 1
423014 99423014 1001 86380 86390 1
423080 99423080 1001 86380 86390 1
422657 99422657 1001 86380 86390 1
422795 99422795 1001 86380 86390 1
423844 99423844 1001 86380 86390 1
423952 99423952 1001 86380 86390 1
425274 99425274 1001 86380 86390 1
425264 99425264 1001 86380 86390 1
424763 99424763 1001 86380 86390 1
424304 99424304 1001 86380 86390 1
424259 99424259 1001 86380 86390 1
425818 99425818 1001 86380 86390 1
426956 99426956 1001 86380 86390 1
426190 99426190 1001 86380 86390 1
425994 99425994 1001 86380 86390 1
427231 99427231 1001 86380 86390 1
427509 99427509 1001 86380 86390 1
427289 99427289 1001 86380 86390 1
427120 99427120 1001 86380 86390 1
428663 99428663 1001 86380 86390 1
427702 99427702 1001 86380 86390 1
429059 99429059 1001 86380 86390 1
430288 99430288 1001 86380 86390 1
429575 99429575 1001 86380 86390 1
429767 99429767 1001 86380 86390 1
429496 99429496 1001 86380 86390 1
430395 99430395 1001 86380 86390 1
430626 99430626 1001 86380 86390 1
431645 99431645 1001 86380 86390 1
431542 99431542 1001 86380 86390 1
431011 99431011 1001 86380 86390 1
432382 99432382 1001 86380 86390 1
432209 99432209 1001 86380 86390 1
433239 99433239 1001 86380 86390 1
434062 99434062 1001 86380 86390 1
433943 99433943 1001 86380 86390 1
434040 99434040 1001 86380 86390 1
433906 99433906 1001 86380 86390 1
435342 99435342 1001 86380 86390 1
435597 99435597 1001 86380 86390 1
435446 99435446 1001 86380 86390 1
435879 99435879 1001 86380 86390 1
435852 99435852 1001 86380 86390 1
436777 99436777 1001 86380 86390 1
436555 99436555 1001 86380 86390 1
436720 99436720 1001 86380 86390 1
436722 99436722 1001 86380 86390 1
300042 99300042 1001 86380 86390 1
437362 99437362 1001 86380 86390 1
300554 99300554 1001 86380 86390 1
300140 99300140 1001 86380 86390 1
300916 99300916 1001 86380 86390 1
301427 99301427 1001 86380 86390 1
301507 99301507 1001 86380 86390 1
301529 99301529 1001 86380 86390 1
301228 99301228 1001 86380 86390 1
301319 99301319 1001 86380 86390 1
300947 99300947 1001 86380 86390 1
300988 99300988 1001 86380 86390 1
301084 99301084 1001 86380 86390 1
301062 99301062 1001 86380 86390 1
301637 99301637 1001 86380 86390 1
301745 99301745 1001 86380 86390 1
302207 99302207 1001 86380 86390 1
302238 99302238 1001 86380 86390 1
302006 99302006 1001 86380 86390 1
302156 99302156 1001 86380 86390 1
302120 99302120 1001 86380 86390 1
302470 99302470 1001 86380 86390 1
302420 99302420 1001 86380 86390 1
303137 99303137 1001 86380 86390 1
303074 99303074 1001 86380 86390 1
303087 99303087 1001 86380 86390 1
303036 99303036 1001 86380 86390 1
302977 99302977 1001 86380 86390 1
302809 99302809 1001 86380 86390 1
302960 99302960 1001 86380 86390 1
302633 99302633 1001 86380 86390 1
302738 99302738 1001 86380 86390 1
303869 99303869 1001 86380 86390 1
303883 99303883 1001 86380 86390 1
303814 99303814 1001 86380 86390 1
303673 99303673 1001 86380 86390 1
303764 99303764 1001 86380 86390 1
303695 99303695 1001 86380 86390 1
304583 99304583 1001 86380 86390 1
304357 99304357 1001 86380 86390 1
304281 99304281 1001 86380 86390 1
304336 99304336 1001 86380 86390 1
304883 99304883 1001 86380 86390 1
304962 99304962 1001 86380 86390 1
305558 99305558 1001 86380 86390 1
305495 99305495 1001 86380 86390 1
305453 99305453 1001 86380 86390 1
305456 99305456 1001 86380 86390 1
305379 99305379 1001 86380 86390 1
305306 99305306 1001 86380 86390 1
305164 99305164 1001 86380 86390 1
500128 99500128 1001 86380 86390 1
500591 99500591 1001 86380 86390 1
500236 99500236 1001 86380 86390 1
500391 99500391 1001 86380 86390 1
501002 99501002 1001 86380 86390 1
501578 99501578 1001 86380 86390 1
501489 99501489 1001 86380 86390 1
501546 99501546 1001 86380 86390 1
501337 99501337 1001 86380 86390 1
501417 99501417 1001 86380 86390 1
501020 99501020 1001 86380 86390 1
501168 99501168 1001 86380 86390 1
501668 99501668 1001 86380 86390 1
501750 99501750 1001 86380 86390 1
502356 99502356 1001 86380 86390 1
502371 99502371 1001 86380 86390 1
502153 99502153 1001 86380 86390 1
501988 99501988 1001 86380 86390 1
501977 99501977 1001 86380 86390 1
501926 99501926 1001 86380 86390 1
501942 99501942 1001 86380 86390 1
501944 99501944 1001 86380 86390 1
502487 99502487 1001 86380 86390 1
503132 99503132 1001 86380 86390 1
502985 99502985 1001 86380 86390 1
502693 99502693 1001 86380 86390 1
503447 99503447 1001 86380 86390 1
503983 99503983 1001 86380 86390 1
503710 99503710 1001 86380 86390 1
503693 99503693 1001 86380 86390 1
504816 99504816 1001 86380 86390 1
504766 99504766 1001 86380 86390 1
505002 99505002 1001 86380 86390 1
505681 99505681 1001 86380 86390 1
505580 99505580 1001 86380 86390 1
505408 99505408 1001 86380 86390 1
505191 99505191 1001 86380 86390 1
505346 99505346 1001 86380 86390 1
505789 99505789 1001 86380 86390 1
505959 99505959 1001 86380 86390 1
506570 99506570 1001 86380 86390 1
506379 99506379 1001 86380 86390 1
506058 99506058 1001 86380 86390 1
506085 99506085 1001 86380 86390 1
506659 99506659 1001 86380 86390 1
506724 99506724 1001 86380 86390 1
507196 99507196 1001 86380 86390 1
507175 99507175 1001 86380 86390 1
506939 99506939 1001 86380 86390 1
506916 99506916 1001 86380 86390 1
507424 99507424 1001 86380 86390 1
507606 99507606 1001 86380 86390 1
507517 99507517 1001 86380 86390 1
508090 99508090 1001 86380 86390 1
508181 99508181 1001 86380 86390 1
507784 99507784 1001 86380 86390 1
507772 99507772 1001 86380 86390 1
507827 99507827 1001 86380 86390 1
507712 99507712 1001 86380 86390 1
508420 99508420 1001 86380 86390 1
508972 99508972 1001 86380 86390 1
508985 99508985 1001 86380 86390 1
509026 99509026 1001 86380 86390 1
508717 99508717 1001 86380 86390 1
508797 99508797 1001 86380 86390 1
509732 99509732 1001 86380 86390 1
509284 99509284 1001 86380 86390 1
509466 99509466 1001 86380 86390 1
509479 99509479 1001 86380 86390 1
509471 99509471 1001 86380 86390 1
510070 99510070 1001 86380 86390 1
510046 99510046 1001 86380 86390 1
510531 99510531 1001 86380 86390 1
510407 99510407 1001 86380 86390 1
510374 99510374 1001 86380 86390 1
510465 99510465 1001 86380 86390 1
510267 99510267 1001 86380 86390 1
510857 99510857 1001 86380 86390 1
511385 99511385 1001 86380 86390 1
511504 99511504 1001 86380 86390 1
511447 99511447 1001 86380 86390 1
511448 99511448 1001 86380 86390 1
511087 99511087 1001 86380 86390 1
510962 99510962 1001 86380 86390 1
512263 99512263 1001 86380 86390 1
512219 99512219 1001 86380 86390 1
512324 99512324 1001 86380 86390 1
512235 99512235 1001 86380 86390 1
511971 99511971 1001 86380 86390 1
511978 99511978 1001 86380 86390 1
511827 99511827 1001 86380 86390 1
511883 99511883 1001 86380 86390 1
512430 99512430 1001 86380 86390 1
512175 99512175 1001 86380 86390 1
512535 99512535 1001 86380 86390 1
512922 99512922 1001 86380 86390 1
513242 99513242 1001 86380 86390 1
513221 99513221 1001 86380 86390 1
513291 99513291 1001 86380 86390 1
513870 99513870 1001 86380 86390 1
513849 99513849 1001 86380 86390 1
513675 99513675 1001 86380 86390 1
513655 99513655 1001 86380 86390 1
513720 99513720 1001 86380 86390 1
513517 99513517 1001 86380 86390 1
513525 99513525 1001 86380 86390 1
514316 99514316 1001 86380 86390 1
515046 99515046 1001 86380 86390 1
514864 99514864 1001 86380 86390 1
515321 99515321 1001 86380 86390 1
515233 99515233 1001 86380 86390 1
515794 99515794 1001 86380 86390 1
516354 99516354 1001 86380 86390 1
516299 99516299 1001 86380 86390 1
515915 99515915 1001 86380 86390 1
516660 99516660 1001 86380 86390 1
517300 99517300 1001 86380 86390 1
517257 99517257 1001 86380 86390 1
517154 99517154 1001 86380 86390 1
516852 99516852 1001 86380 86390 1
517365 99517365 1001 86380 86390 1
517510 99517510 1001 86380 86390 1
518001 99518001 1001 86380 86390 1
517882 99517882 1001 86380 86390 1
517561 99517561 1001 86380 86390 1
517747 99517747 1001 86380 86390 1
518223 99518223 1001 86380 86390 1
518200 99518200 1001 86380 86390 1
518361 99518361 1001 86380 86390 1
518261 99518261 1001 86380 86390 1
518620 99518620 1001 86380 86390 1
518523 99518523 1001 86380 86390 1
518433 99518433 1001 86380 86390 1
518395 99518395 1001 86380 86390 1
518422 99518422 1001 86380 86390 1
519140 99519140 1001 86380 86390 1
519039 99519039 1001 86380 86390 1
519123 99519123 1001 86380 86390 1
519046 99519046 1001 86380 86390 1
519272 99519272 1001 86380 86390 1
519321 99519321 1001 86380 86390 1
519360 99519360 1001 86380 86390 1
520539 99520539 1001 86380 86390 1
520481 99520481 1001 86380 86390 1
520369 99520369 1001 86380 86390 1
520240 99520240 1001 86380 86390 1
520333 99520333 1001 86380 86390 1
520257 99520257 1001 86380 86390 1
520150 99520150 1001 86380 86390 1
520087 99520087 1001 86380 86390 1
520129 99520129 1001 86380 86390 1
520130 99520130 1001 86380 86390 1
520727 99520727 1001 86380 86390 1
520697 99520697 1001 86380 86390 1
520925 99520925 1001 86380 86390 1
521043 99521043 1001 86380 86390 1
521607 99521607 1001 86380 86390 1
521492 99521492 1001 86380 86390 1
521537 99521537 1001 86380 86390 1
521540 99521540 1001 86380 86390 1
522282 99522282 1001 86380 86390 1
522225 99522225 1001 86380 86390 1
522097 99522097 1001 86380 86390 1
521928 99521928 1001 86380 86390 1
521805 99521805 1001 86380 86390 1
522424 99522424 1001 86380 86390 1
523026 99523026 1001 86380 86390 1
522861 99522861 1001 86380 86390 1
522537 99522537 1001 86380 86390 1
522521 99522521 1001 86380 86390 1
523223 99523223 1001 86380 86390 1
523782 99523782 1001 86380 86390 1
523381 99523381 1001 86380 86390 1
523503 99523503 1001 86380 86390 1
524014 99524014 1001 86380 86390 1
524054 99524054 1001 86380 86390 1
524473 99524473 1001 86380 86390 1
524564 99524564 1001 86380 86390 1
524365 99524365 1001 86380 86390 1
524300 99524300 1001 86380 86390 1
525435 99525435 1001 86380 86390 1
525199 99525199 1001 86380 86390 1
525266 99525266 1001 86380 86390 1
525204 99525204 1001 86380 86390 1
525205 99525205 1001 86380 86390 1
525376 99525376 1001 86380 86390 1
525057 99525057 1001 86380 86390 1
525109 99525109 1001 86380 86390 1
525181 99525181 1001 86380 86390 1
525712 99525712 1001 86380 86390 1
525682 99525682 1001 86380 86390 1
526338 99526338 1001 86380 86390 1
526077 99526077 1001 86380 86390 1
526031 99526031 1001 86380 86390 1
526484 99526484 1001 86380 86390 1
526451 99526451 1001 86380 86390 1
526504 99526504 1001 86380 86390 1
527178 99527178 1001 86380 86390 1
527234 99527234 1001 86380 86390 1
526854 99526854 1001 86380 86390 1
526843 99526843 1001 86380 86390 1
527038 99527038 1001 86380 86390 1
526813 99526813 1001 86380 86390 1
527261 99527261 1001 86380 86390 1
527264 99527264 1001 86380 86390 1
527304 99527304 1001 86380 86390 1
528050 99528050 1001 86380 86390 1
527965 99527965 1001 86380 86390 1
527902 99527902 1001 86380 86390 1
527915 99527915 1001 86380 86390 1
527789 99527789 1001 86380 86390 1
527816 99527816 1001 86380 86390 1
527605 99527605 1001 86380 86390 1
527544 99527544 1001 86380 86390 1
528138 99528138 1001 86380 86390 1
528743 99528743 1001 86380 86390 1
528580 99528580 1001 86380 86390 1
528607 99528607 1001 86380 86390 1
528522 99528522 1001 86380 86390 1
528334 99528334 1001 86380 86390 1
528456 99528456 1001 86380 86390 1
528383 99528383 1001 86380 86390 1
529019 99529019 1001 86380 86390 1
529020 99529020 1001 86380 86390 1
529343 99529343 1001 86380 86390 1
529384 99529384 1001 86380 86390 1
529326 99529326 1001 86380 86390 1
529213 99529213 1001 86380 86390 1
529294 99529294 1001 86380 86390 1
529854 99529854 1001 86380 86390 1
529914 99529914 1001 86380 86390 1
529916 99529916 1001 86380 86390 1
530372 99530372 1001 86380 86390 1
530169 99530169 1001 86380 86390 1
530211 99530211 1001 86380 86390 1
530250 99530250 1001 86380 86390 1
529985 99529985 1001 86380 86390 1
529960 99529960 1001 86380 86390 1
531376 99531376 1001 86380 86390 1
531243 99531243 1001 86380 86390 1
531064 99531064 1001 86380 86390 1
531143 99531143 1001 86380 86390 1
530782 99530782 1001 86380 86390 1
531515 99531515 1001 86380 86390 1
532003 99532003 1001 86380 86390 1
532110 99532110 1001 86380 86390 1
531846 99531846 1001 86380 86390 1
531925 99531925 1001 86380 86390 1
531796 99531796 1001 86380 86390 1
531992 99531992 1001 86380 86390 1
531890 99531890 1001 86380 86390 1
532851 99532851 1001 86380 86390 1
532984 99532984 1001 86380 86390 1
532963 99532963 1001 86380 86390 1
532835 99532835 1001 86380 86390 1
532738 99532738 1001 86380 86390 1
532617 99532617 1001 86380 86390 1
533171 99533171 1001 86380 86390 1
533298 99533298 1001 86380 86390 1
533939 99533939 1001 86380 86390 1
533966 99533966 1001 86380 86390 1
534562 99534562 1001 86380 86390 1
534343 99534343 1001 86380 86390 1
534306 99534306 1001 86380 86390 1
534475 99534475 1001 86380 86390 1
534102 99534102 1001 86380 86390 1
534222 99534222 1001 86380 86390 1
534160 99534160 1001 86380 86390 1
534804 99534804 1001 86380 86390 1
534756 99534756 1001 86380 86390 1
534718 99534718 1001 86380 86390 1
535408 99535408 1001 86380 86390 1
535383 99535383 1001 86380 86390 1
535361 99535361 1001 86380 86390 1
535047 99535047 1001 86380 86390 1
535016 99535016 1001 86380 86390 1
535598 99535598 1001 86380 86390 1
535537 99535537 1001 86380 86390 1
535957 99535957 1001 86380 86390 1
536410 99536410 1001 86380 86390 1
536881 99536881 1001 86380 86390 1
536925 99536925 1001 86380 86390 1
536939 99536939 1001 86380 86390 1
536556 99536556 1001 86380 86390 1
537191 99537191 1001 86380 86390 1
537938 99537938 1001 86380 86390 1
537796 99537796 1001 86380 86390 1
537862 99537862 1001 86380 86390 1
537909 99537909 1001 86380 86390 1
537601 99537601 1001 86380 86390 1
537783 99537783 1001 86380 86390 1
537690 99537690 1001 86380 86390 1
537370 99537370 1001 86380 86390 1
537386 99537386 1001 86380 86390 1
538298 99538298 1001 86380 86390 1
538391 99538391 1001 86380 86390 1
538249 99538249 1001 86380 86390 1
538257 99538257 1001 86380 86390 1
538993 99538993 1001 86380 86390 1
538962 99538962 1001 86380 86390 1
539618 99539618 1001 86380 86390 1
539630 99539630 1001 86380 86390 1
539282 99539282 1001 86380 86390 1
539249 99539249 1001 86380 86390 1
539821 99539821 1001 86380 86390 1
539764 99539764 1001 86380 86390 1
540328 99540328 1001 86380 86390 1
540444 99540444 1001 86380 86390 1
540308 99540308 1001 86380 86390 1
540363 99540363 1001 86380 86390 1
540094 99540094 1001 86380 86390 1
540029 99540029 1001 86380 86390 1
540008 99540008 1001 86380 86390 1
540617 99540617 1001 86380 86390 1
540936 99540936 1001 86380 86390 1
540847 99540847 1001 86380 86390 1
540809 99540809 1001 86380 86390 1
541368 99541368 1001 86380 86390 1
541997 99541997 1001 86380 86390 1
542101 99542101 1001 86380 86390 1
542002 99542002 1001 86380 86390 1
541912 99541912 1001 86380 86390 1
541532 99541532 1001 86380 86390 1
541665 99541665 1001 86380 86390 1
542297 99542297 1001 86380 86390 1
542185 99542185 1001 86380 86390 1
542230 99542230 1001 86380 86390 1
542892 99542892 1001 86380 86390 1
542940 99542940 1001 86380 86390 1
542679 99542679 1001 86380 86390 1
542629 99542629 1001 86380 86390 1
542338 99542338 1001 86380 86390 1
543077 99543077 1001 86380 86390 1
543006 99543006 1001 86380 86390 1
543644 99543644 1001 86380 86390 1
543635 99543635 1001 86380 86390 1
543752 99543752 1001 86380 86390 1
543452 99543452 1001 86380 86390 1
543557 99543557 1001 86380 86390 1
543198 99543198 1001 86380 86390 1
543159 99543159 1001 86380 86390 1
543253 99543253 1001 86380 86390 1
543816 99543816 1001 86380 86390 1
544506 99544506 1001 86380 86390 1
544278 99544278 1001 86380 86390 1
544696 99544696 1001 86380 86390 1
400267 99400267 1001 86380 86390 1
400811 99400811 1001 86380 86390 1
401440 99401440 1001 86380 86390 1
401607 99401607 1001 86380 86390 1
401818 99401818 1001 86380 86390 1
401853 99401853 1001 86380 86390 1
403300 99403300 1001 86380 86390 1
403413 99403413 1001 86380 86390 1
403490 99403490 1001 86380 86390 1
403453 99403453 1001 86380 86390 1
403676 99403676 1001 86380 86390 1
404029 99404029 1001 86380 86390 1
404254 99404254 1001 86380 86390 1
404678 99404678 1001 86380 86390 1
404757 99404757 1001 86380 86390 1
404711 99404711 1001 86380 86390 1
404879 99404879 1001 86380 86390 1
404956 99404956 1001 86380 86390 1
404969 99404969 1001 86380 86390 1
405176 99405176 1001 86380 86390 1
405307 99405307 1001 86380 86390 1
405323 99405323 1001 86380 86390 1
405483 99405483 1001 86380 86390 1
405660 99405660 1001 86380 86390 1
405882 99405882 1001 86380 86390 1
406081 99406081 1001 86380 86390 1
406301 99406301 1001 86380 86390 1
406307 99406307 1001 86380 86390 1
406775 99406775 1001 86380 86390 1
407230 99407230 1001 86380 86390 1
407459 99407459 1001 86380 86390 1
407500 99407500 1001 86380 86390 1
407910 99407910 1001 86380 86390 1
408097 99408097 1001 86380 86390 1
408184 99408184 1001 86380 86390 1
408377 99408377 1001 86380 86390 1
408516 99408516 1001 86380 86390 1
408687 99408687 1001 86380 86390 1
408980 99408980 1001 86380 86390 1
409561 99409561 1001 86380 86390 1
409911 99409911 1001 86380 86390 1
410291 99410291 1001 86380 86390 1
410682 99410682 1001 86380 86390 1
410636 99410636 1001 86380 86390 1
410846 99410846 1001 86380 86390 1
411637 99411637 1001 86380 86390 1
411707 99411707 1001 86380 86390 1
411949 99411949 1001 86380 86390 1
412022 99412022 1001 86380 86390 1
412272 99412272 1001 86380 86390 1
412329 99412329 1001 86380 86390 1
413320 99413320 1001 86380 86390 1
412548 99412548 1001 86380 86390 1
412640 99412640 1001 86380 86390 1
412697 99412697 1001 86380 86390 1
413756 99413756 1001 86380 86390 1
414117 99414117 1001 86380 86390 1
414863 99414863 1001 86380 86390 1
414508 99414508 1001 86380 86390 1
414678 99414678 1001 86380 86390 1
414511 99414511 1001 86380 86390 1
414597 99414597 1001 86380 86390 1
415401 99415401 1001 86380 86390 1
416762 99416762 1001 86380 86390 1
416796 99416796 1001 86380 86390 1
416004 99416004 1001 86380 86390 1
416137 99416137 1001 86380 86390 1
417114 99417114 1001 86380 86390 1
418558 99418558 1001 86380 86390 1
418466 99418466 1001 86380 86390 1
418790 99418790 1001 86380 86390 1
418725 99418725 1001 86380 86390 1
418035 99418035 1001 86380 86390 1
418167 99418167 1001 86380 86390 1
417767 99417767 1001 86380 86390 1
417917 99417917 1001 86380 86390 1
417704 99417704 1001 86380 86390 1
419075 99419075 1001 86380 86390 1
420352 99420352 1001 86380 86390 1
419792 99419792 1001 86380 86390 1
419533 99419533 1001 86380 86390 1
419464 99419464 1001 86380 86390 1
420768 99420768 1001 86380 86390 1
420601 99420601 1001 86380 86390 1
420687 99420687 1001 86380 86390 1
422272 99422272 1001 86380 86390 1
422333 99422333 1001 86380 86390 1
422462 99422462 1001 86380 86390 1
422209 99422209 1001 86380 86390 1
423283 99423283 1001 86380 86390 1
423286 99423286 1001 86380 86390 1
424118 99424118 1001 86380 86390 1
423971 99423971 1001 86380 86390 1
424132 99424132 1001 86380 86390 1
425325 99425325 1001 86380 86390 1
425061 99425061 1001 86380 86390 1
425187 99425187 1001 86380 86390 1
424665 99424665 1001 86380 86390 1
424565 99424565 1001 86380 86390 1
424573 99424573 1001 86380 86390 1
425436 99425436 1001 86380 86390 1
426966 99426966 1001 86380 86390 1
426111 99426111 1001 86380 86390 1
427464 99427464 1001 86380 86390 1
427268 99427268 1001 86380 86390 1
427506 99427506 1001 86380 86390 1
428446 99428446 1001 86380 86390 1
428731 99428731 1001 86380 86390 1
428088 99428088 1001 86380 86390 1
427980 99427980 1001 86380 86390 1
428829 99428829 1001 86380 86390 1
429605 99429605 1001 86380 86390 1
429370 99429370 1001 86380 86390 1
431708 99431708 1001 86380 86390 1
432052 99432052 1001 86380 86390 1
431660 99431660 1001 86380 86390 1
431880 99431880 1001 86380 86390 1
431329 99431329 1001 86380 86390 1
431434 99431434 1001 86380 86390 1
431423 99431423 1001 86380 86390 1
430977 99430977 1001 86380 86390 1
431255 99431255 1001 86380 86390 1
432462 99432462 1001 86380 86390 1
432420 99432420 1001 86380 86390 1
433395 99433395 1001 86380 86390 1
433491 99433491 1001 86380 86390 1
432929 99432929 1001 86380 86390 1
433107 99433107 1001 86380 86390 1
432530 99432530 1001 86380 86390 1
432853 99432853 1001 86380 86390 1
434019 99434019 1001 86380 86390 1
434067 99434067 1001 86380 86390 1
435039 99435039 1001 86380 86390 1
434931 99434931 1001 86380 86390 1
434169 99434169 1001 86380 86390 1
434377 99434377 1001 86380 86390 1
434241 99434241 1001 86380 86390 1
434248 99434248 1001 86380 86390 1
434416 99434416 1001 86380 86390 1
434334 99434334 1001 86380 86390 1
434366 99434366 1001 86380 86390 1
435584 99435584 1001 86380 86390 1
436992 99436992 1001 86380 86390 1
436792 99436792 1001 86380 86390 1
436426 99436426 1001 86380 86390 1
436574 99436574 1001 86380 86390 1
436466 99436466 1001 86380 86390 1
436166 99436166 1001 86380 86390 1
437316 99437316 1001 86380 86390 1
436757 99436757 1001 86380 86390 1
300604 99300604 1001 86380 86390 1
300332 99300332 1001 86380 86390 1
300373 99300373 1001 86380 86390 1
300240 99300240 1001 86380 86390 1
301424 99301424 1001 86380 86390 1
301167 99301167 1001 86380 86390 1
301102 99301102 1001 86380 86390 1
300960 99300960 1001 86380 86390 1
300982 99300982 1001 86380 86390 1
302179 99302179 1001 86380 86390 1
302102 99302102 1001 86380 86390 1
302094 99302094 1001 86380 86390 1
302083 99302083 1001 86380 86390 1
301766 99301766 1001 86380 86390 1
301923 99301923 1001 86380 86390 1
301836 99301836 1001 86380 86390 1
303040 99303040 1001 86380 86390 1
303064 99303064 1001 86380 86390 1
303103 99303103 1001 86380 86390 1
302885 99302885 1001 86380 86390 1
302987 99302987 1001 86380 86390 1
302721 99302721 1001 86380 86390 1
302645 99302645 1001 86380 86390 1
303982 99303982 1001 86380 86390 1
303921 99303921 1001 86380 86390 1
[truncated: 4,081,289 more chars]
