# Supplementary material for: Fast and near-optimal monitoring for healthcare acquired infection outbreaks
Source: PLoS Comput Biol. 2019 Sep 16;15(9):e1007284. doi: 10.1371/journal.pcbi.1007284 (PMC6762212; doi:10.1371/journal.pcbi.1007284)
Supplement: S1 Data — (ZIP) [file pcbi.1007284.s006.zip › MobilityLogs1/HAISE_Carilion_all_visits_day_57.txt]

#Person location Sublocation StartTime EndTime Type
400105 99400105 1001 86380 86390 1
400325 99400325 1001 86380 86390 1
400708 99400708 1001 86380 86390 1
400638 99400638 1001 86380 86390 1
400840 99400840 1001 86380 86390 1
401255 99401255 1001 86380 86390 1
401274 99401274 1001 86380 86390 1
401723 99401723 1001 86380 86390 1
401931 99401931 1001 86380 86390 1
402384 99402384 1001 86380 86390 1
402433 99402433 1001 86380 86390 1
403178 99403178 1001 86380 86390 1
403339 99403339 1001 86380 86390 1
403992 99403992 1001 86380 86390 1
404092 99404092 1001 86380 86390 1
404102 99404102 1001 86380 86390 1
404394 99404394 1001 86380 86390 1
404931 99404931 1001 86380 86390 1
405190 99405190 1001 86380 86390 1
405475 99405475 1001 86380 86390 1
405418 99405418 1001 86380 86390 1
405642 99405642 1001 86380 86390 1
405928 99405928 1001 86380 86390 1
406575 99406575 1001 86380 86390 1
406958 99406958 1001 86380 86390 1
407130 99407130 1001 86380 86390 1
407057 99407057 1001 86380 86390 1
407251 99407251 1001 86380 86390 1
407450 99407450 1001 86380 86390 1
407881 99407881 1001 86380 86390 1
407965 99407965 1001 86380 86390 1
408172 99408172 1001 86380 86390 1
408493 99408493 1001 86380 86390 1
408627 99408627 1001 86380 86390 1
408730 99408730 1001 86380 86390 1
409179 99409179 1001 86380 86390 1
409847 99409847 1001 86380 86390 1
409983 99409983 1001 86380 86390 1
410945 99410945 1001 86380 86390 1
411025 99411025 1001 86380 86390 1
411026 99411026 1001 86380 86390 1
411061 99411061 1001 86380 86390 1
411504 99411504 1001 86380 86390 1
411491 99411491 1001 86380 86390 1
411745 99411745 1001 86380 86390 1
411823 99411823 1001 86380 86390 1
411881 99411881 1001 86380 86390 1
412029 99412029 1001 86380 86390 1
412431 99412431 1001 86380 86390 1
412379 99412379 1001 86380 86390 1
412469 99412469 1001 86380 86390 1
413081 99413081 1001 86380 86390 1
412726 99412726 1001 86380 86390 1
415312 99415312 1001 86380 86390 1
415217 99415217 1001 86380 86390 1
415146 99415146 1001 86380 86390 1
415147 99415147 1001 86380 86390 1
415073 99415073 1001 86380 86390 1
414757 99414757 1001 86380 86390 1
414722 99414722 1001 86380 86390 1
414792 99414792 1001 86380 86390 1
414248 99414248 1001 86380 86390 1
414371 99414371 1001 86380 86390 1
415568 99415568 1001 86380 86390 1
416659 99416659 1001 86380 86390 1
416531 99416531 1001 86380 86390 1
416079 99416079 1001 86380 86390 1
416582 99416582 1001 86380 86390 1
417492 99417492 1001 86380 86390 1
418755 99418755 1001 86380 86390 1
418760 99418760 1001 86380 86390 1
418718 99418718 1001 86380 86390 1
418059 99418059 1001 86380 86390 1
418353 99418353 1001 86380 86390 1
418821 99418821 1001 86380 86390 1
419094 99419094 1001 86380 86390 1
420158 99420158 1001 86380 86390 1
420228 99420228 1001 86380 86390 1
420429 99420429 1001 86380 86390 1
419700 99419700 1001 86380 86390 1
420011 99420011 1001 86380 86390 1
419472 99419472 1001 86380 86390 1
419615 99419615 1001 86380 86390 1
420574 99420574 1001 86380 86390 1
421688 99421688 1001 86380 86390 1
421979 99421979 1001 86380 86390 1
421100 99421100 1001 86380 86390 1
422120 99422120 1001 86380 86390 1
423319 99423319 1001 86380 86390 1
423736 99423736 1001 86380 86390 1
423624 99423624 1001 86380 86390 1
422966 99422966 1001 86380 86390 1
423117 99423117 1001 86380 86390 1
423156 99423156 1001 86380 86390 1
423101 99423101 1001 86380 86390 1
422657 99422657 1001 86380 86390 1
423942 99423942 1001 86380 86390 1
425328 99425328 1001 86380 86390 1
424614 99424614 1001 86380 86390 1
424205 99424205 1001 86380 86390 1
425630 99425630 1001 86380 86390 1
425587 99425587 1001 86380 86390 1
426735 99426735 1001 86380 86390 1
426707 99426707 1001 86380 86390 1
427080 99427080 1001 86380 86390 1
426343 99426343 1001 86380 86390 1
426412 99426412 1001 86380 86390 1
426568 99426568 1001 86380 86390 1
426252 99426252 1001 86380 86390 1
426077 99426077 1001 86380 86390 1
427353 99427353 1001 86380 86390 1
427473 99427473 1001 86380 86390 1
428556 99428556 1001 86380 86390 1
427971 99427971 1001 86380 86390 1
428007 99428007 1001 86380 86390 1
428204 99428204 1001 86380 86390 1
427867 99427867 1001 86380 86390 1
427610 99427610 1001 86380 86390 1
427645 99427645 1001 86380 86390 1
428872 99428872 1001 86380 86390 1
430075 99430075 1001 86380 86390 1
429860 99429860 1001 86380 86390 1
429693 99429693 1001 86380 86390 1
429378 99429378 1001 86380 86390 1
429235 99429235 1001 86380 86390 1
430407 99430407 1001 86380 86390 1
431963 99431963 1001 86380 86390 1
431862 99431862 1001 86380 86390 1
431605 99431605 1001 86380 86390 1
431282 99431282 1001 86380 86390 1
431614 99431614 1001 86380 86390 1
431272 99431272 1001 86380 86390 1
431426 99431426 1001 86380 86390 1
431122 99431122 1001 86380 86390 1
430873 99430873 1001 86380 86390 1
433581 99433581 1001 86380 86390 1
433678 99433678 1001 86380 86390 1
433690 99433690 1001 86380 86390 1
433185 99433185 1001 86380 86390 1
434132 99434132 1001 86380 86390 1
435204 99435204 1001 86380 86390 1
435821 99435821 1001 86380 86390 1
435452 99435452 1001 86380 86390 1
436919 99436919 1001 86380 86390 1
436061 99436061 1001 86380 86390 1
437248 99437248 1001 86380 86390 1
300088 99300088 1001 86380 86390 1
300025 99300025 1001 86380 86390 1
300583 99300583 1001 86380 86390 1
300624 99300624 1001 86380 86390 1
300434 99300434 1001 86380 86390 1
300474 99300474 1001 86380 86390 1
300883 99300883 1001 86380 86390 1
300776 99300776 1001 86380 86390 1
300737 99300737 1001 86380 86390 1
301545 99301545 1001 86380 86390 1
301325 99301325 1001 86380 86390 1
301328 99301328 1001 86380 86390 1
301102 99301102 1001 86380 86390 1
301676 99301676 1001 86380 86390 1
301742 99301742 1001 86380 86390 1
301731 99301731 1001 86380 86390 1
302316 99302316 1001 86380 86390 1
302342 99302342 1001 86380 86390 1
302101 99302101 1001 86380 86390 1
301985 99301985 1001 86380 86390 1
301780 99301780 1001 86380 86390 1
302432 99302432 1001 86380 86390 1
302511 99302511 1001 86380 86390 1
302878 99302878 1001 86380 86390 1
302701 99302701 1001 86380 86390 1
303362 99303362 1001 86380 86390 1
303342 99303342 1001 86380 86390 1
303738 99303738 1001 86380 86390 1
303666 99303666 1001 86380 86390 1
303470 99303470 1001 86380 86390 1
303473 99303473 1001 86380 86390 1
304120 99304120 1001 86380 86390 1
304037 99304037 1001 86380 86390 1
304624 99304624 1001 86380 86390 1
304639 99304639 1001 86380 86390 1
304408 99304408 1001 86380 86390 1
305054 99305054 1001 86380 86390 1
305029 99305029 1001 86380 86390 1
305008 99305008 1001 86380 86390 1
305580 99305580 1001 86380 86390 1
305594 99305594 1001 86380 86390 1
305321 99305321 1001 86380 86390 1
305159 99305159 1001 86380 86390 1
305187 99305187 1001 86380 86390 1
305240 99305240 1001 86380 86390 1
305073 99305073 1001 86380 86390 1
500170 99500170 1001 86380 86390 1
500548 99500548 1001 86380 86390 1
500588 99500588 1001 86380 86390 1
500421 99500421 1001 86380 86390 1
500604 99500604 1001 86380 86390 1
500932 99500932 1001 86380 86390 1
501613 99501613 1001 86380 86390 1
501519 99501519 1001 86380 86390 1
501426 99501426 1001 86380 86390 1
501046 99501046 1001 86380 86390 1
501132 99501132 1001 86380 86390 1
501158 99501158 1001 86380 86390 1
501640 99501640 1001 86380 86390 1
502370 99502370 1001 86380 86390 1
502247 99502247 1001 86380 86390 1
502054 99502054 1001 86380 86390 1
502185 99502185 1001 86380 86390 1
502555 99502555 1001 86380 86390 1
503269 99503269 1001 86380 86390 1
502973 99502973 1001 86380 86390 1
503005 99503005 1001 86380 86390 1
502981 99502981 1001 86380 86390 1
503460 99503460 1001 86380 86390 1
503344 99503344 1001 86380 86390 1
503843 99503843 1001 86380 86390 1
503896 99503896 1001 86380 86390 1
503536 99503536 1001 86380 86390 1
503550 99503550 1001 86380 86390 1
504218 99504218 1001 86380 86390 1
504232 99504232 1001 86380 86390 1
504765 99504765 1001 86380 86390 1
504782 99504782 1001 86380 86390 1
504931 99504931 1001 86380 86390 1
504701 99504701 1001 86380 86390 1
504454 99504454 1001 86380 86390 1
504962 99504962 1001 86380 86390 1
505680 99505680 1001 86380 86390 1
505681 99505681 1001 86380 86390 1
505722 99505722 1001 86380 86390 1
505580 99505580 1001 86380 86390 1
505766 99505766 1001 86380 86390 1
505458 99505458 1001 86380 86390 1
505187 99505187 1001 86380 86390 1
505937 99505937 1001 86380 86390 1
505899 99505899 1001 86380 86390 1
505891 99505891 1001 86380 86390 1
505904 99505904 1001 86380 86390 1
505947 99505947 1001 86380 86390 1
506499 99506499 1001 86380 86390 1
506188 99506188 1001 86380 86390 1
506232 99506232 1001 86380 86390 1
506112 99506112 1001 86380 86390 1
506167 99506167 1001 86380 86390 1
506638 99506638 1001 86380 86390 1
506631 99506631 1001 86380 86390 1
507379 99507379 1001 86380 86390 1
507183 99507183 1001 86380 86390 1
507057 99507057 1001 86380 86390 1
507589 99507589 1001 86380 86390 1
507929 99507929 1001 86380 86390 1
508008 99508008 1001 86380 86390 1
507908 99507908 1001 86380 86390 1
507975 99507975 1001 86380 86390 1
507680 99507680 1001 86380 86390 1
507644 99507644 1001 86380 86390 1
508258 99508258 1001 86380 86390 1
508044 99508044 1001 86380 86390 1
508730 99508730 1001 86380 86390 1
508678 99508678 1001 86380 86390 1
508468 99508468 1001 86380 86390 1
508560 99508560 1001 86380 86390 1
508619 99508619 1001 86380 86390 1
509177 99509177 1001 86380 86390 1
509897 99509897 1001 86380 86390 1
509750 99509750 1001 86380 86390 1
509410 99509410 1001 86380 86390 1
510071 99510071 1001 86380 86390 1
510012 99510012 1001 86380 86390 1
510668 99510668 1001 86380 86390 1
510336 99510336 1001 86380 86390 1
510313 99510313 1001 86380 86390 1
510137 99510137 1001 86380 86390 1
510294 99510294 1001 86380 86390 1
510218 99510218 1001 86380 86390 1
510789 99510789 1001 86380 86390 1
511392 99511392 1001 86380 86390 1
511431 99511431 1001 86380 86390 1
511488 99511488 1001 86380 86390 1
511227 99511227 1001 86380 86390 1
511164 99511164 1001 86380 86390 1
511024 99511024 1001 86380 86390 1
511028 99511028 1001 86380 86390 1
511668 99511668 1001 86380 86390 1
511733 99511733 1001 86380 86390 1
511565 99511565 1001 86380 86390 1
511835 99511835 1001 86380 86390 1
512532 99512532 1001 86380 86390 1
512508 99512508 1001 86380 86390 1
512526 99512526 1001 86380 86390 1
512565 99512565 1001 86380 86390 1
513064 99513064 1001 86380 86390 1
513120 99513120 1001 86380 86390 1
512832 99512832 1001 86380 86390 1
512902 99512902 1001 86380 86390 1
512718 99512718 1001 86380 86390 1
513258 99513258 1001 86380 86390 1
513392 99513392 1001 86380 86390 1
513250 99513250 1001 86380 86390 1
513903 99513903 1001 86380 86390 1
513888 99513888 1001 86380 86390 1
513765 99513765 1001 86380 86390 1
514236 99514236 1001 86380 86390 1
514086 99514086 1001 86380 86390 1
514037 99514037 1001 86380 86390 1
514471 99514471 1001 86380 86390 1
514288 99514288 1001 86380 86390 1
515596 99515596 1001 86380 86390 1
515490 99515490 1001 86380 86390 1
515515 99515515 1001 86380 86390 1
515396 99515396 1001 86380 86390 1
515260 99515260 1001 86380 86390 1
515235 99515235 1001 86380 86390 1
515810 99515810 1001 86380 86390 1
515767 99515767 1001 86380 86390 1
515844 99515844 1001 86380 86390 1
516318 99516318 1001 86380 86390 1
516374 99516374 1001 86380 86390 1
516298 99516298 1001 86380 86390 1
516223 99516223 1001 86380 86390 1
516028 99516028 1001 86380 86390 1
515952 99515952 1001 86380 86390 1
516547 99516547 1001 86380 86390 1
517181 99517181 1001 86380 86390 1
517292 99517292 1001 86380 86390 1
516963 99516963 1001 86380 86390 1
516929 99516929 1001 86380 86390 1
516766 99516766 1001 86380 86390 1
516797 99516797 1001 86380 86390 1
517463 99517463 1001 86380 86390 1
517365 99517365 1001 86380 86390 1
517868 99517868 1001 86380 86390 1
517631 99517631 1001 86380 86390 1
517580 99517580 1001 86380 86390 1
517706 99517706 1001 86380 86390 1
518185 99518185 1001 86380 86390 1
518198 99518198 1001 86380 86390 1
518791 99518791 1001 86380 86390 1
518368 99518368 1001 86380 86390 1
518448 99518448 1001 86380 86390 1
519091 99519091 1001 86380 86390 1
519031 99519031 1001 86380 86390 1
519712 99519712 1001 86380 86390 1
519752 99519752 1001 86380 86390 1
519756 99519756 1001 86380 86390 1
519772 99519772 1001 86380 86390 1
519808 99519808 1001 86380 86390 1
519521 99519521 1001 86380 86390 1
519449 99519449 1001 86380 86390 1
519336 99519336 1001 86380 86390 1
519376 99519376 1001 86380 86390 1
520512 99520512 1001 86380 86390 1
520476 99520476 1001 86380 86390 1
520593 99520593 1001 86380 86390 1
520581 99520581 1001 86380 86390 1
520625 99520625 1001 86380 86390 1
520047 99520047 1001 86380 86390 1
520037 99520037 1001 86380 86390 1
521229 99521229 1001 86380 86390 1
521207 99521207 1001 86380 86390 1
520905 99520905 1001 86380 86390 1
521545 99521545 1001 86380 86390 1
522148 99522148 1001 86380 86390 1
521958 99521958 1001 86380 86390 1
521951 99521951 1001 86380 86390 1
521982 99521982 1001 86380 86390 1
521840 99521840 1001 86380 86390 1
521706 99521706 1001 86380 86390 1
523046 99523046 1001 86380 86390 1
522800 99522800 1001 86380 86390 1
522818 99522818 1001 86380 86390 1
522870 99522870 1001 86380 86390 1
522530 99522530 1001 86380 86390 1
522665 99522665 1001 86380 86390 1
523152 99523152 1001 86380 86390 1
523815 99523815 1001 86380 86390 1
523327 99523327 1001 86380 86390 1
524692 99524692 1001 86380 86390 1
524158 99524158 1001 86380 86390 1
524250 99524250 1001 86380 86390 1
524971 99524971 1001 86380 86390 1
524790 99524790 1001 86380 86390 1
525596 99525596 1001 86380 86390 1
525544 99525544 1001 86380 86390 1
525467 99525467 1001 86380 86390 1
525274 99525274 1001 86380 86390 1
525036 99525036 1001 86380 86390 1
525050 99525050 1001 86380 86390 1
525142 99525142 1001 86380 86390 1
526075 99526075 1001 86380 86390 1
525898 99525898 1001 86380 86390 1
526588 99526588 1001 86380 86390 1
526525 99526525 1001 86380 86390 1
526547 99526547 1001 86380 86390 1
526708 99526708 1001 86380 86390 1
526778 99526778 1001 86380 86390 1
526779 99526779 1001 86380 86390 1
527351 99527351 1001 86380 86390 1
527332 99527332 1001 86380 86390 1
527743 99527743 1001 86380 86390 1
527773 99527773 1001 86380 86390 1
528116 99528116 1001 86380 86390 1
528875 99528875 1001 86380 86390 1
528718 99528718 1001 86380 86390 1
528358 99528358 1001 86380 86390 1
528451 99528451 1001 86380 86390 1
528477 99528477 1001 86380 86390 1
528363 99528363 1001 86380 86390 1
528395 99528395 1001 86380 86390 1
529070 99529070 1001 86380 86390 1
528903 99528903 1001 86380 86390 1
529063 99529063 1001 86380 86390 1
529691 99529691 1001 86380 86390 1
529640 99529640 1001 86380 86390 1
529628 99529628 1001 86380 86390 1
529634 99529634 1001 86380 86390 1
529688 99529688 1001 86380 86390 1
529414 99529414 1001 86380 86390 1
529172 99529172 1001 86380 86390 1
529225 99529225 1001 86380 86390 1
529255 99529255 1001 86380 86390 1
529207 99529207 1001 86380 86390 1
529906 99529906 1001 86380 86390 1
529846 99529846 1001 86380 86390 1
529822 99529822 1001 86380 86390 1
529836 99529836 1001 86380 86390 1
529786 99529786 1001 86380 86390 1
529917 99529917 1001 86380 86390 1
530355 99530355 1001 86380 86390 1
530549 99530549 1001 86380 86390 1
530154 99530154 1001 86380 86390 1
530156 99530156 1001 86380 86390 1
530327 99530327 1001 86380 86390 1
530091 99530091 1001 86380 86390 1
530030 99530030 1001 86380 86390 1
530675 99530675 1001 86380 86390 1
531177 99531177 1001 86380 86390 1
530983 99530983 1001 86380 86390 1
531094 99531094 1001 86380 86390 1
530850 99530850 1001 86380 86390 1
530827 99530827 1001 86380 86390 1
530872 99530872 1001 86380 86390 1
531460 99531460 1001 86380 86390 1
531555 99531555 1001 86380 86390 1
531568 99531568 1001 86380 86390 1
532108 99532108 1001 86380 86390 1
531853 99531853 1001 86380 86390 1
531866 99531866 1001 86380 86390 1
531625 99531625 1001 86380 86390 1
531586 99531586 1001 86380 86390 1
531632 99531632 1001 86380 86390 1
532865 99532865 1001 86380 86390 1
532751 99532751 1001 86380 86390 1
532626 99532626 1001 86380 86390 1
532705 99532705 1001 86380 86390 1
532655 99532655 1001 86380 86390 1
532720 99532720 1001 86380 86390 1
532443 99532443 1001 86380 86390 1
532551 99532551 1001 86380 86390 1
533210 99533210 1001 86380 86390 1
533081 99533081 1001 86380 86390 1
533159 99533159 1001 86380 86390 1
533657 99533657 1001 86380 86390 1
533577 99533577 1001 86380 86390 1
533340 99533340 1001 86380 86390 1
534653 99534653 1001 86380 86390 1
534435 99534435 1001 86380 86390 1
534399 99534399 1001 86380 86390 1
534192 99534192 1001 86380 86390 1
534760 99534760 1001 86380 86390 1
535114 99535114 1001 86380 86390 1
535257 99535257 1001 86380 86390 1
535103 99535103 1001 86380 86390 1
534915 99534915 1001 86380 86390 1
534989 99534989 1001 86380 86390 1
535607 99535607 1001 86380 86390 1
536156 99536156 1001 86380 86390 1
536290 99536290 1001 86380 86390 1
536332 99536332 1001 86380 86390 1
536023 99536023 1001 86380 86390 1
536503 99536503 1001 86380 86390 1
536375 99536375 1001 86380 86390 1
536456 99536456 1001 86380 86390 1
536421 99536421 1001 86380 86390 1
536475 99536475 1001 86380 86390 1
537131 99537131 1001 86380 86390 1
536577 99536577 1001 86380 86390 1
537265 99537265 1001 86380 86390 1
537938 99537938 1001 86380 86390 1
537703 99537703 1001 86380 86390 1
537418 99537418 1001 86380 86390 1
538184 99538184 1001 86380 86390 1
538148 99538148 1001 86380 86390 1
538161 99538161 1001 86380 86390 1
538799 99538799 1001 86380 86390 1
538800 99538800 1001 86380 86390 1
538563 99538563 1001 86380 86390 1
538578 99538578 1001 86380 86390 1
538890 99538890 1001 86380 86390 1
538998 99538998 1001 86380 86390 1
539180 99539180 1001 86380 86390 1
539796 99539796 1001 86380 86390 1
539764 99539764 1001 86380 86390 1
540455 99540455 1001 86380 86390 1
540462 99540462 1001 86380 86390 1
540250 99540250 1001 86380 86390 1
540215 99540215 1001 86380 86390 1
540204 99540204 1001 86380 86390 1
540009 99540009 1001 86380 86390 1
539960 99539960 1001 86380 86390 1
540496 99540496 1001 86380 86390 1
541100 99541100 1001 86380 86390 1
541166 99541166 1001 86380 86390 1
541193 99541193 1001 86380 86390 1
541021 99541021 1001 86380 86390 1
540759 99540759 1001 86380 86390 1
541331 99541331 1001 86380 86390 1
541948 99541948 1001 86380 86390 1
541883 99541883 1001 86380 86390 1
541580 99541580 1001 86380 86390 1
542259 99542259 1001 86380 86390 1
542824 99542824 1001 86380 86390 1
542890 99542890 1001 86380 86390 1
542891 99542891 1001 86380 86390 1
542670 99542670 1001 86380 86390 1
542465 99542465 1001 86380 86390 1
543127 99543127 1001 86380 86390 1
543415 99543415 1001 86380 86390 1
543467 99543467 1001 86380 86390 1
543552 99543552 1001 86380 86390 1
543202 99543202 1001 86380 86390 1
543288 99543288 1001 86380 86390 1
543912 99543912 1001 86380 86390 1
544469 99544469 1001 86380 86390 1
544524 99544524 1001 86380 86390 1
544314 99544314 1001 86380 86390 1
544278 99544278 1001 86380 86390 1
544219 99544219 1001 86380 86390 1
544287 99544287 1001 86380 86390 1
544119 99544119 1001 86380 86390 1
544083 99544083 1001 86380 86390 1
544609 99544609 1001 86380 86390 1
544718 99544718 1001 86380 86390 1
400373 99400373 1001 86380 86390 1
400357 99400357 1001 86380 86390 1
400425 99400425 1001 86380 86390 1
400461 99400461 1001 86380 86390 1
400632 99400632 1001 86380 86390 1
400966 99400966 1001 86380 86390 1
401532 99401532 1001 86380 86390 1
401567 99401567 1001 86380 86390 1
401597 99401597 1001 86380 86390 1
401679 99401679 1001 86380 86390 1
401592 99401592 1001 86380 86390 1
401871 99401871 1001 86380 86390 1
401881 99401881 1001 86380 86390 1
401966 99401966 1001 86380 86390 1
402222 99402222 1001 86380 86390 1
402270 99402270 1001 86380 86390 1
402579 99402579 1001 86380 86390 1
403787 99403787 1001 86380 86390 1
403924 99403924 1001 86380 86390 1
403845 99403845 1001 86380 86390 1
404453 99404453 1001 86380 86390 1
404506 99404506 1001 86380 86390 1
405664 99405664 1001 86380 86390 1
405744 99405744 1001 86380 86390 1
405775 99405775 1001 86380 86390 1
405824 99405824 1001 86380 86390 1
406381 99406381 1001 86380 86390 1
406308 99406308 1001 86380 86390 1
406334 99406334 1001 86380 86390 1
406497 99406497 1001 86380 86390 1
406712 99406712 1001 86380 86390 1
406797 99406797 1001 86380 86390 1
407015 99407015 1001 86380 86390 1
407152 99407152 1001 86380 86390 1
407231 99407231 1001 86380 86390 1
407692 99407692 1001 86380 86390 1
407892 99407892 1001 86380 86390 1
407921 99407921 1001 86380 86390 1
408492 99408492 1001 86380 86390 1
409115 99409115 1001 86380 86390 1
409348 99409348 1001 86380 86390 1
409336 99409336 1001 86380 86390 1
409567 99409567 1001 86380 86390 1
409713 99409713 1001 86380 86390 1
409816 99409816 1001 86380 86390 1
410117 99410117 1001 86380 86390 1
410241 99410241 1001 86380 86390 1
410458 99410458 1001 86380 86390 1
410536 99410536 1001 86380 86390 1
410783 99410783 1001 86380 86390 1
410784 99410784 1001 86380 86390 1
410818 99410818 1001 86380 86390 1
411094 99411094 1001 86380 86390 1
411129 99411129 1001 86380 86390 1
411384 99411384 1001 86380 86390 1
411370 99411370 1001 86380 86390 1
411447 99411447 1001 86380 86390 1
411456 99411456 1001 86380 86390 1
411542 99411542 1001 86380 86390 1
411859 99411859 1001 86380 86390 1
412165 99412165 1001 86380 86390 1
412250 99412250 1001 86380 86390 1
412251 99412251 1001 86380 86390 1
412392 99412392 1001 86380 86390 1
413473 99413473 1001 86380 86390 1
413671 99413671 1001 86380 86390 1
412509 99412509 1001 86380 86390 1
412824 99412824 1001 86380 86390 1
412491 99412491 1001 86380 86390 1
413804 99413804 1001 86380 86390 1
414976 99414976 1001 86380 86390 1
415176 99415176 1001 86380 86390 1
414545 99414545 1001 86380 86390 1
414903 99414903 1001 86380 86390 1
414582 99414582 1001 86380 86390 1
414170 99414170 1001 86380 86390 1
415548 99415548 1001 86380 86390 1
415561 99415561 1001 86380 86390 1
416501 99416501 1001 86380 86390 1
416144 99416144 1001 86380 86390 1
416074 99416074 1001 86380 86390 1
417519 99417519 1001 86380 86390 1
417403 99417403 1001 86380 86390 1
418432 99418432 1001 86380 86390 1
417868 99417868 1001 86380 86390 1
418952 99418952 1001 86380 86390 1
420147 99420147 1001 86380 86390 1
420194 99420194 1001 86380 86390 1
420076 99420076 1001 86380 86390 1
420071 99420071 1001 86380 86390 1
420031 99420031 1001 86380 86390 1
419237 99419237 1001 86380 86390 1
419574 99419574 1001 86380 86390 1
421865 99421865 1001 86380 86390 1
421662 99421662 1001 86380 86390 1
421618 99421618 1001 86380 86390 1
421275 99421275 1001 86380 86390 1
421492 99421492 1001 86380 86390 1
420850 99420850 1001 86380 86390 1
422218 99422218 1001 86380 86390 1
422117 99422117 1001 86380 86390 1
423463 99423463 1001 86380 86390 1
423724 99423724 1001 86380 86390 1
422981 99422981 1001 86380 86390 1
423198 99423198 1001 86380 86390 1
423233 99423233 1001 86380 86390 1
422990 99422990 1001 86380 86390 1
422622 99422622 1001 86380 86390 1
422940 99422940 1001 86380 86390 1
424071 99424071 1001 86380 86390 1
423863 99423863 1001 86380 86390 1
425009 99425009 1001 86380 86390 1
425037 99425037 1001 86380 86390 1
425317 99425317 1001 86380 86390 1
425187 99425187 1001 86380 86390 1
424994 99424994 1001 86380 86390 1
424838 99424838 1001 86380 86390 1
424874 99424874 1001 86380 86390 1
424307 99424307 1001 86380 86390 1
424166 99424166 1001 86380 86390 1
424336 99424336 1001 86380 86390 1
425566 99425566 1001 86380 86390 1
426974 99426974 1001 86380 86390 1
427085 99427085 1001 86380 86390 1
426305 99426305 1001 86380 86390 1
426333 99426333 1001 86380 86390 1
426187 99426187 1001 86380 86390 1
425848 99425848 1001 86380 86390 1
427261 99427261 1001 86380 86390 1
427301 99427301 1001 86380 86390 1
427429 99427429 1001 86380 86390 1
427430 99427430 1001 86380 86390 1
427452 99427452 1001 86380 86390 1
428505 99428505 1001 86380 86390 1
428170 99428170 1001 86380 86390 1
428265 99428265 1001 86380 86390 1
427703 99427703 1001 86380 86390 1
428829 99428829 1001 86380 86390 1
428949 99428949 1001 86380 86390 1
429145 99429145 1001 86380 86390 1
429523 99429523 1001 86380 86390 1
430574 99430574 1001 86380 86390 1
430518 99430518 1001 86380 86390 1
431822 99431822 1001 86380 86390 1
431979 99431979 1001 86380 86390 1
431905 99431905 1001 86380 86390 1
431501 99431501 1001 86380 86390 1
431644 99431644 1001 86380 86390 1
431628 99431628 1001 86380 86390 1
431641 99431641 1001 86380 86390 1
430923 99430923 1001 86380 86390 1
430928 99430928 1001 86380 86390 1
431157 99431157 1001 86380 86390 1
430932 99430932 1001 86380 86390 1
432065 99432065 1001 86380 86390 1
433660 99433660 1001 86380 86390 1
433212 99433212 1001 86380 86390 1
432908 99432908 1001 86380 86390 1
432835 99432835 1001 86380 86390 1
435402 99435402 1001 86380 86390 1
435406 99435406 1001 86380 86390 1
434717 99434717 1001 86380 86390 1
434380 99434380 1001 86380 86390 1
434441 99434441 1001 86380 86390 1
435620 99435620 1001 86380 86390 1
300085 99300085 1001 86380 86390 1
437179 99437179 1001 86380 86390 1
300701 99300701 1001 86380 86390 1
300625 99300625 1001 86380 86390 1
300459 99300459 1001 86380 86390 1
300353 99300353 1001 86380 86390 1
300895 99300895 1001 86380 86390 1
300924 99300924 1001 86380 86390 1
301462 99301462 1001 86380 86390 1
301038 99301038 1001 86380 86390 1
301020 99301020 1001 86380 86390 1
301033 99301033 1001 86380 86390 1
301597 99301597 1001 86380 86390 1
301715 99301715 1001 86380 86390 1
301572 99301572 1001 86380 86390 1
302308 99302308 1001 86380 86390 1
302314 99302314 1001 86380 86390 1
302041 99302041 1001 86380 86390 1
302174 99302174 1001 86380 86390 1
301893 99301893 1001 86380 86390 1
302508 99302508 1001 86380 86390 1
302465 99302465 1001 86380 86390 1
303014 99303014 1001 86380 86390 1
302983 99302983 1001 86380 86390 1
302695 99302695 1001 86380 86390 1
303392 99303392 1001 86380 86390 1
303955 99303955 1001 86380 86390 1
303640 99303640 1001 86380 86390 1
303654 99303654 1001 86380 86390 1
303465 99303465 1001 86380 86390 1
303507 99303507 1001 86380 86390 1
303533 99303533 1001 86380 86390 1
303562 99303562 1001 86380 86390 1
304058 99304058 1001 86380 86390 1
304182 99304182 1001 86380 86390 1
304106 99304106 1001 86380 86390 1
304745 99304745 1001 86380 86390 1
304790 99304790 1001 86380 86390 1
304740 99304740 1001 86380 86390 1
304654 99304654 1001 86380 86390 1
304451 99304451 1001 86380 86390 1
304454 99304454 1001 86380 86390 1
304549 99304549 1001 86380 86390 1
304326 99304326 1001 86380 86390 1
304989 99304989 1001 86380 86390 1
304881 99304881 1001 86380 86390 1
305483 99305483 1001 86380 86390 1
305452 99305452 1001 86380 86390 1
500185 99500185 1001 86380 86390 1
500766 99500766 1001 86380 86390 1
500518 99500518 1001 86380 86390 1
500310 99500310 1001 86380 86390 1
500376 99500376 1001 86380 86390 1
501008 99501008 1001 86380 86390 1
500841 99500841 1001 86380 86390 1
500934 99500934 1001 86380 86390 1
501490 99501490 1001 86380 86390 1
501428 99501428 1001 86380 86390 1
501070 99501070 1001 86380 86390 1
501074 99501074 1001 86380 86390 1
501091 99501091 1001 86380 86390 1
501222 99501222 1001 86380 86390 1
502306 99502306 1001 86380 86390 1
502460 99502460 1001 86380 86390 1
502179 99502179 1001 86380 86390 1
501888 99501888 1001 86380 86390 1
501895 99501895 1001 86380 86390 1
502670 99502670 1001 86380 86390 1
502595 99502595 1001 86380 86390 1
502560 99502560 1001 86380 86390 1
503035 99503035 1001 86380 86390 1
502900 99502900 1001 86380 86390 1
502774 99502774 1001 86380 86390 1
502839 99502839 1001 86380 86390 1
502752 99502752 1001 86380 86390 1
502830 99502830 1001 86380 86390 1
502678 99502678 1001 86380 86390 1
504104 99504104 1001 86380 86390 1
503775 99503775 1001 86380 86390 1
503906 99503906 1001 86380 86390 1
503529 99503529 1001 86380 86390 1
504229 99504229 1001 86380 86390 1
504828 99504828 1001 86380 86390 1
504893 99504893 1001 86380 86390 1
504858 99504858 1001 86380 86390 1
504774 99504774 1001 86380 86390 1
504686 99504686 1001 86380 86390 1
504622 99504622 1001 86380 86390 1
504605 99504605 1001 86380 86390 1
504325 99504325 1001 86380 86390 1
505704 99505704 1001 86380 86390 1
505272 99505272 1001 86380 86390 1
505853 99505853 1001 86380 86390 1
505905 99505905 1001 86380 86390 1
506506 99506506 1001 86380 86390 1
506595 99506595 1001 86380 86390 1
506211 99506211 1001 86380 86390 1
506267 99506267 1001 86380 86390 1
506260 99506260 1001 86380 86390 1
506084 99506084 1001 86380 86390 1
506164 99506164 1001 86380 86390 1
506632 99506632 1001 86380 86390 1
506712 99506712 1001 86380 86390 1
506769 99506769 1001 86380 86390 1
507309 99507309 1001 86380 86390 1
507409 99507409 1001 86380 86390 1
507126 99507126 1001 86380 86390 1
507144 99507144 1001 86380 86390 1
507200 99507200 1001 86380 86390 1
507085 99507085 1001 86380 86390 1
506996 99506996 1001 86380 86390 1
508159 99508159 1001 86380 86390 1
508100 99508100 1001 86380 86390 1
507940 99507940 1001 86380 86390 1
507950 99507950 1001 86380 86390 1
507651 99507651 1001 86380 86390 1
508974 99508974 1001 86380 86390 1
508910 99508910 1001 86380 86390 1
508888 99508888 1001 86380 86390 1
509062 99509062 1001 86380 86390 1
508931 99508931 1001 86380 86390 1
508727 99508727 1001 86380 86390 1
508675 99508675 1001 86380 86390 1
508712 99508712 1001 86380 86390 1
509271 99509271 1001 86380 86390 1
509277 99509277 1001 86380 86390 1
509732 99509732 1001 86380 86390 1
509402 99509402 1001 86380 86390 1
509931 99509931 1001 86380 86390 1
510780 99510780 1001 86380 86390 1
510910 99510910 1001 86380 86390 1
510864 99510864 1001 86380 86390 1
511535 99511535 1001 86380 86390 1
511380 99511380 1001 86380 86390 1
511035 99511035 1001 86380 86390 1
510946 99510946 1001 86380 86390 1
511136 99511136 1001 86380 86390 1
511644 99511644 1001 86380 86390 1
512051 99512051 1001 86380 86390 1
511986 99511986 1001 86380 86390 1
511952 99511952 1001 86380 86390 1
511876 99511876 1001 86380 86390 1
511791 99511791 1001 86380 86390 1
511951 99511951 1001 86380 86390 1
512404 99512404 1001 86380 86390 1
512452 99512452 1001 86380 86390 1
513201 99513201 1001 86380 86390 1
512809 99512809 1001 86380 86390 1
512621 99512621 1001 86380 86390 1
513904 99513904 1001 86380 86390 1
514005 99514005 1001 86380 86390 1
513992 99513992 1001 86380 86390 1
513731 99513731 1001 86380 86390 1
513527 99513527 1001 86380 86390 1
513560 99513560 1001 86380 86390 1
514704 99514704 1001 86380 86390 1
514534 99514534 1001 86380 86390 1
515051 99515051 1001 86380 86390 1
514926 99514926 1001 86380 86390 1
514915 99514915 1001 86380 86390 1
514916 99514916 1001 86380 86390 1
514969 99514969 1001 86380 86390 1
515482 99515482 1001 86380 86390 1
515451 99515451 1001 86380 86390 1
515101 99515101 1001 86380 86390 1
515837 99515837 1001 86380 86390 1
515830 99515830 1001 86380 86390 1
515728 99515728 1001 86380 86390 1
516504 99516504 1001 86380 86390 1
516211 99516211 1001 86380 86390 1
516016 99516016 1001 86380 86390 1
516677 99516677 1001 86380 86390 1
516523 99516523 1001 86380 86390 1
516698 99516698 1001 86380 86390 1
516518 99516518 1001 86380 86390 1
517209 99517209 1001 86380 86390 1
517198 99517198 1001 86380 86390 1
517175 99517175 1001 86380 86390 1
517317 99517317 1001 86380 86390 1
517389 99517389 1001 86380 86390 1
517521 99517521 1001 86380 86390 1
517405 99517405 1001 86380 86390 1
517432 99517432 1001 86380 86390 1
518061 99518061 1001 86380 86390 1
518015 99518015 1001 86380 86390 1
518109 99518109 1001 86380 86390 1
517751 99517751 1001 86380 86390 1
518239 99518239 1001 86380 86390 1
518346 99518346 1001 86380 86390 1
518364 99518364 1001 86380 86390 1
518183 99518183 1001 86380 86390 1
518911 99518911 1001 86380 86390 1
518901 99518901 1001 86380 86390 1
518933 99518933 1001 86380 86390 1
518665 99518665 1001 86380 86390 1
518733 99518733 1001 86380 86390 1
518661 99518661 1001 86380 86390 1
518522 99518522 1001 86380 86390 1
518407 99518407 1001 86380 86390 1
518410 99518410 1001 86380 86390 1
518423 99518423 1001 86380 86390 1
519096 99519096 1001 86380 86390 1
519445 99519445 1001 86380 86390 1
519447 99519447 1001 86380 86390 1
519438 99519438 1001 86380 86390 1
519317 99519317 1001 86380 86390 1
519901 99519901 1001 86380 86390 1
519903 99519903 1001 86380 86390 1
520245 99520245 1001 86380 86390 1
520405 99520405 1001 86380 86390 1
520202 99520202 1001 86380 86390 1
520809 99520809 1001 86380 86390 1
521429 99521429 1001 86380 86390 1
521265 99521265 1001 86380 86390 1
521271 99521271 1001 86380 86390 1
521087 99521087 1001 86380 86390 1
520980 99520980 1001 86380 86390 1
520916 99520916 1001 86380 86390 1
520894 99520894 1001 86380 86390 1
521037 99521037 1001 86380 86390 1
521569 99521569 1001 86380 86390 1
521509 99521509 1001 86380 86390 1
522273 99522273 1001 86380 86390 1
522201 99522201 1001 86380 86390 1
521933 99521933 1001 86380 86390 1
521963 99521963 1001 86380 86390 1
522042 99522042 1001 86380 86390 1
521746 99521746 1001 86380 86390 1
522466 99522466 1001 86380 86390 1
522760 99522760 1001 86380 86390 1
522515 99522515 1001 86380 86390 1
523819 99523819 1001 86380 86390 1
523832 99523832 1001 86380 86390 1
523704 99523704 1001 86380 86390 1
523551 99523551 1001 86380 86390 1
523686 99523686 1001 86380 86390 1
524008 99524008 1001 86380 86390 1
524646 99524646 1001 86380 86390 1
524638 99524638 1001 86380 86390 1
524459 99524459 1001 86380 86390 1
524176 99524176 1001 86380 86390 1
524860 99524860 1001 86380 86390 1
525331 99525331 1001 86380 86390 1
525267 99525267 1001 86380 86390 1
525294 99525294 1001 86380 86390 1
525260 99525260 1001 86380 86390 1
525035 99525035 1001 86380 86390 1
525184 99525184 1001 86380 86390 1
525753 99525753 1001 86380 86390 1
526390 99526390 1001 86380 86390 1
526380 99526380 1001 86380 86390 1
526424 99526424 1001 86380 86390 1
526428 99526428 1001 86380 86390 1
527220 99527220 1001 86380 86390 1
527127 99527127 1001 86380 86390 1
526736 99526736 1001 86380 86390 1
526829 99526829 1001 86380 86390 1
527387 99527387 1001 86380 86390 1
528023 99528023 1001 86380 86390 1
527792 99527792 1001 86380 86390 1
527517 99527517 1001 86380 86390 1
528113 99528113 1001 86380 86390 1
528273 99528273 1001 86380 86390 1
528186 99528186 1001 86380 86390 1
528863 99528863 1001 86380 86390 1
528496 99528496 1001 86380 86390 1
528372 99528372 1001 86380 86390 1
528411 99528411 1001 86380 86390 1
528413 99528413 1001 86380 86390 1
528389 99528389 1001 86380 86390 1
528352 99528352 1001 86380 86390 1
528977 99528977 1001 86380 86390 1
529033 99529033 1001 86380 86390 1
529669 99529669 1001 86380 86390 1
529380 99529380 1001 86380 86390 1
529364 99529364 1001 86380 86390 1
529305 99529305 1001 86380 86390 1
529789 99529789 1001 86380 86390 1
529888 99529888 1001 86380 86390 1
529914 99529914 1001 86380 86390 1
530550 99530550 1001 86380 86390 1
530437 99530437 1001 86380 86390 1
530315 99530315 1001 86380 86390 1
530215 99530215 1001 86380 86390 1
530152 99530152 1001 86380 86390 1
530129 99530129 1001 86380 86390 1
529964 99529964 1001 86380 86390 1
530068 99530068 1001 86380 86390 1
529954 99529954 1001 86380 86390 1
530046 99530046 1001 86380 86390 1
530661 99530661 1001 86380 86390 1
530651 99530651 1001 86380 86390 1
531280 99531280 1001 86380 86390 1
531255 99531255 1001 86380 86390 1
531044 99531044 1001 86380 86390 1
531170 99531170 1001 86380 86390 1
531093 99531093 1001 86380 86390 1
530930 99530930 1001 86380 86390 1
531394 99531394 1001 86380 86390 1
532174 99532174 1001 86380 86390 1
532003 99532003 1001 86380 86390 1
532203 99532203 1001 86380 86390 1
532102 99532102 1001 86380 86390 1
531963 99531963 1001 86380 86390 1
531991 99531991 1001 86380 86390 1
531823 99531823 1001 86380 86390 1
531843 99531843 1001 86380 86390 1
531783 99531783 1001 86380 86390 1
532946 99532946 1001 86380 86390 1
532939 99532939 1001 86380 86390 1
532928 99532928 1001 86380 86390 1
532722 99532722 1001 86380 86390 1
532687 99532687 1001 86380 86390 1
532796 99532796 1001 86380 86390 1
532527 99532527 1001 86380 86390 1
533196 99533196 1001 86380 86390 1
533751 99533751 1001 86380 86390 1
533819 99533819 1001 86380 86390 1
533524 99533524 1001 86380 86390 1
533394 99533394 1001 86380 86390 1
533378 99533378 1001 86380 86390 1
534619 99534619 1001 86380 86390 1
534378 99534378 1001 86380 86390 1
534400 99534400 1001 86380 86390 1
534264 99534264 1001 86380 86390 1
534124 99534124 1001 86380 86390 1
534823 99534823 1001 86380 86390 1
534804 99534804 1001 86380 86390 1
534702 99534702 1001 86380 86390 1
534769 99534769 1001 86380 86390 1
534886 99534886 1001 86380 86390 1
535510 99535510 1001 86380 86390 1
535424 99535424 1001 86380 86390 1
535292 99535292 1001 86380 86390 1
535288 99535288 1001 86380 86390 1
534967 99534967 1001 86380 86390 1
534969 99534969 1001 86380 86390 1
534991 99534991 1001 86380 86390 1
535512 99535512 1001 86380 86390 1
535606 99535606 1001 86380 86390 1
536207 99536207 1001 86380 86390 1
535981 99535981 1001 86380 86390 1
536073 99536073 1001 86380 86390 1
536010 99536010 1001 86380 86390 1
535945 99535945 1001 86380 86390 1
535897 99535897 1001 86380 86390 1
537080 99537080 1001 86380 86390 1
537093 99537093 1001 86380 86390 1
537056 99537056 1001 86380 86390 1
537082 99537082 1001 86380 86390 1
536947 99536947 1001 86380 86390 1
536771 99536771 1001 86380 86390 1
537330 99537330 1001 86380 86390 1
537268 99537268 1001 86380 86390 1
537336 99537336 1001 86380 86390 1
537300 99537300 1001 86380 86390 1
537171 99537171 1001 86380 86390 1
537861 99537861 1001 86380 86390 1
537904 99537904 1001 86380 86390 1
537679 99537679 1001 86380 86390 1
537535 99537535 1001 86380 86390 1
537991 99537991 1001 86380 86390 1
538133 99538133 1001 86380 86390 1
538752 99538752 1001 86380 86390 1
538207 99538207 1001 86380 86390 1
538278 99538278 1001 86380 86390 1
538308 99538308 1001 86380 86390 1
538954 99538954 1001 86380 86390 1
538851 99538851 1001 86380 86390 1
538865 99538865 1001 86380 86390 1
538835 99538835 1001 86380 86390 1
539554 99539554 1001 86380 86390 1
539617 99539617 1001 86380 86390 1
539254 99539254 1001 86380 86390 1
539309 99539309 1001 86380 86390 1
540379 99540379 1001 86380 86390 1
540332 99540332 1001 86380 86390 1
539920 99539920 1001 86380 86390 1
539974 99539974 1001 86380 86390 1
541177 99541177 1001 86380 86390 1
541036 99541036 1001 86380 86390 1
540737 99540737 1001 86380 86390 1
541905 99541905 1001 86380 86390 1
541764 99541764 1001 86380 86390 1
542317 99542317 1001 86380 86390 1
542192 99542192 1001 86380 86390 1
542899 99542899 1001 86380 86390 1
542850 99542850 1001 86380 86390 1
542763 99542763 1001 86380 86390 1
542478 99542478 1001 86380 86390 1
543732 99543732 1001 86380 86390 1
543431 99543431 1001 86380 86390 1
544457 99544457 1001 86380 86390 1
544355 99544355 1001 86380 86390 1
544080 99544080 1001 86380 86390 1
544043 99544043 1001 86380 86390 1
543999 99543999 1001 86380 86390 1
544698 99544698 1001 86380 86390 1
425153 759 1001 30960 35097 1
400753 99400753 1001 86380 86390 1
401381 99401381 1001 86380 86390 1
401432 99401432 1001 86380 86390 1
402192 99402192 1001 86380 86390 1
402210 99402210 1001 86380 86390 1
402527 99402527 1001 86380 86390 1
403151 99403151 1001 86380 86390 1
403385 99403385 1001 86380 86390 1
403596 99403596 1001 86380 86390 1
404065 99404065 1001 86380 86390 1
404292 99404292 1001 86380 86390 1
404537 99404537 1001 86380 86390 1
404538 99404538 1001 86380 86390 1
404639 99404639 1001 86380 86390 1
404933 99404933 1001 86380 86390 1
405187 99405187 1001 86380 86390 1
405435 99405435 1001 86380 86390 1
405832 99405832 1001 86380 86390 1
405934 99405934 1001 86380 86390 1
405996 99405996 1001 86380 86390 1
406186 99406186 1001 86380 86390 1
406676 99406676 1001 86380 86390 1
406711 99406711 1001 86380 86390 1
406803 99406803 1001 86380 86390 1
407105 99407105 1001 86380 86390 1
407346 99407346 1001 86380 86390 1
407704 99407704 1001 86380 86390 1
407794 99407794 1001 86380 86390 1
407856 99407856 1001 86380 86390 1
408498 99408498 1001 86380 86390 1
409137 99409137 1001 86380 86390 1
409448 99409448 1001 86380 86390 1
409537 99409537 1001 86380 86390 1
409640 99409640 1001 86380 86390 1
409800 99409800 1001 86380 86390 1
409857 99409857 1001 86380 86390 1
409806 99409806 1001 86380 86390 1
409930 99409930 1001 86380 86390 1
410187 99410187 1001 86380 86390 1
410329 99410329 1001 86380 86390 1
410420 99410420 1001 86380 86390 1
410543 99410543 1001 86380 86390 1
410874 99410874 1001 86380 86390 1
411072 99411072 1001 86380 86390 1
411371 99411371 1001 86380 86390 1
411476 99411476 1001 86380 86390 1
411634 99411634 1001 86380 86390 1
411752 99411752 1001 86380 86390 1
412003 99412003 1001 86380 86390 1
413297 99413297 1001 86380 86390 1
413351 99413351 1001 86380 86390 1
413082 99413082 1001 86380 86390 1
413010 99413010 1001 86380 86390 1
413096 99413096 1001 86380 86390 1
413835 99413835 1001 86380 86390 1
414023 99414023 1001 86380 86390 1
414932 99414932 1001 86380 86390 1
414245 99414245 1001 86380 86390 1
415386 99415386 1001 86380 86390 1
415430 99415430 1001 86380 86390 1
415609 99415609 1001 86380 86390 1
416612 99416612 1001 86380 86390 1
416538 99416538 1001 86380 86390 1
416363 99416363 1001 86380 86390 1
415842 99415842 1001 86380 86390 1
417319 99417319 1001 86380 86390 1
417063 99417063 1001 86380 86390 1
417608 99417608 1001 86380 86390 1
417426 99417426 1001 86380 86390 1
418652 99418652 1001 86380 86390 1
418102 99418102 1001 86380 86390 1
418313 99418313 1001 86380 86390 1
418258 99418258 1001 86380 86390 1
418356 99418356 1001 86380 86390 1
417667 99417667 1001 86380 86390 1
418023 99418023 1001 86380 86390 1
418853 99418853 1001 86380 86390 1
420309 99420309 1001 86380 86390 1
420356 99420356 1001 86380 86390 1
420343 99420343 1001 86380 86390 1
420056 99420056 1001 86380 86390 1
419767 99419767 1001 86380 86390 1
419433 99419433 1001 86380 86390 1
420625 99420625 1001 86380 86390 1
422081 99422081 1001 86380 86390 1
422020 99422020 1001 86380 86390 1
422097 99422097 1001 86380 86390 1
421675 99421675 1001 86380 86390 1
420971 99420971 1001 86380 86390 1
420909 99420909 1001 86380 86390 1
422499 99422499 1001 86380 86390 1
422457 99422457 1001 86380 86390 1
423246 99423246 1001 86380 86390 1
423263 99423263 1001 86380 86390 1
422796 99422796 1001 86380 86390 1
422865 99422865 1001 86380 86390 1
423796 99423796 1001 86380 86390 1
425124 99425124 1001 86380 86390 1
424998 99424998 1001 86380 86390 1
425002 99425002 1001 86380 86390 1
424374 99424374 1001 86380 86390 1
425710 99425710 1001 86380 86390 1
425578 99425578 1001 86380 86390 1
426351 99426351 1001 86380 86390 1
426577 99426577 1001 86380 86390 1
426264 99426264 1001 86380 86390 1
427450 99427450 1001 86380 86390 1
427161 99427161 1001 86380 86390 1
428440 99428440 1001 86380 86390 1
428056 99428056 1001 86380 86390 1
428202 99428202 1001 86380 86390 1
428150 99428150 1001 86380 86390 1
428905 99428905 1001 86380 86390 1
429102 99429102 1001 86380 86390 1
429156 99429156 1001 86380 86390 1
429989 99429989 1001 86380 86390 1
430182 99430182 1001 86380 86390 1
429328 99429328 1001 86380 86390 1
429217 99429217 1001 86380 86390 1
430443 99430443 1001 86380 86390 1
431987 99431987 1001 86380 86390 1
431841 99431841 1001 86380 86390 1
431550 99431550 1001 86380 86390 1
431480 99431480 1001 86380 86390 1
431510 99431510 1001 86380 86390 1
431342 99431342 1001 86380 86390 1
431011 99431011 1001 86380 86390 1
431016 99431016 1001 86380 86390 1
432396 99432396 1001 86380 86390 1
433420 99433420 1001 86380 86390 1
434026 99434026 1001 86380 86390 1
433877 99433877 1001 86380 86390 1
435321 99435321 1001 86380 86390 1
434945 99434945 1001 86380 86390 1
434643 99434643 1001 86380 86390 1
434189 99434189 1001 86380 86390 1
435882 99435882 1001 86380 86390 1
437136 99437136 1001 86380 86390 1
436545 99436545 1001 86380 86390 1
436748 99436748 1001 86380 86390 1
436069 99436069 1001 86380 86390 1
436211 99436211 1001 86380 86390 1
300631 99300631 1001 86380 86390 1
300409 99300409 1001 86380 86390 1
300336 99300336 1001 86380 86390 1
300251 99300251 1001 86380 86390 1
300925 99300925 1001 86380 86390 1
300771 99300771 1001 86380 86390 1
300800 99300800 1001 86380 86390 1
300877 99300877 1001 86380 86390 1
300802 99300802 1001 86380 86390 1
301537 99301537 1001 86380 86390 1
301397 99301397 1001 86380 86390 1
301236 99301236 1001 86380 86390 1
301205 99301205 1001 86380 86390 1
300964 99300964 1001 86380 86390 1
301723 99301723 1001 86380 86390 1
301589 99301589 1001 86380 86390 1
301602 99301602 1001 86380 86390 1
302188 99302188 1001 86380 86390 1
302227 99302227 1001 86380 86390 1
301975 99301975 1001 86380 86390 1
301859 99301859 1001 86380 86390 1
301940 99301940 1001 86380 86390 1
302383 99302383 1001 86380 86390 1
302492 99302492 1001 86380 86390 1
303020 99303020 1001 86380 86390 1
303197 99303197 1001 86380 86390 1
303115 99303115 1001 86380 86390 1
303141 99303141 1001 86380 86390 1
302928 99302928 1001 86380 86390 1
302943 99302943 1001 86380 86390 1
303390 99303390 1001 86380 86390 1
303287 99303287 1001 86380 86390 1
303896 99303896 1001 86380 86390 1
303951 99303951 1001 86380 86390 1
303729 99303729 1001 86380 86390 1
303826 99303826 1001 86380 86390 1
303549 99303549 1001 86380 86390 1
303423 99303423 1001 86380 86390 1
304230 99304230 1001 86380 86390 1
304578 99304578 1001 86380 86390 1
304345 99304345 1001 86380 86390 1
304284 99304284 1001 86380 86390 1
304327 99304327 1001 86380 86390 1
304353 99304353 1001 86380 86390 1
304900 99304900 1001 86380 86390 1
304980 99304980 1001 86380 86390 1
305589 99305589 1001 86380 86390 1
305604 99305604 1001 86380 86390 1
305460 99305460 1001 86380 86390 1
305216 99305216 1001 86380 86390 1
305218 99305218 1001 86380 86390 1
500307 99500307 1001 86380 86390 1
500321 99500321 1001 86380 86390 1
501591 99501591 1001 86380 86390 1
501463 99501463 1001 86380 86390 1
501617 99501617 1001 86380 86390 1
501491 99501491 1001 86380 86390 1
501504 99501504 1001 86380 86390 1
501284 99501284 1001 86380 86390 1
501138 99501138 1001 86380 86390 1
501781 99501781 1001 86380 86390 1
501824 99501824 1001 86380 86390 1
502321 99502321 1001 86380 86390 1
502182 99502182 1001 86380 86390 1
502125 99502125 1001 86380 86390 1
502190 99502190 1001 86380 86390 1
502115 99502115 1001 86380 86390 1
501987 99501987 1001 86380 86390 1
502020 99502020 1001 86380 86390 1
503243 99503243 1001 86380 86390 1
503205 99503205 1001 86380 86390 1
502998 99502998 1001 86380 86390 1
502832 99502832 1001 86380 86390 1
502794 99502794 1001 86380 86390 1
504026 99504026 1001 86380 86390 1
503888 99503888 1001 86380 86390 1
503722 99503722 1001 86380 86390 1
503537 99503537 1001 86380 86390 1
503683 99503683 1001 86380 86390 1
504863 99504863 1001 86380 86390 1
504762 99504762 1001 86380 86390 1
504840 99504840 1001 86380 86390 1
504726 99504726 1001 86380 86390 1
504691 99504691 1001 86380 86390 1
504576 99504576 1001 86380 86390 1
504472 99504472 1001 86380 86390 1
505005 99505005 1001 86380 86390 1
505697 99505697 1001 86380 86390 1
505574 99505574 1001 86380 86390 1
505503 99505503 1001 86380 86390 1
505961 99505961 1001 86380 86390 1
505897 99505897 1001 86380 86390 1
506543 99506543 1001 86380 86390 1
506380 99506380 1001 86380 86390 1
506247 99506247 1001 86380 86390 1
506752 99506752 1001 86380 86390 1
507322 99507322 1001 86380 86390 1
507403 99507403 1001 86380 86390 1
506818 99506818 1001 86380 86390 1
506925 99506925 1001 86380 86390 1
508144 99508144 1001 86380 86390 1
507998 99507998 1001 86380 86390 1
507895 99507895 1001 86380 86390 1
507846 99507846 1001 86380 86390 1
507640 99507640 1001 86380 86390 1
507803 99507803 1001 86380 86390 1
508402 99508402 1001 86380 86390 1
508392 99508392 1001 86380 86390 1
508333 99508333 1001 86380 86390 1
508986 99508986 1001 86380 86390 1
508963 99508963 1001 86380 86390 1
509063 99509063 1001 86380 86390 1
508905 99508905 1001 86380 86390 1
508498 99508498 1001 86380 86390 1
509776 99509776 1001 86380 86390 1
509571 99509571 1001 86380 86390 1
509358 99509358 1001 86380 86390 1
510725 99510725 1001 86380 86390 1
510541 99510541 1001 86380 86390 1
510200 99510200 1001 86380 86390 1
510163 99510163 1001 86380 86390 1
510192 99510192 1001 86380 86390 1
510232 99510232 1001 86380 86390 1
511475 99511475 1001 86380 86390 1
511193 99511193 1001 86380 86390 1
511329 99511329 1001 86380 86390 1
511139 99511139 1001 86380 86390 1
511115 99511115 1001 86380 86390 1
511081 99511081 1001 86380 86390 1
511060 99511060 1001 86380 86390 1
511572 99511572 1001 86380 86390 1
512068 99512068 1001 86380 86390 1
511875 99511875 1001 86380 86390 1
511800 99511800 1001 86380 86390 1
511963 99511963 1001 86380 86390 1
512421 99512421 1001 86380 86390 1
513117 99513117 1001 86380 86390 1
513173 99513173 1001 86380 86390 1
512937 99512937 1001 86380 86390 1
512839 99512839 1001 86380 86390 1
512891 99512891 1001 86380 86390 1
512636 99512636 1001 86380 86390 1
512774 99512774 1001 86380 86390 1
512698 99512698 1001 86380 86390 1
512790 99512790 1001 86380 86390 1
513825 99513825 1001 86380 86390 1
513726 99513726 1001 86380 86390 1
513592 99513592 1001 86380 86390 1
513585 99513585 1001 86380 86390 1
513511 99513511 1001 86380 86390 1
513499 99513499 1001 86380 86390 1
514162 99514162 1001 86380 86390 1
514844 99514844 1001 86380 86390 1
514855 99514855 1001 86380 86390 1
514509 99514509 1001 86380 86390 1
514479 99514479 1001 86380 86390 1
514622 99514622 1001 86380 86390 1
514520 99514520 1001 86380 86390 1
514405 99514405 1001 86380 86390 1
514394 99514394 1001 86380 86390 1
514999 99514999 1001 86380 86390 1
515659 99515659 1001 86380 86390 1
515675 99515675 1001 86380 86390 1
515787 99515787 1001 86380 86390 1
515841 99515841 1001 86380 86390 1
515765 99515765 1001 86380 86390 1
516357 99516357 1001 86380 86390 1
516487 99516487 1001 86380 86390 1
516349 99516349 1001 86380 86390 1
516352 99516352 1001 86380 86390 1
516162 99516162 1001 86380 86390 1
516214 99516214 1001 86380 86390 1
516229 99516229 1001 86380 86390 1
516180 99516180 1001 86380 86390 1
515961 99515961 1001 86380 86390 1
516065 99516065 1001 86380 86390 1
516092 99516092 1001 86380 86390 1
515889 99515889 1001 86380 86390 1
517288 99517288 1001 86380 86390 1
517149 99517149 1001 86380 86390 1
516720 99516720 1001 86380 86390 1
517519 99517519 1001 86380 86390 1
517395 99517395 1001 86380 86390 1
518071 99518071 1001 86380 86390 1
517801 99517801 1001 86380 86390 1
517858 99517858 1001 86380 86390 1
517596 99517596 1001 86380 86390 1
517622 99517622 1001 86380 86390 1
517677 99517677 1001 86380 86390 1
518328 99518328 1001 86380 86390 1
518238 99518238 1001 86380 86390 1
518951 99518951 1001 86380 86390 1
518884 99518884 1001 86380 86390 1
518736 99518736 1001 86380 86390 1
518464 99518464 1001 86380 86390 1
519791 99519791 1001 86380 86390 1
519618 99519618 1001 86380 86390 1
519696 99519696 1001 86380 86390 1
519570 99519570 1001 86380 86390 1
519564 99519564 1001 86380 86390 1
519299 99519299 1001 86380 86390 1
519301 99519301 1001 86380 86390 1
519265 99519265 1001 86380 86390 1
519395 99519395 1001 86380 86390 1
519230 99519230 1001 86380 86390 1
519940 99519940 1001 86380 86390 1
519897 99519897 1001 86380 86390 1
520410 99520410 1001 86380 86390 1
520297 99520297 1001 86380 86390 1
520427 99520427 1001 86380 86390 1
520175 99520175 1001 86380 86390 1
520137 99520137 1001 86380 86390 1
520436 99520436 1001 86380 86390 1
520784 99520784 1001 86380 86390 1
521223 99521223 1001 86380 86390 1
521139 99521139 1001 86380 86390 1
521053 99521053 1001 86380 86390 1
520854 99520854 1001 86380 86390 1
521518 99521518 1001 86380 86390 1
521614 99521614 1001 86380 86390 1
522029 99522029 1001 86380 86390 1
522020 99522020 1001 86380 86390 1
521787 99521787 1001 86380 86390 1
522312 99522312 1001 86380 86390 1
522940 99522940 1001 86380 86390 1
523031 99523031 1001 86380 86390 1
523032 99523032 1001 86380 86390 1
523052 99523052 1001 86380 86390 1
522874 99522874 1001 86380 86390 1
522724 99522724 1001 86380 86390 1
522907 99522907 1001 86380 86390 1
522882 99522882 1001 86380 86390 1
522620 99522620 1001 86380 86390 1
523207 99523207 1001 86380 86390 1
523766 99523766 1001 86380 86390 1
523910 99523910 1001 86380 86390 1
523847 99523847 1001 86380 86390 1
523748 99523748 1001 86380 86390 1
523938 99523938 1001 86380 86390 1
523657 99523657 1001 86380 86390 1
523683 99523683 1001 86380 86390 1
523633 99523633 1001 86380 86390 1
523738 99523738 1001 86380 86390 1
523401 99523401 1001 86380 86390 1
523507 99523507 1001 86380 86390 1
524121 99524121 1001 86380 86390 1
524536 99524536 1001 86380 86390 1
524311 99524311 1001 86380 86390 1
524925 99524925 1001 86380 86390 1
525519 99525519 1001 86380 86390 1
525324 99525324 1001 86380 86390 1
525005 99525005 1001 86380 86390 1
525736 99525736 1001 86380 86390 1
525754 99525754 1001 86380 86390 1
525771 99525771 1001 86380 86390 1
525644 99525644 1001 86380 86390 1
525670 99525670 1001 86380 86390 1
526284 99526284 1001 86380 86390 1
526105 99526105 1001 86380 86390 1
526580 99526580 1001 86380 86390 1
526456 99526456 1001 86380 86390 1
527196 99527196 1001 86380 86390 1
526686 99526686 1001 86380 86390 1
526662 99526662 1001 86380 86390 1
526679 99526679 1001 86380 86390 1
527401 99527401 1001 86380 86390 1
527259 99527259 1001 86380 86390 1
527377 99527377 1001 86380 86390 1
527883 99527883 1001 86380 86390 1
528051 99528051 1001 86380 86390 1
528060 99528060 1001 86380 86390 1
527869 99527869 1001 86380 86390 1
527597 99527597 1001 86380 86390 1
527638 99527638 1001 86380 86390 1
527632 99527632 1001 86380 86390 1
528098 99528098 1001 86380 86390 1
528099 99528099 1001 86380 86390 1
528172 99528172 1001 86380 86390 1
528250 99528250 1001 86380 86390 1
528083 99528083 1001 86380 86390 1
528110 99528110 1001 86380 86390 1
528826 99528826 1001 86380 86390 1
528839 99528839 1001 86380 86390 1
528871 99528871 1001 86380 86390 1
528553 99528553 1001 86380 86390 1
528515 99528515 1001 86380 86390 1
528556 99528556 1001 86380 86390 1
528612 99528612 1001 86380 86390 1
528387 99528387 1001 86380 86390 1
528304 99528304 1001 86380 86390 1
529593 99529593 1001 86380 86390 1
529608 99529608 1001 86380 86390 1
529598 99529598 1001 86380 86390 1
529419 99529419 1001 86380 86390 1
529510 99529510 1001 86380 86390 1
529498 99529498 1001 86380 86390 1
529375 99529375 1001 86380 86390 1
529188 99529188 1001 86380 86390 1
529139 99529139 1001 86380 86390 1
529766 99529766 1001 86380 86390 1
530249 99530249 1001 86380 86390 1
530189 99530189 1001 86380 86390 1
530560 99530560 1001 86380 86390 1
530756 99530756 1001 86380 86390 1
531209 99531209 1001 86380 86390 1
530997 99530997 1001 86380 86390 1
530838 99530838 1001 86380 86390 1
530779 99530779 1001 86380 86390 1
531431 99531431 1001 86380 86390 1
531466 99531466 1001 86380 86390 1
532172 99532172 1001 86380 86390 1
532180 99532180 1001 86380 86390 1
531796 99531796 1001 86380 86390 1
531717 99531717 1001 86380 86390 1
531628 99531628 1001 86380 86390 1
532346 99532346 1001 86380 86390 1
532323 99532323 1001 86380 86390 1
532337 99532337 1001 86380 86390 1
532318 99532318 1001 86380 86390 1
533236 99533236 1001 86380 86390 1
533074 99533074 1001 86380 86390 1
533770 99533770 1001 86380 86390 1
533854 99533854 1001 86380 86390 1
533444 99533444 1001 86380 86390 1
533960 99533960 1001 86380 86390 1
533942 99533942 1001 86380 86390 1
534645 99534645 1001 86380 86390 1
534347 99534347 1001 86380 86390 1
534247 99534247 1001 86380 86390 1
534880 99534880 1001 86380 86390 1
534752 99534752 1001 86380 86390 1
535102 99535102 1001 86380 86390 1
535598 99535598 1001 86380 86390 1
535672 99535672 1001 86380 86390 1
536220 99536220 1001 86380 86390 1
536154 99536154 1001 86380 86390 1
537158 99537158 1001 86380 86390 1
536907 99536907 1001 86380 86390 1
536835 99536835 1001 86380 86390 1
536564 99536564 1001 86380 86390 1
536644 99536644 1001 86380 86390 1
537187 99537187 1001 86380 86390 1
537925 99537925 1001 86380 86390 1
537709 99537709 1001 86380 86390 1
537552 99537552 1001 86380 86390 1
537383 99537383 1001 86380 86390 1
537479 99537479 1001 86380 86390 1
538125 99538125 1001 86380 86390 1
538793 99538793 1001 86380 86390 1
538389 99538389 1001 86380 86390 1
538850 99538850 1001 86380 86390 1
539019 99539019 1001 86380 86390 1
538891 99538891 1001 86380 86390 1
538858 99538858 1001 86380 86390 1
539476 99539476 1001 86380 86390 1
539436 99539436 1001 86380 86390 1
539256 99539256 1001 86380 86390 1
539295 99539295 1001 86380 86390 1
539094 99539094 1001 86380 86390 1
539784 99539784 1001 86380 86390 1
540030 99540030 1001 86380 86390 1
540036 99540036 1001 86380 86390 1
539986 99539986 1001 86380 86390 1
540634 99540634 1001 86380 86390 1
540499 99540499 1001 86380 86390 1
540936 99540936 1001 86380 86390 1
540915 99540915 1001 86380 86390 1
540842 99540842 1001 86380 86390 1
540691 99540691 1001 86380 86390 1
541317 99541317 1001 86380 86390 1
541895 99541895 1001 86380 86390 1
541658 99541658 1001 86380 86390 1
541571 99541571 1001 86380 86390 1
541677 99541677 1001 86380 86390 1
542753 99542753 1001 86380 86390 1
542732 99542732 1001 86380 86390 1
542608 99542608 1001 86380 86390 1
542452 99542452 1001 86380 86390 1
543059 99543059 1001 86380 86390 1
543017 99543017 1001 86380 86390 1
543740 99543740 1001 86380 86390 1
543544 99543544 1001 86380 86390 1
543339 99543339 1001 86380 86390 1
543197 99543197 1001 86380 86390 1
543909 99543909 1001 86380 86390 1
543974 99543974 1001 86380 86390 1
544249 99544249 1001 86380 86390 1
544272 99544272 1001 86380 86390 1
543985 99543985 1001 86380 86390 1
514253 1059 1002 42195 43950 1
400327 99400327 1001 86380 86390 1
401022 99401022 1001 86380 86390 1
401510 99401510 1001 86380 86390 1
401908 99401908 1001 86380 86390 1
402480 99402480 1001 86380 86390 1
402378 99402378 1001 86380 86390 1
403021 99403021 1001 86380 86390 1
403206 99403206 1001 86380 86390 1
404480 99404480 1001 86380 86390 1
404835 99404835 1001 86380 86390 1
404992 99404992 1001 86380 86390 1
404973 99404973 1001 86380 86390 1
405106 99405106 1001 86380 86390 1
405559 99405559 1001 86380 86390 1
405814 99405814 1001 86380 86390 1
406386 99406386 1001 86380 86390 1
406500 99406500 1001 86380 86390 1
406870 99406870 1001 86380 86390 1
407039 99407039 1001 86380 86390 1
407315 99407315 1001 86380 86390 1
407736 99407736 1001 86380 86390 1
407739 99407739 1001 86380 86390 1
407678 99407678 1001 86380 86390 1
408159 99408159 1001 86380 86390 1
408518 99408518 1001 86380 86390 1
408945 99408945 1001 86380 86390 1
408958 99408958 1001 86380 86390 1
408985 99408985 1001 86380 86390 1
409190 99409190 1001 86380 86390 1
409133 99409133 1001 86380 86390 1
409305 99409305 1001 86380 86390 1
409474 99409474 1001 86380 86390 1
409549 99409549 1001 86380 86390 1
409761 99409761 1001 86380 86390 1
409872 99409872 1001 86380 86390 1
410034 99410034 1001 86380 86390 1
410180 99410180 1001 86380 86390 1
410122 99410122 1001 86380 86390 1
410127 99410127 1001 86380 86390 1
410620 99410620 1001 86380 86390 1
410876 99410876 1001 86380 86390 1
411284 99411284 1001 86380 86390 1
411506 99411506 1001 86380 86390 1
411508 99411508 1001 86380 86390 1
411538 99411538 1001 86380 86390 1
411689 99411689 1001 86380 86390 1
412163 99412163 1001 86380 86390 1
412234 99412234 1001 86380 86390 1
412393 99412393 1001 86380 86390 1
412429 99412429 1001 86380 86390 1
413306 99413306 1001 86380 86390 1
413307 99413307 1001 86380 86390 1
413589 99413589 1001 86380 86390 1
412639 99412639 1001 86380 86390 1
412637 99412637 1001 86380 86390 1
412772 99412772 1001 86380 86390 1
413830 99413830 1001 86380 86390 1
415249 99415249 1001 86380 86390 1
415054 99415054 1001 86380 86390 1
414838 99414838 1001 86380 86390 1
414900 99414900 1001 86380 86390 1
414808 99414808 1001 86380 86390 1
414728 99414728 1001 86380 86390 1
414814 99414814 1001 86380 86390 1
414447 99414447 1001 86380 86390 1
415367 99415367 1001 86380 86390 1
415431 99415431 1001 86380 86390 1
415375 99415375 1001 86380 86390 1
416977 99416977 1001 86380 86390 1
416524 99416524 1001 86380 86390 1
415983 99415983 1001 86380 86390 1
415723 99415723 1001 86380 86390 1
416107 99416107 1001 86380 86390 1
418757 99418757 1001 86380 86390 1
418402 99418402 1001 86380 86390 1
417841 99417841 1001 86380 86390 1
420382 99420382 1001 86380 86390 1
420311 99420311 1001 86380 86390 1
420420 99420420 1001 86380 86390 1
419676 99419676 1001 86380 86390 1
422051 99422051 1001 86380 86390 1
421625 99421625 1001 86380 86390 1
422330 99422330 1001 86380 86390 1
423517 99423517 1001 86380 86390 1
423618 99423618 1001 86380 86390 1
423134 99423134 1001 86380 86390 1
422864 99422864 1001 86380 86390 1
422615 99422615 1001 86380 86390 1
422644 99422644 1001 86380 86390 1
425346 99425346 1001 86380 86390 1
424668 99424668 1001 86380 86390 1
424615 99424615 1001 86380 86390 1
424298 99424298 1001 86380 86390 1
424234 99424234 1001 86380 86390 1
425456 99425456 1001 86380 86390 1
425592 99425592 1001 86380 86390 1
425788 99425788 1001 86380 86390 1
426815 99426815 1001 86380 86390 1
427034 99427034 1001 86380 86390 1
426729 99426729 1001 86380 86390 1
427087 99427087 1001 86380 86390 1
426619 99426619 1001 86380 86390 1
426663 99426663 1001 86380 86390 1
426328 99426328 1001 86380 86390 1
426596 99426596 1001 86380 86390 1
426092 99426092 1001 86380 86390 1
425897 99425897 1001 86380 86390 1
426040 99426040 1001 86380 86390 1
428401 99428401 1001 86380 86390 1
428554 99428554 1001 86380 86390 1
428597 99428597 1001 86380 86390 1
428601 99428601 1001 86380 86390 1
428583 99428583 1001 86380 86390 1
428228 99428228 1001 86380 86390 1
428122 99428122 1001 86380 86390 1
428079 99428079 1001 86380 86390 1
428750 99428750 1001 86380 86390 1
430021 99430021 1001 86380 86390 1
430240 99430240 1001 86380 86390 1
429601 99429601 1001 86380 86390 1
429602 99429602 1001 86380 86390 1
429726 99429726 1001 86380 86390 1
429365 99429365 1001 86380 86390 1
429532 99429532 1001 86380 86390 1
431311 99431311 1001 86380 86390 1
431099 99431099 1001 86380 86390 1
431112 99431112 1001 86380 86390 1
432127 99432127 1001 86380 86390 1
432254 99432254 1001 86380 86390 1
432334 99432334 1001 86380 86390 1
432480 99432480 1001 86380 86390 1
433656 99433656 1001 86380 86390 1
433216 99433216 1001 86380 86390 1
433154 99433154 1001 86380 86390 1
432656 99432656 1001 86380 86390 1
432549 99432549 1001 86380 86390 1
434339 99434339 1001 86380 86390 1
434321 99434321 1001 86380 86390 1
434139 99434139 1001 86380 86390 1
436840 99436840 1001 86380 86390 1
436971 99436971 1001 86380 86390 1
436678 99436678 1001 86380 86390 1
436329 99436329 1001 86380 86390 1
436028 99436028 1001 86380 86390 1
437186 99437186 1001 86380 86390 1
300554 99300554 1001 86380 86390 1
301362 99301362 1001 86380 86390 1
301478 99301478 1001 86380 86390 1
301456 99301456 1001 86380 86390 1
301286 99301286 1001 86380 86390 1
301312 99301312 1001 86380 86390 1
301210 99301210 1001 86380 86390 1
301165 99301165 1001 86380 86390 1
301134 99301134 1001 86380 86390 1
301021 99301021 1001 86380 86390 1
301712 99301712 1001 86380 86390 1
301627 99301627 1001 86380 86390 1
302180 99302180 1001 86380 86390 1
302277 99302277 1001 86380 86390 1
302059 99302059 1001 86380 86390 1
302176 99302176 1001 86380 86390 1
302141 99302141 1001 86380 86390 1
302143 99302143 1001 86380 86390 1
301954 99301954 1001 86380 86390 1
301766 99301766 1001 86380 86390 1
302562 99302562 1001 86380 86390 1
302486 99302486 1001 86380 86390 1
303174 99303174 1001 86380 86390 1
303063 99303063 1001 86380 86390 1
302927 99302927 1001 86380 86390 1
302892 99302892 1001 86380 86390 1
303325 99303325 1001 86380 86390 1
303291 99303291 1001 86380 86390 1
303857 99303857 1001 86380 86390 1
303838 99303838 1001 86380 86390 1
303766 99303766 1001 86380 86390 1
303754 99303754 1001 86380 86390 1
303783 99303783 1001 86380 86390 1
303822 99303822 1001 86380 86390 1
303695 99303695 1001 86380 86390 1
303643 99303643 1001 86380 86390 1
303451 99303451 1001 86380 86390 1
303620 99303620 1001 86380 86390 1
303480 99303480 1001 86380 86390 1
303584 99303584 1001 86380 86390 1
304189 99304189 1001 86380 86390 1
304809 99304809 1001 86380 86390 1
304671 99304671 1001 86380 86390 1
304611 99304611 1001 86380 86390 1
304278 99304278 1001 86380 86390 1
304253 99304253 1001 86380 86390 1
304895 99304895 1001 86380 86390 1
305669 99305669 1001 86380 86390 1
305298 99305298 1001 86380 86390 1
305145 99305145 1001 86380 86390 1
305120 99305120 1001 86380 86390 1
305146 99305146 1001 86380 86390 1
305140 99305140 1001 86380 86390 1
500763 99500763 1001 86380 86390 1
500745 99500745 1001 86380 86390 1
500469 99500469 1001 86380 86390 1
500837 99500837 1001 86380 86390 1
500957 99500957 1001 86380 86390 1
501530 99501530 1001 86380 86390 1
501627 99501627 1001 86380 86390 1
501286 99501286 1001 86380 86390 1
501089 99501089 1001 86380 86390 1
501680 99501680 1001 86380 86390 1
501672 99501672 1001 86380 86390 1
502456 99502456 1001 86380 86390 1
502282 99502282 1001 86380 86390 1
502400 99502400 1001 86380 86390 1
502413 99502413 1001 86380 86390 1
502100 99502100 1001 86380 86390 1
501975 99501975 1001 86380 86390 1
502051 99502051 1001 86380 86390 1
502582 99502582 1001 86380 86390 1
502610 99502610 1001 86380 86390 1
503201 99503201 1001 86380 86390 1
502758 99502758 1001 86380 86390 1
504061 99504061 1001 86380 86390 1
503811 99503811 1001 86380 86390 1
503826 99503826 1001 86380 86390 1
503767 99503767 1001 86380 86390 1
503642 99503642 1001 86380 86390 1
503528 99503528 1001 86380 86390 1
503597 99503597 1001 86380 86390 1
503624 99503624 1001 86380 86390 1
504167 99504167 1001 86380 86390 1
504135 99504135 1001 86380 86390 1
504148 99504148 1001 86380 86390 1
504717 99504717 1001 86380 86390 1
504668 99504668 1001 86380 86390 1
504656 99504656 1001 86380 86390 1
504530 99504530 1001 86380 86390 1
505123 99505123 1001 86380 86390 1
505074 99505074 1001 86380 86390 1
504997 99504997 1001 86380 86390 1
505012 99505012 1001 86380 86390 1
504961 99504961 1001 86380 86390 1
505578 99505578 1001 86380 86390 1
505682 99505682 1001 86380 86390 1
505647 99505647 1001 86380 86390 1
505425 99505425 1001 86380 86390 1
506462 99506462 1001 86380 86390 1
506544 99506544 1001 86380 86390 1
506340 99506340 1001 86380 86390 1
506276 99506276 1001 86380 86390 1
506190 99506190 1001 86380 86390 1
506258 99506258 1001 86380 86390 1
506686 99506686 1001 86380 86390 1
507354 99507354 1001 86380 86390 1
507067 99507067 1001 86380 86390 1
507965 99507965 1001 86380 86390 1
507844 99507844 1001 86380 86390 1
507726 99507726 1001 86380 86390 1
507754 99507754 1001 86380 86390 1
508273 99508273 1001 86380 86390 1
508364 99508364 1001 86380 86390 1
508380 99508380 1001 86380 86390 1
509018 99509018 1001 86380 86390 1
508807 99508807 1001 86380 86390 1
508850 99508850 1001 86380 86390 1
509769 99509769 1001 86380 86390 1
509609 99509609 1001 86380 86390 1
509688 99509688 1001 86380 86390 1
509376 99509376 1001 86380 86390 1
510589 99510589 1001 86380 86390 1
510467 99510467 1001 86380 86390 1
510807 99510807 1001 86380 86390 1
510784 99510784 1001 86380 86390 1
510927 99510927 1001 86380 86390 1
511405 99511405 1001 86380 86390 1
511714 99511714 1001 86380 86390 1
512125 99512125 1001 86380 86390 1
511869 99511869 1001 86380 86390 1
512536 99512536 1001 86380 86390 1
512380 99512380 1001 86380 86390 1
513051 99513051 1001 86380 86390 1
513204 99513204 1001 86380 86390 1
513060 99513060 1001 86380 86390 1
513152 99513152 1001 86380 86390 1
512986 99512986 1001 86380 86390 1
512767 99512767 1001 86380 86390 1
512606 99512606 1001 86380 86390 1
512646 99512646 1001 86380 86390 1
513226 99513226 1001 86380 86390 1
513848 99513848 1001 86380 86390 1
513804 99513804 1001 86380 86390 1
513689 99513689 1001 86380 86390 1
514098 99514098 1001 86380 86390 1
514787 99514787 1001 86380 86390 1
514752 99514752 1001 86380 86390 1
514591 99514591 1001 86380 86390 1
514945 99514945 1001 86380 86390 1
514936 99514936 1001 86380 86390 1
515627 99515627 1001 86380 86390 1
515323 99515323 1001 86380 86390 1
515397 99515397 1001 86380 86390 1
515067 99515067 1001 86380 86390 1
516376 99516376 1001 86380 86390 1
516195 99516195 1001 86380 86390 1
516286 99516286 1001 86380 86390 1
515974 99515974 1001 86380 86390 1
516587 99516587 1001 86380 86390 1
517264 99517264 1001 86380 86390 1
517244 99517244 1001 86380 86390 1
517296 99517296 1001 86380 86390 1
517112 99517112 1001 86380 86390 1
517024 99517024 1001 86380 86390 1
516753 99516753 1001 86380 86390 1
516738 99516738 1001 86380 86390 1
516778 99516778 1001 86380 86390 1
518056 99518056 1001 86380 86390 1
518157 99518157 1001 86380 86390 1
517906 99517906 1001 86380 86390 1
517872 99517872 1001 86380 86390 1
517782 99517782 1001 86380 86390 1
517914 99517914 1001 86380 86390 1
517699 99517699 1001 86380 86390 1
518327 99518327 1001 86380 86390 1
518226 99518226 1001 86380 86390 1
518320 99518320 1001 86380 86390 1
518245 99518245 1001 86380 86390 1
518247 99518247 1001 86380 86390 1
518869 99518869 1001 86380 86390 1
518743 99518743 1001 86380 86390 1
518725 99518725 1001 86380 86390 1
518413 99518413 1001 86380 86390 1
518389 99518389 1001 86380 86390 1
519156 99519156 1001 86380 86390 1
519084 99519084 1001 86380 86390 1
519176 99519176 1001 86380 86390 1
519700 99519700 1001 86380 86390 1
519668 99519668 1001 86380 86390 1
519695 99519695 1001 86380 86390 1
519402 99519402 1001 86380 86390 1
519270 99519270 1001 86380 86390 1
519394 99519394 1001 86380 86390 1
519840 99519840 1001 86380 86390 1
520438 99520438 1001 86380 86390 1
520532 99520532 1001 86380 86390 1
520260 99520260 1001 86380 86390 1
520115 99520115 1001 86380 86390 1
520116 99520116 1001 86380 86390 1
520182 99520182 1001 86380 86390 1
520836 99520836 1001 86380 86390 1
521313 99521313 1001 86380 86390 1
521335 99521335 1001 86380 86390 1
521032 99521032 1001 86380 86390 1
520974 99520974 1001 86380 86390 1
521492 99521492 1001 86380 86390 1
521559 99521559 1001 86380 86390 1
521638 99521638 1001 86380 86390 1
521538 99521538 1001 86380 86390 1
522151 99522151 1001 86380 86390 1
521888 99521888 1001 86380 86390 1
521901 99521901 1001 86380 86390 1
521801 99521801 1001 86380 86390 1
522432 99522432 1001 86380 86390 1
522305 99522305 1001 86380 86390 1
522414 99522414 1001 86380 86390 1
523091 99523091 1001 86380 86390 1
523033 99523033 1001 86380 86390 1
522858 99522858 1001 86380 86390 1
522536 99522536 1001 86380 86390 1
522658 99522658 1001 86380 86390 1
523315 99523315 1001 86380 86390 1
523840 99523840 1001 86380 86390 1
523545 99523545 1001 86380 86390 1
523615 99523615 1001 86380 86390 1
523537 99523537 1001 86380 86390 1
523733 99523733 1001 86380 86390 1
523479 99523479 1001 86380 86390 1
523364 99523364 1001 86380 86390 1
523339 99523339 1001 86380 86390 1
523347 99523347 1001 86380 86390 1
524021 99524021 1001 86380 86390 1
524011 99524011 1001 86380 86390 1
524761 99524761 1001 86380 86390 1
524767 99524767 1001 86380 86390 1
524561 99524561 1001 86380 86390 1
524189 99524189 1001 86380 86390 1
524256 99524256 1001 86380 86390 1
524308 99524308 1001 86380 86390 1
525555 99525555 1001 86380 86390 1
525105 99525105 1001 86380 86390 1
525111 99525111 1001 86380 86390 1
525143 99525143 1001 86380 86390 1
525781 99525781 1001 86380 86390 1
525786 99525786 1001 86380 86390 1
526275 99526275 1001 86380 86390 1
526024 99526024 1001 86380 86390 1
525985 99525985 1001 86380 86390 1
525939 99525939 1001 86380 86390 1
526555 99526555 1001 86380 86390 1
526581 99526581 1001 86380 86390 1
527109 99527109 1001 86380 86390 1
527123 99527123 1001 86380 86390 1
527023 99527023 1001 86380 86390 1
526693 99526693 1001 86380 86390 1
526710 99526710 1001 86380 86390 1
526648 99526648 1001 86380 86390 1
527378 99527378 1001 86380 86390 1
527264 99527264 1001 86380 86390 1
527880 99527880 1001 86380 86390 1
528877 99528877 1001 86380 86390 1
528882 99528882 1001 86380 86390 1
528820 99528820 1001 86380 86390 1
528546 99528546 1001 86380 86390 1
528526 99528526 1001 86380 86390 1
528290 99528290 1001 86380 86390 1
529089 99529089 1001 86380 86390 1
528910 99528910 1001 86380 86390 1
529497 99529497 1001 86380 86390 1
529428 99529428 1001 86380 86390 1
529390 99529390 1001 86380 86390 1
529133 99529133 1001 86380 86390 1
529237 99529237 1001 86380 86390 1
529907 99529907 1001 86380 86390 1
530314 99530314 1001 86380 86390 1
530020 99530020 1001 86380 86390 1
530564 99530564 1001 86380 86390 1
530633 99530633 1001 86380 86390 1
531229 99531229 1001 86380 86390 1
530760 99530760 1001 86380 86390 1
530906 99530906 1001 86380 86390 1
530764 99530764 1001 86380 86390 1
531430 99531430 1001 86380 86390 1
531563 99531563 1001 86380 86390 1
531409 99531409 1001 86380 86390 1
532027 99532027 1001 86380 86390 1
532149 99532149 1001 86380 86390 1
531886 99531886 1001 86380 86390 1
531682 99531682 1001 86380 86390 1
532296 99532296 1001 86380 86390 1
532220 99532220 1001 86380 86390 1
532364 99532364 1001 86380 86390 1
532276 99532276 1001 86380 86390 1
533021 99533021 1001 86380 86390 1
532636 99532636 1001 86380 86390 1
532628 99532628 1001 86380 86390 1
532501 99532501 1001 86380 86390 1
532605 99532605 1001 86380 86390 1
532444 99532444 1001 86380 86390 1
533060 99533060 1001 86380 86390 1
533216 99533216 1001 86380 86390 1
533776 99533776 1001 86380 86390 1
533471 99533471 1001 86380 86390 1
533510 99533510 1001 86380 86390 1
533498 99533498 1001 86380 86390 1
533571 99533571 1001 86380 86390 1
533481 99533481 1001 86380 86390 1
533349 99533349 1001 86380 86390 1
534581 99534581 1001 86380 86390 1
534629 99534629 1001 86380 86390 1
534389 99534389 1001 86380 86390 1
534377 99534377 1001 86380 86390 1
534280 99534280 1001 86380 86390 1
534372 99534372 1001 86380 86390 1
534335 99534335 1001 86380 86390 1
534208 99534208 1001 86380 86390 1
534133 99534133 1001 86380 86390 1
534266 99534266 1001 86380 86390 1
534836 99534836 1001 86380 86390 1
534713 99534713 1001 86380 86390 1
535461 99535461 1001 86380 86390 1
535293 99535293 1001 86380 86390 1
534938 99534938 1001 86380 86390 1
535579 99535579 1001 86380 86390 1
536260 99536260 1001 86380 86390 1
536080 99536080 1001 86380 86390 1
535966 99535966 1001 86380 86390 1
536425 99536425 1001 86380 86390 1
537128 99537128 1001 86380 86390 1
537042 99537042 1001 86380 86390 1
536764 99536764 1001 86380 86390 1
537822 99537822 1001 86380 86390 1
537887 99537887 1001 86380 86390 1
537785 99537785 1001 86380 86390 1
537792 99537792 1001 86380 86390 1
537680 99537680 1001 86380 86390 1
537759 99537759 1001 86380 86390 1
537579 99537579 1001 86380 86390 1
537397 99537397 1001 86380 86390 1
537495 99537495 1001 86380 86390 1
538036 99538036 1001 86380 86390 1
538537 99538537 1001 86380 86390 1
538258 99538258 1001 86380 86390 1
538375 99538375 1001 86380 86390 1
538242 99538242 1001 86380 86390 1
538347 99538347 1001 86380 86390 1
538925 99538925 1001 86380 86390 1
539640 99539640 1001 86380 86390 1
539292 99539292 1001 86380 86390 1
539728 99539728 1001 86380 86390 1
539683 99539683 1001 86380 86390 1
539714 99539714 1001 86380 86390 1
540249 99540249 1001 86380 86390 1
540155 99540155 1001 86380 86390 1
540611 99540611 1001 86380 86390 1
540576 99540576 1001 86380 86390 1
541116 99541116 1001 86380 86390 1
540947 99540947 1001 86380 86390 1
542063 99542063 1001 86380 86390 1
541543 99541543 1001 86380 86390 1
541661 99541661 1001 86380 86390 1
542163 99542163 1001 86380 86390 1
542190 99542190 1001 86380 86390 1
542268 99542268 1001 86380 86390 1
542141 99542141 1001 86380 86390 1
542759 99542759 1001 86380 86390 1
542675 99542675 1001 86380 86390 1
542677 99542677 1001 86380 86390 1
542711 99542711 1001 86380 86390 1
543140 99543140 1001 86380 86390 1
543147 99543147 1001 86380 86390 1
543032 99543032 1001 86380 86390 1
543625 99543625 1001 86380 86390 1
543653 99543653 1001 86380 86390 1
543413 99543413 1001 86380 86390 1
543193 99543193 1001 86380 86390 1
543235 99543235 1001 86380 86390 1
543263 99543263 1001 86380 86390 1
543795 99543795 1001 86380 86390 1
543848 99543848 1001 86380 86390 1
543965 99543965 1001 86380 86390 1
544571 99544571 1001 86380 86390 1
544491 99544491 1001 86380 86390 1
544441 99544441 1001 86380 86390 1
544200 99544200 1001 86380 86390 1
544145 99544145 1001 86380 86390 1
544069 99544069 1001 86380 86390 1
544175 99544175 1001 86380 86390 1
544674 99544674 1001 86380 86390 1
544728 99544728 1001 86380 86390 1
544733 99544733 1001 86380 86390 1
400040 99400040 1001 86380 86390 1
400733 99400733 1001 86380 86390 1
401316 99401316 1001 86380 86390 1
401293 99401293 1001 86380 86390 1
401543 99401543 1001 86380 86390 1
402028 99402028 1001 86380 86390 1
402011 99402011 1001 86380 86390 1
402040 99402040 1001 86380 86390 1
402839 99402839 1001 86380 86390 1
402953 99402953 1001 86380 86390 1
403015 99403015 1001 86380 86390 1
403476 99403476 1001 86380 86390 1
403560 99403560 1001 86380 86390 1
403827 99403827 1001 86380 86390 1
404364 99404364 1001 86380 86390 1
404432 99404432 1001 86380 86390 1
404765 99404765 1001 86380 86390 1
404894 99404894 1001 86380 86390 1
405461 99405461 1001 86380 86390 1
405661 99405661 1001 86380 86390 1
406403 99406403 1001 86380 86390 1
406871 99406871 1001 86380 86390 1
406913 99406913 1001 86380 86390 1
407073 99407073 1001 86380 86390 1
407371 99407371 1001 86380 86390 1
407559 99407559 1001 86380 86390 1
407535 99407535 1001 86380 86390 1
407756 99407756 1001 86380 86390 1
408240 99408240 1001 86380 86390 1
408320 99408320 1001 86380 86390 1
408357 99408357 1001 86380 86390 1
408603 99408603 1001 86380 86390 1
408616 99408616 1001 86380 86390 1
408743 99408743 1001 86380 86390 1
408948 99408948 1001 86380 86390 1
409138 99409138 1001 86380 86390 1
409318 99409318 1001 86380 86390 1
410073 99410073 1001 86380 86390 1
410371 99410371 1001 86380 86390 1
410632 99410632 1001 86380 86390 1
410692 99410692 1001 86380 86390 1
410768 99410768 1001 86380 86390 1
411298 99411298 1001 86380 86390 1
411781 99411781 1001 86380 86390 1
412025 99412025 1001 86380 86390 1
412380 99412380 1001 86380 86390 1
412311 99412311 1001 86380 86390 1
413638 99413638 1001 86380 86390 1
413339 99413339 1001 86380 86390 1
413688 99413688 1001 86380 86390 1
412941 99412941 1001 86380 86390 1
412557 99412557 1001 86380 86390 1
412592 99412592 1001 86380 86390 1
414106 99414106 1001 86380 86390 1
415055 99415055 1001 86380 86390 1
414479 99414479 1001 86380 86390 1
414132 99414132 1001 86380 86390 1
415371 99415371 1001 86380 86390 1
415347 99415347 1001 86380 86390 1
415958 99415958 1001 86380 86390 1
415922 99415922 1001 86380 86390 1
417413 99417413 1001 86380 86390 1
418552 99418552 1001 86380 86390 1
418603 99418603 1001 86380 86390 1
418159 99418159 1001 86380 86390 1
418322 99418322 1001 86380 86390 1
417945 99417945 1001 86380 86390 1
417762 99417762 1001 86380 86390 1
418842 99418842 1001 86380 86390 1
419100 99419100 1001 86380 86390 1
420439 99420439 1001 86380 86390 1
420058 99420058 1001 86380 86390 1
419670 99419670 1001 86380 86390 1
419835 99419835 1001 86380 86390 1
419436 99419436 1001 86380 86390 1
420830 99420830 1001 86380 86390 1
421484 99421484 1001 86380 86390 1
421624 99421624 1001 86380 86390 1
421529 99421529 1001 86380 86390 1
420867 99420867 1001 86380 86390 1
421243 99421243 1001 86380 86390 1
421023 99421023 1001 86380 86390 1
422201 99422201 1001 86380 86390 1
423555 99423555 1001 86380 86390 1
423594 99423594 1001 86380 86390 1
422850 99422850 1001 86380 86390 1
423919 99423919 1001 86380 86390 1
423782 99423782 1001 86380 86390 1
423878 99423878 1001 86380 86390 1
425255 99425255 1001 86380 86390 1
424828 99424828 1001 86380 86390 1
424598 99424598 1001 86380 86390 1
424895 99424895 1001 86380 86390 1
424975 99424975 1001 86380 86390 1
425800 99425800 1001 86380 86390 1
426698 99426698 1001 86380 86390 1
426702 99426702 1001 86380 86390 1
426692 99426692 1001 86380 86390 1
426397 99426397 1001 86380 86390 1
426629 99426629 1001 86380 86390 1
426112 99426112 1001 86380 86390 1
426111 99426111 1001 86380 86390 1
427488 99427488 1001 86380 86390 1
428511 99428511 1001 86380 86390 1
428561 99428561 1001 86380 86390 1
428605 99428605 1001 86380 86390 1
428189 99428189 1001 86380 86390 1
428143 99428143 1001 86380 86390 1
428114 99428114 1001 86380 86390 1
427800 99427800 1001 86380 86390 1
429103 99429103 1001 86380 86390 1
429613 99429613 1001 86380 86390 1
429689 99429689 1001 86380 86390 1
429759 99429759 1001 86380 86390 1
429765 99429765 1001 86380 86390 1
432054 99432054 1001 86380 86390 1
431769 99431769 1001 86380 86390 1
431990 99431990 1001 86380 86390 1
432031 99432031 1001 86380 86390 1
432379 99432379 1001 86380 86390 1
432101 99432101 1001 86380 86390 1
432113 99432113 1001 86380 86390 1
432217 99432217 1001 86380 86390 1
433662 99433662 1001 86380 86390 1
433057 99433057 1001 86380 86390 1
433086 99433086 1001 86380 86390 1
433283 99433283 1001 86380 86390 1
432609 99432609 1001 86380 86390 1
432657 99432657 1001 86380 86390 1
432808 99432808 1001 86380 86390 1
432694 99432694 1001 86380 86390 1
433737 99433737 1001 86380 86390 1
435066 99435066 1001 86380 86390 1
435046 99435046 1001 86380 86390 1
434906 99434906 1001 86380 86390 1
434467 99434467 1001 86380 86390 1
435795 99435795 1001 86380 86390 1
435447 99435447 1001 86380 86390 1
436553 99436553 1001 86380 86390 1
436643 99436643 1001 86380 86390 1
436746 99436746 1001 86380 86390 1
436311 99436311 1001 86380 86390 1
435963 99435963 1001 86380 86390 1
436029 99436029 1001 86380 86390 1
437320 99437320 1001 86380 86390 1
437267 99437267 1001 86380 86390 1
300684 99300684 1001 86380 86390 1
300452 99300452 1001 86380 86390 1
300496 99300496 1001 86380 86390 1
300197 99300197 1001 86380 86390 1
301226 99301226 1001 86380 86390 1
301013 99301013 1001 86380 86390 1
301079 99301079 1001 86380 86390 1
301557 99301557 1001 86380 86390 1
302256 99302256 1001 86380 86390 1
302315 99302315 1001 86380 86390 1
302165 99302165 1001 86380 86390 1
302049 99302049 1001 86380 86390 1
302031 99302031 1001 86380 86390 1
301813 99301813 1001 86380 86390 1
302439 99302439 1001 86380 86390 1
303068 99303068 1001 86380 86390 1
303045 99303045 1001 86380 86390 1
302991 99302991 1001 86380 86390 1
302893 99302893 1001 86380 86390 1
302635 99302635 1001 86380 86390 1
303316 99303316 1001 86380 86390 1
303292 99303292 1001 86380 86390 1
303894 99303894 1001 86380 86390 1
303634 99303634 1001 86380 86390 1
303769 99303769 1001 86380 86390 1
303774 99303774 1001 86380 86390 1
303528 99303528 1001 86380 86390 1
304174 99304174 1001 86380 86390 1
304188 99304188 1001 86380 86390 1
304167 99304167 1001 86380 86390 1
304220 99304220 1001 86380 86390 1
304657 99304657 1001 86380 86390 1
304628 99304628 1001 86380 86390 1
304582 99304582 1001 86380 86390 1
304557 99304557 1001 86380 86390 1
304262 99304262 1001 86380 86390 1
304250 99304250 1001 86380 86390 1
304949 99304949 1001 86380 86390 1
305664 99305664 1001 86380 86390 1
305491 99305491 1001 86380 86390 1
305344 99305344 1001 86380 86390 1
305361 99305361 1001 86380 86390 1
305147 99305147 1001 86380 86390 1
500191 99500191 1001 86380 86390 1
500031 99500031 1001 86380 86390 1
500186 99500186 1001 86380 86390 1
500769 99500769 1001 86380 86390 1
500619 99500619 1001 86380 86390 1
500491 99500491 1001 86380 86390 1
500466 99500466 1001 86380 86390 1
500415 99500415 1001 86380 86390 1
500546 99500546 1001 86380 86390 1
500388 99500388 1001 86380 86390 1
500890 99500890 1001 86380 86390 1
500985 99500985 1001 86380 86390 1
500896 99500896 1001 86380 86390 1
500910 99500910 1001 86380 86390 1
501266 99501266 1001 86380 86390 1
501346 99501346 1001 86380 86390 1
501236 99501236 1001 86380 86390 1
501433 99501433 1001 86380 86390 1
501150 99501150 1001 86380 86390 1
501040 99501040 1001 86380 86390 1
501831 99501831 1001 86380 86390 1
501743 99501743 1001 86380 86390 1
502348 99502348 1001 86380 86390 1
502459 99502459 1001 86380 86390 1
502516 99502516 1001 86380 86390 1
502627 99502627 1001 86380 86390 1
503216 99503216 1001 86380 86390 1
503012 99503012 1001 86380 86390 1
503043 99503043 1001 86380 86390 1
502788 99502788 1001 86380 86390 1
502807 99502807 1001 86380 86390 1
502811 99502811 1001 86380 86390 1
503911 99503911 1001 86380 86390 1
503669 99503669 1001 86380 86390 1
503685 99503685 1001 86380 86390 1
503508 99503508 1001 86380 86390 1
504309 99504309 1001 86380 86390 1
504318 99504318 1001 86380 86390 1
504796 99504796 1001 86380 86390 1
504901 99504901 1001 86380 86390 1
504748 99504748 1001 86380 86390 1
504563 99504563 1001 86380 86390 1
504592 99504592 1001 86380 86390 1
505089 99505089 1001 86380 86390 1
504949 99504949 1001 86380 86390 1
505004 99505004 1001 86380 86390 1
505645 99505645 1001 86380 86390 1
505909 99505909 1001 86380 86390 1
505876 99505876 1001 86380 86390 1
506556 99506556 1001 86380 86390 1
506386 99506386 1001 86380 86390 1
506205 99506205 1001 86380 86390 1
506270 99506270 1001 86380 86390 1
506115 99506115 1001 86380 86390 1
506655 99506655 1001 86380 86390 1
507399 99507399 1001 86380 86390 1
507352 99507352 1001 86380 86390 1
506907 99506907 1001 86380 86390 1
506935 99506935 1001 86380 86390 1
506968 99506968 1001 86380 86390 1
507508 99507508 1001 86380 86390 1
508094 99508094 1001 86380 86390 1
507896 99507896 1001 86380 86390 1
507860 99507860 1001 86380 86390 1
508446 99508446 1001 86380 86390 1
508266 99508266 1001 86380 86390 1
508399 99508399 1001 86380 86390 1
509016 99509016 1001 86380 86390 1
509033 99509033 1001 86380 86390 1
508728 99508728 1001 86380 86390 1
508614 99508614 1001 86380 86390 1
508541 99508541 1001 86380 86390 1
509178 99509178 1001 86380 86390 1
509158 99509158 1001 86380 86390 1
509249 99509249 1001 86380 86390 1
509855 99509855 1001 86380 86390 1
509716 99509716 1001 86380 86390 1
510029 99510029 1001 86380 86390 1
510437 99510437 1001 86380 86390 1
510261 99510261 1001 86380 86390 1
510264 99510264 1001 86380 86390 1
511385 99511385 1001 86380 86390 1
511387 99511387 1001 86380 86390 1
511388 99511388 1001 86380 86390 1
511633 99511633 1001 86380 86390 1
511728 99511728 1001 86380 86390 1
512127 99512127 1001 86380 86390 1
511939 99511939 1001 86380 86390 1
511864 99511864 1001 86380 86390 1
511790 99511790 1001 86380 86390 1
511871 99511871 1001 86380 86390 1
512411 99512411 1001 86380 86390 1
512451 99512451 1001 86380 86390 1
512918 99512918 1001 86380 86390 1
513867 99513867 1001 86380 86390 1
513900 99513900 1001 86380 86390 1
514769 99514769 1001 86380 86390 1
514748 99514748 1001 86380 86390 1
514561 99514561 1001 86380 86390 1
515340 99515340 1001 86380 86390 1
515261 99515261 1001 86380 86390 1
515241 99515241 1001 86380 86390 1
515784 99515784 1001 86380 86390 1
515864 99515864 1001 86380 86390 1
515764 99515764 1001 86380 86390 1
516201 99516201 1001 86380 86390 1
516259 99516259 1001 86380 86390 1
516170 99516170 1001 86380 86390 1
516108 99516108 1001 86380 86390 1
515940 99515940 1001 86380 86390 1
515954 99515954 1001 86380 86390 1
516598 99516598 1001 86380 86390 1
516628 99516628 1001 86380 86390 1
516514 99516514 1001 86380 86390 1
517171 99517171 1001 86380 86390 1
516972 99516972 1001 86380 86390 1
517341 99517341 1001 86380 86390 1
517539 99517539 1001 86380 86390 1
517990 99517990 1001 86380 86390 1
517826 99517826 1001 86380 86390 1
517943 99517943 1001 86380 86390 1
517875 99517875 1001 86380 86390 1
517902 99517902 1001 86380 86390 1
517581 99517581 1001 86380 86390 1
518277 99518277 1001 86380 86390 1
518291 99518291 1001 86380 86390 1
518230 99518230 1001 86380 86390 1
518336 99518336 1001 86380 86390 1
518816 99518816 1001 86380 86390 1
518806 99518806 1001 86380 86390 1
518457 99518457 1001 86380 86390 1
518511 99518511 1001 86380 86390 1
518487 99518487 1001 86380 86390 1
519104 99519104 1001 86380 86390 1
518989 99518989 1001 86380 86390 1
519059 99519059 1001 86380 86390 1
519789 99519789 1001 86380 86390 1
519732 99519732 1001 86380 86390 1
519417 99519417 1001 86380 86390 1
519513 99519513 1001 86380 86390 1
519592 99519592 1001 86380 86390 1
519893 99519893 1001 86380 86390 1
520511 99520511 1001 86380 86390 1
520270 99520270 1001 86380 86390 1
520275 99520275 1001 86380 86390 1
520418 99520418 1001 86380 86390 1
520393 99520393 1001 86380 86390 1
520669 99520669 1001 86380 86390 1
520791 99520791 1001 86380 86390 1
521175 99521175 1001 86380 86390 1
521231 99521231 1001 86380 86390 1
520876 99520876 1001 86380 86390 1
521666 99521666 1001 86380 86390 1
522245 99522245 1001 86380 86390 1
522117 99522117 1001 86380 86390 1
522171 99522171 1001 86380 86390 1
521974 99521974 1001 86380 86390 1
522068 99522068 1001 86380 86390 1
522081 99522081 1001 86380 86390 1
521775 99521775 1001 86380 86390 1
521863 99521863 1001 86380 86390 1
521761 99521761 1001 86380 86390 1
522473 99522473 1001 86380 86390 1
523016 99523016 1001 86380 86390 1
522928 99522928 1001 86380 86390 1
522877 99522877 1001 86380 86390 1
522853 99522853 1001 86380 86390 1
522595 99522595 1001 86380 86390 1
523782 99523782 1001 86380 86390 1
523746 99523746 1001 86380 86390 1
523937 99523937 1001 86380 86390 1
523560 99523560 1001 86380 86390 1
523372 99523372 1001 86380 86390 1
524066 99524066 1001 86380 86390 1
523964 99523964 1001 86380 86390 1
524593 99524593 1001 86380 86390 1
524271 99524271 1001 86380 86390 1
524210 99524210 1001 86380 86390 1
524226 99524226 1001 86380 86390 1
524795 99524795 1001 86380 86390 1
524935 99524935 1001 86380 86390 1
525510 99525510 1001 86380 86390 1
525307 99525307 1001 86380 86390 1
525334 99525334 1001 86380 86390 1
525091 99525091 1001 86380 86390 1
526231 99526231 1001 86380 86390 1
526396 99526396 1001 86380 86390 1
526236 99526236 1001 86380 86390 1
526378 99526378 1001 86380 86390 1
526129 99526129 1001 86380 86390 1
526121 99526121 1001 86380 86390 1
526493 99526493 1001 86380 86390 1
526444 99526444 1001 86380 86390 1
526509 99526509 1001 86380 86390 1
527073 99527073 1001 86380 86390 1
526840 99526840 1001 86380 86390 1
526868 99526868 1001 86380 86390 1
527946 99527946 1001 86380 86390 1
527911 99527911 1001 86380 86390 1
528036 99528036 1001 86380 86390 1
527779 99527779 1001 86380 86390 1
527864 99527864 1001 86380 86390 1
527840 99527840 1001 86380 86390 1
527471 99527471 1001 86380 86390 1
528216 99528216 1001 86380 86390 1
528082 99528082 1001 86380 86390 1
528860 99528860 1001 86380 86390 1
528621 99528621 1001 86380 86390 1
528574 99528574 1001 86380 86390 1
528414 99528414 1001 86380 86390 1
528457 99528457 1001 86380 86390 1
529025 99529025 1001 86380 86390 1
529646 99529646 1001 86380 86390 1
529206 99529206 1001 86380 86390 1
529919 99529919 1001 86380 86390 1
530526 99530526 1001 86380 86390 1
530157 99530157 1001 86380 86390 1
530279 99530279 1001 86380 86390 1
530076 99530076 1001 86380 86390 1
530016 99530016 1001 86380 86390 1
529992 99529992 1001 86380 86390 1
530009 99530009 1001 86380 86390 1
530629 99530629 1001 86380 86390 1
530672 99530672 1001 86380 86390 1
531328 99531328 1001 86380 86390 1
531317 99531317 1001 86380 86390 1
531357 99531357 1001 86380 86390 1
531206 99531206 1001 86380 86390 1
531161 99531161 1001 86380 86390 1
530839 99530839 1001 86380 86390 1
530790 99530790 1001 86380 86390 1
531506 99531506 1001 86380 86390 1
531559 99531559 1001 86380 86390 1
531443 99531443 1001 86380 86390 1
531393 99531393 1001 86380 86390 1
531490 99531490 1001 86380 86390 1
531517 99531517 1001 86380 86390 1
531492 99531492 1001 86380 86390 1
532016 99532016 1001 86380 86390 1
532123 99532123 1001 86380 86390 1
532073 99532073 1001 86380 86390 1
531850 99531850 1001 86380 86390 1
531799 99531799 1001 86380 86390 1
531947 99531947 1001 86380 86390 1
531612 99531612 1001 86380 86390 1
531687 99531687 1001 86380 86390 1
532242 99532242 1001 86380 86390 1
532868 99532868 1001 86380 86390 1
532909 99532909 1001 86380 86390 1
532900 99532900 1001 86380 86390 1
532713 99532713 1001 86380 86390 1
532665 99532665 1001 86380 86390 1
532823 99532823 1001 86380 86390 1
532467 99532467 1001 86380 86390 1
532433 99532433 1001 86380 86390 1
532487 99532487 1001 86380 86390 1
533042 99533042 1001 86380 86390 1
533781 99533781 1001 86380 86390 1
533769 99533769 1001 86380 86390 1
533705 99533705 1001 86380 86390 1
533832 99533832 1001 86380 86390 1
533712 99533712 1001 86380 86390 1
533714 99533714 1001 86380 86390 1
533487 99533487 1001 86380 86390 1
533609 99533609 1001 86380 86390 1
533545 99533545 1001 86380 86390 1
534523 99534523 1001 86380 86390 1
534458 99534458 1001 86380 86390 1
534295 99534295 1001 86380 86390 1
534128 99534128 1001 86380 86390 1
534182 99534182 1001 86380 86390 1
534185 99534185 1001 86380 86390 1
534100 99534100 1001 86380 86390 1
535400 99535400 1001 86380 86390 1
535426 99535426 1001 86380 86390 1
535315 99535315 1001 86380 86390 1
535151 99535151 1001 86380 86390 1
535156 99535156 1001 86380 86390 1
535018 99535018 1001 86380 86390 1
534929 99534929 1001 86380 86390 1
535030 99535030 1001 86380 86390 1
535964 99535964 1001 86380 86390 1
535758 99535758 1001 86380 86390 1
536504 99536504 1001 86380 86390 1
536444 99536444 1001 86380 86390 1
536512 99536512 1001 86380 86390 1
536909 99536909 1001 86380 86390 1
537229 99537229 1001 86380 86390 1
537907 99537907 1001 86380 86390 1
537612 99537612 1001 86380 86390 1
537423 99537423 1001 86380 86390 1
537411 99537411 1001 86380 86390 1
537476 99537476 1001 86380 86390 1
537467 99537467 1001 86380 86390 1
537572 99537572 1001 86380 86390 1
538541 99538541 1001 86380 86390 1
538313 99538313 1001 86380 86390 1
538320 99538320 1001 86380 86390 1
538987 99538987 1001 86380 86390 1
538989 99538989 1001 86380 86390 1
539455 99539455 1001 86380 86390 1
539353 99539353 1001 86380 86390 1
539730 99539730 1001 86380 86390 1
540313 99540313 1001 86380 86390 1
540291 99540291 1001 86380 86390 1
540133 99540133 1001 86380 86390 1
540164 99540164 1001 86380 86390 1
540177 99540177 1001 86380 86390 1
540256 99540256 1001 86380 86390 1
540658 99540658 1001 86380 86390 1
541096 99541096 1001 86380 86390 1
541149 99541149 1001 86380 86390 1
541240 99541240 1001 86380 86390 1
541023 99541023 1001 86380 86390 1
540736 99540736 1001 86380 86390 1
540790 99540790 1001 86380 86390 1
540805 99540805 1001 86380 86390 1
540874 99540874 1001 86380 86390 1
540784 99540784 1001 86380 86390 1
541460 99541460 1001 86380 86390 1
541457 99541457 1001 86380 86390 1
541927 99541927 1001 86380 86390 1
542006 99542006 1001 86380 86390 1
541784 99541784 1001 86380 86390 1
541798 99541798 1001 86380 86390 1
541813 99541813 1001 86380 86390 1
541803 99541803 1001 86380 86390 1
541713 99541713 1001 86380 86390 1
541511 99541511 1001 86380 86390 1
541565 99541565 1001 86380 86390 1
541516 99541516 1001 86380 86390 1
541548 99541548 1001 86380 86390 1
542773 99542773 1001 86380 86390 1
542661 99542661 1001 86380 86390 1
542377 99542377 1001 86380 86390 1
543098 99543098 1001 86380 86390 1
543010 99543010 1001 86380 86390 1
542951 99542951 1001 86380 86390 1
543595 99543595 1001 86380 86390 1
543401 99543401 1001 86380 86390 1
543565 99543565 1001 86380 86390 1
543212 99543212 1001 86380 86390 1
543950 99543950 1001 86380 86390 1
543901 99543901 1001 86380 86390 1
543944 99543944 1001 86380 86390 1
544569 99544569 1001 86380 86390 1
544436 99544436 1001 86380 86390 1
544203 99544203 1001 86380 86390 1
544333 99544333 1001 86380 86390 1
544361 99544361 1001 86380 86390 1
544637 99544637 1001 86380 86390 1
400103 99400103 1001 86380 86390 1
400135 99400135 1001 86380 86390 1
400308 99400308 1001 86380 86390 1
400264 99400264 1001 86380 86390 1
400394 99400394 1001 86380 86390 1
400635 99400635 1001 86380 86390 1
401106 99401106 1001 86380 86390 1
402498 99402498 1001 86380 86390 1
402580 99402580 1001 86380 86390 1
402641 99402641 1001 86380 86390 1
403181 99403181 1001 86380 86390 1
404056 99404056 1001 86380 86390 1
404565 99404565 1001 86380 86390 1
404626 99404626 1001 86380 86390 1
404907 99404907 1001 86380 86390 1
405072 99405072 1001 86380 86390 1
405433 99405433 1001 86380 86390 1
405605 99405605 1001 86380 86390 1
405660 99405660 1001 86380 86390 1
405859 99405859 1001 86380 86390 1
406020 99406020 1001 86380 86390 1
406088 99406088 1001 86380 86390 1
406315 99406315 1001 86380 86390 1
406878 99406878 1001 86380 86390 1
406840 99406840 1001 86380 86390 1
407264 99407264 1001 86380 86390 1
407421 99407421 1001 86380 86390 1
407971 99407971 1001 86380 86390 1
408006 99408006 1001 86380 86390 1
408156 99408156 1001 86380 86390 1
408428 99408428 1001 86380 86390 1
409240 99409240 1001 86380 86390 1
409385 99409385 1001 86380 86390 1
409532 99409532 1001 86380 86390 1
409891 99409891 1001 86380 86390 1
410065 99410065 1001 86380 86390 1
410347 99410347 1001 86380 86390 1
413453 99413453 1001 86380 86390 1
413230 99413230 1001 86380 86390 1
413255 99413255 1001 86380 86390 1
412613 99412613 1001 86380 86390 1
412821 99412821 1001 86380 86390 1
412495 99412495 1001 86380 86390 1
413946 99413946 1001 86380 86390 1
415061 99415061 1001 86380 86390 1
415129 99415129 1001 86380 86390 1
414894 99414894 1001 86380 86390 1
414511 99414511 1001 86380 86390 1
414377 99414377 1001 86380 86390 1
414134 99414134 1001 86380 86390 1
415325 99415325 1001 86380 86390 1
416608 99416608 1001 86380 86390 1
416706 99416706 1001 86380 86390 1
416166 99416166 1001 86380 86390 1
416034 99416034 1001 86380 86390 1
415743 99415743 1001 86380 86390 1
417264 99417264 1001 86380 86390 1
417548 99417548 1001 86380 86390 1
417541 99417541 1001 86380 86390 1
418628 99418628 1001 86380 86390 1
419085 99419085 1001 86380 86390 1
418806 99418806 1001 86380 86390 1
420104 99420104 1001 86380 86390 1
420167 99420167 1001 86380 86390 1
419740 99419740 1001 86380 86390 1
419590 99419590 1001 86380 86390 1
420821 99420821 1001 86380 86390 1
420704 99420704 1001 86380 86390 1
420688 99420688 1001 86380 86390 1
420883 99420883 1001 86380 86390 1
420907 99420907 1001 86380 86390 1
422217 99422217 1001 86380 86390 1
422309 99422309 1001 86380 86390 1
422258 99422258 1001 86380 86390 1
423698 99423698 1001 86380 86390 1
423465 99423465 1001 86380 86390 1
423113 99423113 1001 86380 86390 1
422813 99422813 1001 86380 86390 1
423790 99423790 1001 86380 86390 1
425352 99425352 1001 86380 86390 1
424807 99424807 1001 86380 86390 1
424792 99424792 1001 86380 86390 1
424635 99424635 1001 86380 86390 1
424186 99424186 1001 86380 86390 1
426898 99426898 1001 86380 86390 1
427277 99427277 1001 86380 86390 1
428701 99428701 1001 86380 86390 1
428662 99428662 1001 86380 86390 1
427732 99427732 1001 86380 86390 1
427845 99427845 1001 86380 86390 1
428839 99428839 1001 86380 86390 1
429053 99429053 1001 86380 86390 1
430164 99430164 1001 86380 86390 1
430319 99430319 1001 86380 86390 1
429734 99429734 1001 86380 86390 1
429245 99429245 1001 86380 86390 1
429268 99429268 1001 86380 86390 1
429428 99429428 1001 86380 86390 1
430499 99430499 1001 86380 86390 1
431791 99431791 1001 86380 86390 1
431263 99431263 1001 86380 86390 1
431274 99431274 1001 86380 86390 1
431121 99431121 1001 86380 86390 1
433550 99433550 1001 86380 86390 1
433677 99433677 1001 86380 86390 1
433381 99433381 1001 86380 86390 1
433607 99433607 1001 86380 86390 1
433278 99433278 1001 86380 86390 1
433069 99433069 1001 86380 86390 1
432562 99432562 1001 86380 86390 1
432632 99432632 1001 86380 86390 1
432778 99432778 1001 86380 86390 1
433750 99433750 1001 86380 86390 1
433792 99433792 1001 86380 86390 1
433866 99433866 1001 86380 86390 1
435338 99435338 1001 86380 86390 1
435357 99435357 1001 86380 86390 1
434176 99434176 1001 86380 86390 1
434186 99434186 1001 86380 86390 1
435839 99435839 1001 86380 86390 1
437054 99437054 1001 86380 86390 1
436774 99436774 1001 86380 86390 1
436397 99436397 1001 86380 86390 1
436615 99436615 1001 86380 86390 1
300654 99300654 1001 86380 86390 1
300617 99300617 1001 86380 86390 1
300663 99300663 1001 86380 86390 1
300328 99300328 1001 86380 86390 1
300381 99300381 1001 86380 86390 1
300462 99300462 1001 86380 86390 1
300479 99300479 1001 86380 86390 1
300259 99300259 1001 86380 86390 1
300790 99300790 1001 86380 86390 1
300798 99300798 1001 86380 86390 1
301481 99301481 1001 86380 86390 1
301366 99301366 1001 86380 86390 1
301233 99301233 1001 86380 86390 1
301153 99301153 1001 86380 86390 1
301086 99301086 1001 86380 86390 1
302240 99302240 1001 86380 86390 1
302191 99302191 1001 86380 86390 1
302087 99302087 1001 86380 86390 1
301892 99301892 1001 86380 86390 1
301933 99301933 1001 86380 86390 1
302505 99302505 1001 86380 86390 1
303051 99303051 1001 86380 86390 1
302925 99302925 1001 86380 86390 1
302864 99302864 1001 86380 86390 1
302694 99302694 1001 86380 86390 1
302752 99302752 1001 86380 86390 1
303789 99303789 1001 86380 86390 1
303628 99303628 1001 86380 86390 1
303613 99303613 1001 86380 86390 1
304706 99304706 1001 86380 86390 1
304478 99304478 1001 86380 86390 1
304359 99304359 1001 86380 86390 1
304415 99304415 1001 86380 86390 1
305024 99305024 1001 86380 86390 1
304978 99304978 1001 86380 86390 1
305059 99305059 1001 86380 86390 1
305418 99305418 1001 86380 86390 1
305369 99305369 1001 86380 86390 1
305478 99305478 1001 86380 86390 1
500101 99500101 1001 86380 86390 1
500649 99500649 1001 86380 86390 1
500650 99500650 1001 86380 86390 1
500757 99500757 1001 86380 86390 1
500617 99500617 1001 86380 86390 1
500656 99500656 1001 86380 86390 1
500404 99500404 1001 86380 86390 1
500459 99500459 1001 86380 86390 1
500411 99500411 1001 86380 86390 1
500541 99500541 1001 86380 86390 1
500386 99500386 1001 86380 86390 1
500314 99500314 1001 86380 86390 1
500251 99500251 1001 86380 86390 1
500280 99500280 1001 86380 86390 1
500384 99500384 1001 86380 86390 1
500988 99500988 1001 86380 86390 1
501443 99501443 1001 86380 86390 1
501343 99501343 1001 86380 86390 1
501279 99501279 1001 86380 86390 1
501410 99501410 1001 86380 86390 1
501415 99501415 1001 86380 86390 1
501235 99501235 1001 86380 86390 1
501418 99501418 1001 86380 86390 1
501329 99501329 1001 86380 86390 1
501153 99501153 1001 86380 86390 1
501827 99501827 1001 86380 86390 1
502303 99502303 1001 86380 86390 1
502132 99502132 1001 86380 86390 1
502056 99502056 1001 86380 86390 1
501884 99501884 1001 86380 86390 1
501926 99501926 1001 86380 86390 1
501880 99501880 1001 86380 86390 1
502037 99502037 1001 86380 86390 1
501973 99501973 1001 86380 86390 1
502468 99502468 1001 86380 86390 1
503048 99503048 1001 86380 86390 1
502987 99502987 1001 86380 86390 1
502814 99502814 1001 86380 86390 1
502706 99502706 1001 86380 86390 1
502798 99502798 1001 86380 86390 1
503401 99503401 1001 86380 86390 1
503389 99503389 1001 86380 86390 1
504037 99504037 1001 86380 86390 1
504000 99504000 1001 86380 86390 1
504113 99504113 1001 86380 86390 1
504911 99504911 1001 86380 86390 1
504897 99504897 1001 86380 86390 1
504915 99504915 1001 86380 86390 1
504574 99504574 1001 86380 86390 1
504732 99504732 1001 86380 86390 1
504568 99504568 1001 86380 86390 1
504519 99504519 1001 86380 86390 1
504418 99504418 1001 86380 86390 1
504407 99504407 1001 86380 86390 1
504980 99504980 1001 86380 86390 1
505646 99505646 1001 86380 86390 1
505614 99505614 1001 86380 86390 1
505196 99505196 1001 86380 86390 1
505210 99505210 1001 86380 86390 1
506749 99506749 1001 86380 86390 1
506633 99506633 1001 86380 86390 1
506797 99506797 1001 86380 86390 1
506720 99506720 1001 86380 86390 1
507074 99507074 1001 86380 86390 1
507174 99507174 1001 86380 86390 1
506805 99506805 1001 86380 86390 1
506813 99506813 1001 86380 86390 1
508220 99508220 1001 86380 86390 1
507932 99507932 1001 86380 86390 1
507910 99507910 1001 86380 86390 1
507670 99507670 1001 86380 86390 1
508435 99508435 1001 86380 86390 1
508969 99508969 1001 86380 86390 1
508706 99508706 1001 86380 86390 1
508763 99508763 1001 86380 86390 1
508475 99508475 1001 86380 86390 1
509160 99509160 1001 86380 86390 1
509722 99509722 1001 86380 86390 1
509878 99509878 1001 86380 86390 1
509885 99509885 1001 86380 86390 1
509560 99509560 1001 86380 86390 1
509625 99509625 1001 86380 86390 1
509320 99509320 1001 86380 86390 1
509304 99509304 1001 86380 86390 1
510485 99510485 1001 86380 86390 1
510421 99510421 1001 86380 86390 1
510504 99510504 1001 86380 86390 1
510292 99510292 1001 86380 86390 1
510891 99510891 1001 86380 86390 1
511386 99511386 1001 86380 86390 1
511390 99511390 1001 86380 86390 1
511513 99511513 1001 86380 86390 1
511397 99511397 1001 86380 86390 1
511182 99511182 1001 86380 86390 1
511225 99511225 1001 86380 86390 1
511226 99511226 1001 86380 86390 1
510986 99510986 1001 86380 86390 1
511692 99511692 1001 86380 86390 1
511718 99511718 1001 86380 86390 1
511562 99511562 1001 86380 86390 1
512324 99512324 1001 86380 86390 1
512173 99512173 1001 86380 86390 1
512034 99512034 1001 86380 86390 1
511977 99511977 1001 86380 86390 1
512582 99512582 1001 86380 86390 1
513189 99513189 1001 86380 86390 1
513137 99513137 1001 86380 86390 1
513194 99513194 1001 86380 86390 1
513139 99513139 1001 86380 86390 1
512978 99512978 1001 86380 86390 1
512967 99512967 1001 86380 86390 1
513386 99513386 1001 86380 86390 1
513272 99513272 1001 86380 86390 1
514029 99514029 1001 86380 86390 1
513984 99513984 1001 86380 86390 1
513881 99513881 1001 86380 86390 1
513859 99513859 1001 86380 86390 1
513800 99513800 1001 86380 86390 1
513632 99513632 1001 86380 86390 1
513558 99513558 1001 86380 86390 1
514109 99514109 1001 86380 86390 1
514220 99514220 1001 86380 86390 1
514143 99514143 1001 86380 86390 1
514723 99514723 1001 86380 86390 1
514750 99514750 1001 86380 86390 1
514451 99514451 1001 86380 86390 1
514609 99514609 1001 86380 86390 1
514378 99514378 1001 86380 86390 1
514858 99514858 1001 86380 86390 1
514979 99514979 1001 86380 86390 1
514891 99514891 1001 86380 86390 1
515665 99515665 1001 86380 86390 1
515641 99515641 1001 86380 86390 1
515205 99515205 1001 86380 86390 1
515247 99515247 1001 86380 86390 1
516341 99516341 1001 86380 86390 1
515960 99515960 1001 86380 86390 1
515925 99515925 1001 86380 86390 1
516615 99516615 1001 86380 86390 1
516529 99516529 1001 86380 86390 1
516635 99516635 1001 86380 86390 1
517298 99517298 1001 86380 86390 1
517154 99517154 1001 86380 86390 1
516827 99516827 1001 86380 86390 1
518160 99518160 1001 86380 86390 1
517972 99517972 1001 86380 86390 1
518012 99518012 1001 86380 86390 1
517633 99517633 1001 86380 86390 1
518170 99518170 1001 86380 86390 1
518209 99518209 1001 86380 86390 1
518326 99518326 1001 86380 86390 1
518872 99518872 1001 86380 86390 1
518850 99518850 1001 86380 86390 1
518799 99518799 1001 86380 86390 1
518984 99518984 1001 86380 86390 1
518583 99518583 1001 86380 86390 1
519186 99519186 1001 86380 86390 1
519583 99519583 1001 86380 86390 1
519507 99519507 1001 86380 86390 1
519433 99519433 1001 86380 86390 1
519604 99519604 1001 86380 86390 1
519606 99519606 1001 86380 86390 1
519352 99519352 1001 86380 86390 1
519211 99519211 1001 86380 86390 1
519229 99519229 1001 86380 86390 1
520459 99520459 1001 86380 86390 1
520282 99520282 1001 86380 86390 1
521079 99521079 1001 86380 86390 1
521217 99521217 1001 86380 86390 1
520939 99520939 1001 86380 86390 1
521631 99521631 1001 86380 86390 1
521262 99521262 1001 86380 86390 1
522232 99522232 1001 86380 86390 1
521936 99521936 1001 86380 86390 1
522078 99522078 1001 86380 86390 1
521977 99521977 1001 86380 86390 1
522017 99522017 1001 86380 86390 1
521724 99521724 1001 86380 86390 1
521803 99521803 1001 86380 86390 1
521809 99521809 1001 86380 86390 1
522315 99522315 1001 86380 86390 1
522437 99522437 1001 86380 86390 1
522828 99522828 1001 86380 86390 1
522841 99522841 1001 86380 86390 1
523136 99523136 1001 86380 86390 1
523597 99523597 1001 86380 86390 1
523325 99523325 1001 86380 86390 1
524057 99524057 1001 86380 86390 1
524601 99524601 1001 86380 86390 1
524528 99524528 1001 86380 86390 1
524546 99524546 1001 86380 86390 1
524182 99524182 1001 86380 86390 1
524315 99524315 1001 86380 86390 1
524867 99524867 1001 86380 86390 1
525406 99525406 1001 86380 86390 1
525329 99525329 1001 86380 86390 1
525343 99525343 1001 86380 86390 1
525371 99525371 1001 86380 86390 1
525119 99525119 1001 86380 86390 1
525010 99525010 1001 86380 86390 1
525648 99525648 1001 86380 86390 1
526412 99526412 1001 86380 86390 1
526026 99526026 1001 86380 86390 1
526592 99526592 1001 86380 86390 1
526544 99526544 1001 86380 86390 1
527206 99527206 1001 86380 86390 1
526683 99526683 1001 86380 86390 1
526775 99526775 1001 86380 86390 1
526737 99526737 1001 86380 86390 1
526677 99526677 1001 86380 86390 1
528042 99528042 1001 86380 86390 1
527888 99527888 1001 86380 86390 1
527690 99527690 1001 86380 86390 1
527723 99527723 1001 86380 86390 1
527501 99527501 1001 86380 86390 1
527477 99527477 1001 86380 86390 1
528100 99528100 1001 86380 86390 1
528081 99528081 1001 86380 86390 1
528121 99528121 1001 86380 86390 1
528264 99528264 1001 86380 86390 1
528785 99528785 1001 86380 86390 1
528751 99528751 1001 86380 86390 1
528765 99528765 1001 86380 86390 1
528704 99528704 1001 86380 86390 1
528848 99528848 1001 86380 86390 1
528471 99528471 1001 86380 86390 1
528370 99528370 1001 86380 86390 1
529072 99529072 1001 86380 86390 1
529001 99529001 1001 86380 86390 1
529682 99529682 1001 86380 86390 1
529568 99529568 1001 86380 86390 1
529686 99529686 1001 86380 86390 1
529156 99529156 1001 86380 86390 1
529738 99529738 1001 86380 86390 1
529809 99529809 1001 86380 86390 1
529771 99529771 1001 86380 86390 1
530443 99530443 1001 86380 86390 1
530469 99530469 1001 86380 86390 1
530422 99530422 1001 86380 86390 1
530544 99530544 1001 86380 86390 1
530193 99530193 1001 86380 86390 1
530089 99530089 1001 86380 86390 1
530096 99530096 1001 86380 86390 1
530589 99530589 1001 86380 86390 1
530670 99530670 1001 86380 86390 1
531174 99531174 1001 86380 86390 1
530979 99530979 1001 86380 86390 1
531041 99531041 1001 86380 86390 1
530978 99530978 1001 86380 86390 1
531056 99531056 1001 86380 86390 1
531797 99531797 1001 86380 86390 1
531867 99531867 1001 86380 86390 1
531633 99531633 1001 86380 86390 1
531711 99531711 1001 86380 86390 1
531751 99531751 1001 86380 86390 1
531596 99531596 1001 86380 86390 1
533004 99533004 1001 86380 86390 1
532540 99532540 1001 86380 86390 1
532453 99532453 1001 86380 86390 1
532506 99532506 1001 86380 86390 1
532561 99532561 1001 86380 86390 1
533076 99533076 1001 86380 86390 1
533787 99533787 1001 86380 86390 1
533576 99533576 1001 86380 86390 1
533393 99533393 1001 86380 86390 1
533903 99533903 1001 86380 86390 1
534007 99534007 1001 86380 86390 1
533943 99533943 1001 86380 86390 1
534411 99534411 1001 86380 86390 1
534238 99534238 1001 86380 86390 1
534085 99534085 1001 86380 86390 1
534075 99534075 1001 86380 86390 1
534864 99534864 1001 86380 86390 1
534853 99534853 1001 86380 86390 1
534822 99534822 1001 86380 86390 1
535473 99535473 1001 86380 86390 1
535489 99535489 1001 86380 86390 1
535216 99535216 1001 86380 86390 1
535166 99535166 1001 86380 86390 1
535271 99535271 1001 86380 86390 1
535060 99535060 1001 86380 86390 1
535602 99535602 1001 86380 86390 1
535539 99535539 1001 86380 86390 1
535565 99535565 1001 86380 86390 1
536304 99536304 1001 86380 86390 1
536137 99536137 1001 86380 86390 1
536230 99536230 1001 86380 86390 1
536141 99536141 1001 86380 86390 1
536270 99536270 1001 86380 86390 1
536296 99536296 1001 86380 86390 1
536330 99536330 1001 86380 86390 1
536081 99536081 1001 86380 86390 1
536072 99536072 1001 86380 86390 1
535986 99535986 1001 86380 86390 1
535717 99535717 1001 86380 86390 1
535830 99535830 1001 86380 86390 1
536406 99536406 1001 86380 86390 1
536433 99536433 1001 86380 86390 1
537085 99537085 1001 86380 86390 1
537032 99537032 1001 86380 86390 1
536829 99536829 1001 86380 86390 1
536795 99536795 1001 86380 86390 1
536684 99536684 1001 86380 86390 1
536717 99536717 1001 86380 86390 1
536592 99536592 1001 86380 86390 1
536553 99536553 1001 86380 86390 1
537458 99537458 1001 86380 86390 1
537373 99537373 1001 86380 86390 1
537404 99537404 1001 86380 86390 1
537470 99537470 1001 86380 86390 1
538013 99538013 1001 86380 86390 1
538080 99538080 1001 86380 86390 1
538678 99538678 1001 86380 86390 1
538681 99538681 1001 86380 86390 1
538798 99538798 1001 86380 86390 1
538579 99538579 1001 86380 86390 1
538332 99538332 1001 86380 86390 1
538384 99538384 1001 86380 86390 1
538826 99538826 1001 86380 86390 1
538970 99538970 1001 86380 86390 1
539527 99539527 1001 86380 86390 1
539102 99539102 1001 86380 86390 1
539735 99539735 1001 86380 86390 1
539792 99539792 1001 86380 86390 1
540382 99540382 1001 86380 86390 1
540237 99540237 1001 86380 86390 1
540016 99540016 1001 86380 86390 1
540639 99540639 1001 86380 86390 1
540641 99540641 1001 86380 86390 1
540925 99540925 1001 86380 86390 1
540816 99540816 1001 86380 86390 1
540795 99540795 1001 86380 86390 1
540812 99540812 1001 86380 86390 1
541329 99541329 1001 86380 86390 1
541356 99541356 1001 86380 86390 1
541942 99541942 1001 86380 86390 1
542093 99542093 1001 86380 86390 1
541729 99541729 1001 86380 86390 1
541634 99541634 1001 86380 86390 1
541647 99541647 1001 86380 86390 1
542130 99542130 1001 86380 86390 1
542202 99542202 1001 86380 86390 1
542803 99542803 1001 86380 86390 1
542792 99542792 1001 86380 86390 1
542928 99542928 1001 86380 86390 1
542799 99542799 1001 86380 86390 1
542697 99542697 1001 86380 86390 1
542596 99542596 1001 86380 86390 1
542337 99542337 1001 86380 86390 1
542338 99542338 1001 86380 86390 1
542510 99542510 1001 86380 86390 1
542490 99542490 1001 86380 86390 1
543092 99543092 1001 86380 86390 1
543058 99543058 1001 86380 86390 1
543233 99543233 1001 86380 86390 1
543847 99543847 1001 86380 86390 1
544350 99544350 1001 86380 86390 1
544108 99544108 1001 86380 86390 1
544174 99544174 1001 86380 86390 1
544182 99544182 1001 86380 86390 1
544626 99544626 1001 86380 86390 1
525523 990 1001 43125 43424 1
400154 99400154 1001 86380 86390 1
402531 99402531 1001 86380 86390 1
402545 99402545 1001 86380 86390 1
402817 99402817 1001 86380 86390 1
402918 99402918 1001 86380 86390 1
403005 99403005 1001 86380 86390 1
403254 99403254 1001 86380 86390 1
403301 99403301 1001 86380 86390 1
403384 99403384 1001 86380 86390 1
404625 99404625 1001 86380 86390 1
404806 99404806 1001 86380 86390 1
404964 99404964 1001 86380 86390 1
405095 99405095 1001 86380 86390 1
405371 99405371 1001 86380 86390 1
405483 99405483 1001 86380 86390 1
405872 99405872 1001 86380 86390 1
406473 99406473 1001 86380 86390 1
407001 99407001 1001 86380 86390 1
407099 99407099 1001 86380 86390 1
407199 99407199 1001 86380 86390 1
408488 99408488 1001 86380 86390 1
408688 99408688 1001 86380 86390 1
408857 99408857 1001 86380 86390 1
409188 99409188 1001 86380 86390 1
409339 99409339 1001 86380 86390 1
410483 99410483 1001 86380 86390 1
410745 99410745 1001 86380 86390 1
410726 99410726 1001 86380 86390 1
410872 99410872 1001 86380 86390 1
411000 99411000 1001 86380 86390 1
411078 99411078 1001 86380 86390 1
411097 99411097 1001 86380 86390 1
411085 99411085 1001 86380 86390 1
411234 99411234 1001 86380 86390 1
411380 99411380 1001 86380 86390 1
411581 99411581 1001 86380 86390 1
411846 99411846 1001 86380 86390 1
412074 99412074 1001 86380 86390 1
413581 99413581 1001 86380 86390 1
413206 99413206 1001 86380 86390 1
413920 99413920 1001 86380 86390 1
413864 99413864 1001 86380 86390 1
415234 99415234 1001 86380 86390 1
414755 99414755 1001 86380 86390 1
415713 99415713 1001 86380 86390 1
416672 99416672 1001 86380 86390 1
416620 99416620 1001 86380 86390 1
416525 99416525 1001 86380 86390 1
416230 99416230 1001 86380 86390 1
416035 99416035 1001 86380 86390 1
418510 99418510 1001 86380 86390 1
417898 99417898 1001 86380 86390 1
420230 99420230 1001 86380 86390 1
419724 99419724 1001 86380 86390 1
419680 99419680 1001 86380 86390 1
419508 99419508 1001 86380 86390 1
419311 99419311 1001 86380 86390 1
422033 99422033 1001 86380 86390 1
421930 99421930 1001 86380 86390 1
421325 99421325 1001 86380 86390 1
421648 99421648 1001 86380 86390 1
421360 99421360 1001 86380 86390 1
422454 99422454 1001 86380 86390 1
423307 99423307 1001 86380 86390 1
423689 99423689 1001 86380 86390 1
423171 99423171 1001 86380 86390 1
422828 99422828 1001 86380 86390 1
422656 99422656 1001 86380 86390 1
422697 99422697 1001 86380 86390 1
422694 99422694 1001 86380 86390 1
425227 99425227 1001 86380 86390 1
425023 99425023 1001 86380 86390 1
424667 99424667 1001 86380 86390 1
424753 99424753 1001 86380 86390 1
424466 99424466 1001 86380 86390 1
425795 99425795 1001 86380 86390 1
426335 99426335 1001 86380 86390 1
426587 99426587 1001 86380 86390 1
427323 99427323 1001 86380 86390 1
427453 99427453 1001 86380 86390 1
428216 99428216 1001 86380 86390 1
428053 99428053 1001 86380 86390 1
427602 99427602 1001 86380 86390 1
427779 99427779 1001 86380 86390 1
427876 99427876 1001 86380 86390 1
427708 99427708 1001 86380 86390 1
430027 99430027 1001 86380 86390 1
430170 99430170 1001 86380 86390 1
429527 99429527 1001 86380 86390 1
429263 99429263 1001 86380 86390 1
429176 99429176 1001 86380 86390 1
430532 99430532 1001 86380 86390 1
430788 99430788 1001 86380 86390 1
431412 99431412 1001 86380 86390 1
431499 99431499 1001 86380 86390 1
431620 99431620 1001 86380 86390 1
431171 99431171 1001 86380 86390 1
432350 99432350 1001 86380 86390 1
433396 99433396 1001 86380 86390 1
433490 99433490 1001 86380 86390 1
432654 99432654 1001 86380 86390 1
433789 99433789 1001 86380 86390 1
433982 99433982 1001 86380 86390 1
433933 99433933 1001 86380 86390 1
435109 99435109 1001 86380 86390 1
435084 99435084 1001 86380 86390 1
435256 99435256 1001 86380 86390 1
434602 99434602 1001 86380 86390 1
434934 99434934 1001 86380 86390 1
434266 99434266 1001 86380 86390 1
436056 99436056 1001 86380 86390 1
300083 99300083 1001 86380 86390 1
300061 99300061 1001 86380 86390 1
437305 99437305 1001 86380 86390 1
300679 99300679 1001 86380 86390 1
300558 99300558 1001 86380 86390 1
300445 99300445 1001 86380 86390 1
300283 99300283 1001 86380 86390 1
300799 99300799 1001 86380 86390 1
301340 99301340 1001 86380 86390 1
301600 99301600 1001 86380 86390 1
302226 99302226 1001 86380 86390 1
302189 99302189 1001 86380 86390 1
302355 99302355 1001 86380 86390 1
302362 99302362 1001 86380 86390 1
302081 99302081 1001 86380 86390 1
302404 99302404 1001 86380 86390 1
302484 99302484 1001 86380 86390 1
303157 99303157 1001 86380 86390 1
302965 99302965 1001 86380 86390 1
303313 99303313 1001 86380 86390 1
303253 99303253 1001 86380 86390 1
304225 99304225 1001 86380 86390 1
304785 99304785 1001 86380 86390 1
304645 99304645 1001 86380 86390 1
304241 99304241 1001 86380 86390 1
304268 99304268 1001 86380 86390 1
304943 99304943 1001 86380 86390 1
305655 99305655 1001 86380 86390 1
305498 99305498 1001 86380 86390 1
305169 99305169 1001 86380 86390 1
305196 99305196 1001 86380 86390 1
500160 99500160 1001 86380 86390 1
500125 99500125 1001 86380 86390 1
500048 99500048 1001 86380 86390 1
500790 99500790 1001 86380 86390 1
500476 99500476 1001 86380 86390 1
500367 99500367 1001 86380 86390 1
500902 99500902 1001 86380 86390 1
500954 99500954 1001 86380 86390 1
500815 99500815 1001 86380 86390 1
501564 99501564 1001 86380 86390 1
501272 99501272 1001 86380 86390 1
501328 99501328 1001 86380 86390 1
501208 99501208 1001 86380 86390 1
502369 99502369 1001 86380 86390 1
502088 99502088 1001 86380 86390 1
502649 99502649 1001 86380 86390 1
502495 99502495 1001 86380 86390 1
502470 99502470 1001 86380 86390 1
503176 99503176 1001 86380 86390 1
503135 99503135 1001 86380 86390 1
502952 99502952 1001 86380 86390 1
502876 99502876 1001 86380 86390 1
503370 99503370 1001 86380 86390 1
503463 99503463 1001 86380 86390 1
503414 99503414 1001 86380 86390 1
503390 99503390 1001 86380 86390 1
503873 99503873 1001 86380 86390 1
503913 99503913 1001 86380 86390 1
503824 99503824 1001 86380 86390 1
503800 99503800 1001 86380 86390 1
503709 99503709 1001 86380 86390 1
503781 99503781 1001 86380 86390 1
503679 99503679 1001 86380 86390 1
504297 99504297 1001 86380 86390 1
504922 99504922 1001 86380 86390 1
504725 99504725 1001 86380 86390 1
504453 99504453 1001 86380 86390 1
504528 99504528 1001 86380 86390 1
505015 99505015 1001 86380 86390 1
505029 99505029 1001 86380 86390 1
505042 99505042 1001 86380 86390 1
505435 99505435 1001 86380 86390 1
505462 99505462 1001 86380 86390 1
505560 99505560 1001 86380 86390 1
505227 99505227 1001 86380 86390 1
505319 99505319 1001 86380 86390 1
505340 99505340 1001 86380 86390 1
505781 99505781 1001 86380 86390 1
505855 99505855 1001 86380 86390 1
506466 99506466 1001 86380 86390 1
506285 99506285 1001 86380 86390 1
506363 99506363 1001 86380 86390 1
506119 99506119 1001 86380 86390 1
506069 99506069 1001 86380 86390 1
506020 99506020 1001 86380 86390 1
506647 99506647 1001 86380 86390 1
507282 99507282 1001 86380 86390 1
507196 99507196 1001 86380 86390 1
507212 99507212 1001 86380 86390 1
507047 99507047 1001 86380 86390 1
506835 99506835 1001 86380 86390 1
506837 99506837 1001 86380 86390 1
506942 99506942 1001 86380 86390 1
507451 99507451 1001 86380 86390 1
507936 99507936 1001 86380 86390 1
507793 99507793 1001 86380 86390 1
508383 99508383 1001 86380 86390 1
508335 99508335 1001 86380 86390 1
508703 99508703 1001 86380 86390 1
508724 99508724 1001 86380 86390 1
508827 99508827 1001 86380 86390 1
509262 99509262 1001 86380 86390 1
509733 99509733 1001 86380 86390 1
509682 99509682 1001 86380 86390 1
509515 99509515 1001 86380 86390 1
509691 99509691 1001 86380 86390 1
509307 99509307 1001 86380 86390 1
509466 99509466 1001 86380 86390 1
509471 99509471 1001 86380 86390 1
509484 99509484 1001 86380 86390 1
510701 99510701 1001 86380 86390 1
510594 99510594 1001 86380 86390 1
510570 99510570 1001 86380 86390 1
510473 99510473 1001 86380 86390 1
510491 99510491 1001 86380 86390 1
510183 99510183 1001 86380 86390 1
510305 99510305 1001 86380 86390 1
511490 99511490 1001 86380 86390 1
511389 99511389 1001 86380 86390 1
511340 99511340 1001 86380 86390 1
511010 99511010 1001 86380 86390 1
511076 99511076 1001 86380 86390 1
511118 99511118 1001 86380 86390 1
511030 99511030 1001 86380 86390 1
511747 99511747 1001 86380 86390 1
512290 99512290 1001 86380 86390 1
512265 99512265 1001 86380 86390 1
512330 99512330 1001 86380 86390 1
511985 99511985 1001 86380 86390 1
511926 99511926 1001 86380 86390 1
511878 99511878 1001 86380 86390 1
511932 99511932 1001 86380 86390 1
512383 99512383 1001 86380 86390 1
512437 99512437 1001 86380 86390 1
513042 99513042 1001 86380 86390 1
513146 99513146 1001 86380 86390 1
513043 99513043 1001 86380 86390 1
513123 99513123 1001 86380 86390 1
513075 99513075 1001 86380 86390 1
512848 99512848 1001 86380 86390 1
513281 99513281 1001 86380 86390 1
513312 99513312 1001 86380 86390 1
513866 99513866 1001 86380 86390 1
513736 99513736 1001 86380 86390 1
513485 99513485 1001 86380 86390 1
514230 99514230 1001 86380 86390 1
514729 99514729 1001 86380 86390 1
514756 99514756 1001 86380 86390 1
514850 99514850 1001 86380 86390 1
514498 99514498 1001 86380 86390 1
514559 99514559 1001 86380 86390 1
514359 99514359 1001 86380 86390 1
514413 99514413 1001 86380 86390 1
515013 99515013 1001 86380 86390 1
514953 99514953 1001 86380 86390 1
514903 99514903 1001 86380 86390 1
514994 99514994 1001 86380 86390 1
515007 99515007 1001 86380 86390 1
515555 99515555 1001 86380 86390 1
515449 99515449 1001 86380 86390 1
515838 99515838 1001 86380 86390 1
515806 99515806 1001 86380 86390 1
516457 99516457 1001 86380 86390 1
516240 99516240 1001 86380 86390 1
516198 99516198 1001 86380 86390 1
515959 99515959 1001 86380 86390 1
516014 99516014 1001 86380 86390 1
516620 99516620 1001 86380 86390 1
517145 99517145 1001 86380 86390 1
517210 99517210 1001 86380 86390 1
517310 99517310 1001 86380 86390 1
516968 99516968 1001 86380 86390 1
516872 99516872 1001 86380 86390 1
516913 99516913 1001 86380 86390 1
517373 99517373 1001 86380 86390 1
517490 99517490 1001 86380 86390 1
517416 99517416 1001 86380 86390 1
518161 99518161 1001 86380 86390 1
518069 99518069 1001 86380 86390 1
517784 99517784 1001 86380 86390 1
517772 99517772 1001 86380 86390 1
517657 99517657 1001 86380 86390 1
517703 99517703 1001 86380 86390 1
517603 99517603 1001 86380 86390 1
518290 99518290 1001 86380 86390 1
518334 99518334 1001 86380 86390 1
518833 99518833 1001 86380 86390 1
518787 99518787 1001 86380 86390 1
518936 99518936 1001 86380 86390 1
518550 99518550 1001 86380 86390 1
519102 99519102 1001 86380 86390 1
519634 99519634 1001 86380 86390 1
519796 99519796 1001 86380 86390 1
519708 99519708 1001 86380 86390 1
519464 99519464 1001 86380 86390 1
519292 99519292 1001 86380 86390 1
519386 99519386 1001 86380 86390 1
519838 99519838 1001 86380 86390 1
520425 99520425 1001 86380 86390 1
520365 99520365 1001 86380 86390 1
521377 99521377 1001 86380 86390 1
521454 99521454 1001 86380 86390 1
521195 99521195 1001 86380 86390 1
522189 99522189 1001 86380 86390 1
521912 99521912 1001 86380 86390 1
521780 99521780 1001 86380 86390 1
521720 99521720 1001 86380 86390 1
521850 99521850 1001 86380 86390 1
522314 99522314 1001 86380 86390 1
522942 99522942 1001 86380 86390 1
523109 99523109 1001 86380 86390 1
522848 99522848 1001 86380 86390 1
522913 99522913 1001 86380 86390 1
522785 99522785 1001 86380 86390 1
522824 99522824 1001 86380 86390 1
522654 99522654 1001 86380 86390 1
522500 99522500 1001 86380 86390 1
522670 99522670 1001 86380 86390 1
523156 99523156 1001 86380 86390 1
523209 99523209 1001 86380 86390 1
523186 99523186 1001 86380 86390 1
523188 99523188 1001 86380 86390 1
523858 99523858 1001 86380 86390 1
523925 99523925 1001 86380 86390 1
523595 99523595 1001 86380 86390 1
523363 99523363 1001 86380 86390 1
523416 99523416 1001 86380 86390 1
523404 99523404 1001 86380 86390 1
524769 99524769 1001 86380 86390 1
524266 99524266 1001 86380 86390 1
524309 99524309 1001 86380 86390 1
524834 99524834 1001 86380 86390 1
524785 99524785 1001 86380 86390 1
524968 99524968 1001 86380 86390 1
525379 99525379 1001 86380 86390 1
525226 99525226 1001 86380 86390 1
525253 99525253 1001 86380 86390 1
525176 99525176 1001 86380 86390 1
525169 99525169 1001 86380 86390 1
525700 99525700 1001 86380 86390 1
525713 99525713 1001 86380 86390 1
525628 99525628 1001 86380 86390 1
525602 99525602 1001 86380 86390 1
526025 99526025 1001 86380 86390 1
526199 99526199 1001 86380 86390 1
525922 99525922 1001 86380 86390 1
525911 99525911 1001 86380 86390 1
526575 99526575 1001 86380 86390 1
527096 99527096 1001 86380 86390 1
527180 99527180 1001 86380 86390 1
526632 99526632 1001 86380 86390 1
527316 99527316 1001 86380 86390 1
527318 99527318 1001 86380 86390 1
528033 99528033 1001 86380 86390 1
527467 99527467 1001 86380 86390 1
527490 99527490 1001 86380 86390 1
528223 99528223 1001 86380 86390 1
528277 99528277 1001 86380 86390 1
528752 99528752 1001 86380 86390 1
528888 99528888 1001 86380 86390 1
528730 99528730 1001 86380 86390 1
528576 99528576 1001 86380 86390 1
528513 99528513 1001 86380 86390 1
528456 99528456 1001 86380 86390 1
528331 99528331 1001 86380 86390 1
529574 99529574 1001 86380 86390 1
529575 99529575 1001 86380 86390 1
529287 99529287 1001 86380 86390 1
529240 99529240 1001 86380 86390 1
530366 99530366 1001 86380 86390 1
530408 99530408 1001 86380 86390 1
530487 99530487 1001 86380 86390 1
530296 99530296 1001 86380 86390 1
530171 99530171 1001 86380 86390 1
530330 99530330 1001 86380 86390 1
530075 99530075 1001 86380 86390 1
529972 99529972 1001 86380 86390 1
530092 99530092 1001 86380 86390 1
529936 99529936 1001 86380 86390 1
530704 99530704 1001 86380 86390 1
531077 99531077 1001 86380 86390 1
530893 99530893 1001 86380 86390 1
531571 99531571 1001 86380 86390 1
531533 99531533 1001 86380 86390 1
531943 99531943 1001 86380 86390 1
531613 99531613 1001 86380 86390 1
531750 99531750 1001 86380 86390 1
532399 99532399 1001 86380 86390 1
532237 99532237 1001 86380 86390 1
532263 99532263 1001 86380 86390 1
532906 99532906 1001 86380 86390 1
532837 99532837 1001 86380 86390 1
532622 99532622 1001 86380 86390 1
532439 99532439 1001 86380 86390 1
532560 99532560 1001 86380 86390 1
532589 99532589 1001 86380 86390 1
533802 99533802 1001 86380 86390 1
533699 99533699 1001 86380 86390 1
533549 99533549 1001 86380 86390 1
533421 99533421 1001 86380 86390 1
534607 99534607 1001 86380 86390 1
534624 99534624 1001 86380 86390 1
534563 99534563 1001 86380 86390 1
534401 99534401 1001 86380 86390 1
534466 99534466 1001 86380 86390 1
534291 99534291 1001 86380 86390 1
534172 99534172 1001 86380 86390 1
534114 99534114 1001 86380 86390 1
534871 99534871 1001 86380 86390 1
534821 99534821 1001 86380 86390 1
535308 99535308 1001 86380 86390 1
535485 99535485 1001 86380 86390 1
535390 99535390 1001 86380 86390 1
535238 99535238 1001 86380 86390 1
534958 99534958 1001 86380 86390 1
535559 99535559 1001 86380 86390 1
535581 99535581 1001 86380 86390 1
536251 99536251 1001 86380 86390 1
536242 99536242 1001 86380 86390 1
535983 99535983 1001 86380 86390 1
535812 99535812 1001 86380 86390 1
535864 99535864 1001 86380 86390 1
536450 99536450 1001 86380 86390 1
536498 99536498 1001 86380 86390 1
537022 99537022 1001 86380 86390 1
537147 99537147 1001 86380 86390 1
537120 99537120 1001 86380 86390 1
537019 99537019 1001 86380 86390 1
536855 99536855 1001 86380 86390 1
536948 99536948 1001 86380 86390 1
536954 99536954 1001 86380 86390 1
536608 99536608 1001 86380 86390 1
536692 99536692 1001 86380 86390 1
536629 99536629 1001 86380 86390 1
536681 99536681 1001 86380 86390 1
537890 99537890 1001 86380 86390 1
537844 99537844 1001 86380 86390 1
537795 99537795 1001 86380 86390 1
537706 99537706 1001 86380 86390 1
537684 99537684 1001 86380 86390 1
537539 99537539 1001 86380 86390 1
537540 99537540 1001 86380 86390 1
538095 99538095 1001 86380 86390 1
538325 99538325 1001 86380 86390 1
538346 99538346 1001 86380 86390 1
538857 99538857 1001 86380 86390 1
539450 99539450 1001 86380 86390 1
539319 99539319 1001 86380 86390 1
539310 99539310 1001 86380 86390 1
539377 99539377 1001 86380 86390 1
539189 99539189 1001 86380 86390 1
539652 99539652 1001 86380 86390 1
539719 99539719 1001 86380 86390 1
539823 99539823 1001 86380 86390 1
539828 99539828 1001 86380 86390 1
540254 99540254 1001 86380 86390 1
540181 99540181 1001 86380 86390 1
539873 99539873 1001 86380 86390 1
539943 99539943 1001 86380 86390 1
540478 99540478 1001 86380 86390 1
540585 99540585 1001 86380 86390 1
540586 99540586 1001 86380 86390 1
540510 99540510 1001 86380 86390 1
540578 99540578 1001 86380 86390 1
541202 99541202 1001 86380 86390 1
541027 99541027 1001 86380 86390 1
540840 99540840 1001 86380 86390 1
541432 99541432 1001 86380 86390 1
541427 99541427 1001 86380 86390 1
541974 99541974 1001 86380 86390 1
541741 99541741 1001 86380 86390 1
541605 99541605 1001 86380 86390 1
542191 99542191 1001 86380 86390 1
542167 99542167 1001 86380 86390 1
542786 99542786 1001 86380 86390 1
542589 99542589 1001 86380 86390 1
542492 99542492 1001 86380 86390 1
542519 99542519 1001 86380 86390 1
542448 99542448 1001 86380 86390 1
543037 99543037 1001 86380 86390 1
543743 99543743 1001 86380 86390 1
543577 99543577 1001 86380 86390 1
543436 99543436 1001 86380 86390 1
543477 99543477 1001 86380 86390 1
543246 99543246 1001 86380 86390 1
543302 99543302 1001 86380 86390 1
543870 99543870 1001 86380 86390 1
544430 99544430 1001 86380 86390 1
544186 99544186 1001 86380 86390 1
544284 99544284 1001 86380 86390 1
543978 99543978 1001 86380 86390 1
543996 99543996 1001 86380 86390 1
544075 99544075 1001 86380 86390 1
544634 99544634 1001 86380 86390 1
544738 99544738 1001 86380 86390 1
500466 828 1002 68450 70884 1
400110 99400110 1001 86380 86390 1
400911 99400911 1001 86380 86390 1
401008 99401008 1001 86380 86390 1
401110 99401110 1001 86380 86390 1
401358 99401358 1001 86380 86390 1
401900 99401900 1001 86380 86390 1
402227 99402227 1001 86380 86390 1
402418 99402418 1001 86380 86390 1
402439 99402439 1001 86380 86390 1
403007 99403007 1001 86380 86390 1
403120 99403120 1001 86380 86390 1
403104 99403104 1001 86380 86390 1
403407 99403407 1001 86380 86390 1
403571 99403571 1001 86380 86390 1
403684 99403684 1001 86380 86390 1
403659 99403659 1001 86380 86390 1
403694 99403694 1001 86380 86390 1
403739 99403739 1001 86380 86390 1
404036 99404036 1001 86380 86390 1
404442 99404442 1001 86380 86390 1
404583 99404583 1001 86380 86390 1
404664 99404664 1001 86380 86390 1
404825 99404825 1001 86380 86390 1
405458 99405458 1001 86380 86390 1
405767 99405767 1001 86380 86390 1
405895 99405895 1001 86380 86390 1
406132 99406132 1001 86380 86390 1
406260 99406260 1001 86380 86390 1
406418 99406418 1001 86380 86390 1
406501 99406501 1001 86380 86390 1
406801 99406801 1001 86380 86390 1
407963 99407963 1001 86380 86390 1
408167 99408167 1001 86380 86390 1
408376 99408376 1001 86380 86390 1
409039 99409039 1001 86380 86390 1
409349 99409349 1001 86380 86390 1
409812 99409812 1001 86380 86390 1
409802 99409802 1001 86380 86390 1
410182 99410182 1001 86380 86390 1
410960 99410960 1001 86380 86390 1
411252 99411252 1001 86380 86390 1
411306 99411306 1001 86380 86390 1
411267 99411267 1001 86380 86390 1
411485 99411485 1001 86380 86390 1
411715 99411715 1001 86380 86390 1
412232 99412232 1001 86380 86390 1
412276 99412276 1001 86380 86390 1
413614 99413614 1001 86380 86390 1
413238 99413238 1001 86380 86390 1
412851 99412851 1001 86380 86390 1
412601 99412601 1001 86380 86390 1
412838 99412838 1001 86380 86390 1
413893 99413893 1001 86380 86390 1
415093 99415093 1001 86380 86390 1
415007 99415007 1001 86380 86390 1
414801 99414801 1001 86380 86390 1
415647 99415647 1001 86380 86390 1
416725 99416725 1001 86380 86390 1
416871 99416871 1001 86380 86390 1
416717 99416717 1001 86380 86390 1
416170 99416170 1001 86380 86390 1
416227 99416227 1001 86380 86390 1
416151 99416151 1001 86380 86390 1
415914 99415914 1001 86380 86390 1
415938 99415938 1001 86380 86390 1
417259 99417259 1001 86380 86390 1
417079 99417079 1001 86380 86390 1
417451 99417451 1001 86380 86390 1
417468 99417468 1001 86380 86390 1
418537 99418537 1001 86380 86390 1
418048 99418048 1001 86380 86390 1
418234 99418234 1001 86380 86390 1
418804 99418804 1001 86380 86390 1
418949 99418949 1001 86380 86390 1
420243 99420243 1001 86380 86390 1
420399 99420399 1001 86380 86390 1
420338 99420338 1001 86380 86390 1
420199 99420199 1001 86380 86390 1
420083 99420083 1001 86380 86390 1
420205 99420205 1001 86380 86390 1
419667 99419667 1001 86380 86390 1
420053 99420053 1001 86380 86390 1
420560 99420560 1001 86380 86390 1
421944 99421944 1001 86380 86390 1
422012 99422012 1001 86380 86390 1
421763 99421763 1001 86380 86390 1
421420 99421420 1001 86380 86390 1
421120 99421120 1001 86380 86390 1
420969 99420969 1001 86380 86390 1
422200 99422200 1001 86380 86390 1
422220 99422220 1001 86380 86390 1
423550 99423550 1001 86380 86390 1
423272 99423272 1001 86380 86390 1
422545 99422545 1001 86380 86390 1
422650 99422650 1001 86380 86390 1
423770 99423770 1001 86380 86390 1
424058 99424058 1001 86380 86390 1
424087 99424087 1001 86380 86390 1
425175 99425175 1001 86380 86390 1
424992 99424992 1001 86380 86390 1
424413 99424413 1001 86380 86390 1
426789 99426789 1001 86380 86390 1
427014 99427014 1001 86380 86390 1
426956 99426956 1001 86380 86390 1
427355 99427355 1001 86380 86390 1
427379 99427379 1001 86380 86390 1
427256 99427256 1001 86380 86390 1
427552 99427552 1001 86380 86390 1
428968 99428968 1001 86380 86390 1
429160 99429160 1001 86380 86390 1
430043 99430043 1001 86380 86390 1
430109 99430109 1001 86380 86390 1
430088 99430088 1001 86380 86390 1
430061 99430061 1001 86380 86390 1
429593 99429593 1001 86380 86390 1
429868 99429868 1001 86380 86390 1
429404 99429404 1001 86380 86390 1
430425 99430425 1001 86380 86390 1
431745 99431745 1001 86380 86390 1
431896 99431896 1001 86380 86390 1
432022 99432022 1001 86380 86390 1
431401 99431401 1001 86380 86390 1
431150 99431150 1001 86380 86390 1
431220 99431220 1001 86380 86390 1
432421 99432421 1001 86380 86390 1
433634 99433634 1001 86380 86390 1
433587 99433587 1001 86380 86390 1
433387 99433387 1001 86380 86390 1
433428 99433428 1001 86380 86390 1
433253 99433253 1001 86380 86390 1
432981 99432981 1001 86380 86390 1
432612 99432612 1001 86380 86390 1
432710 99432710 1001 86380 86390 1
434019 99434019 1001 86380 86390 1
435183 99435183 1001 86380 86390 1
435071 99435071 1001 86380 86390 1
435174 99435174 1001 86380 86390 1
434891 99434891 1001 86380 86390 1
434635 99434635 1001 86380 86390 1
434590 99434590 1001 86380 86390 1
434470 99434470 1001 86380 86390 1
435743 99435743 1001 86380 86390 1
436381 99436381 1001 86380 86390 1
436301 99436301 1001 86380 86390 1
300043 99300043 1001 86380 86390 1
437243 99437243 1001 86380 86390 1
300580 99300580 1001 86380 86390 1
300610 99300610 1001 86380 86390 1
300437 99300437 1001 86380 86390 1
300160 99300160 1001 86380 86390 1
300220 99300220 1001 86380 86390 1
300896 99300896 1001 86380 86390 1
300862 99300862 1001 86380 86390 1
301359 99301359 1001 86380 86390 1
301251 99301251 1001 86380 86390 1
301239 99301239 1001 86380 86390 1
301255 99301255 1001 86380 86390 1
300946 99300946 1001 86380 86390 1
301005 99301005 1001 86380 86390 1
301140 99301140 1001 86380 86390 1
301582 99301582 1001 86380 86390 1
301744 99301744 1001 86380 86390 1
302215 99302215 1001 86380 86390 1
302205 99302205 1001 86380 86390 1
302071 99302071 1001 86380 86390 1
301971 99301971 1001 86380 86390 1
301891 99301891 1001 86380 86390 1
301860 99301860 1001 86380 86390 1
301951 99301951 1001 86380 86390 1
301888 99301888 1001 86380 86390 1
301966 99301966 1001 86380 86390 1
302563 99302563 1001 86380 86390 1
302388 99302388 1001 86380 86390 1
302887 99302887 1001 86380 86390 1
302973 99302973 1001 86380 86390 1
302727 99302727 1001 86380 86390 1
303353 99303353 1001 86380 86390 1
304006 99304006 1001 86380 86390 1
303790 99303790 1001 86380 86390 1
303730 99303730 1001 86380 86390 1
303413 99303413 1001 86380 86390 1
303469 99303469 1001 86380 86390 1
303458 99303458 1001 86380 86390 1
303447 99303447 1001 86380 86390 1
304137 99304137 1001 86380 86390 1
304112 99304112 1001 86380 86390 1
304076 99304076 1001 86380 86390 1
304481 99304481 1001 86380 86390 1
304426 99304426 1001 86380 86390 1
304960 99304960 1001 86380 86390 1
305624 99305624 1001 86380 86390 1
305512 99305512 1001 86380 86390 1
305319 99305319 1001 86380 86390 1
500044 99500044 1001 86380 86390 1
500138 99500138 1001 86380 86390 1
500762 99500762 1001 86380 86390 1
500634 99500634 1001 86380 86390 1
500706 99500706 1001 86380 86390 1
500720 99500720 1001 86380 86390 1
500809 99500809 1001 86380 86390 1
500505 99500505 1001 86380 86390 1
500562 99500562 1001 86380 86390 1
500917 99500917 1001 86380 86390 1
501478 99501478 1001 86380 86390 1
501509 99501509 1001 86380 86390 1
501048 99501048 1001 86380 86390 1
501757 99501757 1001 86380 86390 1
501699 99501699 1001 86380 86390 1
502322 99502322 1001 86380 86390 1
502323 99502323 1001 86380 86390 1
502080 99502080 1001 86380 86390 1
501962 99501962 1001 86380 86390 1
501972 99501972 1001 86380 86390 1
502012 99502012 1001 86380 86390 1
503290 99503290 1001 86380 86390 1
503274 99503274 1001 86380 86390 1
503238 99503238 1001 86380 86390 1
502895 99502895 1001 86380 86390 1
502989 99502989 1001 86380 86390 1
503081 99503081 1001 86380 86390 1
503045 99503045 1001 86380 86390 1
502809 99502809 1001 86380 86390 1
502850 99502850 1001 86380 86390 1
503327 99503327 1001 86380 86390 1
503485 99503485 1001 86380 86390 1
503305 99503305 1001 86380 86390 1
503436 99503436 1001 86380 86390 1
503977 99503977 1001 86380 86390 1
504103 99504103 1001 86380 86390 1
504115 99504115 1001 86380 86390 1
503893 99503893 1001 86380 86390 1
503511 99503511 1001 86380 86390 1
503697 99503697 1001 86380 86390 1
504283 99504283 1001 86380 86390 1
504864 99504864 1001 86380 86390 1
504589 99504589 1001 86380 86390 1
504646 99504646 1001 86380 86390 1
504527 99504527 1001 86380 86390 1
505128 99505128 1001 86380 86390 1
504977 99504977 1001 86380 86390 1
505017 99505017 1001 86380 86390 1
505568 99505568 1001 86380 86390 1
505598 99505598 1001 86380 86390 1
505363 99505363 1001 86380 86390 1
505447 99505447 1001 86380 86390 1
505173 99505173 1001 86380 86390 1
506368 99506368 1001 86380 86390 1
506180 99506180 1001 86380 86390 1
506690 99506690 1001 86380 86390 1
507314 99507314 1001 86380 86390 1
507380 99507380 1001 86380 86390 1
506889 99506889 1001 86380 86390 1
507564 99507564 1001 86380 86390 1
508075 99508075 1001 86380 86390 1
507705 99507705 1001 86380 86390 1
507674 99507674 1001 86380 86390 1
507752 99507752 1001 86380 86390 1
508878 99508878 1001 86380 86390 1
508472 99508472 1001 86380 86390 1
508577 99508577 1001 86380 86390 1
508460 99508460 1001 86380 86390 1
508657 99508657 1001 86380 86390 1
508633 99508633 1001 86380 86390 1
509240 99509240 1001 86380 86390 1
509259 99509259 1001 86380 86390 1
509093 99509093 1001 86380 86390 1
509541 99509541 1001 86380 86390 1
509654 99509654 1001 86380 86390 1
509590 99509590 1001 86380 86390 1
509368 99509368 1001 86380 86390 1
509975 99509975 1001 86380 86390 1
510074 99510074 1001 86380 86390 1
510413 99510413 1001 86380 86390 1
510402 99510402 1001 86380 86390 1
510110 99510110 1001 86380 86390 1
510895 99510895 1001 86380 86390 1
510844 99510844 1001 86380 86390 1
510799 99510799 1001 86380 86390 1
510812 99510812 1001 86380 86390 1
510787 99510787 1001 86380 86390 1
511146 99511146 1001 86380 86390 1
511267 99511267 1001 86380 86390 1
511088 99511088 1001 86380 86390 1
510964 99510964 1001 86380 86390 1
511608 99511608 1001 86380 86390 1
511686 99511686 1001 86380 86390 1
511740 99511740 1001 86380 86390 1
512335 99512335 1001 86380 86390 1
512258 99512258 1001 86380 86390 1
512310 99512310 1001 86380 86390 1
512104 99512104 1001 86380 86390 1
513182 99513182 1001 86380 86390 1
512761 99512761 1001 86380 86390 1
513370 99513370 1001 86380 86390 1
513998 99513998 1001 86380 86390 1
513853 99513853 1001 86380 86390 1
513806 99513806 1001 86380 86390 1
513413 99513413 1001 86380 86390 1
513428 99513428 1001 86380 86390 1
513574 99513574 1001 86380 86390 1
513526 99513526 1001 86380 86390 1
514227 99514227 1001 86380 86390 1
514464 99514464 1001 86380 86390 1
514303 99514303 1001 86380 86390 1
514420 99514420 1001 86380 86390 1
514438 99514438 1001 86380 86390 1
514287 99514287 1001 86380 86390 1
514893 99514893 1001 86380 86390 1
515480 99515480 1001 86380 86390 1
515352 99515352 1001 86380 86390 1
515315 99515315 1001 86380 86390 1
515423 99515423 1001 86380 86390 1
515263 99515263 1001 86380 86390 1
515072 99515072 1001 86380 86390 1
515086 99515086 1001 86380 86390 1
515707 99515707 1001 86380 86390 1
516394 99516394 1001 86380 86390 1
516319 99516319 1001 86380 86390 1
516299 99516299 1001 86380 86390 1
516006 99516006 1001 86380 86390 1
515919 99515919 1001 86380 86390 1
516656 99516656 1001 86380 86390 1
517307 99517307 1001 86380 86390 1
517068 99517068 1001 86380 86390 1
517434 99517434 1001 86380 86390 1
517409 99517409 1001 86380 86390 1
517985 99517985 1001 86380 86390 1
517849 99517849 1001 86380 86390 1
518304 99518304 1001 86380 86390 1
518873 99518873 1001 86380 86390 1
518829 99518829 1001 86380 86390 1
518751 99518751 1001 86380 86390 1
518419 99518419 1001 86380 86390 1
518527 99518527 1001 86380 86390 1
519660 99519660 1001 86380 86390 1
519683 99519683 1001 86380 86390 1
519579 99519579 1001 86380 86390 1
519241 99519241 1001 86380 86390 1
519384 99519384 1001 86380 86390 1
520006 99520006 1001 86380 86390 1
519930 99519930 1001 86380 86390 1
520460 99520460 1001 86380 86390 1
520534 99520534 1001 86380 86390 1
520395 99520395 1001 86380 86390 1
520394 99520394 1001 86380 86390 1
520161 99520161 1001 86380 86390 1
520837 99520837 1001 86380 86390 1
520647 99520647 1001 86380 86390 1
521440 99521440 1001 86380 86390 1
521084 99521084 1001 86380 86390 1
521059 99521059 1001 86380 86390 1
521001 99521001 1001 86380 86390 1
520952 99520952 1001 86380 86390 1
520920 99520920 1001 86380 86390 1
521599 99521599 1001 86380 86390 1
522262 99522262 1001 86380 86390 1
522076 99522076 1001 86380 86390 1
521916 99521916 1001 86380 86390 1
521680 99521680 1001 86380 86390 1
522348 99522348 1001 86380 86390 1
522417 99522417 1001 86380 86390 1
522995 99522995 1001 86380 86390 1
523001 99523001 1001 86380 86390 1
522903 99522903 1001 86380 86390 1
522513 99522513 1001 86380 86390 1
522594 99522594 1001 86380 86390 1
523201 99523201 1001 86380 86390 1
523889 99523889 1001 86380 86390 1
523703 99523703 1001 86380 86390 1
523705 99523705 1001 86380 86390 1
523721 99523721 1001 86380 86390 1
523673 99523673 1001 86380 86390 1
523432 99523432 1001 86380 86390 1
524026 99524026 1001 86380 86390 1
523976 99523976 1001 86380 86390 1
524734 99524734 1001 86380 86390 1
524674 99524674 1001 86380 86390 1
524364 99524364 1001 86380 86390 1
524345 99524345 1001 86380 86390 1
524936 99524936 1001 86380 86390 1
525496 99525496 1001 86380 86390 1
525522 99525522 1001 86380 86390 1
525576 99525576 1001 86380 86390 1
525200 99525200 1001 86380 86390 1
525356 99525356 1001 86380 86390 1
525319 99525319 1001 86380 86390 1
525037 99525037 1001 86380 86390 1
525801 99525801 1001 86380 86390 1
525730 99525730 1001 86380 86390 1
526295 99526295 1001 86380 86390 1
526343 99526343 1001 86380 86390 1
526126 99526126 1001 86380 86390 1
526205 99526205 1001 86380 86390 1
526190 99526190 1001 86380 86390 1
525924 99525924 1001 86380 86390 1
526565 99526565 1001 86380 86390 1
526425 99526425 1001 86380 86390 1
526517 99526517 1001 86380 86390 1
527221 99527221 1001 86380 86390 1
527204 99527204 1001 86380 86390 1
527067 99527067 1001 86380 86390 1
526966 99526966 1001 86380 86390 1
526838 99526838 1001 86380 86390 1
526905 99526905 1001 86380 86390 1
527362 99527362 1001 86380 86390 1
527286 99527286 1001 86380 86390 1
527410 99527410 1001 86380 86390 1
527425 99527425 1001 86380 86390 1
527645 99527645 1001 86380 86390 1
528087 99528087 1001 86380 86390 1
528872 99528872 1001 86380 86390 1
528890 99528890 1001 86380 86390 1
528732 99528732 1001 86380 86390 1
528619 99528619 1001 86380 86390 1
528660 99528660 1001 86380 86390 1
528653 99528653 1001 86380 86390 1
528347 99528347 1001 86380 86390 1
528479 99528479 1001 86380 86390 1
529341 99529341 1001 86380 86390 1
529358 99529358 1001 86380 86390 1
529475 99529475 1001 86380 86390 1
529501 99529501 1001 86380 86390 1
529186 99529186 1001 86380 86390 1
529751 99529751 1001 86380 86390 1
529872 99529872 1001 86380 86390 1
530479 99530479 1001 86380 86390 1
530505 99530505 1001 86380 86390 1
530429 99530429 1001 86380 86390 1
530432 99530432 1001 86380 86390 1
530421 99530421 1001 86380 86390 1
530274 99530274 1001 86380 86390 1
530184 99530184 1001 86380 86390 1
530115 99530115 1001 86380 86390 1
529995 99529995 1001 86380 86390 1
530618 99530618 1001 86380 86390 1
530648 99530648 1001 86380 86390 1
531335 99531335 1001 86380 86390 1
531236 99531236 1001 86380 86390 1
531010 99531010 1001 86380 86390 1
530936 99530936 1001 86380 86390 1
530769 99530769 1001 86380 86390 1
530860 99530860 1001 86380 86390 1
530913 99530913 1001 86380 86390 1
531482 99531482 1001 86380 86390 1
531556 99531556 1001 86380 86390 1
532048 99532048 1001 86380 86390 1
531755 99531755 1001 86380 86390 1
531769 99531769 1001 86380 86390 1
532345 99532345 1001 86380 86390 1
532370 99532370 1001 86380 86390 1
532890 99532890 1001 86380 86390 1
532976 99532976 1001 86380 86390 1
532915 99532915 1001 86380 86390 1
532764 99532764 1001 86380 86390 1
532675 99532675 1001 86380 86390 1
532729 99532729 1001 86380 86390 1
532825 99532825 1001 86380 86390 1
532449 99532449 1001 86380 86390 1
532543 99532543 1001 86380 86390 1
532442 99532442 1001 86380 86390 1
533177 99533177 1001 86380 86390 1
533100 99533100 1001 86380 86390 1
533857 99533857 1001 86380 86390 1
533826 99533826 1001 86380 86390 1
533775 99533775 1001 86380 86390 1
533765 99533765 1001 86380 86390 1
533557 99533557 1001 86380 86390 1
533890 99533890 1001 86380 86390 1
533866 99533866 1001 86380 86390 1
534061 99534061 1001 86380 86390 1
534544 99534544 1001 86380 86390 1
534660 99534660 1001 86380 86390 1
534537 99534537 1001 86380 86390 1
534670 99534670 1001 86380 86390 1
534539 99534539 1001 86380 86390 1
534379 99534379 1001 86380 86390 1
534357 99534357 1001 86380 86390 1
534283 99534283 1001 86380 86390 1
534212 99534212 1001 86380 86390 1
534191 99534191 1001 86380 86390 1
534758 99534758 1001 86380 86390 1
534838 99534838 1001 86380 86390 1
535325 99535325 1001 86380 86390 1
535352 99535352 1001 86380 86390 1
535241 99535241 1001 86380 86390 1
535190 99535190 1001 86380 86390 1
535258 99535258 1001 86380 86390 1
535118 99535118 1001 86380 86390 1
534997 99534997 1001 86380 86390 1
535577 99535577 1001 86380 86390 1
536003 99536003 1001 86380 86390 1
536414 99536414 1001 86380 86390 1
536367 99536367 1001 86380 86390 1
537088 99537088 1001 86380 86390 1
537136 99537136 1001 86380 86390 1
537344 99537344 1001 86380 86390 1
537810 99537810 1001 86380 86390 1
537825 99537825 1001 86380 86390 1
537818 99537818 1001 86380 86390 1
537897 99537897 1001 86380 86390 1
537640 99537640 1001 86380 86390 1
537711 99537711 1001 86380 86390 1
537623 99537623 1001 86380 86390 1
537449 99537449 1001 86380 86390 1
537557 99537557 1001 86380 86390 1
537379 99537379 1001 86380 86390 1
537576 99537576 1001 86380 86390 1
538174 99538174 1001 86380 86390 1
538612 99538612 1001 86380 86390 1
538627 99538627 1001 86380 86390 1
538761 99538761 1001 86380 86390 1
538598 99538598 1001 86380 86390 1
538446 99538446 1001 86380 86390 1
538362 99538362 1001 86380 86390 1
538265 99538265 1001 86380 86390 1
538356 99538356 1001 86380 86390 1
538853 99538853 1001 86380 86390 1
539011 99539011 1001 86380 86390 1
539014 99539014 1001 86380 86390 1
539473 99539473 1001 86380 86390 1
539293 99539293 1001 86380 86390 1
539100 99539100 1001 86380 86390 1
540354 99540354 1001 86380 86390 1
540331 99540331 1001 86380 86390 1
540346 99540346 1001 86380 86390 1
540323 99540323 1001 86380 86390 1
540095 99540095 1001 86380 86390 1
540125 99540125 1001 86380 86390 1
540087 99540087 1001 86380 86390 1
539944 99539944 1001 86380 86390 1
540515 99540515 1001 86380 86390 1
540635 99540635 1001 86380 86390 1
540545 99540545 1001 86380 86390 1
540935 99540935 1001 86380 86390 1
540712 99540712 1001 86380 86390 1
540721 99540721 1001 86380 86390 1
541462 99541462 1001 86380 86390 1
541768 99541768 1001 86380 86390 1
542297 99542297 1001 86380 86390 1
542223 99542223 1001 86380 86390 1
542766 99542766 1001 86380 86390 1
542739 99542739 1001 86380 86390 1
542676 99542676 1001 86380 86390 1
542638 99542638 1001 86380 86390 1
542360 99542360 1001 86380 86390 1
542439 99542439 1001 86380 86390 1
543758 99543758 1001 86380 86390 1
543534 99543534 1001 86380 86390 1
543483 99543483 1001 86380 86390 1
543158 99543158 1001 86380 86390 1
543276 99543276 1001 86380 86390 1
543226 99543226 1001 86380 86390 1
543962 99543962 1001 86380 86390 1
543785 99543785 1001 86380 86390 1
544397 99544397 1001 86380 86390 1
544442 99544442 1001 86380 86390 1
544291 99544291 1001 86380 86390 1
544382 99544382 1001 86380 86390 1
544190 99544190 1001 86380 86390 1
544326 99544326 1001 86380 86390 1
544029 99544029 1001 86380 86390 1
544142 99544142 1001 86380 86390 1
544725 99544725 1001 86380 86390 1
544638 99544638 1001 86380 86390 1
414947 251 1001 79020 79557 1
505991 748 1002 31799 45708 1
400233 99400233 1001 86380 86390 1
400408 99400408 1001 86380 86390 1
400729 99400729 1001 86380 86390 1
400743 99400743 1001 86380 86390 1
400948 99400948 1001 86380 86390 1
401354 99401354 1001 86380 86390 1
402125 99402125 1001 86380 86390 1
402149 99402149 1001 86380 86390 1
402218 99402218 1001 86380 86390 1
402232 99402232 1001 86380 86390 1
402364 99402364 1001 86380 86390 1
402805 99402805 1001 86380 86390 1
404234 99404234 1001 86380 86390 1
404318 99404318 1001 86380 86390 1
404634 99404634 1001 86380 86390 1
404654 99404654 1001 86380 86390 1
404695 99404695 1001 86380 86390 1
405618 99405618 1001 86380 86390 1
406212 99406212 1001 86380 86390 1
406605 99406605 1001 86380 86390 1
406638 99406638 1001 86380 86390 1
406643 99406643 1001 86380 86390 1
406736 99406736 1001 86380 86390 1
406851 99406851 1001 86380 86390 1
406907 99406907 1001 86380 86390 1
407095 99407095 1001 86380 86390 1
407207 99407207 1001 86380 86390 1
407162 99407162 1001 86380 86390 1
407641 99407641 1001 86380 86390 1
407862 99407862 1001 86380 86390 1
407989 99407989 1001 86380 86390 1
408083 99408083 1001 86380 86390 1
408277 99408277 1001 86380 86390 1
408321 99408321 1001 86380 86390 1
408494 99408494 1001 86380 86390 1
408429 99408429 1001 86380 86390 1
409051 99409051 1001 86380 86390 1
409123 99409123 1001 86380 86390 1
409161 99409161 1001 86380 86390 1
409752 99409752 1001 86380 86390 1
410388 99410388 1001 86380 86390 1
410485 99410485 1001 86380 86390 1
410734 99410734 1001 86380 86390 1
411208 99411208 1001 86380 86390 1
412108 99412108 1001 86380 86390 1
412329 99412329 1001 86380 86390 1
412348 99412348 1001 86380 86390 1
413183 99413183 1001 86380 86390 1
413792 99413792 1001 86380 86390 1
413720 99413720 1001 86380 86390 1
415222 99415222 1001 86380 86390 1
414952 99414952 1001 86380 86390 1
414958 99414958 1001 86380 86390 1
414739 99414739 1001 86380 86390 1
414533 99414533 1001 86380 86390 1
414781 99414781 1001 86380 86390 1
414221 99414221 1001 86380 86390 1
414365 99414365 1001 86380 86390 1
415516 99415516 1001 86380 86390 1
415541 99415541 1001 86380 86390 1
416669 99416669 1001 86380 86390 1
416697 99416697 1001 86380 86390 1
416997 99416997 1001 86380 86390 1
416616 99416616 1001 86380 86390 1
416806 99416806 1001 86380 86390 1
416876 99416876 1001 86380 86390 1
416980 99416980 1001 86380 86390 1
416900 99416900 1001 86380 86390 1
416439 99416439 1001 86380 86390 1
416262 99416262 1001 86380 86390 1
418219 99418219 1001 86380 86390 1
418372 99418372 1001 86380 86390 1
417678 99417678 1001 86380 86390 1
417785 99417785 1001 86380 86390 1
419202 99419202 1001 86380 86390 1
420179 99420179 1001 86380 86390 1
420222 99420222 1001 86380 86390 1
420038 99420038 1001 86380 86390 1
419919 99419919 1001 86380 86390 1
419877 99419877 1001 86380 86390 1
420709 99420709 1001 86380 86390 1
421900 99421900 1001 86380 86390 1
421951 99421951 1001 86380 86390 1
421505 99421505 1001 86380 86390 1
420944 99420944 1001 86380 86390 1
421110 99421110 1001 86380 86390 1
422477 99422477 1001 86380 86390 1
422247 99422247 1001 86380 86390 1
422272 99422272 1001 86380 86390 1
423573 99423573 1001 86380 86390 1
423577 99423577 1001 86380 86390 1
423412 99423412 1001 86380 86390 1
423320 99423320 1001 86380 86390 1
422973 99422973 1001 86380 86390 1
422807 99422807 1001 86380 86390 1
422568 99422568 1001 86380 86390 1
423868 99423868 1001 86380 86390 1
424112 99424112 1001 86380 86390 1
424145 99424145 1001 86380 86390 1
425050 99425050 1001 86380 86390 1
425107 99425107 1001 86380 86390 1
425183 99425183 1001 86380 86390 1
425357 99425357 1001 86380 86390 1
424871 99424871 1001 86380 86390 1
424193 99424193 1001 86380 86390 1
425736 99425736 1001 86380 86390 1
426440 99426440 1001 86380 86390 1
426206 99426206 1001 86380 86390 1
426241 99426241 1001 86380 86390 1
427378 99427378 1001 86380 86390 1
427526 99427526 1001 86380 86390 1
428372 99428372 1001 86380 86390 1
428332 99428332 1001 86380 86390 1
427966 99427966 1001 86380 86390 1
427735 99427735 1001 86380 86390 1
427870 99427870 1001 86380 86390 1
430089 99430089 1001 86380 86390 1
429863 99429863 1001 86380 86390 1
429703 99429703 1001 86380 86390 1
430489 99430489 1001 86380 86390 1
430451 99430451 1001 86380 86390 1
430654 99430654 1001 86380 86390 1
431750 99431750 1001 86380 86390 1
431718 99431718 1001 86380 86390 1
431519 99431519 1001 86380 86390 1
431064 99431064 1001 86380 86390 1
430980 99430980 1001 86380 86390 1
432115 99432115 1001 86380 86390 1
432954 99432954 1001 86380 86390 1
433312 99433312 1001 86380 86390 1
432584 99432584 1001 86380 86390 1
432550 99432550 1001 86380 86390 1
433783 99433783 1001 86380 86390 1
434040 99434040 1001 86380 86390 1
435105 99435105 1001 86380 86390 1
435756 99435756 1001 86380 86390 1
435677 99435677 1001 86380 86390 1
435852 99435852 1001 86380 86390 1
437107 99437107 1001 86380 86390 1
436598 99436598 1001 86380 86390 1
435928 99435928 1001 86380 86390 1
437258 99437258 1001 86380 86390 1
300024 99300024 1001 86380 86390 1
300638 99300638 1001 86380 86390 1
300240 99300240 1001 86380 86390 1
300129 99300129 1001 86380 86390 1
300912 99300912 1001 86380 86390 1
300731 99300731 1001 86380 86390 1
300890 99300890 1001 86380 86390 1
301401 99301401 1001 86380 86390 1
301536 99301536 1001 86380 86390 1
301316 99301316 1001 86380 86390 1
301101 99301101 1001 86380 86390 1
301624 99301624 1001 86380 86390 1
302254 99302254 1001 86380 86390 1
302322 99302322 1001 86380 86390 1
302376 99302376 1001 86380 86390 1
301884 99301884 1001 86380 86390 1
301836 99301836 1001 86380 86390 1
302510 99302510 1001 86380 86390 1
302460 99302460 1001 86380 86390 1
302463 99302463 1001 86380 86390 1
303006 99303006 1001 86380 86390 1
303110 99303110 1001 86380 86390 1
303048 99303048 1001 86380 86390 1
302910 99302910 1001 86380 86390 1
302603 99302603 1001 86380 86390 1
303308 99303308 1001 86380 86390 1
303383 99303383 1001 86380 86390 1
303947 99303947 1001 86380 86390 1
303929 99303929 1001 86380 86390 1
303686 99303686 1001 86380 86390 1
303807 99303807 1001 86380 86390 1
303642 99303642 1001 86380 86390 1
303490 99303490 1001 86380 86390 1
303576 99303576 1001 86380 86390 1
304209 99304209 1001 86380 86390 1
304184 99304184 1001 86380 86390 1
304688 99304688 1001 86380 86390 1
304792 99304792 1001 86380 86390 1
304690 99304690 1001 86380 86390 1
304742 99304742 1001 86380 86390 1
304564 99304564 1001 86380 86390 1
304382 99304382 1001 86380 86390 1
304331 99304331 1001 86380 86390 1
304877 99304877 1001 86380 86390 1
305659 99305659 1001 86380 86390 1
305680 99305680 1001 86380 86390 1
500637 99500637 1001 86380 86390 1
500694 99500694 1001 86380 86390 1
500313 99500313 1001 86380 86390 1
500211 99500211 1001 86380 86390 1
501423 99501423 1001 86380 86390 1
501767 99501767 1001 86380 86390 1
501641 99501641 1001 86380 86390 1
501784 99501784 1001 86380 86390 1
502226 99502226 1001 86380 86390 1
502491 99502491 1001 86380 86390 1
502652 99502652 1001 86380 86390 1
503252 99503252 1001 86380 86390 1
502943 99502943 1001 86380 86390 1
502945 99502945 1001 86380 86390 1
502853 99502853 1001 86380 86390 1
503774 99503774 1001 86380 86390 1
503830 99503830 1001 86380 86390 1
503898 99503898 1001 86380 86390 1
503600 99503600 1001 86380 86390 1
503502 99503502 1001 86380 86390 1
503568 99503568 1001 86380 86390 1
504209 99504209 1001 86380 86390 1
504158 99504158 1001 86380 86390 1
504226 99504226 1001 86380 86390 1
504573 99504573 1001 86380 86390 1
504452 99504452 1001 86380 86390 1
504449 99504449 1001 86380 86390 1
504982 99504982 1001 86380 86390 1
504984 99504984 1001 86380 86390 1
504976 99504976 1001 86380 86390 1
505603 99505603 1001 86380 86390 1
505586 99505586 1001 86380 86390 1
505426 99505426 1001 86380 86390 1
505536 99505536 1001 86380 86390 1
505233 99505233 1001 86380 86390 1
505155 99505155 1001 86380 86390 1
505168 99505168 1001 86380 86390 1
505354 99505354 1001 86380 86390 1
505928 99505928 1001 86380 86390 1
505933 99505933 1001 86380 86390 1
506472 99506472 1001 86380 86390 1
506210 99506210 1001 86380 86390 1
506264 99506264 1001 86380 86390 1
506150 99506150 1001 86380 86390 1
506168 99506168 1001 86380 86390 1
506610 99506610 1001 86380 86390 1
507385 99507385 1001 86380 86390 1
507278 99507278 1001 86380 86390 1
507142 99507142 1001 86380 86390 1
507119 99507119 1001 86380 86390 1
506944 99506944 1001 86380 86390 1
506970 99506970 1001 86380 86390 1
506984 99506984 1001 86380 86390 1
506950 99506950 1001 86380 86390 1
506823 99506823 1001 86380 86390 1
506955 99506955 1001 86380 86390 1
507583 99507583 1001 86380 86390 1
507991 99507991 1001 86380 86390 1
507641 99507641 1001 86380 86390 1
507765 99507765 1001 86380 86390 1
508255 99508255 1001 86380 86390 1
509009 99509009 1001 86380 86390 1
509068 99509068 1001 86380 86390 1
508770 99508770 1001 86380 86390 1
508862 99508862 1001 86380 86390 1
508517 99508517 1001 86380 86390 1
509103 99509103 1001 86380 86390 1
509091 99509091 1001 86380 86390 1
509146 99509146 1001 86380 86390 1
509135 99509135 1001 86380 86390 1
509825 99509825 1001 86380 86390 1
509844 99509844 1001 86380 86390 1
509894 99509894 1001 86380 86390 1
509405 99509405 1001 86380 86390 1
509432 99509432 1001 86380 86390 1
510005 99510005 1001 86380 86390 1
510091 99510091 1001 86380 86390 1
510576 99510576 1001 86380 86390 1
510460 99510460 1001 86380 86390 1
510266 99510266 1001 86380 86390 1
510732 99510732 1001 86380 86390 1
511204 99511204 1001 86380 86390 1
511153 99511153 1001 86380 86390 1
511114 99511114 1001 86380 86390 1
511662 99511662 1001 86380 86390 1
511704 99511704 1001 86380 86390 1
512229 99512229 1001 86380 86390 1
511979 99511979 1001 86380 86390 1
511967 99511967 1001 86380 86390 1
511822 99511822 1001 86380 86390 1
511865 99511865 1001 86380 86390 1
511803 99511803 1001 86380 86390 1
512440 99512440 1001 86380 86390 1
512804 99512804 1001 86380 86390 1
512759 99512759 1001 86380 86390 1
512603 99512603 1001 86380 86390 1
513231 99513231 1001 86380 86390 1
513985 99513985 1001 86380 86390 1
514016 99514016 1001 86380 86390 1
513951 99513951 1001 86380 86390 1
513542 99513542 1001 86380 86390 1
513474 99513474 1001 86380 86390 1
514108 99514108 1001 86380 86390 1
514691 99514691 1001 86380 86390 1
514470 99514470 1001 86380 86390 1
515039 99515039 1001 86380 86390 1
514905 99514905 1001 86380 86390 1
515606 99515606 1001 86380 86390 1
515150 99515150 1001 86380 86390 1
515737 99515737 1001 86380 86390 1
515879 99515879 1001 86380 86390 1
515742 99515742 1001 86380 86390 1
516244 99516244 1001 86380 86390 1
516144 99516144 1001 86380 86390 1
515953 99515953 1001 86380 86390 1
516562 99516562 1001 86380 86390 1
516683 99516683 1001 86380 86390 1
517332 99517332 1001 86380 86390 1
517335 99517335 1001 86380 86390 1
517211 99517211 1001 86380 86390 1
517203 99517203 1001 86380 86390 1
516955 99516955 1001 86380 86390 1
517046 99517046 1001 86380 86390 1
516958 99516958 1001 86380 86390 1
517075 99517075 1001 86380 86390 1
516902 99516902 1001 86380 86390 1
517478 99517478 1001 86380 86390 1
517388 99517388 1001 86380 86390 1
517377 99517377 1001 86380 86390 1
517351 99517351 1001 86380 86390 1
517445 99517445 1001 86380 86390 1
518111 99518111 1001 86380 86390 1
518099 99518099 1001 86380 86390 1
518074 99518074 1001 86380 86390 1
518076 99518076 1001 86380 86390 1
518122 99518122 1001 86380 86390 1
517930 99517930 1001 86380 86390 1
517673 99517673 1001 86380 86390 1
517667 99517667 1001 86380 86390 1
518217 99518217 1001 86380 86390 1
518295 99518295 1001 86380 86390 1
518834 99518834 1001 86380 86390 1
518968 99518968 1001 86380 86390 1
518853 99518853 1001 86380 86390 1
518868 99518868 1001 86380 86390 1
518770 99518770 1001 86380 86390 1
518734 99518734 1001 86380 86390 1
518421 99518421 1001 86380 86390 1
518454 99518454 1001 86380 86390 1
519814 99519814 1001 86380 86390 1
519703 99519703 1001 86380 86390 1
519680 99519680 1001 86380 86390 1
519709 99519709 1001 86380 86390 1
519736 99519736 1001 86380 86390 1
519566 99519566 1001 86380 86390 1
519234 99519234 1001 86380 86390 1
519276 99519276 1001 86380 86390 1
519850 99519850 1001 86380 86390 1
519827 99519827 1001 86380 86390 1
520589 99520589 1001 86380 86390 1
520058 99520058 1001 86380 86390 1
520101 99520101 1001 86380 86390 1
520210 99520210 1001 86380 86390 1
520825 99520825 1001 86380 86390 1
521305 99521305 1001 86380 86390 1
521067 99521067 1001 86380 86390 1
521121 99521121 1001 86380 86390 1
521174 99521174 1001 86380 86390 1
521242 99521242 1001 86380 86390 1
521019 99521019 1001 86380 86390 1
520929 99520929 1001 86380 86390 1
520983 99520983 1001 86380 86390 1
521671 99521671 1001 86380 86390 1
521511 99521511 1001 86380 86390 1
522191 99522191 1001 86380 86390 1
521894 99521894 1001 86380 86390 1
521843 99521843 1001 86380 86390 1
521769 99521769 1001 86380 86390 1
521796 99521796 1001 86380 86390 1
522334 99522334 1001 86380 86390 1
523089 99523089 1001 86380 86390 1
523014 99523014 1001 86380 86390 1
522797 99522797 1001 86380 86390 1
522844 99522844 1001 86380 86390 1
522546 99522546 1001 86380 86390 1
523222 99523222 1001 86380 86390 1
523189 99523189 1001 86380 86390 1
523546 99523546 1001 86380 86390 1
523728 99523728 1001 86380 86390 1
523659 99523659 1001 86380 86390 1
523449 99523449 1001 86380 86390 1
524104 99524104 1001 86380 86390 1
524409 99524409 1001 86380 86390 1
524190 99524190 1001 86380 86390 1
524166 99524166 1001 86380 86390 1
525448 99525448 1001 86380 86390 1
525506 99525506 1001 86380 86390 1
525796 99525796 1001 86380 86390 1
526155 99526155 1001 86380 86390 1
525820 99525820 1001 86380 86390 1
526002 99526002 1001 86380 86390 1
525915 99525915 1001 86380 86390 1
526439 99526439 1001 86380 86390 1
526914 99526914 1001 86380 86390 1
526866 99526866 1001 86380 86390 1
526922 99526922 1001 86380 86390 1
527025 99527025 1001 86380 86390 1
526949 99526949 1001 86380 86390 1
526720 99526720 1001 86380 86390 1
526670 99526670 1001 86380 86390 1
527360 99527360 1001 86380 86390 1
528054 99528054 1001 86380 86390 1
527730 99527730 1001 86380 86390 1
527697 99527697 1001 86380 86390 1
527712 99527712 1001 86380 86390 1
527503 99527503 1001 86380 86390 1
527491 99527491 1001 86380 86390 1
528129 99528129 1001 86380 86390 1
528122 99528122 1001 86380 86390 1
528855 99528855 1001 86380 86390 1
528742 99528742 1001 86380 86390 1
528593 99528593 1001 86380 86390 1
528584 99528584 1001 86380 86390 1
529047 99529047 1001 86380 86390 1
529372 99529372 1001 86380 86390 1
529476 99529476 1001 86380 86390 1
529256 99529256 1001 86380 86390 1
529310 99529310 1001 86380 86390 1
530364 99530364 1001 86380 86390 1
530024 99530024 1001 86380 86390 1
529962 99529962 1001 86380 86390 1
530027 99530027 1001 86380 86390 1
530592 99530592 1001 86380 86390 1
530607 99530607 1001 86380 86390 1
530977 99530977 1001 86380 86390 1
530947 99530947 1001 86380 86390 1
530781 99530781 1001 86380 86390 1
531410 99531410 1001 86380 86390 1
531579 99531579 1001 86380 86390 1
531529 99531529 1001 86380 86390 1
531400 99531400 1001 86380 86390 1
532036 99532036 1001 86380 86390 1
531767 99531767 1001 86380 86390 1
531681 99531681 1001 86380 86390 1
531603 99531603 1001 86380 86390 1
531605 99531605 1001 86380 86390 1
531789 99531789 1001 86380 86390 1
532218 99532218 1001 86380 86390 1
532353 99532353 1001 86380 86390 1
532211 99532211 1001 86380 86390 1
532852 99532852 1001 86380 86390 1
532918 99532918 1001 86380 86390 1
532845 99532845 1001 86380 86390 1
532651 99532651 1001 86380 86390 1
532769 99532769 1001 86380 86390 1
532680 99532680 1001 86380 86390 1
532426 99532426 1001 86380 86390 1
532427 99532427 1001 86380 86390 1
532513 99532513 1001 86380 86390 1
533055 99533055 1001 86380 86390 1
533070 99533070 1001 86380 86390 1
533701 99533701 1001 86380 86390 1
533615 99533615 1001 86380 86390 1
533567 99533567 1001 86380 86390 1
533633 99533633 1001 86380 86390 1
533546 99533546 1001 86380 86390 1
533372 99533372 1001 86380 86390 1
533919 99533919 1001 86380 86390 1
533949 99533949 1001 86380 86390 1
534659 99534659 1001 86380 86390 1
534638 99534638 1001 86380 86390 1
534576 99534576 1001 86380 86390 1
534297 99534297 1001 86380 86390 1
534388 99534388 1001 86380 86390 1
534121 99534121 1001 86380 86390 1
534175 99534175 1001 86380 86390 1
534851 99534851 1001 86380 86390 1
534776 99534776 1001 86380 86390 1
534777 99534777 1001 86380 86390 1
535481 99535481 1001 86380 86390 1
535129 99535129 1001 86380 86390 1
535195 99535195 1001 86380 86390 1
535144 99535144 1001 86380 86390 1
535145 99535145 1001 86380 86390 1
535033 99535033 1001 86380 86390 1
534923 99534923 1001 86380 86390 1
535626 99535626 1001 86380 86390 1
536333 99536333 1001 86380 86390 1
536007 99536007 1001 86380 86390 1
535742 99535742 1001 86380 86390 1
535791 99535791 1001 86380 86390 1
535779 99535779 1001 86380 86390 1
536494 99536494 1001 86380 86390 1
537048 99537048 1001 86380 86390 1
537091 99537091 1001 86380 86390 1
537053 99537053 1001 86380 86390 1
537002 99537002 1001 86380 86390 1
536936 99536936 1001 86380 86390 1
537214 99537214 1001 86380 86390 1
537937 99537937 1001 86380 86390 1
537837 99537837 1001 86380 86390 1
537546 99537546 1001 86380 86390 1
537391 99537391 1001 86380 86390 1
537994 99537994 1001 86380 86390 1
538113 99538113 1001 86380 86390 1
538187 99538187 1001 86380 86390 1
538797 99538797 1001 86380 86390 1
538710 99538710 1001 86380 86390 1
538570 99538570 1001 86380 86390 1
538534 99538534 1001 86380 86390 1
538444 99538444 1001 86380 86390 1
538590 99538590 1001 86380 86390 1
538350 99538350 1001 86380 86390 1
538824 99538824 1001 86380 86390 1
538945 99538945 1001 86380 86390 1
538973 99538973 1001 86380 86390 1
538950 99538950 1001 86380 86390 1
539358 99539358 1001 86380 86390 1
539250 99539250 1001 86380 86390 1
539317 99539317 1001 86380 86390 1
540185 99540185 1001 86380 86390 1
540163 99540163 1001 86380 86390 1
540003 99540003 1001 86380 86390 1
539922 99539922 1001 86380 86390 1
540616 99540616 1001 86380 86390 1
540513 99540513 1001 86380 86390 1
541260 99541260 1001 86380 86390 1
541271 99541271 1001 86380 86390 1
540997 99540997 1001 86380 86390 1
541019 99541019 1001 86380 86390 1
540707 99540707 1001 86380 86390 1
541406 99541406 1001 86380 86390 1
541445 99541445 1001 86380 86390 1
541333 99541333 1001 86380 86390 1
541372 99541372 1001 86380 86390 1
542059 99542059 1001 86380 86390 1
541716 99541716 1001 86380 86390 1
541616 99541616 1001 86380 86390 1
542172 99542172 1001 86380 86390 1
542185 99542185 1001 86380 86390 1
542216 99542216 1001 86380 86390 1
542320 99542320 1001 86380 86390 1
542895 99542895 1001 86380 86390 1
542802 99542802 1001 86380 86390 1
542599 99542599 1001 86380 86390 1
542633 99542633 1001 86380 86390 1
543738 99543738 1001 86380 86390 1
543400 99543400 1001 86380 86390 1
543420 99543420 1001 86380 86390 1
543395 99543395 1001 86380 86390 1
543282 99543282 1001 86380 86390 1
543224 99543224 1001 86380 86390 1
543187 99543187 1001 86380 86390 1
543253 99543253 1001 86380 86390 1
543819 99543819 1001 86380 86390 1
544496 99544496 1001 86380 86390 1
544583 99544583 1001 86380 86390 1
544532 99544532 1001 86380 86390 1
544343 99544343 1001 86380 86390 1
544313 99544313 1001 86380 86390 1
544052 99544052 1001 86380 86390 1
544689 99544689 1001 86380 86390 1
505978 944 1002 57789 64934 1
400140 99400140 1001 86380 86390 1
400228 99400228 1001 86380 86390 1
400501 99400501 1001 86380 86390 1
400637 99400637 1001 86380 86390 1
400860 99400860 1001 86380 86390 1
401273 99401273 1001 86380 86390 1
401391 99401391 1001 86380 86390 1
402082 99402082 1001 86380 86390 1
402491 99402491 1001 86380 86390 1
402664 99402664 1001 86380 86390 1
402713 99402713 1001 86380 86390 1
402977 99402977 1001 86380 86390 1
403282 99403282 1001 86380 86390 1
403557 99403557 1001 86380 86390 1
403793 99403793 1001 86380 86390 1
403806 99403806 1001 86380 86390 1
403883 99403883 1001 86380 86390 1
404015 99404015 1001 86380 86390 1
404230 99404230 1001 86380 86390 1
404184 99404184 1001 86380 86390 1
404377 99404377 1001 86380 86390 1
404448 99404448 1001 86380 86390 1
404685 99404685 1001 86380 86390 1
404790 99404790 1001 86380 86390 1
405567 99405567 1001 86380 86390 1
405679 99405679 1001 86380 86390 1
405967 99405967 1001 86380 86390 1
406068 99406068 1001 86380 86390 1
406604 99406604 1001 86380 86390 1
406714 99406714 1001 86380 86390 1
406853 99406853 1001 86380 86390 1
406887 99406887 1001 86380 86390 1
407036 99407036 1001 86380 86390 1
408026 99408026 1001 86380 86390 1
408292 99408292 1001 86380 86390 1
408340 99408340 1001 86380 86390 1
408974 99408974 1001 86380 86390 1
409425 99409425 1001 86380 86390 1
409572 99409572 1001 86380 86390 1
410160 99410160 1001 86380 86390 1
410491 99410491 1001 86380 86390 1
410490 99410490 1001 86380 86390 1
410657 99410657 1001 86380 86390 1
411288 99411288 1001 86380 86390 1
411613 99411613 1001 86380 86390 1
411655 99411655 1001 86380 86390 1
412193 99412193 1001 86380 86390 1
412205 99412205 1001 86380 86390 1
412369 99412369 1001 86380 86390 1
412443 99412443 1001 86380 86390 1
413599 99413599 1001 86380 86390 1
412827 99412827 1001 86380 86390 1
413796 99413796 1001 86380 86390 1
414025 99414025 1001 86380 86390 1
415262 99415262 1001 86380 86390 1
415266 99415266 1001 86380 86390 1
415500 99415500 1001 86380 86390 1
415700 99415700 1001 86380 86390 1
416930 99416930 1001 86380 86390 1
416750 99416750 1001 86380 86390 1
416450 99416450 1001 86380 86390 1
418580 99418580 1001 86380 86390 1
418461 99418461 1001 86380 86390 1
418686 99418686 1001 86380 86390 1
418167 99418167 1001 86380 86390 1
420095 99420095 1001 86380 86390 1
420084 99420084 1001 86380 86390 1
419886 99419886 1001 86380 86390 1
419756 99419756 1001 86380 86390 1
420805 99420805 1001 86380 86390 1
420794 99420794 1001 86380 86390 1
420724 99420724 1001 86380 86390 1
420554 99420554 1001 86380 86390 1
421317 99421317 1001 86380 86390 1
421643 99421643 1001 86380 86390 1
421519 99421519 1001 86380 86390 1
421502 99421502 1001 86380 86390 1
421011 99421011 1001 86380 86390 1
421018 99421018 1001 86380 86390 1
421241 99421241 1001 86380 86390 1
422504 99422504 1001 86380 86390 1
422395 99422395 1001 86380 86390 1
422378 99422378 1001 86380 86390 1
423374 99423374 1001 86380 86390 1
423025 99423025 1001 86380 86390 1
422605 99422605 1001 86380 86390 1
424043 99424043 1001 86380 86390 1
425019 99425019 1001 86380 86390 1
424317 99424317 1001 86380 86390 1
424288 99424288 1001 86380 86390 1
426943 99426943 1001 86380 86390 1
426747 99426747 1001 86380 86390 1
427025 99427025 1001 86380 86390 1
426457 99426457 1001 86380 86390 1
425955 99425955 1001 86380 86390 1
425994 99425994 1001 86380 86390 1
426139 99426139 1001 86380 86390 1
425954 99425954 1001 86380 86390 1
427346 99427346 1001 86380 86390 1
427202 99427202 1001 86380 86390 1
429875 99429875 1001 86380 86390 1
429831 99429831 1001 86380 86390 1
429704 99429704 1001 86380 86390 1
429853 99429853 1001 86380 86390 1
429556 99429556 1001 86380 86390 1
429212 99429212 1001 86380 86390 1
430554 99430554 1001 86380 86390 1
430542 99430542 1001 86380 86390 1
430393 99430393 1001 86380 86390 1
431981 99431981 1001 86380 86390 1
431805 99431805 1001 86380 86390 1
431854 99431854 1001 86380 86390 1
431507 99431507 1001 86380 86390 1
433702 99433702 1001 86380 86390 1
433481 99433481 1001 86380 86390 1
433235 99433235 1001 86380 86390 1
432771 99432771 1001 86380 86390 1
434037 99434037 1001 86380 86390 1
434062 99434062 1001 86380 86390 1
435009 99435009 1001 86380 86390 1
435428 99435428 1001 86380 86390 1
434587 99434587 1001 86380 86390 1
434162 99434162 1001 86380 86390 1
435618 99435618 1001 86380 86390 1
436819 99436819 1001 86380 86390 1
436794 99436794 1001 86380 86390 1
436630 99436630 1001 86380 86390 1
436388 99436388 1001 86380 86390 1
436423 99436423 1001 86380 86390 1
436524 99436524 1001 86380 86390 1
436378 99436378 1001 86380 86390 1
436192 99436192 1001 86380 86390 1
436172 99436172 1001 86380 86390 1
436158 99436158 1001 86380 86390 1
436262 99436262 1001 86380 86390 1
300064 99300064 1001 86380 86390 1
300040 99300040 1001 86380 86390 1
300335 99300335 1001 86380 86390 1
300162 99300162 1001 86380 86390 1
300125 99300125 1001 86380 86390 1
300870 99300870 1001 86380 86390 1
300773 99300773 1001 86380 86390 1
300864 99300864 1001 86380 86390 1
301406 99301406 1001 86380 86390 1
301382 99301382 1001 86380 86390 1
301360 99301360 1001 86380 86390 1
301052 99301052 1001 86380 86390 1
301014 99301014 1001 86380 86390 1
301616 99301616 1001 86380 86390 1
301716 99301716 1001 86380 86390 1
302304 99302304 1001 86380 86390 1
302343 99302343 1001 86380 86390 1
302364 99302364 1001 86380 86390 1
302154 99302154 1001 86380 86390 1
302053 99302053 1001 86380 86390 1
302070 99302070 1001 86380 86390 1
301838 99301838 1001 86380 86390 1
302445 99302445 1001 86380 86390 1
302529 99302529 1001 86380 86390 1
302921 99302921 1001 86380 86390 1
302806 99302806 1001 86380 86390 1
302612 99302612 1001 86380 86390 1
302775 99302775 1001 86380 86390 1
303220 99303220 1001 86380 86390 1
303227 99303227 1001 86380 86390 1
304011 99304011 1001 86380 86390 1
303886 99303886 1001 86380 86390 1
303913 99303913 1001 86380 86390 1
303804 99303804 1001 86380 86390 1
303694 99303694 1001 86380 86390 1
303481 99303481 1001 86380 86390 1
303598 99303598 1001 86380 86390 1
303422 99303422 1001 86380 86390 1
304151 99304151 1001 86380 86390 1
304130 99304130 1001 86380 86390 1
304698 99304698 1001 86380 86390 1
304776 99304776 1001 86380 86390 1
304739 99304739 1001 86380 86390 1
304715 99304715 1001 86380 86390 1
304519 99304519 1001 86380 86390 1
304523 99304523 1001 86380 86390 1
304935 99304935 1001 86380 86390 1
304874 99304874 1001 86380 86390 1
305023 99305023 1001 86380 86390 1
305292 99305292 1001 86380 86390 1
305413 99305413 1001 86380 86390 1
305427 99305427 1001 86380 86390 1
305193 99305193 1001 86380 86390 1
305106 99305106 1001 86380 86390 1
305215 99305215 1001 86380 86390 1
500064 99500064 1001 86380 86390 1
500052 99500052 1001 86380 86390 1
500130 99500130 1001 86380 86390 1
500658 99500658 1001 86380 86390 1
500543 99500543 1001 86380 86390 1
500582 99500582 1001 86380 86390 1
500876 99500876 1001 86380 86390 1
500980 99500980 1001 86380 86390 1
500975 99500975 1001 86380 86390 1
500912 99500912 1001 86380 86390 1
501603 99501603 1001 86380 86390 1
501579 99501579 1001 86380 86390 1
501587 99501587 1001 86380 86390 1
501336 99501336 1001 86380 86390 1
501050 99501050 1001 86380 86390 1
501754 99501754 1001 86380 86390 1
501735 99501735 1001 86380 86390 1
501723 99501723 1001 86380 86390 1
501897 99501897 1001 86380 86390 1
501949 99501949 1001 86380 86390 1
502506 99502506 1001 86380 86390 1
502552 99502552 1001 86380 86390 1
502932 99502932 1001 86380 86390 1
503075 99503075 1001 86380 86390 1
502806 99502806 1001 86380 86390 1
502746 99502746 1001 86380 86390 1
503459 99503459 1001 86380 86390 1
503494 99503494 1001 86380 86390 1
503975 99503975 1001 86380 86390 1
503788 99503788 1001 86380 86390 1
503519 99503519 1001 86380 86390 1
504237 99504237 1001 86380 86390 1
504282 99504282 1001 86380 86390 1
504546 99504546 1001 86380 86390 1
504562 99504562 1001 86380 86390 1
504707 99504707 1001 86380 86390 1
504467 99504467 1001 86380 86390 1
504356 99504356 1001 86380 86390 1
505034 99505034 1001 86380 86390 1
505116 99505116 1001 86380 86390 1
505659 99505659 1001 86380 86390 1
505613 99505613 1001 86380 86390 1
505718 99505718 1001 86380 86390 1
505385 99505385 1001 86380 86390 1
505373 99505373 1001 86380 86390 1
505216 99505216 1001 86380 86390 1
505848 99505848 1001 86380 86390 1
505940 99505940 1001 86380 86390 1
506413 99506413 1001 86380 86390 1
506209 99506209 1001 86380 86390 1
506277 99506277 1001 86380 86390 1
506307 99506307 1001 86380 86390 1
506056 99506056 1001 86380 86390 1
506645 99506645 1001 86380 86390 1
506621 99506621 1001 86380 86390 1
506644 99506644 1001 86380 86390 1
507155 99507155 1001 86380 86390 1
507485 99507485 1001 86380 86390 1
507512 99507512 1001 86380 86390 1
507501 99507501 1001 86380 86390 1
508135 99508135 1001 86380 86390 1
507983 99507983 1001 86380 86390 1
508022 99508022 1001 86380 86390 1
507988 99507988 1001 86380 86390 1
507746 99507746 1001 86380 86390 1
507636 99507636 1001 86380 86390 1
508362 99508362 1001 86380 86390 1
508317 99508317 1001 86380 86390 1
508293 99508293 1001 86380 86390 1
508911 99508911 1001 86380 86390 1
508456 99508456 1001 86380 86390 1
509778 99509778 1001 86380 86390 1
509820 99509820 1001 86380 86390 1
509567 99509567 1001 86380 86390 1
509437 99509437 1001 86380 86390 1
509391 99509391 1001 86380 86390 1
510097 99510097 1001 86380 86390 1
510581 99510581 1001 86380 86390 1
510557 99510557 1001 86380 86390 1
510509 99510509 1001 86380 86390 1
510488 99510488 1001 86380 86390 1
510416 99510416 1001 86380 86390 1
510122 99510122 1001 86380 86390 1
510244 99510244 1001 86380 86390 1
511298 99511298 1001 86380 86390 1
511290 99511290 1001 86380 86390 1
510997 99510997 1001 86380 86390 1
511083 99511083 1001 86380 86390 1
512099 99512099 1001 86380 86390 1
511910 99511910 1001 86380 86390 1
511912 99511912 1001 86380 86390 1
512454 99512454 1001 86380 86390 1
512496 99512496 1001 86380 86390 1
512563 99512563 1001 86380 86390 1
513176 99513176 1001 86380 86390 1
513044 99513044 1001 86380 86390 1
513057 99513057 1001 86380 86390 1
512834 99512834 1001 86380 86390 1
512791 99512791 1001 86380 86390 1
512628 99512628 1001 86380 86390 1
513218 99513218 1001 86380 86390 1
513276 99513276 1001 86380 86390 1
513955 99513955 1001 86380 86390 1
514030 99514030 1001 86380 86390 1
513934 99513934 1001 86380 86390 1
513692 99513692 1001 86380 86390 1
513746 99513746 1001 86380 86390 1
513565 99513565 1001 86380 86390 1
513530 99513530 1001 86380 86390 1
513416 99513416 1001 86380 86390 1
513418 99513418 1001 86380 86390 1
514100 99514100 1001 86380 86390 1
514103 99514103 1001 86380 86390 1
514528 99514528 1001 86380 86390 1
514620 99514620 1001 86380 86390 1
514251 99514251 1001 86380 86390 1
514395 99514395 1001 86380 86390 1
514320 99514320 1001 86380 86390 1
515585 99515585 1001 86380 86390 1
515674 99515674 1001 86380 86390 1
515415 99515415 1001 86380 86390 1
515432 99515432 1001 86380 86390 1
515244 99515244 1001 86380 86390 1
515237 99515237 1001 86380 86390 1
515243 99515243 1001 86380 86390 1
516408 99516408 1001 86380 86390 1
516396 99516396 1001 86380 86390 1
516413 99516413 1001 86380 86390 1
516366 99516366 1001 86380 86390 1
516138 99516138 1001 86380 86390 1
516181 99516181 1001 86380 86390 1
516237 99516237 1001 86380 86390 1
516022 99516022 1001 86380 86390 1
515999 99515999 1001 86380 86390 1
515988 99515988 1001 86380 86390 1
516069 99516069 1001 86380 86390 1
516648 99516648 1001 86380 86390 1
517261 99517261 1001 86380 86390 1
517219 99517219 1001 86380 86390 1
516949 99516949 1001 86380 86390 1
516788 99516788 1001 86380 86390 1
518136 99518136 1001 86380 86390 1
518140 99518140 1001 86380 86390 1
518041 99518041 1001 86380 86390 1
517777 99517777 1001 86380 86390 1
517666 99517666 1001 86380 86390 1
518943 99518943 1001 86380 86390 1
518610 99518610 1001 86380 86390 1
518599 99518599 1001 86380 86390 1
518553 99518553 1001 86380 86390 1
518493 99518493 1001 86380 86390 1
519121 99519121 1001 86380 86390 1
518996 99518996 1001 86380 86390 1
519778 99519778 1001 86380 86390 1
519640 99519640 1001 86380 86390 1
519630 99519630 1001 86380 86390 1
519450 99519450 1001 86380 86390 1
519235 99519235 1001 86380 86390 1
519198 99519198 1001 86380 86390 1
519304 99519304 1001 86380 86390 1
519203 99519203 1001 86380 86390 1
519967 99519967 1001 86380 86390 1
519844 99519844 1001 86380 86390 1
519847 99519847 1001 86380 86390 1
520562 99520562 1001 86380 86390 1
520261 99520261 1001 86380 86390 1
520339 99520339 1001 86380 86390 1
520239 99520239 1001 86380 86390 1
520069 99520069 1001 86380 86390 1
520727 99520727 1001 86380 86390 1
520700 99520700 1001 86380 86390 1
521153 99521153 1001 86380 86390 1
522182 99522182 1001 86380 86390 1
522275 99522275 1001 86380 86390 1
522025 99522025 1001 86380 86390 1
521948 99521948 1001 86380 86390 1
521980 99521980 1001 86380 86390 1
521753 99521753 1001 86380 86390 1
521793 99521793 1001 86380 86390 1
521742 99521742 1001 86380 86390 1
522347 99522347 1001 86380 86390 1
522404 99522404 1001 86380 86390 1
523050 99523050 1001 86380 86390 1
522883 99522883 1001 86380 86390 1
522589 99522589 1001 86380 86390 1
523797 99523797 1001 86380 86390 1
523875 99523875 1001 86380 86390 1
523760 99523760 1001 86380 86390 1
523649 99523649 1001 86380 86390 1
523530 99523530 1001 86380 86390 1
524017 99524017 1001 86380 86390 1
524631 99524631 1001 86380 86390 1
524752 99524752 1001 86380 86390 1
524514 99524514 1001 86380 86390 1
524414 99524414 1001 86380 86390 1
524221 99524221 1001 86380 86390 1
524213 99524213 1001 86380 86390 1
524939 99524939 1001 86380 86390 1
524916 99524916 1001 86380 86390 1
524930 99524930 1001 86380 86390 1
524908 99524908 1001 86380 86390 1
525394 99525394 1001 86380 86390 1
525272 99525272 1001 86380 86390 1
524988 99524988 1001 86380 86390 1
525675 99525675 1001 86380 86390 1
526321 99526321 1001 86380 86390 1
526422 99526422 1001 86380 86390 1
526259 99526259 1001 86380 86390 1
526179 99526179 1001 86380 86390 1
526056 99526056 1001 86380 86390 1
526567 99526567 1001 86380 86390 1
527050 99527050 1001 86380 86390 1
526671 99526671 1001 86380 86390 1
527393 99527393 1001 86380 86390 1
527291 99527291 1001 86380 86390 1
527964 99527964 1001 86380 86390 1
527678 99527678 1001 86380 86390 1
528188 99528188 1001 86380 86390 1
528230 99528230 1001 86380 86390 1
528192 99528192 1001 86380 86390 1
528193 99528193 1001 86380 86390 1
528135 99528135 1001 86380 86390 1
528866 99528866 1001 86380 86390 1
528647 99528647 1001 86380 86390 1
528689 99528689 1001 86380 86390 1
528499 99528499 1001 86380 86390 1
528425 99528425 1001 86380 86390 1
528318 99528318 1001 86380 86390 1
528990 99528990 1001 86380 86390 1
528974 99528974 1001 86380 86390 1
529723 99529723 1001 86380 86390 1
529366 99529366 1001 86380 86390 1
529423 99529423 1001 86380 86390 1
529387 99529387 1001 86380 86390 1
529467 99529467 1001 86380 86390 1
529184 99529184 1001 86380 86390 1
529932 99529932 1001 86380 86390 1
529843 99529843 1001 86380 86390 1
529792 99529792 1001 86380 86390 1
529783 99529783 1001 86380 86390 1
529840 99529840 1001 86380 86390 1
530399 99530399 1001 86380 86390 1
530225 99530225 1001 86380 86390 1
530095 99530095 1001 86380 86390 1
530645 99530645 1001 86380 86390 1
530700 99530700 1001 86380 86390 1
530755 99530755 1001 86380 86390 1
531253 99531253 1001 86380 86390 1
530843 99530843 1001 86380 86390 1
531416 99531416 1001 86380 86390 1
531392 99531392 1001 86380 86390 1
531401 99531401 1001 86380 86390 1
532105 99532105 1001 86380 86390 1
531838 99531838 1001 86380 86390 1
531929 99531929 1001 86380 86390 1
531611 99531611 1001 86380 86390 1
531729 99531729 1001 86380 86390 1
531652 99531652 1001 86380 86390 1
532292 99532292 1001 86380 86390 1
532996 99532996 1001 86380 86390 1
532997 99532997 1001 86380 86390 1
532934 99532934 1001 86380 86390 1
532700 99532700 1001 86380 86390 1
532529 99532529 1001 86380 86390 1
532441 99532441 1001 86380 86390 1
532421 99532421 1001 86380 86390 1
533083 99533083 1001 86380 86390 1
533174 99533174 1001 86380 86390 1
533152 99533152 1001 86380 86390 1
533655 99533655 1001 86380 86390 1
533841 99533841 1001 86380 86390 1
533726 99533726 1001 86380 86390 1
533851 99533851 1001 86380 86390 1
533239 99533239 1001 86380 86390 1
534594 99534594 1001 86380 86390 1
534541 99534541 1001 86380 86390 1
534274 99534274 1001 86380 86390 1
534436 99534436 1001 86380 86390 1
534218 99534218 1001 86380 86390 1
534248 99534248 1001 86380 86390 1
534174 99534174 1001 86380 86390 1
534852 99534852 1001 86380 86390 1
535421 99535421 1001 86380 86390 1
535447 99535447 1001 86380 86390 1
535391 99535391 1001 86380 86390 1
534974 99534974 1001 86380 86390 1
535081 99535081 1001 86380 86390 1
536014 99536014 1001 86380 86390 1
536095 99536095 1001 86380 86390 1
535722 99535722 1001 86380 86390 1
536347 99536347 1001 86380 86390 1
536394 99536394 1001 86380 86390 1
536989 99536989 1001 86380 86390 1
536815 99536815 1001 86380 86390 1
536862 99536862 1001 86380 86390 1
537734 99537734 1001 86380 86390 1
537756 99537756 1001 86380 86390 1
538616 99538616 1001 86380 86390 1
538455 99538455 1001 86380 86390 1
538550 99538550 1001 86380 86390 1
538473 99538473 1001 86380 86390 1
538512 99538512 1001 86380 86390 1
538358 99538358 1001 86380 86390 1
538967 99538967 1001 86380 86390 1
538921 99538921 1001 86380 86390 1
538937 99538937 1001 86380 86390 1
538820 99538820 1001 86380 86390 1
538888 99538888 1001 86380 86390 1
539555 99539555 1001 86380 86390 1
539635 99539635 1001 86380 86390 1
539636 99539636 1001 86380 86390 1
539258 99539258 1001 86380 86390 1
539404 99539404 1001 86380 86390 1
539417 99539417 1001 86380 86390 1
539172 99539172 1001 86380 86390 1
539781 99539781 1001 86380 86390 1
540365 99540365 1001 86380 86390 1
540356 99540356 1001 86380 86390 1
540235 99540235 1001 86380 86390 1
540021 99540021 1001 86380 86390 1
540593 99540593 1001 86380 86390 1
540481 99540481 1001 86380 86390 1
541233 99541233 1001 86380 86390 1
540946 99540946 1001 86380 86390 1
541328 99541328 1001 86380 86390 1
541931 99541931 1001 86380 86390 1
541961 99541961 1001 86380 86390 1
541720 99541720 1001 86380 86390 1
541722 99541722 1001 86380 86390 1
541840 99541840 1001 86380 86390 1
541702 99541702 1001 86380 86390 1
542310 99542310 1001 86380 86390 1
542299 99542299 1001 86380 86390 1
542276 99542276 1001 86380 86390 1
542186 99542186 1001 86380 86390 1
542823 99542823 1001 86380 86390 1
542939 99542939 1001 86380 86390 1
542481 99542481 1001 86380 86390 1
542513 99542513 1001 86380 86390 1
543138 99543138 1001 86380 86390 1
542987 99542987 1001 86380 86390 1
542950 99542950 1001 86380 86390 1
543533 99543533 1001 86380 86390 1
543191 99543191 1001 86380 86390 1
543976 99543976 1001 86380 86390 1
543955 99543955 1001 86380 86390 1
543867 99543867 1001 86380 86390 1
544486 99544486 1001 86380 86390 1
544573 99544573 1001 86380 86390 1
544372 99544372 1001 86380 86390 1
544348 99544348 1001 86380 86390 1
544102 99544102 1001 86380 86390 1
544711 99544711 1001 86380 86390 1
544702 99544702 1001 86380 86390 1
544669 99544669 1001 86380 86390 1
514233 489 1001 50534 50633 1
400006 99400006 1001 86380 86390 1
400053 99400053 1001 86380 86390 1
400510 99400510 1001 86380 86390 1
401012 99401012 1001 86380 86390 1
401343 99401343 1001 86380 86390 1
401455 99401455 1001 86380 86390 1
401519 99401519 1001 86380 86390 1
401731 99401731 1001 86380 86390 1
401776 99401776 1001 86380 86390 1
402219 99402219 1001 86380 86390 1
402476 99402476 1001 86380 86390 1
402760 99402760 1001 86380 86390 1
402819 99402819 1001 86380 86390 1
402695 99402695 1001 86380 86390 1
403427 99403427 1001 86380 86390 1
403524 99403524 1001 86380 86390 1
403819 99403819 1001 86380 86390 1
404799 99404799 1001 86380 86390 1
404847 99404847 1001 86380 86390 1
404953 99404953 1001 86380 86390 1
405061 99405061 1001 86380 86390 1
405364 99405364 1001 86380 86390 1
405314 99405314 1001 86380 86390 1
405450 99405450 1001 86380 86390 1
406065 99406065 1001 86380 86390 1
406187 99406187 1001 86380 86390 1
406733 99406733 1001 86380 86390 1
406867 99406867 1001 86380 86390 1
407659 99407659 1001 86380 86390 1
407661 99407661 1001 86380 86390 1
408607 99408607 1001 86380 86390 1
408883 99408883 1001 86380 86390 1
409259 99409259 1001 86380 86390 1
409963 99409963 1001 86380 86390 1
410114 99410114 1001 86380 86390 1
411440 99411440 1001 86380 86390 1
411623 99411623 1001 86380 86390 1
411688 99411688 1001 86380 86390 1
412044 99412044 1001 86380 86390 1
413402 99413402 1001 86380 86390 1
413416 99413416 1001 86380 86390 1
413443 99413443 1001 86380 86390 1
412940 99412940 1001 86380 86390 1
412728 99412728 1001 86380 86390 1
414983 99414983 1001 86380 86390 1
414526 99414526 1001 86380 86390 1
415499 99415499 1001 86380 86390 1
416889 99416889 1001 86380 86390 1
416139 99416139 1001 86380 86390 1
416257 99416257 1001 86380 86390 1
415792 99415792 1001 86380 86390 1
416049 99416049 1001 86380 86390 1
417084 99417084 1001 86380 86390 1
418456 99418456 1001 86380 86390 1
418549 99418549 1001 86380 86390 1
418663 99418663 1001 86380 86390 1
418397 99418397 1001 86380 86390 1
418184 99418184 1001 86380 86390 1
418324 99418324 1001 86380 86390 1
417669 99417669 1001 86380 86390 1
418822 99418822 1001 86380 86390 1
419034 99419034 1001 86380 86390 1
420164 99420164 1001 86380 86390 1
420350 99420350 1001 86380 86390 1
420190 99420190 1001 86380 86390 1
419578 99419578 1001 86380 86390 1
419458 99419458 1001 86380 86390 1
421982 99421982 1001 86380 86390 1
421933 99421933 1001 86380 86390 1
421424 99421424 1001 86380 86390 1
421119 99421119 1001 86380 86390 1
422452 99422452 1001 86380 86390 1
423651 99423651 1001 86380 86390 1
423636 99423636 1001 86380 86390 1
423713 99423713 1001 86380 86390 1
423066 99423066 1001 86380 86390 1
424124 99424124 1001 86380 86390 1
423994 99423994 1001 86380 86390 1
424915 99424915 1001 86380 86390 1
424486 99424486 1001 86380 86390 1
425608 99425608 1001 86380 86390 1
426911 99426911 1001 86380 86390 1
426979 99426979 1001 86380 86390 1
426851 99426851 1001 86380 86390 1
427022 99427022 1001 86380 86390 1
426535 99426535 1001 86380 86390 1
426196 99426196 1001 86380 86390 1
427411 99427411 1001 86380 86390 1
427455 99427455 1001 86380 86390 1
427462 99427462 1001 86380 86390 1
426274 99426274 1001 86380 86390 1
427432 99427432 1001 86380 86390 1
428333 99428333 1001 86380 86390 1
427546 99427546 1001 86380 86390 1
429010 99429010 1001 86380 86390 1
430119 99430119 1001 86380 86390 1
430327 99430327 1001 86380 86390 1
429366 99429366 1001 86380 86390 1
431966 99431966 1001 86380 86390 1
431970 99431970 1001 86380 86390 1
432008 99432008 1001 86380 86390 1
431946 99431946 1001 86380 86390 1
431247 99431247 1001 86380 86390 1
432373 99432373 1001 86380 86390 1
432420 99432420 1001 86380 86390 1
433089 99433089 1001 86380 86390 1
432789 99432789 1001 86380 86390 1
434061 99434061 1001 86380 86390 1
435116 99435116 1001 86380 86390 1
434736 99434736 1001 86380 86390 1
434946 99434946 1001 86380 86390 1
434564 99434564 1001 86380 86390 1
436897 99436897 1001 86380 86390 1
436967 99436967 1001 86380 86390 1
436343 99436343 1001 86380 86390 1
436279 99436279 1001 86380 86390 1
300084 99300084 1001 86380 86390 1
300726 99300726 1001 86380 86390 1
300612 99300612 1001 86380 86390 1
300854 99300854 1001 86380 86390 1
301252 99301252 1001 86380 86390 1
300959 99300959 1001 86380 86390 1
300988 99300988 1001 86380 86390 1
301569 99301569 1001 86380 86390 1
301583 99301583 1001 86380 86390 1
302359 99302359 1001 86380 86390 1
302115 99302115 1001 86380 86390 1
302090 99302090 1001 86380 86390 1
301774 99301774 1001 86380 86390 1
302417 99302417 1001 86380 86390 1
303069 99303069 1001 86380 86390 1
302810 99302810 1001 86380 86390 1
302854 99302854 1001 86380 86390 1
303866 99303866 1001 86380 86390 1
303825 99303825 1001 86380 86390 1
303578 99303578 1001 86380 86390 1
304148 99304148 1001 86380 86390 1
304072 99304072 1001 86380 86390 1
304566 99304566 1001 86380 86390 1
304267 99304267 1001 86380 86390 1
305012 99305012 1001 86380 86390 1
305544 99305544 1001 86380 86390 1
305617 99305617 1001 86380 86390 1
305234 99305234 1001 86380 86390 1
305160 99305160 1001 86380 86390 1
500153 99500153 1001 86380 86390 1
500106 99500106 1001 86380 86390 1
500628 99500628 1001 86380 86390 1
500427 99500427 1001 86380 86390 1
500493 99500493 1001 86380 86390 1
500285 99500285 1001 86380 86390 1
501450 99501450 1001 86380 86390 1
501258 99501258 1001 86380 86390 1
501288 99501288 1001 86380 86390 1
501664 99501664 1001 86380 86390 1
502066 99502066 1001 86380 86390 1
502134 99502134 1001 86380 86390 1
502069 99502069 1001 86380 86390 1
502203 99502203 1001 86380 86390 1
502142 99502142 1001 86380 86390 1
501871 99501871 1001 86380 86390 1
502002 99502002 1001 86380 86390 1
501999 99501999 1001 86380 86390 1
502466 99502466 1001 86380 86390 1
503271 99503271 1001 86380 86390 1
503196 99503196 1001 86380 86390 1
502753 99502753 1001 86380 86390 1
503475 99503475 1001 86380 86390 1
503386 99503386 1001 86380 86390 1
503323 99503323 1001 86380 86390 1
504009 99504009 1001 86380 86390 1
504078 99504078 1001 86380 86390 1
503556 99503556 1001 86380 86390 1
504286 99504286 1001 86380 86390 1
504845 99504845 1001 86380 86390 1
504650 99504650 1001 86380 86390 1
504696 99504696 1001 86380 86390 1
504328 99504328 1001 86380 86390 1
505122 99505122 1001 86380 86390 1
505103 99505103 1001 86380 86390 1
504975 99504975 1001 86380 86390 1
505696 99505696 1001 86380 86390 1
505557 99505557 1001 86380 86390 1
505507 99505507 1001 86380 86390 1
505839 99505839 1001 86380 86390 1
505943 99505943 1001 86380 86390 1
506015 99506015 1001 86380 86390 1
506080 99506080 1001 86380 86390 1
506068 99506068 1001 86380 86390 1
506129 99506129 1001 86380 86390 1
506639 99506639 1001 86380 86390 1
506615 99506615 1001 86380 86390 1
507137 99507137 1001 86380 86390 1
507577 99507577 1001 86380 86390 1
507590 99507590 1001 86380 86390 1
507591 99507591 1001 86380 86390 1
508385 99508385 1001 86380 86390 1
508887 99508887 1001 86380 86390 1
508904 99508904 1001 86380 86390 1
509065 99509065 1001 86380 86390 1
508846 99508846 1001 86380 86390 1
508679 99508679 1001 86380 86390 1
508562 99508562 1001 86380 86390 1
508540 99508540 1001 86380 86390 1
508871 99508871 1001 86380 86390 1
509108 99509108 1001 86380 86390 1
509858 99509858 1001 86380 86390 1
509295 99509295 1001 86380 86390 1
510538 99510538 1001 86380 86390 1
510554 99510554 1001 86380 86390 1
510522 99510522 1001 86380 86390 1
510328 99510328 1001 86380 86390 1
510120 99510120 1001 86380 86390 1
510781 99510781 1001 86380 86390 1
510759 99510759 1001 86380 86390 1
511494 99511494 1001 86380 86390 1
511514 99511514 1001 86380 86390 1
510980 99510980 1001 86380 86390 1
511019 99511019 1001 86380 86390 1
512095 99512095 1001 86380 86390 1
512147 99512147 1001 86380 86390 1
512100 99512100 1001 86380 86390 1
511799 99511799 1001 86380 86390 1
511843 99511843 1001 86380 86390 1
512175 99512175 1001 86380 86390 1
512499 99512499 1001 86380 86390 1
512491 99512491 1001 86380 86390 1
513160 99513160 1001 86380 86390 1
513135 99513135 1001 86380 86390 1
512957 99512957 1001 86380 86390 1
512830 99512830 1001 86380 86390 1
512645 99512645 1001 86380 86390 1
512658 99512658 1001 86380 86390 1
513305 99513305 1001 86380 86390 1
513892 99513892 1001 86380 86390 1
513936 99513936 1001 86380 86390 1
513826 99513826 1001 86380 86390 1
513620 99513620 1001 86380 86390 1
513588 99513588 1001 86380 86390 1
513615 99513615 1001 86380 86390 1
514138 99514138 1001 86380 86390 1
514825 99514825 1001 86380 86390 1
514749 99514749 1001 86380 86390 1
514535 99514535 1001 86380 86390 1
514474 99514474 1001 86380 86390 1
514340 99514340 1001 86380 86390 1
514425 99514425 1001 86380 86390 1
514387 99514387 1001 86380 86390 1
515020 99515020 1001 86380 86390 1
515620 99515620 1001 86380 86390 1
515507 99515507 1001 86380 86390 1
515623 99515623 1001 86380 86390 1
515127 99515127 1001 86380 86390 1
515108 99515108 1001 86380 86390 1
515174 99515174 1001 86380 86390 1
515138 99515138 1001 86380 86390 1
515815 99515815 1001 86380 86390 1
516433 99516433 1001 86380 86390 1
516365 99516365 1001 86380 86390 1
516182 99516182 1001 86380 86390 1
516208 99516208 1001 86380 86390 1
516249 99516249 1001 86380 86390 1
516185 99516185 1001 86380 86390 1
515994 99515994 1001 86380 86390 1
515969 99515969 1001 86380 86390 1
515944 99515944 1001 86380 86390 1
515897 99515897 1001 86380 86390 1
516634 99516634 1001 86380 86390 1
517248 99517248 1001 86380 86390 1
517078 99517078 1001 86380 86390 1
517437 99517437 1001 86380 86390 1
517441 99517441 1001 86380 86390 1
517454 99517454 1001 86380 86390 1
517987 99517987 1001 86380 86390 1
518202 99518202 1001 86380 86390 1
518918 99518918 1001 86380 86390 1
518909 99518909 1001 86380 86390 1
518609 99518609 1001 86380 86390 1
518727 99518727 1001 86380 86390 1
518702 99518702 1001 86380 86390 1
518538 99518538 1001 86380 86390 1
518435 99518435 1001 86380 86390 1
518519 99518519 1001 86380 86390 1
519029 99519029 1001 86380 86390 1
519729 99519729 1001 86380 86390 1
519665 99519665 1001 86380 86390 1
519804 99519804 1001 86380 86390 1
519414 99519414 1001 86380 86390 1
519430 99519430 1001 86380 86390 1
519581 99519581 1001 86380 86390 1
519364 99519364 1001 86380 86390 1
519975 99519975 1001 86380 86390 1
519899 99519899 1001 86380 86390 1
519900 99519900 1001 86380 86390 1
519990 99519990 1001 86380 86390 1
520554 99520554 1001 86380 86390 1
520545 99520545 1001 86380 86390 1
520628 99520628 1001 86380 86390 1
520383 99520383 1001 86380 86390 1
520094 99520094 1001 86380 86390 1
521446 99521446 1001 86380 86390 1
521284 99521284 1001 86380 86390 1
521336 99521336 1001 86380 86390 1
521233 99521233 1001 86380 86390 1
521641 99521641 1001 86380 86390 1
522124 99522124 1001 86380 86390 1
522065 99522065 1001 86380 86390 1
521837 99521837 1001 86380 86390 1
522380 99522380 1001 86380 86390 1
522375 99522375 1001 86380 86390 1
522904 99522904 1001 86380 86390 1
522617 99522617 1001 86380 86390 1
523215 99523215 1001 86380 86390 1
523926 99523926 1001 86380 86390 1
523877 99523877 1001 86380 86390 1
523735 99523735 1001 86380 86390 1
523711 99523711 1001 86380 86390 1
523435 99523435 1001 86380 86390 1
523397 99523397 1001 86380 86390 1
523488 99523488 1001 86380 86390 1
524006 99524006 1001 86380 86390 1
524658 99524658 1001 86380 86390 1
524666 99524666 1001 86380 86390 1
524525 99524525 1001 86380 86390 1
524426 99524426 1001 86380 86390 1
524270 99524270 1001 86380 86390 1
524290 99524290 1001 86380 86390 1
524915 99524915 1001 86380 86390 1
524787 99524787 1001 86380 86390 1
524879 99524879 1001 86380 86390 1
525533 99525533 1001 86380 86390 1
525563 99525563 1001 86380 86390 1
525538 99525538 1001 86380 86390 1
525489 99525489 1001 86380 86390 1
525298 99525298 1001 86380 86390 1
525350 99525350 1001 86380 86390 1
524992 99524992 1001 86380 86390 1
525703 99525703 1001 86380 86390 1
525669 99525669 1001 86380 86390 1
526123 99526123 1001 86380 86390 1
525845 99525845 1001 86380 86390 1
525902 99525902 1001 86380 86390 1
525930 99525930 1001 86380 86390 1
526537 99526537 1001 86380 86390 1
525802 99525802 1001 86380 86390 1
527248 99527248 1001 86380 86390 1
527216 99527216 1001 86380 86390 1
526919 99526919 1001 86380 86390 1
526819 99526819 1001 86380 86390 1
527366 99527366 1001 86380 86390 1
527431 99527431 1001 86380 86390 1
527943 99527943 1001 86380 86390 1
527754 99527754 1001 86380 86390 1
527627 99527627 1001 86380 86390 1
528279 99528279 1001 86380 86390 1
528085 99528085 1001 86380 86390 1
528126 99528126 1001 86380 86390 1
527871 99527871 1001 86380 86390 1
528824 99528824 1001 86380 86390 1
528851 99528851 1001 86380 86390 1
528870 99528870 1001 86380 86390 1
528797 99528797 1001 86380 86390 1
528596 99528596 1001 86380 86390 1
528551 99528551 1001 86380 86390 1
528403 99528403 1001 86380 86390 1
529626 99529626 1001 86380 86390 1
529687 99529687 1001 86380 86390 1
529722 99529722 1001 86380 86390 1
529431 99529431 1001 86380 86390 1
529521 99529521 1001 86380 86390 1
529135 99529135 1001 86380 86390 1
529280 99529280 1001 86380 86390 1
529152 99529152 1001 86380 86390 1
529753 99529753 1001 86380 86390 1
529927 99529927 1001 86380 86390 1
530376 99530376 1001 86380 86390 1
530058 99530058 1001 86380 86390 1
530565 99530565 1001 86380 86390 1
530349 99530349 1001 86380 86390 1
530713 99530713 1001 86380 86390 1
531379 99531379 1001 86380 86390 1
531345 99531345 1001 86380 86390 1
531318 99531318 1001 86380 86390 1
531150 99531150 1001 86380 86390 1
531103 99531103 1001 86380 86390 1
530943 99530943 1001 86380 86390 1
531463 99531463 1001 86380 86390 1
532055 99532055 1001 86380 86390 1
532068 99532068 1001 86380 86390 1
532030 99532030 1001 86380 86390 1
532200 99532200 1001 86380 86390 1
531857 99531857 1001 86380 86390 1
531837 99531837 1001 86380 86390 1
531798 99531798 1001 86380 86390 1
532256 99532256 1001 86380 86390 1
532385 99532385 1001 86380 86390 1
532246 99532246 1001 86380 86390 1
532396 99532396 1001 86380 86390 1
532904 99532904 1001 86380 86390 1
532979 99532979 1001 86380 86390 1
532425 99532425 1001 86380 86390 1
532613 99532613 1001 86380 86390 1
533111 99533111 1001 86380 86390 1
533690 99533690 1001 86380 86390 1
533694 99533694 1001 86380 86390 1
533853 99533853 1001 86380 86390 1
533480 99533480 1001 86380 86390 1
533506 99533506 1001 86380 86390 1
533599 99533599 1001 86380 86390 1
533287 99533287 1001 86380 86390 1
534008 99534008 1001 86380 86390 1
534613 99534613 1001 86380 86390 1
534325 99534325 1001 86380 86390 1
534168 99534168 1001 86380 86390 1
534262 99534262 1001 86380 86390 1
534743 99534743 1001 86380 86390 1
535327 99535327 1001 86380 86390 1
535267 99535267 1001 86380 86390 1
535101 99535101 1001 86380 86390 1
535714 99535714 1001 86380 86390 1
535578 99535578 1001 86380 86390 1
536289 99536289 1001 86380 86390 1
536119 99536119 1001 86380 86390 1
535955 99535955 1001 86380 86390 1
535720 99535720 1001 86380 86390 1
535894 99535894 1001 86380 86390 1
536346 99536346 1001 86380 86390 1
536762 99536762 1001 86380 86390 1
537951 99537951 1001 86380 86390 1
537864 99537864 1001 86380 86390 1
537906 99537906 1001 86380 86390 1
537806 99537806 1001 86380 86390 1
537577 99537577 1001 86380 86390 1
538673 99538673 1001 86380 86390 1
538609 99538609 1001 86380 86390 1
538883 99538883 1001 86380 86390 1
538862 99538862 1001 86380 86390 1
539411 99539411 1001 86380 86390 1
539316 99539316 1001 86380 86390 1
539179 99539179 1001 86380 86390 1
539090 99539090 1001 86380 86390 1
539183 99539183 1001 86380 86390 1
539093 99539093 1001 86380 86390 1
540333 99540333 1001 86380 86390 1
540311 99540311 1001 86380 86390 1
540229 99540229 1001 86380 86390 1
540128 99540128 1001 86380 86390 1
539976 99539976 1001 86380 86390 1
540523 99540523 1001 86380 86390 1
541172 99541172 1001 86380 86390 1
541109 99541109 1001 86380 86390 1
540887 99540887 1001 86380 86390 1
540980 99540980 1001 86380 86390 1
540918 99540918 1001 86380 86390 1
540738 99540738 1001 86380 86390 1
540849 99540849 1001 86380 86390 1
542098 99542098 1001 86380 86390 1
541842 99541842 1001 86380 86390 1
541807 99541807 1001 86380 86390 1
542245 99542245 1001 86380 86390 1
542324 99542324 1001 86380 86390 1
542193 99542193 1001 86380 86390 1
542780 99542780 1001 86380 86390 1
542516 99542516 1001 86380 86390 1
542362 99542362 1001 86380 86390 1
542956 99542956 1001 86380 86390 1
543682 99543682 1001 86380 86390 1
543490 99543490 1001 86380 86390 1
543479 99543479 1001 86380 86390 1
543407 99543407 1001 86380 86390 1
543433 99543433 1001 86380 86390 1
543269 99543269 1001 86380 86390 1
543941 99543941 1001 86380 86390 1
543931 99543931 1001 86380 86390 1
543895 99543895 1001 86380 86390 1
401391 226 1001 240 837 1
400213 99400213 1001 86380 86390 1
400771 99400771 1001 86380 86390 1
400868 99400868 1001 86380 86390 1
401048 99401048 1001 86380 86390 1
401503 99401503 1001 86380 86390 1
401944 99401944 1001 86380 86390 1
402465 99402465 1001 86380 86390 1
402411 99402411 1001 86380 86390 1
402705 99402705 1001 86380 86390 1
402875 99402875 1001 86380 86390 1
403084 99403084 1001 86380 86390 1
403288 99403288 1001 86380 86390 1
403297 99403297 1001 86380 86390 1
403505 99403505 1001 86380 86390 1
403794 99403794 1001 86380 86390 1
404012 99404012 1001 86380 86390 1
404227 99404227 1001 86380 86390 1
404264 99404264 1001 86380 86390 1
404324 99404324 1001 86380 86390 1
404476 99404476 1001 86380 86390 1
404874 99404874 1001 86380 86390 1
405280 99405280 1001 86380 86390 1
405224 99405224 1001 86380 86390 1
405323 99405323 1001 86380 86390 1
405372 99405372 1001 86380 86390 1
405772 99405772 1001 86380 86390 1
405973 99405973 1001 86380 86390 1
406240 99406240 1001 86380 86390 1
406411 99406411 1001 86380 86390 1
406787 99406787 1001 86380 86390 1
407911 99407911 1001 86380 86390 1
407940 99407940 1001 86380 86390 1
408000 99408000 1001 86380 86390 1
408315 99408315 1001 86380 86390 1
408848 99408848 1001 86380 86390 1
409021 99409021 1001 86380 86390 1
409677 99409677 1001 86380 86390 1
409756 99409756 1001 86380 86390 1
410291 99410291 1001 86380 86390 1
410579 99410579 1001 86380 86390 1
410650 99410650 1001 86380 86390 1
411344 99411344 1001 86380 86390 1
411398 99411398 1001 86380 86390 1
411473 99411473 1001 86380 86390 1
413500 99413500 1001 86380 86390 1
413340 99413340 1001 86380 86390 1
413386 99413386 1001 86380 86390 1
413289 99413289 1001 86380 86390 1
413221 99413221 1001 86380 86390 1
412914 99412914 1001 86380 86390 1
412895 99412895 1001 86380 86390 1
412900 99412900 1001 86380 86390 1
412745 99412745 1001 86380 86390 1
412826 99412826 1001 86380 86390 1
413878 99413878 1001 86380 86390 1
416816 99416816 1001 86380 86390 1
416317 99416317 1001 86380 86390 1
416411 99416411 1001 86380 86390 1
416247 99416247 1001 86380 86390 1
416033 99416033 1001 86380 86390 1
415989 99415989 1001 86380 86390 1
415823 99415823 1001 86380 86390 1
417235 99417235 1001 86380 86390 1
417545 99417545 1001 86380 86390 1
417538 99417538 1001 86380 86390 1
417420 99417420 1001 86380 86390 1
418717 99418717 1001 86380 86390 1
418218 99418218 1001 86380 86390 1
418380 99418380 1001 86380 86390 1
418046 99418046 1001 86380 86390 1
419057 99419057 1001 86380 86390 1
418960 99418960 1001 86380 86390 1
419186 99419186 1001 86380 86390 1
419883 99419883 1001 86380 86390 1
419986 99419986 1001 86380 86390 1
419267 99419267 1001 86380 86390 1
419533 99419533 1001 86380 86390 1
419445 99419445 1001 86380 86390 1
420742 99420742 1001 86380 86390 1
420775 99420775 1001 86380 86390 1
420816 99420816 1001 86380 86390 1
422082 99422082 1001 86380 86390 1
421178 99421178 1001 86380 86390 1
421206 99421206 1001 86380 86390 1
421140 99421140 1001 86380 86390 1
423436 99423436 1001 86380 86390 1
423001 99423001 1001 86380 86390 1
423219 99423219 1001 86380 86390 1
423112 99423112 1001 86380 86390 1
423253 99423253 1001 86380 86390 1
422580 99422580 1001 86380 86390 1
422938 99422938 1001 86380 86390 1
424099 99424099 1001 86380 86390 1
423847 99423847 1001 86380 86390 1
424083 99424083 1001 86380 86390 1
425325 99425325 1001 86380 86390 1
425369 99425369 1001 86380 86390 1
424754 99424754 1001 86380 86390 1
424996 99424996 1001 86380 86390 1
424187 99424187 1001 86380 86390 1
424474 99424474 1001 86380 86390 1
424407 99424407 1001 86380 86390 1
425711 99425711 1001 86380 86390 1
425810 99425810 1001 86380 86390 1
425459 99425459 1001 86380 86390 1
427036 99427036 1001 86380 86390 1
426881 99426881 1001 86380 86390 1
426643 99426643 1001 86380 86390 1
426363 99426363 1001 86380 86390 1
426290 99426290 1001 86380 86390 1
428416 99428416 1001 86380 86390 1
428276 99428276 1001 86380 86390 1
428193 99428193 1001 86380 86390 1
428262 99428262 1001 86380 86390 1
427979 99427979 1001 86380 86390 1
427819 99427819 1001 86380 86390 1
429065 99429065 1001 86380 86390 1
428772 99428772 1001 86380 86390 1
428863 99428863 1001 86380 86390 1
429142 99429142 1001 86380 86390 1
429036 99429036 1001 86380 86390 1
430181 99430181 1001 86380 86390 1
429872 99429872 1001 86380 86390 1
429957 99429957 1001 86380 86390 1
429573 99429573 1001 86380 86390 1
429909 99429909 1001 86380 86390 1
429577 99429577 1001 86380 86390 1
429869 99429869 1001 86380 86390 1
430527 99430527 1001 86380 86390 1
431677 99431677 1001 86380 86390 1
431615 99431615 1001 86380 86390 1
431469 99431469 1001 86380 86390 1
430920 99430920 1001 86380 86390 1
432473 99432473 1001 86380 86390 1
433361 99433361 1001 86380 86390 1
433472 99433472 1001 86380 86390 1
433708 99433708 1001 86380 86390 1
432953 99432953 1001 86380 86390 1
433287 99433287 1001 86380 86390 1
435214 99435214 1001 86380 86390 1
435314 99435314 1001 86380 86390 1
435227 99435227 1001 86380 86390 1
434820 99434820 1001 86380 86390 1
434386 99434386 1001 86380 86390 1
435679 99435679 1001 86380 86390 1
435639 99435639 1001 86380 86390 1
436384 99436384 1001 86380 86390 1
436214 99436214 1001 86380 86390 1
436325 99436325 1001 86380 86390 1
300537 99300537 1001 86380 86390 1
300602 99300602 1001 86380 86390 1
300535 99300535 1001 86380 86390 1
300344 99300344 1001 86380 86390 1
300494 99300494 1001 86380 86390 1
300277 99300277 1001 86380 86390 1
300226 99300226 1001 86380 86390 1
300244 99300244 1001 86380 86390 1
300261 99300261 1001 86380 86390 1
300777 99300777 1001 86380 86390 1
300829 99300829 1001 86380 86390 1
300848 99300848 1001 86380 86390 1
300931 99300931 1001 86380 86390 1
301479 99301479 1001 86380 86390 1
301408 99301408 1001 86380 86390 1
301070 99301070 1001 86380 86390 1
300934 99300934 1001 86380 86390 1
301662 99301662 1001 86380 86390 1
302354 99302354 1001 86380 86390 1
302011 99302011 1001 86380 86390 1
302015 99302015 1001 86380 86390 1
301763 99301763 1001 86380 86390 1
301804 99301804 1001 86380 86390 1
303164 99303164 1001 86380 86390 1
303023 99303023 1001 86380 86390 1
302652 99302652 1001 86380 86390 1
302706 99302706 1001 86380 86390 1
302674 99302674 1001 86380 86390 1
303958 99303958 1001 86380 86390 1
303814 99303814 1001 86380 86390 1
303744 99303744 1001 86380 86390 1
303482 99303482 1001 86380 86390 1
303539 99303539 1001 86380 86390 1
303617 99303617 1001 86380 86390 1
304217 99304217 1001 86380 86390 1
304825 99304825 1001 86380 86390 1
304781 99304781 1001 86380 86390 1
304482 99304482 1001 86380 86390 1
304882 99304882 1001 86380 86390 1
305028 99305028 1001 86380 86390 1
305048 99305048 1001 86380 86390 1
305548 99305548 1001 86380 86390 1
305395 99305395 1001 86380 86390 1
305271 99305271 1001 86380 86390 1
500129 99500129 1001 86380 86390 1
500039 99500039 1001 86380 86390 1
500085 99500085 1001 86380 86390 1
500611 99500611 1001 86380 86390 1
500625 99500625 1001 86380 86390 1
500618 99500618 1001 86380 86390 1
500584 99500584 1001 86380 86390 1
500456 99500456 1001 86380 86390 1
500463 99500463 1001 86380 86390 1
500253 99500253 1001 86380 86390 1
500978 99500978 1001 86380 86390 1
500989 99500989 1001 86380 86390 1
501612 99501612 1001 86380 86390 1
501592 99501592 1001 86380 86390 1
501253 99501253 1001 86380 86390 1
501390 99501390 1001 86380 86390 1
501086 99501086 1001 86380 86390 1
501156 99501156 1001 86380 86390 1
501170 99501170 1001 86380 86390 1
502421 99502421 1001 86380 86390 1
502387 99502387 1001 86380 86390 1
502297 99502297 1001 86380 86390 1
502236 99502236 1001 86380 86390 1
502112 99502112 1001 86380 86390 1
501965 99501965 1001 86380 86390 1
502591 99502591 1001 86380 86390 1
503259 99503259 1001 86380 86390 1
503244 99503244 1001 86380 86390 1
503237 99503237 1001 86380 86390 1
502985 99502985 1001 86380 86390 1
502974 99502974 1001 86380 86390 1
502980 99502980 1001 86380 86390 1
502890 99502890 1001 86380 86390 1
502815 99502815 1001 86380 86390 1
502713 99502713 1001 86380 86390 1
503462 99503462 1001 86380 86390 1
504092 99504092 1001 86380 86390 1
504001 99504001 1001 86380 86390 1
503575 99503575 1001 86380 86390 1
503525 99503525 1001 86380 86390 1
503686 99503686 1001 86380 86390 1
503583 99503583 1001 86380 86390 1
504184 99504184 1001 86380 86390 1
504227 99504227 1001 86380 86390 1
504776 99504776 1001 86380 86390 1
504791 99504791 1001 86380 86390 1
504902 99504902 1001 86380 86390 1
504642 99504642 1001 86380 86390 1
504391 99504391 1001 86380 86390 1
505046 99505046 1001 86380 86390 1
505062 99505062 1001 86380 86390 1
504952 99504952 1001 86380 86390 1
505669 99505669 1001 86380 86390 1
505740 99505740 1001 86380 86390 1
505699 99505699 1001 86380 86390 1
505751 99505751 1001 86380 86390 1
505651 99505651 1001 86380 86390 1
505389 99505389 1001 86380 86390 1
505416 99505416 1001 86380 86390 1
505377 99505377 1001 86380 86390 1
505352 99505352 1001 86380 86390 1
506326 99506326 1001 86380 86390 1
506152 99506152 1001 86380 86390 1
506077 99506077 1001 86380 86390 1
506736 99506736 1001 86380 86390 1
506607 99506607 1001 86380 86390 1
507361 99507361 1001 86380 86390 1
507093 99507093 1001 86380 86390 1
506839 99506839 1001 86380 86390 1
507445 99507445 1001 86380 86390 1
507613 99507613 1001 86380 86390 1
507524 99507524 1001 86380 86390 1
507578 99507578 1001 86380 86390 1
507567 99507567 1001 86380 86390 1
508082 99508082 1001 86380 86390 1
508140 99508140 1001 86380 86390 1
507949 99507949 1001 86380 86390 1
507873 99507873 1001 86380 86390 1
507798 99507798 1001 86380 86390 1
507714 99507714 1001 86380 86390 1
508958 99508958 1001 86380 86390 1
508804 99508804 1001 86380 86390 1
508766 99508766 1001 86380 86390 1
508786 99508786 1001 86380 86390 1
508853 99508853 1001 86380 86390 1
508471 99508471 1001 86380 86390 1
509838 99509838 1001 86380 86390 1
509790 99509790 1001 86380 86390 1
509413 99509413 1001 86380 86390 1
509457 99509457 1001 86380 86390 1
510056 99510056 1001 86380 86390 1
509996 99509996 1001 86380 86390 1
510201 99510201 1001 86380 86390 1
510141 99510141 1001 86380 86390 1
510117 99510117 1001 86380 86390 1
510810 99510810 1001 86380 86390 1
510733 99510733 1001 86380 86390 1
511427 99511427 1001 86380 86390 1
511524 99511524 1001 86380 86390 1
511419 99511419 1001 86380 86390 1
511263 99511263 1001 86380 86390 1
511330 99511330 1001 86380 86390 1
511255 99511255 1001 86380 86390 1
511025 99511025 1001 86380 86390 1
510948 99510948 1001 86380 86390 1
511070 99511070 1001 86380 86390 1
511643 99511643 1001 86380 86390 1
511702 99511702 1001 86380 86390 1
512083 99512083 1001 86380 86390 1
512145 99512145 1001 86380 86390 1
512413 99512413 1001 86380 86390 1
512896 99512896 1001 86380 86390 1
512899 99512899 1001 86380 86390 1
512981 99512981 1001 86380 86390 1
513368 99513368 1001 86380 86390 1
513863 99513863 1001 86380 86390 1
513879 99513879 1001 86380 86390 1
513886 99513886 1001 86380 86390 1
513675 99513675 1001 86380 86390 1
513769 99513769 1001 86380 86390 1
514035 99514035 1001 86380 86390 1
514785 99514785 1001 86380 86390 1
514735 99514735 1001 86380 86390 1
514712 99514712 1001 86380 86390 1
514553 99514553 1001 86380 86390 1
514390 99514390 1001 86380 86390 1
514973 99514973 1001 86380 86390 1
514904 99514904 1001 86380 86390 1
515284 99515284 1001 86380 86390 1
515330 99515330 1001 86380 86390 1
515208 99515208 1001 86380 86390 1
515190 99515190 1001 86380 86390 1
516309 99516309 1001 86380 86390 1
516361 99516361 1001 86380 86390 1
516492 99516492 1001 86380 86390 1
516283 99516283 1001 86380 86390 1
516261 99516261 1001 86380 86390 1
515892 99515892 1001 86380 86390 1
516561 99516561 1001 86380 86390 1
516541 99516541 1001 86380 86390 1
517311 99517311 1001 86380 86390 1
517225 99517225 1001 86380 86390 1
517230 99517230 1001 86380 86390 1
516858 99516858 1001 86380 86390 1
516842 99516842 1001 86380 86390 1
517359 99517359 1001 86380 86390 1
517367 99517367 1001 86380 86390 1
517497 99517497 1001 86380 86390 1
517989 99517989 1001 86380 86390 1
517951 99517951 1001 86380 86390 1
517939 99517939 1001 86380 86390 1
517929 99517929 1001 86380 86390 1
517658 99517658 1001 86380 86390 1
517621 99517621 1001 86380 86390 1
517700 99517700 1001 86380 86390 1
517676 99517676 1001 86380 86390 1
518301 99518301 1001 86380 86390 1
518172 99518172 1001 86380 86390 1
518802 99518802 1001 86380 86390 1
518704 99518704 1001 86380 86390 1
518444 99518444 1001 86380 86390 1
518535 99518535 1001 86380 86390 1
518445 99518445 1001 86380 86390 1
519435 99519435 1001 86380 86390 1
519452 99519452 1001 86380 86390 1
519197 99519197 1001 86380 86390 1
519213 99519213 1001 86380 86390 1
520461 99520461 1001 86380 86390 1
520477 99520477 1001 86380 86390 1
520492 99520492 1001 86380 86390 1
520281 99520281 1001 86380 86390 1
520307 99520307 1001 86380 86390 1
520191 99520191 1001 86380 86390 1
520650 99520650 1001 86380 86390 1
521328 99521328 1001 86380 86390 1
521277 99521277 1001 86380 86390 1
521268 99521268 1001 86380 86390 1
521158 99521158 1001 86380 86390 1
521251 99521251 1001 86380 86390 1
521028 99521028 1001 86380 86390 1
520848 99520848 1001 86380 86390 1
521605 99521605 1001 86380 86390 1
521469 99521469 1001 86380 86390 1
521483 99521483 1001 86380 86390 1
522247 99522247 1001 86380 86390 1
522106 99522106 1001 86380 86390 1
522285 99522285 1001 86380 86390 1
522383 99522383 1001 86380 86390 1
522320 99522320 1001 86380 86390 1
522325 99522325 1001 86380 86390 1
522817 99522817 1001 86380 86390 1
522846 99522846 1001 86380 86390 1
522579 99522579 1001 86380 86390 1
522639 99522639 1001 86380 86390 1
523667 99523667 1001 86380 86390 1
523377 99523377 1001 86380 86390 1
523433 99523433 1001 86380 86390 1
523436 99523436 1001 86380 86390 1
523386 99523386 1001 86380 86390 1
524128 99524128 1001 86380 86390 1
524672 99524672 1001 86380 86390 1
524358 99524358 1001 86380 86390 1
524471 99524471 1001 86380 86390 1
524433 99524433 1001 86380 86390 1
524240 99524240 1001 86380 86390 1
524287 99524287 1001 86380 86390 1
524211 99524211 1001 86380 86390 1
524851 99524851 1001 86380 86390 1
525354 99525354 1001 86380 86390 1
525239 99525239 1001 86380 86390 1
525362 99525362 1001 86380 86390 1
525101 99525101 1001 86380 86390 1
525182 99525182 1001 86380 86390 1
525719 99525719 1001 86380 86390 1
526166 99526166 1001 86380 86390 1
525861 99525861 1001 86380 86390 1
526500 99526500 1001 86380 86390 1
527057 99527057 1001 86380 86390 1
527209 99527209 1001 86380 86390 1
526946 99526946 1001 86380 86390 1
526939 99526939 1001 86380 86390 1
526749 99526749 1001 86380 86390 1
526700 99526700 1001 86380 86390 1
527453 99527453 1001 86380 86390 1
527436 99527436 1001 86380 86390 1
527872 99527872 1001 86380 86390 1
528004 99528004 1001 86380 86390 1
527941 99527941 1001 86380 86390 1
528067 99528067 1001 86380 86390 1
527457 99527457 1001 86380 86390 1
527554 99527554 1001 86380 86390 1
528109 99528109 1001 86380 86390 1
528518 99528518 1001 86380 86390 1
528610 99528610 1001 86380 86390 1
528651 99528651 1001 86380 86390 1
528377 99528377 1001 86380 86390 1
528419 99528419 1001 86380 86390 1
529578 99529578 1001 86380 86390 1
529542 99529542 1001 86380 86390 1
529673 99529673 1001 86380 86390 1
529534 99529534 1001 86380 86390 1
529496 99529496 1001 86380 86390 1
529241 99529241 1001 86380 86390 1
529763 99529763 1001 86380 86390 1
529768 99529768 1001 86380 86390 1
530464 99530464 1001 86380 86390 1
530518 99530518 1001 86380 86390 1
530283 99530283 1001 86380 86390 1
530318 99530318 1001 86380 86390 1
530282 99530282 1001 86380 86390 1
530656 99530656 1001 86380 86390 1
531214 99531214 1001 86380 86390 1
530988 99530988 1001 86380 86390 1
531495 99531495 1001 86380 86390 1
531458 99531458 1001 86380 86390 1
531498 99531498 1001 86380 86390 1
532002 99532002 1001 86380 86390 1
532076 99532076 1001 86380 86390 1
531856 99531856 1001 86380 86390 1
531598 99531598 1001 86380 86390 1
533015 99533015 1001 86380 86390 1
533024 99533024 1001 86380 86390 1
532679 99532679 1001 86380 86390 1
532480 99532480 1001 86380 86390 1
532537 99532537 1001 86380 86390 1
533716 99533716 1001 86380 86390 1
533752 99533752 1001 86380 86390 1
533538 99533538 1001 86380 86390 1
533606 99533606 1001 86380 86390 1
533559 99533559 1001 86380 86390 1
533368 99533368 1001 86380 86390 1
533420 99533420 1001 86380 86390 1
533425 99533425 1001 86380 86390 1
533932 99533932 1001 86380 86390 1
533933 99533933 1001 86380 86390 1
533966 99533966 1001 86380 86390 1
534044 99534044 1001 86380 86390 1
534045 99534045 1001 86380 86390 1
534578 99534578 1001 86380 86390 1
534402 99534402 1001 86380 86390 1
534313 99534313 1001 86380 86390 1
534330 99534330 1001 86380 86390 1
534090 99534090 1001 86380 86390 1
534156 99534156 1001 86380 86390 1
535311 99535311 1001 86380 86390 1
535338 99535338 1001 86380 86390 1
535502 99535502 1001 86380 86390 1
535380 99535380 1001 86380 86390 1
535176 99535176 1001 86380 86390 1
535221 99535221 1001 86380 86390 1
535106 99535106 1001 86380 86390 1
535049 99535049 1001 86380 86390 1
534895 99534895 1001 86380 86390 1
534988 99534988 1001 86380 86390 1
535092 99535092 1001 86380 86390 1
535533 99535533 1001 86380 86390 1
535614 99535614 1001 86380 86390 1
535695 99535695 1001 86380 86390 1
535738 99535738 1001 86380 86390 1
535752 99535752 1001 86380 86390 1
536521 99536521 1001 86380 86390 1
536449 99536449 1001 86380 86390 1
536998 99536998 1001 86380 86390 1
536803 99536803 1001 86380 86390 1
536939 99536939 1001 86380 86390 1
536555 99536555 1001 86380 86390 1
536691 99536691 1001 86380 86390 1
536561 99536561 1001 86380 86390 1
536653 99536653 1001 86380 86390 1
537281 99537281 1001 86380 86390 1
537206 99537206 1001 86380 86390 1
537338 99537338 1001 86380 86390 1
537197 99537197 1001 86380 86390 1
537924 99537924 1001 86380 86390 1
537664 99537664 1001 86380 86390 1
537716 99537716 1001 86380 86390 1
537382 99537382 1001 86380 86390 1
538074 99538074 1001 86380 86390 1
538121 99538121 1001 86380 86390 1
538648 99538648 1001 86380 86390 1
538613 99538613 1001 86380 86390 1
538746 99538746 1001 86380 86390 1
538734 99538734 1001 86380 86390 1
538458 99538458 1001 86380 86390 1
538513 99538513 1001 86380 86390 1
538410 99538410 1001 86380 86390 1
538251 99538251 1001 86380 86390 1
538303 99538303 1001 86380 86390 1
538902 99538902 1001 86380 86390 1
538961 99538961 1001 86380 86390 1
539616 99539616 1001 86380 86390 1
539599 99539599 1001 86380 86390 1
539575 99539575 1001 86380 86390 1
539081 99539081 1001 86380 86390 1
539187 99539187 1001 86380 86390 1
539772 99539772 1001 86380 86390 1
539775 99539775 1001 86380 86390 1
539724 99539724 1001 86380 86390 1
540234 99540234 1001 86380 86390 1
541267 99541267 1001 86380 86390 1
541199 99541199 1001 86380 86390 1
541174 99541174 1001 86380 86390 1
540952 99540952 1001 86380 86390 1
540855 99540855 1001 86380 86390 1
540719 99540719 1001 86380 86390 1
540708 99540708 1001 86380 86390 1
541497 99541497 1001 86380 86390 1
541454 99541454 1001 86380 86390 1
541391 99541391 1001 86380 86390 1
541910 99541910 1001 86380 86390 1
541592 99541592 1001 86380 86390 1
541698 99541698 1001 86380 86390 1
542244 99542244 1001 86380 86390 1
542896 99542896 1001 86380 86390 1
542917 99542917 1001 86380 86390 1
542769 99542769 1001 86380 86390 1
542587 99542587 1001 86380 86390 1
543765 99543765 1001 86380 86390 1
543385 99543385 1001 86380 86390 1
543311 99543311 1001 86380 86390 1
544431 99544431 1001 86380 86390 1
544328 99544328 1001 86380 86390 1
544351 99544351 1001 86380 86390 1
544128 99544128 1001 86380 86390 1
544627 99544627 1001 86380 86390 1
544710 99544710 1001 86380 86390 1
536807 690 1002 35624 37071 1
400027 99400027 1001 86380 86390 1
400112 99400112 1001 86380 86390 1
400083 99400083 1001 86380 86390 1
400322 99400322 1001 86380 86390 1
400129 99400129 1001 86380 86390 1
400354 99400354 1001 86380 86390 1
400452 99400452 1001 86380 86390 1
400861 99400861 1001 86380 86390 1
402381 99402381 1001 86380 86390 1
402897 99402897 1001 86380 86390 1
402992 99402992 1001 86380 86390 1
403256 99403256 1001 86380 86390 1
403239 99403239 1001 86380 86390 1
403530 99403530 1001 86380 86390 1
403671 99403671 1001 86380 86390 1
404692 99404692 1001 86380 86390 1
404926 99404926 1001 86380 86390 1
405119 99405119 1001 86380 86390 1
405400 99405400 1001 86380 86390 1
406287 99406287 1001 86380 86390 1
406578 99406578 1001 86380 86390 1
406863 99406863 1001 86380 86390 1
406846 99406846 1001 86380 86390 1
407919 99407919 1001 86380 86390 1
407986 99407986 1001 86380 86390 1
408045 99408045 1001 86380 86390 1
408462 99408462 1001 86380 86390 1
408666 99408666 1001 86380 86390 1
409171 99409171 1001 86380 86390 1
409209 99409209 1001 86380 86390 1
409201 99409201 1001 86380 86390 1
409778 99409778 1001 86380 86390 1
409822 99409822 1001 86380 86390 1
409807 99409807 1001 86380 86390 1
410099 99410099 1001 86380 86390 1
410196 99410196 1001 86380 86390 1
410245 99410245 1001 86380 86390 1
410409 99410409 1001 86380 86390 1
410868 99410868 1001 86380 86390 1
411030 99411030 1001 86380 86390 1
411070 99411070 1001 86380 86390 1
411187 99411187 1001 86380 86390 1
411285 99411285 1001 86380 86390 1
411503 99411503 1001 86380 86390 1
411480 99411480 1001 86380 86390 1
411709 99411709 1001 86380 86390 1
412098 99412098 1001 86380 86390 1
412115 99412115 1001 86380 86390 1
412290 99412290 1001 86380 86390 1
413419 99413419 1001 86380 86390 1
412756 99412756 1001 86380 86390 1
412741 99412741 1001 86380 86390 1
412860 99412860 1001 86380 86390 1
414034 99414034 1001 86380 86390 1
413805 99413805 1001 86380 86390 1
415204 99415204 1001 86380 86390 1
414193 99414193 1001 86380 86390 1
414217 99414217 1001 86380 86390 1
416928 99416928 1001 86380 86390 1
416981 99416981 1001 86380 86390 1
416057 99416057 1001 86380 86390 1
415997 99415997 1001 86380 86390 1
417141 99417141 1001 86380 86390 1
417183 99417183 1001 86380 86390 1
417494 99417494 1001 86380 86390 1
418555 99418555 1001 86380 86390 1
418164 99418164 1001 86380 86390 1
418027 99418027 1001 86380 86390 1
419203 99419203 1001 86380 86390 1
420170 99420170 1001 86380 86390 1
419830 99419830 1001 86380 86390 1
419929 99419929 1001 86380 86390 1
419896 99419896 1001 86380 86390 1
419844 99419844 1001 86380 86390 1
419608 99419608 1001 86380 86390 1
419284 99419284 1001 86380 86390 1
420562 99420562 1001 86380 86390 1
420820 99420820 1001 86380 86390 1
421730 99421730 1001 86380 86390 1
420895 99420895 1001 86380 86390 1
420978 99420978 1001 86380 86390 1
423471 99423471 1001 86380 86390 1
423169 99423169 1001 86380 86390 1
422681 99422681 1001 86380 86390 1
422542 99422542 1001 86380 86390 1
422867 99422867 1001 86380 86390 1
423916 99423916 1001 86380 86390 1
423801 99423801 1001 86380 86390 1
424136 99424136 1001 86380 86390 1
424115 99424115 1001 86380 86390 1
425220 99425220 1001 86380 86390 1
425316 99425316 1001 86380 86390 1
424785 99424785 1001 86380 86390 1
424715 99424715 1001 86380 86390 1
424765 99424765 1001 86380 86390 1
424492 99424492 1001 86380 86390 1
424406 99424406 1001 86380 86390 1
425446 99425446 1001 86380 86390 1
425782 99425782 1001 86380 86390 1
426326 99426326 1001 86380 86390 1
426664 99426664 1001 86380 86390 1
426673 99426673 1001 86380 86390 1
425948 99425948 1001 86380 86390 1
428611 99428611 1001 86380 86390 1
428254 99428254 1001 86380 86390 1
428096 99428096 1001 86380 86390 1
427957 99427957 1001 86380 86390 1
428054 99428054 1001 86380 86390 1
427995 99427995 1001 86380 86390 1
427554 99427554 1001 86380 86390 1
427547 99427547 1001 86380 86390 1
428873 99428873 1001 86380 86390 1
428983 99428983 1001 86380 86390 1
430099 99430099 1001 86380 86390 1
429999 99429999 1001 86380 86390 1
430355 99430355 1001 86380 86390 1
429717 99429717 1001 86380 86390 1
429675 99429675 1001 86380 86390 1
429826 99429826 1001 86380 86390 1
429349 99429349 1001 86380 86390 1
429289 99429289 1001 86380 86390 1
430515 99430515 1001 86380 86390 1
430497 99430497 1001 86380 86390 1
431816 99431816 1001 86380 86390 1
431626 99431626 1001 86380 86390 1
431471 99431471 1001 86380 86390 1
431123 99431123 1001 86380 86390 1
431191 99431191 1001 86380 86390 1
432210 99432210 1001 86380 86390 1
433716 99433716 1001 86380 86390 1
433045 99433045 1001 86380 86390 1
432982 99432982 1001 86380 86390 1
432748 99432748 1001 86380 86390 1
434113 99434113 1001 86380 86390 1
434851 99434851 1001 86380 86390 1
434412 99434412 1001 86380 86390 1
434274 99434274 1001 86380 86390 1
434305 99434305 1001 86380 86390 1
435450 99435450 1001 86380 86390 1
436573 99436573 1001 86380 86390 1
436483 99436483 1001 86380 86390 1
436195 99436195 1001 86380 86390 1
436302 99436302 1001 86380 86390 1
437250 99437250 1001 86380 86390 1
300724 99300724 1001 86380 86390 1
300523 99300523 1001 86380 86390 1
300356 99300356 1001 86380 86390 1
300778 99300778 1001 86380 86390 1
300824 99300824 1001 86380 86390 1
300915 99300915 1001 86380 86390 1
300828 99300828 1001 86380 86390 1
301378 99301378 1001 86380 86390 1
301383 99301383 1001 86380 86390 1
301548 99301548 1001 86380 86390 1
300993 99300993 1001 86380 86390 1
301072 99301072 1001 86380 86390 1
301746 99301746 1001 86380 86390 1
301606 99301606 1001 86380 86390 1
302299 99302299 1001 86380 86390 1
302301 99302301 1001 86380 86390 1
302158 99302158 1001 86380 86390 1
301822 99301822 1001 86380 86390 1
302559 99302559 1001 86380 86390 1
302499 99302499 1001 86380 86390 1
303096 99303096 1001 86380 86390 1
302899 99302899 1001 86380 86390 1
302811 99302811 1001 86380 86390 1
303365 99303365 1001 86380 86390 1
303252 99303252 1001 86380 86390 1
303395 99303395 1001 86380 86390 1
304019 99304019 1001 86380 86390 1
303687 99303687 1001 86380 86390 1
303784 99303784 1001 86380 86390 1
303483 99303483 1001 86380 86390 1
304190 99304190 1001 86380 86390 1
304233 99304233 1001 86380 86390 1
304743 99304743 1001 86380 86390 1
304832 99304832 1001 86380 86390 1
304635 99304635 1001 86380 86390 1
304414 99304414 1001 86380 86390 1
304260 99304260 1001 86380 86390 1
305017 99305017 1001 86380 86390 1
305312 99305312 1001 86380 86390 1
305258 99305258 1001 86380 86390 1
305209 99305209 1001 86380 86390 1
305213 99305213 1001 86380 86390 1
305205 99305205 1001 86380 86390 1
500036 99500036 1001 86380 86390 1
500108 99500108 1001 86380 86390 1
305689 99305689 1001 86380 86390 1
500403 99500403 1001 86380 86390 1
500444 99500444 1001 86380 86390 1
500525 99500525 1001 86380 86390 1
500298 99500298 1001 86380 86390 1
500385 99500385 1001 86380 86390 1
500347 99500347 1001 86380 86390 1
501477 99501477 1001 86380 86390 1
501400 99501400 1001 86380 86390 1
501146 99501146 1001 86380 86390 1
501029 99501029 1001 86380 86390 1
502407 99502407 1001 86380 86390 1
502175 99502175 1001 86380 86390 1
502061 99502061 1001 86380 86390 1
502040 99502040 1001 86380 86390 1
501967 99501967 1001 86380 86390 1
502035 99502035 1001 86380 86390 1
502645 99502645 1001 86380 86390 1
502635 99502635 1001 86380 86390 1
502520 99502520 1001 86380 86390 1
503232 99503232 1001 86380 86390 1
502939 99502939 1001 86380 86390 1
503432 99503432 1001 86380 86390 1
503471 99503471 1001 86380 86390 1
503320 99503320 1001 86380 86390 1
504095 99504095 1001 86380 86390 1
503957 99503957 1001 86380 86390 1
503988 99503988 1001 86380 86390 1
503773 99503773 1001 86380 86390 1
503742 99503742 1001 86380 86390 1
503503 99503503 1001 86380 86390 1
504714 99504714 1001 86380 86390 1
504602 99504602 1001 86380 86390 1
504353 99504353 1001 86380 86390 1
504432 99504432 1001 86380 86390 1
505142 99505142 1001 86380 86390 1
505055 99505055 1001 86380 86390 1
505587 99505587 1001 86380 86390 1
505408 99505408 1001 86380 86390 1
505278 99505278 1001 86380 86390 1
505222 99505222 1001 86380 86390 1
505836 99505836 1001 86380 86390 1
505818 99505818 1001 86380 86390 1
506251 99506251 1001 86380 86390 1
506040 99506040 1001 86380 86390 1
506057 99506057 1001 86380 86390 1
506742 99506742 1001 86380 86390 1
507104 99507104 1001 86380 86390 1
507173 99507173 1001 86380 86390 1
506912 99506912 1001 86380 86390 1
507004 99507004 1001 86380 86390 1
507513 99507513 1001 86380 86390 1
507557 99507557 1001 86380 86390 1
507481 99507481 1001 86380 86390 1
507559 99507559 1001 86380 86390 1
508096 99508096 1001 86380 86390 1
508085 99508085 1001 86380 86390 1
507668 99507668 1001 86380 86390 1
507658 99507658 1001 86380 86390 1
507751 99507751 1001 86380 86390 1
508308 99508308 1001 86380 86390 1
509040 99509040 1001 86380 86390 1
508988 99508988 1001 86380 86390 1
508903 99508903 1001 86380 86390 1
508918 99508918 1001 86380 86390 1
508753 99508753 1001 86380 86390 1
508781 99508781 1001 86380 86390 1
508836 99508836 1001 86380 86390 1
508573 99508573 1001 86380 86390 1
508538 99508538 1001 86380 86390 1
509128 99509128 1001 86380 86390 1
509213 99509213 1001 86380 86390 1
509746 99509746 1001 86380 86390 1
509830 99509830 1001 86380 86390 1
509755 99509755 1001 86380 86390 1
509449 99509449 1001 86380 86390 1
509401 99509401 1001 86380 86390 1
510102 99510102 1001 86380 86390 1
510694 99510694 1001 86380 86390 1
510666 99510666 1001 86380 86390 1
510409 99510409 1001 86380 86390 1
510429 99510429 1001 86380 86390 1
510221 99510221 1001 86380 86390 1
510922 99510922 1001 86380 86390 1
510773 99510773 1001 86380 86390 1
510890 99510890 1001 86380 86390 1
511295 99511295 1001 86380 86390 1
511244 99511244 1001 86380 86390 1
511181 99511181 1001 86380 86390 1
511091 99511091 1001 86380 86390 1
511607 99511607 1001 86380 86390 1
512264 99512264 1001 86380 86390 1
512176 99512176 1001 86380 86390 1
512177 99512177 1001 86380 86390 1
511761 99511761 1001 86380 86390 1
511774 99511774 1001 86380 86390 1
511794 99511794 1001 86380 86390 1
512540 99512540 1001 86380 86390 1
512665 99512665 1001 86380 86390 1
512771 99512771 1001 86380 86390 1
513880 99513880 1001 86380 86390 1
513787 99513787 1001 86380 86390 1
513674 99513674 1001 86380 86390 1
513623 99513623 1001 86380 86390 1
513820 99513820 1001 86380 86390 1
514198 99514198 1001 86380 86390 1
513619 99513619 1001 86380 86390 1
514163 99514163 1001 86380 86390 1
514718 99514718 1001 86380 86390 1
514770 99514770 1001 86380 86390 1
514700 99514700 1001 86380 86390 1
514307 99514307 1001 86380 86390 1
514360 99514360 1001 86380 86390 1
514246 99514246 1001 86380 86390 1
514285 99514285 1001 86380 86390 1
514403 99514403 1001 86380 86390 1
514300 99514300 1001 86380 86390 1
514998 99514998 1001 86380 86390 1
515011 99515011 1001 86380 86390 1
514882 99514882 1001 86380 86390 1
515047 99515047 1001 86380 86390 1
515625 99515625 1001 86380 86390 1
515613 99515613 1001 86380 86390 1
515618 99515618 1001 86380 86390 1
515329 99515329 1001 86380 86390 1
515075 99515075 1001 86380 86390 1
515233 99515233 1001 86380 86390 1
515170 99515170 1001 86380 86390 1
515185 99515185 1001 86380 86390 1
516688 99516688 1001 86380 86390 1
516582 99516582 1001 86380 86390 1
517295 99517295 1001 86380 86390 1
517117 99517117 1001 86380 86390 1
516991 99516991 1001 86380 86390 1
517111 99517111 1001 86380 86390 1
517368 99517368 1001 86380 86390 1
517762 99517762 1001 86380 86390 1
517724 99517724 1001 86380 86390 1
517634 99517634 1001 86380 86390 1
517586 99517586 1001 86380 86390 1
517730 99517730 1001 86380 86390 1
517601 99517601 1001 86380 86390 1
518204 99518204 1001 86380 86390 1
518221 99518221 1001 86380 86390 1
518730 99518730 1001 86380 86390 1
518590 99518590 1001 86380 86390 1
518618 99518618 1001 86380 86390 1
518658 99518658 1001 86380 86390 1
518613 99518613 1001 86380 86390 1
518540 99518540 1001 86380 86390 1
519076 99519076 1001 86380 86390 1
519269 99519269 1001 86380 86390 1
519866 99519866 1001 86380 86390 1
519843 99519843 1001 86380 86390 1
520573 99520573 1001 86380 86390 1
520311 99520311 1001 86380 86390 1
520338 99520338 1001 86380 86390 1
520168 99520168 1001 86380 86390 1
521296 99521296 1001 86380 86390 1
521057 99521057 1001 86380 86390 1
521125 99521125 1001 86380 86390 1
520979 99520979 1001 86380 86390 1
520928 99520928 1001 86380 86390 1
521506 99521506 1001 86380 86390 1
521533 99521533 1001 86380 86390 1
522252 99522252 1001 86380 86390 1
521881 99521881 1001 86380 86390 1
521674 99521674 1001 86380 86390 1
522296 99522296 1001 86380 86390 1
523115 99523115 1001 86380 86390 1
522666 99522666 1001 86380 86390 1
522514 99522514 1001 86380 86390 1
522531 99522531 1001 86380 86390 1
523289 99523289 1001 86380 86390 1
523830 99523830 1001 86380 86390 1
523811 99523811 1001 86380 86390 1
523668 99523668 1001 86380 86390 1
523694 99523694 1001 86380 86390 1
523462 99523462 1001 86380 86390 1
523464 99523464 1001 86380 86390 1
523996 99523996 1001 86380 86390 1
524611 99524611 1001 86380 86390 1
524174 99524174 1001 86380 86390 1
524794 99524794 1001 86380 86390 1
524874 99524874 1001 86380 86390 1
524798 99524798 1001 86380 86390 1
524813 99524813 1001 86380 86390 1
524827 99524827 1001 86380 86390 1
525485 99525485 1001 86380 86390 1
525461 99525461 1001 86380 86390 1
525027 99525027 1001 86380 86390 1
525164 99525164 1001 86380 86390 1
524985 99524985 1001 86380 86390 1
526304 99526304 1001 86380 86390 1
526345 99526345 1001 86380 86390 1
526053 99526053 1001 86380 86390 1
526041 99526041 1001 86380 86390 1
526054 99526054 1001 86380 86390 1
525910 99525910 1001 86380 86390 1
526516 99526516 1001 86380 86390 1
526431 99526431 1001 86380 86390 1
527135 99527135 1001 86380 86390 1
526862 99526862 1001 86380 86390 1
526909 99526909 1001 86380 86390 1
526776 99526776 1001 86380 86390 1
526713 99526713 1001 86380 86390 1
526752 99526752 1001 86380 86390 1
527365 99527365 1001 86380 86390 1
527430 99527430 1001 86380 86390 1
527922 99527922 1001 86380 86390 1
527938 99527938 1001 86380 86390 1
527887 99527887 1001 86380 86390 1
527847 99527847 1001 86380 86390 1
527650 99527650 1001 86380 86390 1
528580 99528580 1001 86380 86390 1
528490 99528490 1001 86380 86390 1
528932 99528932 1001 86380 86390 1
529212 99529212 1001 86380 86390 1
529286 99529286 1001 86380 86390 1
529261 99529261 1001 86380 86390 1
530522 99530522 1001 86380 86390 1
530368 99530368 1001 86380 86390 1
530198 99530198 1001 86380 86390 1
530159 99530159 1001 86380 86390 1
530241 99530241 1001 86380 86390 1
530623 99530623 1001 86380 86390 1
530612 99530612 1001 86380 86390 1
530574 99530574 1001 86380 86390 1
531352 99531352 1001 86380 86390 1
531353 99531353 1001 86380 86390 1
530892 99530892 1001 86380 86390 1
530815 99530815 1001 86380 86390 1
530796 99530796 1001 86380 86390 1
531542 99531542 1001 86380 86390 1
532064 99532064 1001 86380 86390 1
532077 99532077 1001 86380 86390 1
532041 99532041 1001 86380 86390 1
531690 99531690 1001 86380 86390 1
531615 99531615 1001 86380 86390 1
531758 99531758 1001 86380 86390 1
531708 99531708 1001 86380 86390 1
531748 99531748 1001 86380 86390 1
532371 99532371 1001 86380 86390 1
532257 99532257 1001 86380 86390 1
532271 99532271 1001 86380 86390 1
532404 99532404 1001 86380 86390 1
532638 99532638 1001 86380 86390 1
533763 99533763 1001 86380 86390 1
533639 99533639 1001 86380 86390 1
533392 99533392 1001 86380 86390 1
533367 99533367 1001 86380 86390 1
533296 99533296 1001 86380 86390 1
533273 99533273 1001 86380 86390 1
533873 99533873 1001 86380 86390 1
534559 99534559 1001 86380 86390 1
534535 99534535 1001 86380 86390 1
534592 99534592 1001 86380 86390 1
534312 99534312 1001 86380 86390 1
534339 99534339 1001 86380 86390 1
534386 99534386 1001 86380 86390 1
534092 99534092 1001 86380 86390 1
534187 99534187 1001 86380 86390 1
534791 99534791 1001 86380 86390 1
534856 99534856 1001 86380 86390 1
535398 99535398 1001 86380 86390 1
535223 99535223 1001 86380 86390 1
535133 99535133 1001 86380 86390 1
534922 99534922 1001 86380 86390 1
535688 99535688 1001 86380 86390 1
535572 99535572 1001 86380 86390 1
535585 99535585 1001 86380 86390 1
535599 99535599 1001 86380 86390 1
535705 99535705 1001 86380 86390 1
536262 99536262 1001 86380 86390 1
536295 99536295 1001 86380 86390 1
535963 99535963 1001 86380 86390 1
536111 99536111 1001 86380 86390 1
535982 99535982 1001 86380 86390 1
536051 99536051 1001 86380 86390 1
535843 99535843 1001 86380 86390 1
537175 99537175 1001 86380 86390 1
537931 99537931 1001 86380 86390 1
537721 99537721 1001 86380 86390 1
537780 99537780 1001 86380 86390 1
537444 99537444 1001 86380 86390 1
538155 99538155 1001 86380 86390 1
538487 99538487 1001 86380 86390 1
538476 99538476 1001 86380 86390 1
538299 99538299 1001 86380 86390 1
538359 99538359 1001 86380 86390 1
538946 99538946 1001 86380 86390 1
539005 99539005 1001 86380 86390 1
539439 99539439 1001 86380 86390 1
539268 99539268 1001 86380 86390 1
539077 99539077 1001 86380 86390 1
539746 99539746 1001 86380 86390 1
539786 99539786 1001 86380 86390 1
539838 99539838 1001 86380 86390 1
539658 99539658 1001 86380 86390 1
540338 99540338 1001 86380 86390 1
540387 99540387 1001 86380 86390 1
540069 99540069 1001 86380 86390 1
540178 99540178 1001 86380 86390 1
539894 99539894 1001 86380 86390 1
540468 99540468 1001 86380 86390 1
540664 99540664 1001 86380 86390 1
540501 99540501 1001 86380 86390 1
540968 99540968 1001 86380 86390 1
540904 99540904 1001 86380 86390 1
540804 99540804 1001 86380 86390 1
540818 99540818 1001 86380 86390 1
540760 99540760 1001 86380 86390 1
542118 99542118 1001 86380 86390 1
542072 99542072 1001 86380 86390 1
541791 99541791 1001 86380 86390 1
541766 99541766 1001 86380 86390 1
541831 99541831 1001 86380 86390 1
541806 99541806 1001 86380 86390 1
541687 99541687 1001 86380 86390 1
542171 99542171 1001 86380 86390 1
542263 99542263 1001 86380 86390 1
542796 99542796 1001 86380 86390 1
542554 99542554 1001 86380 86390 1
542473 99542473 1001 86380 86390 1
542517 99542517 1001 86380 86390 1
542969 99542969 1001 86380 86390 1
542985 99542985 1001 86380 86390 1
543671 99543671 1001 86380 86390 1
543569 99543569 1001 86380 86390 1
543702 99543702 1001 86380 86390 1
543293 99543293 1001 86380 86390 1
543342 99543342 1001 86380 86390 1
543930 99543930 1001 86380 86390 1
543947 99543947 1001 86380 86390 1
544593 99544593 1001 86380 86390 1
544109 99544109 1001 86380 86390 1
544178 99544178 1001 86380 86390 1
544621 99544621 1001 86380 86390 1
544662 99544662 1001 86380 86390 1
514253 1059 1001 54118 54417 1
400166 99400166 1001 86380 86390 1
400559 99400559 1001 86380 86390 1
401512 99401512 1001 86380 86390 1
401732 99401732 1001 86380 86390 1
401997 99401997 1001 86380 86390 1
402126 99402126 1001 86380 86390 1
402561 99402561 1001 86380 86390 1
402716 99402716 1001 86380 86390 1
403152 99403152 1001 86380 86390 1
403264 99403264 1001 86380 86390 1
403240 99403240 1001 86380 86390 1
403711 99403711 1001 86380 86390 1
403627 99403627 1001 86380 86390 1
403638 99403638 1001 86380 86390 1
403916 99403916 1001 86380 86390 1
405099 99405099 1001 86380 86390 1
405927 99405927 1001 86380 86390 1
406147 99406147 1001 86380 86390 1
406303 99406303 1001 86380 86390 1
406487 99406487 1001 86380 86390 1
406520 99406520 1001 86380 86390 1
406752 99406752 1001 86380 86390 1
407605 99407605 1001 86380 86390 1
407689 99407689 1001 86380 86390 1
407798 99407798 1001 86380 86390 1
407970 99407970 1001 86380 86390 1
408283 99408283 1001 86380 86390 1
408349 99408349 1001 86380 86390 1
409008 99409008 1001 86380 86390 1
409313 99409313 1001 86380 86390 1
409644 99409644 1001 86380 86390 1
409781 99409781 1001 86380 86390 1
409707 99409707 1001 86380 86390 1
410072 99410072 1001 86380 86390 1
410189 99410189 1001 86380 86390 1
410258 99410258 1001 86380 86390 1
411260 99411260 1001 86380 86390 1
411580 99411580 1001 86380 86390 1
411615 99411615 1001 86380 86390 1
411622 99411622 1001 86380 86390 1
411683 99411683 1001 86380 86390 1
412243 99412243 1001 86380 86390 1
413338 99413338 1001 86380 86390 1
413652 99413652 1001 86380 86390 1
413653 99413653 1001 86380 86390 1
412965 99412965 1001 86380 86390 1
412944 99412944 1001 86380 86390 1
412897 99412897 1001 86380 86390 1
412669 99412669 1001 86380 86390 1
412511 99412511 1001 86380 86390 1
414095 99414095 1001 86380 86390 1
414041 99414041 1001 86380 86390 1
415299 99415299 1001 86380 86390 1
415159 99415159 1001 86380 86390 1
414863 99414863 1001 86380 86390 1
414123 99414123 1001 86380 86390 1
415369 99415369 1001 86380 86390 1
415388 99415388 1001 86380 86390 1
417000 99417000 1001 86380 86390 1
416954 99416954 1001 86380 86390 1
416232 99416232 1001 86380 86390 1
416521 99416521 1001 86380 86390 1
416536 99416536 1001 86380 86390 1
415813 99415813 1001 86380 86390 1
416024 99416024 1001 86380 86390 1
417075 99417075 1001 86380 86390 1
417530 99417530 1001 86380 86390 1
418199 99418199 1001 86380 86390 1
418340 99418340 1001 86380 86390 1
417816 99417816 1001 86380 86390 1
417964 99417964 1001 86380 86390 1
417956 99417956 1001 86380 86390 1
419055 99419055 1001 86380 86390 1
418925 99418925 1001 86380 86390 1
419925 99419925 1001 86380 86390 1
419716 99419716 1001 86380 86390 1
419512 99419512 1001 86380 86390 1
419273 99419273 1001 86380 86390 1
419399 99419399 1001 86380 86390 1
420535 99420535 1001 86380 86390 1
421936 99421936 1001 86380 86390 1
420956 99420956 1001 86380 86390 1
422440 99422440 1001 86380 86390 1
423540 99423540 1001 86380 86390 1
423571 99423571 1001 86380 86390 1
424020 99424020 1001 86380 86390 1
425007 99425007 1001 86380 86390 1
425207 99425207 1001 86380 86390 1
425347 99425347 1001 86380 86390 1
425004 99425004 1001 86380 86390 1
424731 99424731 1001 86380 86390 1
424833 99424833 1001 86380 86390 1
424944 99424944 1001 86380 86390 1
424460 99424460 1001 86380 86390 1
424189 99424189 1001 86380 86390 1
426752 99426752 1001 86380 86390 1
425975 99425975 1001 86380 86390 1
428366 99428366 1001 86380 86390 1
428285 99428285 1001 86380 86390 1
428135 99428135 1001 86380 86390 1
428970 99428970 1001 86380 86390 1
430322 99430322 1001 86380 86390 1
429963 99429963 1001 86380 86390 1
430167 99430167 1001 86380 86390 1
430283 99430283 1001 86380 86390 1
430129 99430129 1001 86380 86390 1
429781 99429781 1001 86380 86390 1
429314 99429314 1001 86380 86390 1
429258 99429258 1001 86380 86390 1
429307 99429307 1001 86380 86390 1
429513 99429513 1001 86380 86390 1
430434 99430434 1001 86380 86390 1
432011 99432011 1001 86380 86390 1
431778 99431778 1001 86380 86390 1
431599 99431599 1001 86380 86390 1
430866 99430866 1001 86380 86390 1
433338 99433338 1001 86380 86390 1
433015 99433015 1001 86380 86390 1
432634 99432634 1001 86380 86390 1
434094 99434094 1001 86380 86390 1
433899 99433899 1001 86380 86390 1
433929 99433929 1001 86380 86390 1
435385 99435385 1001 86380 86390 1
434989 99434989 1001 86380 86390 1
434322 99434322 1001 86380 86390 1
435544 99435544 1001 86380 86390 1
435594 99435594 1001 86380 86390 1
435844 99435844 1001 86380 86390 1
435538 99435538 1001 86380 86390 1
436614 99436614 1001 86380 86390 1
436583 99436583 1001 86380 86390 1
436653 99436653 1001 86380 86390 1
300072 99300072 1001 86380 86390 1
437255 99437255 1001 86380 86390 1
300015 99300015 1001 86380 86390 1
300720 99300720 1001 86380 86390 1
300267 99300267 1001 86380 86390 1
300245 99300245 1001 86380 86390 1
300285 99300285 1001 86380 86390 1
300316 99300316 1001 86380 86390 1
300902 99300902 1001 86380 86390 1
301511 99301511 1001 86380 86390 1
301246 99301246 1001 86380 86390 1
301143 99301143 1001 86380 86390 1
301171 99301171 1001 86380 86390 1
301329 99301329 1001 86380 86390 1
301105 99301105 1001 86380 86390 1
301618 99301618 1001 86380 86390 1
301607 99301607 1001 86380 86390 1
302344 99302344 1001 86380 86390 1
302199 99302199 1001 86380 86390 1
301941 99301941 1001 86380 86390 1
301908 99301908 1001 86380 86390 1
301947 99301947 1001 86380 86390 1
301952 99301952 1001 86380 86390 1
302429 99302429 1001 86380 86390 1
302451 99302451 1001 86380 86390 1
302885 99302885 1001 86380 86390 1
303002 99303002 1001 86380 86390 1
302847 99302847 1001 86380 86390 1
302886 99302886 1001 86380 86390 1
302641 99302641 1001 86380 86390 1
302617 99302617 1001 86380 86390 1
302750 99302750 1001 86380 86390 1
303772 99303772 1001 86380 86390 1
303476 99303476 1001 86380 86390 1
303566 99303566 1001 86380 86390 1
304047 99304047 1001 86380 86390 1
304231 99304231 1001 86380 86390 1
304194 99304194 1001 86380 86390 1
304632 99304632 1001 86380 86390 1
304568 99304568 1001 86380 86390 1
304305 99304305 1001 86380 86390 1
304364 99304364 1001 86380 86390 1
304315 99304315 1001 86380 86390 1
304991 99304991 1001 86380 86390 1
305598 99305598 1001 86380 86390 1
305366 99305366 1001 86380 86390 1
305277 99305277 1001 86380 86390 1
305692 99305692 1001 86380 86390 1
500021 99500021 1001 86380 86390 1
500751 99500751 1001 86380 86390 1
500616 99500616 1001 86380 86390 1
500772 99500772 1001 86380 86390 1
500241 99500241 1001 86380 86390 1
500864 99500864 1001 86380 86390 1
501568 99501568 1001 86380 86390 1
501594 99501594 1001 86380 86390 1
501305 99501305 1001 86380 86390 1
501318 99501318 1001 86380 86390 1
501372 99501372 1001 86380 86390 1
501401 99501401 1001 86380 86390 1
501210 99501210 1001 86380 86390 1
501753 99501753 1001 86380 86390 1
501778 99501778 1001 86380 86390 1
501978 99501978 1001 86380 86390 1
502639 99502639 1001 86380 86390 1
503236 99503236 1001 86380 86390 1
503121 99503121 1001 86380 86390 1
502917 99502917 1001 86380 86390 1
502969 99502969 1001 86380 86390 1
502866 99502866 1001 86380 86390 1
502778 99502778 1001 86380 86390 1
502781 99502781 1001 86380 86390 1
502823 99502823 1001 86380 86390 1
503358 99503358 1001 86380 86390 1
504046 99504046 1001 86380 86390 1
503657 99503657 1001 86380 86390 1
503606 99503606 1001 86380 86390 1
503701 99503701 1001 86380 86390 1
504140 99504140 1001 86380 86390 1
504174 99504174 1001 86380 86390 1
504855 99504855 1001 86380 86390 1
504676 99504676 1001 86380 86390 1
504704 99504704 1001 86380 86390 1
504654 99504654 1001 86380 86390 1
504361 99504361 1001 86380 86390 1
504466 99504466 1001 86380 86390 1
504419 99504419 1001 86380 86390 1
505736 99505736 1001 86380 86390 1
505620 99505620 1001 86380 86390 1
505716 99505716 1001 86380 86390 1
505384 99505384 1001 86380 86390 1
505413 99505413 1001 86380 86390 1
505288 99505288 1001 86380 86390 1
505185 99505185 1001 86380 86390 1
505212 99505212 1001 86380 86390 1
505882 99505882 1001 86380 86390 1
506431 99506431 1001 86380 86390 1
506492 99506492 1001 86380 86390 1
506391 99506391 1001 86380 86390 1
506142 99506142 1001 86380 86390 1
506672 99506672 1001 86380 86390 1
506739 99506739 1001 86380 86390 1
507242 99507242 1001 86380 86390 1
507301 99507301 1001 86380 86390 1
507042 99507042 1001 86380 86390 1
506853 99506853 1001 86380 86390 1
506841 99506841 1001 86380 86390 1
507615 99507615 1001 86380 86390 1
507599 99507599 1001 86380 86390 1
508210 99508210 1001 86380 86390 1
508054 99508054 1001 86380 86390 1
507935 99507935 1001 86380 86390 1
507669 99507669 1001 86380 86390 1
508376 99508376 1001 86380 86390 1
508379 99508379 1001 86380 86390 1
508947 99508947 1001 86380 86390 1
509019 99509019 1001 86380 86390 1
508505 99508505 1001 86380 86390 1
508613 99508613 1001 86380 86390 1
508639 99508639 1001 86380 86390 1
508653 99508653 1001 86380 86390 1
509125 99509125 1001 86380 86390 1
509238 99509238 1001 86380 86390 1
509749 99509749 1001 86380 86390 1
509847 99509847 1001 86380 86390 1
509489 99509489 1001 86380 86390 1
509493 99509493 1001 86380 86390 1
509551 99509551 1001 86380 86390 1
509949 99509949 1001 86380 86390 1
509968 99509968 1001 86380 86390 1
510007 99510007 1001 86380 86390 1
510654 99510654 1001 86380 86390 1
510419 99510419 1001 86380 86390 1
510830 99510830 1001 86380 86390 1
510869 99510869 1001 86380 86390 1
511412 99511412 1001 86380 86390 1
511507 99511507 1001 86380 86390 1
511321 99511321 1001 86380 86390 1
511177 99511177 1001 86380 86390 1
511294 99511294 1001 86380 86390 1
511719 99511719 1001 86380 86390 1
512109 99512109 1001 86380 86390 1
512065 99512065 1001 86380 86390 1
511975 99511975 1001 86380 86390 1
511954 99511954 1001 86380 86390 1
511905 99511905 1001 86380 86390 1
511960 99511960 1001 86380 86390 1
513145 99513145 1001 86380 86390 1
512702 99512702 1001 86380 86390 1
512587 99512587 1001 86380 86390 1
512758 99512758 1001 86380 86390 1
512721 99512721 1001 86380 86390 1
512685 99512685 1001 86380 86390 1
512647 99512647 1001 86380 86390 1
513359 99513359 1001 86380 86390 1
514020 99514020 1001 86380 86390 1
513727 99513727 1001 86380 86390 1
513703 99513703 1001 86380 86390 1
513705 99513705 1001 86380 86390 1
514127 99514127 1001 86380 86390 1
514052 99514052 1001 86380 86390 1
514611 99514611 1001 86380 86390 1
514267 99514267 1001 86380 86390 1
514298 99514298 1001 86380 86390 1
514883 99514883 1001 86380 86390 1
515589 99515589 1001 86380 86390 1
515178 99515178 1001 86380 86390 1
515777 99515777 1001 86380 86390 1
515882 99515882 1001 86380 86390 1
515860 99515860 1001 86380 86390 1
515718 99515718 1001 86380 86390 1
515822 99515822 1001 86380 86390 1
517168 99517168 1001 86380 86390 1
517161 99517161 1001 86380 86390 1
517104 99517104 1001 86380 86390 1
517053 99517053 1001 86380 86390 1
517055 99517055 1001 86380 86390 1
516898 99516898 1001 86380 86390 1
516851 99516851 1001 86380 86390 1
517384 99517384 1001 86380 86390 1
517529 99517529 1001 86380 86390 1
518133 99518133 1001 86380 86390 1
517976 99517976 1001 86380 86390 1
518121 99518121 1001 86380 86390 1
517767 99517767 1001 86380 86390 1
517686 99517686 1001 86380 86390 1
518243 99518243 1001 86380 86390 1
518258 99518258 1001 86380 86390 1
518760 99518760 1001 86380 86390 1
518713 99518713 1001 86380 86390 1
518486 99518486 1001 86380 86390 1
518476 99518476 1001 86380 86390 1
518375 99518375 1001 86380 86390 1
519103 99519103 1001 86380 86390 1
519027 99519027 1001 86380 86390 1
519159 99519159 1001 86380 86390 1
519792 99519792 1001 86380 86390 1
519666 99519666 1001 86380 86390 1
519809 99519809 1001 86380 86390 1
519515 99519515 1001 86380 86390 1
519321 99519321 1001 86380 86390 1
519877 99519877 1001 86380 86390 1
519972 99519972 1001 86380 86390 1
519857 99519857 1001 86380 86390 1
520001 99520001 1001 86380 86390 1
520497 99520497 1001 86380 86390 1
520173 99520173 1001 86380 86390 1
521398 99521398 1001 86380 86390 1
521188 99521188 1001 86380 86390 1
521658 99521658 1001 86380 86390 1
522260 99522260 1001 86380 86390 1
522129 99522129 1001 86380 86390 1
522000 99522000 1001 86380 86390 1
522055 99522055 1001 86380 86390 1
521687 99521687 1001 86380 86390 1
521835 99521835 1001 86380 86390 1
522306 99522306 1001 86380 86390 1
522301 99522301 1001 86380 86390 1
522934 99522934 1001 86380 86390 1
522764 99522764 1001 86380 86390 1
522842 99522842 1001 86380 86390 1
522908 99522908 1001 86380 86390 1
522780 99522780 1001 86380 86390 1
522682 99522682 1001 86380 86390 1
522580 99522580 1001 86380 86390 1
522697 99522697 1001 86380 86390 1
523731 99523731 1001 86380 86390 1
523590 99523590 1001 86380 86390 1
523629 99523629 1001 86380 86390 1
523565 99523565 1001 86380 86390 1
524100 99524100 1001 86380 86390 1
523975 99523975 1001 86380 86390 1
524770 99524770 1001 86380 86390 1
524712 99524712 1001 86380 86390 1
524762 99524762 1001 86380 86390 1
524763 99524763 1001 86380 86390 1
524381 99524381 1001 86380 86390 1
524206 99524206 1001 86380 86390 1
524793 99524793 1001 86380 86390 1
524859 99524859 1001 86380 86390 1
524824 99524824 1001 86380 86390 1
525570 99525570 1001 86380 86390 1
525236 99525236 1001 86380 86390 1
525273 99525273 1001 86380 86390 1
525325 99525325 1001 86380 86390 1
525092 99525092 1001 86380 86390 1
525077 99525077 1001 86380 86390 1
525168 99525168 1001 86380 86390 1
525614 99525614 1001 86380 86390 1
525653 99525653 1001 86380 86390 1
526242 99526242 1001 86380 86390 1
526282 99526282 1001 86380 86390 1
526308 99526308 1001 86380 86390 1
526250 99526250 1001 86380 86390 1
526194 99526194 1001 86380 86390 1
525828 99525828 1001 86380 86390 1
525849 99525849 1001 86380 86390 1
525875 99525875 1001 86380 86390 1
526556 99526556 1001 86380 86390 1
526560 99526560 1001 86380 86390 1
527074 99527074 1001 86380 86390 1
527193 99527193 1001 86380 86390 1
527090 99527090 1001 86380 86390 1
527104 99527104 1001 86380 86390 1
526825 99526825 1001 86380 86390 1
526644 99526644 1001 86380 86390 1
527522 99527522 1001 86380 86390 1
528130 99528130 1001 86380 86390 1
528734 99528734 1001 86380 86390 1
528729 99528729 1001 86380 86390 1
528659 99528659 1001 86380 86390 1
528583 99528583 1001 86380 86390 1
528662 99528662 1001 86380 86390 1
528561 99528561 1001 86380 86390 1
528564 99528564 1001 86380 86390 1
528463 99528463 1001 86380 86390 1
528970 99528970 1001 86380 86390 1
528996 99528996 1001 86380 86390 1
529702 99529702 1001 86380 86390 1
529684 99529684 1001 86380 86390 1
529711 99529711 1001 86380 86390 1
529531 99529531 1001 86380 86390 1
529660 99529660 1001 86380 86390 1
529674 99529674 1001 86380 86390 1
529470 99529470 1001 86380 86390 1
529515 99529515 1001 86380 86390 1
529326 99529326 1001 86380 86390 1
529252 99529252 1001 86380 86390 1
529201 99529201 1001 86380 86390 1
529214 99529214 1001 86380 86390 1
529739 99529739 1001 86380 86390 1
529767 99529767 1001 86380 86390 1
529876 99529876 1001 86380 86390 1
530362 99530362 1001 86380 86390 1
530430 99530430 1001 86380 86390 1
530337 99530337 1001 86380 86390 1
530248 99530248 1001 86380 86390 1
530197 99530197 1001 86380 86390 1
530116 99530116 1001 86380 86390 1
530133 99530133 1001 86380 86390 1
530121 99530121 1001 86380 86390 1
529996 99529996 1001 86380 86390 1
530602 99530602 1001 86380 86390 1
530734 99530734 1001 86380 86390 1
530608 99530608 1001 86380 86390 1
531266 99531266 1001 86380 86390 1
531321 99531321 1001 86380 86390 1
531196 99531196 1001 86380 86390 1
531119 99531119 1001 86380 86390 1
530810 99530810 1001 86380 86390 1
531512 99531512 1001 86380 86390 1
531413 99531413 1001 86380 86390 1
531582 99531582 1001 86380 86390 1
532147 99532147 1001 86380 86390 1
532187 99532187 1001 86380 86390 1
531601 99531601 1001 86380 86390 1
531606 99531606 1001 86380 86390 1
532982 99532982 1001 86380 86390 1
532867 99532867 1001 86380 86390 1
532801 99532801 1001 86380 86390 1
532703 99532703 1001 86380 86390 1
532475 99532475 1001 86380 86390 1
533125 99533125 1001 86380 86390 1
533757 99533757 1001 86380 86390 1
533706 99533706 1001 86380 86390 1
533473 99533473 1001 86380 86390 1
533578 99533578 1001 86380 86390 1
533623 99533623 1001 86380 86390 1
533457 99533457 1001 86380 86390 1
533318 99533318 1001 86380 86390 1
533422 99533422 1001 86380 86390 1
533427 99533427 1001 86380 86390 1
533883 99533883 1001 86380 86390 1
534506 99534506 1001 86380 86390 1
534341 99534341 1001 86380 86390 1
534082 99534082 1001 86380 86390 1
534161 99534161 1001 86380 86390 1
534201 99534201 1001 86380 86390 1
534747 99534747 1001 86380 86390 1
534774 99534774 1001 86380 86390 1
535402 99535402 1001 86380 86390 1
535366 99535366 1001 86380 86390 1
535003 99535003 1001 86380 86390 1
535603 99535603 1001 86380 86390 1
535685 99535685 1001 86380 86390 1
536133 99536133 1001 86380 86390 1
536198 99536198 1001 86380 86390 1
536313 99536313 1001 86380 86390 1
536193 99536193 1001 86380 86390 1
536399 99536399 1001 86380 86390 1
536465 99536465 1001 86380 86390 1
536453 99536453 1001 86380 86390 1
536132 99536132 1001 86380 86390 1
536344 99536344 1001 86380 86390 1
537116 99537116 1001 86380 86390 1
537055 99537055 1001 86380 86390 1
536677 99536677 1001 86380 86390 1
537263 99537263 1001 86380 86390 1
537342 99537342 1001 86380 86390 1
537247 99537247 1001 86380 86390 1
537262 99537262 1001 86380 86390 1
537874 99537874 1001 86380 86390 1
537744 99537744 1001 86380 86390 1
537629 99537629 1001 86380 86390 1
537773 99537773 1001 86380 86390 1
537685 99537685 1001 86380 86390 1
537688 99537688 1001 86380 86390 1
537413 99537413 1001 86380 86390 1
537443 99537443 1001 86380 86390 1
537996 99537996 1001 86380 86390 1
538156 99538156 1001 86380 86390 1
538122 99538122 1001 86380 86390 1
538150 99538150 1001 86380 86390 1
538660 99538660 1001 86380 86390 1
538728 99538728 1001 86380 86390 1
538574 99538574 1001 86380 86390 1
538337 99538337 1001 86380 86390 1
538279 99538279 1001 86380 86390 1
538254 99538254 1001 86380 86390 1
538992 99538992 1001 86380 86390 1
539581 99539581 1001 86380 86390 1
539510 99539510 1001 86380 86390 1
539205 99539205 1001 86380 86390 1
539027 99539027 1001 86380 86390 1
539146 99539146 1001 86380 86390 1
539690 99539690 1001 86380 86390 1
539712 99539712 1001 86380 86390 1
540290 99540290 1001 86380 86390 1
540397 99540397 1001 86380 86390 1
540146 99540146 1001 86380 86390 1
540101 99540101 1001 86380 86390 1
540103 99540103 1001 86380 86390 1
540142 99540142 1001 86380 86390 1
541265 99541265 1001 86380 86390 1
540772 99540772 1001 86380 86390 1
541485 99541485 1001 86380 86390 1
542016 99542016 1001 86380 86390 1
541954 99541954 1001 86380 86390 1
542013 99542013 1001 86380 86390 1
541896 99541896 1001 86380 86390 1
541578 99541578 1001 86380 86390 1
542316 99542316 1001 86380 86390 1
542255 99542255 1001 86380 86390 1
542787 99542787 1001 86380 86390 1
542800 99542800 1001 86380 86390 1
542716 99542716 1001 86380 86390 1
542354 99542354 1001 86380 86390 1
543656 99543656 1001 86380 86390 1
543381 99543381 1001 86380 86390 1
543332 99543332 1001 86380 86390 1
543969 99543969 1001 86380 86390 1
543856 99543856 1001 86380 86390 1
544509 99544509 1001 86380 86390 1
544536 99544536 1001 86380 86390 1
544301 99544301 1001 86380 86390 1
544189 99544189 1001 86380 86390 1
544051 99544051 1001 86380 86390 1
544724 99544724 1001 86380 86390 1
544625 99544625 1001 86380 86390 1
544670 99544670 1001 86380 86390 1
500467 828 1001 66816 66915 1
514249 627 1002 35182 38868 1
400153 99400153 1001 86380 86390 1
400234 99400234 1001 86380 86390 1
400290 99400290 1001 86380 86390 1
400271 99400271 1001 86380 86390 1
400390 99400390 1001 86380 86390 1
401033 99401033 1001 86380 86390 1
401080 99401080 1001 86380 86390 1
401216 99401216 1001 86380 86390 1
401677 99401677 1001 86380 86390 1
401901 99401901 1001 86380 86390 1
402395 99402395 1001 86380 86390 1
402747 99402747 1001 86380 86390 1
402797 99402797 1001 86380 86390 1
403053 99403053 1001 86380 86390 1
403678 99403678 1001 86380 86390 1
403871 99403871 1001 86380 86390 1
404011 99404011 1001 86380 86390 1
404097 99404097 1001 86380 86390 1
404167 99404167 1001 86380 86390 1
404603 99404603 1001 86380 86390 1
404744 99404744 1001 86380 86390 1
404971 99404971 1001 86380 86390 1
404965 99404965 1001 86380 86390 1
405416 99405416 1001 86380 86390 1
405789 99405789 1001 86380 86390 1
406185 99406185 1001 86380 86390 1
406301 99406301 1001 86380 86390 1
406581 99406581 1001 86380 86390 1
406715 99406715 1001 86380 86390 1
406747 99406747 1001 86380 86390 1
407064 99407064 1001 86380 86390 1
407123 99407123 1001 86380 86390 1
407050 99407050 1001 86380 86390 1
407230 99407230 1001 86380 86390 1
407341 99407341 1001 86380 86390 1
407357 99407357 1001 86380 86390 1
407671 99407671 1001 86380 86390 1
407590 99407590 1001 86380 86390 1
408061 99408061 1001 86380 86390 1
408312 99408312 1001 86380 86390 1
408551 99408551 1001 86380 86390 1
408865 99408865 1001 86380 86390 1
408844 99408844 1001 86380 86390 1
408934 99408934 1001 86380 86390 1
409651 99409651 1001 86380 86390 1
410017 99410017 1001 86380 86390 1
410133 99410133 1001 86380 86390 1
410482 99410482 1001 86380 86390 1
410463 99410463 1001 86380 86390 1
410530 99410530 1001 86380 86390 1
410937 99410937 1001 86380 86390 1
411081 99411081 1001 86380 86390 1
411160 99411160 1001 86380 86390 1
411458 99411458 1001 86380 86390 1
411558 99411558 1001 86380 86390 1
412274 99412274 1001 86380 86390 1
412422 99412422 1001 86380 86390 1
412402 99412402 1001 86380 86390 1
412302 99412302 1001 86380 86390 1
413241 99413241 1001 86380 86390 1
413060 99413060 1001 86380 86390 1
413061 99413061 1001 86380 86390 1
413119 99413119 1001 86380 86390 1
413152 99413152 1001 86380 86390 1
413715 99413715 1001 86380 86390 1
415307 99415307 1001 86380 86390 1
414778 99414778 1001 86380 86390 1
414886 99414886 1001 86380 86390 1
414437 99414437 1001 86380 86390 1
415678 99415678 1001 86380 86390 1
415509 99415509 1001 86380 86390 1
416640 99416640 1001 86380 86390 1
416909 99416909 1001 86380 86390 1
416897 99416897 1001 86380 86390 1
416511 99416511 1001 86380 86390 1
416361 99416361 1001 86380 86390 1
415786 99415786 1001 86380 86390 1
415840 99415840 1001 86380 86390 1
415940 99415940 1001 86380 86390 1
417200 99417200 1001 86380 86390 1
417472 99417472 1001 86380 86390 1
418715 99418715 1001 86380 86390 1
418413 99418413 1001 86380 86390 1
418418 99418418 1001 86380 86390 1
417846 99417846 1001 86380 86390 1
417777 99417777 1001 86380 86390 1
417874 99417874 1001 86380 86390 1
417911 99417911 1001 86380 86390 1
417954 99417954 1001 86380 86390 1
417734 99417734 1001 86380 86390 1
418805 99418805 1001 86380 86390 1
418967 99418967 1001 86380 86390 1
418902 99418902 1001 86380 86390 1
419381 99419381 1001 86380 86390 1
419531 99419531 1001 86380 86390 1
420513 99420513 1001 86380 86390 1
420676 99420676 1001 86380 86390 1
420448 99420448 1001 86380 86390 1
421920 99421920 1001 86380 86390 1
421692 99421692 1001 86380 86390 1
421830 99421830 1001 86380 86390 1
421937 99421937 1001 86380 86390 1
421398 99421398 1001 86380 86390 1
421548 99421548 1001 86380 86390 1
421457 99421457 1001 86380 86390 1
421384 99421384 1001 86380 86390 1
421309 99421309 1001 86380 86390 1
420920 99420920 1001 86380 86390 1
422436 99422436 1001 86380 86390 1
422256 99422256 1001 86380 86390 1
422298 99422298 1001 86380 86390 1
423249 99423249 1001 86380 86390 1
423207 99423207 1001 86380 86390 1
423988 99423988 1001 86380 86390 1
424669 99424669 1001 86380 86390 1
424809 99424809 1001 86380 86390 1
424977 99424977 1001 86380 86390 1
424346 99424346 1001 86380 86390 1
424528 99424528 1001 86380 86390 1
425483 99425483 1001 86380 86390 1
425708 99425708 1001 86380 86390 1
426300 99426300 1001 86380 86390 1
426210 99426210 1001 86380 86390 1
427292 99427292 1001 86380 86390 1
427521 99427521 1001 86380 86390 1
427190 99427190 1001 86380 86390 1
428486 99428486 1001 86380 86390 1
428438 99428438 1001 86380 86390 1
428256 99428256 1001 86380 86390 1
428282 99428282 1001 86380 86390 1
427882 99427882 1001 86380 86390 1
427868 99427868 1001 86380 86390 1
428994 99428994 1001 86380 86390 1
428974 99428974 1001 86380 86390 1
430313 99430313 1001 86380 86390 1
430106 99430106 1001 86380 86390 1
430229 99430229 1001 86380 86390 1
430357 99430357 1001 86380 86390 1
429497 99429497 1001 86380 86390 1
429308 99429308 1001 86380 86390 1
429363 99429363 1001 86380 86390 1
430758 99430758 1001 86380 86390 1
430711 99430711 1001 86380 86390 1
430649 99430649 1001 86380 86390 1
430449 99430449 1001 86380 86390 1
431766 99431766 1001 86380 86390 1
431623 99431623 1001 86380 86390 1
431203 99431203 1001 86380 86390 1
430892 99430892 1001 86380 86390 1
432454 99432454 1001 86380 86390 1
432438 99432438 1001 86380 86390 1
433323 99433323 1001 86380 86390 1
433628 99433628 1001 86380 86390 1
433002 99433002 1001 86380 86390 1
433064 99433064 1001 86380 86390 1
432744 99432744 1001 86380 86390 1
432587 99432587 1001 86380 86390 1
433953 99433953 1001 86380 86390 1
434828 99434828 1001 86380 86390 1
434829 99434829 1001 86380 86390 1
434472 99434472 1001 86380 86390 1
434543 99434543 1001 86380 86390 1
435716 99435716 1001 86380 86390 1
435637 99435637 1001 86380 86390 1
435478 99435478 1001 86380 86390 1
436705 99436705 1001 86380 86390 1
435926 99435926 1001 86380 86390 1
436138 99436138 1001 86380 86390 1
437344 99437344 1001 86380 86390 1
300095 99300095 1001 86380 86390 1
437240 99437240 1001 86380 86390 1
300047 99300047 1001 86380 86390 1
437256 99437256 1001 86380 86390 1
300647 99300647 1001 86380 86390 1
300623 99300623 1001 86380 86390 1
300431 99300431 1001 86380 86390 1
300133 99300133 1001 86380 86390 1
300229 99300229 1001 86380 86390 1
301535 99301535 1001 86380 86390 1
301161 99301161 1001 86380 86390 1
301214 99301214 1001 86380 86390 1
301306 99301306 1001 86380 86390 1
301216 99301216 1001 86380 86390 1
300985 99300985 1001 86380 86390 1
301117 99301117 1001 86380 86390 1
300970 99300970 1001 86380 86390 1
301023 99301023 1001 86380 86390 1
301567 99301567 1001 86380 86390 1
301571 99301571 1001 86380 86390 1
302331 99302331 1001 86380 86390 1
302220 99302220 1001 86380 86390 1
302371 99302371 1001 86380 86390 1
302030 99302030 1001 86380 86390 1
301808 99301808 1001 86380 86390 1
302494 99302494 1001 86380 86390 1
302527 99302527 1001 86380 86390 1
303177 99303177 1001 86380 86390 1
303186 99303186 1001 86380 86390 1
303064 99303064 1001 86380 86390 1
302989 99302989 1001 86380 86390 1
302915 99302915 1001 86380 86390 1
302812 99302812 1001 86380 86390 1
302802 99302802 1001 86380 86390 1
302958 99302958 1001 86380 86390 1
302679 99302679 1001 86380 86390 1
303289 99303289 1001 86380 86390 1
303520 99303520 1001 86380 86390 1
304185 99304185 1001 86380 86390 1
304102 99304102 1001 86380 86390 1
304542 99304542 1001 86380 86390 1
304255 99304255 1001 86380 86390 1
305455 99305455 1001 86380 86390 1
305328 99305328 1001 86380 86390 1
305421 99305421 1001 86380 86390 1
305370 99305370 1001 86380 86390 1
305384 99305384 1001 86380 86390 1
305412 99305412 1001 86380 86390 1
500002 99500002 1001 86380 86390 1
500622 99500622 1001 86380 86390 1
500692 99500692 1001 86380 86390 1
500718 99500718 1001 86380 86390 1
500572 99500572 1001 86380 86390 1
500236 99500236 1001 86380 86390 1
500256 99500256 1001 86380 86390 1
500881 99500881 1001 86380 86390 1
500964 99500964 1001 86380 86390 1
501395 99501395 1001 86380 86390 1
501283 99501283 1001 86380 86390 1
501111 99501111 1001 86380 86390 1
501216 99501216 1001 86380 86390 1
501196 99501196 1001 86380 86390 1
501043 99501043 1001 86380 86390 1
501740 99501740 1001 86380 86390 1
501729 99501729 1001 86380 86390 1
502375 99502375 1001 86380 86390 1
502078 99502078 1001 86380 86390 1
502198 99502198 1001 86380 86390 1
502062 99502062 1001 86380 86390 1
501974 99501974 1001 86380 86390 1
502524 99502524 1001 86380 86390 1
503133 99503133 1001 86380 86390 1
502986 99502986 1001 86380 86390 1
503084 99503084 1001 86380 86390 1
502748 99502748 1001 86380 86390 1
502834 99502834 1001 86380 86390 1
502760 99502760 1001 86380 86390 1
503338 99503338 1001 86380 86390 1
504067 99504067 1001 86380 86390 1
503940 99503940 1001 86380 86390 1
504045 99504045 1001 86380 86390 1
504027 99504027 1001 86380 86390 1
503726 99503726 1001 86380 86390 1
503715 99503715 1001 86380 86390 1
503667 99503667 1001 86380 86390 1
503507 99503507 1001 86380 86390 1
503586 99503586 1001 86380 86390 1
504201 99504201 1001 86380 86390 1
504558 99504558 1001 86380 86390 1
504422 99504422 1001 86380 86390 1
504514 99504514 1001 86380 86390 1
504335 99504335 1001 86380 86390 1
505127 99505127 1001 86380 86390 1
505616 99505616 1001 86380 86390 1
505643 99505643 1001 86380 86390 1
505576 99505576 1001 86380 86390 1
505451 99505451 1001 86380 86390 1
505558 99505558 1001 86380 86390 1
505231 99505231 1001 86380 86390 1
505794 99505794 1001 86380 86390 1
506564 99506564 1001 86380 86390 1
506191 99506191 1001 86380 86390 1
506710 99506710 1001 86380 86390 1
506620 99506620 1001 86380 86390 1
506635 99506635 1001 86380 86390 1
506791 99506791 1001 86380 86390 1
506681 99506681 1001 86380 86390 1
507324 99507324 1001 86380 86390 1
507223 99507223 1001 86380 86390 1
507261 99507261 1001 86380 86390 1
507179 99507179 1001 86380 86390 1
507050 99507050 1001 86380 86390 1
507172 99507172 1001 86380 86390 1
506969 99506969 1001 86380 86390 1
506806 99506806 1001 86380 86390 1
507511 99507511 1001 86380 86390 1
507435 99507435 1001 86380 86390 1
507874 99507874 1001 86380 86390 1
507999 99507999 1001 86380 86390 1
507924 99507924 1001 86380 86390 1
507725 99507725 1001 86380 86390 1
508253 99508253 1001 86380 86390 1
508424 99508424 1001 86380 86390 1
508451 99508451 1001 86380 86390 1
509003 99509003 1001 86380 86390 1
508875 99508875 1001 86380 86390 1
508849 99508849 1001 86380 86390 1
508867 99508867 1001 86380 86390 1
509186 99509186 1001 86380 86390 1
509859 99509859 1001 86380 86390 1
509744 99509744 1001 86380 86390 1
509796 99509796 1001 86380 86390 1
509492 99509492 1001 86380 86390 1
509574 99509574 1001 86380 86390 1
509694 99509694 1001 86380 86390 1
509296 99509296 1001 86380 86390 1
509300 99509300 1001 86380 86390 1
509447 99509447 1001 86380 86390 1
510001 99510001 1001 86380 86390 1
510058 99510058 1001 86380 86390 1
510060 99510060 1001 86380 86390 1
509983 99509983 1001 86380 86390 1
510575 99510575 1001 86380 86390 1
510588 99510588 1001 86380 86390 1
510583 99510583 1001 86380 86390 1
510417 99510417 1001 86380 86390 1
510521 99510521 1001 86380 86390 1
510493 99510493 1001 86380 86390 1
510265 99510265 1001 86380 86390 1
511400 99511400 1001 86380 86390 1
511466 99511466 1001 86380 86390 1
511235 99511235 1001 86380 86390 1
511265 99511265 1001 86380 86390 1
511096 99511096 1001 86380 86390 1
510969 99510969 1001 86380 86390 1
511678 99511678 1001 86380 86390 1
512071 99512071 1001 86380 86390 1
512572 99512572 1001 86380 86390 1
513027 99513027 1001 86380 86390 1
513066 99513066 1001 86380 86390 1
512907 99512907 1001 86380 86390 1
512590 99512590 1001 86380 86390 1
512751 99512751 1001 86380 86390 1
513332 99513332 1001 86380 86390 1
513259 99513259 1001 86380 86390 1
513870 99513870 1001 86380 86390 1
513927 99513927 1001 86380 86390 1
513701 99513701 1001 86380 86390 1
513793 99513793 1001 86380 86390 1
514199 99514199 1001 86380 86390 1
514216 99514216 1001 86380 86390 1
514088 99514088 1001 86380 86390 1
514178 99514178 1001 86380 86390 1
514829 99514829 1001 86380 86390 1
514776 99514776 1001 86380 86390 1
514522 99514522 1001 86380 86390 1
514293 99514293 1001 86380 86390 1
514947 99514947 1001 86380 86390 1
514937 99514937 1001 86380 86390 1
515647 99515647 1001 86380 86390 1
515530 99515530 1001 86380 86390 1
515220 99515220 1001 86380 86390 1
515110 99515110 1001 86380 86390 1
515799 99515799 1001 86380 86390 1
515821 99515821 1001 86380 86390 1
515731 99515731 1001 86380 86390 1
516484 99516484 1001 86380 86390 1
516500 99516500 1001 86380 86390 1
515985 99515985 1001 86380 86390 1
516572 99516572 1001 86380 86390 1
517185 99517185 1001 86380 86390 1
517026 99517026 1001 86380 86390 1
517094 99517094 1001 86380 86390 1
516919 99516919 1001 86380 86390 1
518155 99518155 1001 86380 86390 1
518032 99518032 1001 86380 86390 1
517763 99517763 1001 86380 86390 1
517812 99517812 1001 86380 86390 1
517618 99517618 1001 86380 86390 1
517637 99517637 1001 86380 86390 1
518186 99518186 1001 86380 86390 1
518272 99518272 1001 86380 86390 1
518261 99518261 1001 86380 86390 1
518836 99518836 1001 86380 86390 1
518961 99518961 1001 86380 86390 1
518891 99518891 1001 86380 86390 1
518944 99518944 1001 86380 86390 1
518817 99518817 1001 86380 86390 1
518747 99518747 1001 86380 86390 1
518773 99518773 1001 86380 86390 1
518385 99518385 1001 86380 86390 1
518412 99518412 1001 86380 86390 1
518572 99518572 1001 86380 86390 1
519148 99519148 1001 86380 86390 1
519569 99519569 1001 86380 86390 1
519486 99519486 1001 86380 86390 1
519363 99519363 1001 86380 86390 1
519236 99519236 1001 86380 86390 1
519969 99519969 1001 86380 86390 1
519883 99519883 1001 86380 86390 1
519887 99519887 1001 86380 86390 1
520437 99520437 1001 86380 86390 1
520246 99520246 1001 86380 86390 1
520097 99520097 1001 86380 86390 1
520157 99520157 1001 86380 86390 1
520785 99520785 1001 86380 86390 1
520762 99520762 1001 86380 86390 1
521294 99521294 1001 86380 86390 1
521076 99521076 1001 86380 86390 1
521129 99521129 1001 86380 86390 1
521194 99521194 1001 86380 86390 1
520947 99520947 1001 86380 86390 1
521038 99521038 1001 86380 86390 1
522164 99522164 1001 86380 86390 1
522156 99522156 1001 86380 86390 1
522009 99522009 1001 86380 86390 1
521934 99521934 1001 86380 86390 1
521826 99521826 1001 86380 86390 1
522319 99522319 1001 86380 86390 1
523117 99523117 1001 86380 86390 1
522957 99522957 1001 86380 86390 1
522719 99522719 1001 86380 86390 1
522890 99522890 1001 86380 86390 1
522657 99522657 1001 86380 86390 1
522623 99522623 1001 86380 86390 1
523158 99523158 1001 86380 86390 1
523231 99523231 1001 86380 86390 1
523771 99523771 1001 86380 86390 1
523594 99523594 1001 86380 86390 1
524758 99524758 1001 86380 86390 1
524455 99524455 1001 86380 86390 1
524272 99524272 1001 86380 86390 1
524156 99524156 1001 86380 86390 1
525445 99525445 1001 86380 86390 1
525386 99525386 1001 86380 86390 1
525650 99525650 1001 86380 86390 1
525627 99525627 1001 86380 86390 1
526376 99526376 1001 86380 86390 1
526398 99526398 1001 86380 86390 1
526325 99526325 1001 86380 86390 1
526063 99526063 1001 86380 86390 1
525867 99525867 1001 86380 86390 1
525921 99525921 1001 86380 86390 1
526513 99526513 1001 86380 86390 1
527008 99527008 1001 86380 86390 1
526950 99526950 1001 86380 86390 1
526748 99526748 1001 86380 86390 1
527314 99527314 1001 86380 86390 1
527411 99527411 1001 86380 86390 1
527972 99527972 1001 86380 86390 1
527876 99527876 1001 86380 86390 1
527659 99527659 1001 86380 86390 1
528213 99528213 1001 86380 86390 1
528252 99528252 1001 86380 86390 1
528519 99528519 1001 86380 86390 1
528687 99528687 1001 86380 86390 1
528524 99528524 1001 86380 86390 1
528577 99528577 1001 86380 86390 1
528400 99528400 1001 86380 86390 1
528298 99528298 1001 86380 86390 1
528967 99528967 1001 86380 86390 1
529008 99529008 1001 86380 86390 1
529727 99529727 1001 86380 86390 1
529670 99529670 1001 86380 86390 1
529530 99529530 1001 86380 86390 1
529636 99529636 1001 86380 86390 1
529546 99529546 1001 86380 86390 1
529460 99529460 1001 86380 86390 1
529918 99529918 1001 86380 86390 1
529740 99529740 1001 86380 86390 1
529826 99529826 1001 86380 86390 1
530678 99530678 1001 86380 86390 1
531339 99531339 1001 86380 86390 1
531112 99531112 1001 86380 86390 1
530960 99530960 1001 86380 86390 1
530807 99530807 1001 86380 86390 1
530938 99530938 1001 86380 86390 1
530965 99530965 1001 86380 86390 1
531459 99531459 1001 86380 86390 1
531452 99531452 1001 86380 86390 1
532042 99532042 1001 86380 86390 1
532043 99532043 1001 86380 86390 1
532148 99532148 1001 86380 86390 1
531807 99531807 1001 86380 86390 1
531805 99531805 1001 86380 86390 1
531676 99531676 1001 86380 86390 1
531759 99531759 1001 86380 86390 1
532930 99532930 1001 86380 86390 1
532701 99532701 1001 86380 86390 1
532585 99532585 1001 86380 86390 1
533158 99533158 1001 86380 86390 1
533084 99533084 1001 86380 86390 1
533046 99533046 1001 86380 86390 1
533138 99533138 1001 86380 86390 1
533050 99533050 1001 86380 86390 1
533735 99533735 1001 86380 86390 1
533725 99533725 1001 86380 86390 1
533777 99533777 1001 86380 86390 1
533598 99533598 1001 86380 86390 1
534530 99534530 1001 86380 86390 1
534655 99534655 1001 86380 86390 1
534631 99534631 1001 86380 86390 1
534427 99534427 1001 86380 86390 1
534473 99534473 1001 86380 86390 1
534463 99534463 1001 86380 86390 1
534221 99534221 1001 86380 86390 1
534727 99534727 1001 86380 86390 1
535320 99535320 1001 86380 86390 1
535389 99535389 1001 86380 86390 1
535506 99535506 1001 86380 86390 1
535175 99535175 1001 86380 86390 1
535072 99535072 1001 86380 86390 1
534893 99534893 1001 86380 86390 1
535012 99535012 1001 86380 86390 1
534935 99534935 1001 86380 86390 1
535094 99535094 1001 86380 86390 1
535664 99535664 1001 86380 86390 1
535787 99535787 1001 86380 86390 1
536389 99536389 1001 86380 86390 1
536402 99536402 1001 86380 86390 1
536493 99536493 1001 86380 86390 1
536654 99536654 1001 86380 86390 1
537888 99537888 1001 86380 86390 1
537961 99537961 1001 86380 86390 1
537983 99537983 1001 86380 86390 1
537819 99537819 1001 86380 86390 1
537636 99537636 1001 86380 86390 1
537516 99537516 1001 86380 86390 1
538077 99538077 1001 86380 86390 1
538028 99538028 1001 86380 86390 1
538141 99538141 1001 86380 86390 1
538172 99538172 1001 86380 86390 1
538539 99538539 1001 86380 86390 1
538411 99538411 1001 86380 86390 1
538300 99538300 1001 86380 86390 1
538293 99538293 1001 86380 86390 1
539566 99539566 1001 86380 86390 1
539550 99539550 1001 86380 86390 1
539381 99539381 1001 86380 86390 1
539072 99539072 1001 86380 86390 1
539140 99539140 1001 86380 86390 1
539654 99539654 1001 86380 86390 1
539682 99539682 1001 86380 86390 1
539805 99539805 1001 86380 86390 1
539962 99539962 1001 86380 86390 1
539849 99539849 1001 86380 86390 1
539881 99539881 1001 86380 86390 1
540608 99540608 1001 86380 86390 1
541141 99541141 1001 86380 86390 1
541130 99541130 1001 86380 86390 1
541227 99541227 1001 86380 86390 1
540776 99540776 1001 86380 86390 1
541994 99541994 1001 86380 86390 1
541862 99541862 1001 86380 86390 1
541709 99541709 1001 86380 86390 1
541628 99541628 1001 86380 86390 1
541590 99541590 1001 86380 86390 1
541703 99541703 1001 86380 86390 1
542880 99542880 1001 86380 86390 1
542720 99542720 1001 86380 86390 1
542487 99542487 1001 86380 86390 1
542526 99542526 1001 86380 86390 1
543007 99543007 1001 86380 86390 1
543114 99543114 1001 86380 86390 1
543428 99543428 1001 86380 86390 1
543383 99543383 1001 86380 86390 1
543156 99543156 1001 86380 86390 1
543801 99543801 1001 86380 86390 1
543854 99543854 1001 86380 86390 1
543907 99543907 1001 86380 86390 1
543897 99543897 1001 86380 86390 1
544398 99544398 1001 86380 86390 1
544452 99544452 1001 86380 86390 1
544250 99544250 1001 86380 86390 1
544248 99544248 1001 86380 86390 1
544001 99544001 1001 86380 86390 1
405662 1008 1001 69780 71217 1
527994 955 1001 52537 52836 1
400159 99400159 1001 86380 86390 1
400278 99400278 1001 86380 86390 1
400347 99400347 1001 86380 86390 1
400518 99400518 1001 86380 86390 1
400589 99400589 1001 86380 86390 1
400888 99400888 1001 86380 86390 1
401085 99401085 1001 86380 86390 1
401396 99401396 1001 86380 86390 1
401746 99401746 1001 86380 86390 1
402175 99402175 1001 86380 86390 1
402177 99402177 1001 86380 86390 1
402179 99402179 1001 86380 86390 1
402336 99402336 1001 86380 86390 1
403032 99403032 1001 86380 86390 1
404020 99404020 1001 86380 86390 1
404086 99404086 1001 86380 86390 1
404241 99404241 1001 86380 86390 1
404361 99404361 1001 86380 86390 1
404739 99404739 1001 86380 86390 1
405030 99405030 1001 86380 86390 1
405296 99405296 1001 86380 86390 1
405428 99405428 1001 86380 86390 1
406354 99406354 1001 86380 86390 1
406666 99406666 1001 86380 86390 1
406852 99406852 1001 86380 86390 1
406955 99406955 1001 86380 86390 1
407344 99407344 1001 86380 86390 1
407320 99407320 1001 86380 86390 1
408282 99408282 1001 86380 86390 1
408559 99408559 1001 86380 86390 1
408757 99408757 1001 86380 86390 1
409151 99409151 1001 86380 86390 1
409335 99409335 1001 86380 86390 1
409615 99409615 1001 86380 86390 1
409626 99409626 1001 86380 86390 1
409824 99409824 1001 86380 86390 1
409975 99409975 1001 86380 86390 1
410303 99410303 1001 86380 86390 1
410653 99410653 1001 86380 86390 1
412017 99412017 1001 86380 86390 1
412023 99412023 1001 86380 86390 1
412112 99412112 1001 86380 86390 1
412409 99412409 1001 86380 86390 1
412334 99412334 1001 86380 86390 1
413620 99413620 1001 86380 86390 1
413502 99413502 1001 86380 86390 1
413553 99413553 1001 86380 86390 1
413438 99413438 1001 86380 86390 1
413308 99413308 1001 86380 86390 1
413094 99413094 1001 86380 86390 1
412973 99412973 1001 86380 86390 1
412871 99412871 1001 86380 86390 1
414093 99414093 1001 86380 86390 1
414076 99414076 1001 86380 86390 1
414112 99414112 1001 86380 86390 1
415247 99415247 1001 86380 86390 1
415017 99415017 1001 86380 86390 1
414962 99414962 1001 86380 86390 1
414615 99414615 1001 86380 86390 1
414617 99414617 1001 86380 86390 1
414669 99414669 1001 86380 86390 1
414205 99414205 1001 86380 86390 1
414442 99414442 1001 86380 86390 1
415718 99415718 1001 86380 86390 1
416587 99416587 1001 86380 86390 1
416906 99416906 1001 86380 86390 1
416325 99416325 1001 86380 86390 1
415780 99415780 1001 86380 86390 1
416129 99416129 1001 86380 86390 1
416002 99416002 1001 86380 86390 1
416050 99416050 1001 86380 86390 1
417309 99417309 1001 86380 86390 1
417127 99417127 1001 86380 86390 1
417307 99417307 1001 86380 86390 1
417469 99417469 1001 86380 86390 1
418594 99418594 1001 86380 86390 1
418694 99418694 1001 86380 86390 1
418742 99418742 1001 86380 86390 1
418117 99418117 1001 86380 86390 1
417796 99417796 1001 86380 86390 1
418865 99418865 1001 86380 86390 1
420355 99420355 1001 86380 86390 1
420424 99420424 1001 86380 86390 1
419701 99419701 1001 86380 86390 1
419960 99419960 1001 86380 86390 1
419408 99419408 1001 86380 86390 1
419501 99419501 1001 86380 86390 1
420653 99420653 1001 86380 86390 1
420609 99420609 1001 86380 86390 1
421812 99421812 1001 86380 86390 1
421439 99421439 1001 86380 86390 1
421099 99421099 1001 86380 86390 1
421217 99421217 1001 86380 86390 1
421005 99421005 1001 86380 86390 1
421037 99421037 1001 86380 86390 1
421262 99421262 1001 86380 86390 1
422197 99422197 1001 86380 86390 1
422520 99422520 1001 86380 86390 1
422299 99422299 1001 86380 86390 1
423703 99423703 1001 86380 86390 1
423424 99423424 1001 86380 86390 1
424103 99424103 1001 86380 86390 1
424829 99424829 1001 86380 86390 1
424744 99424744 1001 86380 86390 1
424772 99424772 1001 86380 86390 1
424777 99424777 1001 86380 86390 1
424395 99424395 1001 86380 86390 1
424252 99424252 1001 86380 86390 1
425450 99425450 1001 86380 86390 1
426751 99426751 1001 86380 86390 1
426270 99426270 1001 86380 86390 1
427135 99427135 1001 86380 86390 1
428087 99428087 1001 86380 86390 1
428233 99428233 1001 86380 86390 1
428279 99428279 1001 86380 86390 1
428130 99428130 1001 86380 86390 1
428222 99428222 1001 86380 86390 1
427754 99427754 1001 86380 86390 1
427644 99427644 1001 86380 86390 1
428944 99428944 1001 86380 86390 1
430208 99430208 1001 86380 86390 1
430245 99430245 1001 86380 86390 1
430125 99430125 1001 86380 86390 1
430344 99430344 1001 86380 86390 1
430056 99430056 1001 86380 86390 1
429887 99429887 1001 86380 86390 1
430394 99430394 1001 86380 86390 1
431948 99431948 1001 86380 86390 1
431609 99431609 1001 86380 86390 1
431489 99431489 1001 86380 86390 1
431318 99431318 1001 86380 86390 1
432098 99432098 1001 86380 86390 1
432103 99432103 1001 86380 86390 1
432335 99432335 1001 86380 86390 1
433670 99433670 1001 86380 86390 1
432999 99432999 1001 86380 86390 1
433014 99433014 1001 86380 86390 1
433134 99433134 1001 86380 86390 1
433966 99433966 1001 86380 86390 1
433754 99433754 1001 86380 86390 1
435042 99435042 1001 86380 86390 1
434745 99434745 1001 86380 86390 1
434964 99434964 1001 86380 86390 1
436828 99436828 1001 86380 86390 1
436988 99436988 1001 86380 86390 1
436907 99436907 1001 86380 86390 1
436216 99436216 1001 86380 86390 1
436295 99436295 1001 86380 86390 1
436287 99436287 1001 86380 86390 1
300016 99300016 1001 86380 86390 1
437308 99437308 1001 86380 86390 1
437208 99437208 1001 86380 86390 1
300575 99300575 1001 86380 86390 1
300606 99300606 1001 86380 86390 1
300485 99300485 1001 86380 86390 1
300435 99300435 1001 86380 86390 1
300398 99300398 1001 86380 86390 1
300347 99300347 1001 86380 86390 1
300503 99300503 1001 86380 86390 1
300467 99300467 1001 86380 86390 1
300429 99300429 1001 86380 86390 1
300303 99300303 1001 86380 86390 1
300281 99300281 1001 86380 86390 1
300887 99300887 1001 86380 86390 1
300929 99300929 1001 86380 86390 1
301452 99301452 1001 86380 86390 1
301313 99301313 1001 86380 86390 1
301119 99301119 1001 86380 86390 1
301094 99301094 1001 86380 86390 1
301656 99301656 1001 86380 86390 1
301756 99301756 1001 86380 86390 1
302349 99302349 1001 86380 86390 1
302288 99302288 1001 86380 86390 1
301928 99301928 1001 86380 86390 1
301877 99301877 1001 86380 86390 1
301826 99301826 1001 86380 86390 1
301792 99301792 1001 86380 86390 1
302526 99302526 1001 86380 86390 1
302557 99302557 1001 86380 86390 1
303027 99303027 1001 86380 86390 1
303142 99303142 1001 86380 86390 1
302863 99302863 1001 86380 86390 1
302916 99302916 1001 86380 86390 1
302620 99302620 1001 86380 86390 1
303270 99303270 1001 86380 86390 1
303247 99303247 1001 86380 86390 1
303382 99303382 1001 86380 86390 1
303833 99303833 1001 86380 86390 1
303775 99303775 1001 86380 86390 1
303813 99303813 1001 86380 86390 1
303487 99303487 1001 86380 86390 1
304071 99304071 1001 86380 86390 1
304039 99304039 1001 86380 86390 1
304461 99304461 1001 86380 86390 1
304452 99304452 1001 86380 86390 1
304467 99304467 1001 86380 86390 1
304584 99304584 1001 86380 86390 1
304259 99304259 1001 86380 86390 1
304339 99304339 1001 86380 86390 1
304263 99304263 1001 86380 86390 1
305552 99305552 1001 86380 86390 1
305376 99305376 1001 86380 86390 1
305402 99305402 1001 86380 86390 1
305447 99305447 1001 86380 86390 1
500014 99500014 1001 86380 86390 1
500045 99500045 1001 86380 86390 1
500433 99500433 1001 86380 86390 1
500273 99500273 1001 86380 86390 1
500315 99500315 1001 86380 86390 1
500861 99500861 1001 86380 86390 1
501550 99501550 1001 86380 86390 1
501458 99501458 1001 86380 86390 1
501393 99501393 1001 86380 86390 1
501049 99501049 1001 86380 86390 1
501651 99501651 1001 86380 86390 1
502329 99502329 1001 86380 86390 1
502357 99502357 1001 86380 86390 1
502294 99502294 1001 86380 86390 1
502143 99502143 1001 86380 86390 1
502184 99502184 1001 86380 86390 1
502223 99502223 1001 86380 86390 1
502250 99502250 1001 86380 86390 1
502149 99502149 1001 86380 86390 1
502098 99502098 1001 86380 86390 1
501989 99501989 1001 86380 86390 1
501938 99501938 1001 86380 86390 1
502735 99502735 1001 86380 86390 1
503307 99503307 1001 86380 86390 1
503412 99503412 1001 86380 86390 1
503335 99503335 1001 86380 86390 1
503363 99503363 1001 86380 86390 1
503468 99503468 1001 86380 86390 1
503365 99503365 1001 86380 86390 1
503430 99503430 1001 86380 86390 1
503992 99503992 1001 86380 86390 1
504057 99504057 1001 86380 86390 1
503933 99503933 1001 86380 86390 1
503936 99503936 1001 86380 86390 1
504014 99504014 1001 86380 86390 1
504143 99504143 1001 86380 86390 1
504305 99504305 1001 86380 86390 1
504778 99504778 1001 86380 86390 1
504544 99504544 1001 86380 86390 1
504604 99504604 1001 86380 86390 1
504582 99504582 1001 86380 86390 1
504498 99504498 1001 86380 86390 1
504970 99504970 1001 86380 86390 1
505376 99505376 1001 86380 86390 1
505390 99505390 1001 86380 86390 1
505204 99505204 1001 86380 86390 1
505283 99505283 1001 86380 86390 1
505264 99505264 1001 86380 86390 1
505893 99505893 1001 86380 86390 1
505868 99505868 1001 86380 86390 1
506565 99506565 1001 86380 86390 1
506261 99506261 1001 86380 86390 1
506243 99506243 1001 86380 86390 1
506735 99506735 1001 86380 86390 1
506702 99506702 1001 86380 86390 1
507421 99507421 1001 86380 86390 1
507011 99507011 1001 86380 86390 1
506888 99506888 1001 86380 86390 1
506928 99506928 1001 86380 86390 1
507218 99507218 1001 86380 86390 1
507480 99507480 1001 86380 86390 1
507430 99507430 1001 86380 86390 1
508074 99508074 1001 86380 86390 1
508076 99508076 1001 86380 86390 1
507853 99507853 1001 86380 86390 1
507779 99507779 1001 86380 86390 1
508326 99508326 1001 86380 86390 1
509008 99509008 1001 86380 86390 1
508860 99508860 1001 86380 86390 1
508696 99508696 1001 86380 86390 1
509233 99509233 1001 86380 86390 1
509118 99509118 1001 86380 86390 1
509704 99509704 1001 86380 86390 1
509518 99509518 1001 86380 86390 1
509524 99509524 1001 86380 86390 1
509955 99509955 1001 86380 86390 1
510533 99510533 1001 86380 86390 1
510481 99510481 1001 86380 86390 1
510854 99510854 1001 86380 86390 1
510889 99510889 1001 86380 86390 1
511027 99511027 1001 86380 86390 1
511582 99511582 1001 86380 86390 1
511677 99511677 1001 86380 86390 1
512328 99512328 1001 86380 86390 1
512312 99512312 1001 86380 86390 1
512122 99512122 1001 86380 86390 1
511991 99511991 1001 86380 86390 1
511838 99511838 1001 86380 86390 1
511895 99511895 1001 86380 86390 1
512472 99512472 1001 86380 86390 1
513077 99513077 1001 86380 86390 1
513106 99513106 1001 86380 86390 1
512824 99512824 1001 86380 86390 1
513235 99513235 1001 86380 86390 1
513378 99513378 1001 86380 86390 1
513828 99513828 1001 86380 86390 1
513713 99513713 1001 86380 86390 1
513454 99513454 1001 86380 86390 1
513431 99513431 1001 86380 86390 1
513458 99513458 1001 86380 86390 1
513601 99513601 1001 86380 86390 1
514674 99514674 1001 86380 86390 1
514602 99514602 1001 86380 86390 1
514647 99514647 1001 86380 86390 1
514301 99514301 1001 86380 86390 1
514242 99514242 1001 86380 86390 1
514898 99514898 1001 86380 86390 1
515509 99515509 1001 86380 86390 1
515538 99515538 1001 86380 86390 1
515605 99515605 1001 86380 86390 1
515473 99515473 1001 86380 86390 1
515160 99515160 1001 86380 86390 1
515842 99515842 1001 86380 86390 1
515859 99515859 1001 86380 86390 1
516502 99516502 1001 86380 86390 1
516380 99516380 1001 86380 86390 1
516600 99516600 1001 86380 86390 1
516603 99516603 1001 86380 86390 1
516630 99516630 1001 86380 86390 1
516618 99516618 1001 86380 86390 1
517217 99517217 1001 86380 86390 1
517034 99517034 1001 86380 86390 1
517073 99517073 1001 86380 86390 1
516735 99516735 1001 86380 86390 1
517482 99517482 1001 86380 86390 1
518046 99518046 1001 86380 86390 1
518070 99518070 1001 86380 86390 1
517791 99517791 1001 86380 86390 1
517737 99517737 1001 86380 86390 1
518199 99518199 1001 86380 86390 1
518354 99518354 1001 86380 86390 1
518860 99518860 1001 86380 86390 1
518947 99518947 1001 86380 86390 1
518871 99518871 1001 86380 86390 1
518603 99518603 1001 86380 86390 1
518390 99518390 1001 86380 86390 1
519018 99519018 1001 86380 86390 1
519083 99519083 1001 86380 86390 1
519689 99519689 1001 86380 86390 1
519407 99519407 1001 86380 86390 1
519552 99519552 1001 86380 86390 1
520010 99520010 1001 86380 86390 1
519974 99519974 1001 86380 86390 1
520525 99520525 1001 86380 86390 1
520400 99520400 1001 86380 86390 1
520430 99520430 1001 86380 86390 1
520207 99520207 1001 86380 86390 1
520170 99520170 1001 86380 86390 1
520822 99520822 1001 86380 86390 1
520771 99520771 1001 86380 86390 1
520798 99520798 1001 86380 86390 1
521327 99521327 1001 86380 86390 1
521240 99521240 1001 86380 86390 1
521091 99521091 1001 86380 86390 1
521000 99521000 1001 86380 86390 1
520924 99520924 1001 86380 86390 1
520901 99520901 1001 86380 86390 1
521503 99521503 1001 86380 86390 1
521971 99521971 1001 86380 86390 1
521952 99521952 1001 86380 86390 1
521738 99521738 1001 86380 86390 1
521855 99521855 1001 86380 86390 1
521784 99521784 1001 86380 86390 1
522372 99522372 1001 86380 86390 1
522377 99522377 1001 86380 86390 1
523088 99523088 1001 86380 86390 1
522898 99522898 1001 86380 86390 1
522656 99522656 1001 86380 86390 1
522605 99522605 1001 86380 86390 1
523197 99523197 1001 86380 86390 1
523276 99523276 1001 86380 86390 1
523244 99523244 1001 86380 86390 1
523692 99523692 1001 86380 86390 1
523388 99523388 1001 86380 86390 1
523471 99523471 1001 86380 86390 1
523460 99523460 1001 86380 86390 1
524099 99524099 1001 86380 86390 1
524632 99524632 1001 86380 86390 1
524460 99524460 1001 86380 86390 1
524448 99524448 1001 86380 86390 1
524191 99524191 1001 86380 86390 1
524926 99524926 1001 86380 86390 1
524799 99524799 1001 86380 86390 1
525429 99525429 1001 86380 86390 1
525434 99525434 1001 86380 86390 1
525530 99525530 1001 86380 86390 1
525658 99525658 1001 86380 86390 1
525676 99525676 1001 86380 86390 1
525667 99525667 1001 86380 86390 1
526395 99526395 1001 86380 86390 1
526081 99526081 1001 86380 86390 1
525818 99525818 1001 86380 86390 1
525992 99525992 1001 86380 86390 1
526564 99526564 1001 86380 86390 1
526625 99526625 1001 86380 86390 1
526904 99526904 1001 86380 86390 1
526930 99526930 1001 86380 86390 1
527040 99527040 1001 86380 86390 1
526745 99526745 1001 86380 86390 1
526836 99526836 1001 86380 86390 1
526721 99526721 1001 86380 86390 1
527353 99527353 1001 86380 86390 1
527985 99527985 1001 86380 86390 1
528074 99528074 1001 86380 86390 1
527694 99527694 1001 86380 86390 1
527572 99527572 1001 86380 86390 1
527560 99527560 1001 86380 86390 1
528115 99528115 1001 86380 86390 1
528261 99528261 1001 86380 86390 1
528212 99528212 1001 86380 86390 1
528278 99528278 1001 86380 86390 1
528740 99528740 1001 86380 86390 1
528891 99528891 1001 86380 86390 1
528861 99528861 1001 86380 86390 1
528600 99528600 1001 86380 86390 1
529094 99529094 1001 86380 86390 1
529046 99529046 1001 86380 86390 1
529074 99529074 1001 86380 86390 1
529689 99529689 1001 86380 86390 1
529549 99529549 1001 86380 86390 1
529544 99529544 1001 86380 86390 1
529125 99529125 1001 86380 86390 1
529803 99529803 1001 86380 86390 1
529760 99529760 1001 86380 86390 1
530490 99530490 1001 86380 86390 1
530169 99530169 1001 86380 86390 1
530186 99530186 1001 86380 86390 1
530647 99530647 1001 86380 86390 1
531110 99531110 1001 86380 86390 1
530795 99530795 1001 86380 86390 1
530939 99530939 1001 86380 86390 1
531428 99531428 1001 86380 86390 1
531500 99531500 1001 86380 86390 1
532074 99532074 1001 86380 86390 1
532804 99532804 1001 86380 86390 1
532526 99532526 1001 86380 86390 1
533087 99533087 1001 86380 86390 1
533791 99533791 1001 86380 86390 1
533563 99533563 1001 86380 86390 1
533570 99533570 1001 86380 86390 1
533240 99533240 1001 86380 86390 1
534610 99534610 1001 86380 86390 1
534657 99534657 1001 86380 86390 1
534562 99534562 1001 86380 86390 1
534447 99534447 1001 86380 86390 1
534200 99534200 1001 86380 86390 1
534731 99534731 1001 86380 86390 1
535472 99535472 1001 86380 86390 1
535423 99535423 1001 86380 86390 1
535375 99535375 1001 86380 86390 1
535497 99535497 1001 86380 86390 1
535432 99535432 1001 86380 86390 1
536306 99536306 1001 86380 86390 1
536200 99536200 1001 86380 86390 1
536232 99536232 1001 86380 86390 1
536155 99536155 1001 86380 86390 1
535719 99535719 1001 86380 86390 1
535785 99535785 1001 86380 86390 1
536348 99536348 1001 86380 86390 1
536971 99536971 1001 86380 86390 1
536974 99536974 1001 86380 86390 1
537052 99537052 1001 86380 86390 1
537031 99537031 1001 86380 86390 1
536818 99536818 1001 86380 86390 1
536695 99536695 1001 86380 86390 1
537167 99537167 1001 86380 86390 1
537364 99537364 1001 86380 86390 1
537183 99537183 1001 86380 86390 1
537796 99537796 1001 86380 86390 1
537740 99537740 1001 86380 86390 1
537447 99537447 1001 86380 86390 1
538065 99538065 1001 86380 86390 1
538781 99538781 1001 86380 86390 1
538688 99538688 1001 86380 86390 1
538801 99538801 1001 86380 86390 1
538810 99538810 1001 86380 86390 1
538405 99538405 1001 86380 86390 1
538472 99538472 1001 86380 86390 1
538602 99538602 1001 86380 86390 1
538551 99538551 1001 86380 86390 1
538353 99538353 1001 86380 86390 1
538367 99538367 1001 86380 86390 1
538882 99538882 1001 86380 86390 1
539561 99539561 1001 86380 86390 1
539471 99539471 1001 86380 86390 1
539345 99539345 1001 86380 86390 1
539365 99539365 1001 86380 86390 1
539084 99539084 1001 86380 86390 1
539197 99539197 1001 86380 86390 1
539691 99539691 1001 86380 86390 1
540417 99540417 1001 86380 86390 1
540385 99540385 1001 86380 86390 1
540411 99540411 1001 86380 86390 1
540093 99540093 1001 86380 86390 1
540210 99540210 1001 86380 86390 1
540088 99540088 1001 86380 86390 1
539911 99539911 1001 86380 86390 1
539877 99539877 1001 86380 86390 1
539957 99539957 1001 86380 86390 1
540652 99540652 1001 86380 86390 1
540654 99540654 1001 86380 86390 1
540983 99540983 1001 86380 86390 1
540742 99540742 1001 86380 86390 1
540859 99540859 1001 86380 86390 1
540824 99540824 1001 86380 86390 1
541323 99541323 1001 86380 86390 1
541929 99541929 1001 86380 86390 1
542022 99542022 1001 86380 86390 1
541838 99541838 1001 86380 86390 1
541765 99541765 1001 86380 86390 1
541726 99541726 1001 86380 86390 1
541683 99541683 1001 86380 86390 1
542935 99542935 1001 86380 86390 1
542552 99542552 1001 86380 86390 1
542467 99542467 1001 86380 86390 1
543084 99543084 1001 86380 86390 1
543629 99543629 1001 86380 86390 1
543248 99543248 1001 86380 86390 1
543326 99543326 1001 86380 86390 1
543775 99543775 1001 86380 86390 1
544394 99544394 1001 86380 86390 1
544356 99544356 1001 86380 86390 1
544259 99544259 1001 86380 86390 1
544134 99544134 1001 86380 86390 1
544022 99544022 1001 86380 86390 1
544647 99544647 1001 86380 86390 1
544700 99544700 1001 86380 86390 1
544726 99544726 1001 86380 86390 1
413351 210 1001 63900 65697 1
400029 99400029 1001 86380 86390 1
400137 99400137 1001 86380 86390 1
400695 99400695 1001 86380 86390 1
400766 99400766 1001 86380 86390 1
402061 99402061 1001 86380 86390 1
402341 99402341 1001 86380 86390 1
402470 99402470 1001 86380 86390 1
402915 99402915 1001 86380 86390 1
403062 99403062 1001 86380 86390 1
403386 99403386 1001 86380 86390 1
404069 99404069 1001 86380 86390 1
404811 99404811 1001 86380 86390 1
405164 99405164 1001 86380 86390 1
405382 99405382 1001 86380 86390 1
405462 99405462 1001 86380 86390 1
405466 99405466 1001 86380 86390 1
406316 99406316 1001 86380 86390 1
406448 99406448 1001 86380 86390 1
406709 99406709 1001 86380 86390 1
407324 99407324 1001 86380 86390 1
408048 99408048 1001 86380 86390 1
408002 99408002 1001 86380 86390 1
408267 99408267 1001 86380 86390 1
408501 99408501 1001 86380 86390 1
408606 99408606 1001 86380 86390 1
408748 99408748 1001 86380 86390 1
409437 99409437 1001 86380 86390 1
409916 99409916 1001 86380 86390 1
409994 99409994 1001 86380 86390 1
410445 99410445 1001 86380 86390 1
410804 99410804 1001 86380 86390 1
411651 99411651 1001 86380 86390 1
412298 99412298 1001 86380 86390 1
413646 99413646 1001 86380 86390 1
412749 99412749 1001 86380 86390 1
414013 99414013 1001 86380 86390 1
413875 99413875 1001 86380 86390 1
415115 99415115 1001 86380 86390 1
414951 99414951 1001 86380 86390 1
414921 99414921 1001 86380 86390 1
414805 99414805 1001 86380 86390 1
414232 99414232 1001 86380 86390 1
414414 99414414 1001 86380 86390 1
416938 99416938 1001 86380 86390 1
416796 99416796 1001 86380 86390 1
416720 99416720 1001 86380 86390 1
415975 99415975 1001 86380 86390 1
417027 99417027 1001 86380 86390 1
417193 99417193 1001 86380 86390 1
417573 99417573 1001 86380 86390 1
418513 99418513 1001 86380 86390 1
418685 99418685 1001 86380 86390 1
418303 99418303 1001 86380 86390 1
418028 99418028 1001 86380 86390 1
417921 99417921 1001 86380 86390 1
417644 99417644 1001 86380 86390 1
417752 99417752 1001 86380 86390 1
417650 99417650 1001 86380 86390 1
419000 99419000 1001 86380 86390 1
419196 99419196 1001 86380 86390 1
420184 99420184 1001 86380 86390 1
420471 99420471 1001 86380 86390 1
420702 99420702 1001 86380 86390 1
420824 99420824 1001 86380 86390 1
421493 99421493 1001 86380 86390 1
420901 99420901 1001 86380 86390 1
421113 99421113 1001 86380 86390 1
422390 99422390 1001 86380 86390 1
422212 99422212 1001 86380 86390 1
422242 99422242 1001 86380 86390 1
423650 99423650 1001 86380 86390 1
423489 99423489 1001 86380 86390 1
423699 99423699 1001 86380 86390 1
423661 99423661 1001 86380 86390 1
423468 99423468 1001 86380 86390 1
423167 99423167 1001 86380 86390 1
423033 99423033 1001 86380 86390 1
423182 99423182 1001 86380 86390 1
423283 99423283 1001 86380 86390 1
422706 99422706 1001 86380 86390 1
423974 99423974 1001 86380 86390 1
424061 99424061 1001 86380 86390 1
423818 99423818 1001 86380 86390 1
425356 99425356 1001 86380 86390 1
424641 99424641 1001 86380 86390 1
424338 99424338 1001 86380 86390 1
424301 99424301 1001 86380 86390 1
424478 99424478 1001 86380 86390 1
425495 99425495 1001 86380 86390 1
425573 99425573 1001 86380 86390 1
426593 99426593 1001 86380 86390 1
426437 99426437 1001 86380 86390 1
428734 99428734 1001 86380 86390 1
428452 99428452 1001 86380 86390 1
428708 99428708 1001 86380 86390 1
428628 99428628 1001 86380 86390 1
428664 99428664 1001 86380 86390 1
427719 99427719 1001 86380 86390 1
429040 99429040 1001 86380 86390 1
429129 99429129 1001 86380 86390 1
428767 99428767 1001 86380 86390 1
430295 99430295 1001 86380 86390 1
430044 99430044 1001 86380 86390 1
430102 99430102 1001 86380 86390 1
430337 99430337 1001 86380 86390 1
430082 99430082 1001 86380 86390 1
429928 99429928 1001 86380 86390 1
430486 99430486 1001 86380 86390 1
430561 99430561 1001 86380 86390 1
431772 99431772 1001 86380 86390 1
431669 99431669 1001 86380 86390 1
431459 99431459 1001 86380 86390 1
431303 99431303 1001 86380 86390 1
431062 99431062 1001 86380 86390 1
431010 99431010 1001 86380 86390 1
431097 99431097 1001 86380 86390 1
431100 99431100 1001 86380 86390 1
430943 99430943 1001 86380 86390 1
432143 99432143 1001 86380 86390 1
432699 99432699 1001 86380 86390 1
433810 99433810 1001 86380 86390 1
433817 99433817 1001 86380 86390 1
434097 99434097 1001 86380 86390 1
434738 99434738 1001 86380 86390 1
434464 99434464 1001 86380 86390 1
435822 99435822 1001 86380 86390 1
435747 99435747 1001 86380 86390 1
300542 99300542 1001 86380 86390 1
300422 99300422 1001 86380 86390 1
300402 99300402 1001 86380 86390 1
300192 99300192 1001 86380 86390 1
300314 99300314 1001 86380 86390 1
300735 99300735 1001 86380 86390 1
300813 99300813 1001 86380 86390 1
300762 99300762 1001 86380 86390 1
301353 99301353 1001 86380 86390 1
301373 99301373 1001 86380 86390 1
301275 99301275 1001 86380 86390 1
300935 99300935 1001 86380 86390 1
301736 99301736 1001 86380 86390 1
301626 99301626 1001 86380 86390 1
301614 99301614 1001 86380 86390 1
302247 99302247 1001 86380 86390 1
302151 99302151 1001 86380 86390 1
301915 99301915 1001 86380 86390 1
301894 99301894 1001 86380 86390 1
302496 99302496 1001 86380 86390 1
302582 99302582 1001 86380 86390 1
302988 99302988 1001 86380 86390 1
302855 99302855 1001 86380 86390 1
302642 99302642 1001 86380 86390 1
303326 99303326 1001 86380 86390 1
303767 99303767 1001 86380 86390 1
303652 99303652 1001 86380 86390 1
303821 99303821 1001 86380 86390 1
303645 99303645 1001 86380 86390 1
303454 99303454 1001 86380 86390 1
303605 99303605 1001 86380 86390 1
304062 99304062 1001 86380 86390 1
304835 99304835 1001 86380 86390 1
304737 99304737 1001 86380 86390 1
304533 99304533 1001 86380 86390 1
304312 99304312 1001 86380 86390 1
305018 99305018 1001 86380 86390 1
305583 99305583 1001 86380 86390 1
305610 99305610 1001 86380 86390 1
305640 99305640 1001 86380 86390 1
305341 99305341 1001 86380 86390 1
305473 99305473 1001 86380 86390 1
305385 99305385 1001 86380 86390 1
305230 99305230 1001 86380 86390 1
305088 99305088 1001 86380 86390 1
500105 99500105 1001 86380 86390 1
500056 99500056 1001 86380 86390 1
500413 99500413 1001 86380 86390 1
500327 99500327 1001 86380 86390 1
500226 99500226 1001 86380 86390 1
501618 99501618 1001 86380 86390 1
501559 99501559 1001 86380 86390 1
501068 99501068 1001 86380 86390 1
501820 99501820 1001 86380 86390 1
501808 99501808 1001 86380 86390 1
501652 99501652 1001 86380 86390 1
501708 99501708 1001 86380 86390 1
502432 99502432 1001 86380 86390 1
502354 99502354 1001 86380 86390 1
502277 99502277 1001 86380 86390 1
502343 99502343 1001 86380 86390 1
502319 99502319 1001 86380 86390 1
502256 99502256 1001 86380 86390 1
502622 99502622 1001 86380 86390 1
502526 99502526 1001 86380 86390 1
502604 99502604 1001 86380 86390 1
503212 99503212 1001 86380 86390 1
503285 99503285 1001 86380 86390 1
503024 99503024 1001 86380 86390 1
502841 99502841 1001 86380 86390 1
502808 99502808 1001 86380 86390 1
503302 99503302 1001 86380 86390 1
503939 99503939 1001 86380 86390 1
503952 99503952 1001 86380 86390 1
504094 99504094 1001 86380 86390 1
503707 99503707 1001 86380 86390 1
503799 99503799 1001 86380 86390 1
503841 99503841 1001 86380 86390 1
503648 99503648 1001 86380 86390 1
503662 99503662 1001 86380 86390 1
503689 99503689 1001 86380 86390 1
504137 99504137 1001 86380 86390 1
504916 99504916 1001 86380 86390 1
504661 99504661 1001 86380 86390 1
504678 99504678 1001 86380 86390 1
504578 99504578 1001 86380 86390 1
504606 99504606 1001 86380 86390 1
504441 99504441 1001 86380 86390 1
504404 99504404 1001 86380 86390 1
505644 99505644 1001 86380 86390 1
505215 99505215 1001 86380 86390 1
505232 99505232 1001 86380 86390 1
505782 99505782 1001 86380 86390 1
506478 99506478 1001 86380 86390 1
505976 99505976 1001 86380 86390 1
506147 99506147 1001 86380 86390 1
506087 99506087 1001 86380 86390 1
506738 99506738 1001 86380 86390 1
507045 99507045 1001 86380 86390 1
507215 99507215 1001 86380 86390 1
507021 99507021 1001 86380 86390 1
507008 99507008 1001 86380 86390 1
507469 99507469 1001 86380 86390 1
508069 99508069 1001 86380 86390 1
508219 99508219 1001 86380 86390 1
507967 99507967 1001 86380 86390 1
508431 99508431 1001 86380 86390 1
509048 99509048 1001 86380 86390 1
508771 99508771 1001 86380 86390 1
508709 99508709 1001 86380 86390 1
508496 99508496 1001 86380 86390 1
508574 99508574 1001 86380 86390 1
508537 99508537 1001 86380 86390 1
509869 99509869 1001 86380 86390 1
509446 99509446 1001 86380 86390 1
509944 99509944 1001 86380 86390 1
509932 99509932 1001 86380 86390 1
510302 99510302 1001 86380 86390 1
510139 99510139 1001 86380 86390 1
510921 99510921 1001 86380 86390 1
510757 99510757 1001 86380 86390 1
511337 99511337 1001 86380 86390 1
511280 99511280 1001 86380 86390 1
510958 99510958 1001 86380 86390 1
510979 99510979 1001 86380 86390 1
512230 99512230 1001 86380 86390 1
512037 99512037 1001 86380 86390 1
512157 99512157 1001 86380 86390 1
511836 99511836 1001 86380 86390 1
511789 99511789 1001 86380 86390 1
513055 99513055 1001 86380 86390 1
513199 99513199 1001 86380 86390 1
512585 99512585 1001 86380 86390 1
513383 99513383 1001 86380 86390 1
513306 99513306 1001 86380 86390 1
513237 99513237 1001 86380 86390 1
514007 99514007 1001 86380 86390 1
513664 99513664 1001 86380 86390 1
513747 99513747 1001 86380 86390 1
513610 99513610 1001 86380 86390 1
513483 99513483 1001 86380 86390 1
514157 99514157 1001 86380 86390 1
514211 99514211 1001 86380 86390 1
514042 99514042 1001 86380 86390 1
514136 99514136 1001 86380 86390 1
514062 99514062 1001 86380 86390 1
514040 99514040 1001 86380 86390 1
514679 99514679 1001 86380 86390 1
514839 99514839 1001 86380 86390 1
514476 99514476 1001 86380 86390 1
514353 99514353 1001 86380 86390 1
514341 99514341 1001 86380 86390 1
514333 99514333 1001 86380 86390 1
514323 99514323 1001 86380 86390 1
514865 99514865 1001 86380 86390 1
515299 99515299 1001 86380 86390 1
515328 99515328 1001 86380 86390 1
515289 99515289 1001 86380 86390 1
515409 99515409 1001 86380 86390 1
515333 99515333 1001 86380 86390 1
515346 99515346 1001 86380 86390 1
515234 99515234 1001 86380 86390 1
515802 99515802 1001 86380 86390 1
515805 99515805 1001 86380 86390 1
516401 99516401 1001 86380 86390 1
516255 99516255 1001 86380 86390 1
516130 99516130 1001 86380 86390 1
516160 99516160 1001 86380 86390 1
516009 99516009 1001 86380 86390 1
515907 99515907 1001 86380 86390 1
515989 99515989 1001 86380 86390 1
516676 99516676 1001 86380 86390 1
516645 99516645 1001 86380 86390 1
517005 99517005 1001 86380 86390 1
516836 99516836 1001 86380 86390 1
516725 99516725 1001 86380 86390 1
517417 99517417 1001 86380 86390 1
518126 99518126 1001 86380 86390 1
518062 99518062 1001 86380 86390 1
517931 99517931 1001 86380 86390 1
517810 99517810 1001 86380 86390 1
518330 99518330 1001 86380 86390 1
518270 99518270 1001 86380 86390 1
518837 99518837 1001 86380 86390 1
518880 99518880 1001 86380 86390 1
518894 99518894 1001 86380 86390 1
518764 99518764 1001 86380 86390 1
518488 99518488 1001 86380 86390 1
519155 99519155 1001 86380 86390 1
519730 99519730 1001 86380 86390 1
519461 99519461 1001 86380 86390 1
519212 99519212 1001 86380 86390 1
519852 99519852 1001 86380 86390 1
519947 99519947 1001 86380 86390 1
519858 99519858 1001 86380 86390 1
520611 99520611 1001 86380 86390 1
520188 99520188 1001 86380 86390 1
520190 99520190 1001 86380 86390 1
520080 99520080 1001 86380 86390 1
520678 99520678 1001 86380 86390 1
520710 99520710 1001 86380 86390 1
521291 99521291 1001 86380 86390 1
521373 99521373 1001 86380 86390 1
521062 99521062 1001 86380 86390 1
521130 99521130 1001 86380 86390 1
520892 99520892 1001 86380 86390 1
521471 99521471 1001 86380 86390 1
521527 99521527 1001 86380 86390 1
522066 99522066 1001 86380 86390 1
521722 99521722 1001 86380 86390 1
522299 99522299 1001 86380 86390 1
523074 99523074 1001 86380 86390 1
523062 99523062 1001 86380 86390 1
523113 99523113 1001 86380 86390 1
522822 99522822 1001 86380 86390 1
522838 99522838 1001 86380 86390 1
522529 99522529 1001 86380 86390 1
523306 99523306 1001 86380 86390 1
523843 99523843 1001 86380 86390 1
523834 99523834 1001 86380 86390 1
523553 99523553 1001 86380 86390 1
523335 99523335 1001 86380 86390 1
524014 99524014 1001 86380 86390 1
524044 99524044 1001 86380 86390 1
524591 99524591 1001 86380 86390 1
524370 99524370 1001 86380 86390 1
524421 99524421 1001 86380 86390 1
525768 99525768 1001 86380 86390 1
526244 99526244 1001 86380 86390 1
526361 99526361 1001 86380 86390 1
526392 99526392 1001 86380 86390 1
526416 99526416 1001 86380 86390 1
525926 99525926 1001 86380 86390 1
525811 99525811 1001 86380 86390 1
526600 99526600 1001 86380 86390 1
527071 99527071 1001 86380 86390 1
526926 99526926 1001 86380 86390 1
526784 99526784 1001 86380 86390 1
526831 99526831 1001 86380 86390 1
527429 99527429 1001 86380 86390 1
527342 99527342 1001 86380 86390 1
527292 99527292 1001 86380 86390 1
527435 99527435 1001 86380 86390 1
527320 99527320 1001 86380 86390 1
528070 99528070 1001 86380 86390 1
527859 99527859 1001 86380 86390 1
527625 99527625 1001 86380 86390 1
527475 99527475 1001 86380 86390 1
528117 99528117 1001 86380 86390 1
528146 99528146 1001 86380 86390 1
528892 99528892 1001 86380 86390 1
528895 99528895 1001 86380 86390 1
528720 99528720 1001 86380 86390 1
528549 99528549 1001 86380 86390 1
528678 99528678 1001 86380 86390 1
528510 99528510 1001 86380 86390 1
529041 99529041 1001 86380 86390 1
529564 99529564 1001 86380 86390 1
529655 99529655 1001 86380 86390 1
529591 99529591 1001 86380 86390 1
529327 99529327 1001 86380 86390 1
529499 99529499 1001 86380 86390 1
529301 99529301 1001 86380 86390 1
529254 99529254 1001 86380 86390 1
529894 99529894 1001 86380 86390 1
530425 99530425 1001 86380 86390 1
530440 99530440 1001 86380 86390 1
530392 99530392 1001 86380 86390 1
530223 99530223 1001 86380 86390 1
530328 99530328 1001 86380 86390 1
530135 99530135 1001 86380 86390 1
531292 99531292 1001 86380 86390 1
531340 99531340 1001 86380 86390 1
531031 99531031 1001 86380 86390 1
531014 99531014 1001 86380 86390 1
530989 99530989 1001 86380 86390 1
531171 99531171 1001 86380 86390 1
532103 99532103 1001 86380 86390 1
531677 99531677 1001 86380 86390 1
531706 99531706 1001 86380 86390 1
532285 99532285 1001 86380 86390 1
532972 99532972 1001 86380 86390 1
532935 99532935 1001 86380 86390 1
533017 99533017 1001 86380 86390 1
532966 99532966 1001 86380 86390 1
532457 99532457 1001 86380 86390 1
533175 99533175 1001 86380 86390 1
533035 99533035 1001 86380 86390 1
533789 99533789 1001 86380 86390 1
533462 99533462 1001 86380 86390 1
533625 99533625 1001 86380 86390 1
533334 99533334 1001 86380 86390 1
533968 99533968 1001 86380 86390 1
534512 99534512 1001 86380 86390 1
534311 99534311 1001 86380 86390 1
534471 99534471 1001 86380 86390 1
534355 99534355 1001 86380 86390 1
534306 99534306 1001 86380 86390 1
535413 99535413 1001 86380 86390 1
535498 99535498 1001 86380 86390 1
535029 99535029 1001 86380 86390 1
535582 99535582 1001 86380 86390 1
536236 99536236 1001 86380 86390 1
536239 99536239 1001 86380 86390 1
536291 99536291 1001 86380 86390 1
536253 99536253 1001 86380 86390 1
536131 99536131 1001 86380 86390 1
536047 99536047 1001 86380 86390 1
536077 99536077 1001 86380 86390 1
535883 99535883 1001 86380 86390 1
535755 99535755 1001 86380 86390 1
535878 99535878 1001 86380 86390 1
535904 99535904 1001 86380 86390 1
535726 99535726 1001 86380 86390 1
536337 99536337 1001 86380 86390 1
536828 99536828 1001 86380 86390 1
536830 99536830 1001 86380 86390 1
536938 99536938 1001 86380 86390 1
537260 99537260 1001 86380 86390 1
537809 99537809 1001 86380 86390 1
537905 99537905 1001 86380 86390 1
537791 99537791 1001 86380 86390 1
537563 99537563 1001 86380 86390 1
538039 99538039 1001 86380 86390 1
538082 99538082 1001 86380 86390 1
538680 99538680 1001 86380 86390 1
538630 99538630 1001 86380 86390 1
538747 99538747 1001 86380 86390 1
538803 99538803 1001 86380 86390 1
538724 99538724 1001 86380 86390 1
538589 99538589 1001 86380 86390 1
538412 99538412 1001 86380 86390 1
538378 99538378 1001 86380 86390 1
539558 99539558 1001 86380 86390 1
539414 99539414 1001 86380 86390 1
539379 99539379 1001 86380 86390 1
539227 99539227 1001 86380 86390 1
539047 99539047 1001 86380 86390 1
539025 99539025 1001 86380 86390 1
539222 99539222 1001 86380 86390 1
540344 99540344 1001 86380 86390 1
540448 99540448 1001 86380 86390 1
540320 99540320 1001 86380 86390 1
540195 99540195 1001 86380 86390 1
539893 99539893 1001 86380 86390 1
540646 99540646 1001 86380 86390 1
540517 99540517 1001 86380 86390 1
540469 99540469 1001 86380 86390 1
540626 99540626 1001 86380 86390 1
540536 99540536 1001 86380 86390 1
540524 99540524 1001 86380 86390 1
540605 99540605 1001 86380 86390 1
541370 99541370 1001 86380 86390 1
541409 99541409 1001 86380 86390 1
541480 99541480 1001 86380 86390 1
542031 99542031 1001 86380 86390 1
542112 99542112 1001 86380 86390 1
541830 99541830 1001 86380 86390 1
541678 99541678 1001 86380 86390 1
542272 99542272 1001 86380 86390 1
542143 99542143 1001 86380 86390 1
542153 99542153 1001 86380 86390 1
542839 99542839 1001 86380 86390 1
542905 99542905 1001 86380 86390 1
542690 99542690 1001 86380 86390 1
542581 99542581 1001 86380 86390 1
542468 99542468 1001 86380 86390 1
542404 99542404 1001 86380 86390 1
542412 99542412 1001 86380 86390 1
542335 99542335 1001 86380 86390 1
542949 99542949 1001 86380 86390 1
543122 99543122 1001 86380 86390 1
543708 99543708 1001 86380 86390 1
543635 99543635 1001 86380 86390 1
543704 99543704 1001 86380 86390 1
543373 99543373 1001 86380 86390 1
543429 99543429 1001 86380 86390 1
543368 99543368 1001 86380 86390 1
543878 99543878 1001 86380 86390 1
544577 99544577 1001 86380 86390 1
544324 99544324 1001 86380 86390 1
544166 99544166 1001 86380 86390 1
544741 99544741 1001 86380 86390 1
544690 99544690 1001 86380 86390 1
544604 99544604 1001 86380 86390 1
434333 470 1001 32280 32817 1
400012 99400012 1001 86380 86390 1
400181 99400181 1001 86380 86390 1
400561 99400561 1001 86380 86390 1
400782 99400782 1001 86380 86390 1
400908 99400908 1001 86380 86390 1
400859 99400859 1001 86380 86390 1
401132 99401132 1001 86380 86390 1
401537 99401537 1001 86380 86390 1
401715 99401715 1001 86380 86390 1
401859 99401859 1001 86380 86390 1
402013 99402013 1001 86380 86390 1
402413 99402413 1001 86380 86390 1
402549 99402549 1001 86380 86390 1
402933 99402933 1001 86380 86390 1
403185 99403185 1001 86380 86390 1
403195 99403195 1001 86380 86390 1
403701 99403701 1001 86380 86390 1
403729 99403729 1001 86380 86390 1
404087 99404087 1001 86380 86390 1
404460 99404460 1001 86380 86390 1
404561 99404561 1001 86380 86390 1
404666 99404666 1001 86380 86390 1
405659 99405659 1001 86380 86390 1
406055 99406055 1001 86380 86390 1
406508 99406508 1001 86380 86390 1
406902 99406902 1001 86380 86390 1
406842 99406842 1001 86380 86390 1
407081 99407081 1001 86380 86390 1
407400 99407400 1001 86380 86390 1
407439 99407439 1001 86380 86390 1
407536 99407536 1001 86380 86390 1
407708 99407708 1001 86380 86390 1
407947 99407947 1001 86380 86390 1
407991 99407991 1001 86380 86390 1
408389 99408389 1001 86380 86390 1
408457 99408457 1001 86380 86390 1
408459 99408459 1001 86380 86390 1
409285 99409285 1001 86380 86390 1
409260 99409260 1001 86380 86390 1
409586 99409586 1001 86380 86390 1
409709 99409709 1001 86380 86390 1
410018 99410018 1001 86380 86390 1
410272 99410272 1001 86380 86390 1
410310 99410310 1001 86380 86390 1
410798 99410798 1001 86380 86390 1
410905 99410905 1001 86380 86390 1
411286 99411286 1001 86380 86390 1
411796 99411796 1001 86380 86390 1
411829 99411829 1001 86380 86390 1
411895 99411895 1001 86380 86390 1
412198 99412198 1001 86380 86390 1
413165 99413165 1001 86380 86390 1
412981 99412981 1001 86380 86390 1
413077 99413077 1001 86380 86390 1
413254 99413254 1001 86380 86390 1
413287 99413287 1001 86380 86390 1
412791 99412791 1001 86380 86390 1
413762 99413762 1001 86380 86390 1
413701 99413701 1001 86380 86390 1
416885 99416885 1001 86380 86390 1
416718 99416718 1001 86380 86390 1
416550 99416550 1001 86380 86390 1
416554 99416554 1001 86380 86390 1
416389 99416389 1001 86380 86390 1
416507 99416507 1001 86380 86390 1
417101 99417101 1001 86380 86390 1
417129 99417129 1001 86380 86390 1
417414 99417414 1001 86380 86390 1
418705 99418705 1001 86380 86390 1
418350 99418350 1001 86380 86390 1
418273 99418273 1001 86380 86390 1
417647 99417647 1001 86380 86390 1
419880 99419880 1001 86380 86390 1
419918 99419918 1001 86380 86390 1
419971 99419971 1001 86380 86390 1
419568 99419568 1001 86380 86390 1
420649 99420649 1001 86380 86390 1
420703 99420703 1001 86380 86390 1
422086 99422086 1001 86380 86390 1
422437 99422437 1001 86380 86390 1
422234 99422234 1001 86380 86390 1
423702 99423702 1001 86380 86390 1
423266 99423266 1001 86380 86390 1
423136 99423136 1001 86380 86390 1
422905 99422905 1001 86380 86390 1
422803 99422803 1001 86380 86390 1
422837 99422837 1001 86380 86390 1
422735 99422735 1001 86380 86390 1
422930 99422930 1001 86380 86390 1
425149 99425149 1001 86380 86390 1
425237 99425237 1001 86380 86390 1
425101 99425101 1001 86380 86390 1
424787 99424787 1001 86380 86390 1
424716 99424716 1001 86380 86390 1
424228 99424228 1001 86380 86390 1
424450 99424450 1001 86380 86390 1
425605 99425605 1001 86380 86390 1
424591 99424591 1001 86380 86390 1
426544 99426544 1001 86380 86390 1
426639 99426639 1001 86380 86390 1
426094 99426094 1001 86380 86390 1
427189 99427189 1001 86380 86390 1
428322 99428322 1001 86380 86390 1
427897 99427897 1001 86380 86390 1
427604 99427604 1001 86380 86390 1
427829 99427829 1001 86380 86390 1
427763 99427763 1001 86380 86390 1
429082 99429082 1001 86380 86390 1
430074 99430074 1001 86380 86390 1
430362 99430362 1001 86380 86390 1
430658 99430658 1001 86380 86390 1
430456 99430456 1001 86380 86390 1
431430 99431430 1001 86380 86390 1
430844 99430844 1001 86380 86390 1
431072 99431072 1001 86380 86390 1
432084 99432084 1001 86380 86390 1
432326 99432326 1001 86380 86390 1
432209 99432209 1001 86380 86390 1
432426 99432426 1001 86380 86390 1
432449 99432449 1001 86380 86390 1
433717 99433717 1001 86380 86390 1
433904 99433904 1001 86380 86390 1
433905 99433905 1001 86380 86390 1
434128 99434128 1001 86380 86390 1
434109 99434109 1001 86380 86390 1
435053 99435053 1001 86380 86390 1
435039 99435039 1001 86380 86390 1
435224 99435224 1001 86380 86390 1
435135 99435135 1001 86380 86390 1
435304 99435304 1001 86380 86390 1
435336 99435336 1001 86380 86390 1
434658 99434658 1001 86380 86390 1
434767 99434767 1001 86380 86390 1
434831 99434831 1001 86380 86390 1
434452 99434452 1001 86380 86390 1
436856 99436856 1001 86380 86390 1
437024 99437024 1001 86380 86390 1
436314 99436314 1001 86380 86390 1
436062 99436062 1001 86380 86390 1
436125 99436125 1001 86380 86390 1
437298 99437298 1001 86380 86390 1
300587 99300587 1001 86380 86390 1
300557 99300557 1001 86380 86390 1
300648 99300648 1001 86380 86390 1
300370 99300370 1001 86380 86390 1
300383 99300383 1001 86380 86390 1
300276 99300276 1001 86380 86390 1
300157 99300157 1001 86380 86390 1
300742 99300742 1001 86380 86390 1
301384 99301384 1001 86380 86390 1
301489 99301489 1001 86380 86390 1
301266 99301266 1001 86380 86390 1
300998 99300998 1001 86380 86390 1
301092 99301092 1001 86380 86390 1
300977 99300977 1001 86380 86390 1
301619 99301619 1001 86380 86390 1
302201 99302201 1001 86380 86390 1
302218 99302218 1001 86380 86390 1
302222 99302222 1001 86380 86390 1
302103 99302103 1001 86380 86390 1
302477 99302477 1001 86380 86390 1
302480 99302480 1001 86380 86390 1
303199 99303199 1001 86380 86390 1
302800 99302800 1001 86380 86390 1
302704 99302704 1001 86380 86390 1
302632 99302632 1001 86380 86390 1
302724 99302724 1001 86380 86390 1
302738 99302738 1001 86380 86390 1
303211 99303211 1001 86380 86390 1
303394 99303394 1001 86380 86390 1
303974 99303974 1001 86380 86390 1
303884 99303884 1001 86380 86390 1
303820 99303820 1001 86380 86390 1
303565 99303565 1001 86380 86390 1
304096 99304096 1001 86380 86390 1
304165 99304165 1001 86380 86390 1
304468 99304468 1001 86380 86390 1
304412 99304412 1001 86380 86390 1
305016 99305016 1001 86380 86390 1
305032 99305032 1001 86380 86390 1
305521 99305521 1001 86380 86390 1
500652 99500652 1001 86380 86390 1
500796 99500796 1001 86380 86390 1
500334 99500334 1001 86380 86390 1
500941 99500941 1001 86380 86390 1
500986 99500986 1001 86380 86390 1
501577 99501577 1001 86380 86390 1
501593 99501593 1001 86380 86390 1
501181 99501181 1001 86380 86390 1
501766 99501766 1001 86380 86390 1
501833 99501833 1001 86380 86390 1
501682 99501682 1001 86380 86390 1
502593 99502593 1001 86380 86390 1
502913 99502913 1001 86380 86390 1
502869 99502869 1001 86380 86390 1
502846 99502846 1001 86380 86390 1
502757 99502757 1001 86380 86390 1
503444 99503444 1001 86380 86390 1
503454 99503454 1001 86380 86390 1
503481 99503481 1001 86380 86390 1
503965 99503965 1001 86380 86390 1
503978 99503978 1001 86380 86390 1
503998 99503998 1001 86380 86390 1
503564 99503564 1001 86380 86390 1
504220 99504220 1001 86380 86390 1
504300 99504300 1001 86380 86390 1
504187 99504187 1001 86380 86390 1
504914 99504914 1001 86380 86390 1
504741 99504741 1001 86380 86390 1
504713 99504713 1001 86380 86390 1
504624 99504624 1001 86380 86390 1
504601 99504601 1001 86380 86390 1
504552 99504552 1001 86380 86390 1
504518 99504518 1001 86380 86390 1
504354 99504354 1001 86380 86390 1
505009 99505009 1001 86380 86390 1
505036 99505036 1001 86380 86390 1
505053 99505053 1001 86380 86390 1
505739 99505739 1001 86380 86390 1
505676 99505676 1001 86380 86390 1
505305 99505305 1001 86380 86390 1
505877 99505877 1001 86380 86390 1
505971 99505971 1001 86380 86390 1
506474 99506474 1001 86380 86390 1
506517 99506517 1001 86380 86390 1
506385 99506385 1001 86380 86390 1
506114 99506114 1001 86380 86390 1
506776 99506776 1001 86380 86390 1
507293 99507293 1001 86380 86390 1
507206 99507206 1001 86380 86390 1
507210 99507210 1001 86380 86390 1
507094 99507094 1001 86380 86390 1
507121 99507121 1001 86380 86390 1
506905 99506905 1001 86380 86390 1
506829 99506829 1001 86380 86390 1
506877 99506877 1001 86380 86390 1
507530 99507530 1001 86380 86390 1
507456 99507456 1001 86380 86390 1
508190 99508190 1001 86380 86390 1
508064 99508064 1001 86380 86390 1
507941 99507941 1001 86380 86390 1
507972 99507972 1001 86380 86390 1
507795 99507795 1001 86380 86390 1
508370 99508370 1001 86380 86390 1
508874 99508874 1001 86380 86390 1
508879 99508879 1001 86380 86390 1
509236 99509236 1001 86380 86390 1
509607 99509607 1001 86380 86390 1
509293 99509293 1001 86380 86390 1
509333 99509333 1001 86380 86390 1
509283 99509283 1001 86380 86390 1
509980 99509980 1001 86380 86390 1
509969 99509969 1001 86380 86390 1
510013 99510013 1001 86380 86390 1
510550 99510550 1001 86380 86390 1
510420 99510420 1001 86380 86390 1
510500 99510500 1001 86380 86390 1
510415 99510415 1001 86380 86390 1
510262 99510262 1001 86380 86390 1
510226 99510226 1001 86380 86390 1
510150 99510150 1001 86380 86390 1
510254 99510254 1001 86380 86390 1
510267 99510267 1001 86380 86390 1
510309 99510309 1001 86380 86390 1
510115 99510115 1001 86380 86390 1
510754 99510754 1001 86380 86390 1
511551 99511551 1001 86380 86390 1
511438 99511438 1001 86380 86390 1
510935 99510935 1001 86380 86390 1
510981 99510981 1001 86380 86390 1
511625 99511625 1001 86380 86390 1
512195 99512195 1001 86380 86390 1
512020 99512020 1001 86380 86390 1
511995 99511995 1001 86380 86390 1
512137 99512137 1001 86380 86390 1
512118 99512118 1001 86380 86390 1
512406 99512406 1001 86380 86390 1
513022 99513022 1001 86380 86390 1
512884 99512884 1001 86380 86390 1
512876 99512876 1001 86380 86390 1
512688 99512688 1001 86380 86390 1
512591 99512591 1001 86380 86390 1
513335 99513335 1001 86380 86390 1
513945 99513945 1001 86380 86390 1
513962 99513962 1001 86380 86390 1
513688 99513688 1001 86380 86390 1
513666 99513666 1001 86380 86390 1
513797 99513797 1001 86380 86390 1
513824 99513824 1001 86380 86390 1
513656 99513656 1001 86380 86390 1
513472 99513472 1001 86380 86390 1
514059 99514059 1001 86380 86390 1
514767 99514767 1001 86380 86390 1
514768 99514768 1001 86380 86390 1
514743 99514743 1001 86380 86390 1
514772 99514772 1001 86380 86390 1
514546 99514546 1001 86380 86390 1
514637 99514637 1001 86380 86390 1
514248 99514248 1001 86380 86390 1
514981 99514981 1001 86380 86390 1
515608 99515608 1001 86380 86390 1
515387 99515387 1001 86380 86390 1
515454 99515454 1001 86380 86390 1
515303 99515303 1001 86380 86390 1
515097 99515097 1001 86380 86390 1
515227 99515227 1001 86380 86390 1
515823 99515823 1001 86380 86390 1
515816 99515816 1001 86380 86390 1
515820 99515820 1001 86380 86390 1
516381 99516381 1001 86380 86390 1
516467 99516467 1001 86380 86390 1
516430 99516430 1001 86380 86390 1
516037 99516037 1001 86380 86390 1
516078 99516078 1001 86380 86390 1
516664 99516664 1001 86380 86390 1
516553 99516553 1001 86380 86390 1
516696 99516696 1001 86380 86390 1
517227 99517227 1001 86380 86390 1
517231 99517231 1001 86380 86390 1
516943 99516943 1001 86380 86390 1
517879 99517879 1001 86380 86390 1
517561 99517561 1001 86380 86390 1
518276 99518276 1001 86380 86390 1
518257 99518257 1001 86380 86390 1
518194 99518194 1001 86380 86390 1
518905 99518905 1001 86380 86390 1
518698 99518698 1001 86380 86390 1
518584 99518584 1001 86380 86390 1
518639 99518639 1001 86380 86390 1
518479 99518479 1001 86380 86390 1
518570 99518570 1001 86380 86390 1
519013 99519013 1001 86380 86390 1
519066 99519066 1001 86380 86390 1
519621 99519621 1001 86380 86390 1
519324 99519324 1001 86380 86390 1
519228 99519228 1001 86380 86390 1
519861 99519861 1001 86380 86390 1
520576 99520576 1001 86380 86390 1
520623 99520623 1001 86380 86390 1
520318 99520318 1001 86380 86390 1
520255 99520255 1001 86380 86390 1
520269 99520269 1001 86380 86390 1
520243 99520243 1001 86380 86390 1
520362 99520362 1001 86380 86390 1
520431 99520431 1001 86380 86390 1
520197 99520197 1001 86380 86390 1
520042 99520042 1001 86380 86390 1
520043 99520043 1001 86380 86390 1
520806 99520806 1001 86380 86390 1
520796 99520796 1001 86380 86390 1
520817 99520817 1001 86380 86390 1
521334 99521334 1001 86380 86390 1
521099 99521099 1001 86380 86390 1
521190 99521190 1001 86380 86390 1
521245 99521245 1001 86380 86390 1
521643 99521643 1001 86380 86390 1
522152 99522152 1001 86380 86390 1
522012 99522012 1001 86380 86390 1
521940 99521940 1001 86380 86390 1
521915 99521915 1001 86380 86390 1
522007 99522007 1001 86380 86390 1
521879 99521879 1001 86380 86390 1
521789 99521789 1001 86380 86390 1
521772 99521772 1001 86380 86390 1
522339 99522339 1001 86380 86390 1
522733 99522733 1001 86380 86390 1
522667 99522667 1001 86380 86390 1
522572 99522572 1001 86380 86390 1
523185 99523185 1001 86380 86390 1
523571 99523571 1001 86380 86390 1
523701 99523701 1001 86380 86390 1
523702 99523702 1001 86380 86390 1
523564 99523564 1001 86380 86390 1
523695 99523695 1001 86380 86390 1
523697 99523697 1001 86380 86390 1
523484 99523484 1001 86380 86390 1
523446 99523446 1001 86380 86390 1
524628 99524628 1001 86380 86390 1
524410 99524410 1001 86380 86390 1
524377 99524377 1001 86380 86390 1
524268 99524268 1001 86380 86390 1
524312 99524312 1001 86380 86390 1
524338 99524338 1001 86380 86390 1
524897 99524897 1001 86380 86390 1
524878 99524878 1001 86380 86390 1
524969 99524969 1001 86380 86390 1
524905 99524905 1001 86380 86390 1
524854 99524854 1001 86380 86390 1
525436 99525436 1001 86380 86390 1
525558 99525558 1001 86380 86390 1
525197 99525197 1001 86380 86390 1
525277 99525277 1001 86380 86390 1
525188 99525188 1001 86380 86390 1
525001 99525001 1001 86380 86390 1
525737 99525737 1001 86380 86390 1
525794 99525794 1001 86380 86390 1
525769 99525769 1001 86380 86390 1
525643 99525643 1001 86380 86390 1
525709 99525709 1001 86380 86390 1
526261 99526261 1001 86380 86390 1
526289 99526289 1001 86380 86390 1
526266 99526266 1001 86380 86390 1
526185 99526185 1001 86380 86390 1
526216 99526216 1001 86380 86390 1
525905 99525905 1001 86380 86390 1
525970 99525970 1001 86380 86390 1
527095 99527095 1001 86380 86390 1
527150 99527150 1001 86380 86390 1
527241 99527241 1001 86380 86390 1
527004 99527004 1001 86380 86390 1
526858 99526858 1001 86380 86390 1
526768 99526768 1001 86380 86390 1
526692 99526692 1001 86380 86390 1
527388 99527388 1001 86380 86390 1
527302 99527302 1001 86380 86390 1
528011 99528011 1001 86380 86390 1
527648 99527648 1001 86380 86390 1
527549 99527549 1001 86380 86390 1
527485 99527485 1001 86380 86390 1
527607 99527607 1001 86380 86390 1
528272 99528272 1001 86380 86390 1
528171 99528171 1001 86380 86390 1
528262 99528262 1001 86380 86390 1
528819 99528819 1001 86380 86390 1
528514 99528514 1001 86380 86390 1
528388 99528388 1001 86380 86390 1
528351 99528351 1001 86380 86390 1
528434 99528434 1001 86380 86390 1
528292 99528292 1001 86380 86390 1
528921 99528921 1001 86380 86390 1
529677 99529677 1001 86380 86390 1
529464 99529464 1001 86380 86390 1
529456 99529456 1001 86380 86390 1
529159 99529159 1001 86380 86390 1
529116 99529116 1001 86380 86390 1
530354 99530354 1001 86380 86390 1
530243 99530243 1001 86380 86390 1
530308 99530308 1001 86380 86390 1
530117 99530117 1001 86380 86390 1
530118 99530118 1001 86380 86390 1
530667 99530667 1001 86380 86390 1
530726 99530726 1001 86380 86390 1
530610 99530610 1001 86380 86390 1
531032 99531032 1001 86380 86390 1
531068 99531068 1001 86380 86390 1
531158 99531158 1001 86380 86390 1
530869 99530869 1001 86380 86390 1
530768 99530768 1001 86380 86390 1
531584 99531584 1001 86380 86390 1
531644 99531644 1001 86380 86390 1
532339 99532339 1001 86380 86390 1
532279 99532279 1001 86380 86390 1
532856 99532856 1001 86380 86390 1
532683 99532683 1001 86380 86390 1
532452 99532452 1001 86380 86390 1
532547 99532547 1001 86380 86390 1
532588 99532588 1001 86380 86390 1
533227 99533227 1001 86380 86390 1
533078 99533078 1001 86380 86390 1
533677 99533677 1001 86380 86390 1
533680 99533680 1001 86380 86390 1
533798 99533798 1001 86380 86390 1
533479 99533479 1001 86380 86390 1
533649 99533649 1001 86380 86390 1
533343 99533343 1001 86380 86390 1
534555 99534555 1001 86380 86390 1
534457 99534457 1001 86380 86390 1
535388 99535388 1001 86380 86390 1
535314 99535314 1001 86380 86390 1
535378 99535378 1001 86380 86390 1
535430 99535430 1001 86380 86390 1
535255 99535255 1001 86380 86390 1
535113 99535113 1001 86380 86390 1
535232 99535232 1001 86380 86390 1
534896 99534896 1001 86380 86390 1
535616 99535616 1001 86380 86390 1
535713 99535713 1001 86380 86390 1
535519 99535519 1001 86380 86390 1
536312 99536312 1001 86380 86390 1
536320 99536320 1001 86380 86390 1
536283 99536283 1001 86380 86390 1
535965 99535965 1001 86380 86390 1
535956 99535956 1001 86380 86390 1
537039 99537039 1001 86380 86390 1
536933 99536933 1001 86380 86390 1
536869 99536869 1001 86380 86390 1
536685 99536685 1001 86380 86390 1
536728 99536728 1001 86380 86390 1
536708 99536708 1001 86380 86390 1
537366 99537366 1001 86380 86390 1
537228 99537228 1001 86380 86390 1
537244 99537244 1001 86380 86390 1
537941 99537941 1001 86380 86390 1
537814 99537814 1001 86380 86390 1
537618 99537618 1001 86380 86390 1
537377 99537377 1001 86380 86390 1
538041 99538041 1001 86380 86390 1
538057 99538057 1001 86380 86390 1
538173 99538173 1001 86380 86390 1
538675 99538675 1001 86380 86390 1
538595 99538595 1001 86380 86390 1
538286 99538286 1001 86380 86390 1
538341 99538341 1001 86380 86390 1
538357 99538357 1001 86380 86390 1
538306 99538306 1001 86380 86390 1
538843 99538843 1001 86380 86390 1
538952 99538952 1001 86380 86390 1
539515 99539515 1001 86380 86390 1
539467 99539467 1001 86380 86390 1
539468 99539468 1001 86380 86390 1
539509 99539509 1001 86380 86390 1
539384 99539384 1001 86380 86390 1
539419 99539419 1001 86380 86390 1
539113 99539113 1001 86380 86390 1
539088 99539088 1001 86380 86390 1
539166 99539166 1001 86380 86390 1
539694 99539694 1001 86380 86390 1
540384 99540384 1001 86380 86390 1
540173 99540173 1001 86380 86390 1
540240 99540240 1001 86380 86390 1
540572 99540572 1001 86380 86390 1
541018 99541018 1001 86380 86390 1
541449 99541449 1001 86380 86390 1
541925 99541925 1001 86380 86390 1
541805 99541805 1001 86380 86390 1
541631 99541631 1001 86380 86390 1
541635 99541635 1001 86380 86390 1
541535 99541535 1001 86380 86390 1
542209 99542209 1001 86380 86390 1
542376 99542376 1001 86380 86390 1
542327 99542327 1001 86380 86390 1
543696 99543696 1001 86380 86390 1
543678 99543678 1001 86380 86390 1
543454 99543454 1001 86380 86390 1
543484 99543484 1001 86380 86390 1
543886 99543886 1001 86380 86390 1
543851 99543851 1001 86380 86390 1
543776 99543776 1001 86380 86390 1
544370 99544370 1001 86380 86390 1
544135 99544135 1001 86380 86390 1
544073 99544073 1001 86380 86390 1
544027 99544027 1001 86380 86390 1
544701 99544701 1001 86380 86390 1
505918 744 1001 56086 56385 1
542490 994 1001 27957 28256 1
400613 99400613 1001 86380 86390 1
401286 99401286 1001 86380 86390 1
401425 99401425 1001 86380 86390 1
401571 99401571 1001 86380 86390 1
401769 99401769 1001 86380 86390 1
401866 99401866 1001 86380 86390 1
402012 99402012 1001 86380 86390 1
402092 99402092 1001 86380 86390 1
402233 99402233 1001 86380 86390 1
402590 99402590 1001 86380 86390 1
403121 99403121 1001 86380 86390 1
403457 99403457 1001 86380 86390 1
403860 99403860 1001 86380 86390 1
403923 99403923 1001 86380 86390 1
404472 99404472 1001 86380 86390 1
404533 99404533 1001 86380 86390 1
404595 99404595 1001 86380 86390 1
404776 99404776 1001 86380 86390 1
404900 99404900 1001 86380 86390 1
405692 99405692 1001 86380 86390 1
405826 99405826 1001 86380 86390 1
405940 99405940 1001 86380 86390 1
405999 99405999 1001 86380 86390 1
406064 99406064 1001 86380 86390 1
406161 99406161 1001 86380 86390 1
406492 99406492 1001 86380 86390 1
406433 99406433 1001 86380 86390 1
406946 99406946 1001 86380 86390 1
407326 99407326 1001 86380 86390 1
407612 99407612 1001 86380 86390 1
407972 99407972 1001 86380 86390 1
407957 99407957 1001 86380 86390 1
408075 99408075 1001 86380 86390 1
408287 99408287 1001 86380 86390 1
408579 99408579 1001 86380 86390 1
408762 99408762 1001 86380 86390 1
408799 99408799 1001 86380 86390 1
408849 99408849 1001 86380 86390 1
409045 99409045 1001 86380 86390 1
409055 99409055 1001 86380 86390 1
409121 99409121 1001 86380 86390 1
409438 99409438 1001 86380 86390 1
409470 99409470 1001 86380 86390 1
409952 99409952 1001 86380 86390 1
410421 99410421 1001 86380 86390 1
410427 99410427 1001 86380 86390 1
410769 99410769 1001 86380 86390 1
410835 99410835 1001 86380 86390 1
411139 99411139 1001 86380 86390 1
411291 99411291 1001 86380 86390 1
411870 99411870 1001 86380 86390 1
412977 99412977 1001 86380 86390 1
413113 99413113 1001 86380 86390 1
412779 99412779 1001 86380 86390 1
413831 99413831 1001 86380 86390 1
414099 99414099 1001 86380 86390 1
413798 99413798 1001 86380 86390 1
415196 99415196 1001 86380 86390 1
414300 99414300 1001 86380 86390 1
414394 99414394 1001 86380 86390 1
415405 99415405 1001 86380 86390 1
415333 99415333 1001 86380 86390 1
416732 99416732 1001 86380 86390 1
416758 99416758 1001 86380 86390 1
416555 99416555 1001 86380 86390 1
416054 99416054 1001 86380 86390 1
415889 99415889 1001 86380 86390 1
417094 99417094 1001 86380 86390 1
417303 99417303 1001 86380 86390 1
417396 99417396 1001 86380 86390 1
417112 99417112 1001 86380 86390 1
417563 99417563 1001 86380 86390 1
418532 99418532 1001 86380 86390 1
418499 99418499 1001 86380 86390 1
418943 99418943 1001 86380 86390 1
419625 99419625 1001 86380 86390 1
419308 99419308 1001 86380 86390 1
419457 99419457 1001 86380 86390 1
420543 99420543 1001 86380 86390 1
422007 99422007 1001 86380 86390 1
421969 99421969 1001 86380 86390 1
421291 99421291 1001 86380 86390 1
421083 99421083 1001 86380 86390 1
421008 99421008 1001 86380 86390 1
422451 99422451 1001 86380 86390 1
422498 99422498 1001 86380 86390 1
423190 99423190 1001 86380 86390 1
425321 99425321 1001 86380 86390 1
425161 99425161 1001 86380 86390 1
424999 99424999 1001 86380 86390 1
424315 99424315 1001 86380 86390 1
424232 99424232 1001 86380 86390 1
426002 99426002 1001 86380 86390 1
426181 99426181 1001 86380 86390 1
427425 99427425 1001 86380 86390 1
427523 99427523 1001 86380 86390 1
428592 99428592 1001 86380 86390 1
427738 99427738 1001 86380 86390 1
427672 99427672 1001 86380 86390 1
428922 99428922 1001 86380 86390 1
429911 99429911 1001 86380 86390 1
429458 99429458 1001 86380 86390 1
430521 99430521 1001 86380 86390 1
431719 99431719 1001 86380 86390 1
431508 99431508 1001 86380 86390 1
433721 99433721 1001 86380 86390 1
433395 99433395 1001 86380 86390 1
433492 99433492 1001 86380 86390 1
433201 99433201 1001 86380 86390 1
433147 99433147 1001 86380 86390 1
432938 99432938 1001 86380 86390 1
432772 99432772 1001 86380 86390 1
432849 99432849 1001 86380 86390 1
432762 99432762 1001 86380 86390 1
432714 99432714 1001 86380 86390 1
435434 99435434 1001 86380 86390 1
435203 99435203 1001 86380 86390 1
434708 99434708 1001 86380 86390 1
434950 99434950 1001 86380 86390 1
434963 99434963 1001 86380 86390 1
434510 99434510 1001 86380 86390 1
434219 99434219 1001 86380 86390 1
434496 99434496 1001 86380 86390 1
435680 99435680 1001 86380 86390 1
435536 99435536 1001 86380 86390 1
437077 99437077 1001 86380 86390 1
436493 99436493 1001 86380 86390 1
436386 99436386 1001 86380 86390 1
436288 99436288 1001 86380 86390 1
436072 99436072 1001 86380 86390 1
435955 99435955 1001 86380 86390 1
300004 99300004 1001 86380 86390 1
437188 99437188 1001 86380 86390 1
300020 99300020 1001 86380 86390 1
300608 99300608 1001 86380 86390 1
300419 99300419 1001 86380 86390 1
300371 99300371 1001 86380 86390 1
300156 99300156 1001 86380 86390 1
301315 99301315 1001 86380 86390 1
301342 99301342 1001 86380 86390 1
301192 99301192 1001 86380 86390 1
301007 99301007 1001 86380 86390 1
301098 99301098 1001 86380 86390 1
301047 99301047 1001 86380 86390 1
302192 99302192 1001 86380 86390 1
302152 99302152 1001 86380 86390 1
301920 99301920 1001 86380 86390 1
301794 99301794 1001 86380 86390 1
302485 99302485 1001 86380 86390 1
303140 99303140 1001 86380 86390 1
302938 99302938 1001 86380 86390 1
302867 99302867 1001 86380 86390 1
303264 99303264 1001 86380 86390 1
303408 99303408 1001 86380 86390 1
303842 99303842 1001 86380 86390 1
303724 99303724 1001 86380 86390 1
303676 99303676 1001 86380 86390 1
303798 99303798 1001 86380 86390 1
303799 99303799 1001 86380 86390 1
303504 99303504 1001 86380 86390 1
303536 99303536 1001 86380 86390 1
303462 99303462 1001 86380 86390 1
304734 99304734 1001 86380 86390 1
304529 99304529 1001 86380 86390 1
304571 99304571 1001 86380 86390 1
304547 99304547 1001 86380 86390 1
304357 99304357 1001 86380 86390 1
304425 99304425 1001 86380 86390 1
304878 99304878 1001 86380 86390 1
305313 99305313 1001 86380 86390 1
305101 99305101 1001 86380 86390 1
500179 99500179 1001 86380 86390 1
500065 99500065 1001 86380 86390 1
500147 99500147 1001 86380 86390 1
500135 99500135 1001 86380 86390 1
500151 99500151 1001 86380 86390 1
305693 99305693 1001 86380 86390 1
500779 99500779 1001 86380 86390 1
500467 99500467 1001 86380 86390 1
500405 99500405 1001 86380 86390 1
500516 99500516 1001 86380 86390 1
500224 99500224 1001 86380 86390 1
500202 99500202 1001 86380 86390 1
500829 99500829 1001 86380 86390 1
500951 99500951 1001 86380 86390 1
501252 99501252 1001 86380 86390 1
501417 99501417 1001 86380 86390 1
501212 99501212 1001 86380 86390 1
501741 99501741 1001 86380 86390 1
501801 99501801 1001 86380 86390 1
502411 99502411 1001 86380 86390 1
502172 99502172 1001 86380 86390 1
501976 99501976 1001 86380 86390 1
501889 99501889 1001 86380 86390 1
502488 99502488 1001 86380 86390 1
502589 99502589 1001 86380 86390 1
502578 99502578 1001 86380 86390 1
503171 99503171 1001 86380 86390 1
503253 99503253 1001 86380 86390 1
502918 99502918 1001 86380 86390 1
503065 99503065 1001 86380 86390 1
502754 99502754 1001 86380 86390 1
503452 99503452 1001 86380 86390 1
504056 99504056 1001 86380 86390 1
504008 99504008 1001 86380 86390 1
504098 99504098 1001 86380 86390 1
503731 99503731 1001 86380 86390 1
503825 99503825 1001 86380 86390 1
503572 99503572 1001 86380 86390 1
504222 99504222 1001 86380 86390 1
504862 99504862 1001 86380 86390 1
504716 99504716 1001 86380 86390 1
504444 99504444 1001 86380 86390 1
505086 99505086 1001 86380 86390 1
505050 99505050 1001 86380 86390 1
505000 99505000 1001 86380 86390 1
505596 99505596 1001 86380 86390 1
505478 99505478 1001 86380 86390 1
505494 99505494 1001 86380 86390 1
505394 99505394 1001 86380 86390 1
505345 99505345 1001 86380 86390 1
505225 99505225 1001 86380 86390 1
505806 99505806 1001 86380 86390 1
505952 99505952 1001 86380 86390 1
506546 99506546 1001 86380 86390 1
506289 99506289 1001 86380 86390 1
506318 99506318 1001 86380 86390 1
506344 99506344 1001 86380 86390 1
506322 99506322 1001 86380 86390 1
506042 99506042 1001 86380 86390 1
506081 99506081 1001 86380 86390 1
505992 99505992 1001 86380 86390 1
506025 99506025 1001 86380 86390 1
506759 99506759 1001 86380 86390 1
507306 99507306 1001 86380 86390 1
507358 99507358 1001 86380 86390 1
507236 99507236 1001 86380 86390 1
507275 99507275 1001 86380 86390 1
507063 99507063 1001 86380 86390 1
507574 99507574 1001 86380 86390 1
507532 99507532 1001 86380 86390 1
507534 99507534 1001 86380 86390 1
507457 99507457 1001 86380 86390 1
508211 99508211 1001 86380 86390 1
508215 99508215 1001 86380 86390 1
508117 99508117 1001 86380 86390 1
507957 99507957 1001 86380 86390 1
507959 99507959 1001 86380 86390 1
508040 99508040 1001 86380 86390 1
507796 99507796 1001 86380 86390 1
508432 99508432 1001 86380 86390 1
508437 99508437 1001 86380 86390 1
509047 99509047 1001 86380 86390 1
508912 99508912 1001 86380 86390 1
508677 99508677 1001 86380 86390 1
508794 99508794 1001 86380 86390 1
508673 99508673 1001 86380 86390 1
508548 99508548 1001 86380 86390 1
508626 99508626 1001 86380 86390 1
508510 99508510 1001 86380 86390 1
508582 99508582 1001 86380 86390 1
508647 99508647 1001 86380 86390 1
509243 99509243 1001 86380 86390 1
509651 99509651 1001 86380 86390 1
509443 99509443 1001 86380 86390 1
509919 99509919 1001 86380 86390 1
510075 99510075 1001 86380 86390 1
510410 99510410 1001 86380 86390 1
510202 99510202 1001 86380 86390 1
511476 99511476 1001 86380 86390 1
511440 99511440 1001 86380 86390 1
511208 99511208 1001 86380 86390 1
511289 99511289 1001 86380 86390 1
511239 99511239 1001 86380 86390 1
510944 99510944 1001 86380 86390 1
510945 99510945 1001 86380 86390 1
510953 99510953 1001 86380 86390 1
511682 99511682 1001 86380 86390 1
511594 99511594 1001 86380 86390 1
511568 99511568 1001 86380 86390 1
511700 99511700 1001 86380 86390 1
511637 99511637 1001 86380 86390 1
512351 99512351 1001 86380 86390 1
511829 99511829 1001 86380 86390 1
511805 99511805 1001 86380 86390 1
511872 99511872 1001 86380 86390 1
512435 99512435 1001 86380 86390 1
512449 99512449 1001 86380 86390 1
513141 99513141 1001 86380 86390 1
513008 99513008 1001 86380 86390 1
512963 99512963 1001 86380 86390 1
512865 99512865 1001 86380 86390 1
512601 99512601 1001 86380 86390 1
512783 99512783 1001 86380 86390 1
513243 99513243 1001 86380 86390 1
513891 99513891 1001 86380 86390 1
513836 99513836 1001 86380 86390 1
513874 99513874 1001 86380 86390 1
513718 99513718 1001 86380 86390 1
513579 99513579 1001 86380 86390 1
513481 99513481 1001 86380 86390 1
514830 99514830 1001 86380 86390 1
514837 99514837 1001 86380 86390 1
514803 99514803 1001 86380 86390 1
514490 99514490 1001 86380 86390 1
514348 99514348 1001 86380 86390 1
514861 99514861 1001 86380 86390 1
514874 99514874 1001 86380 86390 1
514889 99514889 1001 86380 86390 1
515427 99515427 1001 86380 86390 1
515373 99515373 1001 86380 86390 1
515065 99515065 1001 86380 86390 1
515188 99515188 1001 86380 86390 1
515165 99515165 1001 86380 86390 1
515840 99515840 1001 86380 86390 1
515880 99515880 1001 86380 86390 1
516478 99516478 1001 86380 86390 1
516136 99516136 1001 86380 86390 1
516167 99516167 1001 86380 86390 1
516172 99516172 1001 86380 86390 1
516212 99516212 1001 86380 86390 1
515983 99515983 1001 86380 86390 1
515908 99515908 1001 86380 86390 1
515935 99515935 1001 86380 86390 1
515896 99515896 1001 86380 86390 1
516094 99516094 1001 86380 86390 1
516546 99516546 1001 86380 86390 1
516654 99516654 1001 86380 86390 1
517305 99517305 1001 86380 86390 1
517065 99517065 1001 86380 86390 1
516942 99516942 1001 86380 86390 1
517074 99517074 1001 86380 86390 1
516944 99516944 1001 86380 86390 1
516876 99516876 1001 86380 86390 1
516841 99516841 1001 86380 86390 1
517997 99517997 1001 86380 86390 1
517998 99517998 1001 86380 86390 1
518115 99518115 1001 86380 86390 1
518137 99518137 1001 86380 86390 1
517918 99517918 1001 86380 86390 1
517856 99517856 1001 86380 86390 1
517691 99517691 1001 86380 86390 1
518293 99518293 1001 86380 86390 1
518913 99518913 1001 86380 86390 1
518921 99518921 1001 86380 86390 1
518589 99518589 1001 86380 86390 1
518715 99518715 1001 86380 86390 1
518369 99518369 1001 86380 86390 1
518452 99518452 1001 86380 86390 1
518416 99518416 1001 86380 86390 1
519022 99519022 1001 86380 86390 1
519190 99519190 1001 86380 86390 1
519340 99519340 1001 86380 86390 1
520640 99520640 1001 86380 86390 1
520303 99520303 1001 86380 86390 1
520769 99520769 1001 86380 86390 1
520658 99520658 1001 86380 86390 1
520675 99520675 1001 86380 86390 1
521423 99521423 1001 86380 86390 1
521210 99521210 1001 86380 86390 1
521151 99521151 1001 86380 86390 1
521180 99521180 1001 86380 86390 1
520858 99520858 1001 86380 86390 1
520969 99520969 1001 86380 86390 1
521543 99521543 1001 86380 86390 1
521522 99521522 1001 86380 86390 1
522287 99522287 1001 86380 86390 1
522083 99522083 1001 86380 86390 1
521890 99521890 1001 86380 86390 1
521866 99521866 1001 86380 86390 1
521781 99521781 1001 86380 86390 1
521693 99521693 1001 86380 86390 1
521748 99521748 1001 86380 86390 1
522386 99522386 1001 86380 86390 1
522323 99522323 1001 86380 86390 1
522456 99522456 1001 86380 86390 1
523085 99523085 1001 86380 86390 1
522920 99522920 1001 86380 86390 1
522988 99522988 1001 86380 86390 1
522850 99522850 1001 86380 86390 1
522855 99522855 1001 86380 86390 1
522537 99522537 1001 86380 86390 1
522679 99522679 1001 86380 86390 1
523310 99523310 1001 86380 86390 1
523143 99523143 1001 86380 86390 1
523783 99523783 1001 86380 86390 1
524033 99524033 1001 86380 86390 1
524059 99524059 1001 86380 86390 1
524653 99524653 1001 86380 86390 1
524500 99524500 1001 86380 86390 1
524391 99524391 1001 86380 86390 1
524195 99524195 1001 86380 86390 1
524170 99524170 1001 86380 86390 1
524849 99524849 1001 86380 86390 1
525452 99525452 1001 86380 86390 1
525589 99525589 1001 86380 86390 1
525479 99525479 1001 86380 86390 1
526421 99526421 1001 86380 86390 1
526257 99526257 1001 86380 86390 1
526348 99526348 1001 86380 86390 1
526076 99526076 1001 86380 86390 1
526132 99526132 1001 86380 86390 1
526020 99526020 1001 86380 86390 1
525840 99525840 1001 86380 86390 1
525862 99525862 1001 86380 86390 1
526529 99526529 1001 86380 86390 1
526440 99526440 1001 86380 86390 1
527110 99527110 1001 86380 86390 1
527118 99527118 1001 86380 86390 1
527245 99527245 1001 86380 86390 1
526881 99526881 1001 86380 86390 1
526948 99526948 1001 86380 86390 1
527454 99527454 1001 86380 86390 1
527262 99527262 1001 86380 86390 1
527327 99527327 1001 86380 86390 1
527998 99527998 1001 86380 86390 1
527895 99527895 1001 86380 86390 1
527885 99527885 1001 86380 86390 1
527980 99527980 1001 86380 86390 1
527727 99527727 1001 86380 86390 1
527546 99527546 1001 86380 86390 1
527601 99527601 1001 86380 86390 1
527530 99527530 1001 86380 86390 1
528750 99528750 1001 86380 86390 1
528714 99528714 1001 86380 86390 1
528624 99528624 1001 86380 86390 1
528522 99528522 1001 86380 86390 1
528322 99528322 1001 86380 86390 1
528405 99528405 1001 86380 86390 1
528985 99528985 1001 86380 86390 1
529594 99529594 1001 86380 86390 1
529335 99529335 1001 86380 86390 1
529236 99529236 1001 86380 86390 1
529248 99529248 1001 86380 86390 1
530347 99530347 1001 86380 86390 1
530028 99530028 1001 86380 86390 1
530005 99530005 1001 86380 86390 1
530593 99530593 1001 86380 86390 1
531240 99531240 1001 86380 86390 1
531096 99531096 1001 86380 86390 1
531098 99531098 1001 86380 86390 1
531156 99531156 1001 86380 86390 1
531054 99531054 1001 86380 86390 1
531107 99531107 1001 86380 86390 1
531545 99531545 1001 86380 86390 1
531483 99531483 1001 86380 86390 1
531484 99531484 1001 86380 86390 1
531487 99531487 1001 86380 86390 1
532107 99532107 1001 86380 86390 1
531829 99531829 1001 86380 86390 1
531764 99531764 1001 86380 86390 1
532319 99532319 1001 86380 86390 1
532259 99532259 1001 86380 86390 1
532403 99532403 1001 86380 86390 1
532829 99532829 1001 86380 86390 1
532971 99532971 1001 86380 86390 1
532894 99532894 1001 86380 86390 1
532763 99532763 1001 86380 86390 1
532815 99532815 1001 86380 86390 1
532688 99532688 1001 86380 86390 1
532717 99532717 1001 86380 86390 1
532609 99532609 1001 86380 86390 1
532484 99532484 1001 86380 86390 1
533099 99533099 1001 86380 86390 1
533784 99533784 1001 86380 86390 1
533532 99533532 1001 86380 86390 1
533408 99533408 1001 86380 86390 1
533331 99533331 1001 86380 86390 1
533243 99533243 1001 86380 86390 1
533901 99533901 1001 86380 86390 1
534507 99534507 1001 86380 86390 1
534676 99534676 1001 86380 86390 1
534433 99534433 1001 86380 86390 1
534294 99534294 1001 86380 86390 1
534209 99534209 1001 86380 86390 1
534204 99534204 1001 86380 86390 1
534088 99534088 1001 86380 86390 1
534826 99534826 1001 86380 86390 1
534839 99534839 1001 86380 86390 1
535360 99535360 1001 86380 86390 1
535304 99535304 1001 86380 86390 1
535279 99535279 1001 86380 86390 1
535099 99535099 1001 86380 86390 1
535143 99535143 1001 86380 86390 1
535061 99535061 1001 86380 86390 1
534934 99534934 1001 86380 86390 1
535698 99535698 1001 86380 86390 1
535557 99535557 1001 86380 86390 1
535596 99535596 1001 86380 86390 1
536300 99536300 1001 86380 86390 1
536192 99536192 1001 86380 86390 1
535948 99535948 1001 86380 86390 1
535832 99535832 1001 86380 86390 1
535765 99535765 1001 86380 86390 1
536866 99536866 1001 86380 86390 1
536741 99536741 1001 86380 86390 1
536547 99536547 1001 86380 86390 1
536667 99536667 1001 86380 86390 1
537236 99537236 1001 86380 86390 1
537870 99537870 1001 86380 86390 1
537672 99537672 1001 86380 86390 1
537738 99537738 1001 86380 86390 1
537751 99537751 1001 86380 86390 1
537701 99537701 1001 86380 86390 1
537453 99537453 1001 86380 86390 1
537573 99537573 1001 86380 86390 1
537548 99537548 1001 86380 86390 1
538037 99538037 1001 86380 86390 1
538152 99538152 1001 86380 86390 1
538166 99538166 1001 86380 86390 1
538676 99538676 1001 86380 86390 1
538762 99538762 1001 86380 86390 1
538565 99538565 1001 86380 86390 1
538208 99538208 1001 86380 86390 1
538237 99538237 1001 86380 86390 1
538936 99538936 1001 86380 86390 1
539513 99539513 1001 86380 86390 1
539584 99539584 1001 86380 86390 1
539229 99539229 1001 86380 86390 1
539420 99539420 1001 86380 86390 1
539039 99539039 1001 86380 86390 1
539824 99539824 1001 86380 86390 1
539662 99539662 1001 86380 86390 1
540327 99540327 1001 86380 86390 1
540373 99540373 1001 86380 86390 1
540257 99540257 1001 86380 86390 1
540040 99540040 1001 86380 86390 1
539932 99539932 1001 86380 86390 1
540647 99540647 1001 86380 86390 1
540666 99540666 1001 86380 86390 1
541270 99541270 1001 86380 86390 1
541279 99541279 1001 86380 86390 1
541135 99541135 1001 86380 86390 1
541124 99541124 1001 86380 86390 1
541088 99541088 1001 86380 86390 1
541065 99541065 1001 86380 86390 1
540975 99540975 1001 86380 86390 1
540819 99540819 1001 86380 86390 1
540851 99540851 1001 86380 86390 1
541381 99541381 1001 86380 86390 1
541383 99541383 1001 86380 86390 1
541422 99541422 1001 86380 86390 1
541438 99541438 1001 86380 86390 1
541442 99541442 1001 86380 86390 1
541826 99541826 1001 86380 86390 1
541557 99541557 1001 86380 86390 1
542181 99542181 1001 86380 86390 1
542863 99542863 1001 86380 86390 1
542562 99542562 1001 86380 86390 1
542580 99542580 1001 86380 86390 1
542658 99542658 1001 86380 86390 1
542363 99542363 1001 86380 86390 1
542494 99542494 1001 86380 86390 1
543593 99543593 1001 86380 86390 1
543492 99543492 1001 86380 86390 1
543422 99543422 1001 86380 86390 1
543279 99543279 1001 86380 86390 1
543794 99543794 1001 86380 86390 1
544420 99544420 1001 86380 86390 1
544540 99544540 1001 86380 86390 1
544492 99544492 1001 86380 86390 1
544544 99544544 1001 86380 86390 1
544341 99544341 1001 86380 86390 1
544318 99544318 1001 86380 86390 1
544331 99544331 1001 86380 86390 1
544323 99544323 1001 86380 86390 1
544234 99544234 1001 86380 86390 1
544004 99544004 1001 86380 86390 1
544005 99544005 1001 86380 86390 1
544615 99544615 1001 86380 86390 1
419037 678 1001 23820 27777 1
400000 99400000 1001 86380 86390 1
400225 99400225 1001 86380 86390 1
400670 99400670 1001 86380 86390 1
400869 99400869 1001 86380 86390 1
400842 99400842 1001 86380 86390 1
401257 99401257 1001 86380 86390 1
401195 99401195 1001 86380 86390 1
401821 99401821 1001 86380 86390 1
402492 99402492 1001 86380 86390 1
402501 99402501 1001 86380 86390 1
403085 99403085 1001 86380 86390 1
403175 99403175 1001 86380 86390 1
403400 99403400 1001 86380 86390 1
404003 99404003 1001 86380 86390 1
404831 99404831 1001 86380 86390 1
404899 99404899 1001 86380 86390 1
405393 99405393 1001 86380 86390 1
405471 99405471 1001 86380 86390 1
405578 99405578 1001 86380 86390 1
405500 99405500 1001 86380 86390 1
405599 99405599 1001 86380 86390 1
405718 99405718 1001 86380 86390 1
405783 99405783 1001 86380 86390 1
405956 99405956 1001 86380 86390 1
405901 99405901 1001 86380 86390 1
405994 99405994 1001 86380 86390 1
406081 99406081 1001 86380 86390 1
406184 99406184 1001 86380 86390 1
406573 99406573 1001 86380 86390 1
406720 99406720 1001 86380 86390 1
406783 99406783 1001 86380 86390 1
406895 99406895 1001 86380 86390 1
406948 99406948 1001 86380 86390 1
407768 99407768 1001 86380 86390 1
408297 99408297 1001 86380 86390 1
408723 99408723 1001 86380 86390 1
408984 99408984 1001 86380 86390 1
409243 99409243 1001 86380 86390 1
409579 99409579 1001 86380 86390 1
409686 99409686 1001 86380 86390 1
409670 99409670 1001 86380 86390 1
409950 99409950 1001 86380 86390 1
410319 99410319 1001 86380 86390 1
411471 99411471 1001 86380 86390 1
411565 99411565 1001 86380 86390 1
411799 99411799 1001 86380 86390 1
411856 99411856 1001 86380 86390 1
411928 99411928 1001 86380 86390 1
413353 99413353 1001 86380 86390 1
412954 99412954 1001 86380 86390 1
413069 99413069 1001 86380 86390 1
413886 99413886 1001 86380 86390 1
413908 99413908 1001 86380 86390 1
414989 99414989 1001 86380 86390 1
414637 99414637 1001 86380 86390 1
414754 99414754 1001 86380 86390 1
415323 99415323 1001 86380 86390 1
416355 99416355 1001 86380 86390 1
415970 99415970 1001 86380 86390 1
417584 99417584 1001 86380 86390 1
418734 99418734 1001 86380 86390 1
418459 99418459 1001 86380 86390 1
418709 99418709 1001 86380 86390 1
418202 99418202 1001 86380 86390 1
418321 99418321 1001 86380 86390 1
417820 99417820 1001 86380 86390 1
417663 99417663 1001 86380 86390 1
417615 99417615 1001 86380 86390 1
417781 99417781 1001 86380 86390 1
419147 99419147 1001 86380 86390 1
420211 99420211 1001 86380 86390 1
420300 99420300 1001 86380 86390 1
419259 99419259 1001 86380 86390 1
421848 99421848 1001 86380 86390 1
421478 99421478 1001 86380 86390 1
421048 99421048 1001 86380 86390 1
422304 99422304 1001 86380 86390 1
423098 99423098 1001 86380 86390 1
422780 99422780 1001 86380 86390 1
422643 99422643 1001 86380 86390 1
422792 99422792 1001 86380 86390 1
424072 99424072 1001 86380 86390 1
423876 99423876 1001 86380 86390 1
423879 99423879 1001 86380 86390 1
424711 99424711 1001 86380 86390 1
424910 99424910 1001 86380 86390 1
424401 99424401 1001 86380 86390 1
424304 99424304 1001 86380 86390 1
426888 99426888 1001 86380 86390 1
426518 99426518 1001 86380 86390 1
426646 99426646 1001 86380 86390 1
425915 99425915 1001 86380 86390 1
426085 99426085 1001 86380 86390 1
427388 99427388 1001 86380 86390 1
427505 99427505 1001 86380 86390 1
428506 99428506 1001 86380 86390 1
428218 99428218 1001 86380 86390 1
427963 99427963 1001 86380 86390 1
427826 99427826 1001 86380 86390 1
428759 99428759 1001 86380 86390 1
429157 99429157 1001 86380 86390 1
429059 99429059 1001 86380 86390 1
430006 99430006 1001 86380 86390 1
429804 99429804 1001 86380 86390 1
429859 99429859 1001 86380 86390 1
429891 99429891 1001 86380 86390 1
429923 99429923 1001 86380 86390 1
429612 99429612 1001 86380 86390 1
429390 99429390 1001 86380 86390 1
430634 99430634 1001 86380 86390 1
432047 99432047 1001 86380 86390 1
431904 99431904 1001 86380 86390 1
431559 99431559 1001 86380 86390 1
431332 99431332 1001 86380 86390 1
431632 99431632 1001 86380 86390 1
431300 99431300 1001 86380 86390 1
431145 99431145 1001 86380 86390 1
430875 99430875 1001 86380 86390 1
431051 99431051 1001 86380 86390 1
432363 99432363 1001 86380 86390 1
433620 99433620 1001 86380 86390 1
433621 99433621 1001 86380 86390 1
433190 99433190 1001 86380 86390 1
433306 99433306 1001 86380 86390 1
432846 99432846 1001 86380 86390 1
433748 99433748 1001 86380 86390 1
434890 99434890 1001 86380 86390 1
434450 99434450 1001 86380 86390 1
434319 99434319 1001 86380 86390 1
435504 99435504 1001 86380 86390 1
436854 99436854 1001 86380 86390 1
436213 99436213 1001 86380 86390 1
436043 99436043 1001 86380 86390 1
435909 99435909 1001 86380 86390 1
300042 99300042 1001 86380 86390 1
300087 99300087 1001 86380 86390 1
300078 99300078 1001 86380 86390 1
300450 99300450 1001 86380 86390 1
300272 99300272 1001 86380 86390 1
300779 99300779 1001 86380 86390 1
300744 99300744 1001 86380 86390 1
301534 99301534 1001 86380 86390 1
301150 99301150 1001 86380 86390 1
301645 99301645 1001 86380 86390 1
301687 99301687 1001 86380 86390 1
301558 99301558 1001 86380 86390 1
302221 99302221 1001 86380 86390 1
302550 99302550 1001 86380 86390 1
302580 99302580 1001 86380 86390 1
302822 99302822 1001 86380 86390 1
302883 99302883 1001 86380 86390 1
303238 99303238 1001 86380 86390 1
303997 99303997 1001 86380 86390 1
303919 99303919 1001 86380 86390 1
303909 99303909 1001 86380 86390 1
303426 99303426 1001 86380 86390 1
303467 99303467 1001 86380 86390 1
304129 99304129 1001 86380 86390 1
304722 99304722 1001 86380 86390 1
304788 99304788 1001 86380 86390 1
304281 99304281 1001 86380 86390 1
304411 99304411 1001 86380 86390 1
304911 99304911 1001 86380 86390 1
305545 99305545 1001 86380 86390 1
305657 99305657 1001 86380 86390 1
305502 99305502 1001 86380 86390 1
305326 99305326 1001 86380 86390 1
305334 99305334 1001 86380 86390 1
305347 99305347 1001 86380 86390 1
305696 99305696 1001 86380 86390 1
500086 99500086 1001 86380 86390 1
500735 99500735 1001 86380 86390 1
500487 99500487 1001 86380 86390 1
500343 99500343 1001 86380 86390 1
500371 99500371 1001 86380 86390 1
500901 99500901 1001 86380 86390 1
500924 99500924 1001 86380 86390 1
501492 99501492 1001 86380 86390 1
501386 99501386 1001 86380 86390 1
501069 99501069 1001 86380 86390 1
501773 99501773 1001 86380 86390 1
501711 99501711 1001 86380 86390 1
501737 99501737 1001 86380 86390 1
501920 99501920 1001 86380 86390 1
503104 99503104 1001 86380 86390 1
503105 99503105 1001 86380 86390 1
503086 99503086 1001 86380 86390 1
503042 99503042 1001 86380 86390 1
502813 99502813 1001 86380 86390 1
502872 99502872 1001 86380 86390 1
503466 99503466 1001 86380 86390 1
503311 99503311 1001 86380 86390 1
503874 99503874 1001 86380 86390 1
503761 99503761 1001 86380 86390 1
503776 99503776 1001 86380 86390 1
503907 99503907 1001 86380 86390 1
504131 99504131 1001 86380 86390 1
504160 99504160 1001 86380 86390 1
504317 99504317 1001 86380 86390 1
504792 99504792 1001 86380 86390 1
504849 99504849 1001 86380 86390 1
504930 99504930 1001 86380 86390 1
504559 99504559 1001 86380 86390 1
504537 99504537 1001 86380 86390 1
504577 99504577 1001 86380 86390 1
504681 99504681 1001 86380 86390 1
504630 99504630 1001 86380 86390 1
504608 99504608 1001 86380 86390 1
504513 99504513 1001 86380 86390 1
505093 99505093 1001 86380 86390 1
505621 99505621 1001 86380 86390 1
505386 99505386 1001 86380 86390 1
505445 99505445 1001 86380 86390 1
505809 99505809 1001 86380 86390 1
505867 99505867 1001 86380 86390 1
505960 99505960 1001 86380 86390 1
506290 99506290 1001 86380 86390 1
506312 99506312 1001 86380 86390 1
506666 99506666 1001 86380 86390 1
507347 99507347 1001 86380 86390 1
507239 99507239 1001 86380 86390 1
506803 99506803 1001 86380 86390 1
506897 99506897 1001 86380 86390 1
506836 99506836 1001 86380 86390 1
506915 99506915 1001 86380 86390 1
507562 99507562 1001 86380 86390 1
507529 99507529 1001 86380 86390 1
507543 99507543 1001 86380 86390 1
508160 99508160 1001 86380 86390 1
508238 99508238 1001 86380 86390 1
508118 99508118 1001 86380 86390 1
507989 99507989 1001 86380 86390 1
508311 99508311 1001 86380 86390 1
508891 99508891 1001 86380 86390 1
509035 99509035 1001 86380 86390 1
508714 99508714 1001 86380 86390 1
508676 99508676 1001 86380 86390 1
508767 99508767 1001 86380 86390 1
508780 99508780 1001 86380 86390 1
508848 99508848 1001 86380 86390 1
509205 99509205 1001 86380 86390 1
509183 99509183 1001 86380 86390 1
509211 99509211 1001 86380 86390 1
509793 99509793 1001 86380 86390 1
509676 99509676 1001 86380 86390 1
509363 99509363 1001 86380 86390 1
510004 99510004 1001 86380 86390 1
510704 99510704 1001 86380 86390 1
510662 99510662 1001 86380 86390 1
510515 99510515 1001 86380 86390 1
510237 99510237 1001 86380 86390 1
510308 99510308 1001 86380 86390 1
510820 99510820 1001 86380 86390 1
510823 99510823 1001 86380 86390 1
511464 99511464 1001 86380 86390 1
511402 99511402 1001 86380 86390 1
511532 99511532 1001 86380 86390 1
511536 99511536 1001 86380 86390 1
510957 99510957 1001 86380 86390 1
511052 99511052 1001 86380 86390 1
511734 99511734 1001 86380 86390 1
511635 99511635 1001 86380 86390 1
511687 99511687 1001 86380 86390 1
512204 99512204 1001 86380 86390 1
512243 99512243 1001 86380 86390 1
512096 99512096 1001 86380 86390 1
512154 99512154 1001 86380 86390 1
512172 99512172 1001 86380 86390 1
511942 99511942 1001 86380 86390 1
511781 99511781 1001 86380 86390 1
512415 99512415 1001 86380 86390 1
512571 99512571 1001 86380 86390 1
512498 99512498 1001 86380 86390 1
513144 99513144 1001 86380 86390 1
512950 99512950 1001 86380 86390 1
512913 99512913 1001 86380 86390 1
512815 99512815 1001 86380 86390 1
513328 99513328 1001 86380 86390 1
513972 99513972 1001 86380 86390 1
513857 99513857 1001 86380 86390 1
514112 99514112 1001 86380 86390 1
514190 99514190 1001 86380 86390 1
514774 99514774 1001 86380 86390 1
514548 99514548 1001 86380 86390 1
514600 99514600 1001 86380 86390 1
514337 99514337 1001 86380 86390 1
514907 99514907 1001 86380 86390 1
515025 99515025 1001 86380 86390 1
515002 99515002 1001 86380 86390 1
514992 99514992 1001 86380 86390 1
514956 99514956 1001 86380 86390 1
515681 99515681 1001 86380 86390 1
515405 99515405 1001 86380 86390 1
515386 99515386 1001 86380 86390 1
515096 99515096 1001 86380 86390 1
515691 99515691 1001 86380 86390 1
516342 99516342 1001 86380 86390 1
516226 99516226 1001 86380 86390 1
516140 99516140 1001 86380 86390 1
516064 99516064 1001 86380 86390 1
516564 99516564 1001 86380 86390 1
516555 99516555 1001 86380 86390 1
517304 99517304 1001 86380 86390 1
517151 99517151 1001 86380 86390 1
517270 99517270 1001 86380 86390 1
517008 99517008 1001 86380 86390 1
517126 99517126 1001 86380 86390 1
517012 99517012 1001 86380 86390 1
516823 99516823 1001 86380 86390 1
517386 99517386 1001 86380 86390 1
517337 99517337 1001 86380 86390 1
518361 99518361 1001 86380 86390 1
518672 99518672 1001 86380 86390 1
518755 99518755 1001 86380 86390 1
518371 99518371 1001 86380 86390 1
518489 99518489 1001 86380 86390 1
518399 99518399 1001 86380 86390 1
519169 99519169 1001 86380 86390 1
519123 99519123 1001 86380 86390 1
519034 99519034 1001 86380 86390 1
519653 99519653 1001 86380 86390 1
519749 99519749 1001 86380 86390 1
519546 99519546 1001 86380 86390 1
519482 99519482 1001 86380 86390 1
519300 99519300 1001 86380 86390 1
519308 99519308 1001 86380 86390 1
519953 99519953 1001 86380 86390 1
519935 99519935 1001 86380 86390 1
520527 99520527 1001 86380 86390 1
520464 99520464 1001 86380 86390 1
520478 99520478 1001 86380 86390 1
520300 99520300 1001 86380 86390 1
520407 99520407 1001 86380 86390 1
520023 99520023 1001 86380 86390 1
520038 99520038 1001 86380 86390 1
520185 99520185 1001 86380 86390 1
520225 99520225 1001 86380 86390 1
520783 99520783 1001 86380 86390 1
520747 99520747 1001 86380 86390 1
521275 99521275 1001 86380 86390 1
521081 99521081 1001 86380 86390 1
521228 99521228 1001 86380 86390 1
521531 99521531 1001 86380 86390 1
521609 99521609 1001 86380 86390 1
521495 99521495 1001 86380 86390 1
521565 99521565 1001 86380 86390 1
521923 99521923 1001 86380 86390 1
522069 99522069 1001 86380 86390 1
521790 99521790 1001 86380 86390 1
522338 99522338 1001 86380 86390 1
522996 99522996 1001 86380 86390 1
522971 99522971 1001 86380 86390 1
522984 99522984 1001 86380 86390 1
522823 99522823 1001 86380 86390 1
522734 99522734 1001 86380 86390 1
522747 99522747 1001 86380 86390 1
522763 99522763 1001 86380 86390 1
522815 99522815 1001 86380 86390 1
522754 99522754 1001 86380 86390 1
522549 99522549 1001 86380 86390 1
522502 99522502 1001 86380 86390 1
523154 99523154 1001 86380 86390 1
523273 99523273 1001 86380 86390 1
523262 99523262 1001 86380 86390 1
523135 99523135 1001 86380 86390 1
523599 99523599 1001 86380 86390 1
523696 99523696 1001 86380 86390 1
523366 99523366 1001 86380 86390 1
523329 99523329 1001 86380 86390 1
523459 99523459 1001 86380 86390 1
524103 99524103 1001 86380 86390 1
524706 99524706 1001 86380 86390 1
524739 99524739 1001 86380 86390 1
524723 99524723 1001 86380 86390 1
524699 99524699 1001 86380 86390 1
524396 99524396 1001 86380 86390 1
524491 99524491 1001 86380 86390 1
524457 99524457 1001 86380 86390 1
524408 99524408 1001 86380 86390 1
524856 99524856 1001 86380 86390 1
525442 99525442 1001 86380 86390 1
525521 99525521 1001 86380 86390 1
525498 99525498 1001 86380 86390 1
525529 99525529 1001 86380 86390 1
525282 99525282 1001 86380 86390 1
525295 99525295 1001 86380 86390 1
525043 99525043 1001 86380 86390 1
525103 99525103 1001 86380 86390 1
526245 99526245 1001 86380 86390 1
526286 99526286 1001 86380 86390 1
526341 99526341 1001 86380 86390 1
526267 99526267 1001 86380 86390 1
526067 99526067 1001 86380 86390 1
525857 99525857 1001 86380 86390 1
525981 99525981 1001 86380 86390 1
526459 99526459 1001 86380 86390 1
526628 99526628 1001 86380 86390 1
526447 99526447 1001 86380 86390 1
526849 99526849 1001 86380 86390 1
528052 99528052 1001 86380 86390 1
528018 99528018 1001 86380 86390 1
527714 99527714 1001 86380 86390 1
527814 99527814 1001 86380 86390 1
527569 99527569 1001 86380 86390 1
527505 99527505 1001 86380 86390 1
528240 99528240 1001 86380 86390 1
528190 99528190 1001 86380 86390 1
528196 99528196 1001 86380 86390 1
528147 99528147 1001 86380 86390 1
528900 99528900 1001 86380 86390 1
528710 99528710 1001 86380 86390 1
528896 99528896 1001 86380 86390 1
528925 99528925 1001 86380 86390 1
528938 99528938 1001 86380 86390 1
528927 99528927 1001 86380 86390 1
529519 99529519 1001 86380 86390 1
529138 99529138 1001 86380 86390 1
529165 99529165 1001 86380 86390 1
529273 99529273 1001 86380 86390 1
529883 99529883 1001 86380 86390 1
529834 99529834 1001 86380 86390 1
530536 99530536 1001 86380 86390 1
530397 99530397 1001 86380 86390 1
530335 99530335 1001 86380 86390 1
530247 99530247 1001 86380 86390 1
529997 99529997 1001 86380 86390 1
530064 99530064 1001 86380 86390 1
530669 99530669 1001 86380 86390 1
530705 99530705 1001 86380 86390 1
531208 99531208 1001 86380 86390 1
531097 99531097 1001 86380 86390 1
530971 99530971 1001 86380 86390 1
530793 99530793 1001 86380 86390 1
531520 99531520 1001 86380 86390 1
531434 99531434 1001 86380 86390 1
531474 99531474 1001 86380 86390 1
531450 99531450 1001 86380 86390 1
531465 99531465 1001 86380 86390 1
532170 99532170 1001 86380 86390 1
531845 99531845 1001 86380 86390 1
531956 99531956 1001 86380 86390 1
531702 99531702 1001 86380 86390 1
532398 99532398 1001 86380 86390 1
532321 99532321 1001 86380 86390 1
532386 99532386 1001 86380 86390 1
532233 99532233 1001 86380 86390 1
532356 99532356 1001 86380 86390 1
532511 99532511 1001 86380 86390 1
532615 99532615 1001 86380 86390 1
533171 99533171 1001 86380 86390 1
533208 99533208 1001 86380 86390 1
533666 99533666 1001 86380 86390 1
533812 99533812 1001 86380 86390 1
533835 99533835 1001 86380 86390 1
533366 99533366 1001 86380 86390 1
533358 99533358 1001 86380 86390 1
533256 99533256 1001 86380 86390 1
533913 99533913 1001 86380 86390 1
534398 99534398 1001 86380 86390 1
534249 99534249 1001 86380 86390 1
534111 99534111 1001 86380 86390 1
534074 99534074 1001 86380 86390 1
534733 99534733 1001 86380 86390 1
535368 99535368 1001 86380 86390 1
535336 99535336 1001 86380 86390 1
535341 99535341 1001 86380 86390 1
535227 99535227 1001 86380 86390 1
535170 99535170 1001 86380 86390 1
535198 99535198 1001 86380 86390 1
534973 99534973 1001 86380 86390 1
534908 99534908 1001 86380 86390 1
535043 99535043 1001 86380 86390 1
535677 99535677 1001 86380 86390 1
535564 99535564 1001 86380 86390 1
535553 99535553 1001 86380 86390 1
535683 99535683 1001 86380 86390 1
535518 99535518 1001 86380 86390 1
536204 99536204 1001 86380 86390 1
536021 99536021 1001 86380 86390 1
535860 99535860 1001 86380 86390 1
535749 99535749 1001 86380 86390 1
535775 99535775 1001 86380 86390 1
536484 99536484 1001 86380 86390 1
536975 99536975 1001 86380 86390 1
536880 99536880 1001 86380 86390 1
536751 99536751 1001 86380 86390 1
536921 99536921 1001 86380 86390 1
537955 99537955 1001 86380 86390 1
537866 99537866 1001 86380 86390 1
537677 99537677 1001 86380 86390 1
537549 99537549 1001 86380 86390 1
537485 99537485 1001 86380 86390 1
537511 99537511 1001 86380 86390 1
537454 99537454 1001 86380 86390 1
537999 99537999 1001 86380 86390 1
538802 99538802 1001 86380 86390 1
538646 99538646 1001 86380 86390 1
538401 99538401 1001 86380 86390 1
538354 99538354 1001 86380 86390 1
538200 99538200 1001 86380 86390 1
539523 99539523 1001 86380 86390 1
539416 99539416 1001 86380 86390 1
539394 99539394 1001 86380 86390 1
539209 99539209 1001 86380 86390 1
539789 99539789 1001 86380 86390 1
540170 99540170 1001 86380 86390 1
540207 99540207 1001 86380 86390 1
539884 99539884 1001 86380 86390 1
539888 99539888 1001 86380 86390 1
539928 99539928 1001 86380 86390 1
540522 99540522 1001 86380 86390 1
541175 99541175 1001 86380 86390 1
541032 99541032 1001 86380 86390 1
541320 99541320 1001 86380 86390 1
541990 99541990 1001 86380 86390 1
542011 99542011 1001 86380 86390 1
542050 99542050 1001 86380 86390 1
542041 99542041 1001 86380 86390 1
541902 99541902 1001 86380 86390 1
541851 99541851 1001 86380 86390 1
541602 99541602 1001 86380 86390 1
541526 99541526 1001 86380 86390 1
541503 99541503 1001 86380 86390 1
542228 99542228 1001 86380 86390 1
542281 99542281 1001 86380 86390 1
542838 99542838 1001 86380 86390 1
542728 99542728 1001 86380 86390 1
542665 99542665 1001 86380 86390 1
542707 99542707 1001 86380 86390 1
542671 99542671 1001 86380 86390 1
542955 99542955 1001 86380 86390 1
543019 99543019 1001 86380 86390 1
543522 99543522 1001 86380 86390 1
543169 99543169 1001 86380 86390 1
543223 99543223 1001 86380 86390 1
543174 99543174 1001 86380 86390 1
543820 99543820 1001 86380 86390 1
543861 99543861 1001 86380 86390 1
543823 99543823 1001 86380 86390 1
543826 99543826 1001 86380 86390 1
544210 99544210 1001 86380 86390 1
544359 99544359 1001 86380 86390 1
544235 99544235 1001 86380 86390 1
544035 99544035 1001 86380 86390 1
544040 99544040 1001 86380 86390 1
544645 99544645 1001 86380 86390 1
404077 236 1001 40680 41157 1
416844 630 1001 8400 11277 1
415201 1192 1001 57120 80637 1
400033 99400033 1001 86380 86390 1
400230 99400230 1001 86380 86390 1
400414 99400414 1001 86380 86390 1
400495 99400495 1001 86380 86390 1
400657 99400657 1001 86380 86390 1
400772 99400772 1001 86380 86390 1
401355 99401355 1001 86380 86390 1
401642 99401642 1001 86380 86390 1
402686 99402686 1001 86380 86390 1
402734 99402734 1001 86380 86390 1
403050 99403050 1001 86380 86390 1
403154 99403154 1001 86380 86390 1
403574 99403574 1001 86380 86390 1
403667 99403667 1001 86380 86390 1
403854 99403854 1001 86380 86390 1
404001 99404001 1001 86380 86390 1
403942 99403942 1001 86380 86390 1
404489 99404489 1001 86380 86390 1
404697 99404697 1001 86380 86390 1
404951 99404951 1001 86380 86390 1
405077 99405077 1001 86380 86390 1
405162 99405162 1001 86380 86390 1
405384 99405384 1001 86380 86390 1
405876 99405876 1001 86380 86390 1
407014 99407014 1001 86380 86390 1
406841 99406841 1001 86380 86390 1
407027 99407027 1001 86380 86390 1
407853 99407853 1001 86380 86390 1
408094 99408094 1001 86380 86390 1
408102 99408102 1001 86380 86390 1
408472 99408472 1001 86380 86390 1
408997 99408997 1001 86380 86390 1
409083 99409083 1001 86380 86390 1
409353 99409353 1001 86380 86390 1
409503 99409503 1001 86380 86390 1
409780 99409780 1001 86380 86390 1
410455 99410455 1001 86380 86390 1
410844 99410844 1001 86380 86390 1
411066 99411066 1001 86380 86390 1
411045 99411045 1001 86380 86390 1
411191 99411191 1001 86380 86390 1
411230 99411230 1001 86380 86390 1
411394 99411394 1001 86380 86390 1
411442 99411442 1001 86380 86390 1
411426 99411426 1001 86380 86390 1
412079 99412079 1001 86380 86390 1
412089 99412089 1001 86380 86390 1
413421 99413421 1001 86380 86390 1
413251 99413251 1001 86380 86390 1
413130 99413130 1001 86380 86390 1
415213 99415213 1001 86380 86390 1
414818 99414818 1001 86380 86390 1
414880 99414880 1001 86380 86390 1
414649 99414649 1001 86380 86390 1
414224 99414224 1001 86380 86390 1
415542 99415542 1001 86380 86390 1
416823 99416823 1001 86380 86390 1
416689 99416689 1001 86380 86390 1
416285 99416285 1001 86380 86390 1
416174 99416174 1001 86380 86390 1
415943 99415943 1001 86380 86390 1
417155 99417155 1001 86380 86390 1
417041 99417041 1001 86380 86390 1
417410 99417410 1001 86380 86390 1
418618 99418618 1001 86380 86390 1
418677 99418677 1001 86380 86390 1
418370 99418370 1001 86380 86390 1
418055 99418055 1001 86380 86390 1
419206 99419206 1001 86380 86390 1
418877 99418877 1001 86380 86390 1
419185 99419185 1001 86380 86390 1
420122 99420122 1001 86380 86390 1
419990 99419990 1001 86380 86390 1
420453 99420453 1001 86380 86390 1
421814 99421814 1001 86380 86390 1
421967 99421967 1001 86380 86390 1
421947 99421947 1001 86380 86390 1
421781 99421781 1001 86380 86390 1
421764 99421764 1001 86380 86390 1
422108 99422108 1001 86380 86390 1
421294 99421294 1001 86380 86390 1
421348 99421348 1001 86380 86390 1
421511 99421511 1001 86380 86390 1
423459 99423459 1001 86380 86390 1
423643 99423643 1001 86380 86390 1
423288 99423288 1001 86380 86390 1
423080 99423080 1001 86380 86390 1
423081 99423081 1001 86380 86390 1
423995 99423995 1001 86380 86390 1
424116 99424116 1001 86380 86390 1
425282 99425282 1001 86380 86390 1
425092 99425092 1001 86380 86390 1
425209 99425209 1001 86380 86390 1
425078 99425078 1001 86380 86390 1
424194 99424194 1001 86380 86390 1
425515 99425515 1001 86380 86390 1
426875 99426875 1001 86380 86390 1
426801 99426801 1001 86380 86390 1
426759 99426759 1001 86380 86390 1
426574 99426574 1001 86380 86390 1
426547 99426547 1001 86380 86390 1
426046 99426046 1001 86380 86390 1
425918 99425918 1001 86380 86390 1
427145 99427145 1001 86380 86390 1
428572 99428572 1001 86380 86390 1
428553 99428553 1001 86380 86390 1
428010 99428010 1001 86380 86390 1
429738 99429738 1001 86380 86390 1
429233 99429233 1001 86380 86390 1
429537 99429537 1001 86380 86390 1
429342 99429342 1001 86380 86390 1
430664 99430664 1001 86380 86390 1
430509 99430509 1001 86380 86390 1
430688 99430688 1001 86380 86390 1
431674 99431674 1001 86380 86390 1
431976 99431976 1001 86380 86390 1
431583 99431583 1001 86380 86390 1
430872 99430872 1001 86380 86390 1
432184 99432184 1001 86380 86390 1
433269 99433269 1001 86380 86390 1
432684 99432684 1001 86380 86390 1
432736 99432736 1001 86380 86390 1
432786 99432786 1001 86380 86390 1
434001 99434001 1001 86380 86390 1
433821 99433821 1001 86380 86390 1
435367 99435367 1001 86380 86390 1
434944 99434944 1001 86380 86390 1
434632 99434632 1001 86380 86390 1
434423 99434423 1001 86380 86390 1
435772 99435772 1001 86380 86390 1
435720 99435720 1001 86380 86390 1
437079 99437079 1001 86380 86390 1
436947 99436947 1001 86380 86390 1
436623 99436623 1001 86380 86390 1
436008 99436008 1001 86380 86390 1
436225 99436225 1001 86380 86390 1
436110 99436110 1001 86380 86390 1
436206 99436206 1001 86380 86390 1
300048 99300048 1001 86380 86390 1
300706 99300706 1001 86380 86390 1
300382 99300382 1001 86380 86390 1
300900 99300900 1001 86380 86390 1
301374 99301374 1001 86380 86390 1
301377 99301377 1001 86380 86390 1
301423 99301423 1001 86380 86390 1
301501 99301501 1001 86380 86390 1
301372 99301372 1001 86380 86390 1
301198 99301198 1001 86380 86390 1
301238 99301238 1001 86380 86390 1
301332 99301332 1001 86380 86390 1
301230 99301230 1001 86380 86390 1
301028 99301028 1001 86380 86390 1
300943 99300943 1001 86380 86390 1
300956 99300956 1001 86380 86390 1
301075 99301075 1001 86380 86390 1
301628 99301628 1001 86380 86390 1
302335 99302335 1001 86380 86390 1
302272 99302272 1001 86380 86390 1
302374 99302374 1001 86380 86390 1
303093 99303093 1001 86380 86390 1
302977 99302977 1001 86380 86390 1
302682 99302682 1001 86380 86390 1
302670 99302670 1001 86380 86390 1
303310 99303310 1001 86380 86390 1
303239 99303239 1001 86380 86390 1
303867 99303867 1001 86380 86390 1
303898 99303898 1001 86380 86390 1
303940 99303940 1001 86380 86390 1
304028 99304028 1001 86380 86390 1
303765 99303765 1001 86380 86390 1
303756 99303756 1001 86380 86390 1
303534 99303534 1001 86380 86390 1
304666 99304666 1001 86380 86390 1
304812 99304812 1001 86380 86390 1
304672 99304672 1001 86380 86390 1
304778 99304778 1001 86380 86390 1
304847 99304847 1001 86380 86390 1
304641 99304641 1001 86380 86390 1
304525 99304525 1001 86380 86390 1
305045 99305045 1001 86380 86390 1
305206 99305206 1001 86380 86390 1
305239 99305239 1001 86380 86390 1
305123 99305123 1001 86380 86390 1
305111 99305111 1001 86380 86390 1
305254 99305254 1001 86380 86390 1
305127 99305127 1001 86380 86390 1
500078 99500078 1001 86380 86390 1
500027 99500027 1001 86380 86390 1
500084 99500084 1001 86380 86390 1
500111 99500111 1001 86380 86390 1
500510 99500510 1001 86380 86390 1
500549 99500549 1001 86380 86390 1
500961 99500961 1001 86380 86390 1
501605 99501605 1001 86380 86390 1
501377 99501377 1001 86380 86390 1
501405 99501405 1001 86380 86390 1
501380 99501380 1001 86380 86390 1
501184 99501184 1001 86380 86390 1
501120 99501120 1001 86380 86390 1
501691 99501691 1001 86380 86390 1
501694 99501694 1001 86380 86390 1
501643 99501643 1001 86380 86390 1
501775 99501775 1001 86380 86390 1
501789 99501789 1001 86380 86390 1
502074 99502074 1001 86380 86390 1
501911 99501911 1001 86380 86390 1
502008 99502008 1001 86380 86390 1
501931 99501931 1001 86380 86390 1
502024 99502024 1001 86380 86390 1
502528 99502528 1001 86380 86390 1
502568 99502568 1001 86380 86390 1
503145 99503145 1001 86380 86390 1
502739 99502739 1001 86380 86390 1
502835 99502835 1001 86380 86390 1
502745 99502745 1001 86380 86390 1
503340 99503340 1001 86380 86390 1
503418 99503418 1001 86380 86390 1
503477 99503477 1001 86380 86390 1
503348 99503348 1001 86380 86390 1
503299 99503299 1001 86380 86390 1
503982 99503982 1001 86380 86390 1
503974 99503974 1001 86380 86390 1
503818 99503818 1001 86380 86390 1
503728 99503728 1001 86380 86390 1
503610 99503610 1001 86380 86390 1
503636 99503636 1001 86380 86390 1
504195 99504195 1001 86380 86390 1
504853 99504853 1001 86380 86390 1
504690 99504690 1001 86380 86390 1
504684 99504684 1001 86380 86390 1
504428 99504428 1001 86380 86390 1
504529 99504529 1001 86380 86390 1
505149 99505149 1001 86380 86390 1
505020 99505020 1001 86380 86390 1
505091 99505091 1001 86380 86390 1
505066 99505066 1001 86380 86390 1
505132 99505132 1001 86380 86390 1
505107 99505107 1001 86380 86390 1
505082 99505082 1001 86380 86390 1
505630 99505630 1001 86380 86390 1
505660 99505660 1001 86380 86390 1
505759 99505759 1001 86380 86390 1
505475 99505475 1001 86380 86390 1
505555 99505555 1001 86380 86390 1
505415 99505415 1001 86380 86390 1
505429 99505429 1001 86380 86390 1
505246 99505246 1001 86380 86390 1
505913 99505913 1001 86380 86390 1
505825 99505825 1001 86380 86390 1
506535 99506535 1001 86380 86390 1
506411 99506411 1001 86380 86390 1
506250 99506250 1001 86380 86390 1
506760 99506760 1001 86380 86390 1
507339 99507339 1001 86380 86390 1
507240 99507240 1001 86380 86390 1
507171 99507171 1001 86380 86390 1
507107 99507107 1001 86380 86390 1
506974 99506974 1001 86380 86390 1
507548 99507548 1001 86380 86390 1
508137 99508137 1001 86380 86390 1
507876 99507876 1001 86380 86390 1
507968 99507968 1001 86380 86390 1
507855 99507855 1001 86380 86390 1
507642 99507642 1001 86380 86390 1
507734 99507734 1001 86380 86390 1
507741 99507741 1001 86380 86390 1
508387 99508387 1001 86380 86390 1
509031 99509031 1001 86380 86390 1
508693 99508693 1001 86380 86390 1
508584 99508584 1001 86380 86390 1
508624 99508624 1001 86380 86390 1
508612 99508612 1001 86380 86390 1
509129 99509129 1001 86380 86390 1
509659 99509659 1001 86380 86390 1
509318 99509318 1001 86380 86390 1
509441 99509441 1001 86380 86390 1
509993 99509993 1001 86380 86390 1
509986 99509986 1001 86380 86390 1
510527 99510527 1001 86380 86390 1
510609 99510609 1001 86380 86390 1
510426 99510426 1001 86380 86390 1
510288 99510288 1001 86380 86390 1
510219 99510219 1001 86380 86390 1
511426 99511426 1001 86380 86390 1
511482 99511482 1001 86380 86390 1
511212 99511212 1001 86380 86390 1
511292 99511292 1001 86380 86390 1
511268 99511268 1001 86380 86390 1
511006 99511006 1001 86380 86390 1
511731 99511731 1001 86380 86390 1
511654 99511654 1001 86380 86390 1
511694 99511694 1001 86380 86390 1
511567 99511567 1001 86380 86390 1
511743 99511743 1001 86380 86390 1
512325 99512325 1001 86380 86390 1
512008 99512008 1001 86380 86390 1
512064 99512064 1001 86380 86390 1
511973 99511973 1001 86380 86390 1
512027 99512027 1001 86380 86390 1
511862 99511862 1001 86380 86390 1
513026 99513026 1001 86380 86390 1
513040 99513040 1001 86380 86390 1
513015 99513015 1001 86380 86390 1
513047 99513047 1001 86380 86390 1
512847 99512847 1001 86380 86390 1
513384 99513384 1001 86380 86390 1
513388 99513388 1001 86380 86390 1
513919 99513919 1001 86380 86390 1
513750 99513750 1001 86380 86390 1
513803 99513803 1001 86380 86390 1
513716 99513716 1001 86380 86390 1
513759 99513759 1001 86380 86390 1
513468 99513468 1001 86380 86390 1
514452 99514452 1001 86380 86390 1
514547 99514547 1001 86380 86390 1
514389 99514389 1001 86380 86390 1
515491 99515491 1001 86380 86390 1
515643 99515643 1001 86380 86390 1
515540 99515540 1001 86380 86390 1
515442 99515442 1001 86380 86390 1
515469 99515469 1001 86380 86390 1
515444 99515444 1001 86380 86390 1
515344 99515344 1001 86380 86390 1
515156 99515156 1001 86380 86390 1
515074 99515074 1001 86380 86390 1
515812 99515812 1001 86380 86390 1
516268 99516268 1001 86380 86390 1
516035 99516035 1001 86380 86390 1
515893 99515893 1001 86380 86390 1
515964 99515964 1001 86380 86390 1
517309 99517309 1001 86380 86390 1
516988 99516988 1001 86380 86390 1
517035 99517035 1001 86380 86390 1
516904 99516904 1001 86380 86390 1
517375 99517375 1001 86380 86390 1
517440 99517440 1001 86380 86390 1
517428 99517428 1001 86380 86390 1
517456 99517456 1001 86380 86390 1
517839 99517839 1001 86380 86390 1
517619 99517619 1001 86380 86390 1
517598 99517598 1001 86380 86390 1
518225 99518225 1001 86380 86390 1
518300 99518300 1001 86380 86390 1
518924 99518924 1001 86380 86390 1
518976 99518976 1001 86380 86390 1
518769 99518769 1001 86380 86390 1
518612 99518612 1001 86380 86390 1
518434 99518434 1001 86380 86390 1
519011 99519011 1001 86380 86390 1
519141 99519141 1001 86380 86390 1
519108 99519108 1001 86380 86390 1
519780 99519780 1001 86380 86390 1
519644 99519644 1001 86380 86390 1
519470 99519470 1001 86380 86390 1
519497 99519497 1001 86380 86390 1
519948 99519948 1001 86380 86390 1
520487 99520487 1001 86380 86390 1
520536 99520536 1001 86380 86390 1
520371 99520371 1001 86380 86390 1
520030 99520030 1001 86380 86390 1
520824 99520824 1001 86380 86390 1
520656 99520656 1001 86380 86390 1
521338 99521338 1001 86380 86390 1
521318 99521318 1001 86380 86390 1
521161 99521161 1001 86380 86390 1
521232 99521232 1001 86380 86390 1
520925 99520925 1001 86380 86390 1
521645 99521645 1001 86380 86390 1
521546 99521546 1001 86380 86390 1
521667 99521667 1001 86380 86390 1
522102 99522102 1001 86380 86390 1
522240 99522240 1001 86380 86390 1
521928 99521928 1001 86380 86390 1
521740 99521740 1001 86380 86390 1
521874 99521874 1001 86380 86390 1
522395 99522395 1001 86380 86390 1
522398 99522398 1001 86380 86390 1
522425 99522425 1001 86380 86390 1
522809 99522809 1001 86380 86390 1
522539 99522539 1001 86380 86390 1
523235 99523235 1001 86380 86390 1
523313 99523313 1001 86380 86390 1
523688 99523688 1001 86380 86390 1
523582 99523582 1001 86380 86390 1
523399 99523399 1001 86380 86390 1
524045 99524045 1001 86380 86390 1
524060 99524060 1001 86380 86390 1
524080 99524080 1001 86380 86390 1
524688 99524688 1001 86380 86390 1
524492 99524492 1001 86380 86390 1
524375 99524375 1001 86380 86390 1
524415 99524415 1001 86380 86390 1
524238 99524238 1001 86380 86390 1
524356 99524356 1001 86380 86390 1
524821 99524821 1001 86380 86390 1
524857 99524857 1001 86380 86390 1
525396 99525396 1001 86380 86390 1
525578 99525578 1001 86380 86390 1
525218 99525218 1001 86380 86390 1
525208 99525208 1001 86380 86390 1
525146 99525146 1001 86380 86390 1
525019 99525019 1001 86380 86390 1
525059 99525059 1001 86380 86390 1
525163 99525163 1001 86380 86390 1
526167 99526167 1001 86380 86390 1
525886 99525886 1001 86380 86390 1
526495 99526495 1001 86380 86390 1
526626 99526626 1001 86380 86390 1
526869 99526869 1001 86380 86390 1
526883 99526883 1001 86380 86390 1
526707 99526707 1001 86380 86390 1
527323 99527323 1001 86380 86390 1
527289 99527289 1001 86380 86390 1
527329 99527329 1001 86380 86390 1
527716 99527716 1001 86380 86390 1
527729 99527729 1001 86380 86390 1
527821 99527821 1001 86380 86390 1
527834 99527834 1001 86380 86390 1
527611 99527611 1001 86380 86390 1
527599 99527599 1001 86380 86390 1
527626 99527626 1001 86380 86390 1
528253 99528253 1001 86380 86390 1
528185 99528185 1001 86380 86390 1
528642 99528642 1001 86380 86390 1
528390 99528390 1001 86380 86390 1
528381 99528381 1001 86380 86390 1
529006 99529006 1001 86380 86390 1
529712 99529712 1001 86380 86390 1
529433 99529433 1001 86380 86390 1
529333 99529333 1001 86380 86390 1
529347 99529347 1001 86380 86390 1
529440 99529440 1001 86380 86390 1
529144 99529144 1001 86380 86390 1
529808 99529808 1001 86380 86390 1
530468 99530468 1001 86380 86390 1
530380 99530380 1001 86380 86390 1
530485 99530485 1001 86380 86390 1
530371 99530371 1001 86380 86390 1
530174 99530174 1001 86380 86390 1
530345 99530345 1001 86380 86390 1
529961 99529961 1001 86380 86390 1
530081 99530081 1001 86380 86390 1
530074 99530074 1001 86380 86390 1
530634 99530634 1001 86380 86390 1
530692 99530692 1001 86380 86390 1
531342 99531342 1001 86380 86390 1
531194 99531194 1001 86380 86390 1
531059 99531059 1001 86380 86390 1
530863 99530863 1001 86380 86390 1
530775 99530775 1001 86380 86390 1
530789 99530789 1001 86380 86390 1
530820 99530820 1001 86380 86390 1
531469 99531469 1001 86380 86390 1
531499 99531499 1001 86380 86390 1
531581 99531581 1001 86380 86390 1
532151 99532151 1001 86380 86390 1
531937 99531937 1001 86380 86390 1
531848 99531848 1001 86380 86390 1
532336 99532336 1001 86380 86390 1
532983 99532983 1001 86380 86390 1
533022 99533022 1001 86380 86390 1
532927 99532927 1001 86380 86390 1
532777 99532777 1001 86380 86390 1
532650 99532650 1001 86380 86390 1
532612 99532612 1001 86380 86390 1
532483 99532483 1001 86380 86390 1
532432 99532432 1001 86380 86390 1
533197 99533197 1001 86380 86390 1
533204 99533204 1001 86380 86390 1
533104 99533104 1001 86380 86390 1
533691 99533691 1001 86380 86390 1
533731 99533731 1001 86380 86390 1
533530 99533530 1001 86380 86390 1
533276 99533276 1001 86380 86390 1
533300 99533300 1001 86380 86390 1
533923 99533923 1001 86380 86390 1
533899 99533899 1001 86380 86390 1
533902 99533902 1001 86380 86390 1
534534 99534534 1001 86380 86390 1
534565 99534565 1001 86380 86390 1
534318 99534318 1001 86380 86390 1
534102 99534102 1001 86380 86390 1
534107 99534107 1001 86380 86390 1
535163 99535163 1001 86380 86390 1
535260 99535260 1001 86380 86390 1
534946 99534946 1001 86380 86390 1
535641 99535641 1001 86380 86390 1
535709 99535709 1001 86380 86390 1
536185 99536185 1001 86380 86390 1
536199 99536199 1001 86380 86390 1
536004 99536004 1001 86380 86390 1
536005 99536005 1001 86380 86390 1
535912 99535912 1001 86380 86390 1
536510 99536510 1001 86380 86390 1
536511 99536511 1001 86380 86390 1
537141 99537141 1001 86380 86390 1
537123 99537123 1001 86380 86390 1
536788 99536788 1001 86380 86390 1
536863 99536863 1001 86380 86390 1
536812 99536812 1001 86380 86390 1
536554 99536554 1001 86380 86390 1
536621 99536621 1001 86380 86390 1
536699 99536699 1001 86380 86390 1
536665 99536665 1001 86380 86390 1
537227 99537227 1001 86380 86390 1
537280 99537280 1001 86380 86390 1
537234 99537234 1001 86380 86390 1
537681 99537681 1001 86380 86390 1
537633 99537633 1001 86380 86390 1
537739 99537739 1001 86380 86390 1
538088 99538088 1001 86380 86390 1
538151 99538151 1001 86380 86390 1
538186 99538186 1001 86380 86390 1
538742 99538742 1001 86380 86390 1
538246 99538246 1001 86380 86390 1
538304 99538304 1001 86380 86390 1
538894 99538894 1001 86380 86390 1
538832 99538832 1001 86380 86390 1
539461 99539461 1001 86380 86390 1
539163 99539163 1001 86380 86390 1
540112 99540112 1001 86380 86390 1
540232 99540232 1001 86380 86390 1
539913 99539913 1001 86380 86390 1
540518 99540518 1001 86380 86390 1
540610 99540610 1001 86380 86390 1
540498 99540498 1001 86380 86390 1
540615 99540615 1001 86380 86390 1
541209 99541209 1001 86380 86390 1
540945 99540945 1001 86380 86390 1
540912 99540912 1001 86380 86390 1
542078 99542078 1001 86380 86390 1
541855 99541855 1001 86380 86390 1
541870 99541870 1001 86380 86390 1
541619 99541619 1001 86380 86390 1
542288 99542288 1001 86380 86390 1
542198 99542198 1001 86380 86390 1
542868 99542868 1001 86380 86390 1
542730 99542730 1001 86380 86390 1
542693 99542693 1001 86380 86390 1
542345 99542345 1001 86380 86390 1
543072 99543072 1001 86380 86390 1
542998 99542998 1001 86380 86390 1
542964 99542964 1001 86380 86390 1
543503 99543503 1001 86380 86390 1
543406 99543406 1001 86380 86390 1
543500 99543500 1001 86380 86390 1
543312 99543312 1001 86380 86390 1
543274 99543274 1001 86380 86390 1
543251 99543251 1001 86380 86390 1
543304 99543304 1001 86380 86390 1
543864 99543864 1001 86380 86390 1
543919 99543919 1001 86380 86390 1
543843 99543843 1001 86380 86390 1
543960 99543960 1001 86380 86390 1
544461 99544461 1001 86380 86390 1
544581 99544581 1001 86380 86390 1
544229 99544229 1001 86380 86390 1
544376 99544376 1001 86380 86390 1
544019 99544019 1001 86380 86390 1
544048 99544048 1001 86380 86390 1
544664 99544664 1001 86380 86390 1
508689 1062 1002 28539 33306 1
400009 99400009 1001 86380 86390 1
400087 99400087 1001 86380 86390 1
400218 99400218 1001 86380 86390 1
400259 99400259 1001 86380 86390 1
400265 99400265 1001 86380 86390 1
400377 99400377 1001 86380 86390 1
400368 99400368 1001 86380 86390 1
400426 99400426 1001 86380 86390 1
400449 99400449 1001 86380 86390 1
400825 99400825 1001 86380 86390 1
401323 99401323 1001 86380 86390 1
401628 99401628 1001 86380 86390 1
401967 99401967 1001 86380 86390 1
402275 99402275 1001 86380 86390 1
402515 99402515 1001 86380 86390 1
402499 99402499 1001 86380 86390 1
402559 99402559 1001 86380 86390 1
403738 99403738 1001 86380 86390 1
403771 99403771 1001 86380 86390 1
403849 99403849 1001 86380 86390 1
403968 99403968 1001 86380 86390 1
404305 99404305 1001 86380 86390 1
404353 99404353 1001 86380 86390 1
404566 99404566 1001 86380 86390 1
404504 99404504 1001 86380 86390 1
404688 99404688 1001 86380 86390 1
404647 99404647 1001 86380 86390 1
404987 99404987 1001 86380 86390 1
405390 99405390 1001 86380 86390 1
405494 99405494 1001 86380 86390 1
406073 99406073 1001 86380 86390 1
406036 99406036 1001 86380 86390 1
406969 99406969 1001 86380 86390 1
407094 99407094 1001 86380 86390 1
407328 99407328 1001 86380 86390 1
407345 99407345 1001 86380 86390 1
407437 99407437 1001 86380 86390 1
407541 99407541 1001 86380 86390 1
407709 99407709 1001 86380 86390 1
408353 99408353 1001 86380 86390 1
408456 99408456 1001 86380 86390 1
408634 99408634 1001 86380 86390 1
408712 99408712 1001 86380 86390 1
409109 99409109 1001 86380 86390 1
408980 99408980 1001 86380 86390 1
409087 99409087 1001 86380 86390 1
409423 99409423 1001 86380 86390 1
409534 99409534 1001 86380 86390 1
409829 99409829 1001 86380 86390 1
410002 99410002 1001 86380 86390 1
410853 99410853 1001 86380 86390 1
411027 99411027 1001 86380 86390 1
412114 99412114 1001 86380 86390 1
412265 99412265 1001 86380 86390 1
412263 99412263 1001 86380 86390 1
412445 99412445 1001 86380 86390 1
412284 99412284 1001 86380 86390 1
413189 99413189 1001 86380 86390 1
[truncated: 4,086,766 more chars]
