# Supplementary material for: Fast and near-optimal monitoring for healthcare acquired infection outbreaks
Source: PLoS Comput Biol. 2019 Sep 16;15(9):e1007284. doi: 10.1371/journal.pcbi.1007284 (PMC6762212; doi:10.1371/journal.pcbi.1007284)
Supplement: S1 Data — (ZIP) [file pcbi.1007284.s006.zip › MobilityLogs1/HAISE_Carilion_all_visits_day_58.txt]

#Person location Sublocation StartTime EndTime Type
406892 985 1001 80880 81897 1
420356 814 1001 28320 30717 1
400037 99400037 1001 86380 86390 1
400298 99400298 1001 86380 86390 1
400562 99400562 1001 86380 86390 1
400599 99400599 1001 86380 86390 1
400671 99400671 1001 86380 86390 1
400966 99400966 1001 86380 86390 1
401084 99401084 1001 86380 86390 1
401215 99401215 1001 86380 86390 1
401335 99401335 1001 86380 86390 1
401483 99401483 1001 86380 86390 1
402619 99402619 1001 86380 86390 1
402929 99402929 1001 86380 86390 1
403044 99403044 1001 86380 86390 1
403434 99403434 1001 86380 86390 1
403395 99403395 1001 86380 86390 1
403495 99403495 1001 86380 86390 1
403736 99403736 1001 86380 86390 1
404238 99404238 1001 86380 86390 1
404324 99404324 1001 86380 86390 1
404266 99404266 1001 86380 86390 1
404508 99404508 1001 86380 86390 1
404668 99404668 1001 86380 86390 1
404906 99404906 1001 86380 86390 1
404973 99404973 1001 86380 86390 1
405411 99405411 1001 86380 86390 1
405420 99405420 1001 86380 86390 1
407002 99407002 1001 86380 86390 1
407222 99407222 1001 86380 86390 1
407411 99407411 1001 86380 86390 1
407631 99407631 1001 86380 86390 1
407721 99407721 1001 86380 86390 1
408018 99408018 1001 86380 86390 1
407992 99407992 1001 86380 86390 1
408238 99408238 1001 86380 86390 1
408288 99408288 1001 86380 86390 1
408817 99408817 1001 86380 86390 1
408818 99408818 1001 86380 86390 1
409723 99409723 1001 86380 86390 1
409812 99409812 1001 86380 86390 1
410122 99410122 1001 86380 86390 1
410333 99410333 1001 86380 86390 1
410553 99410553 1001 86380 86390 1
410528 99410528 1001 86380 86390 1
410650 99410650 1001 86380 86390 1
410997 99410997 1001 86380 86390 1
411148 99411148 1001 86380 86390 1
411623 99411623 1001 86380 86390 1
412587 99412587 1001 86380 86390 1
412679 99412679 1001 86380 86390 1
413928 99413928 1001 86380 86390 1
415142 99415142 1001 86380 86390 1
415063 99415063 1001 86380 86390 1
414649 99414649 1001 86380 86390 1
414529 99414529 1001 86380 86390 1
414234 99414234 1001 86380 86390 1
415720 99415720 1001 86380 86390 1
415601 99415601 1001 86380 86390 1
416859 99416859 1001 86380 86390 1
416384 99416384 1001 86380 86390 1
416555 99416555 1001 86380 86390 1
415723 99415723 1001 86380 86390 1
415943 99415943 1001 86380 86390 1
415982 99415982 1001 86380 86390 1
417116 99417116 1001 86380 86390 1
417050 99417050 1001 86380 86390 1
417008 99417008 1001 86380 86390 1
417083 99417083 1001 86380 86390 1
417472 99417472 1001 86380 86390 1
418534 99418534 1001 86380 86390 1
418517 99418517 1001 86380 86390 1
418648 99418648 1001 86380 86390 1
418938 99418938 1001 86380 86390 1
419114 99419114 1001 86380 86390 1
419154 99419154 1001 86380 86390 1
419827 99419827 1001 86380 86390 1
419833 99419833 1001 86380 86390 1
420654 99420654 1001 86380 86390 1
420678 99420678 1001 86380 86390 1
421771 99421771 1001 86380 86390 1
421293 99421293 1001 86380 86390 1
421662 99421662 1001 86380 86390 1
421382 99421382 1001 86380 86390 1
421446 99421446 1001 86380 86390 1
422298 99422298 1001 86380 86390 1
423573 99423573 1001 86380 86390 1
423374 99423374 1001 86380 86390 1
423497 99423497 1001 86380 86390 1
422982 99422982 1001 86380 86390 1
422760 99422760 1001 86380 86390 1
423836 99423836 1001 86380 86390 1
423784 99423784 1001 86380 86390 1
425545 99425545 1001 86380 86390 1
425597 99425597 1001 86380 86390 1
427062 99427062 1001 86380 86390 1
426662 99426662 1001 86380 86390 1
426368 99426368 1001 86380 86390 1
425993 99425993 1001 86380 86390 1
428638 99428638 1001 86380 86390 1
428114 99428114 1001 86380 86390 1
428207 99428207 1001 86380 86390 1
428949 99428949 1001 86380 86390 1
429148 99429148 1001 86380 86390 1
430167 99430167 1001 86380 86390 1
430102 99430102 1001 86380 86390 1
429655 99429655 1001 86380 86390 1
431708 99431708 1001 86380 86390 1
431820 99431820 1001 86380 86390 1
431754 99431754 1001 86380 86390 1
431725 99431725 1001 86380 86390 1
431352 99431352 1001 86380 86390 1
431153 99431153 1001 86380 86390 1
430905 99430905 1001 86380 86390 1
432228 99432228 1001 86380 86390 1
433361 99433361 1001 86380 86390 1
433721 99433721 1001 86380 86390 1
433396 99433396 1001 86380 86390 1
433321 99433321 1001 86380 86390 1
433715 99433715 1001 86380 86390 1
432846 99432846 1001 86380 86390 1
433812 99433812 1001 86380 86390 1
434066 99434066 1001 86380 86390 1
435069 99435069 1001 86380 86390 1
434689 99434689 1001 86380 86390 1
434472 99434472 1001 86380 86390 1
434477 99434477 1001 86380 86390 1
435816 99435816 1001 86380 86390 1
435672 99435672 1001 86380 86390 1
437031 99437031 1001 86380 86390 1
436940 99436940 1001 86380 86390 1
436566 99436566 1001 86380 86390 1
436730 99436730 1001 86380 86390 1
436596 99436596 1001 86380 86390 1
436066 99436066 1001 86380 86390 1
436264 99436264 1001 86380 86390 1
300095 99300095 1001 86380 86390 1
437300 99437300 1001 86380 86390 1
300150 99300150 1001 86380 86390 1
300738 99300738 1001 86380 86390 1
300765 99300765 1001 86380 86390 1
300784 99300784 1001 86380 86390 1
300852 99300852 1001 86380 86390 1
301443 99301443 1001 86380 86390 1
301156 99301156 1001 86380 86390 1
301175 99301175 1001 86380 86390 1
300991 99300991 1001 86380 86390 1
301035 99301035 1001 86380 86390 1
301571 99301571 1001 86380 86390 1
301639 99301639 1001 86380 86390 1
302304 99302304 1001 86380 86390 1
302201 99302201 1001 86380 86390 1
301996 99301996 1001 86380 86390 1
302168 99302168 1001 86380 86390 1
301904 99301904 1001 86380 86390 1
301832 99301832 1001 86380 86390 1
301936 99301936 1001 86380 86390 1
302553 99302553 1001 86380 86390 1
302425 99302425 1001 86380 86390 1
302401 99302401 1001 86380 86390 1
303187 99303187 1001 86380 86390 1
303089 99303089 1001 86380 86390 1
302798 99302798 1001 86380 86390 1
302814 99302814 1001 86380 86390 1
302841 99302841 1001 86380 86390 1
302781 99302781 1001 86380 86390 1
302626 99302626 1001 86380 86390 1
302587 99302587 1001 86380 86390 1
302685 99302685 1001 86380 86390 1
303254 99303254 1001 86380 86390 1
303228 99303228 1001 86380 86390 1
303895 99303895 1001 86380 86390 1
303863 99303863 1001 86380 86390 1
303688 99303688 1001 86380 86390 1
303585 99303585 1001 86380 86390 1
304732 99304732 1001 86380 86390 1
304800 99304800 1001 86380 86390 1
304740 99304740 1001 86380 86390 1
304729 99304729 1001 86380 86390 1
304448 99304448 1001 86380 86390 1
304449 99304449 1001 86380 86390 1
304555 99304555 1001 86380 86390 1
304308 99304308 1001 86380 86390 1
304322 99304322 1001 86380 86390 1
304976 99304976 1001 86380 86390 1
304978 99304978 1001 86380 86390 1
305010 99305010 1001 86380 86390 1
305658 99305658 1001 86380 86390 1
305335 99305335 1001 86380 86390 1
305093 99305093 1001 86380 86390 1
305214 99305214 1001 86380 86390 1
500178 99500178 1001 86380 86390 1
500103 99500103 1001 86380 86390 1
500044 99500044 1001 86380 86390 1
500005 99500005 1001 86380 86390 1
500149 99500149 1001 86380 86390 1
500535 99500535 1001 86380 86390 1
500600 99500600 1001 86380 86390 1
500499 99500499 1001 86380 86390 1
500320 99500320 1001 86380 86390 1
500910 99500910 1001 86380 86390 1
501590 99501590 1001 86380 86390 1
501309 99501309 1001 86380 86390 1
501805 99501805 1001 86380 86390 1
501707 99501707 1001 86380 86390 1
501759 99501759 1001 86380 86390 1
501669 99501669 1001 86380 86390 1
501765 99501765 1001 86380 86390 1
502367 99502367 1001 86380 86390 1
502152 99502152 1001 86380 86390 1
502494 99502494 1001 86380 86390 1
503102 99503102 1001 86380 86390 1
503278 99503278 1001 86380 86390 1
502891 99502891 1001 86380 86390 1
502972 99502972 1001 86380 86390 1
502947 99502947 1001 86380 86390 1
503046 99503046 1001 86380 86390 1
502826 99502826 1001 86380 86390 1
502850 99502850 1001 86380 86390 1
503428 99503428 1001 86380 86390 1
503390 99503390 1001 86380 86390 1
504078 99504078 1001 86380 86390 1
503803 99503803 1001 86380 86390 1
504314 99504314 1001 86380 86390 1
504203 99504203 1001 86380 86390 1
504913 99504913 1001 86380 86390 1
504795 99504795 1001 86380 86390 1
504863 99504863 1001 86380 86390 1
504693 99504693 1001 86380 86390 1
504537 99504537 1001 86380 86390 1
504466 99504466 1001 86380 86390 1
504490 99504490 1001 86380 86390 1
505089 99505089 1001 86380 86390 1
505568 99505568 1001 86380 86390 1
505539 99505539 1001 86380 86390 1
505553 99505553 1001 86380 86390 1
505466 99505466 1001 86380 86390 1
505218 99505218 1001 86380 86390 1
505221 99505221 1001 86380 86390 1
505273 99505273 1001 86380 86390 1
505262 99505262 1001 86380 86390 1
506419 99506419 1001 86380 86390 1
506527 99506527 1001 86380 86390 1
506427 99506427 1001 86380 86390 1
506261 99506261 1001 86380 86390 1
506257 99506257 1001 86380 86390 1
506028 99506028 1001 86380 86390 1
506163 99506163 1001 86380 86390 1
506698 99506698 1001 86380 86390 1
506708 99506708 1001 86380 86390 1
507422 99507422 1001 86380 86390 1
507189 99507189 1001 86380 86390 1
506866 99506866 1001 86380 86390 1
506820 99506820 1001 86380 86390 1
507563 99507563 1001 86380 86390 1
508150 99508150 1001 86380 86390 1
507876 99507876 1001 86380 86390 1
508018 99508018 1001 86380 86390 1
507719 99507719 1001 86380 86390 1
507751 99507751 1001 86380 86390 1
507742 99507742 1001 86380 86390 1
508388 99508388 1001 86380 86390 1
509066 99509066 1001 86380 86390 1
508758 99508758 1001 86380 86390 1
509098 99509098 1001 86380 86390 1
509215 99509215 1001 86380 86390 1
509177 99509177 1001 86380 86390 1
509182 99509182 1001 86380 86390 1
509118 99509118 1001 86380 86390 1
509713 99509713 1001 86380 86390 1
509898 99509898 1001 86380 86390 1
509591 99509591 1001 86380 86390 1
509643 99509643 1001 86380 86390 1
509544 99509544 1001 86380 86390 1
509666 99509666 1001 86380 86390 1
509322 99509322 1001 86380 86390 1
509363 99509363 1001 86380 86390 1
509395 99509395 1001 86380 86390 1
509304 99509304 1001 86380 86390 1
509996 99509996 1001 86380 86390 1
510038 99510038 1001 86380 86390 1
510625 99510625 1001 86380 86390 1
510630 99510630 1001 86380 86390 1
510425 99510425 1001 86380 86390 1
510466 99510466 1001 86380 86390 1
510235 99510235 1001 86380 86390 1
510885 99510885 1001 86380 86390 1
511527 99511527 1001 86380 86390 1
510978 99510978 1001 86380 86390 1
510941 99510941 1001 86380 86390 1
511085 99511085 1001 86380 86390 1
511704 99511704 1001 86380 86390 1
511954 99511954 1001 86380 86390 1
511911 99511911 1001 86380 86390 1
511899 99511899 1001 86380 86390 1
512427 99512427 1001 86380 86390 1
512440 99512440 1001 86380 86390 1
512533 99512533 1001 86380 86390 1
512445 99512445 1001 86380 86390 1
512423 99512423 1001 86380 86390 1
512749 99512749 1001 86380 86390 1
513387 99513387 1001 86380 86390 1
513995 99513995 1001 86380 86390 1
513501 99513501 1001 86380 86390 1
513606 99513606 1001 86380 86390 1
513612 99513612 1001 86380 86390 1
513535 99513535 1001 86380 86390 1
513550 99513550 1001 86380 86390 1
514671 99514671 1001 86380 86390 1
514568 99514568 1001 86380 86390 1
515347 99515347 1001 86380 86390 1
515399 99515399 1001 86380 86390 1
515267 99515267 1001 86380 86390 1
515190 99515190 1001 86380 86390 1
515734 99515734 1001 86380 86390 1
515751 99515751 1001 86380 86390 1
516394 99516394 1001 86380 86390 1
516460 99516460 1001 86380 86390 1
516319 99516319 1001 86380 86390 1
516137 99516137 1001 86380 86390 1
516286 99516286 1001 86380 86390 1
516120 99516120 1001 86380 86390 1
515918 99515918 1001 86380 86390 1
515985 99515985 1001 86380 86390 1
516543 99516543 1001 86380 86390 1
517197 99517197 1001 86380 86390 1
517097 99517097 1001 86380 86390 1
517048 99517048 1001 86380 86390 1
516719 99516719 1001 86380 86390 1
516906 99516906 1001 86380 86390 1
516791 99516791 1001 86380 86390 1
517477 99517477 1001 86380 86390 1
517370 99517370 1001 86380 86390 1
518065 99518065 1001 86380 86390 1
518045 99518045 1001 86380 86390 1
517668 99517668 1001 86380 86390 1
518813 99518813 1001 86380 86390 1
518854 99518854 1001 86380 86390 1
518855 99518855 1001 86380 86390 1
518983 99518983 1001 86380 86390 1
518639 99518639 1001 86380 86390 1
518489 99518489 1001 86380 86390 1
519768 99519768 1001 86380 86390 1
519245 99519245 1001 86380 86390 1
519197 99519197 1001 86380 86390 1
519315 99519315 1001 86380 86390 1
519240 99519240 1001 86380 86390 1
519244 99519244 1001 86380 86390 1
519867 99519867 1001 86380 86390 1
520001 99520001 1001 86380 86390 1
520541 99520541 1001 86380 86390 1
520521 99520521 1001 86380 86390 1
520357 99520357 1001 86380 86390 1
520311 99520311 1001 86380 86390 1
520340 99520340 1001 86380 86390 1
520085 99520085 1001 86380 86390 1
520127 99520127 1001 86380 86390 1
520153 99520153 1001 86380 86390 1
520142 99520142 1001 86380 86390 1
521426 99521426 1001 86380 86390 1
521185 99521185 1001 86380 86390 1
520847 99520847 1001 86380 86390 1
520889 99520889 1001 86380 86390 1
521647 99521647 1001 86380 86390 1
521661 99521661 1001 86380 86390 1
522274 99522274 1001 86380 86390 1
522020 99522020 1001 86380 86390 1
522059 99522059 1001 86380 86390 1
521828 99521828 1001 86380 86390 1
521746 99521746 1001 86380 86390 1
522463 99522463 1001 86380 86390 1
522349 99522349 1001 86380 86390 1
522376 99522376 1001 86380 86390 1
522404 99522404 1001 86380 86390 1
522721 99522721 1001 86380 86390 1
522602 99522602 1001 86380 86390 1
522633 99522633 1001 86380 86390 1
523255 99523255 1001 86380 86390 1
523939 99523939 1001 86380 86390 1
523853 99523853 1001 86380 86390 1
523751 99523751 1001 86380 86390 1
523622 99523622 1001 86380 86390 1
523571 99523571 1001 86380 86390 1
523590 99523590 1001 86380 86390 1
523631 99523631 1001 86380 86390 1
523709 99523709 1001 86380 86390 1
523736 99523736 1001 86380 86390 1
524708 99524708 1001 86380 86390 1
524447 99524447 1001 86380 86390 1
524414 99524414 1001 86380 86390 1
524244 99524244 1001 86380 86390 1
524871 99524871 1001 86380 86390 1
524911 99524911 1001 86380 86390 1
524842 99524842 1001 86380 86390 1
525470 99525470 1001 86380 86390 1
525420 99525420 1001 86380 86390 1
525081 99525081 1001 86380 86390 1
525085 99525085 1001 86380 86390 1
525142 99525142 1001 86380 86390 1
525602 99525602 1001 86380 86390 1
526377 99526377 1001 86380 86390 1
527125 99527125 1001 86380 86390 1
527226 99527226 1001 86380 86390 1
527232 99527232 1001 86380 86390 1
526880 99526880 1001 86380 86390 1
526767 99526767 1001 86380 86390 1
527440 99527440 1001 86380 86390 1
527429 99527429 1001 86380 86390 1
527448 99527448 1001 86380 86390 1
527267 99527267 1001 86380 86390 1
527309 99527309 1001 86380 86390 1
527749 99527749 1001 86380 86390 1
527535 99527535 1001 86380 86390 1
527632 99527632 1001 86380 86390 1
527633 99527633 1001 86380 86390 1
527608 99527608 1001 86380 86390 1
528839 99528839 1001 86380 86390 1
528877 99528877 1001 86380 86390 1
528520 99528520 1001 86380 86390 1
528576 99528576 1001 86380 86390 1
528400 99528400 1001 86380 86390 1
528392 99528392 1001 86380 86390 1
528344 99528344 1001 86380 86390 1
529035 99529035 1001 86380 86390 1
529638 99529638 1001 86380 86390 1
529567 99529567 1001 86380 86390 1
529462 99529462 1001 86380 86390 1
529361 99529361 1001 86380 86390 1
529413 99529413 1001 86380 86390 1
530195 99530195 1001 86380 86390 1
530266 99530266 1001 86380 86390 1
529987 99529987 1001 86380 86390 1
530996 99530996 1001 86380 86390 1
530990 99530990 1001 86380 86390 1
530796 99530796 1001 86380 86390 1
531481 99531481 1001 86380 86390 1
531434 99531434 1001 86380 86390 1
532177 99532177 1001 86380 86390 1
531764 99531764 1001 86380 86390 1
532890 99532890 1001 86380 86390 1
532973 99532973 1001 86380 86390 1
532507 99532507 1001 86380 86390 1
533095 99533095 1001 86380 86390 1
533155 99533155 1001 86380 86390 1
533209 99533209 1001 86380 86390 1
533475 99533475 1001 86380 86390 1
533553 99533553 1001 86380 86390 1
533541 99533541 1001 86380 86390 1
533542 99533542 1001 86380 86390 1
533650 99533650 1001 86380 86390 1
533397 99533397 1001 86380 86390 1
533285 99533285 1001 86380 86390 1
534062 99534062 1001 86380 86390 1
534020 99534020 1001 86380 86390 1
534515 99534515 1001 86380 86390 1
534475 99534475 1001 86380 86390 1
534307 99534307 1001 86380 86390 1
534220 99534220 1001 86380 86390 1
534234 99534234 1001 86380 86390 1
534190 99534190 1001 86380 86390 1
535341 99535341 1001 86380 86390 1
535126 99535126 1001 86380 86390 1
536173 99536173 1001 86380 86390 1
536046 99536046 1001 86380 86390 1
536090 99536090 1001 86380 86390 1
535948 99535948 1001 86380 86390 1
535728 99535728 1001 86380 86390 1
535821 99535821 1001 86380 86390 1
535772 99535772 1001 86380 86390 1
535842 99535842 1001 86380 86390 1
536432 99536432 1001 86380 86390 1
536407 99536407 1001 86380 86390 1
536433 99536433 1001 86380 86390 1
537111 99537111 1001 86380 86390 1
537139 99537139 1001 86380 86390 1
536627 99536627 1001 86380 86390 1
537355 99537355 1001 86380 86390 1
537862 99537862 1001 86380 86390 1
537632 99537632 1001 86380 86390 1
537570 99537570 1001 86380 86390 1
538779 99538779 1001 86380 86390 1
538759 99538759 1001 86380 86390 1
538761 99538761 1001 86380 86390 1
538749 99538749 1001 86380 86390 1
538609 99538609 1001 86380 86390 1
538600 99538600 1001 86380 86390 1
538422 99538422 1001 86380 86390 1
538606 99538606 1001 86380 86390 1
538298 99538298 1001 86380 86390 1
539552 99539552 1001 86380 86390 1
539696 99539696 1001 86380 86390 1
539766 99539766 1001 86380 86390 1
540130 99540130 1001 86380 86390 1
540052 99540052 1001 86380 86390 1
540626 99540626 1001 86380 86390 1
541119 99541119 1001 86380 86390 1
540920 99540920 1001 86380 86390 1
540679 99540679 1001 86380 86390 1
541438 99541438 1001 86380 86390 1
541952 99541952 1001 86380 86390 1
542109 99542109 1001 86380 86390 1
541849 99541849 1001 86380 86390 1
541906 99541906 1001 86380 86390 1
541738 99541738 1001 86380 86390 1
541563 99541563 1001 86380 86390 1
541691 99541691 1001 86380 86390 1
542276 99542276 1001 86380 86390 1
542858 99542858 1001 86380 86390 1
542580 99542580 1001 86380 86390 1
542487 99542487 1001 86380 86390 1
542475 99542475 1001 86380 86390 1
543720 99543720 1001 86380 86390 1
543561 99543561 1001 86380 86390 1
543407 99543407 1001 86380 86390 1
543228 99543228 1001 86380 86390 1
543815 99543815 1001 86380 86390 1
543777 99543777 1001 86380 86390 1
543921 99543921 1001 86380 86390 1
544434 99544434 1001 86380 86390 1
544409 99544409 1001 86380 86390 1
544557 99544557 1001 86380 86390 1
544282 99544282 1001 86380 86390 1
544702 99544702 1001 86380 86390 1
418990 207 1001 26340 26817 1
400347 99400347 1001 86380 86390 1
400462 99400462 1001 86380 86390 1
400594 99400594 1001 86380 86390 1
400776 99400776 1001 86380 86390 1
401075 99401075 1001 86380 86390 1
401159 99401159 1001 86380 86390 1
401280 99401280 1001 86380 86390 1
401273 99401273 1001 86380 86390 1
401480 99401480 1001 86380 86390 1
401478 99401478 1001 86380 86390 1
401677 99401677 1001 86380 86390 1
402221 99402221 1001 86380 86390 1
402364 99402364 1001 86380 86390 1
403372 99403372 1001 86380 86390 1
403401 99403401 1001 86380 86390 1
403658 99403658 1001 86380 86390 1
403760 99403760 1001 86380 86390 1
403995 99403995 1001 86380 86390 1
404097 99404097 1001 86380 86390 1
404502 99404502 1001 86380 86390 1
404504 99404504 1001 86380 86390 1
405129 99405129 1001 86380 86390 1
405238 99405238 1001 86380 86390 1
405746 99405746 1001 86380 86390 1
405688 99405688 1001 86380 86390 1
405782 99405782 1001 86380 86390 1
405948 99405948 1001 86380 86390 1
406983 99406983 1001 86380 86390 1
407123 99407123 1001 86380 86390 1
407111 99407111 1001 86380 86390 1
407361 99407361 1001 86380 86390 1
407605 99407605 1001 86380 86390 1
408125 99408125 1001 86380 86390 1
408235 99408235 1001 86380 86390 1
408419 99408419 1001 86380 86390 1
408634 99408634 1001 86380 86390 1
408592 99408592 1001 86380 86390 1
408621 99408621 1001 86380 86390 1
408712 99408712 1001 86380 86390 1
408861 99408861 1001 86380 86390 1
408864 99408864 1001 86380 86390 1
408871 99408871 1001 86380 86390 1
409281 99409281 1001 86380 86390 1
409342 99409342 1001 86380 86390 1
409718 99409718 1001 86380 86390 1
409877 99409877 1001 86380 86390 1
409890 99409890 1001 86380 86390 1
410174 99410174 1001 86380 86390 1
410339 99410339 1001 86380 86390 1
410310 99410310 1001 86380 86390 1
410304 99410304 1001 86380 86390 1
411310 99411310 1001 86380 86390 1
411349 99411349 1001 86380 86390 1
411580 99411580 1001 86380 86390 1
411771 99411771 1001 86380 86390 1
412125 99412125 1001 86380 86390 1
412455 99412455 1001 86380 86390 1
413473 99413473 1001 86380 86390 1
413316 99413316 1001 86380 86390 1
413404 99413404 1001 86380 86390 1
413654 99413654 1001 86380 86390 1
413386 99413386 1001 86380 86390 1
413553 99413553 1001 86380 86390 1
413179 99413179 1001 86380 86390 1
412973 99412973 1001 86380 86390 1
412536 99412536 1001 86380 86390 1
413921 99413921 1001 86380 86390 1
415115 99415115 1001 86380 86390 1
415269 99415269 1001 86380 86390 1
414903 99414903 1001 86380 86390 1
414722 99414722 1001 86380 86390 1
414161 99414161 1001 86380 86390 1
414922 99414922 1001 86380 86390 1
415430 99415430 1001 86380 86390 1
416756 99416756 1001 86380 86390 1
416876 99416876 1001 86380 86390 1
416237 99416237 1001 86380 86390 1
418093 99418093 1001 86380 86390 1
417898 99417898 1001 86380 86390 1
417948 99417948 1001 86380 86390 1
419001 99419001 1001 86380 86390 1
420190 99420190 1001 86380 86390 1
419712 99419712 1001 86380 86390 1
419559 99419559 1001 86380 86390 1
422056 99422056 1001 86380 86390 1
421951 99421951 1001 86380 86390 1
422020 99422020 1001 86380 86390 1
421537 99421537 1001 86380 86390 1
421404 99421404 1001 86380 86390 1
421197 99421197 1001 86380 86390 1
422196 99422196 1001 86380 86390 1
422344 99422344 1001 86380 86390 1
422185 99422185 1001 86380 86390 1
423320 99423320 1001 86380 86390 1
422628 99422628 1001 86380 86390 1
422889 99422889 1001 86380 86390 1
423868 99423868 1001 86380 86390 1
424005 99424005 1001 86380 86390 1
425206 99425206 1001 86380 86390 1
425214 99425214 1001 86380 86390 1
424649 99424649 1001 86380 86390 1
424895 99424895 1001 86380 86390 1
424565 99424565 1001 86380 86390 1
425448 99425448 1001 86380 86390 1
425668 99425668 1001 86380 86390 1
426824 99426824 1001 86380 86390 1
426345 99426345 1001 86380 86390 1
425959 99425959 1001 86380 86390 1
425987 99425987 1001 86380 86390 1
426235 99426235 1001 86380 86390 1
425855 99425855 1001 86380 86390 1
426181 99426181 1001 86380 86390 1
427528 99427528 1001 86380 86390 1
428706 99428706 1001 86380 86390 1
428221 99428221 1001 86380 86390 1
427868 99427868 1001 86380 86390 1
429017 99429017 1001 86380 86390 1
429066 99429066 1001 86380 86390 1
430036 99430036 1001 86380 86390 1
429700 99429700 1001 86380 86390 1
429771 99429771 1001 86380 86390 1
429530 99429530 1001 86380 86390 1
429183 99429183 1001 86380 86390 1
429488 99429488 1001 86380 86390 1
429238 99429238 1001 86380 86390 1
430392 99430392 1001 86380 86390 1
431861 99431861 1001 86380 86390 1
431926 99431926 1001 86380 86390 1
431459 99431459 1001 86380 86390 1
431302 99431302 1001 86380 86390 1
431126 99431126 1001 86380 86390 1
432264 99432264 1001 86380 86390 1
433577 99433577 1001 86380 86390 1
433649 99433649 1001 86380 86390 1
433180 99433180 1001 86380 86390 1
433265 99433265 1001 86380 86390 1
432866 99432866 1001 86380 86390 1
434022 99434022 1001 86380 86390 1
433758 99433758 1001 86380 86390 1
435057 99435057 1001 86380 86390 1
435386 99435386 1001 86380 86390 1
435241 99435241 1001 86380 86390 1
435416 99435416 1001 86380 86390 1
434934 99434934 1001 86380 86390 1
434138 99434138 1001 86380 86390 1
435603 99435603 1001 86380 86390 1
436858 99436858 1001 86380 86390 1
436425 99436425 1001 86380 86390 1
436647 99436647 1001 86380 86390 1
436016 99436016 1001 86380 86390 1
436144 99436144 1001 86380 86390 1
300005 99300005 1001 86380 86390 1
300697 99300697 1001 86380 86390 1
300595 99300595 1001 86380 86390 1
300635 99300635 1001 86380 86390 1
300514 99300514 1001 86380 86390 1
300304 99300304 1001 86380 86390 1
300267 99300267 1001 86380 86390 1
300139 99300139 1001 86380 86390 1
300269 99300269 1001 86380 86390 1
300811 99300811 1001 86380 86390 1
300919 99300919 1001 86380 86390 1
301517 99301517 1001 86380 86390 1
301547 99301547 1001 86380 86390 1
301214 99301214 1001 86380 86390 1
301012 99301012 1001 86380 86390 1
301090 99301090 1001 86380 86390 1
301105 99301105 1001 86380 86390 1
301696 99301696 1001 86380 86390 1
301661 99301661 1001 86380 86390 1
301576 99301576 1001 86380 86390 1
302376 99302376 1001 86380 86390 1
302152 99302152 1001 86380 86390 1
301778 99301778 1001 86380 86390 1
301780 99301780 1001 86380 86390 1
302527 99302527 1001 86380 86390 1
303132 99303132 1001 86380 86390 1
303142 99303142 1001 86380 86390 1
302611 99302611 1001 86380 86390 1
303245 99303245 1001 86380 86390 1
303311 99303311 1001 86380 86390 1
303293 99303293 1001 86380 86390 1
303887 99303887 1001 86380 86390 1
303636 99303636 1001 86380 86390 1
303818 99303818 1001 86380 86390 1
303630 99303630 1001 86380 86390 1
303425 99303425 1001 86380 86390 1
303537 99303537 1001 86380 86390 1
304819 99304819 1001 86380 86390 1
304665 99304665 1001 86380 86390 1
304518 99304518 1001 86380 86390 1
304533 99304533 1001 86380 86390 1
304349 99304349 1001 86380 86390 1
305063 99305063 1001 86380 86390 1
304949 99304949 1001 86380 86390 1
305054 99305054 1001 86380 86390 1
304995 99304995 1001 86380 86390 1
305683 99305683 1001 86380 86390 1
305422 99305422 1001 86380 86390 1
305414 99305414 1001 86380 86390 1
305131 99305131 1001 86380 86390 1
305172 99305172 1001 86380 86390 1
305189 99305189 1001 86380 86390 1
500111 99500111 1001 86380 86390 1
305694 99305694 1001 86380 86390 1
500621 99500621 1001 86380 86390 1
500714 99500714 1001 86380 86390 1
500525 99500525 1001 86380 86390 1
500410 99500410 1001 86380 86390 1
500605 99500605 1001 86380 86390 1
500364 99500364 1001 86380 86390 1
500319 99500319 1001 86380 86390 1
500901 99500901 1001 86380 86390 1
500903 99500903 1001 86380 86390 1
500960 99500960 1001 86380 86390 1
500913 99500913 1001 86380 86390 1
501608 99501608 1001 86380 86390 1
501254 99501254 1001 86380 86390 1
501383 99501383 1001 86380 86390 1
501363 99501363 1001 86380 86390 1
501162 99501162 1001 86380 86390 1
501124 99501124 1001 86380 86390 1
501202 99501202 1001 86380 86390 1
501087 99501087 1001 86380 86390 1
501102 99501102 1001 86380 86390 1
501041 99501041 1001 86380 86390 1
501755 99501755 1001 86380 86390 1
502095 99502095 1001 86380 86390 1
502238 99502238 1001 86380 86390 1
503265 99503265 1001 86380 86390 1
503069 99503069 1001 86380 86390 1
502728 99502728 1001 86380 86390 1
502718 99502718 1001 86380 86390 1
503419 99503419 1001 86380 86390 1
503438 99503438 1001 86380 86390 1
503401 99503401 1001 86380 86390 1
503468 99503468 1001 86380 86390 1
504107 99504107 1001 86380 86390 1
503678 99503678 1001 86380 86390 1
504311 99504311 1001 86380 86390 1
504209 99504209 1001 86380 86390 1
504267 99504267 1001 86380 86390 1
504907 99504907 1001 86380 86390 1
504912 99504912 1001 86380 86390 1
504923 99504923 1001 86380 86390 1
504700 99504700 1001 86380 86390 1
504430 99504430 1001 86380 86390 1
505148 99505148 1001 86380 86390 1
504965 99504965 1001 86380 86390 1
505738 99505738 1001 86380 86390 1
505595 99505595 1001 86380 86390 1
505588 99505588 1001 86380 86390 1
505435 99505435 1001 86380 86390 1
505565 99505565 1001 86380 86390 1
505528 99505528 1001 86380 86390 1
505452 99505452 1001 86380 86390 1
505351 99505351 1001 86380 86390 1
505795 99505795 1001 86380 86390 1
505839 99505839 1001 86380 86390 1
505973 99505973 1001 86380 86390 1
506457 99506457 1001 86380 86390 1
506396 99506396 1001 86380 86390 1
506238 99506238 1001 86380 86390 1
506186 99506186 1001 86380 86390 1
506291 99506291 1001 86380 86390 1
506382 99506382 1001 86380 86390 1
506389 99506389 1001 86380 86390 1
506096 99506096 1001 86380 86390 1
506149 99506149 1001 86380 86390 1
506114 99506114 1001 86380 86390 1
506608 99506608 1001 86380 86390 1
507144 99507144 1001 86380 86390 1
506982 99506982 1001 86380 86390 1
506945 99506945 1001 86380 86390 1
507617 99507617 1001 86380 86390 1
508191 99508191 1001 86380 86390 1
508101 99508101 1001 86380 86390 1
507843 99507843 1001 86380 86390 1
507988 99507988 1001 86380 86390 1
507731 99507731 1001 86380 86390 1
507749 99507749 1001 86380 86390 1
507690 99507690 1001 86380 86390 1
508429 99508429 1001 86380 86390 1
508391 99508391 1001 86380 86390 1
508288 99508288 1001 86380 86390 1
508327 99508327 1001 86380 86390 1
508965 99508965 1001 86380 86390 1
508993 99508993 1001 86380 86390 1
509010 99509010 1001 86380 86390 1
508776 99508776 1001 86380 86390 1
508633 99508633 1001 86380 86390 1
509111 99509111 1001 86380 86390 1
509145 99509145 1001 86380 86390 1
509704 99509704 1001 86380 86390 1
509823 99509823 1001 86380 86390 1
509384 99509384 1001 86380 86390 1
509353 99509353 1001 86380 86390 1
509316 99509316 1001 86380 86390 1
510056 99510056 1001 86380 86390 1
510063 99510063 1001 86380 86390 1
510709 99510709 1001 86380 86390 1
510470 99510470 1001 86380 86390 1
510371 99510371 1001 86380 86390 1
510519 99510519 1001 86380 86390 1
510141 99510141 1001 86380 86390 1
510180 99510180 1001 86380 86390 1
510881 99510881 1001 86380 86390 1
510886 99510886 1001 86380 86390 1
511379 99511379 1001 86380 86390 1
510962 99510962 1001 86380 86390 1
511691 99511691 1001 86380 86390 1
512235 99512235 1001 86380 86390 1
512223 99512223 1001 86380 86390 1
512135 99512135 1001 86380 86390 1
512051 99512051 1001 86380 86390 1
512909 99512909 1001 86380 86390 1
512835 99512835 1001 86380 86390 1
512943 99512943 1001 86380 86390 1
512649 99512649 1001 86380 86390 1
512780 99512780 1001 86380 86390 1
513254 99513254 1001 86380 86390 1
513883 99513883 1001 86380 86390 1
513860 99513860 1001 86380 86390 1
513875 99513875 1001 86380 86390 1
513698 99513698 1001 86380 86390 1
513772 99513772 1001 86380 86390 1
513532 99513532 1001 86380 86390 1
513442 99513442 1001 86380 86390 1
513598 99513598 1001 86380 86390 1
514171 99514171 1001 86380 86390 1
514161 99514161 1001 86380 86390 1
514105 99514105 1001 86380 86390 1
514666 99514666 1001 86380 86390 1
514541 99514541 1001 86380 86390 1
514342 99514342 1001 86380 86390 1
514858 99514858 1001 86380 86390 1
515532 99515532 1001 86380 86390 1
515786 99515786 1001 86380 86390 1
516410 99516410 1001 86380 86390 1
516451 99516451 1001 86380 86390 1
516493 99516493 1001 86380 86390 1
516467 99516467 1001 86380 86390 1
516214 99516214 1001 86380 86390 1
516219 99516219 1001 86380 86390 1
516036 99516036 1001 86380 86390 1
516029 99516029 1001 86380 86390 1
516521 99516521 1001 86380 86390 1
516709 99516709 1001 86380 86390 1
516711 99516711 1001 86380 86390 1
516635 99516635 1001 86380 86390 1
517172 99517172 1001 86380 86390 1
517174 99517174 1001 86380 86390 1
517252 99517252 1001 86380 86390 1
517280 99517280 1001 86380 86390 1
517140 99517140 1001 86380 86390 1
517217 99517217 1001 86380 86390 1
517067 99517067 1001 86380 86390 1
517371 99517371 1001 86380 86390 1
517442 99517442 1001 86380 86390 1
517444 99517444 1001 86380 86390 1
517983 99517983 1001 86380 86390 1
517978 99517978 1001 86380 86390 1
518154 99518154 1001 86380 86390 1
517814 99517814 1001 86380 86390 1
517947 99517947 1001 86380 86390 1
517911 99517911 1001 86380 86390 1
517544 99517544 1001 86380 86390 1
517546 99517546 1001 86380 86390 1
518347 99518347 1001 86380 86390 1
518336 99518336 1001 86380 86390 1
518964 99518964 1001 86380 86390 1
518704 99518704 1001 86380 86390 1
518695 99518695 1001 86380 86390 1
518777 99518777 1001 86380 86390 1
518386 99518386 1001 86380 86390 1
519726 99519726 1001 86380 86390 1
519736 99519736 1001 86380 86390 1
519430 99519430 1001 86380 86390 1
519548 99519548 1001 86380 86390 1
519425 99519425 1001 86380 86390 1
519850 99519850 1001 86380 86390 1
520227 99520227 1001 86380 86390 1
520189 99520189 1001 86380 86390 1
520034 99520034 1001 86380 86390 1
520810 99520810 1001 86380 86390 1
521429 99521429 1001 86380 86390 1
521360 99521360 1001 86380 86390 1
521237 99521237 1001 86380 86390 1
521251 99521251 1001 86380 86390 1
521179 99521179 1001 86380 86390 1
521155 99521155 1001 86380 86390 1
521117 99521117 1001 86380 86390 1
520921 99520921 1001 86380 86390 1
521670 99521670 1001 86380 86390 1
521054 99521054 1001 86380 86390 1
522272 99522272 1001 86380 86390 1
522012 99522012 1001 86380 86390 1
521896 99521896 1001 86380 86390 1
522016 99522016 1001 86380 86390 1
521736 99521736 1001 86380 86390 1
521788 99521788 1001 86380 86390 1
521766 99521766 1001 86380 86390 1
521767 99521767 1001 86380 86390 1
522312 99522312 1001 86380 86390 1
522353 99522353 1001 86380 86390 1
522938 99522938 1001 86380 86390 1
523036 99523036 1001 86380 86390 1
523102 99523102 1001 86380 86390 1
523001 99523001 1001 86380 86390 1
522851 99522851 1001 86380 86390 1
522774 99522774 1001 86380 86390 1
522804 99522804 1001 86380 86390 1
522557 99522557 1001 86380 86390 1
523600 99523600 1001 86380 86390 1
523337 99523337 1001 86380 86390 1
523390 99523390 1001 86380 86390 1
524001 99524001 1001 86380 86390 1
524578 99524578 1001 86380 86390 1
524646 99524646 1001 86380 86390 1
524689 99524689 1001 86380 86390 1
525479 99525479 1001 86380 86390 1
525137 99525137 1001 86380 86390 1
525761 99525761 1001 86380 86390 1
526282 99526282 1001 86380 86390 1
526257 99526257 1001 86380 86390 1
526347 99526347 1001 86380 86390 1
526337 99526337 1001 86380 86390 1
526412 99526412 1001 86380 86390 1
526317 99526317 1001 86380 86390 1
526056 99526056 1001 86380 86390 1
525971 99525971 1001 86380 86390 1
526010 99526010 1001 86380 86390 1
525847 99525847 1001 86380 86390 1
525886 99525886 1001 86380 86390 1
525876 99525876 1001 86380 86390 1
526614 99526614 1001 86380 86390 1
526594 99526594 1001 86380 86390 1
527139 99527139 1001 86380 86390 1
527062 99527062 1001 86380 86390 1
527116 99527116 1001 86380 86390 1
526852 99526852 1001 86380 86390 1
527394 99527394 1001 86380 86390 1
527424 99527424 1001 86380 86390 1
528063 99528063 1001 86380 86390 1
527798 99527798 1001 86380 86390 1
527589 99527589 1001 86380 86390 1
528774 99528774 1001 86380 86390 1
528705 99528705 1001 86380 86390 1
528897 99528897 1001 86380 86390 1
528553 99528553 1001 86380 86390 1
528541 99528541 1001 86380 86390 1
528468 99528468 1001 86380 86390 1
528379 99528379 1001 86380 86390 1
528446 99528446 1001 86380 86390 1
528304 99528304 1001 86380 86390 1
528922 99528922 1001 86380 86390 1
529393 99529393 1001 86380 86390 1
529343 99529343 1001 86380 86390 1
529804 99529804 1001 86380 86390 1
530388 99530388 1001 86380 86390 1
530428 99530428 1001 86380 86390 1
530507 99530507 1001 86380 86390 1
530298 99530298 1001 86380 86390 1
530286 99530286 1001 86380 86390 1
530667 99530667 1001 86380 86390 1
530720 99530720 1001 86380 86390 1
530612 99530612 1001 86380 86390 1
531333 99531333 1001 86380 86390 1
531260 99531260 1001 86380 86390 1
530969 99530969 1001 86380 86390 1
530982 99530982 1001 86380 86390 1
531074 99531074 1001 86380 86390 1
531078 99531078 1001 86380 86390 1
530948 99530948 1001 86380 86390 1
530832 99530832 1001 86380 86390 1
531498 99531498 1001 86380 86390 1
532018 99532018 1001 86380 86390 1
532098 99532098 1001 86380 86390 1
531813 99531813 1001 86380 86390 1
531959 99531959 1001 86380 86390 1
531709 99531709 1001 86380 86390 1
532284 99532284 1001 86380 86390 1
532310 99532310 1001 86380 86390 1
532259 99532259 1001 86380 86390 1
532958 99532958 1001 86380 86390 1
532735 99532735 1001 86380 86390 1
532801 99532801 1001 86380 86390 1
532703 99532703 1001 86380 86390 1
532497 99532497 1001 86380 86390 1
532524 99532524 1001 86380 86390 1
533185 99533185 1001 86380 86390 1
533123 99533123 1001 86380 86390 1
533220 99533220 1001 86380 86390 1
533768 99533768 1001 86380 86390 1
533549 99533549 1001 86380 86390 1
533610 99533610 1001 86380 86390 1
533573 99533573 1001 86380 86390 1
533369 99533369 1001 86380 86390 1
533441 99533441 1001 86380 86390 1
533998 99533998 1001 86380 86390 1
533867 99533867 1001 86380 86390 1
534670 99534670 1001 86380 86390 1
534305 99534305 1001 86380 86390 1
534346 99534346 1001 86380 86390 1
534065 99534065 1001 86380 86390 1
534084 99534084 1001 86380 86390 1
534709 99534709 1001 86380 86390 1
534689 99534689 1001 86380 86390 1
534702 99534702 1001 86380 86390 1
534705 99534705 1001 86380 86390 1
535330 99535330 1001 86380 86390 1
535481 99535481 1001 86380 86390 1
535218 99535218 1001 86380 86390 1
535210 99535210 1001 86380 86390 1
535212 99535212 1001 86380 86390 1
535034 99535034 1001 86380 86390 1
534958 99534958 1001 86380 86390 1
534895 99534895 1001 86380 86390 1
535027 99535027 1001 86380 86390 1
535067 99535067 1001 86380 86390 1
534912 99534912 1001 86380 86390 1
535536 99535536 1001 86380 86390 1
535655 99535655 1001 86380 86390 1
536283 99536283 1001 86380 86390 1
535999 99535999 1001 86380 86390 1
536065 99536065 1001 86380 86390 1
535814 99535814 1001 86380 86390 1
535818 99535818 1001 86380 86390 1
536472 99536472 1001 86380 86390 1
536461 99536461 1001 86380 86390 1
537140 99537140 1001 86380 86390 1
536993 99536993 1001 86380 86390 1
536818 99536818 1001 86380 86390 1
536783 99536783 1001 86380 86390 1
536786 99536786 1001 86380 86390 1
536650 99536650 1001 86380 86390 1
537838 99537838 1001 86380 86390 1
537882 99537882 1001 86380 86390 1
537681 99537681 1001 86380 86390 1
537633 99537633 1001 86380 86390 1
537636 99537636 1001 86380 86390 1
537466 99537466 1001 86380 86390 1
537494 99537494 1001 86380 86390 1
537574 99537574 1001 86380 86390 1
538639 99538639 1001 86380 86390 1
538546 99538546 1001 86380 86390 1
538523 99538523 1001 86380 86390 1
538602 99538602 1001 86380 86390 1
538526 99538526 1001 86380 86390 1
538343 99538343 1001 86380 86390 1
539019 99539019 1001 86380 86390 1
538950 99538950 1001 86380 86390 1
539633 99539633 1001 86380 86390 1
539326 99539326 1001 86380 86390 1
539315 99539315 1001 86380 86390 1
539767 99539767 1001 86380 86390 1
539780 99539780 1001 86380 86390 1
539816 99539816 1001 86380 86390 1
540367 99540367 1001 86380 86390 1
540219 99540219 1001 86380 86390 1
540603 99540603 1001 86380 86390 1
540669 99540669 1001 86380 86390 1
541092 99541092 1001 86380 86390 1
541122 99541122 1001 86380 86390 1
540893 99540893 1001 86380 86390 1
540924 99540924 1001 86380 86390 1
540829 99540829 1001 86380 86390 1
541363 99541363 1001 86380 86390 1
542085 99542085 1001 86380 86390 1
542071 99542071 1001 86380 86390 1
541994 99541994 1001 86380 86390 1
541932 99541932 1001 86380 86390 1
541758 99541758 1001 86380 86390 1
541750 99541750 1001 86380 86390 1
541561 99541561 1001 86380 86390 1
542229 99542229 1001 86380 86390 1
542878 99542878 1001 86380 86390 1
542575 99542575 1001 86380 86390 1
542554 99542554 1001 86380 86390 1
542555 99542555 1001 86380 86390 1
542454 99542454 1001 86380 86390 1
542446 99542446 1001 86380 86390 1
542347 99542347 1001 86380 86390 1
543111 99543111 1001 86380 86390 1
543057 99543057 1001 86380 86390 1
543611 99543611 1001 86380 86390 1
543663 99543663 1001 86380 86390 1
543463 99543463 1001 86380 86390 1
543507 99543507 1001 86380 86390 1
543559 99543559 1001 86380 86390 1
543177 99543177 1001 86380 86390 1
543166 99543166 1001 86380 86390 1
543260 99543260 1001 86380 86390 1
543312 99543312 1001 86380 86390 1
543893 99543893 1001 86380 86390 1
544258 99544258 1001 86380 86390 1
544323 99544323 1001 86380 86390 1
544285 99544285 1001 86380 86390 1
544054 99544054 1001 86380 86390 1
544132 99544132 1001 86380 86390 1
544058 99544058 1001 86380 86390 1
544073 99544073 1001 86380 86390 1
544156 99544156 1001 86380 86390 1
544721 99544721 1001 86380 86390 1
433416 783 1001 43200 50097 1
416957 562 1001 21900 25437 1
400094 99400094 1001 86380 86390 1
400213 99400213 1001 86380 86390 1
400232 99400232 1001 86380 86390 1
400454 99400454 1001 86380 86390 1
400561 99400561 1001 86380 86390 1
400992 99400992 1001 86380 86390 1
401062 99401062 1001 86380 86390 1
401443 99401443 1001 86380 86390 1
401618 99401618 1001 86380 86390 1
401700 99401700 1001 86380 86390 1
401744 99401744 1001 86380 86390 1
401871 99401871 1001 86380 86390 1
401956 99401956 1001 86380 86390 1
402234 99402234 1001 86380 86390 1
402210 99402210 1001 86380 86390 1
402284 99402284 1001 86380 86390 1
402627 99402627 1001 86380 86390 1
402731 99402731 1001 86380 86390 1
402923 99402923 1001 86380 86390 1
403265 99403265 1001 86380 86390 1
403280 99403280 1001 86380 86390 1
404457 99404457 1001 86380 86390 1
404545 99404545 1001 86380 86390 1
404654 99404654 1001 86380 86390 1
404664 99404664 1001 86380 86390 1
405012 99405012 1001 86380 86390 1
404970 99404970 1001 86380 86390 1
405067 99405067 1001 86380 86390 1
405864 99405864 1001 86380 86390 1
405846 99405846 1001 86380 86390 1
406473 99406473 1001 86380 86390 1
406499 99406499 1001 86380 86390 1
406762 99406762 1001 86380 86390 1
406796 99406796 1001 86380 86390 1
407231 99407231 1001 86380 86390 1
407661 99407661 1001 86380 86390 1
407782 99407782 1001 86380 86390 1
407962 99407962 1001 86380 86390 1
408090 99408090 1001 86380 86390 1
408299 99408299 1001 86380 86390 1
408488 99408488 1001 86380 86390 1
408706 99408706 1001 86380 86390 1
408755 99408755 1001 86380 86390 1
408933 99408933 1001 86380 86390 1
409266 99409266 1001 86380 86390 1
409752 99409752 1001 86380 86390 1
409831 99409831 1001 86380 86390 1
410107 99410107 1001 86380 86390 1
410772 99410772 1001 86380 86390 1
411091 99411091 1001 86380 86390 1
411656 99411656 1001 86380 86390 1
411900 99411900 1001 86380 86390 1
412221 99412221 1001 86380 86390 1
412202 99412202 1001 86380 86390 1
413311 99413311 1001 86380 86390 1
413661 99413661 1001 86380 86390 1
413060 99413060 1001 86380 86390 1
413174 99413174 1001 86380 86390 1
412822 99412822 1001 86380 86390 1
412646 99412646 1001 86380 86390 1
412654 99412654 1001 86380 86390 1
413804 99413804 1001 86380 86390 1
413701 99413701 1001 86380 86390 1
413736 99413736 1001 86380 86390 1
414076 99414076 1001 86380 86390 1
414950 99414950 1001 86380 86390 1
415159 99415159 1001 86380 86390 1
414714 99414714 1001 86380 86390 1
414666 99414666 1001 86380 86390 1
415391 99415391 1001 86380 86390 1
416861 99416861 1001 86380 86390 1
416745 99416745 1001 86380 86390 1
416276 99416276 1001 86380 86390 1
415879 99415879 1001 86380 86390 1
417179 99417179 1001 86380 86390 1
417113 99417113 1001 86380 86390 1
417607 99417607 1001 86380 86390 1
417483 99417483 1001 86380 86390 1
418716 99418716 1001 86380 86390 1
418463 99418463 1001 86380 86390 1
418054 99418054 1001 86380 86390 1
417668 99417668 1001 86380 86390 1
417914 99417914 1001 86380 86390 1
420269 99420269 1001 86380 86390 1
419330 99419330 1001 86380 86390 1
419257 99419257 1001 86380 86390 1
420744 99420744 1001 86380 86390 1
420663 99420663 1001 86380 86390 1
420785 99420785 1001 86380 86390 1
421464 99421464 1001 86380 86390 1
421604 99421604 1001 86380 86390 1
420954 99420954 1001 86380 86390 1
422166 99422166 1001 86380 86390 1
423459 99423459 1001 86380 86390 1
423643 99423643 1001 86380 86390 1
422964 99422964 1001 86380 86390 1
423047 99423047 1001 86380 86390 1
423120 99423120 1001 86380 86390 1
423212 99423212 1001 86380 86390 1
422623 99422623 1001 86380 86390 1
425103 99425103 1001 86380 86390 1
424726 99424726 1001 86380 86390 1
424271 99424271 1001 86380 86390 1
424399 99424399 1001 86380 86390 1
425405 99425405 1001 86380 86390 1
425681 99425681 1001 86380 86390 1
427063 99427063 1001 86380 86390 1
426752 99426752 1001 86380 86390 1
426957 99426957 1001 86380 86390 1
426806 99426806 1001 86380 86390 1
426286 99426286 1001 86380 86390 1
425876 99425876 1001 86380 86390 1
428348 99428348 1001 86380 86390 1
428615 99428615 1001 86380 86390 1
428513 99428513 1001 86380 86390 1
427930 99427930 1001 86380 86390 1
428019 99428019 1001 86380 86390 1
428081 99428081 1001 86380 86390 1
427777 99427777 1001 86380 86390 1
427883 99427883 1001 86380 86390 1
427809 99427809 1001 86380 86390 1
428813 99428813 1001 86380 86390 1
430288 99430288 1001 86380 86390 1
429641 99429641 1001 86380 86390 1
429494 99429494 1001 86380 86390 1
429522 99429522 1001 86380 86390 1
429330 99429330 1001 86380 86390 1
430694 99430694 1001 86380 86390 1
430788 99430788 1001 86380 86390 1
431895 99431895 1001 86380 86390 1
432021 99432021 1001 86380 86390 1
431288 99431288 1001 86380 86390 1
431635 99431635 1001 86380 86390 1
431500 99431500 1001 86380 86390 1
432143 99432143 1001 86380 86390 1
433635 99433635 1001 86380 86390 1
433223 99433223 1001 86380 86390 1
432698 99432698 1001 86380 86390 1
432731 99432731 1001 86380 86390 1
433318 99433318 1001 86380 86390 1
433958 99433958 1001 86380 86390 1
435415 99435415 1001 86380 86390 1
434820 99434820 1001 86380 86390 1
434769 99434769 1001 86380 86390 1
434471 99434471 1001 86380 86390 1
435525 99435525 1001 86380 86390 1
435720 99435720 1001 86380 86390 1
435665 99435665 1001 86380 86390 1
435476 99435476 1001 86380 86390 1
436445 99436445 1001 86380 86390 1
436745 99436745 1001 86380 86390 1
435951 99435951 1001 86380 86390 1
300086 99300086 1001 86380 86390 1
437209 99437209 1001 86380 86390 1
300354 99300354 1001 86380 86390 1
300484 99300484 1001 86380 86390 1
300513 99300513 1001 86380 86390 1
300436 99300436 1001 86380 86390 1
300400 99300400 1001 86380 86390 1
300146 99300146 1001 86380 86390 1
300164 99300164 1001 86380 86390 1
300233 99300233 1001 86380 86390 1
300791 99300791 1001 86380 86390 1
300924 99300924 1001 86380 86390 1
301483 99301483 1001 86380 86390 1
301151 99301151 1001 86380 86390 1
301231 99301231 1001 86380 86390 1
301335 99301335 1001 86380 86390 1
301050 99301050 1001 86380 86390 1
301711 99301711 1001 86380 86390 1
301649 99301649 1001 86380 86390 1
301587 99301587 1001 86380 86390 1
302282 99302282 1001 86380 86390 1
302175 99302175 1001 86380 86390 1
302021 99302021 1001 86380 86390 1
301978 99301978 1001 86380 86390 1
301979 99301979 1001 86380 86390 1
301919 99301919 1001 86380 86390 1
301922 99301922 1001 86380 86390 1
302573 99302573 1001 86380 86390 1
302584 99302584 1001 86380 86390 1
303004 99303004 1001 86380 86390 1
303190 99303190 1001 86380 86390 1
302861 99302861 1001 86380 86390 1
302916 99302916 1001 86380 86390 1
303281 99303281 1001 86380 86390 1
303393 99303393 1001 86380 86390 1
303872 99303872 1001 86380 86390 1
303781 99303781 1001 86380 86390 1
303530 99303530 1001 86380 86390 1
303458 99303458 1001 86380 86390 1
304119 99304119 1001 86380 86390 1
304055 99304055 1001 86380 86390 1
304815 99304815 1001 86380 86390 1
304524 99304524 1001 86380 86390 1
304277 99304277 1001 86380 86390 1
304268 99304268 1001 86380 86390 1
304242 99304242 1001 86380 86390 1
304904 99304904 1001 86380 86390 1
304918 99304918 1001 86380 86390 1
305562 99305562 1001 86380 86390 1
305395 99305395 1001 86380 86390 1
500737 99500737 1001 86380 86390 1
500558 99500558 1001 86380 86390 1
500959 99500959 1001 86380 86390 1
501459 99501459 1001 86380 86390 1
501253 99501253 1001 86380 86390 1
501331 99501331 1001 86380 86390 1
501413 99501413 1001 86380 86390 1
501351 99501351 1001 86380 86390 1
501127 99501127 1001 86380 86390 1
501166 99501166 1001 86380 86390 1
501141 99501141 1001 86380 86390 1
501211 99501211 1001 86380 86390 1
501121 99501121 1001 86380 86390 1
501807 99501807 1001 86380 86390 1
502096 99502096 1001 86380 86390 1
501949 99501949 1001 86380 86390 1
501956 99501956 1001 86380 86390 1
501919 99501919 1001 86380 86390 1
502594 99502594 1001 86380 86390 1
502595 99502595 1001 86380 86390 1
502505 99502505 1001 86380 86390 1
502483 99502483 1001 86380 86390 1
503203 99503203 1001 86380 86390 1
503267 99503267 1001 86380 86390 1
502922 99502922 1001 86380 86390 1
503052 99503052 1001 86380 86390 1
502688 99502688 1001 86380 86390 1
502760 99502760 1001 86380 86390 1
503395 99503395 1001 86380 86390 1
503339 99503339 1001 86380 86390 1
503954 99503954 1001 86380 86390 1
503498 99503498 1001 86380 86390 1
503685 99503685 1001 86380 86390 1
504248 99504248 1001 86380 86390 1
504229 99504229 1001 86380 86390 1
504887 99504887 1001 86380 86390 1
504627 99504627 1001 86380 86390 1
504439 99504439 1001 86380 86390 1
504513 99504513 1001 86380 86390 1
504462 99504462 1001 86380 86390 1
504345 99504345 1001 86380 86390 1
504334 99504334 1001 86380 86390 1
505112 99505112 1001 86380 86390 1
505067 99505067 1001 86380 86390 1
505224 99505224 1001 86380 86390 1
505832 99505832 1001 86380 86390 1
505838 99505838 1001 86380 86390 1
506442 99506442 1001 86380 86390 1
506559 99506559 1001 86380 86390 1
506568 99506568 1001 86380 86390 1
506385 99506385 1001 86380 86390 1
506258 99506258 1001 86380 86390 1
506658 99506658 1001 86380 86390 1
506603 99506603 1001 86380 86390 1
507334 99507334 1001 86380 86390 1
507328 99507328 1001 86380 86390 1
507417 99507417 1001 86380 86390 1
507204 99507204 1001 86380 86390 1
507193 99507193 1001 86380 86390 1
506966 99506966 1001 86380 86390 1
507498 99507498 1001 86380 86390 1
507533 99507533 1001 86380 86390 1
508241 99508241 1001 86380 86390 1
507863 99507863 1001 86380 86390 1
507651 99507651 1001 86380 86390 1
508416 99508416 1001 86380 86390 1
508884 99508884 1001 86380 86390 1
508740 99508740 1001 86380 86390 1
508717 99508717 1001 86380 86390 1
508814 99508814 1001 86380 86390 1
508751 99508751 1001 86380 86390 1
508492 99508492 1001 86380 86390 1
508592 99508592 1001 86380 86390 1
509852 99509852 1001 86380 86390 1
509715 99509715 1001 86380 86390 1
509808 99509808 1001 86380 86390 1
509515 99509515 1001 86380 86390 1
509581 99509581 1001 86380 86390 1
509577 99509577 1001 86380 86390 1
509629 99509629 1001 86380 86390 1
509469 99509469 1001 86380 86390 1
509964 99509964 1001 86380 86390 1
509906 99509906 1001 86380 86390 1
510198 99510198 1001 86380 86390 1
510225 99510225 1001 86380 86390 1
510127 99510127 1001 86380 86390 1
510311 99510311 1001 86380 86390 1
510911 99510911 1001 86380 86390 1
510912 99510912 1001 86380 86390 1
510900 99510900 1001 86380 86390 1
511489 99511489 1001 86380 86390 1
511420 99511420 1001 86380 86390 1
511080 99511080 1001 86380 86390 1
511032 99511032 1001 86380 86390 1
511566 99511566 1001 86380 86390 1
512062 99512062 1001 86380 86390 1
511874 99511874 1001 86380 86390 1
513123 99513123 1001 86380 86390 1
512935 99512935 1001 86380 86390 1
512923 99512923 1001 86380 86390 1
512889 99512889 1001 86380 86390 1
512867 99512867 1001 86380 86390 1
512636 99512636 1001 86380 86390 1
512585 99512585 1001 86380 86390 1
512691 99512691 1001 86380 86390 1
512588 99512588 1001 86380 86390 1
513294 99513294 1001 86380 86390 1
514018 99514018 1001 86380 86390 1
513539 99513539 1001 86380 86390 1
513531 99513531 1001 86380 86390 1
513522 99513522 1001 86380 86390 1
514210 99514210 1001 86380 86390 1
514140 99514140 1001 86380 86390 1
514726 99514726 1001 86380 86390 1
514484 99514484 1001 86380 86390 1
514637 99514637 1001 86380 86390 1
514408 99514408 1001 86380 86390 1
514337 99514337 1001 86380 86390 1
514445 99514445 1001 86380 86390 1
515678 99515678 1001 86380 86390 1
515456 99515456 1001 86380 86390 1
515289 99515289 1001 86380 86390 1
515408 99515408 1001 86380 86390 1
515854 99515854 1001 86380 86390 1
515869 99515869 1001 86380 86390 1
516320 99516320 1001 86380 86390 1
516468 99516468 1001 86380 86390 1
516215 99516215 1001 86380 86390 1
516216 99516216 1001 86380 86390 1
516141 99516141 1001 86380 86390 1
517225 99517225 1001 86380 86390 1
517099 99517099 1001 86380 86390 1
517103 99517103 1001 86380 86390 1
517516 99517516 1001 86380 86390 1
517415 99517415 1001 86380 86390 1
517486 99517486 1001 86380 86390 1
518075 99518075 1001 86380 86390 1
518114 99518114 1001 86380 86390 1
518077 99518077 1001 86380 86390 1
518157 99518157 1001 86380 86390 1
517956 99517956 1001 86380 86390 1
517888 99517888 1001 86380 86390 1
517625 99517625 1001 86380 86390 1
517603 99517603 1001 86380 86390 1
518341 99518341 1001 86380 86390 1
518291 99518291 1001 86380 86390 1
518322 99518322 1001 86380 86390 1
518840 99518840 1001 86380 86390 1
518721 99518721 1001 86380 86390 1
518760 99518760 1001 86380 86390 1
519009 99519009 1001 86380 86390 1
519637 99519637 1001 86380 86390 1
519707 99519707 1001 86380 86390 1
519571 99519571 1001 86380 86390 1
519305 99519305 1001 86380 86390 1
519334 99519334 1001 86380 86390 1
519941 99519941 1001 86380 86390 1
520457 99520457 1001 86380 86390 1
520035 99520035 1001 86380 86390 1
520729 99520729 1001 86380 86390 1
520718 99520718 1001 86380 86390 1
521339 99521339 1001 86380 86390 1
521275 99521275 1001 86380 86390 1
521289 99521289 1001 86380 86390 1
521249 99521249 1001 86380 86390 1
521172 99521172 1001 86380 86390 1
521217 99521217 1001 86380 86390 1
520988 99520988 1001 86380 86390 1
520912 99520912 1001 86380 86390 1
520915 99520915 1001 86380 86390 1
520895 99520895 1001 86380 86390 1
520960 99520960 1001 86380 86390 1
521051 99521051 1001 86380 86390 1
521666 99521666 1001 86380 86390 1
521840 99521840 1001 86380 86390 1
521750 99521750 1001 86380 86390 1
521836 99521836 1001 86380 86390 1
521734 99521734 1001 86380 86390 1
521787 99521787 1001 86380 86390 1
522384 99522384 1001 86380 86390 1
522429 99522429 1001 86380 86390 1
523018 99523018 1001 86380 86390 1
522786 99522786 1001 86380 86390 1
522552 99522552 1001 86380 86390 1
523274 99523274 1001 86380 86390 1
523132 99523132 1001 86380 86390 1
523137 99523137 1001 86380 86390 1
523933 99523933 1001 86380 86390 1
523667 99523667 1001 86380 86390 1
523388 99523388 1001 86380 86390 1
523389 99523389 1001 86380 86390 1
523425 99523425 1001 86380 86390 1
524075 99524075 1001 86380 86390 1
524115 99524115 1001 86380 86390 1
524654 99524654 1001 86380 86390 1
524608 99524608 1001 86380 86390 1
524584 99524584 1001 86380 86390 1
524358 99524358 1001 86380 86390 1
524398 99524398 1001 86380 86390 1
524456 99524456 1001 86380 86390 1
524808 99524808 1001 86380 86390 1
524938 99524938 1001 86380 86390 1
524887 99524887 1001 86380 86390 1
525549 99525549 1001 86380 86390 1
525212 99525212 1001 86380 86390 1
525306 99525306 1001 86380 86390 1
525233 99525233 1001 86380 86390 1
525042 99525042 1001 86380 86390 1
525072 99525072 1001 86380 86390 1
525634 99525634 1001 86380 86390 1
525598 99525598 1001 86380 86390 1
525742 99525742 1001 86380 86390 1
526281 99526281 1001 86380 86390 1
526222 99526222 1001 86380 86390 1
526139 99526139 1001 86380 86390 1
526040 99526040 1001 86380 86390 1
526083 99526083 1001 86380 86390 1
525988 99525988 1001 86380 86390 1
526563 99526563 1001 86380 86390 1
527048 99527048 1001 86380 86390 1
527018 99527018 1001 86380 86390 1
526638 99526638 1001 86380 86390 1
526756 99526756 1001 86380 86390 1
527264 99527264 1001 86380 86390 1
527975 99527975 1001 86380 86390 1
528032 99528032 1001 86380 86390 1
527732 99527732 1001 86380 86390 1
528188 99528188 1001 86380 86390 1
528178 99528178 1001 86380 86390 1
528170 99528170 1001 86380 86390 1
528083 99528083 1001 86380 86390 1
528097 99528097 1001 86380 86390 1
528853 99528853 1001 86380 86390 1
528842 99528842 1001 86380 86390 1
528740 99528740 1001 86380 86390 1
528888 99528888 1001 86380 86390 1
528848 99528848 1001 86380 86390 1
528642 99528642 1001 86380 86390 1
528591 99528591 1001 86380 86390 1
528416 99528416 1001 86380 86390 1
528301 99528301 1001 86380 86390 1
529418 99529418 1001 86380 86390 1
529341 99529341 1001 86380 86390 1
529109 99529109 1001 86380 86390 1
529748 99529748 1001 86380 86390 1
530523 99530523 1001 86380 86390 1
530456 99530456 1001 86380 86390 1
530460 99530460 1001 86380 86390 1
530501 99530501 1001 86380 86390 1
530156 99530156 1001 86380 86390 1
530243 99530243 1001 86380 86390 1
529972 99529972 1001 86380 86390 1
529961 99529961 1001 86380 86390 1
530095 99530095 1001 86380 86390 1
530606 99530606 1001 86380 86390 1
530585 99530585 1001 86380 86390 1
531187 99531187 1001 86380 86390 1
530993 99530993 1001 86380 86390 1
531032 99531032 1001 86380 86390 1
530850 99530850 1001 86380 86390 1
532027 99532027 1001 86380 86390 1
531715 99531715 1001 86380 86390 1
532331 99532331 1001 86380 86390 1
532900 99532900 1001 86380 86390 1
532623 99532623 1001 86380 86390 1
532627 99532627 1001 86380 86390 1
532655 99532655 1001 86380 86390 1
533211 99533211 1001 86380 86390 1
533169 99533169 1001 86380 86390 1
533208 99533208 1001 86380 86390 1
533717 99533717 1001 86380 86390 1
533790 99533790 1001 86380 86390 1
533753 99533753 1001 86380 86390 1
533503 99533503 1001 86380 86390 1
533456 99533456 1001 86380 86390 1
533261 99533261 1001 86380 86390 1
534049 99534049 1001 86380 86390 1
533953 99533953 1001 86380 86390 1
534550 99534550 1001 86380 86390 1
534669 99534669 1001 86380 86390 1
534439 99534439 1001 86380 86390 1
534428 99534428 1001 86380 86390 1
534359 99534359 1001 86380 86390 1
534219 99534219 1001 86380 86390 1
534119 99534119 1001 86380 86390 1
534239 99534239 1001 86380 86390 1
534762 99534762 1001 86380 86390 1
534738 99534738 1001 86380 86390 1
534843 99534843 1001 86380 86390 1
535397 99535397 1001 86380 86390 1
535438 99535438 1001 86380 86390 1
535445 99535445 1001 86380 86390 1
535266 99535266 1001 86380 86390 1
535246 99535246 1001 86380 86390 1
535086 99535086 1001 86380 86390 1
534996 99534996 1001 86380 86390 1
534933 99534933 1001 86380 86390 1
535660 99535660 1001 86380 86390 1
536314 99536314 1001 86380 86390 1
536163 99536163 1001 86380 86390 1
536142 99536142 1001 86380 86390 1
536473 99536473 1001 86380 86390 1
537091 99537091 1001 86380 86390 1
536812 99536812 1001 86380 86390 1
536747 99536747 1001 86380 86390 1
537339 99537339 1001 86380 86390 1
537896 99537896 1001 86380 86390 1
538024 99538024 1001 86380 86390 1
538038 99538038 1001 86380 86390 1
538161 99538161 1001 86380 86390 1
538734 99538734 1001 86380 86390 1
538803 99538803 1001 86380 86390 1
538227 99538227 1001 86380 86390 1
538830 99538830 1001 86380 86390 1
539449 99539449 1001 86380 86390 1
539530 99539530 1001 86380 86390 1
539084 99539084 1001 86380 86390 1
539143 99539143 1001 86380 86390 1
539158 99539158 1001 86380 86390 1
539741 99539741 1001 86380 86390 1
539719 99539719 1001 86380 86390 1
540405 99540405 1001 86380 86390 1
540280 99540280 1001 86380 86390 1
540232 99540232 1001 86380 86390 1
539886 99539886 1001 86380 86390 1
540006 99540006 1001 86380 86390 1
539867 99539867 1001 86380 86390 1
539922 99539922 1001 86380 86390 1
540496 99540496 1001 86380 86390 1
541195 99541195 1001 86380 86390 1
541290 99541290 1001 86380 86390 1
541022 99541022 1001 86380 86390 1
540939 99540939 1001 86380 86390 1
540889 99540889 1001 86380 86390 1
541084 99541084 1001 86380 86390 1
540729 99540729 1001 86380 86390 1
540807 99540807 1001 86380 86390 1
541410 99541410 1001 86380 86390 1
542118 99542118 1001 86380 86390 1
541922 99541922 1001 86380 86390 1
542025 99542025 1001 86380 86390 1
541768 99541768 1001 86380 86390 1
542131 99542131 1001 86380 86390 1
542204 99542204 1001 86380 86390 1
542139 99542139 1001 86380 86390 1
542907 99542907 1001 86380 86390 1
542818 99542818 1001 86380 86390 1
542632 99542632 1001 86380 86390 1
542445 99542445 1001 86380 86390 1
542371 99542371 1001 86380 86390 1
543141 99543141 1001 86380 86390 1
543013 99543013 1001 86380 86390 1
542952 99542952 1001 86380 86390 1
543031 99543031 1001 86380 86390 1
543936 99543936 1001 86380 86390 1
544467 99544467 1001 86380 86390 1
544328 99544328 1001 86380 86390 1
544068 99544068 1001 86380 86390 1
544147 99544147 1001 86380 86390 1
543996 99543996 1001 86380 86390 1
543986 99543986 1001 86380 86390 1
544169 99544169 1001 86380 86390 1
544609 99544609 1001 86380 86390 1
544639 99544639 1001 86380 86390 1
412194 956 1001 67560 72777 1
432255 883 1001 55980 60297 1
413828 1196 1001 52560 58317 1
525522 990 1002 49339 60268 1
400044 99400044 1001 86380 86390 1
400195 99400195 1001 86380 86390 1
400373 99400373 1001 86380 86390 1
400955 99400955 1001 86380 86390 1
401291 99401291 1001 86380 86390 1
401512 99401512 1001 86380 86390 1
401491 99401491 1001 86380 86390 1
401890 99401890 1001 86380 86390 1
402181 99402181 1001 86380 86390 1
402384 99402384 1001 86380 86390 1
402423 99402423 1001 86380 86390 1
402597 99402597 1001 86380 86390 1
402707 99402707 1001 86380 86390 1
402872 99402872 1001 86380 86390 1
403744 99403744 1001 86380 86390 1
404196 99404196 1001 86380 86390 1
404544 99404544 1001 86380 86390 1
404487 99404487 1001 86380 86390 1
404625 99404625 1001 86380 86390 1
404790 99404790 1001 86380 86390 1
405552 99405552 1001 86380 86390 1
405578 99405578 1001 86380 86390 1
405573 99405573 1001 86380 86390 1
406264 99406264 1001 86380 86390 1
406433 99406433 1001 86380 86390 1
406733 99406733 1001 86380 86390 1
407229 99407229 1001 86380 86390 1
407400 99407400 1001 86380 86390 1
407244 99407244 1001 86380 86390 1
407686 99407686 1001 86380 86390 1
407720 99407720 1001 86380 86390 1
408042 99408042 1001 86380 86390 1
408756 99408756 1001 86380 86390 1
409046 99409046 1001 86380 86390 1
408984 99408984 1001 86380 86390 1
409158 99409158 1001 86380 86390 1
409834 99409834 1001 86380 86390 1
409907 99409907 1001 86380 86390 1
410404 99410404 1001 86380 86390 1
410384 99410384 1001 86380 86390 1
410786 99410786 1001 86380 86390 1
410739 99410739 1001 86380 86390 1
410746 99410746 1001 86380 86390 1
410795 99410795 1001 86380 86390 1
410891 99410891 1001 86380 86390 1
410956 99410956 1001 86380 86390 1
411048 99411048 1001 86380 86390 1
411298 99411298 1001 86380 86390 1
411430 99411430 1001 86380 86390 1
411480 99411480 1001 86380 86390 1
411483 99411483 1001 86380 86390 1
411572 99411572 1001 86380 86390 1
413366 99413366 1001 86380 86390 1
413006 99413006 1001 86380 86390 1
413176 99413176 1001 86380 86390 1
412855 99412855 1001 86380 86390 1
413770 99413770 1001 86380 86390 1
413744 99413744 1001 86380 86390 1
414617 99414617 1001 86380 86390 1
414897 99414897 1001 86380 86390 1
414523 99414523 1001 86380 86390 1
414404 99414404 1001 86380 86390 1
414386 99414386 1001 86380 86390 1
414464 99414464 1001 86380 86390 1
414219 99414219 1001 86380 86390 1
414350 99414350 1001 86380 86390 1
414134 99414134 1001 86380 86390 1
415369 99415369 1001 86380 86390 1
415342 99415342 1001 86380 86390 1
415381 99415381 1001 86380 86390 1
415331 99415331 1001 86380 86390 1
416674 99416674 1001 86380 86390 1
416813 99416813 1001 86380 86390 1
416643 99416643 1001 86380 86390 1
416596 99416596 1001 86380 86390 1
416823 99416823 1001 86380 86390 1
416580 99416580 1001 86380 86390 1
416498 99416498 1001 86380 86390 1
416080 99416080 1001 86380 86390 1
415937 99415937 1001 86380 86390 1
417264 99417264 1001 86380 86390 1
418510 99418510 1001 86380 86390 1
418755 99418755 1001 86380 86390 1
418780 99418780 1001 86380 86390 1
420446 99420446 1001 86380 86390 1
420220 99420220 1001 86380 86390 1
419699 99419699 1001 86380 86390 1
419883 99419883 1001 86380 86390 1
419652 99419652 1001 86380 86390 1
419797 99419797 1001 86380 86390 1
419546 99419546 1001 86380 86390 1
419455 99419455 1001 86380 86390 1
419227 99419227 1001 86380 86390 1
420890 99420890 1001 86380 86390 1
421160 99421160 1001 86380 86390 1
422285 99422285 1001 86380 86390 1
423711 99423711 1001 86380 86390 1
425062 99425062 1001 86380 86390 1
425114 99425114 1001 86380 86390 1
425317 99425317 1001 86380 86390 1
424307 99424307 1001 86380 86390 1
424310 99424310 1001 86380 86390 1
425617 99425617 1001 86380 86390 1
427074 99427074 1001 86380 86390 1
426277 99426277 1001 86380 86390 1
426490 99426490 1001 86380 86390 1
426568 99426568 1001 86380 86390 1
426467 99426467 1001 86380 86390 1
426065 99426065 1001 86380 86390 1
427462 99427462 1001 86380 86390 1
427245 99427245 1001 86380 86390 1
428725 99428725 1001 86380 86390 1
428489 99428489 1001 86380 86390 1
428330 99428330 1001 86380 86390 1
427985 99427985 1001 86380 86390 1
427652 99427652 1001 86380 86390 1
427596 99427596 1001 86380 86390 1
428795 99428795 1001 86380 86390 1
430324 99430324 1001 86380 86390 1
429689 99429689 1001 86380 86390 1
429744 99429744 1001 86380 86390 1
429385 99429385 1001 86380 86390 1
430511 99430511 1001 86380 86390 1
430692 99430692 1001 86380 86390 1
431048 99431048 1001 86380 86390 1
433641 99433641 1001 86380 86390 1
433268 99433268 1001 86380 86390 1
433083 99433083 1001 86380 86390 1
433999 99433999 1001 86380 86390 1
433734 99433734 1001 86380 86390 1
433908 99433908 1001 86380 86390 1
435169 99435169 1001 86380 86390 1
435360 99435360 1001 86380 86390 1
434660 99434660 1001 86380 86390 1
434182 99434182 1001 86380 86390 1
434148 99434148 1001 86380 86390 1
434187 99434187 1001 86380 86390 1
434593 99434593 1001 86380 86390 1
436771 99436771 1001 86380 86390 1
436472 99436472 1001 86380 86390 1
436465 99436465 1001 86380 86390 1
436617 99436617 1001 86380 86390 1
436319 99436319 1001 86380 86390 1
435996 99435996 1001 86380 86390 1
300664 99300664 1001 86380 86390 1
300626 99300626 1001 86380 86390 1
300475 99300475 1001 86380 86390 1
300418 99300418 1001 86380 86390 1
300266 99300266 1001 86380 86390 1
301500 99301500 1001 86380 86390 1
301306 99301306 1001 86380 86390 1
301322 99301322 1001 86380 86390 1
301019 99301019 1001 86380 86390 1
300956 99300956 1001 86380 86390 1
301049 99301049 1001 86380 86390 1
301676 99301676 1001 86380 86390 1
302206 99302206 1001 86380 86390 1
302272 99302272 1001 86380 86390 1
302274 99302274 1001 86380 86390 1
302068 99302068 1001 86380 86390 1
302094 99302094 1001 86380 86390 1
301888 99301888 1001 86380 86390 1
302559 99302559 1001 86380 86390 1
302522 99302522 1001 86380 86390 1
302728 99302728 1001 86380 86390 1
302783 99302783 1001 86380 86390 1
302682 99302682 1001 86380 86390 1
303326 99303326 1001 86380 86390 1
303888 99303888 1001 86380 86390 1
303809 99303809 1001 86380 86390 1
303669 99303669 1001 86380 86390 1
303722 99303722 1001 86380 86390 1
303658 99303658 1001 86380 86390 1
304117 99304117 1001 86380 86390 1
304678 99304678 1001 86380 86390 1
304694 99304694 1001 86380 86390 1
304685 99304685 1001 86380 86390 1
304615 99304615 1001 86380 86390 1
304299 99304299 1001 86380 86390 1
304403 99304403 1001 86380 86390 1
305487 99305487 1001 86380 86390 1
305633 99305633 1001 86380 86390 1
500025 99500025 1001 86380 86390 1
500624 99500624 1001 86380 86390 1
500757 99500757 1001 86380 86390 1
500462 99500462 1001 86380 86390 1
500330 99500330 1001 86380 86390 1
500916 99500916 1001 86380 86390 1
501007 99501007 1001 86380 86390 1
500908 99500908 1001 86380 86390 1
501344 99501344 1001 86380 86390 1
501373 99501373 1001 86380 86390 1
501378 99501378 1001 86380 86390 1
501169 99501169 1001 86380 86390 1
501730 99501730 1001 86380 86390 1
502332 99502332 1001 86380 86390 1
502081 99502081 1001 86380 86390 1
501902 99501902 1001 86380 86390 1
501985 99501985 1001 86380 86390 1
502025 99502025 1001 86380 86390 1
503135 99503135 1001 86380 86390 1
503239 99503239 1001 86380 86390 1
503014 99503014 1001 86380 86390 1
503003 99503003 1001 86380 86390 1
503029 99503029 1001 86380 86390 1
502979 99502979 1001 86380 86390 1
502802 99502802 1001 86380 86390 1
502859 99502859 1001 86380 86390 1
502671 99502671 1001 86380 86390 1
503365 99503365 1001 86380 86390 1
503824 99503824 1001 86380 86390 1
503831 99503831 1001 86380 86390 1
503509 99503509 1001 86380 86390 1
503578 99503578 1001 86380 86390 1
503502 99503502 1001 86380 86390 1
504687 99504687 1001 86380 86390 1
504575 99504575 1001 86380 86390 1
504593 99504593 1001 86380 86390 1
504954 99504954 1001 86380 86390 1
505007 99505007 1001 86380 86390 1
504997 99504997 1001 86380 86390 1
505023 99505023 1001 86380 86390 1
505644 99505644 1001 86380 86390 1
505653 99505653 1001 86380 86390 1
505378 99505378 1001 86380 86390 1
505495 99505495 1001 86380 86390 1
505287 99505287 1001 86380 86390 1
505899 99505899 1001 86380 86390 1
505928 99505928 1001 86380 86390 1
505802 99505802 1001 86380 86390 1
506519 99506519 1001 86380 86390 1
506444 99506444 1001 86380 86390 1
506583 99506583 1001 86380 86390 1
506227 99506227 1001 86380 86390 1
506293 99506293 1001 86380 86390 1
506127 99506127 1001 86380 86390 1
506735 99506735 1001 86380 86390 1
506728 99506728 1001 86380 86390 1
507293 99507293 1001 86380 86390 1
507237 99507237 1001 86380 86390 1
507191 99507191 1001 86380 86390 1
506814 99506814 1001 86380 86390 1
506907 99506907 1001 86380 86390 1
506910 99506910 1001 86380 86390 1
507564 99507564 1001 86380 86390 1
507513 99507513 1001 86380 86390 1
507593 99507593 1001 86380 86390 1
507532 99507532 1001 86380 86390 1
507560 99507560 1001 86380 86390 1
508053 99508053 1001 86380 86390 1
507893 99507893 1001 86380 86390 1
507725 99507725 1001 86380 86390 1
507793 99507793 1001 86380 86390 1
507678 99507678 1001 86380 86390 1
509029 99509029 1001 86380 86390 1
508687 99508687 1001 86380 86390 1
508678 99508678 1001 86380 86390 1
509862 99509862 1001 86380 86390 1
509786 99509786 1001 86380 86390 1
509777 99509777 1001 86380 86390 1
509842 99509842 1001 86380 86390 1
509833 99509833 1001 86380 86390 1
509689 99509689 1001 86380 86390 1
509398 99509398 1001 86380 86390 1
509366 99509366 1001 86380 86390 1
509925 99509925 1001 86380 86390 1
510068 99510068 1001 86380 86390 1
510496 99510496 1001 86380 86390 1
510520 99510520 1001 86380 86390 1
510149 99510149 1001 86380 86390 1
510177 99510177 1001 86380 86390 1
510856 99510856 1001 86380 86390 1
510769 99510769 1001 86380 86390 1
510839 99510839 1001 86380 86390 1
511530 99511530 1001 86380 86390 1
511423 99511423 1001 86380 86390 1
511323 99511323 1001 86380 86390 1
510988 99510988 1001 86380 86390 1
511692 99511692 1001 86380 86390 1
511583 99511583 1001 86380 86390 1
511741 99511741 1001 86380 86390 1
512303 99512303 1001 86380 86390 1
512105 99512105 1001 86380 86390 1
511760 99511760 1001 86380 86390 1
511934 99511934 1001 86380 86390 1
512486 99512486 1001 86380 86390 1
513093 99513093 1001 86380 86390 1
513043 99513043 1001 86380 86390 1
513021 99513021 1001 86380 86390 1
513165 99513165 1001 86380 86390 1
512918 99512918 1001 86380 86390 1
512718 99512718 1001 86380 86390 1
514008 99514008 1001 86380 86390 1
513922 99513922 1001 86380 86390 1
514017 99514017 1001 86380 86390 1
513688 99513688 1001 86380 86390 1
513806 99513806 1001 86380 86390 1
513508 99513508 1001 86380 86390 1
514719 99514719 1001 86380 86390 1
514548 99514548 1001 86380 86390 1
514295 99514295 1001 86380 86390 1
514363 99514363 1001 86380 86390 1
514946 99514946 1001 86380 86390 1
514988 99514988 1001 86380 86390 1
514955 99514955 1001 86380 86390 1
515551 99515551 1001 86380 86390 1
515349 99515349 1001 86380 86390 1
515098 99515098 1001 86380 86390 1
516365 99516365 1001 86380 86390 1
516108 99516108 1001 86380 86390 1
515929 99515929 1001 86380 86390 1
516024 99516024 1001 86380 86390 1
517276 99517276 1001 86380 86390 1
517162 99517162 1001 86380 86390 1
516902 99516902 1001 86380 86390 1
517391 99517391 1001 86380 86390 1
517469 99517469 1001 86380 86390 1
517969 99517969 1001 86380 86390 1
518112 99518112 1001 86380 86390 1
517958 99517958 1001 86380 86390 1
518043 99518043 1001 86380 86390 1
518095 99518095 1001 86380 86390 1
517797 99517797 1001 86380 86390 1
517741 99517741 1001 86380 86390 1
517680 99517680 1001 86380 86390 1
517552 99517552 1001 86380 86390 1
518821 99518821 1001 86380 86390 1
518904 99518904 1001 86380 86390 1
518892 99518892 1001 86380 86390 1
518754 99518754 1001 86380 86390 1
518585 99518585 1001 86380 86390 1
518626 99518626 1001 86380 86390 1
518515 99518515 1001 86380 86390 1
518414 99518414 1001 86380 86390 1
519039 99519039 1001 86380 86390 1
519117 99519117 1001 86380 86390 1
519149 99519149 1001 86380 86390 1
518993 99518993 1001 86380 86390 1
519700 99519700 1001 86380 86390 1
519393 99519393 1001 86380 86390 1
519954 99519954 1001 86380 86390 1
519973 99519973 1001 86380 86390 1
519963 99519963 1001 86380 86390 1
519821 99519821 1001 86380 86390 1
520425 99520425 1001 86380 86390 1
520245 99520245 1001 86380 86390 1
520807 99520807 1001 86380 86390 1
521290 99521290 1001 86380 86390 1
521297 99521297 1001 86380 86390 1
521462 99521462 1001 86380 86390 1
521211 99521211 1001 86380 86390 1
521111 99521111 1001 86380 86390 1
521003 99521003 1001 86380 86390 1
521592 99521592 1001 86380 86390 1
521646 99521646 1001 86380 86390 1
521520 99521520 1001 86380 86390 1
521653 99521653 1001 86380 86390 1
522172 99522172 1001 86380 86390 1
521906 99521906 1001 86380 86390 1
521966 99521966 1001 86380 86390 1
521716 99521716 1001 86380 86390 1
521709 99521709 1001 86380 86390 1
522320 99522320 1001 86380 86390 1
523086 99523086 1001 86380 86390 1
522837 99522837 1001 86380 86390 1
522751 99522751 1001 86380 86390 1
522741 99522741 1001 86380 86390 1
522885 99522885 1001 86380 86390 1
522512 99522512 1001 86380 86390 1
522526 99522526 1001 86380 86390 1
523229 99523229 1001 86380 86390 1
523785 99523785 1001 86380 86390 1
523938 99523938 1001 86380 86390 1
523606 99523606 1001 86380 86390 1
523472 99523472 1001 86380 86390 1
523383 99523383 1001 86380 86390 1
524046 99524046 1001 86380 86390 1
524087 99524087 1001 86380 86390 1
524147 99524147 1001 86380 86390 1
524599 99524599 1001 86380 86390 1
524564 99524564 1001 86380 86390 1
524561 99524561 1001 86380 86390 1
524169 99524169 1001 86380 86390 1
524213 99524213 1001 86380 86390 1
524963 99524963 1001 86380 86390 1
524888 99524888 1001 86380 86390 1
524787 99524787 1001 86380 86390 1
524970 99524970 1001 86380 86390 1
525326 99525326 1001 86380 86390 1
525071 99525071 1001 86380 86390 1
525612 99525612 1001 86380 86390 1
525787 99525787 1001 86380 86390 1
526383 99526383 1001 86380 86390 1
526164 99526164 1001 86380 86390 1
525842 99525842 1001 86380 86390 1
525973 99525973 1001 86380 86390 1
525965 99525965 1001 86380 86390 1
525901 99525901 1001 86380 86390 1
526439 99526439 1001 86380 86390 1
527234 99527234 1001 86380 86390 1
526771 99526771 1001 86380 86390 1
526760 99526760 1001 86380 86390 1
526778 99526778 1001 86380 86390 1
527379 99527379 1001 86380 86390 1
527409 99527409 1001 86380 86390 1
528017 99528017 1001 86380 86390 1
528054 99528054 1001 86380 86390 1
527506 99527506 1001 86380 86390 1
527573 99527573 1001 86380 86390 1
527587 99527587 1001 86380 86390 1
527537 99527537 1001 86380 86390 1
528140 99528140 1001 86380 86390 1
528895 99528895 1001 86380 86390 1
528632 99528632 1001 86380 86390 1
528645 99528645 1001 86380 86390 1
528636 99528636 1001 86380 86390 1
528463 99528463 1001 86380 86390 1
528970 99528970 1001 86380 86390 1
529461 99529461 1001 86380 86390 1
529479 99529479 1001 86380 86390 1
529168 99529168 1001 86380 86390 1
530461 99530461 1001 86380 86390 1
530301 99530301 1001 86380 86390 1
530289 99530289 1001 86380 86390 1
530150 99530150 1001 86380 86390 1
530136 99530136 1001 86380 86390 1
530563 99530563 1001 86380 86390 1
530682 99530682 1001 86380 86390 1
530673 99530673 1001 86380 86390 1
531115 99531115 1001 86380 86390 1
530851 99530851 1001 86380 86390 1
530959 99530959 1001 86380 86390 1
530830 99530830 1001 86380 86390 1
530934 99530934 1001 86380 86390 1
531431 99531431 1001 86380 86390 1
531574 99531574 1001 86380 86390 1
532175 99532175 1001 86380 86390 1
531796 99531796 1001 86380 86390 1
531955 99531955 1001 86380 86390 1
531904 99531904 1001 86380 86390 1
531854 99531854 1001 86380 86390 1
531755 99531755 1001 86380 86390 1
531768 99531768 1001 86380 86390 1
531750 99531750 1001 86380 86390 1
532266 99532266 1001 86380 86390 1
533043 99533043 1001 86380 86390 1
533537 99533537 1001 86380 86390 1
533550 99533550 1001 86380 86390 1
533487 99533487 1001 86380 86390 1
533357 99533357 1001 86380 86390 1
533334 99533334 1001 86380 86390 1
533425 99533425 1001 86380 86390 1
533936 99533936 1001 86380 86390 1
534369 99534369 1001 86380 86390 1
534372 99534372 1001 86380 86390 1
534844 99534844 1001 86380 86390 1
535418 99535418 1001 86380 86390 1
535146 99535146 1001 86380 86390 1
535289 99535289 1001 86380 86390 1
534961 99534961 1001 86380 86390 1
535002 99535002 1001 86380 86390 1
535630 99535630 1001 86380 86390 1
536027 99536027 1001 86380 86390 1
535979 99535979 1001 86380 86390 1
535929 99535929 1001 86380 86390 1
535933 99535933 1001 86380 86390 1
535904 99535904 1001 86380 86390 1
536523 99536523 1001 86380 86390 1
536487 99536487 1001 86380 86390 1
536780 99536780 1001 86380 86390 1
536754 99536754 1001 86380 86390 1
536684 99536684 1001 86380 86390 1
536544 99536544 1001 86380 86390 1
536743 99536743 1001 86380 86390 1
537224 99537224 1001 86380 86390 1
537809 99537809 1001 86380 86390 1
537618 99537618 1001 86380 86390 1
538182 99538182 1001 86380 86390 1
538131 99538131 1001 86380 86390 1
538160 99538160 1001 86380 86390 1
538768 99538768 1001 86380 86390 1
538330 99538330 1001 86380 86390 1
538945 99538945 1001 86380 86390 1
538872 99538872 1001 86380 86390 1
539572 99539572 1001 86380 86390 1
539458 99539458 1001 86380 86390 1
539266 99539266 1001 86380 86390 1
539324 99539324 1001 86380 86390 1
539064 99539064 1001 86380 86390 1
539096 99539096 1001 86380 86390 1
539768 99539768 1001 86380 86390 1
540465 99540465 1001 86380 86390 1
540452 99540452 1001 86380 86390 1
540349 99540349 1001 86380 86390 1
540213 99540213 1001 86380 86390 1
540072 99540072 1001 86380 86390 1
540167 99540167 1001 86380 86390 1
540180 99540180 1001 86380 86390 1
540468 99540468 1001 86380 86390 1
540573 99540573 1001 86380 86390 1
541154 99541154 1001 86380 86390 1
541082 99541082 1001 86380 86390 1
540749 99540749 1001 86380 86390 1
540711 99540711 1001 86380 86390 1
540755 99540755 1001 86380 86390 1
541336 99541336 1001 86380 86390 1
541439 99541439 1001 86380 86390 1
541991 99541991 1001 86380 86390 1
541980 99541980 1001 86380 86390 1
541868 99541868 1001 86380 86390 1
542188 99542188 1001 86380 86390 1
542320 99542320 1001 86380 86390 1
542868 99542868 1001 86380 86390 1
542805 99542805 1001 86380 86390 1
542926 99542926 1001 86380 86390 1
542643 99542643 1001 86380 86390 1
542592 99542592 1001 86380 86390 1
542618 99542618 1001 86380 86390 1
542684 99542684 1001 86380 86390 1
542685 99542685 1001 86380 86390 1
542724 99542724 1001 86380 86390 1
543085 99543085 1001 86380 86390 1
543025 99543025 1001 86380 86390 1
542966 99542966 1001 86380 86390 1
543372 99543372 1001 86380 86390 1
543399 99543399 1001 86380 86390 1
543435 99543435 1001 86380 86390 1
543183 99543183 1001 86380 86390 1
543276 99543276 1001 86380 86390 1
543266 99543266 1001 86380 86390 1
543162 99543162 1001 86380 86390 1
543937 99543937 1001 86380 86390 1
543944 99543944 1001 86380 86390 1
543920 99543920 1001 86380 86390 1
544417 99544417 1001 86380 86390 1
544408 99544408 1001 86380 86390 1
544455 99544455 1001 86380 86390 1
544468 99544468 1001 86380 86390 1
544305 99544305 1001 86380 86390 1
544201 99544201 1001 86380 86390 1
544247 99544247 1001 86380 86390 1
543990 99543990 1001 86380 86390 1
544020 99544020 1001 86380 86390 1
544737 99544737 1001 86380 86390 1
544613 99544613 1001 86380 86390 1
401431 99401431 1001 86380 86390 1
401505 99401505 1001 86380 86390 1
401625 99401625 1001 86380 86390 1
401860 99401860 1001 86380 86390 1
402190 99402190 1001 86380 86390 1
402653 99402653 1001 86380 86390 1
403075 99403075 1001 86380 86390 1
403364 99403364 1001 86380 86390 1
403597 99403597 1001 86380 86390 1
403819 99403819 1001 86380 86390 1
404181 99404181 1001 86380 86390 1
404412 99404412 1001 86380 86390 1
404724 99404724 1001 86380 86390 1
404702 99404702 1001 86380 86390 1
404752 99404752 1001 86380 86390 1
404944 99404944 1001 86380 86390 1
405212 99405212 1001 86380 86390 1
405469 99405469 1001 86380 86390 1
405558 99405558 1001 86380 86390 1
405830 99405830 1001 86380 86390 1
406271 99406271 1001 86380 86390 1
406416 99406416 1001 86380 86390 1
406787 99406787 1001 86380 86390 1
406782 99406782 1001 86380 86390 1
406973 99406973 1001 86380 86390 1
408245 99408245 1001 86380 86390 1
408796 99408796 1001 86380 86390 1
409207 99409207 1001 86380 86390 1
409567 99409567 1001 86380 86390 1
409842 99409842 1001 86380 86390 1
409927 99409927 1001 86380 86390 1
409949 99409949 1001 86380 86390 1
409926 99409926 1001 86380 86390 1
410804 99410804 1001 86380 86390 1
411009 99411009 1001 86380 86390 1
411567 99411567 1001 86380 86390 1
411895 99411895 1001 86380 86390 1
412344 99412344 1001 86380 86390 1
413303 99413303 1001 86380 86390 1
413172 99413172 1001 86380 86390 1
412485 99412485 1001 86380 86390 1
412623 99412623 1001 86380 86390 1
412873 99412873 1001 86380 86390 1
414577 99414577 1001 86380 86390 1
414138 99414138 1001 86380 86390 1
414245 99414245 1001 86380 86390 1
415525 99415525 1001 86380 86390 1
415555 99415555 1001 86380 86390 1
415714 99415714 1001 86380 86390 1
416549 99416549 1001 86380 86390 1
416187 99416187 1001 86380 86390 1
416230 99416230 1001 86380 86390 1
415896 99415896 1001 86380 86390 1
417200 99417200 1001 86380 86390 1
417226 99417226 1001 86380 86390 1
417085 99417085 1001 86380 86390 1
417450 99417450 1001 86380 86390 1
417608 99417608 1001 86380 86390 1
418501 99418501 1001 86380 86390 1
418528 99418528 1001 86380 86390 1
418458 99418458 1001 86380 86390 1
418653 99418653 1001 86380 86390 1
418155 99418155 1001 86380 86390 1
419121 99419121 1001 86380 86390 1
419714 99419714 1001 86380 86390 1
420668 99420668 1001 86380 86390 1
422000 99422000 1001 86380 86390 1
421715 99421715 1001 86380 86390 1
422017 99422017 1001 86380 86390 1
421346 99421346 1001 86380 86390 1
421687 99421687 1001 86380 86390 1
420978 99420978 1001 86380 86390 1
423680 99423680 1001 86380 86390 1
423713 99423713 1001 86380 86390 1
423714 99423714 1001 86380 86390 1
423724 99423724 1001 86380 86390 1
422742 99422742 1001 86380 86390 1
423987 99423987 1001 86380 86390 1
424123 99424123 1001 86380 86390 1
423893 99423893 1001 86380 86390 1
424665 99424665 1001 86380 86390 1
424603 99424603 1001 86380 86390 1
424691 99424691 1001 86380 86390 1
424772 99424772 1001 86380 86390 1
424223 99424223 1001 86380 86390 1
424418 99424418 1001 86380 86390 1
425608 99425608 1001 86380 86390 1
425524 99425524 1001 86380 86390 1
426897 99426897 1001 86380 86390 1
426875 99426875 1001 86380 86390 1
426939 99426939 1001 86380 86390 1
426583 99426583 1001 86380 86390 1
426095 99426095 1001 86380 86390 1
427252 99427252 1001 86380 86390 1
427311 99427311 1001 86380 86390 1
428531 99428531 1001 86380 86390 1
428388 99428388 1001 86380 86390 1
428074 99428074 1001 86380 86390 1
427705 99427705 1001 86380 86390 1
427629 99427629 1001 86380 86390 1
428840 99428840 1001 86380 86390 1
429108 99429108 1001 86380 86390 1
428775 99428775 1001 86380 86390 1
429165 99429165 1001 86380 86390 1
429862 99429862 1001 86380 86390 1
429334 99429334 1001 86380 86390 1
430393 99430393 1001 86380 86390 1
432013 99432013 1001 86380 86390 1
431870 99431870 1001 86380 86390 1
431434 99431434 1001 86380 86390 1
431334 99431334 1001 86380 86390 1
431144 99431144 1001 86380 86390 1
430948 99430948 1001 86380 86390 1
430966 99430966 1001 86380 86390 1
432324 99432324 1001 86380 86390 1
432359 99432359 1001 86380 86390 1
432439 99432439 1001 86380 86390 1
433656 99433656 1001 86380 86390 1
433439 99433439 1001 86380 86390 1
433703 99433703 1001 86380 86390 1
433316 99433316 1001 86380 86390 1
433080 99433080 1001 86380 86390 1
433055 99433055 1001 86380 86390 1
433299 99433299 1001 86380 86390 1
433231 99433231 1001 86380 86390 1
433969 99433969 1001 86380 86390 1
433793 99433793 1001 86380 86390 1
433757 99433757 1001 86380 86390 1
435248 99435248 1001 86380 86390 1
435342 99435342 1001 86380 86390 1
434978 99434978 1001 86380 86390 1
434770 99434770 1001 86380 86390 1
434633 99434633 1001 86380 86390 1
435490 99435490 1001 86380 86390 1
436815 99436815 1001 86380 86390 1
437039 99437039 1001 86380 86390 1
436628 99436628 1001 86380 86390 1
436728 99436728 1001 86380 86390 1
436438 99436438 1001 86380 86390 1
436055 99436055 1001 86380 86390 1
437194 99437194 1001 86380 86390 1
300101 99300101 1001 86380 86390 1
300675 99300675 1001 86380 86390 1
300438 99300438 1001 86380 86390 1
300389 99300389 1001 86380 86390 1
300207 99300207 1001 86380 86390 1
300119 99300119 1001 86380 86390 1
300821 99300821 1001 86380 86390 1
301362 99301362 1001 86380 86390 1
301314 99301314 1001 86380 86390 1
301328 99301328 1001 86380 86390 1
301278 99301278 1001 86380 86390 1
301331 99301331 1001 86380 86390 1
301037 99301037 1001 86380 86390 1
301027 99301027 1001 86380 86390 1
301723 99301723 1001 86380 86390 1
301350 99301350 1001 86380 86390 1
301621 99301621 1001 86380 86390 1
302332 99302332 1001 86380 86390 1
302269 99302269 1001 86380 86390 1
302089 99302089 1001 86380 86390 1
302121 99302121 1001 86380 86390 1
301993 99301993 1001 86380 86390 1
302443 99302443 1001 86380 86390 1
302402 99302402 1001 86380 86390 1
302963 99302963 1001 86380 86390 1
303241 99303241 1001 86380 86390 1
303992 99303992 1001 86380 86390 1
303775 99303775 1001 86380 86390 1
303757 99303757 1001 86380 86390 1
304070 99304070 1001 86380 86390 1
304191 99304191 1001 86380 86390 1
304050 99304050 1001 86380 86390 1
304196 99304196 1001 86380 86390 1
304235 99304235 1001 86380 86390 1
304763 99304763 1001 86380 86390 1
305011 99305011 1001 86380 86390 1
305376 99305376 1001 86380 86390 1
305309 99305309 1001 86380 86390 1
305146 99305146 1001 86380 86390 1
500141 99500141 1001 86380 86390 1
500768 99500768 1001 86380 86390 1
500519 99500519 1001 86380 86390 1
500390 99500390 1001 86380 86390 1
500969 99500969 1001 86380 86390 1
500885 99500885 1001 86380 86390 1
501621 99501621 1001 86380 86390 1
501152 99501152 1001 86380 86390 1
501116 99501116 1001 86380 86390 1
501677 99501677 1001 86380 86390 1
501703 99501703 1001 86380 86390 1
501227 99501227 1001 86380 86390 1
502431 99502431 1001 86380 86390 1
502347 99502347 1001 86380 86390 1
502071 99502071 1001 86380 86390 1
501886 99501886 1001 86380 86390 1
501916 99501916 1001 86380 86390 1
502627 99502627 1001 86380 86390 1
503155 99503155 1001 86380 86390 1
503187 99503187 1001 86380 86390 1
502785 99502785 1001 86380 86390 1
503440 99503440 1001 86380 86390 1
504041 99504041 1001 86380 86390 1
504019 99504019 1001 86380 86390 1
504108 99504108 1001 86380 86390 1
503744 99503744 1001 86380 86390 1
503734 99503734 1001 86380 86390 1
503708 99503708 1001 86380 86390 1
503867 99503867 1001 86380 86390 1
504199 99504199 1001 86380 86390 1
504830 99504830 1001 86380 86390 1
504585 99504585 1001 86380 86390 1
504716 99504716 1001 86380 86390 1
504587 99504587 1001 86380 86390 1
504639 99504639 1001 86380 86390 1
505088 99505088 1001 86380 86390 1
505103 99505103 1001 86380 86390 1
505040 99505040 1001 86380 86390 1
505637 99505637 1001 86380 86390 1
505487 99505487 1001 86380 86390 1
505501 99505501 1001 86380 86390 1
505389 99505389 1001 86380 86390 1
505522 99505522 1001 86380 86390 1
505151 99505151 1001 86380 86390 1
505225 99505225 1001 86380 86390 1
506327 99506327 1001 86380 86390 1
506250 99506250 1001 86380 86390 1
506022 99506022 1001 86380 86390 1
506784 99506784 1001 86380 86390 1
506798 99506798 1001 86380 86390 1
507392 99507392 1001 86380 86390 1
507316 99507316 1001 86380 86390 1
507064 99507064 1001 86380 86390 1
507103 99507103 1001 86380 86390 1
507123 99507123 1001 86380 86390 1
506827 99506827 1001 86380 86390 1
507537 99507537 1001 86380 86390 1
507530 99507530 1001 86380 86390 1
507570 99507570 1001 86380 86390 1
508108 99508108 1001 86380 86390 1
507852 99507852 1001 86380 86390 1
507960 99507960 1001 86380 86390 1
507911 99507911 1001 86380 86390 1
508285 99508285 1001 86380 86390 1
508440 99508440 1001 86380 86390 1
508255 99508255 1001 86380 86390 1
508450 99508450 1001 86380 86390 1
509040 99509040 1001 86380 86390 1
509033 99509033 1001 86380 86390 1
508650 99508650 1001 86380 86390 1
509089 99509089 1001 86380 86390 1
509749 99509749 1001 86380 86390 1
509781 99509781 1001 86380 86390 1
509590 99509590 1001 86380 86390 1
509358 99509358 1001 86380 86390 1
509400 99509400 1001 86380 86390 1
509453 99509453 1001 86380 86390 1
510049 99510049 1001 86380 86390 1
510645 99510645 1001 86380 86390 1
510582 99510582 1001 86380 86390 1
510485 99510485 1001 86380 86390 1
510330 99510330 1001 86380 86390 1
510372 99510372 1001 86380 86390 1
510781 99510781 1001 86380 86390 1
511391 99511391 1001 86380 86390 1
511371 99511371 1001 86380 86390 1
511287 99511287 1001 86380 86390 1
511313 99511313 1001 86380 86390 1
511327 99511327 1001 86380 86390 1
511346 99511346 1001 86380 86390 1
511129 99511129 1001 86380 86390 1
510948 99510948 1001 86380 86390 1
511013 99511013 1001 86380 86390 1
511031 99511031 1001 86380 86390 1
510955 99510955 1001 86380 86390 1
511125 99511125 1001 86380 86390 1
511711 99511711 1001 86380 86390 1
512366 99512366 1001 86380 86390 1
512005 99512005 1001 86380 86390 1
512154 99512154 1001 86380 86390 1
511991 99511991 1001 86380 86390 1
511809 99511809 1001 86380 86390 1
511815 99511815 1001 86380 86390 1
513203 99513203 1001 86380 86390 1
513153 99513153 1001 86380 86390 1
512978 99512978 1001 86380 86390 1
512854 99512854 1001 86380 86390 1
512906 99512906 1001 86380 86390 1
512693 99512693 1001 86380 86390 1
513716 99513716 1001 86380 86390 1
513680 99513680 1001 86380 86390 1
513708 99513708 1001 86380 86390 1
513436 99513436 1001 86380 86390 1
513450 99513450 1001 86380 86390 1
513524 99513524 1001 86380 86390 1
513421 99513421 1001 86380 86390 1
514045 99514045 1001 86380 86390 1
514075 99514075 1001 86380 86390 1
514178 99514178 1001 86380 86390 1
514089 99514089 1001 86380 86390 1
514815 99514815 1001 86380 86390 1
514430 99514430 1001 86380 86390 1
514329 99514329 1001 86380 86390 1
514382 99514382 1001 86380 86390 1
515557 99515557 1001 86380 86390 1
515636 99515636 1001 86380 86390 1
515611 99515611 1001 86380 86390 1
515489 99515489 1001 86380 86390 1
515438 99515438 1001 86380 86390 1
515259 99515259 1001 86380 86390 1
515211 99515211 1001 86380 86390 1
515780 99515780 1001 86380 86390 1
516352 99516352 1001 86380 86390 1
516148 99516148 1001 86380 86390 1
516270 99516270 1001 86380 86390 1
516290 99516290 1001 86380 86390 1
515998 99515998 1001 86380 86390 1
516014 99516014 1001 86380 86390 1
515924 99515924 1001 86380 86390 1
516683 99516683 1001 86380 86390 1
516658 99516658 1001 86380 86390 1
517170 99517170 1001 86380 86390 1
517145 99517145 1001 86380 86390 1
517266 99517266 1001 86380 86390 1
517166 99517166 1001 86380 86390 1
517130 99517130 1001 86380 86390 1
516861 99516861 1001 86380 86390 1
516920 99516920 1001 86380 86390 1
517384 99517384 1001 86380 86390 1
517751 99517751 1001 86380 86390 1
517895 99517895 1001 86380 86390 1
517942 99517942 1001 86380 86390 1
517567 99517567 1001 86380 86390 1
517583 99517583 1001 86380 86390 1
517614 99517614 1001 86380 86390 1
518285 99518285 1001 86380 86390 1
518847 99518847 1001 86380 86390 1
518873 99518873 1001 86380 86390 1
518848 99518848 1001 86380 86390 1
518709 99518709 1001 86380 86390 1
518574 99518574 1001 86380 86390 1
519012 99519012 1001 86380 86390 1
519027 99519027 1001 86380 86390 1
519777 99519777 1001 86380 86390 1
519725 99519725 1001 86380 86390 1
519676 99519676 1001 86380 86390 1
519692 99519692 1001 86380 86390 1
519630 99519630 1001 86380 86390 1
519671 99519671 1001 86380 86390 1
519323 99519323 1001 86380 86390 1
519285 99519285 1001 86380 86390 1
519363 99519363 1001 86380 86390 1
519359 99519359 1001 86380 86390 1
519836 99519836 1001 86380 86390 1
520499 99520499 1001 86380 86390 1
520544 99520544 1001 86380 86390 1
520519 99520519 1001 86380 86390 1
520625 99520625 1001 86380 86390 1
520546 99520546 1001 86380 86390 1
520383 99520383 1001 86380 86390 1
520316 99520316 1001 86380 86390 1
520046 99520046 1001 86380 86390 1
520026 99520026 1001 86380 86390 1
520741 99520741 1001 86380 86390 1
520775 99520775 1001 86380 86390 1
521342 99521342 1001 86380 86390 1
521319 99521319 1001 86380 86390 1
521175 99521175 1001 86380 86390 1
521243 99521243 1001 86380 86390 1
520987 99520987 1001 86380 86390 1
521034 99521034 1001 86380 86390 1
520999 99520999 1001 86380 86390 1
521521 99521521 1001 86380 86390 1
521563 99521563 1001 86380 86390 1
522215 99522215 1001 86380 86390 1
522102 99522102 1001 86380 86390 1
522226 99522226 1001 86380 86390 1
521826 99521826 1001 86380 86390 1
522480 99522480 1001 86380 86390 1
522338 99522338 1001 86380 86390 1
522945 99522945 1001 86380 86390 1
522958 99522958 1001 86380 86390 1
523079 99523079 1001 86380 86390 1
522828 99522828 1001 86380 86390 1
522668 99522668 1001 86380 86390 1
523259 99523259 1001 86380 86390 1
523238 99523238 1001 86380 86390 1
523202 99523202 1001 86380 86390 1
523910 99523910 1001 86380 86390 1
523904 99523904 1001 86380 86390 1
523789 99523789 1001 86380 86390 1
523662 99523662 1001 86380 86390 1
523721 99523721 1001 86380 86390 1
523364 99523364 1001 86380 86390 1
523338 99523338 1001 86380 86390 1
523378 99523378 1001 86380 86390 1
523503 99523503 1001 86380 86390 1
523989 99523989 1001 86380 86390 1
524233 99524233 1001 86380 86390 1
524889 99524889 1001 86380 86390 1
525524 99525524 1001 86380 86390 1
525478 99525478 1001 86380 86390 1
525237 99525237 1001 86380 86390 1
525359 99525359 1001 86380 86390 1
525297 99525297 1001 86380 86390 1
526421 99526421 1001 86380 86390 1
526276 99526276 1001 86380 86390 1
526090 99526090 1001 86380 86390 1
526053 99526053 1001 86380 86390 1
526066 99526066 1001 86380 86390 1
526046 99526046 1001 86380 86390 1
525815 99525815 1001 86380 86390 1
525920 99525920 1001 86380 86390 1
525804 99525804 1001 86380 86390 1
525963 99525963 1001 86380 86390 1
526534 99526534 1001 86380 86390 1
527162 99527162 1001 86380 86390 1
527064 99527064 1001 86380 86390 1
526748 99526748 1001 86380 86390 1
527422 99527422 1001 86380 86390 1
527724 99527724 1001 86380 86390 1
527467 99527467 1001 86380 86390 1
527529 99527529 1001 86380 86390 1
528214 99528214 1001 86380 86390 1
528259 99528259 1001 86380 86390 1
528785 99528785 1001 86380 86390 1
528662 99528662 1001 86380 86390 1
529044 99529044 1001 86380 86390 1
529001 99529001 1001 86380 86390 1
529578 99529578 1001 86380 86390 1
529683 99529683 1001 86380 86390 1
529595 99529595 1001 86380 86390 1
529634 99529634 1001 86380 86390 1
529406 99529406 1001 86380 86390 1
529305 99529305 1001 86380 86390 1
529808 99529808 1001 86380 86390 1
530641 99530641 1001 86380 86390 1
530566 99530566 1001 86380 86390 1
531003 99531003 1001 86380 86390 1
530905 99530905 1001 86380 86390 1
531445 99531445 1001 86380 86390 1
531388 99531388 1001 86380 86390 1
532087 99532087 1001 86380 86390 1
531894 99531894 1001 86380 86390 1
532979 99532979 1001 86380 86390 1
532661 99532661 1001 86380 86390 1
532452 99532452 1001 86380 86390 1
532572 99532572 1001 86380 86390 1
532434 99532434 1001 86380 86390 1
533718 99533718 1001 86380 86390 1
533801 99533801 1001 86380 86390 1
533791 99533791 1001 86380 86390 1
533359 99533359 1001 86380 86390 1
534051 99534051 1001 86380 86390 1
534485 99534485 1001 86380 86390 1
534455 99534455 1001 86380 86390 1
534318 99534318 1001 86380 86390 1
534335 99534335 1001 86380 86390 1
534128 99534128 1001 86380 86390 1
534080 99534080 1001 86380 86390 1
534095 99534095 1001 86380 86390 1
534743 99534743 1001 86380 86390 1
535343 99535343 1001 86380 86390 1
534974 99534974 1001 86380 86390 1
535705 99535705 1001 86380 86390 1
535527 99535527 1001 86380 86390 1
535963 99535963 1001 86380 86390 1
536034 99536034 1001 86380 86390 1
535897 99535897 1001 86380 86390 1
535848 99535848 1001 86380 86390 1
535789 99535789 1001 86380 86390 1
536513 99536513 1001 86380 86390 1
537024 99537024 1001 86380 86390 1
537003 99537003 1001 86380 86390 1
536944 99536944 1001 86380 86390 1
536856 99536856 1001 86380 86390 1
536702 99536702 1001 86380 86390 1
536693 99536693 1001 86380 86390 1
537302 99537302 1001 86380 86390 1
537364 99537364 1001 86380 86390 1
537941 99537941 1001 86380 86390 1
537974 99537974 1001 86380 86390 1
537693 99537693 1001 86380 86390 1
537709 99537709 1001 86380 86390 1
537592 99537592 1001 86380 86390 1
537596 99537596 1001 86380 86390 1
537392 99537392 1001 86380 86390 1
538008 99538008 1001 86380 86390 1
538125 99538125 1001 86380 86390 1
538568 99538568 1001 86380 86390 1
538340 99538340 1001 86380 86390 1
538302 99538302 1001 86380 86390 1
538344 99538344 1001 86380 86390 1
538980 99538980 1001 86380 86390 1
538870 99538870 1001 86380 86390 1
538923 99538923 1001 86380 86390 1
539016 99539016 1001 86380 86390 1
538888 99538888 1001 86380 86390 1
539425 99539425 1001 86380 86390 1
539173 99539173 1001 86380 86390 1
539148 99539148 1001 86380 86390 1
539703 99539703 1001 86380 86390 1
539800 99539800 1001 86380 86390 1
539686 99539686 1001 86380 86390 1
540375 99540375 1001 86380 86390 1
540092 99540092 1001 86380 86390 1
539941 99539941 1001 86380 86390 1
539905 99539905 1001 86380 86390 1
539893 99539893 1001 86380 86390 1
540571 99540571 1001 86380 86390 1
541156 99541156 1001 86380 86390 1
540926 99540926 1001 86380 86390 1
540744 99540744 1001 86380 86390 1
540835 99540835 1001 86380 86390 1
541362 99541362 1001 86380 86390 1
542102 99542102 1001 86380 86390 1
541923 99541923 1001 86380 86390 1
541648 99541648 1001 86380 86390 1
542267 99542267 1001 86380 86390 1
542268 99542268 1001 86380 86390 1
542863 99542863 1001 86380 86390 1
542571 99542571 1001 86380 86390 1
542603 99542603 1001 86380 86390 1
543137 99543137 1001 86380 86390 1
543083 99543083 1001 86380 86390 1
543723 99543723 1001 86380 86390 1
543757 99543757 1001 86380 86390 1
543678 99543678 1001 86380 86390 1
543760 99543760 1001 86380 86390 1
543654 99543654 1001 86380 86390 1
543549 99543549 1001 86380 86390 1
543271 99543271 1001 86380 86390 1
543327 99543327 1001 86380 86390 1
544510 99544510 1001 86380 86390 1
544423 99544423 1001 86380 86390 1
544171 99544171 1001 86380 86390 1
544034 99544034 1001 86380 86390 1
544113 99544113 1001 86380 86390 1
544738 99544738 1001 86380 86390 1
544600 99544600 1001 86380 86390 1
544708 99544708 1001 86380 86390 1
423622 382 1001 42000 42357 1
420329 1118 1001 63360 63717 1
422605 388 1001 18780 19257 1
400027 99400027 1001 86380 86390 1
400254 99400254 1001 86380 86390 1
400230 99400230 1001 86380 86390 1
400275 99400275 1001 86380 86390 1
400624 99400624 1001 86380 86390 1
400893 99400893 1001 86380 86390 1
401255 99401255 1001 86380 86390 1
401177 99401177 1001 86380 86390 1
401346 99401346 1001 86380 86390 1
401412 99401412 1001 86380 86390 1
401417 99401417 1001 86380 86390 1
401534 99401534 1001 86380 86390 1
401846 99401846 1001 86380 86390 1
401940 99401940 1001 86380 86390 1
402063 99402063 1001 86380 86390 1
402133 99402133 1001 86380 86390 1
402233 99402233 1001 86380 86390 1
402555 99402555 1001 86380 86390 1
402742 99402742 1001 86380 86390 1
403008 99403008 1001 86380 86390 1
403458 99403458 1001 86380 86390 1
403536 99403536 1001 86380 86390 1
403638 99403638 1001 86380 86390 1
403769 99403769 1001 86380 86390 1
403771 99403771 1001 86380 86390 1
403984 99403984 1001 86380 86390 1
404432 99404432 1001 86380 86390 1
404856 99404856 1001 86380 86390 1
404826 99404826 1001 86380 86390 1
404915 99404915 1001 86380 86390 1
405228 99405228 1001 86380 86390 1
405246 99405246 1001 86380 86390 1
405454 99405454 1001 86380 86390 1
405581 99405581 1001 86380 86390 1
405983 99405983 1001 86380 86390 1
406161 99406161 1001 86380 86390 1
407382 99407382 1001 86380 86390 1
407970 99407970 1001 86380 86390 1
408013 99408013 1001 86380 86390 1
408079 99408079 1001 86380 86390 1
408098 99408098 1001 86380 86390 1
408730 99408730 1001 86380 86390 1
408761 99408761 1001 86380 86390 1
408912 99408912 1001 86380 86390 1
409311 99409311 1001 86380 86390 1
409337 99409337 1001 86380 86390 1
409394 99409394 1001 86380 86390 1
409449 99409449 1001 86380 86390 1
410152 99410152 1001 86380 86390 1
410444 99410444 1001 86380 86390 1
410487 99410487 1001 86380 86390 1
411020 99411020 1001 86380 86390 1
411276 99411276 1001 86380 86390 1
411323 99411323 1001 86380 86390 1
411878 99411878 1001 86380 86390 1
412041 99412041 1001 86380 86390 1
413491 99413491 1001 86380 86390 1
413330 99413330 1001 86380 86390 1
413222 99413222 1001 86380 86390 1
413020 99413020 1001 86380 86390 1
413893 99413893 1001 86380 86390 1
415231 99415231 1001 86380 86390 1
415017 99415017 1001 86380 86390 1
414746 99414746 1001 86380 86390 1
415443 99415443 1001 86380 86390 1
415453 99415453 1001 86380 86390 1
416729 99416729 1001 86380 86390 1
416572 99416572 1001 86380 86390 1
417105 99417105 1001 86380 86390 1
418143 99418143 1001 86380 86390 1
418172 99418172 1001 86380 86390 1
418945 99418945 1001 86380 86390 1
419919 99419919 1001 86380 86390 1
419814 99419814 1001 86380 86390 1
419962 99419962 1001 86380 86390 1
420821 99420821 1001 86380 86390 1
420824 99420824 1001 86380 86390 1
420581 99420581 1001 86380 86390 1
420508 99420508 1001 86380 86390 1
421944 99421944 1001 86380 86390 1
421805 99421805 1001 86380 86390 1
421482 99421482 1001 86380 86390 1
421258 99421258 1001 86380 86390 1
421228 99421228 1001 86380 86390 1
422203 99422203 1001 86380 86390 1
422390 99422390 1001 86380 86390 1
422757 99422757 1001 86380 86390 1
422733 99422733 1001 86380 86390 1
425347 99425347 1001 86380 86390 1
425185 99425185 1001 86380 86390 1
424615 99424615 1001 86380 86390 1
424763 99424763 1001 86380 86390 1
424606 99424606 1001 86380 86390 1
424331 99424331 1001 86380 86390 1
424234 99424234 1001 86380 86390 1
425768 99425768 1001 86380 86390 1
426923 99426923 1001 86380 86390 1
426801 99426801 1001 86380 86390 1
426758 99426758 1001 86380 86390 1
426999 99426999 1001 86380 86390 1
426573 99426573 1001 86380 86390 1
426305 99426305 1001 86380 86390 1
426058 99426058 1001 86380 86390 1
426061 99426061 1001 86380 86390 1
427135 99427135 1001 86380 86390 1
428569 99428569 1001 86380 86390 1
427949 99427949 1001 86380 86390 1
428226 99428226 1001 86380 86390 1
427690 99427690 1001 86380 86390 1
429036 99429036 1001 86380 86390 1
430320 99430320 1001 86380 86390 1
429776 99429776 1001 86380 86390 1
429248 99429248 1001 86380 86390 1
429336 99429336 1001 86380 86390 1
430613 99430613 1001 86380 86390 1
430780 99430780 1001 86380 86390 1
432054 99432054 1001 86380 86390 1
431995 99431995 1001 86380 86390 1
431795 99431795 1001 86380 86390 1
431828 99431828 1001 86380 86390 1
431680 99431680 1001 86380 86390 1
431853 99431853 1001 86380 86390 1
431550 99431550 1001 86380 86390 1
431265 99431265 1001 86380 86390 1
431361 99431361 1001 86380 86390 1
431512 99431512 1001 86380 86390 1
431271 99431271 1001 86380 86390 1
431641 99431641 1001 86380 86390 1
431214 99431214 1001 86380 86390 1
431099 99431099 1001 86380 86390 1
431058 99431058 1001 86380 86390 1
432251 99432251 1001 86380 86390 1
433330 99433330 1001 86380 86390 1
432991 99432991 1001 86380 86390 1
433163 99433163 1001 86380 86390 1
432933 99432933 1001 86380 86390 1
433283 99433283 1001 86380 86390 1
433733 99433733 1001 86380 86390 1
435365 99435365 1001 86380 86390 1
435364 99435364 1001 86380 86390 1
434681 99434681 1001 86380 86390 1
434139 99434139 1001 86380 86390 1
434270 99434270 1001 86380 86390 1
435645 99435645 1001 86380 86390 1
435608 99435608 1001 86380 86390 1
435817 99435817 1001 86380 86390 1
436899 99436899 1001 86380 86390 1
436843 99436843 1001 86380 86390 1
436518 99436518 1001 86380 86390 1
435960 99435960 1001 86380 86390 1
436234 99436234 1001 86380 86390 1
436287 99436287 1001 86380 86390 1
300081 99300081 1001 86380 86390 1
300379 99300379 1001 86380 86390 1
300278 99300278 1001 86380 86390 1
300175 99300175 1001 86380 86390 1
300870 99300870 1001 86380 86390 1
300911 99300911 1001 86380 86390 1
301388 99301388 1001 86380 86390 1
301478 99301478 1001 86380 86390 1
301194 99301194 1001 86380 86390 1
301253 99301253 1001 86380 86390 1
301039 99301039 1001 86380 86390 1
301001 99301001 1001 86380 86390 1
300937 99300937 1001 86380 86390 1
301107 99301107 1001 86380 86390 1
301632 99301632 1001 86380 86390 1
301635 99301635 1001 86380 86390 1
301561 99301561 1001 86380 86390 1
301641 99301641 1001 86380 86390 1
302202 99302202 1001 86380 86390 1
302046 99302046 1001 86380 86390 1
301965 99301965 1001 86380 86390 1
302975 99302975 1001 86380 86390 1
302874 99302874 1001 86380 86390 1
302862 99302862 1001 86380 86390 1
302888 99302888 1001 86380 86390 1
303255 99303255 1001 86380 86390 1
303917 99303917 1001 86380 86390 1
303969 99303969 1001 86380 86390 1
304212 99304212 1001 86380 86390 1
304681 99304681 1001 86380 86390 1
304616 99304616 1001 86380 86390 1
304462 99304462 1001 86380 86390 1
304356 99304356 1001 86380 86390 1
304415 99304415 1001 86380 86390 1
304981 99304981 1001 86380 86390 1
305666 99305666 1001 86380 86390 1
305369 99305369 1001 86380 86390 1
305142 99305142 1001 86380 86390 1
500186 99500186 1001 86380 86390 1
500074 99500074 1001 86380 86390 1
500672 99500672 1001 86380 86390 1
500622 99500622 1001 86380 86390 1
500573 99500573 1001 86380 86390 1
500418 99500418 1001 86380 86390 1
500472 99500472 1001 86380 86390 1
500363 99500363 1001 86380 86390 1
500238 99500238 1001 86380 86390 1
500334 99500334 1001 86380 86390 1
500934 99500934 1001 86380 86390 1
501001 99501001 1001 86380 86390 1
501358 99501358 1001 86380 86390 1
501838 99501838 1001 86380 86390 1
502266 99502266 1001 86380 86390 1
502384 99502384 1001 86380 86390 1
502333 99502333 1001 86380 86390 1
502542 99502542 1001 86380 86390 1
502569 99502569 1001 86380 86390 1
502667 99502667 1001 86380 86390 1
503092 99503092 1001 86380 86390 1
503034 99503034 1001 86380 86390 1
502920 99502920 1001 86380 86390 1
502963 99502963 1001 86380 86390 1
502715 99502715 1001 86380 86390 1
503964 99503964 1001 86380 86390 1
503707 99503707 1001 86380 86390 1
503820 99503820 1001 86380 86390 1
503667 99503667 1001 86380 86390 1
503617 99503617 1001 86380 86390 1
503519 99503519 1001 86380 86390 1
503701 99503701 1001 86380 86390 1
504742 99504742 1001 86380 86390 1
504940 99504940 1001 86380 86390 1
504546 99504546 1001 86380 86390 1
504567 99504567 1001 86380 86390 1
505628 99505628 1001 86380 86390 1
505701 99505701 1001 86380 86390 1
505383 99505383 1001 86380 86390 1
505371 99505371 1001 86380 86390 1
505386 99505386 1001 86380 86390 1
505477 99505477 1001 86380 86390 1
505417 99505417 1001 86380 86390 1
505240 99505240 1001 86380 86390 1
505318 99505318 1001 86380 86390 1
505332 99505332 1001 86380 86390 1
505350 99505350 1001 86380 86390 1
506570 99506570 1001 86380 86390 1
506296 99506296 1001 86380 86390 1
506002 99506002 1001 86380 86390 1
506095 99506095 1001 86380 86390 1
506009 99506009 1001 86380 86390 1
506076 99506076 1001 86380 86390 1
506626 99506626 1001 86380 86390 1
507284 99507284 1001 86380 86390 1
507205 99507205 1001 86380 86390 1
507172 99507172 1001 86380 86390 1
507002 99507002 1001 86380 86390 1
507003 99507003 1001 86380 86390 1
506851 99506851 1001 86380 86390 1
507511 99507511 1001 86380 86390 1
507425 99507425 1001 86380 86390 1
508105 99508105 1001 86380 86390 1
507926 99507926 1001 86380 86390 1
507937 99507937 1001 86380 86390 1
507784 99507784 1001 86380 86390 1
507701 99507701 1001 86380 86390 1
508419 99508419 1001 86380 86390 1
508986 99508986 1001 86380 86390 1
508888 99508888 1001 86380 86390 1
508664 99508664 1001 86380 86390 1
508821 99508821 1001 86380 86390 1
508836 99508836 1001 86380 86390 1
508485 99508485 1001 86380 86390 1
509198 99509198 1001 86380 86390 1
509720 99509720 1001 86380 86390 1
509767 99509767 1001 86380 86390 1
509684 99509684 1001 86380 86390 1
509424 99509424 1001 86380 86390 1
509943 99509943 1001 86380 86390 1
510662 99510662 1001 86380 86390 1
510318 99510318 1001 86380 86390 1
510518 99510518 1001 86380 86390 1
510142 99510142 1001 86380 86390 1
510744 99510744 1001 86380 86390 1
511372 99511372 1001 86380 86390 1
511436 99511436 1001 86380 86390 1
511218 99511218 1001 86380 86390 1
511249 99511249 1001 86380 86390 1
511053 99511053 1001 86380 86390 1
511703 99511703 1001 86380 86390 1
512281 99512281 1001 86380 86390 1
512361 99512361 1001 86380 86390 1
512139 99512139 1001 86380 86390 1
511953 99511953 1001 86380 86390 1
512551 99512551 1001 86380 86390 1
513068 99513068 1001 86380 86390 1
512948 99512948 1001 86380 86390 1
512911 99512911 1001 86380 86390 1
512779 99512779 1001 86380 86390 1
512722 99512722 1001 86380 86390 1
513270 99513270 1001 86380 86390 1
513310 99513310 1001 86380 86390 1
513936 99513936 1001 86380 86390 1
513885 99513885 1001 86380 86390 1
513594 99513594 1001 86380 86390 1
513562 99513562 1001 86380 86390 1
513498 99513498 1001 86380 86390 1
513474 99513474 1001 86380 86390 1
514134 99514134 1001 86380 86390 1
514167 99514167 1001 86380 86390 1
514103 99514103 1001 86380 86390 1
514644 99514644 1001 86380 86390 1
514584 99514584 1001 86380 86390 1
514431 99514431 1001 86380 86390 1
514252 99514252 1001 86380 86390 1
514310 99514310 1001 86380 86390 1
515022 99515022 1001 86380 86390 1
514920 99514920 1001 86380 86390 1
515025 99515025 1001 86380 86390 1
515606 99515606 1001 86380 86390 1
515353 99515353 1001 86380 86390 1
515419 99515419 1001 86380 86390 1
515425 99515425 1001 86380 86390 1
515739 99515739 1001 86380 86390 1
515833 99515833 1001 86380 86390 1
515809 99515809 1001 86380 86390 1
516485 99516485 1001 86380 86390 1
516280 99516280 1001 86380 86390 1
516144 99516144 1001 86380 86390 1
516199 99516199 1001 86380 86390 1
515901 99515901 1001 86380 86390 1
515994 99515994 1001 86380 86390 1
516688 99516688 1001 86380 86390 1
516587 99516587 1001 86380 86390 1
516628 99516628 1001 86380 86390 1
516518 99516518 1001 86380 86390 1
517302 99517302 1001 86380 86390 1
517303 99517303 1001 86380 86390 1
517313 99517313 1001 86380 86390 1
517163 99517163 1001 86380 86390 1
517330 99517330 1001 86380 86390 1
517020 99517020 1001 86380 86390 1
517060 99517060 1001 86380 86390 1
516794 99516794 1001 86380 86390 1
516797 99516797 1001 86380 86390 1
516841 99516841 1001 86380 86390 1
517943 99517943 1001 86380 86390 1
517842 99517842 1001 86380 86390 1
517824 99517824 1001 86380 86390 1
517574 99517574 1001 86380 86390 1
518328 99518328 1001 86380 86390 1
518851 99518851 1001 86380 86390 1
518800 99518800 1001 86380 86390 1
518922 99518922 1001 86380 86390 1
518697 99518697 1001 86380 86390 1
518562 99518562 1001 86380 86390 1
518421 99518421 1001 86380 86390 1
518493 99518493 1001 86380 86390 1
519784 99519784 1001 86380 86390 1
519618 99519618 1001 86380 86390 1
519531 99519531 1001 86380 86390 1
519454 99519454 1001 86380 86390 1
519455 99519455 1001 86380 86390 1
519535 99519535 1001 86380 86390 1
519410 99519410 1001 86380 86390 1
519824 99519824 1001 86380 86390 1
519989 99519989 1001 86380 86390 1
520580 99520580 1001 86380 86390 1
520452 99520452 1001 86380 86390 1
520574 99520574 1001 86380 86390 1
520435 99520435 1001 86380 86390 1
520271 99520271 1001 86380 86390 1
520101 99520101 1001 86380 86390 1
520192 99520192 1001 86380 86390 1
521463 99521463 1001 86380 86390 1
521355 99521355 1001 86380 86390 1
521146 99521146 1001 86380 86390 1
521199 99521199 1001 86380 86390 1
521216 99521216 1001 86380 86390 1
521020 99521020 1001 86380 86390 1
520864 99520864 1001 86380 86390 1
520893 99520893 1001 86380 86390 1
521612 99521612 1001 86380 86390 1
522206 99522206 1001 86380 86390 1
522278 99522278 1001 86380 86390 1
521775 99521775 1001 86380 86390 1
521865 99521865 1001 86380 86390 1
521867 99521867 1001 86380 86390 1
522982 99522982 1001 86380 86390 1
523009 99523009 1001 86380 86390 1
523026 99523026 1001 86380 86390 1
522715 99522715 1001 86380 86390 1
522756 99522756 1001 86380 86390 1
522559 99522559 1001 86380 86390 1
523201 99523201 1001 86380 86390 1
523855 99523855 1001 86380 86390 1
523805 99523805 1001 86380 86390 1
523822 99523822 1001 86380 86390 1
523850 99523850 1001 86380 86390 1
523578 99523578 1001 86380 86390 1
523401 99523401 1001 86380 86390 1
523391 99523391 1001 86380 86390 1
523993 99523993 1001 86380 86390 1
523990 99523990 1001 86380 86390 1
524122 99524122 1001 86380 86390 1
524375 99524375 1001 86380 86390 1
524498 99524498 1001 86380 86390 1
524846 99524846 1001 86380 86390 1
524838 99524838 1001 86380 86390 1
525597 99525597 1001 86380 86390 1
525398 99525398 1001 86380 86390 1
525225 99525225 1001 86380 86390 1
525303 99525303 1001 86380 86390 1
525293 99525293 1001 86380 86390 1
525172 99525172 1001 86380 86390 1
525759 99525759 1001 86380 86390 1
526299 99526299 1001 86380 86390 1
526109 99526109 1001 86380 86390 1
526213 99526213 1001 86380 86390 1
526606 99526606 1001 86380 86390 1
526477 99526477 1001 86380 86390 1
527233 99527233 1001 86380 86390 1
527210 99527210 1001 86380 86390 1
526921 99526921 1001 86380 86390 1
527001 99527001 1001 86380 86390 1
527727 99527727 1001 86380 86390 1
527664 99527664 1001 86380 86390 1
527837 99527837 1001 86380 86390 1
528155 99528155 1001 86380 86390 1
528719 99528719 1001 86380 86390 1
528548 99528548 1001 86380 86390 1
528524 99528524 1001 86380 86390 1
528320 99528320 1001 86380 86390 1
528367 99528367 1001 86380 86390 1
528419 99528419 1001 86380 86390 1
529105 99529105 1001 86380 86390 1
529698 99529698 1001 86380 86390 1
529667 99529667 1001 86380 86390 1
529617 99529617 1001 86380 86390 1
529660 99529660 1001 86380 86390 1
529723 99529723 1001 86380 86390 1
529339 99529339 1001 86380 86390 1
529252 99529252 1001 86380 86390 1
529281 99529281 1001 86380 86390 1
529891 99529891 1001 86380 86390 1
530424 99530424 1001 86380 86390 1
530064 99530064 1001 86380 86390 1
530080 99530080 1001 86380 86390 1
530595 99530595 1001 86380 86390 1
531196 99531196 1001 86380 86390 1
530997 99530997 1001 86380 86390 1
530767 99530767 1001 86380 86390 1
531433 99531433 1001 86380 86390 1
531463 99531463 1001 86380 86390 1
532050 99532050 1001 86380 86390 1
531875 99531875 1001 86380 86390 1
531667 99531667 1001 86380 86390 1
531791 99531791 1001 86380 86390 1
532215 99532215 1001 86380 86390 1
532257 99532257 1001 86380 86390 1
532292 99532292 1001 86380 86390 1
532680 99532680 1001 86380 86390 1
532810 99532810 1001 86380 86390 1
532812 99532812 1001 86380 86390 1
533152 99533152 1001 86380 86390 1
533759 99533759 1001 86380 86390 1
533533 99533533 1001 86380 86390 1
533288 99533288 1001 86380 86390 1
533324 99533324 1001 86380 86390 1
534011 99534011 1001 86380 86390 1
534506 99534506 1001 86380 86390 1
534336 99534336 1001 86380 86390 1
534278 99534278 1001 86380 86390 1
534306 99534306 1001 86380 86390 1
534271 99534271 1001 86380 86390 1
534221 99534221 1001 86380 86390 1
534172 99534172 1001 86380 86390 1
534138 99534138 1001 86380 86390 1
534113 99534113 1001 86380 86390 1
535368 99535368 1001 86380 86390 1
535480 99535480 1001 86380 86390 1
535203 99535203 1001 86380 86390 1
535197 99535197 1001 86380 86390 1
535120 99535120 1001 86380 86390 1
535058 99535058 1001 86380 86390 1
534960 99534960 1001 86380 86390 1
534927 99534927 1001 86380 86390 1
535654 99535654 1001 86380 86390 1
535606 99535606 1001 86380 86390 1
536188 99536188 1001 86380 86390 1
535951 99535951 1001 86380 86390 1
535804 99535804 1001 86380 86390 1
536420 99536420 1001 86380 86390 1
536976 99536976 1001 86380 86390 1
536682 99536682 1001 86380 86390 1
536592 99536592 1001 86380 86390 1
537242 99537242 1001 86380 86390 1
537823 99537823 1001 86380 86390 1
537849 99537849 1001 86380 86390 1
537927 99537927 1001 86380 86390 1
537942 99537942 1001 86380 86390 1
537550 99537550 1001 86380 86390 1
537451 99537451 1001 86380 86390 1
538051 99538051 1001 86380 86390 1
538801 99538801 1001 86380 86390 1
538620 99538620 1001 86380 86390 1
538440 99538440 1001 86380 86390 1
538285 99538285 1001 86380 86390 1
538380 99538380 1001 86380 86390 1
538214 99538214 1001 86380 86390 1
538293 99538293 1001 86380 86390 1
538346 99538346 1001 86380 86390 1
539008 99539008 1001 86380 86390 1
539569 99539569 1001 86380 86390 1
539267 99539267 1001 86380 86390 1
539296 99539296 1001 86380 86390 1
539107 99539107 1001 86380 86390 1
539794 99539794 1001 86380 86390 1
540466 99540466 1001 86380 86390 1
540170 99540170 1001 86380 86390 1
540018 99540018 1001 86380 86390 1
540523 99540523 1001 86380 86390 1
540485 99540485 1001 86380 86390 1
541179 99541179 1001 86380 86390 1
541213 99541213 1001 86380 86390 1
541289 99541289 1001 86380 86390 1
540888 99540888 1001 86380 86390 1
540735 99540735 1001 86380 86390 1
540696 99540696 1001 86380 86390 1
541712 99541712 1001 86380 86390 1
541858 99541858 1001 86380 86390 1
541578 99541578 1001 86380 86390 1
541501 99541501 1001 86380 86390 1
541707 99541707 1001 86380 86390 1
542249 99542249 1001 86380 86390 1
542238 99542238 1001 86380 86390 1
542740 99542740 1001 86380 86390 1
542565 99542565 1001 86380 86390 1
542735 99542735 1001 86380 86390 1
542620 99542620 1001 86380 86390 1
543007 99543007 1001 86380 86390 1
543079 99543079 1001 86380 86390 1
543642 99543642 1001 86380 86390 1
543658 99543658 1001 86380 86390 1
543685 99543685 1001 86380 86390 1
543437 99543437 1001 86380 86390 1
543332 99543332 1001 86380 86390 1
543269 99543269 1001 86380 86390 1
543772 99543772 1001 86380 86390 1
544231 99544231 1001 86380 86390 1
544046 99544046 1001 86380 86390 1
544114 99544114 1001 86380 86390 1
544715 99544715 1001 86380 86390 1
429983 519 1001 72240 75717 1
511492 624 1002 48333 50658 1
536744 1199 1002 55923 56607 1
400007 99400007 1001 86380 86390 1
400053 99400053 1001 86380 86390 1
400585 99400585 1001 86380 86390 1
401292 99401292 1001 86380 86390 1
401547 99401547 1001 86380 86390 1
401878 99401878 1001 86380 86390 1
401905 99401905 1001 86380 86390 1
402373 99402373 1001 86380 86390 1
402298 99402298 1001 86380 86390 1
402660 99402660 1001 86380 86390 1
402726 99402726 1001 86380 86390 1
402931 99402931 1001 86380 86390 1
402894 99402894 1001 86380 86390 1
403091 99403091 1001 86380 86390 1
403355 99403355 1001 86380 86390 1
403486 99403486 1001 86380 86390 1
403569 99403569 1001 86380 86390 1
403668 99403668 1001 86380 86390 1
403805 99403805 1001 86380 86390 1
403992 99403992 1001 86380 86390 1
404134 99404134 1001 86380 86390 1
404066 99404066 1001 86380 86390 1
405006 99405006 1001 86380 86390 1
405104 99405104 1001 86380 86390 1
405089 99405089 1001 86380 86390 1
405157 99405157 1001 86380 86390 1
405250 99405250 1001 86380 86390 1
405310 99405310 1001 86380 86390 1
405378 99405378 1001 86380 86390 1
405670 99405670 1001 86380 86390 1
405677 99405677 1001 86380 86390 1
405743 99405743 1001 86380 86390 1
406296 99406296 1001 86380 86390 1
406604 99406604 1001 86380 86390 1
406531 99406531 1001 86380 86390 1
407530 99407530 1001 86380 86390 1
407688 99407688 1001 86380 86390 1
407672 99407672 1001 86380 86390 1
407988 99407988 1001 86380 86390 1
408049 99408049 1001 86380 86390 1
408326 99408326 1001 86380 86390 1
409386 99409386 1001 86380 86390 1
409453 99409453 1001 86380 86390 1
409734 99409734 1001 86380 86390 1
409980 99409980 1001 86380 86390 1
410653 99410653 1001 86380 86390 1
410876 99410876 1001 86380 86390 1
410866 99410866 1001 86380 86390 1
411419 99411419 1001 86380 86390 1
411611 99411611 1001 86380 86390 1
411853 99411853 1001 86380 86390 1
412075 99412075 1001 86380 86390 1
412276 99412276 1001 86380 86390 1
412282 99412282 1001 86380 86390 1
412780 99412780 1001 86380 86390 1
412557 99412557 1001 86380 86390 1
412806 99412806 1001 86380 86390 1
413814 99413814 1001 86380 86390 1
414640 99414640 1001 86380 86390 1
414664 99414664 1001 86380 86390 1
414480 99414480 1001 86380 86390 1
415442 99415442 1001 86380 86390 1
416480 99416480 1001 86380 86390 1
416229 99416229 1001 86380 86390 1
416137 99416137 1001 86380 86390 1
417258 99417258 1001 86380 86390 1
417316 99417316 1001 86380 86390 1
417030 99417030 1001 86380 86390 1
418599 99418599 1001 86380 86390 1
418782 99418782 1001 86380 86390 1
418170 99418170 1001 86380 86390 1
418149 99418149 1001 86380 86390 1
418011 99418011 1001 86380 86390 1
417753 99417753 1001 86380 86390 1
417754 99417754 1001 86380 86390 1
418987 99418987 1001 86380 86390 1
419835 99419835 1001 86380 86390 1
419997 99419997 1001 86380 86390 1
419308 99419308 1001 86380 86390 1
420788 99420788 1001 86380 86390 1
420549 99420549 1001 86380 86390 1
421243 99421243 1001 86380 86390 1
420879 99420879 1001 86380 86390 1
422178 99422178 1001 86380 86390 1
422380 99422380 1001 86380 86390 1
423642 99423642 1001 86380 86390 1
423140 99423140 1001 86380 86390 1
423284 99423284 1001 86380 86390 1
422533 99422533 1001 86380 86390 1
422657 99422657 1001 86380 86390 1
424036 99424036 1001 86380 86390 1
425187 99425187 1001 86380 86390 1
424487 99424487 1001 86380 86390 1
425701 99425701 1001 86380 86390 1
425523 99425523 1001 86380 86390 1
425492 99425492 1001 86380 86390 1
426853 99426853 1001 86380 86390 1
427023 99427023 1001 86380 86390 1
426908 99426908 1001 86380 86390 1
426219 99426219 1001 86380 86390 1
426073 99426073 1001 86380 86390 1
426099 99426099 1001 86380 86390 1
425998 99425998 1001 86380 86390 1
426085 99426085 1001 86380 86390 1
427495 99427495 1001 86380 86390 1
427473 99427473 1001 86380 86390 1
428671 99428671 1001 86380 86390 1
428340 99428340 1001 86380 86390 1
427934 99427934 1001 86380 86390 1
427689 99427689 1001 86380 86390 1
428878 99428878 1001 86380 86390 1
429157 99429157 1001 86380 86390 1
428832 99428832 1001 86380 86390 1
429264 99429264 1001 86380 86390 1
429446 99429446 1001 86380 86390 1
430740 99430740 1001 86380 86390 1
431480 99431480 1001 86380 86390 1
431316 99431316 1001 86380 86390 1
431590 99431590 1001 86380 86390 1
431450 99431450 1001 86380 86390 1
431472 99431472 1001 86380 86390 1
430984 99430984 1001 86380 86390 1
430985 99430985 1001 86380 86390 1
431011 99431011 1001 86380 86390 1
432452 99432452 1001 86380 86390 1
432128 99432128 1001 86380 86390 1
432186 99432186 1001 86380 86390 1
433553 99433553 1001 86380 86390 1
433442 99433442 1001 86380 86390 1
433643 99433643 1001 86380 86390 1
433067 99433067 1001 86380 86390 1
433208 99433208 1001 86380 86390 1
432668 99432668 1001 86380 86390 1
434126 99434126 1001 86380 86390 1
434013 99434013 1001 86380 86390 1
434703 99434703 1001 86380 86390 1
434741 99434741 1001 86380 86390 1
434564 99434564 1001 86380 86390 1
434407 99434407 1001 86380 86390 1
434571 99434571 1001 86380 86390 1
437016 99437016 1001 86380 86390 1
436795 99436795 1001 86380 86390 1
436397 99436397 1001 86380 86390 1
436695 99436695 1001 86380 86390 1
436228 99436228 1001 86380 86390 1
437216 99437216 1001 86380 86390 1
437321 99437321 1001 86380 86390 1
300547 99300547 1001 86380 86390 1
300454 99300454 1001 86380 86390 1
300403 99300403 1001 86380 86390 1
300429 99300429 1001 86380 86390 1
300455 99300455 1001 86380 86390 1
300817 99300817 1001 86380 86390 1
300922 99300922 1001 86380 86390 1
301505 99301505 1001 86380 86390 1
301159 99301159 1001 86380 86390 1
300959 99300959 1001 86380 86390 1
301135 99301135 1001 86380 86390 1
301022 99301022 1001 86380 86390 1
301681 99301681 1001 86380 86390 1
302216 99302216 1001 86380 86390 1
302230 99302230 1001 86380 86390 1
302298 99302298 1001 86380 86390 1
301920 99301920 1001 86380 86390 1
303071 99303071 1001 86380 86390 1
302976 99302976 1001 86380 86390 1
302595 99302595 1001 86380 86390 1
303283 99303283 1001 86380 86390 1
304001 99304001 1001 86380 86390 1
303743 99303743 1001 86380 86390 1
303545 99303545 1001 86380 86390 1
303510 99303510 1001 86380 86390 1
303601 99303601 1001 86380 86390 1
304086 99304086 1001 86380 86390 1
304825 99304825 1001 86380 86390 1
304472 99304472 1001 86380 86390 1
304895 99304895 1001 86380 86390 1
304960 99304960 1001 86380 86390 1
305559 99305559 1001 86380 86390 1
305535 99305535 1001 86380 86390 1
305403 99305403 1001 86380 86390 1
305354 99305354 1001 86380 86390 1
305420 99305420 1001 86380 86390 1
305438 99305438 1001 86380 86390 1
305179 99305179 1001 86380 86390 1
500143 99500143 1001 86380 86390 1
500016 99500016 1001 86380 86390 1
500826 99500826 1001 86380 86390 1
500884 99500884 1001 86380 86390 1
500887 99500887 1001 86380 86390 1
501552 99501552 1001 86380 86390 1
501620 99501620 1001 86380 86390 1
501635 99501635 1001 86380 86390 1
501023 99501023 1001 86380 86390 1
501660 99501660 1001 86380 86390 1
502274 99502274 1001 86380 86390 1
502215 99502215 1001 86380 86390 1
502166 99502166 1001 86380 86390 1
501987 99501987 1001 86380 86390 1
501977 99501977 1001 86380 86390 1
501958 99501958 1001 86380 86390 1
502566 99502566 1001 86380 86390 1
502530 99502530 1001 86380 86390 1
503177 99503177 1001 86380 86390 1
503204 99503204 1001 86380 86390 1
503223 99503223 1001 86380 86390 1
503160 99503160 1001 86380 86390 1
503110 99503110 1001 86380 86390 1
502684 99502684 1001 86380 86390 1
502703 99502703 1001 86380 86390 1
503316 99503316 1001 86380 86390 1
503310 99503310 1001 86380 86390 1
503942 99503942 1001 86380 86390 1
504025 99504025 1001 86380 86390 1
504154 99504154 1001 86380 86390 1
504768 99504768 1001 86380 86390 1
504821 99504821 1001 86380 86390 1
504674 99504674 1001 86380 86390 1
504393 99504393 1001 86380 86390 1
505613 99505613 1001 86380 86390 1
505454 99505454 1001 86380 86390 1
505470 99505470 1001 86380 86390 1
505483 99505483 1001 86380 86390 1
505230 99505230 1001 86380 86390 1
505174 99505174 1001 86380 86390 1
505817 99505817 1001 86380 86390 1
506463 99506463 1001 86380 86390 1
506185 99506185 1001 86380 86390 1
506331 99506331 1001 86380 86390 1
506299 99506299 1001 86380 86390 1
506122 99506122 1001 86380 86390 1
506623 99506623 1001 86380 86390 1
506758 99506758 1001 86380 86390 1
507314 99507314 1001 86380 86390 1
507038 99507038 1001 86380 86390 1
507176 99507176 1001 86380 86390 1
507456 99507456 1001 86380 86390 1
508186 99508186 1001 86380 86390 1
507838 99507838 1001 86380 86390 1
507934 99507934 1001 86380 86390 1
507665 99507665 1001 86380 86390 1
509030 99509030 1001 86380 86390 1
508501 99508501 1001 86380 86390 1
509170 99509170 1001 86380 86390 1
509801 99509801 1001 86380 86390 1
509794 99509794 1001 86380 86390 1
509834 99509834 1001 86380 86390 1
509498 99509498 1001 86380 86390 1
509291 99509291 1001 86380 86390 1
510062 99510062 1001 86380 86390 1
510580 99510580 1001 86380 86390 1
510715 99510715 1001 86380 86390 1
510717 99510717 1001 86380 86390 1
510413 99510413 1001 86380 86390 1
510441 99510441 1001 86380 86390 1
510493 99510493 1001 86380 86390 1
510325 99510325 1001 86380 86390 1
510242 99510242 1001 86380 86390 1
510788 99510788 1001 86380 86390 1
510808 99510808 1001 86380 86390 1
511495 99511495 1001 86380 86390 1
511284 99511284 1001 86380 86390 1
511177 99511177 1001 86380 86390 1
510947 99510947 1001 86380 86390 1
511118 99511118 1001 86380 86390 1
511629 99511629 1001 86380 86390 1
512292 99512292 1001 86380 86390 1
512334 99512334 1001 86380 86390 1
511764 99511764 1001 86380 86390 1
513129 99513129 1001 86380 86390 1
513150 99513150 1001 86380 86390 1
513114 99513114 1001 86380 86390 1
512798 99512798 1001 86380 86390 1
512713 99512713 1001 86380 86390 1
512763 99512763 1001 86380 86390 1
513274 99513274 1001 86380 86390 1
513251 99513251 1001 86380 86390 1
513851 99513851 1001 86380 86390 1
513996 99513996 1001 86380 86390 1
513881 99513881 1001 86380 86390 1
514009 99514009 1001 86380 86390 1
513595 99513595 1001 86380 86390 1
513472 99513472 1001 86380 86390 1
514172 99514172 1001 86380 86390 1
514083 99514083 1001 86380 86390 1
514749 99514749 1001 86380 86390 1
514506 99514506 1001 86380 86390 1
514401 99514401 1001 86380 86390 1
515624 99515624 1001 86380 86390 1
515172 99515172 1001 86380 86390 1
515121 99515121 1001 86380 86390 1
515713 99515713 1001 86380 86390 1
515715 99515715 1001 86380 86390 1
516408 99516408 1001 86380 86390 1
516498 99516498 1001 86380 86390 1
516031 99516031 1001 86380 86390 1
516610 99516610 1001 86380 86390 1
516652 99516652 1001 86380 86390 1
516627 99516627 1001 86380 86390 1
516580 99516580 1001 86380 86390 1
516594 99516594 1001 86380 86390 1
516809 99516809 1001 86380 86390 1
516822 99516822 1001 86380 86390 1
516835 99516835 1001 86380 86390 1
516745 99516745 1001 86380 86390 1
516776 99516776 1001 86380 86390 1
516765 99516765 1001 86380 86390 1
517426 99517426 1001 86380 86390 1
518008 99518008 1001 86380 86390 1
518139 99518139 1001 86380 86390 1
518064 99518064 1001 86380 86390 1
517892 99517892 1001 86380 86390 1
517918 99517918 1001 86380 86390 1
517922 99517922 1001 86380 86390 1
517832 99517832 1001 86380 86390 1
517863 99517863 1001 86380 86390 1
517657 99517657 1001 86380 86390 1
517560 99517560 1001 86380 86390 1
517679 99517679 1001 86380 86390 1
518292 99518292 1001 86380 86390 1
518209 99518209 1001 86380 86390 1
518591 99518591 1001 86380 86390 1
518419 99518419 1001 86380 86390 1
518376 99518376 1001 86380 86390 1
519029 99519029 1001 86380 86390 1
519654 99519654 1001 86380 86390 1
519308 99519308 1001 86380 86390 1
519944 99519944 1001 86380 86390 1
519882 99519882 1001 86380 86390 1
519962 99519962 1001 86380 86390 1
519911 99519911 1001 86380 86390 1
520488 99520488 1001 86380 86390 1
520318 99520318 1001 86380 86390 1
520387 99520387 1001 86380 86390 1
520367 99520367 1001 86380 86390 1
520049 99520049 1001 86380 86390 1
520772 99520772 1001 86380 86390 1
520747 99520747 1001 86380 86390 1
520773 99520773 1001 86380 86390 1
521312 99521312 1001 86380 86390 1
521455 99521455 1001 86380 86390 1
521060 99521060 1001 86380 86390 1
521065 99521065 1001 86380 86390 1
520992 99520992 1001 86380 86390 1
520998 99520998 1001 86380 86390 1
522286 99522286 1001 86380 86390 1
522009 99522009 1001 86380 86390 1
521964 99521964 1001 86380 86390 1
522472 99522472 1001 86380 86390 1
522313 99522313 1001 86380 86390 1
522708 99522708 1001 86380 86390 1
523228 99523228 1001 86380 86390 1
523283 99523283 1001 86380 86390 1
523463 99523463 1001 86380 86390 1
524019 99524019 1001 86380 86390 1
524117 99524117 1001 86380 86390 1
523978 99523978 1001 86380 86390 1
524735 99524735 1001 86380 86390 1
524648 99524648 1001 86380 86390 1
524361 99524361 1001 86380 86390 1
524365 99524365 1001 86380 86390 1
524175 99524175 1001 86380 86390 1
524151 99524151 1001 86380 86390 1
524212 99524212 1001 86380 86390 1
524304 99524304 1001 86380 86390 1
524857 99524857 1001 86380 86390 1
525356 99525356 1001 86380 86390 1
525374 99525374 1001 86380 86390 1
525389 99525389 1001 86380 86390 1
525079 99525079 1001 86380 86390 1
525003 99525003 1001 86380 86390 1
524982 99524982 1001 86380 86390 1
525022 99525022 1001 86380 86390 1
525725 99525725 1001 86380 86390 1
525734 99525734 1001 86380 86390 1
526361 99526361 1001 86380 86390 1
526220 99526220 1001 86380 86390 1
526063 99526063 1001 86380 86390 1
526104 99526104 1001 86380 86390 1
526170 99526170 1001 86380 86390 1
526096 99526096 1001 86380 86390 1
525931 99525931 1001 86380 86390 1
525914 99525914 1001 86380 86390 1
526562 99526562 1001 86380 86390 1
526556 99526556 1001 86380 86390 1
527212 99527212 1001 86380 86390 1
527056 99527056 1001 86380 86390 1
527121 99527121 1001 86380 86390 1
527203 99527203 1001 86380 86390 1
527118 99527118 1001 86380 86390 1
527005 99527005 1001 86380 86390 1
526630 99526630 1001 86380 86390 1
526645 99526645 1001 86380 86390 1
526700 99526700 1001 86380 86390 1
527442 99527442 1001 86380 86390 1
527271 99527271 1001 86380 86390 1
527967 99527967 1001 86380 86390 1
528036 99528036 1001 86380 86390 1
527853 99527853 1001 86380 86390 1
527574 99527574 1001 86380 86390 1
527569 99527569 1001 86380 86390 1
528125 99528125 1001 86380 86390 1
528258 99528258 1001 86380 86390 1
528181 99528181 1001 86380 86390 1
528872 99528872 1001 86380 86390 1
528739 99528739 1001 86380 86390 1
528793 99528793 1001 86380 86390 1
528504 99528504 1001 86380 86390 1
529076 99529076 1001 86380 86390 1
529396 99529396 1001 86380 86390 1
529136 99529136 1001 86380 86390 1
529311 99529311 1001 86380 86390 1
529117 99529117 1001 86380 86390 1
529882 99529882 1001 86380 86390 1
530489 99530489 1001 86380 86390 1
530393 99530393 1001 86380 86390 1
530369 99530369 1001 86380 86390 1
530548 99530548 1001 86380 86390 1
530155 99530155 1001 86380 86390 1
530162 99530162 1001 86380 86390 1
530090 99530090 1001 86380 86390 1
530121 99530121 1001 86380 86390 1
530564 99530564 1001 86380 86390 1
530708 99530708 1001 86380 86390 1
531244 99531244 1001 86380 86390 1
531274 99531274 1001 86380 86390 1
530994 99530994 1001 86380 86390 1
531099 99531099 1001 86380 86390 1
531572 99531572 1001 86380 86390 1
531423 99531423 1001 86380 86390 1
531553 99531553 1001 86380 86390 1
531544 99531544 1001 86380 86390 1
532059 99532059 1001 86380 86390 1
532200 99532200 1001 86380 86390 1
531948 99531948 1001 86380 86390 1
531913 99531913 1001 86380 86390 1
531798 99531798 1001 86380 86390 1
531893 99531893 1001 86380 86390 1
531717 99531717 1001 86380 86390 1
532282 99532282 1001 86380 86390 1
532223 99532223 1001 86380 86390 1
533004 99533004 1001 86380 86390 1
532915 99532915 1001 86380 86390 1
532763 99532763 1001 86380 86390 1
532694 99532694 1001 86380 86390 1
532669 99532669 1001 86380 86390 1
532491 99532491 1001 86380 86390 1
532595 99532595 1001 86380 86390 1
532416 99532416 1001 86380 86390 1
532612 99532612 1001 86380 86390 1
532431 99532431 1001 86380 86390 1
532422 99532422 1001 86380 86390 1
533214 99533214 1001 86380 86390 1
533034 99533034 1001 86380 86390 1
533828 99533828 1001 86380 86390 1
533771 99533771 1001 86380 86390 1
533617 99533617 1001 86380 86390 1
533582 99533582 1001 86380 86390 1
533284 99533284 1001 86380 86390 1
533349 99533349 1001 86380 86390 1
534025 99534025 1001 86380 86390 1
534530 99534530 1001 86380 86390 1
534523 99534523 1001 86380 86390 1
534416 99534416 1001 86380 86390 1
534243 99534243 1001 86380 86390 1
534878 99534878 1001 86380 86390 1
535373 99535373 1001 86380 86390 1
535490 99535490 1001 86380 86390 1
535127 99535127 1001 86380 86390 1
534988 99534988 1001 86380 86390 1
535641 99535641 1001 86380 86390 1
536216 99536216 1001 86380 86390 1
535941 99535941 1001 86380 86390 1
536417 99536417 1001 86380 86390 1
536496 99536496 1001 86380 86390 1
537100 99537100 1001 86380 86390 1
537145 99537145 1001 86380 86390 1
536817 99536817 1001 86380 86390 1
536930 99536930 1001 86380 86390 1
536761 99536761 1001 86380 86390 1
536633 99536633 1001 86380 86390 1
536574 99536574 1001 86380 86390 1
536719 99536719 1001 86380 86390 1
537269 99537269 1001 86380 86390 1
537851 99537851 1001 86380 86390 1
537602 99537602 1001 86380 86390 1
537659 99537659 1001 86380 86390 1
537664 99537664 1001 86380 86390 1
538190 99538190 1001 86380 86390 1
538167 99538167 1001 86380 86390 1
538754 99538754 1001 86380 86390 1
538756 99538756 1001 86380 86390 1
538271 99538271 1001 86380 86390 1
538229 99538229 1001 86380 86390 1
538372 99538372 1001 86380 86390 1
538873 99538873 1001 86380 86390 1
539334 99539334 1001 86380 86390 1
539394 99539394 1001 86380 86390 1
539184 99539184 1001 86380 86390 1
539224 99539224 1001 86380 86390 1
539820 99539820 1001 86380 86390 1
539652 99539652 1001 86380 86390 1
540457 99540457 1001 86380 86390 1
540070 99540070 1001 86380 86390 1
540161 99540161 1001 86380 86390 1
540110 99540110 1001 86380 86390 1
539849 99539849 1001 86380 86390 1
539972 99539972 1001 86380 86390 1
539883 99539883 1001 86380 86390 1
540619 99540619 1001 86380 86390 1
540636 99540636 1001 86380 86390 1
540535 99540535 1001 86380 86390 1
540664 99540664 1001 86380 86390 1
541198 99541198 1001 86380 86390 1
541121 99541121 1001 86380 86390 1
541013 99541013 1001 86380 86390 1
541073 99541073 1001 86380 86390 1
541369 99541369 1001 86380 86390 1
542101 99542101 1001 86380 86390 1
541924 99541924 1001 86380 86390 1
541836 99541836 1001 86380 86390 1
541794 99541794 1001 86380 86390 1
541531 99541531 1001 86380 86390 1
541519 99541519 1001 86380 86390 1
542208 99542208 1001 86380 86390 1
542913 99542913 1001 86380 86390 1
542743 99542743 1001 86380 86390 1
542875 99542875 1001 86380 86390 1
542774 99542774 1001 86380 86390 1
542787 99542787 1001 86380 86390 1
542705 99542705 1001 86380 86390 1
542635 99542635 1001 86380 86390 1
542344 99542344 1001 86380 86390 1
543598 99543598 1001 86380 86390 1
543575 99543575 1001 86380 86390 1
543959 99543959 1001 86380 86390 1
544161 99544161 1001 86380 86390 1
544006 99544006 1001 86380 86390 1
544129 99544129 1001 86380 86390 1
544690 99544690 1001 86380 86390 1
530861 764 1001 56932 57232 1
400294 99400294 1001 86380 86390 1
400406 99400406 1001 86380 86390 1
400420 99400420 1001 86380 86390 1
400842 99400842 1001 86380 86390 1
401026 99401026 1001 86380 86390 1
401016 99401016 1001 86380 86390 1
401101 99401101 1001 86380 86390 1
401529 99401529 1001 86380 86390 1
401562 99401562 1001 86380 86390 1
401984 99401984 1001 86380 86390 1
402685 99402685 1001 86380 86390 1
402734 99402734 1001 86380 86390 1
402863 99402863 1001 86380 86390 1
403057 99403057 1001 86380 86390 1
403062 99403062 1001 86380 86390 1
403518 99403518 1001 86380 86390 1
404012 99404012 1001 86380 86390 1
404163 99404163 1001 86380 86390 1
404330 99404330 1001 86380 86390 1
404319 99404319 1001 86380 86390 1
404923 99404923 1001 86380 86390 1
404909 99404909 1001 86380 86390 1
405191 99405191 1001 86380 86390 1
405309 99405309 1001 86380 86390 1
405222 99405222 1001 86380 86390 1
405334 99405334 1001 86380 86390 1
405556 99405556 1001 86380 86390 1
405658 99405658 1001 86380 86390 1
405727 99405727 1001 86380 86390 1
405820 99405820 1001 86380 86390 1
406139 99406139 1001 86380 86390 1
406380 99406380 1001 86380 86390 1
406438 99406438 1001 86380 86390 1
406735 99406735 1001 86380 86390 1
406989 99406989 1001 86380 86390 1
407136 99407136 1001 86380 86390 1
407074 99407074 1001 86380 86390 1
407618 99407618 1001 86380 86390 1
407693 99407693 1001 86380 86390 1
408035 99408035 1001 86380 86390 1
408309 99408309 1001 86380 86390 1
408363 99408363 1001 86380 86390 1
408596 99408596 1001 86380 86390 1
408938 99408938 1001 86380 86390 1
409479 99409479 1001 86380 86390 1
409433 99409433 1001 86380 86390 1
409587 99409587 1001 86380 86390 1
409529 99409529 1001 86380 86390 1
409807 99409807 1001 86380 86390 1
410197 99410197 1001 86380 86390 1
410241 99410241 1001 86380 86390 1
410349 99410349 1001 86380 86390 1
411290 99411290 1001 86380 86390 1
411380 99411380 1001 86380 86390 1
411542 99411542 1001 86380 86390 1
411587 99411587 1001 86380 86390 1
411880 99411880 1001 86380 86390 1
412161 99412161 1001 86380 86390 1
412284 99412284 1001 86380 86390 1
413292 99413292 1001 86380 86390 1
413504 99413504 1001 86380 86390 1
412977 99412977 1001 86380 86390 1
413116 99413116 1001 86380 86390 1
413253 99413253 1001 86380 86390 1
412496 99412496 1001 86380 86390 1
414095 99414095 1001 86380 86390 1
415268 99415268 1001 86380 86390 1
414647 99414647 1001 86380 86390 1
414300 99414300 1001 86380 86390 1
414305 99414305 1001 86380 86390 1
415681 99415681 1001 86380 86390 1
415322 99415322 1001 86380 86390 1
415583 99415583 1001 86380 86390 1
416408 99416408 1001 86380 86390 1
415895 99415895 1001 86380 86390 1
415899 99415899 1001 86380 86390 1
418681 99418681 1001 86380 86390 1
418035 99418035 1001 86380 86390 1
418314 99418314 1001 86380 86390 1
417872 99417872 1001 86380 86390 1
417645 99417645 1001 86380 86390 1
417626 99417626 1001 86380 86390 1
417759 99417759 1001 86380 86390 1
419041 99419041 1001 86380 86390 1
420178 99420178 1001 86380 86390 1
420101 99420101 1001 86380 86390 1
419547 99419547 1001 86380 86390 1
419262 99419262 1001 86380 86390 1
420513 99420513 1001 86380 86390 1
420673 99420673 1001 86380 86390 1
421743 99421743 1001 86380 86390 1
421817 99421817 1001 86380 86390 1
421900 99421900 1001 86380 86390 1
421934 99421934 1001 86380 86390 1
421789 99421789 1001 86380 86390 1
421683 99421683 1001 86380 86390 1
420912 99420912 1001 86380 86390 1
421039 99421039 1001 86380 86390 1
421190 99421190 1001 86380 86390 1
422504 99422504 1001 86380 86390 1
423559 99423559 1001 86380 86390 1
422547 99422547 1001 86380 86390 1
422822 99422822 1001 86380 86390 1
424035 99424035 1001 86380 86390 1
423958 99423958 1001 86380 86390 1
423931 99423931 1001 86380 86390 1
425153 99425153 1001 86380 86390 1
424967 99424967 1001 86380 86390 1
424914 99424914 1001 86380 86390 1
424341 99424341 1001 86380 86390 1
424390 99424390 1001 86380 86390 1
425529 99425529 1001 86380 86390 1
425404 99425404 1001 86380 86390 1
425474 99425474 1001 86380 86390 1
426815 99426815 1001 86380 86390 1
426851 99426851 1001 86380 86390 1
426442 99426442 1001 86380 86390 1
426079 99426079 1001 86380 86390 1
427274 99427274 1001 86380 86390 1
428540 99428540 1001 86380 86390 1
428572 99428572 1001 86380 86390 1
427869 99427869 1001 86380 86390 1
429140 99429140 1001 86380 86390 1
428980 99428980 1001 86380 86390 1
428776 99428776 1001 86380 86390 1
430112 99430112 1001 86380 86390 1
429884 99429884 1001 86380 86390 1
429923 99429923 1001 86380 86390 1
429537 99429537 1001 86380 86390 1
429383 99429383 1001 86380 86390 1
430561 99430561 1001 86380 86390 1
430499 99430499 1001 86380 86390 1
431917 99431917 1001 86380 86390 1
431943 99431943 1001 86380 86390 1
431410 99431410 1001 86380 86390 1
432214 99432214 1001 86380 86390 1
433362 99433362 1001 86380 86390 1
433466 99433466 1001 86380 86390 1
433347 99433347 1001 86380 86390 1
433065 99433065 1001 86380 86390 1
432982 99432982 1001 86380 86390 1
432803 99432803 1001 86380 86390 1
432620 99432620 1001 86380 86390 1
434061 99434061 1001 86380 86390 1
433815 99433815 1001 86380 86390 1
434007 99434007 1001 86380 86390 1
434033 99434033 1001 86380 86390 1
435053 99435053 1001 86380 86390 1
435399 99435399 1001 86380 86390 1
435031 99435031 1001 86380 86390 1
434940 99434940 1001 86380 86390 1
434906 99434906 1001 86380 86390 1
434335 99434335 1001 86380 86390 1
434313 99434313 1001 86380 86390 1
435630 99435630 1001 86380 86390 1
436784 99436784 1001 86380 86390 1
436898 99436898 1001 86380 86390 1
436824 99436824 1001 86380 86390 1
436592 99436592 1001 86380 86390 1
436019 99436019 1001 86380 86390 1
437362 99437362 1001 86380 86390 1
300405 99300405 1001 86380 86390 1
300180 99300180 1001 86380 86390 1
300155 99300155 1001 86380 86390 1
300739 99300739 1001 86380 86390 1
300796 99300796 1001 86380 86390 1
301457 99301457 1001 86380 86390 1
301533 99301533 1001 86380 86390 1
301199 99301199 1001 86380 86390 1
301071 99301071 1001 86380 86390 1
301061 99301061 1001 86380 86390 1
301589 99301589 1001 86380 86390 1
302122 99302122 1001 86380 86390 1
301885 99301885 1001 86380 86390 1
302488 99302488 1001 86380 86390 1
302542 99302542 1001 86380 86390 1
303080 99303080 1001 86380 86390 1
303148 99303148 1001 86380 86390 1
303087 99303087 1001 86380 86390 1
302898 99302898 1001 86380 86390 1
302867 99302867 1001 86380 86390 1
302640 99302640 1001 86380 86390 1
302622 99302622 1001 86380 86390 1
303210 99303210 1001 86380 86390 1
303956 99303956 1001 86380 86390 1
303753 99303753 1001 86380 86390 1
303655 99303655 1001 86380 86390 1
303473 99303473 1001 86380 86390 1
303499 99303499 1001 86380 86390 1
304706 99304706 1001 86380 86390 1
304673 99304673 1001 86380 86390 1
304465 99304465 1001 86380 86390 1
304293 99304293 1001 86380 86390 1
305032 99305032 1001 86380 86390 1
305601 99305601 1001 86380 86390 1
305068 99305068 1001 86380 86390 1
305110 99305110 1001 86380 86390 1
500054 99500054 1001 86380 86390 1
500098 99500098 1001 86380 86390 1
500710 99500710 1001 86380 86390 1
500811 99500811 1001 86380 86390 1
500409 99500409 1001 86380 86390 1
500208 99500208 1001 86380 86390 1
500326 99500326 1001 86380 86390 1
500863 99500863 1001 86380 86390 1
500932 99500932 1001 86380 86390 1
501346 99501346 1001 86380 86390 1
501073 99501073 1001 86380 86390 1
501029 99501029 1001 86380 86390 1
501672 99501672 1001 86380 86390 1
502377 99502377 1001 86380 86390 1
502386 99502386 1001 86380 86390 1
502236 99502236 1001 86380 86390 1
502629 99502629 1001 86380 86390 1
503078 99503078 1001 86380 86390 1
502837 99502837 1001 86380 86390 1
503367 99503367 1001 86380 86390 1
503409 99503409 1001 86380 86390 1
503337 99503337 1001 86380 86390 1
504042 99504042 1001 86380 86390 1
503943 99503943 1001 86380 86390 1
504033 99504033 1001 86380 86390 1
503982 99503982 1001 86380 86390 1
503920 99503920 1001 86380 86390 1
504050 99504050 1001 86380 86390 1
503866 99503866 1001 86380 86390 1
503843 99503843 1001 86380 86390 1
503673 99503673 1001 86380 86390 1
503687 99503687 1001 86380 86390 1
504310 99504310 1001 86380 86390 1
504755 99504755 1001 86380 86390 1
504922 99504922 1001 86380 86390 1
504418 99504418 1001 86380 86390 1
504422 99504422 1001 86380 86390 1
505707 99505707 1001 86380 86390 1
505316 99505316 1001 86380 86390 1
505968 99505968 1001 86380 86390 1
506467 99506467 1001 86380 86390 1
506489 99506489 1001 86380 86390 1
506323 99506323 1001 86380 86390 1
505996 99505996 1001 86380 86390 1
506776 99506776 1001 86380 86390 1
507244 99507244 1001 86380 86390 1
506889 99506889 1001 86380 86390 1
507526 99507526 1001 86380 86390 1
507520 99507520 1001 86380 86390 1
508069 99508069 1001 86380 86390 1
507848 99507848 1001 86380 86390 1
508020 99508020 1001 86380 86390 1
507831 99507831 1001 86380 86390 1
508286 99508286 1001 86380 86390 1
508250 99508250 1001 86380 86390 1
508315 99508315 1001 86380 86390 1
508841 99508841 1001 86380 86390 1
509178 99509178 1001 86380 86390 1
509114 99509114 1001 86380 86390 1
509837 99509837 1001 86380 86390 1
509858 99509858 1001 86380 86390 1
509887 99509887 1001 86380 86390 1
509533 99509533 1001 86380 86390 1
509652 99509652 1001 86380 86390 1
509510 99509510 1001 86380 86390 1
510380 99510380 1001 86380 86390 1
510258 99510258 1001 86380 86390 1
511522 99511522 1001 86380 86390 1
511179 99511179 1001 86380 86390 1
511098 99511098 1001 86380 86390 1
511723 99511723 1001 86380 86390 1
512176 99512176 1001 86380 86390 1
512364 99512364 1001 86380 86390 1
511838 99511838 1001 86380 86390 1
511921 99511921 1001 86380 86390 1
512457 99512457 1001 86380 86390 1
512510 99512510 1001 86380 86390 1
512538 99512538 1001 86380 86390 1
513119 99513119 1001 86380 86390 1
513181 99513181 1001 86380 86390 1
512821 99512821 1001 86380 86390 1
512876 99512876 1001 86380 86390 1
512840 99512840 1001 86380 86390 1
512920 99512920 1001 86380 86390 1
512770 99512770 1001 86380 86390 1
513350 99513350 1001 86380 86390 1
513351 99513351 1001 86380 86390 1
513264 99513264 1001 86380 86390 1
513889 99513889 1001 86380 86390 1
514021 99514021 1001 86380 86390 1
513684 99513684 1001 86380 86390 1
513685 99513685 1001 86380 86390 1
513654 99513654 1001 86380 86390 1
514033 99514033 1001 86380 86390 1
514802 99514802 1001 86380 86390 1
514509 99514509 1001 86380 86390 1
514524 99514524 1001 86380 86390 1
514590 99514590 1001 86380 86390 1
514547 99514547 1001 86380 86390 1
514281 99514281 1001 86380 86390 1
514932 99514932 1001 86380 86390 1
514868 99514868 1001 86380 86390 1
515593 99515593 1001 86380 86390 1
515633 99515633 1001 86380 86390 1
515622 99515622 1001 86380 86390 1
515379 99515379 1001 86380 86390 1
515256 99515256 1001 86380 86390 1
515102 99515102 1001 86380 86390 1
515097 99515097 1001 86380 86390 1
515826 99515826 1001 86380 86390 1
515723 99515723 1001 86380 86390 1
515685 99515685 1001 86380 86390 1
515802 99515802 1001 86380 86390 1
515829 99515829 1001 86380 86390 1
515805 99515805 1001 86380 86390 1
516202 99516202 1001 86380 86390 1
516301 99516301 1001 86380 86390 1
516063 99516063 1001 86380 86390 1
516700 99516700 1001 86380 86390 1
517304 99517304 1001 86380 86390 1
517223 99517223 1001 86380 86390 1
517192 99517192 1001 86380 86390 1
516962 99516962 1001 86380 86390 1
517083 99517083 1001 86380 86390 1
516931 99516931 1001 86380 86390 1
516958 99516958 1001 86380 86390 1
516770 99516770 1001 86380 86390 1
516913 99516913 1001 86380 86390 1
517406 99517406 1001 86380 86390 1
518007 99518007 1001 86380 86390 1
518107 99518107 1001 86380 86390 1
517825 99517825 1001 86380 86390 1
517928 99517928 1001 86380 86390 1
517773 99517773 1001 86380 86390 1
518355 99518355 1001 86380 86390 1
518190 99518190 1001 86380 86390 1
518931 99518931 1001 86380 86390 1
518980 99518980 1001 86380 86390 1
518677 99518677 1001 86380 86390 1
518492 99518492 1001 86380 86390 1
519143 99519143 1001 86380 86390 1
519420 99519420 1001 86380 86390 1
519515 99519515 1001 86380 86390 1
519528 99519528 1001 86380 86390 1
519333 99519333 1001 86380 86390 1
520008 99520008 1001 86380 86390 1
519870 99519870 1001 86380 86390 1
519859 99519859 1001 86380 86390 1
520621 99520621 1001 86380 86390 1
520470 99520470 1001 86380 86390 1
520522 99520522 1001 86380 86390 1
520739 99520739 1001 86380 86390 1
521446 99521446 1001 86380 86390 1
521449 99521449 1001 86380 86390 1
521188 99521188 1001 86380 86390 1
521660 99521660 1001 86380 86390 1
521514 99521514 1001 86380 86390 1
522007 99522007 1001 86380 86390 1
521878 99521878 1001 86380 86390 1
521822 99521822 1001 86380 86390 1
522877 99522877 1001 86380 86390 1
522853 99522853 1001 86380 86390 1
522716 99522716 1001 86380 86390 1
523312 99523312 1001 86380 86390 1
523223 99523223 1001 86380 86390 1
523174 99523174 1001 86380 86390 1
523150 99523150 1001 86380 86390 1
523931 99523931 1001 86380 86390 1
523932 99523932 1001 86380 86390 1
523650 99523650 1001 86380 86390 1
523419 99523419 1001 86380 86390 1
523328 99523328 1001 86380 86390 1
523460 99523460 1001 86380 86390 1
524137 99524137 1001 86380 86390 1
524002 99524002 1001 86380 86390 1
524719 99524719 1001 86380 86390 1
524613 99524613 1001 86380 86390 1
524192 99524192 1001 86380 86390 1
524816 99524816 1001 86380 86390 1
524894 99524894 1001 86380 86390 1
525504 99525504 1001 86380 86390 1
525557 99525557 1001 86380 86390 1
525199 99525199 1001 86380 86390 1
525285 99525285 1001 86380 86390 1
525056 99525056 1001 86380 86390 1
525089 99525089 1001 86380 86390 1
525154 99525154 1001 86380 86390 1
525743 99525743 1001 86380 86390 1
525769 99525769 1001 86380 86390 1
526375 99526375 1001 86380 86390 1
526261 99526261 1001 86380 86390 1
526371 99526371 1001 86380 86390 1
526011 99526011 1001 86380 86390 1
526048 99526048 1001 86380 86390 1
525948 99525948 1001 86380 86390 1
526609 99526609 1001 86380 86390 1
527161 99527161 1001 86380 86390 1
527051 99527051 1001 86380 86390 1
527102 99527102 1001 86380 86390 1
527237 99527237 1001 86380 86390 1
527184 99527184 1001 86380 86390 1
526878 99526878 1001 86380 86390 1
527416 99527416 1001 86380 86390 1
527305 99527305 1001 86380 86390 1
527974 99527974 1001 86380 86390 1
527898 99527898 1001 86380 86390 1
527941 99527941 1001 86380 86390 1
528269 99528269 1001 86380 86390 1
528095 99528095 1001 86380 86390 1
528711 99528711 1001 86380 86390 1
528899 99528899 1001 86380 86390 1
528383 99528383 1001 86380 86390 1
529096 99529096 1001 86380 86390 1
528994 99528994 1001 86380 86390 1
529450 99529450 1001 86380 86390 1
529438 99529438 1001 86380 86390 1
529322 99529322 1001 86380 86390 1
529376 99529376 1001 86380 86390 1
529225 99529225 1001 86380 86390 1
529216 99529216 1001 86380 86390 1
529284 99529284 1001 86380 86390 1
530412 99530412 1001 86380 86390 1
530389 99530389 1001 86380 86390 1
530484 99530484 1001 86380 86390 1
530285 99530285 1001 86380 86390 1
530146 99530146 1001 86380 86390 1
530648 99530648 1001 86380 86390 1
530573 99530573 1001 86380 86390 1
531231 99531231 1001 86380 86390 1
531287 99531287 1001 86380 86390 1
531534 99531534 1001 86380 86390 1
531539 99531539 1001 86380 86390 1
531398 99531398 1001 86380 86390 1
532155 99532155 1001 86380 86390 1
531930 99531930 1001 86380 86390 1
531605 99531605 1001 86380 86390 1
532836 99532836 1001 86380 86390 1
532838 99532838 1001 86380 86390 1
532993 99532993 1001 86380 86390 1
532758 99532758 1001 86380 86390 1
532464 99532464 1001 86380 86390 1
532503 99532503 1001 86380 86390 1
532496 99532496 1001 86380 86390 1
532577 99532577 1001 86380 86390 1
533172 99533172 1001 86380 86390 1
533660 99533660 1001 86380 86390 1
533419 99533419 1001 86380 86390 1
533882 99533882 1001 86380 86390 1
533973 99533973 1001 86380 86390 1
534019 99534019 1001 86380 86390 1
534492 99534492 1001 86380 86390 1
534488 99534488 1001 86380 86390 1
534453 99534453 1001 86380 86390 1
534432 99534432 1001 86380 86390 1
534853 99534853 1001 86380 86390 1
534816 99534816 1001 86380 86390 1
534845 99534845 1001 86380 86390 1
535408 99535408 1001 86380 86390 1
535230 99535230 1001 86380 86390 1
535222 99535222 1001 86380 86390 1
535715 99535715 1001 86380 86390 1
535743 99535743 1001 86380 86390 1
535759 99535759 1001 86380 86390 1
536412 99536412 1001 86380 86390 1
536464 99536464 1001 86380 86390 1
537102 99537102 1001 86380 86390 1
536933 99536933 1001 86380 86390 1
536593 99536593 1001 86380 86390 1
536569 99536569 1001 86380 86390 1
536687 99536687 1001 86380 86390 1
536578 99536578 1001 86380 86390 1
537810 99537810 1001 86380 86390 1
537863 99537863 1001 86380 86390 1
537935 99537935 1001 86380 86390 1
537654 99537654 1001 86380 86390 1
537515 99537515 1001 86380 86390 1
537495 99537495 1001 86380 86390 1
538078 99538078 1001 86380 86390 1
537994 99537994 1001 86380 86390 1
538666 99538666 1001 86380 86390 1
538799 99538799 1001 86380 86390 1
538812 99538812 1001 86380 86390 1
538529 99538529 1001 86380 86390 1
538274 99538274 1001 86380 86390 1
538391 99538391 1001 86380 86390 1
538262 99538262 1001 86380 86390 1
538345 99538345 1001 86380 86390 1
538996 99538996 1001 86380 86390 1
538952 99538952 1001 86380 86390 1
538966 99538966 1001 86380 86390 1
539241 99539241 1001 86380 86390 1
539248 99539248 1001 86380 86390 1
539114 99539114 1001 86380 86390 1
539024 99539024 1001 86380 86390 1
539716 99539716 1001 86380 86390 1
540126 99540126 1001 86380 86390 1
540047 99540047 1001 86380 86390 1
539957 99539957 1001 86380 86390 1
540479 99540479 1001 86380 86390 1
540506 99540506 1001 86380 86390 1
540520 99540520 1001 86380 86390 1
540641 99540641 1001 86380 86390 1
540577 99540577 1001 86380 86390 1
541128 99541128 1001 86380 86390 1
540713 99540713 1001 86380 86390 1
542058 99542058 1001 86380 86390 1
542106 99542106 1001 86380 86390 1
541987 99541987 1001 86380 86390 1
542067 99542067 1001 86380 86390 1
541901 99541901 1001 86380 86390 1
541709 99541709 1001 86380 86390 1
541818 99541818 1001 86380 86390 1
541541 99541541 1001 86380 86390 1
541607 99541607 1001 86380 86390 1
542761 99542761 1001 86380 86390 1
542788 99542788 1001 86380 86390 1
542649 99542649 1001 86380 86390 1
542564 99542564 1001 86380 86390 1
542469 99542469 1001 86380 86390 1
543117 99543117 1001 86380 86390 1
543053 99543053 1001 86380 86390 1
542991 99542991 1001 86380 86390 1
543761 99543761 1001 86380 86390 1
543285 99543285 1001 86380 86390 1
543328 99543328 1001 86380 86390 1
544422 99544422 1001 86380 86390 1
544225 99544225 1001 86380 86390 1
544332 99544332 1001 86380 86390 1
544134 99544134 1001 86380 86390 1
544085 99544085 1001 86380 86390 1
544013 99544013 1001 86380 86390 1
544643 99544643 1001 86380 86390 1
427932 357 1001 31500 31977 1
407229 239 1001 77220 78597 1
400160 99400160 1001 86380 86390 1
400368 99400368 1001 86380 86390 1
400451 99400451 1001 86380 86390 1
400700 99400700 1001 86380 86390 1
401107 99401107 1001 86380 86390 1
401382 99401382 1001 86380 86390 1
401449 99401449 1001 86380 86390 1
401900 99401900 1001 86380 86390 1
402106 99402106 1001 86380 86390 1
402343 99402343 1001 86380 86390 1
402527 99402527 1001 86380 86390 1
402635 99402635 1001 86380 86390 1
403148 99403148 1001 86380 86390 1
403923 99403923 1001 86380 86390 1
404139 99404139 1001 86380 86390 1
404748 99404748 1001 86380 86390 1
405188 99405188 1001 86380 86390 1
405592 99405592 1001 86380 86390 1
405652 99405652 1001 86380 86390 1
405913 99405913 1001 86380 86390 1
405976 99405976 1001 86380 86390 1
406401 99406401 1001 86380 86390 1
406487 99406487 1001 86380 86390 1
406738 99406738 1001 86380 86390 1
407012 99407012 1001 86380 86390 1
407081 99407081 1001 86380 86390 1
407590 99407590 1001 86380 86390 1
407713 99407713 1001 86380 86390 1
407744 99407744 1001 86380 86390 1
407807 99407807 1001 86380 86390 1
408087 99408087 1001 86380 86390 1
408037 99408037 1001 86380 86390 1
409298 99409298 1001 86380 86390 1
409535 99409535 1001 86380 86390 1
409547 99409547 1001 86380 86390 1
409757 99409757 1001 86380 86390 1
410213 99410213 1001 86380 86390 1
410308 99410308 1001 86380 86390 1
410480 99410480 1001 86380 86390 1
410524 99410524 1001 86380 86390 1
410955 99410955 1001 86380 86390 1
411070 99411070 1001 86380 86390 1
411406 99411406 1001 86380 86390 1
411574 99411574 1001 86380 86390 1
411528 99411528 1001 86380 86390 1
411954 99411954 1001 86380 86390 1
412112 99412112 1001 86380 86390 1
412194 99412194 1001 86380 86390 1
413407 99413407 1001 86380 86390 1
413533 99413533 1001 86380 86390 1
413442 99413442 1001 86380 86390 1
413115 99413115 1001 86380 86390 1
412779 99412779 1001 86380 86390 1
412625 99412625 1001 86380 86390 1
414947 99414947 1001 86380 86390 1
415258 99415258 1001 86380 86390 1
414474 99414474 1001 86380 86390 1
414369 99414369 1001 86380 86390 1
416811 99416811 1001 86380 86390 1
416758 99416758 1001 86380 86390 1
416897 99416897 1001 86380 86390 1
416718 99416718 1001 86380 86390 1
416748 99416748 1001 86380 86390 1
416499 99416499 1001 86380 86390 1
416008 99416008 1001 86380 86390 1
415918 99415918 1001 86380 86390 1
415818 99415818 1001 86380 86390 1
417372 99417372 1001 86380 86390 1
418743 99418743 1001 86380 86390 1
418513 99418513 1001 86380 86390 1
418252 99418252 1001 86380 86390 1
417939 99417939 1001 86380 86390 1
417770 99417770 1001 86380 86390 1
417884 99417884 1001 86380 86390 1
419076 99419076 1001 86380 86390 1
419063 99419063 1001 86380 86390 1
419983 99419983 1001 86380 86390 1
420049 99420049 1001 86380 86390 1
419429 99419429 1001 86380 86390 1
420570 99420570 1001 86380 86390 1
420584 99420584 1001 86380 86390 1
421839 99421839 1001 86380 86390 1
421802 99421802 1001 86380 86390 1
421693 99421693 1001 86380 86390 1
421955 99421955 1001 86380 86390 1
421507 99421507 1001 86380 86390 1
421600 99421600 1001 86380 86390 1
421065 99421065 1001 86380 86390 1
421033 99421033 1001 86380 86390 1
423601 99423601 1001 86380 86390 1
423605 99423605 1001 86380 86390 1
423292 99423292 1001 86380 86390 1
422573 99422573 1001 86380 86390 1
422882 99422882 1001 86380 86390 1
422660 99422660 1001 86380 86390 1
422864 99422864 1001 86380 86390 1
422762 99422762 1001 86380 86390 1
424072 99424072 1001 86380 86390 1
425218 99425218 1001 86380 86390 1
424739 99424739 1001 86380 86390 1
424511 99424511 1001 86380 86390 1
424256 99424256 1001 86380 86390 1
425604 99425604 1001 86380 86390 1
425743 99425743 1001 86380 86390 1
426097 99426097 1001 86380 86390 1
425851 99425851 1001 86380 86390 1
427487 99427487 1001 86380 86390 1
428646 99428646 1001 86380 86390 1
428211 99428211 1001 86380 86390 1
428319 99428319 1001 86380 86390 1
428007 99428007 1001 86380 86390 1
427996 99427996 1001 86380 86390 1
427748 99427748 1001 86380 86390 1
428774 99428774 1001 86380 86390 1
430241 99430241 1001 86380 86390 1
430069 99430069 1001 86380 86390 1
429981 99429981 1001 86380 86390 1
429635 99429635 1001 86380 86390 1
429177 99429177 1001 86380 86390 1
429487 99429487 1001 86380 86390 1
430713 99430713 1001 86380 86390 1
430497 99430497 1001 86380 86390 1
431712 99431712 1001 86380 86390 1
431966 99431966 1001 86380 86390 1
431699 99431699 1001 86380 86390 1
431897 99431897 1001 86380 86390 1
431473 99431473 1001 86380 86390 1
430998 99430998 1001 86380 86390 1
431090 99431090 1001 86380 86390 1
431097 99431097 1001 86380 86390 1
432242 99432242 1001 86380 86390 1
433604 99433604 1001 86380 86390 1
433282 99433282 1001 86380 86390 1
433811 99433811 1001 86380 86390 1
434038 99434038 1001 86380 86390 1
433809 99433809 1001 86380 86390 1
435063 99435063 1001 86380 86390 1
435119 99435119 1001 86380 86390 1
434747 99434747 1001 86380 86390 1
436638 99436638 1001 86380 86390 1
435901 99435901 1001 86380 86390 1
437219 99437219 1001 86380 86390 1
300657 99300657 1001 86380 86390 1
300608 99300608 1001 86380 86390 1
300686 99300686 1001 86380 86390 1
300427 99300427 1001 86380 86390 1
300242 99300242 1001 86380 86390 1
301537 99301537 1001 86380 86390 1
301734 99301734 1001 86380 86390 1
302229 99302229 1001 86380 86390 1
302086 99302086 1001 86380 86390 1
301988 99301988 1001 86380 86390 1
301911 99301911 1001 86380 86390 1
302540 99302540 1001 86380 86390 1
303001 99303001 1001 86380 86390 1
302702 99302702 1001 86380 86390 1
302732 99302732 1001 86380 86390 1
302709 99302709 1001 86380 86390 1
302724 99302724 1001 86380 86390 1
303211 99303211 1001 86380 86390 1
303306 99303306 1001 86380 86390 1
304013 99304013 1001 86380 86390 1
303765 99303765 1001 86380 86390 1
303810 99303810 1001 86380 86390 1
304049 99304049 1001 86380 86390 1
304091 99304091 1001 86380 86390 1
304743 99304743 1001 86380 86390 1
304708 99304708 1001 86380 86390 1
304806 99304806 1001 86380 86390 1
305025 99305025 1001 86380 86390 1
304883 99304883 1001 86380 86390 1
305003 99305003 1001 86380 86390 1
305285 99305285 1001 86380 86390 1
305415 99305415 1001 86380 86390 1
500106 99500106 1001 86380 86390 1
500147 99500147 1001 86380 86390 1
500784 99500784 1001 86380 86390 1
500708 99500708 1001 86380 86390 1
500808 99500808 1001 86380 86390 1
500467 99500467 1001 86380 86390 1
500422 99500422 1001 86380 86390 1
500220 99500220 1001 86380 86390 1
501439 99501439 1001 86380 86390 1
501470 99501470 1001 86380 86390 1
502351 99502351 1001 86380 86390 1
502395 99502395 1001 86380 86390 1
502196 99502196 1001 86380 86390 1
502082 99502082 1001 86380 86390 1
502187 99502187 1001 86380 86390 1
502252 99502252 1001 86380 86390 1
501994 99501994 1001 86380 86390 1
502651 99502651 1001 86380 86390 1
503089 99503089 1001 86380 86390 1
503172 99503172 1001 86380 86390 1
502905 99502905 1001 86380 86390 1
502898 99502898 1001 86380 86390 1
502964 99502964 1001 86380 86390 1
502854 99502854 1001 86380 86390 1
502811 99502811 1001 86380 86390 1
503496 99503496 1001 86380 86390 1
504030 99504030 1001 86380 86390 1
504057 99504057 1001 86380 86390 1
504087 99504087 1001 86380 86390 1
504074 99504074 1001 86380 86390 1
503848 99503848 1001 86380 86390 1
503650 99503650 1001 86380 86390 1
504119 99504119 1001 86380 86390 1
504211 99504211 1001 86380 86390 1
504819 99504819 1001 86380 86390 1
504826 99504826 1001 86380 86390 1
504866 99504866 1001 86380 86390 1
504547 99504547 1001 86380 86390 1
504577 99504577 1001 86380 86390 1
504389 99504389 1001 86380 86390 1
504429 99504429 1001 86380 86390 1
505063 99505063 1001 86380 86390 1
505121 99505121 1001 86380 86390 1
505524 99505524 1001 86380 86390 1
505229 99505229 1001 86380 86390 1
505217 99505217 1001 86380 86390 1
505183 99505183 1001 86380 86390 1
506410 99506410 1001 86380 86390 1
506453 99506453 1001 86380 86390 1
506130 99506130 1001 86380 86390 1
506033 99506033 1001 86380 86390 1
506059 99506059 1001 86380 86390 1
505983 99505983 1001 86380 86390 1
506722 99506722 1001 86380 86390 1
506701 99506701 1001 86380 86390 1
506721 99506721 1001 86380 86390 1
506734 99506734 1001 86380 86390 1
507230 99507230 1001 86380 86390 1
507259 99507259 1001 86380 86390 1
507223 99507223 1001 86380 86390 1
507235 99507235 1001 86380 86390 1
507341 99507341 1001 86380 86390 1
507253 99507253 1001 86380 86390 1
507129 99507129 1001 86380 86390 1
507039 99507039 1001 86380 86390 1
507120 99507120 1001 86380 86390 1
506996 99506996 1001 86380 86390 1
506961 99506961 1001 86380 86390 1
506951 99506951 1001 86380 86390 1
507968 99507968 1001 86380 86390 1
507869 99507869 1001 86380 86390 1
508400 99508400 1001 86380 86390 1
508868 99508868 1001 86380 86390 1
508557 99508557 1001 86380 86390 1
508616 99508616 1001 86380 86390 1
508490 99508490 1001 86380 86390 1
509217 99509217 1001 86380 86390 1
508870 99508870 1001 86380 86390 1
509245 99509245 1001 86380 86390 1
509252 99509252 1001 86380 86390 1
509811 99509811 1001 86380 86390 1
509754 99509754 1001 86380 86390 1
509742 99509742 1001 86380 86390 1
509608 99509608 1001 86380 86390 1
509613 99509613 1001 86380 86390 1
510058 99510058 1001 86380 86390 1
510663 99510663 1001 86380 86390 1
510538 99510538 1001 86380 86390 1
510567 99510567 1001 86380 86390 1
510407 99510407 1001 86380 86390 1
510450 99510450 1001 86380 86390 1
510206 99510206 1001 86380 86390 1
510871 99510871 1001 86380 86390 1
510846 99510846 1001 86380 86390 1
510847 99510847 1001 86380 86390 1
511444 99511444 1001 86380 86390 1
511273 99511273 1001 86380 86390 1
511286 99511286 1001 86380 86390 1
511126 99511126 1001 86380 86390 1
510934 99510934 1001 86380 86390 1
511047 99511047 1001 86380 86390 1
511736 99511736 1001 86380 86390 1
511574 99511574 1001 86380 86390 1
512226 99512226 1001 86380 86390 1
512071 99512071 1001 86380 86390 1
512156 99512156 1001 86380 86390 1
512576 99512576 1001 86380 86390 1
512395 99512395 1001 86380 86390 1
512525 99512525 1001 86380 86390 1
512410 99512410 1001 86380 86390 1
512528 99512528 1001 86380 86390 1
513012 99513012 1001 86380 86390 1
513052 99513052 1001 86380 86390 1
513113 99513113 1001 86380 86390 1
513000 99513000 1001 86380 86390 1
513384 99513384 1001 86380 86390 1
513295 99513295 1001 86380 86390 1
513312 99513312 1001 86380 86390 1
513932 99513932 1001 86380 86390 1
513951 99513951 1001 86380 86390 1
513977 99513977 1001 86380 86390 1
513753 99513753 1001 86380 86390 1
513677 99513677 1001 86380 86390 1
513667 99513667 1001 86380 86390 1
513587 99513587 1001 86380 86390 1
514131 99514131 1001 86380 86390 1
514807 99514807 1001 86380 86390 1
514841 99514841 1001 86380 86390 1
514618 99514618 1001 86380 86390 1
514646 99514646 1001 86380 86390 1
514572 99514572 1001 86380 86390 1
514250 99514250 1001 86380 86390 1
514437 99514437 1001 86380 86390 1
514347 99514347 1001 86380 86390 1
515036 99515036 1001 86380 86390 1
515635 99515635 1001 86380 86390 1
515523 99515523 1001 86380 86390 1
515404 99515404 1001 86380 86390 1
515450 99515450 1001 86380 86390 1
515712 99515712 1001 86380 86390 1
516317 99516317 1001 86380 86390 1
516428 99516428 1001 86380 86390 1
516284 99516284 1001 86380 86390 1
516103 99516103 1001 86380 86390 1
515938 99515938 1001 86380 86390 1
516097 99516097 1001 86380 86390 1
517220 99517220 1001 86380 86390 1
517286 99517286 1001 86380 86390 1
517133 99517133 1001 86380 86390 1
517031 99517031 1001 86380 86390 1
518016 99518016 1001 86380 86390 1
517831 99517831 1001 86380 86390 1
517860 99517860 1001 86380 86390 1
517596 99517596 1001 86380 86390 1
517638 99517638 1001 86380 86390 1
517718 99517718 1001 86380 86390 1
517681 99517681 1001 86380 86390 1
518849 99518849 1001 86380 86390 1
518941 99518941 1001 86380 86390 1
518792 99518792 1001 86380 86390 1
518729 99518729 1001 86380 86390 1
518513 99518513 1001 86380 86390 1
518505 99518505 1001 86380 86390 1
519517 99519517 1001 86380 86390 1
519467 99519467 1001 86380 86390 1
519310 99519310 1001 86380 86390 1
519352 99519352 1001 86380 86390 1
519979 99519979 1001 86380 86390 1
519985 99519985 1001 86380 86390 1
519909 99519909 1001 86380 86390 1
520566 99520566 1001 86380 86390 1
520443 99520443 1001 86380 86390 1
520481 99520481 1001 86380 86390 1
520559 99520559 1001 86380 86390 1
520393 99520393 1001 86380 86390 1
520114 99520114 1001 86380 86390 1
520749 99520749 1001 86380 86390 1
520841 99520841 1001 86380 86390 1
521352 99521352 1001 86380 86390 1
521448 99521448 1001 86380 86390 1
521334 99521334 1001 86380 86390 1
521399 99521399 1001 86380 86390 1
521177 99521177 1001 86380 86390 1
521497 99521497 1001 86380 86390 1
522169 99522169 1001 86380 86390 1
521947 99521947 1001 86380 86390 1
522064 99522064 1001 86380 86390 1
521974 99521974 1001 86380 86390 1
521925 99521925 1001 86380 86390 1
521830 99521830 1001 86380 86390 1
521691 99521691 1001 86380 86390 1
522474 99522474 1001 86380 86390 1
522835 99522835 1001 86380 86390 1
522768 99522768 1001 86380 86390 1
522601 99522601 1001 86380 86390 1
522598 99522598 1001 86380 86390 1
522547 99522547 1001 86380 86390 1
523258 99523258 1001 86380 86390 1
523837 99523837 1001 86380 86390 1
523841 99523841 1001 86380 86390 1
523605 99523605 1001 86380 86390 1
523436 99523436 1001 86380 86390 1
523488 99523488 1001 86380 86390 1
524110 99524110 1001 86380 86390 1
524711 99524711 1001 86380 86390 1
524513 99524513 1001 86380 86390 1
524534 99524534 1001 86380 86390 1
524350 99524350 1001 86380 86390 1
524261 99524261 1001 86380 86390 1
524172 99524172 1001 86380 86390 1
525204 99525204 1001 86380 86390 1
525014 99525014 1001 86380 86390 1
525111 99525111 1001 86380 86390 1
526226 99526226 1001 86380 86390 1
526194 99526194 1001 86380 86390 1
525887 99525887 1001 86380 86390 1
526486 99526486 1001 86380 86390 1
526571 99526571 1001 86380 86390 1
526611 99526611 1001 86380 86390 1
527219 99527219 1001 86380 86390 1
527123 99527123 1001 86380 86390 1
527227 99527227 1001 86380 86390 1
527194 99527194 1001 86380 86390 1
527017 99527017 1001 86380 86390 1
526812 99526812 1001 86380 86390 1
526803 99526803 1001 86380 86390 1
526833 99526833 1001 86380 86390 1
526652 99526652 1001 86380 86390 1
527403 99527403 1001 86380 86390 1
527398 99527398 1001 86380 86390 1
527321 99527321 1001 86380 86390 1
528026 99528026 1001 86380 86390 1
528014 99528014 1001 86380 86390 1
527889 99527889 1001 86380 86390 1
527780 99527780 1001 86380 86390 1
527863 99527863 1001 86380 86390 1
527710 99527710 1001 86380 86390 1
527698 99527698 1001 86380 86390 1
528112 99528112 1001 86380 86390 1
528141 99528141 1001 86380 86390 1
528225 99528225 1001 86380 86390 1
528721 99528721 1001 86380 86390 1
528803 99528803 1001 86380 86390 1
528878 99528878 1001 86380 86390 1
528688 99528688 1001 86380 86390 1
528917 99528917 1001 86380 86390 1
529560 99529560 1001 86380 86390 1
529254 99529254 1001 86380 86390 1
529164 99529164 1001 86380 86390 1
529754 99529754 1001 86380 86390 1
529847 99529847 1001 86380 86390 1
529796 99529796 1001 86380 86390 1
529771 99529771 1001 86380 86390 1
530454 99530454 1001 86380 86390 1
530419 99530419 1001 86380 86390 1
530211 99530211 1001 86380 86390 1
529958 99529958 1001 86380 86390 1
530073 99530073 1001 86380 86390 1
531188 99531188 1001 86380 86390 1
531086 99531086 1001 86380 86390 1
531125 99531125 1001 86380 86390 1
531164 99531164 1001 86380 86390 1
531080 99531080 1001 86380 86390 1
531017 99531017 1001 86380 86390 1
530786 99530786 1001 86380 86390 1
530778 99530778 1001 86380 86390 1
531419 99531419 1001 86380 86390 1
531448 99531448 1001 86380 86390 1
531862 99531862 1001 86380 86390 1
531748 99531748 1001 86380 86390 1
532255 99532255 1001 86380 86390 1
532271 99532271 1001 86380 86390 1
532305 99532305 1001 86380 86390 1
532882 99532882 1001 86380 86390 1
532671 99532671 1001 86380 86390 1
532674 99532674 1001 86380 86390 1
532447 99532447 1001 86380 86390 1
533156 99533156 1001 86380 86390 1
533657 99533657 1001 86380 86390 1
533575 99533575 1001 86380 86390 1
533494 99533494 1001 86380 86390 1
533276 99533276 1001 86380 86390 1
533408 99533408 1001 86380 86390 1
533396 99533396 1001 86380 86390 1
534574 99534574 1001 86380 86390 1
534714 99534714 1001 86380 86390 1
534846 99534846 1001 86380 86390 1
535411 99535411 1001 86380 86390 1
535365 99535365 1001 86380 86390 1
535327 99535327 1001 86380 86390 1
535254 99535254 1001 86380 86390 1
535109 99535109 1001 86380 86390 1
534905 99534905 1001 86380 86390 1
534985 99534985 1001 86380 86390 1
534962 99534962 1001 86380 86390 1
535696 99535696 1001 86380 86390 1
535658 99535658 1001 86380 86390 1
535647 99535647 1001 86380 86390 1
536083 99536083 1001 86380 86390 1
535834 99535834 1001 86380 86390 1
536373 99536373 1001 86380 86390 1
536530 99536530 1001 86380 86390 1
536466 99536466 1001 86380 86390 1
536509 99536509 1001 86380 86390 1
536446 99536446 1001 86380 86390 1
537051 99537051 1001 86380 86390 1
537083 99537083 1001 86380 86390 1
536859 99536859 1001 86380 86390 1
536543 99536543 1001 86380 86390 1
536624 99536624 1001 86380 86390 1
537367 99537367 1001 86380 86390 1
537347 99537347 1001 86380 86390 1
537324 99537324 1001 86380 86390 1
537286 99537286 1001 86380 86390 1
537813 99537813 1001 86380 86390 1
537527 99537527 1001 86380 86390 1
538728 99538728 1001 86380 86390 1
538750 99538750 1001 86380 86390 1
538460 99538460 1001 86380 86390 1
538527 99538527 1001 86380 86390 1
538248 99538248 1001 86380 86390 1
538268 99538268 1001 86380 86390 1
538399 99538399 1001 86380 86390 1
538917 99538917 1001 86380 86390 1
538867 99538867 1001 86380 86390 1
538883 99538883 1001 86380 86390 1
539461 99539461 1001 86380 86390 1
539329 99539329 1001 86380 86390 1
539382 99539382 1001 86380 86390 1
539062 99539062 1001 86380 86390 1
540229 99540229 1001 86380 86390 1
540672 99540672 1001 86380 86390 1
540513 99540513 1001 86380 86390 1
541168 99541168 1001 86380 86390 1
541288 99541288 1001 86380 86390 1
540934 99540934 1001 86380 86390 1
540866 99540866 1001 86380 86390 1
540879 99540879 1001 86380 86390 1
540712 99540712 1001 86380 86390 1
541298 99541298 1001 86380 86390 1
541338 99541338 1001 86380 86390 1
541326 99541326 1001 86380 86390 1
542099 99542099 1001 86380 86390 1
541933 99541933 1001 86380 86390 1
542856 99542856 1001 86380 86390 1
542696 99542696 1001 86380 86390 1
543125 99543125 1001 86380 86390 1
543100 99543100 1001 86380 86390 1
543080 99543080 1001 86380 86390 1
543660 99543660 1001 86380 86390 1
543525 99543525 1001 86380 86390 1
543247 99543247 1001 86380 86390 1
543353 99543353 1001 86380 86390 1
544660 99544660 1001 86380 86390 1
544617 99544617 1001 86380 86390 1
544644 99544644 1001 86380 86390 1
539610 1126 1001 49740 50039 1
400121 99400121 1001 86380 86390 1
400330 99400330 1001 86380 86390 1
400683 99400683 1001 86380 86390 1
400915 99400915 1001 86380 86390 1
401658 99401658 1001 86380 86390 1
401818 99401818 1001 86380 86390 1
401773 99401773 1001 86380 86390 1
402030 99402030 1001 86380 86390 1
403336 99403336 1001 86380 86390 1
403590 99403590 1001 86380 86390 1
403711 99403711 1001 86380 86390 1
403806 99403806 1001 86380 86390 1
404161 99404161 1001 86380 86390 1
404165 99404165 1001 86380 86390 1
404344 99404344 1001 86380 86390 1
404982 99404982 1001 86380 86390 1
405026 99405026 1001 86380 86390 1
405831 99405831 1001 86380 86390 1
406028 99406028 1001 86380 86390 1
406980 99406980 1001 86380 86390 1
407245 99407245 1001 86380 86390 1
407272 99407272 1001 86380 86390 1
407918 99407918 1001 86380 86390 1
408886 99408886 1001 86380 86390 1
409171 99409171 1001 86380 86390 1
409100 99409100 1001 86380 86390 1
409314 99409314 1001 86380 86390 1
409466 99409466 1001 86380 86390 1
409952 99409952 1001 86380 86390 1
409899 99409899 1001 86380 86390 1
410208 99410208 1001 86380 86390 1
410246 99410246 1001 86380 86390 1
410763 99410763 1001 86380 86390 1
411076 99411076 1001 86380 86390 1
411172 99411172 1001 86380 86390 1
411137 99411137 1001 86380 86390 1
411202 99411202 1001 86380 86390 1
411377 99411377 1001 86380 86390 1
411737 99411737 1001 86380 86390 1
411856 99411856 1001 86380 86390 1
411917 99411917 1001 86380 86390 1
413614 99413614 1001 86380 86390 1
412940 99412940 1001 86380 86390 1
412482 99412482 1001 86380 86390 1
413793 99413793 1001 86380 86390 1
413878 99413878 1001 86380 86390 1
415098 99415098 1001 86380 86390 1
414781 99414781 1001 86380 86390 1
414455 99414455 1001 86380 86390 1
414465 99414465 1001 86380 86390 1
415375 99415375 1001 86380 86390 1
415496 99415496 1001 86380 86390 1
416852 99416852 1001 86380 86390 1
416508 99416508 1001 86380 86390 1
417233 99417233 1001 86380 86390 1
417112 99417112 1001 86380 86390 1
417597 99417597 1001 86380 86390 1
418597 99418597 1001 86380 86390 1
418652 99418652 1001 86380 86390 1
418492 99418492 1001 86380 86390 1
417935 99417935 1001 86380 86390 1
419158 99419158 1001 86380 86390 1
420307 99420307 1001 86380 86390 1
420079 99420079 1001 86380 86390 1
420783 99420783 1001 86380 86390 1
420610 99420610 1001 86380 86390 1
421941 99421941 1001 86380 86390 1
421550 99421550 1001 86380 86390 1
421092 99421092 1001 86380 86390 1
422495 99422495 1001 86380 86390 1
423554 99423554 1001 86380 86390 1
422572 99422572 1001 86380 86390 1
422858 99422858 1001 86380 86390 1
422542 99422542 1001 86380 86390 1
422825 99422825 1001 86380 86390 1
423756 99423756 1001 86380 86390 1
423790 99423790 1001 86380 86390 1
425372 99425372 1001 86380 86390 1
425033 99425033 1001 86380 86390 1
425156 99425156 1001 86380 86390 1
425041 99425041 1001 86380 86390 1
424823 99424823 1001 86380 86390 1
424642 99424642 1001 86380 86390 1
424675 99424675 1001 86380 86390 1
424564 99424564 1001 86380 86390 1
425499 99425499 1001 86380 86390 1
425651 99425651 1001 86380 86390 1
426699 99426699 1001 86380 86390 1
426751 99426751 1001 86380 86390 1
426580 99426580 1001 86380 86390 1
426582 99426582 1001 86380 86390 1
426189 99426189 1001 86380 86390 1
427401 99427401 1001 86380 86390 1
427158 99427158 1001 86380 86390 1
428680 99428680 1001 86380 86390 1
428562 99428562 1001 86380 86390 1
428122 99428122 1001 86380 86390 1
428159 99428159 1001 86380 86390 1
427974 99427974 1001 86380 86390 1
427601 99427601 1001 86380 86390 1
429024 99429024 1001 86380 86390 1
429026 99429026 1001 86380 86390 1
429012 99429012 1001 86380 86390 1
430306 99430306 1001 86380 86390 1
430089 99430089 1001 86380 86390 1
429614 99429614 1001 86380 86390 1
429503 99429503 1001 86380 86390 1
429337 99429337 1001 86380 86390 1
430453 99430453 1001 86380 86390 1
430758 99430758 1001 86380 86390 1
429176 99429176 1001 86380 86390 1
431263 99431263 1001 86380 86390 1
431510 99431510 1001 86380 86390 1
431366 99431366 1001 86380 86390 1
431325 99431325 1001 86380 86390 1
430896 99430896 1001 86380 86390 1
430959 99430959 1001 86380 86390 1
433618 99433618 1001 86380 86390 1
433685 99433685 1001 86380 86390 1
433420 99433420 1001 86380 86390 1
433647 99433647 1001 86380 86390 1
433252 99433252 1001 86380 86390 1
432789 99432789 1001 86380 86390 1
432549 99432549 1001 86380 86390 1
433866 99433866 1001 86380 86390 1
434755 99434755 1001 86380 86390 1
434639 99434639 1001 86380 86390 1
434663 99434663 1001 86380 86390 1
434851 99434851 1001 86380 86390 1
434692 99434692 1001 86380 86390 1
434678 99434678 1001 86380 86390 1
434200 99434200 1001 86380 86390 1
434371 99434371 1001 86380 86390 1
434428 99434428 1001 86380 86390 1
434463 99434463 1001 86380 86390 1
435756 99435756 1001 86380 86390 1
435623 99435623 1001 86380 86390 1
435644 99435644 1001 86380 86390 1
435576 99435576 1001 86380 86390 1
436761 99436761 1001 86380 86390 1
437065 99437065 1001 86380 86390 1
436591 99436591 1001 86380 86390 1
436705 99436705 1001 86380 86390 1
436524 99436524 1001 86380 86390 1
436371 99436371 1001 86380 86390 1
436574 99436574 1001 86380 86390 1
436529 99436529 1001 86380 86390 1
436675 99436675 1001 86380 86390 1
436539 99436539 1001 86380 86390 1
435896 99435896 1001 86380 86390 1
300672 99300672 1001 86380 86390 1
300648 99300648 1001 86380 86390 1
300160 99300160 1001 86380 86390 1
300305 99300305 1001 86380 86390 1
300167 99300167 1001 86380 86390 1
300184 99300184 1001 86380 86390 1
300740 99300740 1001 86380 86390 1
300798 99300798 1001 86380 86390 1
300762 99300762 1001 86380 86390 1
301509 99301509 1001 86380 86390 1
301157 99301157 1001 86380 86390 1
301210 99301210 1001 86380 86390 1
301254 99301254 1001 86380 86390 1
301269 99301269 1001 86380 86390 1
300964 99300964 1001 86380 86390 1
300939 99300939 1001 86380 86390 1
301083 99301083 1001 86380 86390 1
301687 99301687 1001 86380 86390 1
302324 99302324 1001 86380 86390 1
301994 99301994 1001 86380 86390 1
302163 99302163 1001 86380 86390 1
301902 99301902 1001 86380 86390 1
301848 99301848 1001 86380 86390 1
302457 99302457 1001 86380 86390 1
302383 99302383 1001 86380 86390 1
303069 99303069 1001 86380 86390 1
302843 99302843 1001 86380 86390 1
302591 99302591 1001 86380 86390 1
302713 99302713 1001 86380 86390 1
303353 99303353 1001 86380 86390 1
303407 99303407 1001 86380 86390 1
304008 99304008 1001 86380 86390 1
303993 99303993 1001 86380 86390 1
303626 99303626 1001 86380 86390 1
303587 99303587 1001 86380 86390 1
304069 99304069 1001 86380 86390 1
304083 99304083 1001 86380 86390 1
304087 99304087 1001 86380 86390 1
304141 99304141 1001 86380 86390 1
304233 99304233 1001 86380 86390 1
304826 99304826 1001 86380 86390 1
304539 99304539 1001 86380 86390 1
304607 99304607 1001 86380 86390 1
304979 99304979 1001 86380 86390 1
305653 99305653 1001 86380 86390 1
305607 99305607 1001 86380 86390 1
305477 99305477 1001 86380 86390 1
305125 99305125 1001 86380 86390 1
305217 99305217 1001 86380 86390 1
500659 99500659 1001 86380 86390 1
500636 99500636 1001 86380 86390 1
500782 99500782 1001 86380 86390 1
500754 99500754 1001 86380 86390 1
500515 99500515 1001 86380 86390 1
500194 99500194 1001 86380 86390 1
500844 99500844 1001 86380 86390 1
500833 99500833 1001 86380 86390 1
501638 99501638 1001 86380 86390 1
501486 99501486 1001 86380 86390 1
501478 99501478 1001 86380 86390 1
501296 99501296 1001 86380 86390 1
501039 99501039 1001 86380 86390 1
501656 99501656 1001 86380 86390 1
501709 99501709 1001 86380 86390 1
501713 99501713 1001 86380 86390 1
502033 99502033 1001 86380 86390 1
502024 99502024 1001 86380 86390 1
502051 99502051 1001 86380 86390 1
502580 99502580 1001 86380 86390 1
503112 99503112 1001 86380 86390 1
503258 99503258 1001 86380 86390 1
503243 99503243 1001 86380 86390 1
503147 99503147 1001 86380 86390 1
503416 99503416 1001 86380 86390 1
503781 99503781 1001 86380 86390 1
503859 99503859 1001 86380 86390 1
503590 99503590 1001 86380 86390 1
503547 99503547 1001 86380 86390 1
504911 99504911 1001 86380 86390 1
504857 99504857 1001 86380 86390 1
504811 99504811 1001 86380 86390 1
504361 99504361 1001 86380 86390 1
505025 99505025 1001 86380 86390 1
505132 99505132 1001 86380 86390 1
505631 99505631 1001 86380 86390 1
505712 99505712 1001 86380 86390 1
505688 99505688 1001 86380 86390 1
505360 99505360 1001 86380 86390 1
505408 99505408 1001 86380 86390 1
506031 99506031 1001 86380 86390 1
506155 99506155 1001 86380 86390 1
506659 99506659 1001 86380 86390 1
507310 99507310 1001 86380 86390 1
507248 99507248 1001 86380 86390 1
507415 99507415 1001 86380 86390 1
507001 99507001 1001 86380 86390 1
506955 99506955 1001 86380 86390 1
508245 99508245 1001 86380 86390 1
507805 99507805 1001 86380 86390 1
508355 99508355 1001 86380 86390 1
508410 99508410 1001 86380 86390 1
509052 99509052 1001 86380 86390 1
508876 99508876 1001 86380 86390 1
509054 99509054 1001 86380 86390 1
509023 99509023 1001 86380 86390 1
508818 99508818 1001 86380 86390 1
508775 99508775 1001 86380 86390 1
508528 99508528 1001 86380 86390 1
508491 99508491 1001 86380 86390 1
509256 99509256 1001 86380 86390 1
509209 99509209 1001 86380 86390 1
509893 99509893 1001 86380 86390 1
509606 99509606 1001 86380 86390 1
509602 99509602 1001 86380 86390 1
509426 99509426 1001 86380 86390 1
509313 99509313 1001 86380 86390 1
509365 99509365 1001 86380 86390 1
509904 99509904 1001 86380 86390 1
510338 99510338 1001 86380 86390 1
510224 99510224 1001 86380 86390 1
510244 99510244 1001 86380 86390 1
510928 99510928 1001 86380 86390 1
511450 99511450 1001 86380 86390 1
511308 99511308 1001 86380 86390 1
511194 99511194 1001 86380 86390 1
511144 99511144 1001 86380 86390 1
511197 99511197 1001 86380 86390 1
511101 99511101 1001 86380 86390 1
510999 99510999 1001 86380 86390 1
510938 99510938 1001 86380 86390 1
511653 99511653 1001 86380 86390 1
511619 99511619 1001 86380 86390 1
511686 99511686 1001 86380 86390 1
512265 99512265 1001 86380 86390 1
512104 99512104 1001 86380 86390 1
511824 99511824 1001 86380 86390 1
511928 99511928 1001 86380 86390 1
511930 99511930 1001 86380 86390 1
512403 99512403 1001 86380 86390 1
512443 99512443 1001 86380 86390 1
512475 99512475 1001 86380 86390 1
512386 99512386 1001 86380 86390 1
512999 99512999 1001 86380 86390 1
512941 99512941 1001 86380 86390 1
512800 99512800 1001 86380 86390 1
512931 99512931 1001 86380 86390 1
512996 99512996 1001 86380 86390 1
512677 99512677 1001 86380 86390 1
512680 99512680 1001 86380 86390 1
512632 99512632 1001 86380 86390 1
512621 99512621 1001 86380 86390 1
513313 99513313 1001 86380 86390 1
513984 99513984 1001 86380 86390 1
513843 99513843 1001 86380 86390 1
514235 99514235 1001 86380 86390 1
514198 99514198 1001 86380 86390 1
514096 99514096 1001 86380 86390 1
514149 99514149 1001 86380 86390 1
514217 99514217 1001 86380 86390 1
514053 99514053 1001 86380 86390 1
514682 99514682 1001 86380 86390 1
514397 99514397 1001 86380 86390 1
514960 99514960 1001 86380 86390 1
515005 99515005 1001 86380 86390 1
514995 99514995 1001 86380 86390 1
515047 99515047 1001 86380 86390 1
514879 99514879 1001 86380 86390 1
515673 99515673 1001 86380 86390 1
515091 99515091 1001 86380 86390 1
515093 99515093 1001 86380 86390 1
515692 99515692 1001 86380 86390 1
516386 99516386 1001 86380 86390 1
516488 99516488 1001 86380 86390 1
516351 99516351 1001 86380 86390 1
516340 99516340 1001 86380 86390 1
516328 99516328 1001 86380 86390 1
516138 99516138 1001 86380 86390 1
516032 99516032 1001 86380 86390 1
516695 99516695 1001 86380 86390 1
517214 99517214 1001 86380 86390 1
517283 99517283 1001 86380 86390 1
517531 99517531 1001 86380 86390 1
517417 99517417 1001 86380 86390 1
517496 99517496 1001 86380 86390 1
517500 99517500 1001 86380 86390 1
517981 99517981 1001 86380 86390 1
517885 99517885 1001 86380 86390 1
517769 99517769 1001 86380 86390 1
517938 99517938 1001 86380 86390 1
517634 99517634 1001 86380 86390 1
517602 99517602 1001 86380 86390 1
517656 99517656 1001 86380 86390 1
518265 99518265 1001 86380 86390 1
518217 99518217 1001 86380 86390 1
518309 99518309 1001 86380 86390 1
518337 99518337 1001 86380 86390 1
518299 99518299 1001 86380 86390 1
518274 99518274 1001 86380 86390 1
518881 99518881 1001 86380 86390 1
518782 99518782 1001 86380 86390 1
518706 99518706 1001 86380 86390 1
518478 99518478 1001 86380 86390 1
519166 99519166 1001 86380 86390 1
519001 99519001 1001 86380 86390 1
519006 99519006 1001 86380 86390 1
519163 99519163 1001 86380 86390 1
519138 99519138 1001 86380 86390 1
519453 99519453 1001 86380 86390 1
519522 99519522 1001 86380 86390 1
519298 99519298 1001 86380 86390 1
519317 99519317 1001 86380 86390 1
519988 99519988 1001 86380 86390 1
519978 99519978 1001 86380 86390 1
520512 99520512 1001 86380 86390 1
520527 99520527 1001 86380 86390 1
520627 99520627 1001 86380 86390 1
520372 99520372 1001 86380 86390 1
520375 99520375 1001 86380 86390 1
520211 99520211 1001 86380 86390 1
520679 99520679 1001 86380 86390 1
520760 99520760 1001 86380 86390 1
521338 99521338 1001 86380 86390 1
520870 99520870 1001 86380 86390 1
521610 99521610 1001 86380 86390 1
522213 99522213 1001 86380 86390 1
521953 99521953 1001 86380 86390 1
522008 99522008 1001 86380 86390 1
522433 99522433 1001 86380 86390 1
522361 99522361 1001 86380 86390 1
522428 99522428 1001 86380 86390 1
522378 99522378 1001 86380 86390 1
522456 99522456 1001 86380 86390 1
522444 99522444 1001 86380 86390 1
522800 99522800 1001 86380 86390 1
522690 99522690 1001 86380 86390 1
523293 99523293 1001 86380 86390 1
523941 99523941 1001 86380 86390 1
523804 99523804 1001 86380 86390 1
523754 99523754 1001 86380 86390 1
523832 99523832 1001 86380 86390 1
523781 99523781 1001 86380 86390 1
523940 99523940 1001 86380 86390 1
523564 99523564 1001 86380 86390 1
523722 99523722 1001 86380 86390 1
523483 99523483 1001 86380 86390 1
523490 99523490 1001 86380 86390 1
524583 99524583 1001 86380 86390 1
524755 99524755 1001 86380 86390 1
524757 99524757 1001 86380 86390 1
524273 99524273 1001 86380 86390 1
524771 99524771 1001 86380 86390 1
524906 99524906 1001 86380 86390 1
524947 99524947 1001 86380 86390 1
525461 99525461 1001 86380 86390 1
525264 99525264 1001 86380 86390 1
525080 99525080 1001 86380 86390 1
525140 99525140 1001 86380 86390 1
525012 99525012 1001 86380 86390 1
525620 99525620 1001 86380 86390 1
525681 99525681 1001 86380 86390 1
526311 99526311 1001 86380 86390 1
526234 99526234 1001 86380 86390 1
526260 99526260 1001 86380 86390 1
526236 99526236 1001 86380 86390 1
526275 99526275 1001 86380 86390 1
526419 99526419 1001 86380 86390 1
526126 99526126 1001 86380 86390 1
526196 99526196 1001 86380 86390 1
525945 99525945 1001 86380 86390 1
525978 99525978 1001 86380 86390 1
526555 99526555 1001 86380 86390 1
526533 99526533 1001 86380 86390 1
527094 99527094 1001 86380 86390 1
526894 99526894 1001 86380 86390 1
526827 99526827 1001 86380 86390 1
526828 99526828 1001 86380 86390 1
526754 99526754 1001 86380 86390 1
526781 99526781 1001 86380 86390 1
526807 99526807 1001 86380 86390 1
527331 99527331 1001 86380 86390 1
527447 99527447 1001 86380 86390 1
527399 99527399 1001 86380 86390 1
528011 99528011 1001 86380 86390 1
528066 99528066 1001 86380 86390 1
527761 99527761 1001 86380 86390 1
527674 99527674 1001 86380 86390 1
527460 99527460 1001 86380 86390 1
528124 99528124 1001 86380 86390 1
528193 99528193 1001 86380 86390 1
528119 99528119 1001 86380 86390 1
528796 99528796 1001 86380 86390 1
528387 99528387 1001 86380 86390 1
528287 99528287 1001 86380 86390 1
528422 99528422 1001 86380 86390 1
529036 99529036 1001 86380 86390 1
528999 99528999 1001 86380 86390 1
529679 99529679 1001 86380 86390 1
529444 99529444 1001 86380 86390 1
529386 99529386 1001 86380 86390 1
529132 99529132 1001 86380 86390 1
529121 99529121 1001 86380 86390 1
529142 99529142 1001 86380 86390 1
530244 99530244 1001 86380 86390 1
530294 99530294 1001 86380 86390 1
530025 99530025 1001 86380 86390 1
530003 99530003 1001 86380 86390 1
529967 99529967 1001 86380 86390 1
530670 99530670 1001 86380 86390 1
531340 99531340 1001 86380 86390 1
530999 99530999 1001 86380 86390 1
531107 99531107 1001 86380 86390 1
530825 99530825 1001 86380 86390 1
532171 99532171 1001 86380 86390 1
532108 99532108 1001 86380 86390 1
532201 99532201 1001 86380 86390 1
531928 99531928 1001 86380 86390 1
531890 99531890 1001 86380 86390 1
531971 99531971 1001 86380 86390 1
532242 99532242 1001 86380 86390 1
532360 99532360 1001 86380 86390 1
532865 99532865 1001 86380 86390 1
532841 99532841 1001 86380 86390 1
532529 99532529 1001 86380 86390 1
532440 99532440 1001 86380 86390 1
533145 99533145 1001 86380 86390 1
533766 99533766 1001 86380 86390 1
533754 99533754 1001 86380 86390 1
533240 99533240 1001 86380 86390 1
533383 99533383 1001 86380 86390 1
533260 99533260 1001 86380 86390 1
533352 99533352 1001 86380 86390 1
533912 99533912 1001 86380 86390 1
534616 99534616 1001 86380 86390 1
534459 99534459 1001 86380 86390 1
534836 99534836 1001 86380 86390 1
534740 99534740 1001 86380 86390 1
535136 99535136 1001 86380 86390 1
534959 99534959 1001 86380 86390 1
536182 99536182 1001 86380 86390 1
536148 99536148 1001 86380 86390 1
536150 99536150 1001 86380 86390 1
536086 99536086 1001 86380 86390 1
536129 99536129 1001 86380 86390 1
535785 99535785 1001 86380 86390 1
536346 99536346 1001 86380 86390 1
536452 99536452 1001 86380 86390 1
536422 99536422 1001 86380 86390 1
536803 99536803 1001 86380 86390 1
537856 99537856 1001 86380 86390 1
537934 99537934 1001 86380 86390 1
537747 99537747 1001 86380 86390 1
537725 99537725 1001 86380 86390 1
537663 99537663 1001 86380 86390 1
538764 99538764 1001 86380 86390 1
538720 99538720 1001 86380 86390 1
538659 99538659 1001 86380 86390 1
538561 99538561 1001 86380 86390 1
538465 99538465 1001 86380 86390 1
538279 99538279 1001 86380 86390 1
538256 99538256 1001 86380 86390 1
538849 99538849 1001 86380 86390 1
539619 99539619 1001 86380 86390 1
539493 99539493 1001 86380 86390 1
539481 99539481 1001 86380 86390 1
539629 99539629 1001 86380 86390 1
539717 99539717 1001 86380 86390 1
539688 99539688 1001 86380 86390 1
540463 99540463 1001 86380 86390 1
540123 99540123 1001 86380 86390 1
539921 99539921 1001 86380 86390 1
540632 99540632 1001 86380 86390 1
540658 99540658 1001 86380 86390 1
540588 99540588 1001 86380 86390 1
540614 99540614 1001 86380 86390 1
541173 99541173 1001 86380 86390 1
540962 99540962 1001 86380 86390 1
540887 99540887 1001 86380 86390 1
541394 99541394 1001 86380 86390 1
541390 99541390 1001 86380 86390 1
541953 99541953 1001 86380 86390 1
541967 99541967 1001 86380 86390 1
541921 99541921 1001 86380 86390 1
541934 99541934 1001 86380 86390 1
541925 99541925 1001 86380 86390 1
541895 99541895 1001 86380 86390 1
541846 99541846 1001 86380 86390 1
541594 99541594 1001 86380 86390 1
542220 99542220 1001 86380 86390 1
542169 99542169 1001 86380 86390 1
542322 99542322 1001 86380 86390 1
542857 99542857 1001 86380 86390 1
542806 99542806 1001 86380 86390 1
542378 99542378 1001 86380 86390 1
543765 99543765 1001 86380 86390 1
543453 99543453 1001 86380 86390 1
543533 99543533 1001 86380 86390 1
543546 99543546 1001 86380 86390 1
543246 99543246 1001 86380 86390 1
543221 99543221 1001 86380 86390 1
543842 99543842 1001 86380 86390 1
544432 99544432 1001 86380 86390 1
544461 99544461 1001 86380 86390 1
544540 99544540 1001 86380 86390 1
544439 99544439 1001 86380 86390 1
544205 99544205 1001 86380 86390 1
544378 99544378 1001 86380 86390 1
544014 99544014 1001 86380 86390 1
544105 99544105 1001 86380 86390 1
544670 99544670 1001 86380 86390 1
517089 825 1002 57026 64925 1
400052 99400052 1001 86380 86390 1
400158 99400158 1001 86380 86390 1
400283 99400283 1001 86380 86390 1
400717 99400717 1001 86380 86390 1
401274 99401274 1001 86380 86390 1
401687 99401687 1001 86380 86390 1
402139 99402139 1001 86380 86390 1
402141 99402141 1001 86380 86390 1
402502 99402502 1001 86380 86390 1
402743 99402743 1001 86380 86390 1
402933 99402933 1001 86380 86390 1
403146 99403146 1001 86380 86390 1
403178 99403178 1001 86380 86390 1
403618 99403618 1001 86380 86390 1
403726 99403726 1001 86380 86390 1
403728 99403728 1001 86380 86390 1
403968 99403968 1001 86380 86390 1
404227 99404227 1001 86380 86390 1
404653 99404653 1001 86380 86390 1
404597 99404597 1001 86380 86390 1
404695 99404695 1001 86380 86390 1
405027 99405027 1001 86380 86390 1
405016 99405016 1001 86380 86390 1
405915 99405915 1001 86380 86390 1
406174 99406174 1001 86380 86390 1
406368 99406368 1001 86380 86390 1
406402 99406402 1001 86380 86390 1
406630 99406630 1001 86380 86390 1
406660 99406660 1001 86380 86390 1
407058 99407058 1001 86380 86390 1
407179 99407179 1001 86380 86390 1
407774 99407774 1001 86380 86390 1
407959 99407959 1001 86380 86390 1
408285 99408285 1001 86380 86390 1
408350 99408350 1001 86380 86390 1
408854 99408854 1001 86380 86390 1
408974 99408974 1001 86380 86390 1
409532 99409532 1001 86380 86390 1
409913 99409913 1001 86380 86390 1
410034 99410034 1001 86380 86390 1
410188 99410188 1001 86380 86390 1
410632 99410632 1001 86380 86390 1
410787 99410787 1001 86380 86390 1
411117 99411117 1001 86380 86390 1
411304 99411304 1001 86380 86390 1
411234 99411234 1001 86380 86390 1
411236 99411236 1001 86380 86390 1
411227 99411227 1001 86380 86390 1
411698 99411698 1001 86380 86390 1
411871 99411871 1001 86380 86390 1
411995 99411995 1001 86380 86390 1
412002 99412002 1001 86380 86390 1
412143 99412143 1001 86380 86390 1
412341 99412341 1001 86380 86390 1
412337 99412337 1001 86380 86390 1
413653 99413653 1001 86380 86390 1
413192 99413192 1001 86380 86390 1
413096 99413096 1001 86380 86390 1
413049 99413049 1001 86380 86390 1
412666 99412666 1001 86380 86390 1
412531 99412531 1001 86380 86390 1
413743 99413743 1001 86380 86390 1
415096 99415096 1001 86380 86390 1
414595 99414595 1001 86380 86390 1
414621 99414621 1001 86380 86390 1
414633 99414633 1001 86380 86390 1
414287 99414287 1001 86380 86390 1
416492 99416492 1001 86380 86390 1
416268 99416268 1001 86380 86390 1
415874 99415874 1001 86380 86390 1
417024 99417024 1001 86380 86390 1
417343 99417343 1001 86380 86390 1
417303 99417303 1001 86380 86390 1
417606 99417606 1001 86380 86390 1
418697 99418697 1001 86380 86390 1
418333 99418333 1001 86380 86390 1
418208 99418208 1001 86380 86390 1
419074 99419074 1001 86380 86390 1
420334 99420334 1001 86380 86390 1
420406 99420406 1001 86380 86390 1
419670 99419670 1001 86380 86390 1
419540 99419540 1001 86380 86390 1
420823 99420823 1001 86380 86390 1
421807 99421807 1001 86380 86390 1
421567 99421567 1001 86380 86390 1
422459 99422459 1001 86380 86390 1
423441 99423441 1001 86380 86390 1
423703 99423703 1001 86380 86390 1
422978 99422978 1001 86380 86390 1
422668 99422668 1001 86380 86390 1
422843 99422843 1001 86380 86390 1
422528 99422528 1001 86380 86390 1
425320 99425320 1001 86380 86390 1
425341 99425341 1001 86380 86390 1
425158 99425158 1001 86380 86390 1
424915 99424915 1001 86380 86390 1
424661 99424661 1001 86380 86390 1
425776 99425776 1001 86380 86390 1
425788 99425788 1001 86380 86390 1
425549 99425549 1001 86380 86390 1
425579 99425579 1001 86380 86390 1
426812 99426812 1001 86380 86390 1
426066 99426066 1001 86380 86390 1
427372 99427372 1001 86380 86390 1
428732 99428732 1001 86380 86390 1
428378 99428378 1001 86380 86390 1
427979 99427979 1001 86380 86390 1
428052 99428052 1001 86380 86390 1
428152 99428152 1001 86380 86390 1
427946 99427946 1001 86380 86390 1
427559 99427559 1001 86380 86390 1
427804 99427804 1001 86380 86390 1
427846 99427846 1001 86380 86390 1
429159 99429159 1001 86380 86390 1
428807 99428807 1001 86380 86390 1
430267 99430267 1001 86380 86390 1
429857 99429857 1001 86380 86390 1
429675 99429675 1001 86380 86390 1
429365 99429365 1001 86380 86390 1
429280 99429280 1001 86380 86390 1
430438 99430438 1001 86380 86390 1
430466 99430466 1001 86380 86390 1
430570 99430570 1001 86380 86390 1
430756 99430756 1001 86380 86390 1
431713 99431713 1001 86380 86390 1
431745 99431745 1001 86380 86390 1
431678 99431678 1001 86380 86390 1
432031 99432031 1001 86380 86390 1
431383 99431383 1001 86380 86390 1
431091 99431091 1001 86380 86390 1
431092 99431092 1001 86380 86390 1
433419 99433419 1001 86380 86390 1
433690 99433690 1001 86380 86390 1
433403 99433403 1001 86380 86390 1
433538 99433538 1001 86380 86390 1
433356 99433356 1001 86380 86390 1
432584 99432584 1001 86380 86390 1
432586 99432586 1001 86380 86390 1
432835 99432835 1001 86380 86390 1
432662 99432662 1001 86380 86390 1
433914 99433914 1001 86380 86390 1
433740 99433740 1001 86380 86390 1
433741 99433741 1001 86380 86390 1
435105 99435105 1001 86380 86390 1
434866 99434866 1001 86380 86390 1
434339 99434339 1001 86380 86390 1
435891 99435891 1001 86380 86390 1
436790 99436790 1001 86380 86390 1
436423 99436423 1001 86380 86390 1
436651 99436651 1001 86380 86390 1
436008 99436008 1001 86380 86390 1
436081 99436081 1001 86380 86390 1
300696 99300696 1001 86380 86390 1
300620 99300620 1001 86380 86390 1
300673 99300673 1001 86380 86390 1
300315 99300315 1001 86380 86390 1
300152 99300152 1001 86380 86390 1
301324 99301324 1001 86380 86390 1
301040 99301040 1001 86380 86390 1
301738 99301738 1001 86380 86390 1
302136 99302136 1001 86380 86390 1
302049 99302049 1001 86380 86390 1
302103 99302103 1001 86380 86390 1
302026 99302026 1001 86380 86390 1
301975 99301975 1001 86380 86390 1
301991 99301991 1001 86380 86390 1
301787 99301787 1001 86380 86390 1
301818 99301818 1001 86380 86390 1
302438 99302438 1001 86380 86390 1
303056 99303056 1001 86380 86390 1
303186 99303186 1001 86380 86390 1
302882 99302882 1001 86380 86390 1
302603 99302603 1001 86380 86390 1
302708 99302708 1001 86380 86390 1
302596 99302596 1001 86380 86390 1
303294 99303294 1001 86380 86390 1
303363 99303363 1001 86380 86390 1
303920 99303920 1001 86380 86390 1
303661 99303661 1001 86380 86390 1
303594 99303594 1001 86380 86390 1
303563 99303563 1001 86380 86390 1
304138 99304138 1001 86380 86390 1
304128 99304128 1001 86380 86390 1
304464 99304464 1001 86380 86390 1
304483 99304483 1001 86380 86390 1
304303 99304303 1001 86380 86390 1
304346 99304346 1001 86380 86390 1
304870 99304870 1001 86380 86390 1
304888 99304888 1001 86380 86390 1
305557 99305557 1001 86380 86390 1
305644 99305644 1001 86380 86390 1
305555 99305555 1001 86380 86390 1
305418 99305418 1001 86380 86390 1
305117 99305117 1001 86380 86390 1
305208 99305208 1001 86380 86390 1
305082 99305082 1001 86380 86390 1
500134 99500134 1001 86380 86390 1
500677 99500677 1001 86380 86390 1
500466 99500466 1001 86380 86390 1
500596 99500596 1001 86380 86390 1
501415 99501415 1001 86380 86390 1
501354 99501354 1001 86380 86390 1
501079 99501079 1001 86380 86390 1
501818 99501818 1001 86380 86390 1
502298 99502298 1001 86380 86390 1
502195 99502195 1001 86380 86390 1
502065 99502065 1001 86380 86390 1
502160 99502160 1001 86380 86390 1
502076 99502076 1001 86380 86390 1
501885 99501885 1001 86380 86390 1
502577 99502577 1001 86380 86390 1
503242 99503242 1001 86380 86390 1
503217 99503217 1001 86380 86390 1
503105 99503105 1001 86380 86390 1
502866 99502866 1001 86380 86390 1
502672 99502672 1001 86380 86390 1
502675 99502675 1001 86380 86390 1
503407 99503407 1001 86380 86390 1
503382 99503382 1001 86380 86390 1
503480 99503480 1001 86380 86390 1
503961 99503961 1001 86380 86390 1
503797 99503797 1001 86380 86390 1
503759 99503759 1001 86380 86390 1
503747 99503747 1001 86380 86390 1
503907 99503907 1001 86380 86390 1
503653 99503653 1001 86380 86390 1
504262 99504262 1001 86380 86390 1
504263 99504263 1001 86380 86390 1
504873 99504873 1001 86380 86390 1
504785 99504785 1001 86380 86390 1
504932 99504932 1001 86380 86390 1
504484 99504484 1001 86380 86390 1
505120 99505120 1001 86380 86390 1
505727 99505727 1001 86380 86390 1
505532 99505532 1001 86380 86390 1
505394 99505394 1001 86380 86390 1
505175 99505175 1001 86380 86390 1
505307 99505307 1001 86380 86390 1
505154 99505154 1001 86380 86390 1
505816 99505816 1001 86380 86390 1
506356 99506356 1001 86380 86390 1
506231 99506231 1001 86380 86390 1
506182 99506182 1001 86380 86390 1
506673 99506673 1001 86380 86390 1
506714 99506714 1001 86380 86390 1
506799 99506799 1001 86380 86390 1
507419 99507419 1001 86380 86390 1
507391 99507391 1001 86380 86390 1
507251 99507251 1001 86380 86390 1
507088 99507088 1001 86380 86390 1
507143 99507143 1001 86380 86390 1
507197 99507197 1001 86380 86390 1
506962 99506962 1001 86380 86390 1
507587 99507587 1001 86380 86390 1
507592 99507592 1001 86380 86390 1
507470 99507470 1001 86380 86390 1
507655 99507655 1001 86380 86390 1
507656 99507656 1001 86380 86390 1
507708 99507708 1001 86380 86390 1
507763 99507763 1001 86380 86390 1
507815 99507815 1001 86380 86390 1
507673 99507673 1001 86380 86390 1
508962 99508962 1001 86380 86390 1
508978 99508978 1001 86380 86390 1
508980 99508980 1001 86380 86390 1
509063 99509063 1001 86380 86390 1
508499 99508499 1001 86380 86390 1
509123 99509123 1001 86380 86390 1
509094 99509094 1001 86380 86390 1
509263 99509263 1001 86380 86390 1
509773 99509773 1001 86380 86390 1
509748 99509748 1001 86380 86390 1
509891 99509891 1001 86380 86390 1
509732 99509732 1001 86380 86390 1
509810 99509810 1001 86380 86390 1
509492 99509492 1001 86380 86390 1
509585 99509585 1001 86380 86390 1
509692 99509692 1001 86380 86390 1
510632 99510632 1001 86380 86390 1
510542 99510542 1001 86380 86390 1
510636 99510636 1001 86380 86390 1
510384 99510384 1001 86380 86390 1
510427 99510427 1001 86380 86390 1
510308 99510308 1001 86380 86390 1
510195 99510195 1001 86380 86390 1
510273 99510273 1001 86380 86390 1
510887 99510887 1001 86380 86390 1
511531 99511531 1001 86380 86390 1
511474 99511474 1001 86380 86390 1
511225 99511225 1001 86380 86390 1
511252 99511252 1001 86380 86390 1
511265 99511265 1001 86380 86390 1
511059 99511059 1001 86380 86390 1
510943 99510943 1001 86380 86390 1
511662 99511662 1001 86380 86390 1
512187 99512187 1001 86380 86390 1
512229 99512229 1001 86380 86390 1
511836 99511836 1001 86380 86390 1
513103 99513103 1001 86380 86390 1
513131 99513131 1001 86380 86390 1
513134 99513134 1001 86380 86390 1
512794 99512794 1001 86380 86390 1
512727 99512727 1001 86380 86390 1
512729 99512729 1001 86380 86390 1
512706 99512706 1001 86380 86390 1
512647 99512647 1001 86380 86390 1
513256 99513256 1001 86380 86390 1
513905 99513905 1001 86380 86390 1
513894 99513894 1001 86380 86390 1
513940 99513940 1001 86380 86390 1
513736 99513736 1001 86380 86390 1
513556 99513556 1001 86380 86390 1
513571 99513571 1001 86380 86390 1
513599 99513599 1001 86380 86390 1
513577 99513577 1001 86380 86390 1
514715 99514715 1001 86380 86390 1
514537 99514537 1001 86380 86390 1
514489 99514489 1001 86380 86390 1
514530 99514530 1001 86380 86390 1
514507 99514507 1001 86380 86390 1
514265 99514265 1001 86380 86390 1
514400 99514400 1001 86380 86390 1
514258 99514258 1001 86380 86390 1
514653 99514653 1001 86380 86390 1
514860 99514860 1001 86380 86390 1
515057 99515057 1001 86380 86390 1
514864 99514864 1001 86380 86390 1
515629 99515629 1001 86380 86390 1
515156 99515156 1001 86380 86390 1
515170 99515170 1001 86380 86390 1
516399 99516399 1001 86380 86390 1
516440 99516440 1001 86380 86390 1
516505 99516505 1001 86380 86390 1
516252 99516252 1001 86380 86390 1
516243 99516243 1001 86380 86390 1
516048 99516048 1001 86380 86390 1
515897 99515897 1001 86380 86390 1
516530 99516530 1001 86380 86390 1
517194 99517194 1001 86380 86390 1
517212 99517212 1001 86380 86390 1
517255 99517255 1001 86380 86390 1
517068 99517068 1001 86380 86390 1
517372 99517372 1001 86380 86390 1
518055 99518055 1001 86380 86390 1
518122 99518122 1001 86380 86390 1
517796 99517796 1001 86380 86390 1
517850 99517850 1001 86380 86390 1
517730 99517730 1001 86380 86390 1
517550 99517550 1001 86380 86390 1
517642 99517642 1001 86380 86390 1
518271 99518271 1001 86380 86390 1
518846 99518846 1001 86380 86390 1
518863 99518863 1001 86380 86390 1
518678 99518678 1001 86380 86390 1
518776 99518776 1001 86380 86390 1
518611 99518611 1001 86380 86390 1
518624 99518624 1001 86380 86390 1
518404 99518404 1001 86380 86390 1
519114 99519114 1001 86380 86390 1
519172 99519172 1001 86380 86390 1
519097 99519097 1001 86380 86390 1
518996 99518996 1001 86380 86390 1
519703 99519703 1001 86380 86390 1
519795 99519795 1001 86380 86390 1
519608 99519608 1001 86380 86390 1
519408 99519408 1001 86380 86390 1
519226 99519226 1001 86380 86390 1
519368 99519368 1001 86380 86390 1
519356 99519356 1001 86380 86390 1
519818 99519818 1001 86380 86390 1
519885 99519885 1001 86380 86390 1
520477 99520477 1001 86380 86390 1
520493 99520493 1001 86380 86390 1
520241 99520241 1001 86380 86390 1
520418 99520418 1001 86380 86390 1
520341 99520341 1001 86380 86390 1
520163 99520163 1001 86380 86390 1
520680 99520680 1001 86380 86390 1
520670 99520670 1001 86380 86390 1
521313 99521313 1001 86380 86390 1
521439 99521439 1001 86380 86390 1
521183 99521183 1001 86380 86390 1
521258 99521258 1001 86380 86390 1
520885 99520885 1001 86380 86390 1
522287 99522287 1001 86380 86390 1
521972 99521972 1001 86380 86390 1
522053 99522053 1001 86380 86390 1
521730 99521730 1001 86380 86390 1
521808 99521808 1001 86380 86390 1
521821 99521821 1001 86380 86390 1
522451 99522451 1001 86380 86390 1
522941 99522941 1001 86380 86390 1
522917 99522917 1001 86380 86390 1
522640 99522640 1001 86380 86390 1
522626 99522626 1001 86380 86390 1
523260 99523260 1001 86380 86390 1
523547 99523547 1001 86380 86390 1
523639 99523639 1001 86380 86390 1
523387 99523387 1001 86380 86390 1
523413 99523413 1001 86380 86390 1
523981 99523981 1001 86380 86390 1
523997 99523997 1001 86380 86390 1
524655 99524655 1001 86380 86390 1
524405 99524405 1001 86380 86390 1
524549 99524549 1001 86380 86390 1
524165 99524165 1001 86380 86390 1
524205 99524205 1001 86380 86390 1
524277 99524277 1001 86380 86390 1
524899 99524899 1001 86380 86390 1
524778 99524778 1001 86380 86390 1
525069 99525069 1001 86380 86390 1
525174 99525174 1001 86380 86390 1
525711 99525711 1001 86380 86390 1
525702 99525702 1001 86380 86390 1
526324 99526324 1001 86380 86390 1
526273 99526273 1001 86380 86390 1
526329 99526329 1001 86380 86390 1
526020 99526020 1001 86380 86390 1
525820 99525820 1001 86380 86390 1
525927 99525927 1001 86380 86390 1
525852 99525852 1001 86380 86390 1
526473 99526473 1001 86380 86390 1
527198 99527198 1001 86380 86390 1
527063 99527063 1001 86380 86390 1
527032 99527032 1001 86380 86390 1
526916 99526916 1001 86380 86390 1
526872 99526872 1001 86380 86390 1
527041 99527041 1001 86380 86390 1
526926 99526926 1001 86380 86390 1
526792 99526792 1001 86380 86390 1
527395 99527395 1001 86380 86390 1
527728 99527728 1001 86380 86390 1
527483 99527483 1001 86380 86390 1
527489 99527489 1001 86380 86390 1
527555 99527555 1001 86380 86390 1
528154 99528154 1001 86380 86390 1
528866 99528866 1001 86380 86390 1
528855 99528855 1001 86380 86390 1
528692 99528692 1001 86380 86390 1
528424 99528424 1001 86380 86390 1
528327 99528327 1001 86380 86390 1
528370 99528370 1001 86380 86390 1
528938 99528938 1001 86380 86390 1
529068 99529068 1001 86380 86390 1
528974 99528974 1001 86380 86390 1
529697 99529697 1001 86380 86390 1
529710 99529710 1001 86380 86390 1
529649 99529649 1001 86380 86390 1
529345 99529345 1001 86380 86390 1
529227 99529227 1001 86380 86390 1
529126 99529126 1001 86380 86390 1
530477 99530477 1001 86380 86390 1
530524 99530524 1001 86380 86390 1
530506 99530506 1001 86380 86390 1
530208 99530208 1001 86380 86390 1
529950 99529950 1001 86380 86390 1
530096 99530096 1001 86380 86390 1
529942 99529942 1001 86380 86390 1
530607 99530607 1001 86380 86390 1
530724 99530724 1001 86380 86390 1
530666 99530666 1001 86380 86390 1
531277 99531277 1001 86380 86390 1
531249 99531249 1001 86380 86390 1
531073 99531073 1001 86380 86390 1
531141 99531141 1001 86380 86390 1
530892 99530892 1001 86380 86390 1
530913 99530913 1001 86380 86390 1
530965 99530965 1001 86380 86390 1
530759 99530759 1001 86380 86390 1
531484 99531484 1001 86380 86390 1
531501 99531501 1001 86380 86390 1
531554 99531554 1001 86380 86390 1
531600 99531600 1001 86380 86390 1
531639 99531639 1001 86380 86390 1
531720 99531720 1001 86380 86390 1
531673 99531673 1001 86380 86390 1
532339 99532339 1001 86380 86390 1
532315 99532315 1001 86380 86390 1
532854 99532854 1001 86380 86390 1
532902 99532902 1001 86380 86390 1
532621 99532621 1001 86380 86390 1
532726 99532726 1001 86380 86390 1
532625 99532625 1001 86380 86390 1
532597 99532597 1001 86380 86390 1
533044 99533044 1001 86380 86390 1
533099 99533099 1001 86380 86390 1
533826 99533826 1001 86380 86390 1
533728 99533728 1001 86380 86390 1
533647 99533647 1001 86380 86390 1
533637 99533637 1001 86380 86390 1
533350 99533350 1001 86380 86390 1
533377 99533377 1001 86380 86390 1
533908 99533908 1001 86380 86390 1
533883 99533883 1001 86380 86390 1
534527 99534527 1001 86380 86390 1
534440 99534440 1001 86380 86390 1
534351 99534351 1001 86380 86390 1
534852 99534852 1001 86380 86390 1
534765 99534765 1001 86380 86390 1
534860 99534860 1001 86380 86390 1
535390 99535390 1001 86380 86390 1
535498 99535498 1001 86380 86390 1
535110 99535110 1001 86380 86390 1
535137 99535137 1001 86380 86390 1
535138 99535138 1001 86380 86390 1
535237 99535237 1001 86380 86390 1
535250 99535250 1001 86380 86390 1
534915 99534915 1001 86380 86390 1
535043 99535043 1001 86380 86390 1
535569 99535569 1001 86380 86390 1
536169 99536169 1001 86380 86390 1
536195 99536195 1001 86380 86390 1
536133 99536133 1001 86380 86390 1
536198 99536198 1001 86380 86390 1
535953 99535953 1001 86380 86390 1
536044 99536044 1001 86380 86390 1
535954 99535954 1001 86380 86390 1
535986 99535986 1001 86380 86390 1
535961 99535961 1001 86380 86390 1
535809 99535809 1001 86380 86390 1
535731 99535731 1001 86380 86390 1
535901 99535901 1001 86380 86390 1
535720 99535720 1001 86380 86390 1
535853 99535853 1001 86380 86390 1
537099 99537099 1001 86380 86390 1
537044 99537044 1001 86380 86390 1
536752 99536752 1001 86380 86390 1
536557 99536557 1001 86380 86390 1
536572 99536572 1001 86380 86390 1
536691 99536691 1001 86380 86390 1
537915 99537915 1001 86380 86390 1
537790 99537790 1001 86380 86390 1
537675 99537675 1001 86380 86390 1
537406 99537406 1001 86380 86390 1
537433 99537433 1001 86380 86390 1
537414 99537414 1001 86380 86390 1
538014 99538014 1001 86380 86390 1
537784 99537784 1001 86380 86390 1
538170 99538170 1001 86380 86390 1
538753 99538753 1001 86380 86390 1
538790 99538790 1001 86380 86390 1
538804 99538804 1001 86380 86390 1
538806 99538806 1001 86380 86390 1
538218 99538218 1001 86380 86390 1
538845 99538845 1001 86380 86390 1
539380 99539380 1001 86380 86390 1
539140 99539140 1001 86380 86390 1
539223 99539223 1001 86380 86390 1
539770 99539770 1001 86380 86390 1
539667 99539667 1001 86380 86390 1
539671 99539671 1001 86380 86390 1
539841 99539841 1001 86380 86390 1
540459 99540459 1001 86380 86390 1
540209 99540209 1001 86380 86390 1
540175 99540175 1001 86380 86390 1
540652 99540652 1001 86380 86390 1
541263 99541263 1001 86380 86390 1
541271 99541271 1001 86380 86390 1
541094 99541094 1001 86380 86390 1
541136 99541136 1001 86380 86390 1
540959 99540959 1001 86380 86390 1
541011 99541011 1001 86380 86390 1
540788 99540788 1001 86380 86390 1
540858 99540858 1001 86380 86390 1
540684 99540684 1001 86380 86390 1
541450 99541450 1001 86380 86390 1
542094 99542094 1001 86380 86390 1
541963 99541963 1001 86380 86390 1
542015 99542015 1001 86380 86390 1
541518 99541518 1001 86380 86390 1
541624 99541624 1001 86380 86390 1
541522 99541522 1001 86380 86390 1
542284 99542284 1001 86380 86390 1
542233 99542233 1001 86380 86390 1
542870 99542870 1001 86380 86390 1
542623 99542623 1001 86380 86390 1
542680 99542680 1001 86380 86390 1
542339 99542339 1001 86380 86390 1
542464 99542464 1001 86380 86390 1
543115 99543115 1001 86380 86390 1
543144 99543144 1001 86380 86390 1
543724 99543724 1001 86380 86390 1
543648 99543648 1001 86380 86390 1
543365 99543365 1001 86380 86390 1
543457 99543457 1001 86380 86390 1
543433 99543433 1001 86380 86390 1
543154 99543154 1001 86380 86390 1
543861 99543861 1001 86380 86390 1
543824 99543824 1001 86380 86390 1
543855 99543855 1001 86380 86390 1
544516 99544516 1001 86380 86390 1
544415 99544415 1001 86380 86390 1
544329 99544329 1001 86380 86390 1
544107 99544107 1001 86380 86390 1
544153 99544153 1001 86380 86390 1
544612 99544612 1001 86380 86390 1
544668 99544668 1001 86380 86390 1
544605 99544605 1001 86380 86390 1
544710 99544710 1001 86380 86390 1
517053 803 1002 38380 39809 1
517084 982 1001 48591 48891 1
536754 1021 1002 26917 30312 1
400153 99400153 1001 86380 86390 1
400461 99400461 1001 86380 86390 1
400960 99400960 1001 86380 86390 1
401542 99401542 1001 86380 86390 1
402218 99402218 1001 86380 86390 1
402362 99402362 1001 86380 86390 1
404154 99404154 1001 86380 86390 1
404287 99404287 1001 86380 86390 1
405318 99405318 1001 86380 86390 1
405430 99405430 1001 86380 86390 1
405897 99405897 1001 86380 86390 1
405899 99405899 1001 86380 86390 1
406082 99406082 1001 86380 86390 1
406691 99406691 1001 86380 86390 1
407120 99407120 1001 86380 86390 1
407425 99407425 1001 86380 86390 1
407608 99407608 1001 86380 86390 1
407950 99407950 1001 86380 86390 1
408002 99408002 1001 86380 86390 1
408172 99408172 1001 86380 86390 1
408570 99408570 1001 86380 86390 1
408830 99408830 1001 86380 86390 1
409285 99409285 1001 86380 86390 1
409217 99409217 1001 86380 86390 1
409520 99409520 1001 86380 86390 1
409527 99409527 1001 86380 86390 1
409659 99409659 1001 86380 86390 1
410021 99410021 1001 86380 86390 1
411753 99411753 1001 86380 86390 1
411928 99411928 1001 86380 86390 1
411991 99411991 1001 86380 86390 1
412071 99412071 1001 86380 86390 1
412126 99412126 1001 86380 86390 1
412198 99412198 1001 86380 86390 1
413375 99413375 1001 86380 86390 1
413108 99413108 1001 86380 86390 1
412645 99412645 1001 86380 86390 1
412564 99412564 1001 86380 86390 1
412657 99412657 1001 86380 86390 1
412539 99412539 1001 86380 86390 1
413833 99413833 1001 86380 86390 1
413834 99413834 1001 86380 86390 1
415323 99415323 1001 86380 86390 1
415694 99415694 1001 86380 86390 1
416913 99416913 1001 86380 86390 1
416771 99416771 1001 86380 86390 1
416576 99416576 1001 86380 86390 1
415935 99415935 1001 86380 86390 1
415865 99415865 1001 86380 86390 1
417605 99417605 1001 86380 86390 1
417413 99417413 1001 86380 86390 1
417458 99417458 1001 86380 86390 1
418174 99418174 1001 86380 86390 1
417689 99417689 1001 86380 86390 1
417623 99417623 1001 86380 86390 1
417673 99417673 1001 86380 86390 1
417734 99417734 1001 86380 86390 1
419136 99419136 1001 86380 86390 1
419167 99419167 1001 86380 86390 1
420150 99420150 1001 86380 86390 1
419864 99419864 1001 86380 86390 1
419930 99419930 1001 86380 86390 1
420613 99420613 1001 86380 86390 1
420629 99420629 1001 86380 86390 1
420456 99420456 1001 86380 86390 1
421798 99421798 1001 86380 86390 1
422075 99422075 1001 86380 86390 1
421766 99421766 1001 86380 86390 1
421297 99421297 1001 86380 86390 1
421360 99421360 1001 86380 86390 1
421448 99421448 1001 86380 86390 1
421240 99421240 1001 86380 86390 1
420870 99420870 1001 86380 86390 1
422520 99422520 1001 86380 86390 1
423198 99423198 1001 86380 86390 1
422595 99422595 1001 86380 86390 1
425340 99425340 1001 86380 86390 1
425186 99425186 1001 86380 86390 1
424590 99424590 1001 86380 86390 1
424297 99424297 1001 86380 86390 1
425389 99425389 1001 86380 86390 1
427002 99427002 1001 86380 86390 1
426366 99426366 1001 86380 86390 1
426465 99426465 1001 86380 86390 1
425915 99425915 1001 86380 86390 1
426209 99426209 1001 86380 86390 1
427340 99427340 1001 86380 86390 1
427759 99427759 1001 86380 86390 1
427666 99427666 1001 86380 86390 1
429092 99429092 1001 86380 86390 1
429678 99429678 1001 86380 86390 1
429899 99429899 1001 86380 86390 1
429398 99429398 1001 86380 86390 1
430609 99430609 1001 86380 86390 1
430775 99430775 1001 86380 86390 1
431912 99431912 1001 86380 86390 1
431927 99431927 1001 86380 86390 1
431561 99431561 1001 86380 86390 1
431369 99431369 1001 86380 86390 1
431370 99431370 1001 86380 86390 1
431397 99431397 1001 86380 86390 1
431258 99431258 1001 86380 86390 1
432375 99432375 1001 86380 86390 1
433670 99433670 1001 86380 86390 1
433402 99433402 1001 86380 86390 1
433021 99433021 1001 86380 86390 1
435039 99435039 1001 86380 86390 1
435343 99435343 1001 86380 86390 1
435116 99435116 1001 86380 86390 1
435204 99435204 1001 86380 86390 1
435356 99435356 1001 86380 86390 1
434941 99434941 1001 86380 86390 1
434343 99434343 1001 86380 86390 1
436657 99436657 1001 86380 86390 1
435912 99435912 1001 86380 86390 1
300072 99300072 1001 86380 86390 1
437208 99437208 1001 86380 86390 1
300644 99300644 1001 86380 86390 1
300545 99300545 1001 86380 86390 1
300472 99300472 1001 86380 86390 1
300348 99300348 1001 86380 86390 1
300494 99300494 1001 86380 86390 1
300197 99300197 1001 86380 86390 1
300868 99300868 1001 86380 86390 1
301424 99301424 1001 86380 86390 1
301223 99301223 1001 86380 86390 1
300983 99300983 1001 86380 86390 1
301663 99301663 1001 86380 86390 1
301730 99301730 1001 86380 86390 1
302001 99302001 1001 86380 86390 1
301817 99301817 1001 86380 86390 1
302489 99302489 1001 86380 86390 1
302479 99302479 1001 86380 86390 1
303146 99303146 1001 86380 86390 1
303149 99303149 1001 86380 86390 1
302650 99302650 1001 86380 86390 1
302758 99302758 1001 86380 86390 1
302736 99302736 1001 86380 86390 1
303323 99303323 1001 86380 86390 1
303754 99303754 1001 86380 86390 1
303556 99303556 1001 86380 86390 1
303570 99303570 1001 86380 86390 1
304054 99304054 1001 86380 86390 1
304679 99304679 1001 86380 86390 1
304697 99304697 1001 86380 86390 1
304504 99304504 1001 86380 86390 1
304495 99304495 1001 86380 86390 1
304305 99304305 1001 86380 86390 1
304906 99304906 1001 86380 86390 1
305246 99305246 1001 86380 86390 1
305210 99305210 1001 86380 86390 1
305151 99305151 1001 86380 86390 1
500114 99500114 1001 86380 86390 1
500157 99500157 1001 86380 86390 1
500187 99500187 1001 86380 86390 1
500748 99500748 1001 86380 86390 1
500480 99500480 1001 86380 86390 1
500396 99500396 1001 86380 86390 1
500609 99500609 1001 86380 86390 1
501624 99501624 1001 86380 86390 1
501625 99501625 1001 86380 86390 1
501044 99501044 1001 86380 86390 1
501174 99501174 1001 86380 86390 1
501028 99501028 1001 86380 86390 1
501733 99501733 1001 86380 86390 1
501816 99501816 1001 86380 86390 1
502417 99502417 1001 86380 86390 1
502419 99502419 1001 86380 86390 1
501904 99501904 1001 86380 86390 1
501865 99501865 1001 86380 86390 1
501893 99501893 1001 86380 86390 1
502050 99502050 1001 86380 86390 1
502562 99502562 1001 86380 86390 1
502985 99502985 1001 86380 86390 1
503959 99503959 1001 86380 86390 1
503923 99503923 1001 86380 86390 1
503811 99503811 1001 86380 86390 1
503564 99503564 1001 86380 86390 1
503591 99503591 1001 86380 86390 1
503621 99503621 1001 86380 86390 1
504179 99504179 1001 86380 86390 1
504247 99504247 1001 86380 86390 1
504855 99504855 1001 86380 86390 1
504600 99504600 1001 86380 86390 1
504682 99504682 1001 86380 86390 1
504518 99504518 1001 86380 86390 1
504455 99504455 1001 86380 86390 1
504340 99504340 1001 86380 86390 1
504435 99504435 1001 86380 86390 1
504995 99504995 1001 86380 86390 1
505722 99505722 1001 86380 86390 1
505752 99505752 1001 86380 86390 1
505443 99505443 1001 86380 86390 1
505508 99505508 1001 86380 86390 1
505203 99505203 1001 86380 86390 1
505898 99505898 1001 86380 86390 1
505804 99505804 1001 86380 86390 1
505843 99505843 1001 86380 86390 1
506439 99506439 1001 86380 86390 1
506465 99506465 1001 86380 86390 1
506543 99506543 1001 86380 86390 1
506209 99506209 1001 86380 86390 1
506134 99506134 1001 86380 86390 1
506070 99506070 1001 86380 86390 1
506045 99506045 1001 86380 86390 1
506649 99506649 1001 86380 86390 1
507374 99507374 1001 86380 86390 1
507074 99507074 1001 86380 86390 1
507081 99507081 1001 86380 86390 1
507146 99507146 1001 86380 86390 1
507097 99507097 1001 86380 86390 1
506943 99506943 1001 86380 86390 1
506880 99506880 1001 86380 86390 1
506823 99506823 1001 86380 86390 1
507525 99507525 1001 86380 86390 1
508063 99508063 1001 86380 86390 1
508026 99508026 1001 86380 86390 1
508426 99508426 1001 86380 86390 1
508369 99508369 1001 86380 86390 1
508843 99508843 1001 86380 86390 1
508858 99508858 1001 86380 86390 1
508834 99508834 1001 86380 86390 1
508468 99508468 1001 86380 86390 1
508484 99508484 1001 86380 86390 1
508489 99508489 1001 86380 86390 1
508569 99508569 1001 86380 86390 1
509130 99509130 1001 86380 86390 1
509872 99509872 1001 86380 86390 1
509751 99509751 1001 86380 86390 1
509329 99509329 1001 86380 86390 1
509317 99509317 1001 86380 86390 1
509994 99509994 1001 86380 86390 1
510561 99510561 1001 86380 86390 1
510696 99510696 1001 86380 86390 1
510540 99510540 1001 86380 86390 1
510635 99510635 1001 86380 86390 1
510250 99510250 1001 86380 86390 1
510278 99510278 1001 86380 86390 1
510884 99510884 1001 86380 86390 1
511366 99511366 1001 86380 86390 1
511084 99511084 1001 86380 86390 1
512018 99512018 1001 86380 86390 1
512142 99512142 1001 86380 86390 1
511900 99511900 1001 86380 86390 1
511914 99511914 1001 86380 86390 1
512492 99512492 1001 86380 86390 1
512441 99512441 1001 86380 86390 1
513019 99513019 1001 86380 86390 1
512900 99512900 1001 86380 86390 1
512601 99512601 1001 86380 86390 1
513337 99513337 1001 86380 86390 1
513911 99513911 1001 86380 86390 1
514026 99514026 1001 86380 86390 1
513790 99513790 1001 86380 86390 1
513719 99513719 1001 86380 86390 1
513454 99513454 1001 86380 86390 1
513510 99513510 1001 86380 86390 1
513500 99513500 1001 86380 86390 1
514070 99514070 1001 86380 86390 1
514716 99514716 1001 86380 86390 1
514804 99514804 1001 86380 86390 1
514565 99514565 1001 86380 86390 1
514495 99514495 1001 86380 86390 1
514916 99514916 1001 86380 86390 1
515443 99515443 1001 86380 86390 1
515451 99515451 1001 86380 86390 1
515116 99515116 1001 86380 86390 1
515223 99515223 1001 86380 86390 1
515719 99515719 1001 86380 86390 1
515882 99515882 1001 86380 86390 1
516342 99516342 1001 86380 86390 1
516362 99516362 1001 86380 86390 1
516146 99516146 1001 86380 86390 1
516569 99516569 1001 86380 86390 1
517206 99517206 1001 86380 86390 1
516961 99516961 1001 86380 86390 1
516985 99516985 1001 86380 86390 1
516720 99516720 1001 86380 86390 1
517397 99517397 1001 86380 86390 1
518013 99518013 1001 86380 86390 1
517894 99517894 1001 86380 86390 1
518212 99518212 1001 86380 86390 1
518252 99518252 1001 86380 86390 1
518178 99518178 1001 86380 86390 1
518988 99518988 1001 86380 86390 1
518869 99518869 1001 86380 86390 1
518628 99518628 1001 86380 86390 1
518630 99518630 1001 86380 86390 1
518723 99518723 1001 86380 86390 1
518483 99518483 1001 86380 86390 1
518537 99518537 1001 86380 86390 1
518570 99518570 1001 86380 86390 1
519075 99519075 1001 86380 86390 1
519128 99519128 1001 86380 86390 1
519058 99519058 1001 86380 86390 1
519150 99519150 1001 86380 86390 1
519191 99519191 1001 86380 86390 1
519705 99519705 1001 86380 86390 1
519670 99519670 1001 86380 86390 1
519234 99519234 1001 86380 86390 1
519200 99519200 1001 86380 86390 1
519346 99519346 1001 86380 86390 1
519831 99519831 1001 86380 86390 1
520518 99520518 1001 86380 86390 1
520306 99520306 1001 86380 86390 1
520281 99520281 1001 86380 86390 1
520359 99520359 1001 86380 86390 1
520299 99520299 1001 86380 86390 1
520353 99520353 1001 86380 86390 1
520252 99520252 1001 86380 86390 1
520032 99520032 1001 86380 86390 1
520171 99520171 1001 86380 86390 1
520682 99520682 1001 86380 86390 1
520724 99520724 1001 86380 86390 1
520983 99520983 1001 86380 86390 1
521262 99521262 1001 86380 86390 1
521546 99521546 1001 86380 86390 1
522289 99522289 1001 86380 86390 1
522115 99522115 1001 86380 86390 1
522141 99522141 1001 86380 86390 1
522219 99522219 1001 86380 86390 1
521976 99521976 1001 86380 86390 1
522057 99522057 1001 86380 86390 1
521816 99521816 1001 86380 86390 1
522382 99522382 1001 86380 86390 1
522416 99522416 1001 86380 86390 1
522994 99522994 1001 86380 86390 1
522905 99522905 1001 86380 86390 1
522590 99522590 1001 86380 86390 1
522504 99522504 1001 86380 86390 1
522498 99522498 1001 86380 86390 1
523305 99523305 1001 86380 86390 1
523883 99523883 1001 86380 86390 1
523712 99523712 1001 86380 86390 1
523329 99523329 1001 86380 86390 1
523399 99523399 1001 86380 86390 1
524055 99524055 1001 86380 86390 1
524465 99524465 1001 86380 86390 1
524520 99524520 1001 86380 86390 1
525561 99525561 1001 86380 86390 1
525535 99525535 1001 86380 86390 1
525499 99525499 1001 86380 86390 1
525582 99525582 1001 86380 86390 1
525518 99525518 1001 86380 86390 1
525364 99525364 1001 86380 86390 1
525103 99525103 1001 86380 86390 1
526380 99526380 1001 86380 86390 1
525974 99525974 1001 86380 86390 1
525873 99525873 1001 86380 86390 1
526484 99526484 1001 86380 86390 1
526491 99526491 1001 86380 86390 1
526519 99526519 1001 86380 86390 1
527101 99527101 1001 86380 86390 1
527104 99527104 1001 86380 86390 1
526847 99526847 1001 86380 86390 1
526735 99526735 1001 86380 86390 1
527291 99527291 1001 86380 86390 1
527438 99527438 1001 86380 86390 1
528072 99528072 1001 86380 86390 1
527963 99527963 1001 86380 86390 1
527809 99527809 1001 86380 86390 1
527839 99527839 1001 86380 86390 1
527477 99527477 1001 86380 86390 1
528103 99528103 1001 86380 86390 1
528172 99528172 1001 86380 86390 1
528701 99528701 1001 86380 86390 1
528715 99528715 1001 86380 86390 1
528834 99528834 1001 86380 86390 1
528695 99528695 1001 86380 86390 1
528333 99528333 1001 86380 86390 1
528412 99528412 1001 86380 86390 1
528368 99528368 1001 86380 86390 1
529593 99529593 1001 86380 86390 1
529581 99529581 1001 86380 86390 1
529556 99529556 1001 86380 86390 1
529476 99529476 1001 86380 86390 1
529190 99529190 1001 86380 86390 1
529256 99529256 1001 86380 86390 1
529907 99529907 1001 86380 86390 1
529728 99529728 1001 86380 86390 1
529787 99529787 1001 86380 86390 1
529866 99529866 1001 86380 86390 1
530542 99530542 1001 86380 86390 1
530179 99530179 1001 86380 86390 1
530302 99530302 1001 86380 86390 1
530239 99530239 1001 86380 86390 1
530026 99530026 1001 86380 86390 1
530018 99530018 1001 86380 86390 1
531239 99531239 1001 86380 86390 1
531240 99531240 1001 86380 86390 1
530970 99530970 1001 86380 86390 1
531131 99531131 1001 86380 86390 1
531146 99531146 1001 86380 86390 1
530760 99530760 1001 86380 86390 1
531442 99531442 1001 86380 86390 1
532116 99532116 1001 86380 86390 1
531998 99531998 1001 86380 86390 1
531690 99531690 1001 86380 86390 1
531620 99531620 1001 86380 86390 1
532355 99532355 1001 86380 86390 1
533029 99533029 1001 86380 86390 1
532787 99532787 1001 86380 86390 1
532637 99532637 1001 86380 86390 1
532652 99532652 1001 86380 86390 1
532522 99532522 1001 86380 86390 1
532549 99532549 1001 86380 86390 1
533067 99533067 1001 86380 86390 1
533106 99533106 1001 86380 86390 1
533070 99533070 1001 86380 86390 1
533820 99533820 1001 86380 86390 1
533811 99533811 1001 86380 86390 1
533789 99533789 1001 86380 86390 1
533489 99533489 1001 86380 86390 1
533315 99533315 1001 86380 86390 1
533423 99533423 1001 86380 86390 1
533899 99533899 1001 86380 86390 1
534534 99534534 1001 86380 86390 1
534664 99534664 1001 86380 86390 1
534672 99534672 1001 86380 86390 1
534399 99534399 1001 86380 86390 1
534161 99534161 1001 86380 86390 1
534188 99534188 1001 86380 86390 1
534127 99534127 1001 86380 86390 1
534727 99534727 1001 86380 86390 1
535278 99535278 1001 86380 86390 1
535231 99535231 1001 86380 86390 1
535284 99535284 1001 86380 86390 1
535239 99535239 1001 86380 86390 1
535087 99535087 1001 86380 86390 1
535598 99535598 1001 86380 86390 1
535639 99535639 1001 86380 86390 1
536187 99536187 1001 86380 86390 1
536076 99536076 1001 86380 86390 1
535776 99535776 1001 86380 86390 1
535764 99535764 1001 86380 86390 1
536515 99536515 1001 86380 86390 1
536418 99536418 1001 86380 86390 1
536381 99536381 1001 86380 86390 1
536396 99536396 1001 86380 86390 1
537107 99537107 1001 86380 86390 1
536918 99536918 1001 86380 86390 1
536893 99536893 1001 86380 86390 1
536907 99536907 1001 86380 86390 1
536946 99536946 1001 86380 86390 1
536568 99536568 1001 86380 86390 1
536716 99536716 1001 86380 86390 1
536616 99536616 1001 86380 86390 1
537811 99537811 1001 86380 86390 1
537793 99537793 1001 86380 86390 1
537582 99537582 1001 86380 86390 1
537767 99537767 1001 86380 86390 1
537755 99537755 1001 86380 86390 1
537537 99537537 1001 86380 86390 1
538059 99538059 1001 86380 86390 1
538802 99538802 1001 86380 86390 1
538544 99538544 1001 86380 86390 1
538591 99538591 1001 86380 86390 1
539495 99539495 1001 86380 86390 1
539457 99539457 1001 86380 86390 1
539423 99539423 1001 86380 86390 1
539771 99539771 1001 86380 86390 1
539658 99539658 1001 86380 86390 1
539649 99539649 1001 86380 86390 1
540067 99540067 1001 86380 86390 1
540042 99540042 1001 86380 86390 1
539943 99539943 1001 86380 86390 1
540515 99540515 1001 86380 86390 1
540555 99540555 1001 86380 86390 1
541244 99541244 1001 86380 86390 1
541141 99541141 1001 86380 86390 1
541245 99541245 1001 86380 86390 1
541160 99541160 1001 86380 86390 1
540937 99540937 1001 86380 86390 1
541303 99541303 1001 86380 86390 1
541383 99541383 1001 86380 86390 1
541306 99541306 1001 86380 86390 1
541392 99541392 1001 86380 86390 1
541978 99541978 1001 86380 86390 1
541996 99541996 1001 86380 86390 1
541936 99541936 1001 86380 86390 1
541507 99541507 1001 86380 86390 1
542733 99542733 1001 86380 86390 1
542646 99542646 1001 86380 86390 1
542389 99542389 1001 86380 86390 1
542431 99542431 1001 86380 86390 1
542515 99542515 1001 86380 86390 1
543136 99543136 1001 86380 86390 1
542987 99542987 1001 86380 86390 1
542949 99542949 1001 86380 86390 1
543657 99543657 1001 86380 86390 1
543672 99543672 1001 86380 86390 1
543371 99543371 1001 86380 86390 1
543471 99543471 1001 86380 86390 1
543280 99543280 1001 86380 86390 1
543796 99543796 1001 86380 86390 1
544399 99544399 1001 86380 86390 1
544667 99544667 1001 86380 86390 1
400441 99400441 1001 86380 86390 1
400704 99400704 1001 86380 86390 1
400919 99400919 1001 86380 86390 1
400832 99400832 1001 86380 86390 1
401157 99401157 1001 86380 86390 1
401141 99401141 1001 86380 86390 1
401207 99401207 1001 86380 86390 1
401530 99401530 1001 86380 86390 1
401721 99401721 1001 86380 86390 1
402072 99402072 1001 86380 86390 1
402507 99402507 1001 86380 86390 1
402886 99402886 1001 86380 86390 1
403066 99403066 1001 86380 86390 1
403506 99403506 1001 86380 86390 1
403472 99403472 1001 86380 86390 1
403589 99403589 1001 86380 86390 1
403921 99403921 1001 86380 86390 1
404009 99404009 1001 86380 86390 1
405303 99405303 1001 86380 86390 1
405236 99405236 1001 86380 86390 1
405554 99405554 1001 86380 86390 1
405764 99405764 1001 86380 86390 1
406104 99406104 1001 86380 86390 1
406469 99406469 1001 86380 86390 1
406548 99406548 1001 86380 86390 1
406729 99406729 1001 86380 86390 1
406693 99406693 1001 86380 86390 1
406925 99406925 1001 86380 86390 1
407199 99407199 1001 86380 86390 1
407630 99407630 1001 86380 86390 1
407797 99407797 1001 86380 86390 1
407967 99407967 1001 86380 86390 1
408001 99408001 1001 86380 86390 1
408524 99408524 1001 86380 86390 1
408642 99408642 1001 86380 86390 1
408609 99408609 1001 86380 86390 1
408599 99408599 1001 86380 86390 1
409304 99409304 1001 86380 86390 1
409963 99409963 1001 86380 86390 1
410254 99410254 1001 86380 86390 1
410458 99410458 1001 86380 86390 1
410421 99410421 1001 86380 86390 1
411726 99411726 1001 86380 86390 1
411950 99411950 1001 86380 86390 1
412025 99412025 1001 86380 86390 1
412476 99412476 1001 86380 86390 1
412402 99412402 1001 86380 86390 1
412281 99412281 1001 86380 86390 1
413656 99413656 1001 86380 86390 1
413059 99413059 1001 86380 86390 1
413024 99413024 1001 86380 86390 1
413285 99413285 1001 86380 86390 1
412677 99412677 1001 86380 86390 1
412490 99412490 1001 86380 86390 1
413888 99413888 1001 86380 86390 1
413843 99413843 1001 86380 86390 1
414004 99414004 1001 86380 86390 1
414082 99414082 1001 86380 86390 1
414572 99414572 1001 86380 86390 1
414550 99414550 1001 86380 86390 1
414610 99414610 1001 86380 86390 1
415354 99415354 1001 86380 86390 1
416615 99416615 1001 86380 86390 1
416470 99416470 1001 86380 86390 1
416170 99416170 1001 86380 86390 1
417522 99417522 1001 86380 86390 1
417491 99417491 1001 86380 86390 1
418746 99418746 1001 86380 86390 1
418431 99418431 1001 86380 86390 1
417890 99417890 1001 86380 86390 1
419137 99419137 1001 86380 86390 1
419118 99419118 1001 86380 86390 1
420420 99420420 1001 86380 86390 1
419749 99419749 1001 86380 86390 1
419986 99419986 1001 86380 86390 1
419874 99419874 1001 86380 86390 1
419963 99419963 1001 86380 86390 1
419277 99419277 1001 86380 86390 1
420494 99420494 1001 86380 86390 1
420683 99420683 1001 86380 86390 1
421873 99421873 1001 86380 86390 1
421809 99421809 1001 86380 86390 1
420952 99420952 1001 86380 86390 1
421225 99421225 1001 86380 86390 1
422458 99422458 1001 86380 86390 1
423102 99423102 1001 86380 86390 1
423820 99423820 1001 86380 86390 1
424021 99424021 1001 86380 86390 1
423873 99423873 1001 86380 86390 1
425098 99425098 1001 86380 86390 1
425272 99425272 1001 86380 86390 1
424761 99424761 1001 86380 86390 1
425520 99425520 1001 86380 86390 1
427117 99427117 1001 86380 86390 1
426951 99426951 1001 86380 86390 1
426702 99426702 1001 86380 86390 1
426569 99426569 1001 86380 86390 1
427448 99427448 1001 86380 86390 1
428257 99428257 1001 86380 86390 1
428246 99428246 1001 86380 86390 1
428937 99428937 1001 86380 86390 1
430266 99430266 1001 86380 86390 1
429265 99429265 1001 86380 86390 1
429396 99429396 1001 86380 86390 1
430645 99430645 1001 86380 86390 1
431736 99431736 1001 86380 86390 1
431654 99431654 1001 86380 86390 1
431802 99431802 1001 86380 86390 1
432347 99432347 1001 86380 86390 1
432382 99432382 1001 86380 86390 1
433338 99433338 1001 86380 86390 1
433395 99433395 1001 86380 86390 1
433678 99433678 1001 86380 86390 1
433191 99433191 1001 86380 86390 1
432974 99432974 1001 86380 86390 1
433260 99433260 1001 86380 86390 1
432625 99432625 1001 86380 86390 1
432877 99432877 1001 86380 86390 1
433753 99433753 1001 86380 86390 1
434614 99434614 1001 86380 86390 1
434248 99434248 1001 86380 86390 1
434420 99434420 1001 86380 86390 1
436959 99436959 1001 86380 86390 1
436365 99436365 1001 86380 86390 1
435925 99435925 1001 86380 86390 1
300655 99300655 1001 86380 86390 1
300401 99300401 1001 86380 86390 1
300496 99300496 1001 86380 86390 1
300276 99300276 1001 86380 86390 1
301374 99301374 1001 86380 86390 1
301455 99301455 1001 86380 86390 1
301497 99301497 1001 86380 86390 1
301408 99301408 1001 86380 86390 1
301384 99301384 1001 86380 86390 1
301549 99301549 1001 86380 86390 1
301338 99301338 1001 86380 86390 1
300975 99300975 1001 86380 86390 1
301057 99301057 1001 86380 86390 1
301032 99301032 1001 86380 86390 1
300943 99300943 1001 86380 86390 1
300970 99300970 1001 86380 86390 1
302210 99302210 1001 86380 86390 1
302082 99302082 1001 86380 86390 1
301799 99301799 1001 86380 86390 1
301894 99301894 1001 86380 86390 1
301882 99301882 1001 86380 86390 1
301859 99301859 1001 86380 86390 1
301784 99301784 1001 86380 86390 1
302393 99302393 1001 86380 86390 1
302453 99302453 1001 86380 86390 1
303061 99303061 1001 86380 86390 1
303168 99303168 1001 86380 86390 1
302884 99302884 1001 86380 86390 1
302950 99302950 1001 86380 86390 1
302915 99302915 1001 86380 86390 1
303259 99303259 1001 86380 86390 1
303279 99303279 1001 86380 86390 1
303397 99303397 1001 86380 86390 1
303961 99303961 1001 86380 86390 1
303421 99303421 1001 86380 86390 1
304232 99304232 1001 86380 86390 1
304758 99304758 1001 86380 86390 1
304771 99304771 1001 86380 86390 1
304923 99304923 1001 86380 86390 1
304898 99304898 1001 86380 86390 1
305062 99305062 1001 86380 86390 1
305570 99305570 1001 86380 86390 1
305610 99305610 1001 86380 86390 1
305483 99305483 1001 86380 86390 1
305486 99305486 1001 86380 86390 1
305511 99305511 1001 86380 86390 1
305298 99305298 1001 86380 86390 1
305327 99305327 1001 86380 86390 1
305393 99305393 1001 86380 86390 1
305426 99305426 1001 86380 86390 1
305191 99305191 1001 86380 86390 1
500052 99500052 1001 86380 86390 1
500085 99500085 1001 86380 86390 1
500744 99500744 1001 86380 86390 1
500807 99500807 1001 86380 86390 1
500407 99500407 1001 86380 86390 1
500245 99500245 1001 86380 86390 1
500271 99500271 1001 86380 86390 1
500397 99500397 1001 86380 86390 1
501472 99501472 1001 86380 86390 1
501513 99501513 1001 86380 86390 1
501507 99501507 1001 86380 86390 1
501560 99501560 1001 86380 86390 1
501600 99501600 1001 86380 86390 1
501343 99501343 1001 86380 86390 1
501266 99501266 1001 86380 86390 1
501423 99501423 1001 86380 86390 1
501287 99501287 1001 86380 86390 1
501110 99501110 1001 86380 86390 1
501126 99501126 1001 86380 86390 1
501180 99501180 1001 86380 86390 1
501686 99501686 1001 86380 86390 1
502354 99502354 1001 86380 86390 1
502216 99502216 1001 86380 86390 1
503178 99503178 1001 86380 86390 1
503285 99503285 1001 86380 86390 1
502930 99502930 1001 86380 86390 1
502888 99502888 1001 86380 86390 1
502729 99502729 1001 86380 86390 1
503342 99503342 1001 86380 86390 1
503977 99503977 1001 86380 86390 1
503992 99503992 1001 86380 86390 1
503949 99503949 1001 86380 86390 1
503774 99503774 1001 86380 86390 1
503730 99503730 1001 86380 86390 1
504275 99504275 1001 86380 86390 1
504228 99504228 1001 86380 86390 1
504931 99504931 1001 86380 86390 1
504656 99504656 1001 86380 86390 1
504468 99504468 1001 86380 86390 1
504496 99504496 1001 86380 86390 1
504383 99504383 1001 86380 86390 1
504438 99504438 1001 86380 86390 1
505076 99505076 1001 86380 86390 1
505706 99505706 1001 86380 86390 1
505581 99505581 1001 86380 86390 1
505573 99505573 1001 86380 86390 1
505513 99505513 1001 86380 86390 1
505428 99505428 1001 86380 86390 1
505458 99505458 1001 86380 86390 1
505243 99505243 1001 86380 86390 1
505257 99505257 1001 86380 86390 1
505974 99505974 1001 86380 86390 1
505933 99505933 1001 86380 86390 1
506470 99506470 1001 86380 86390 1
506540 99506540 1001 86380 86390 1
506322 99506322 1001 86380 86390 1
506234 99506234 1001 86380 86390 1
506247 99506247 1001 86380 86390 1
506073 99506073 1001 86380 86390 1
506128 99506128 1001 86380 86390 1
506632 99506632 1001 86380 86390 1
506725 99506725 1001 86380 86390 1
506601 99506601 1001 86380 86390 1
507195 99507195 1001 86380 86390 1
507028 99507028 1001 86380 86390 1
506973 99506973 1001 86380 86390 1
506809 99506809 1001 86380 86390 1
506839 99506839 1001 86380 86390 1
507550 99507550 1001 86380 86390 1
507514 99507514 1001 86380 86390 1
508056 99508056 1001 86380 86390 1
508226 99508226 1001 86380 86390 1
508128 99508128 1001 86380 86390 1
508194 99508194 1001 86380 86390 1
507957 99507957 1001 86380 86390 1
507884 99507884 1001 86380 86390 1
507694 99507694 1001 86380 86390 1
507661 99507661 1001 86380 86390 1
508399 99508399 1001 86380 86390 1
508953 99508953 1001 86380 86390 1
509006 99509006 1001 86380 86390 1
508945 99508945 1001 86380 86390 1
508796 99508796 1001 86380 86390 1
508460 99508460 1001 86380 86390 1
508593 99508593 1001 86380 86390 1
508465 99508465 1001 86380 86390 1
509149 99509149 1001 86380 86390 1
509253 99509253 1001 86380 86390 1
509131 99509131 1001 86380 86390 1
509879 99509879 1001 86380 86390 1
509796 99509796 1001 86380 86390 1
509569 99509569 1001 86380 86390 1
509405 99509405 1001 86380 86390 1
509447 99509447 1001 86380 86390 1
509938 99509938 1001 86380 86390 1
510013 99510013 1001 86380 86390 1
510693 99510693 1001 86380 86390 1
510337 99510337 1001 86380 86390 1
511466 99511466 1001 86380 86390 1
511183 99511183 1001 86380 86390 1
511049 99511049 1001 86380 86390 1
512302 99512302 1001 86380 86390 1
512332 99512332 1001 86380 86390 1
512295 99512295 1001 86380 86390 1
512025 99512025 1001 86380 86390 1
511765 99511765 1001 86380 86390 1
511847 99511847 1001 86380 86390 1
512418 99512418 1001 86380 86390 1
512432 99512432 1001 86380 86390 1
512536 99512536 1001 86380 86390 1
513183 99513183 1001 86380 86390 1
513084 99513084 1001 86380 86390 1
512979 99512979 1001 86380 86390 1
512981 99512981 1001 86380 86390 1
512782 99512782 1001 86380 86390 1
512708 99512708 1001 86380 86390 1
512710 99512710 1001 86380 86390 1
513320 99513320 1001 86380 86390 1
513224 99513224 1001 86380 86390 1
513253 99513253 1001 86380 86390 1
513869 99513869 1001 86380 86390 1
513948 99513948 1001 86380 86390 1
513648 99513648 1001 86380 86390 1
513729 99513729 1001 86380 86390 1
513569 99513569 1001 86380 86390 1
513546 99513546 1001 86380 86390 1
514199 99514199 1001 86380 86390 1
514060 99514060 1001 86380 86390 1
514794 99514794 1001 86380 86390 1
514693 99514693 1001 86380 86390 1
514458 99514458 1001 86380 86390 1
514426 99514426 1001 86380 86390 1
514897 99514897 1001 86380 86390 1
514981 99514981 1001 86380 86390 1
515604 99515604 1001 86380 86390 1
515566 99515566 1001 86380 86390 1
515388 99515388 1001 86380 86390 1
515274 99515274 1001 86380 86390 1
515380 99515380 1001 86380 86390 1
515447 99515447 1001 86380 86390 1
515235 99515235 1001 86380 86390 1
515173 99515173 1001 86380 86390 1
516409 99516409 1001 86380 86390 1
516495 99516495 1001 86380 86390 1
516353 99516353 1001 86380 86390 1
516261 99516261 1001 86380 86390 1
516106 99516106 1001 86380 86390 1
516546 99516546 1001 86380 86390 1
516632 99516632 1001 86380 86390 1
517155 99517155 1001 86380 86390 1
516818 99516818 1001 86380 86390 1
516732 99516732 1001 86380 86390 1
516785 99516785 1001 86380 86390 1
517373 99517373 1001 86380 86390 1
517389 99517389 1001 86380 86390 1
518144 99518144 1001 86380 86390 1
517766 99517766 1001 86380 86390 1
517795 99517795 1001 86380 86390 1
517722 99517722 1001 86380 86390 1
517687 99517687 1001 86380 86390 1
517601 99517601 1001 86380 86390 1
518201 99518201 1001 86380 86390 1
518282 99518282 1001 86380 86390 1
518166 99518166 1001 86380 86390 1
518719 99518719 1001 86380 86390 1
518746 99518746 1001 86380 86390 1
518735 99518735 1001 86380 86390 1
518779 99518779 1001 86380 86390 1
518504 99518504 1001 86380 86390 1
519813 99519813 1001 86380 86390 1
519612 99519612 1001 86380 86390 1
519773 99519773 1001 86380 86390 1
519723 99519723 1001 86380 86390 1
519309 99519309 1001 86380 86390 1
519932 99519932 1001 86380 86390 1
519874 99519874 1001 86380 86390 1
519822 99519822 1001 86380 86390 1
520555 99520555 1001 86380 86390 1
520703 99520703 1001 86380 86390 1
521368 99521368 1001 86380 86390 1
521595 99521595 1001 86380 86390 1
521551 99521551 1001 86380 86390 1
522235 99522235 1001 86380 86390 1
521883 99521883 1001 86380 86390 1
521898 99521898 1001 86380 86390 1
522045 99522045 1001 86380 86390 1
523059 99523059 1001 86380 86390 1
522739 99522739 1001 86380 86390 1
522729 99522729 1001 86380 86390 1
522672 99522672 1001 86380 86390 1
522531 99522531 1001 86380 86390 1
522665 99522665 1001 86380 86390 1
523122 99523122 1001 86380 86390 1
523799 99523799 1001 86380 86390 1
524112 99524112 1001 86380 86390 1
524050 99524050 1001 86380 86390 1
524400 99524400 1001 86380 86390 1
524517 99524517 1001 86380 86390 1
524339 99524339 1001 86380 86390 1
524914 99524914 1001 86380 86390 1
524866 99524866 1001 86380 86390 1
525421 99525421 1001 86380 86390 1
525384 99525384 1001 86380 86390 1
525083 99525083 1001 86380 86390 1
525126 99525126 1001 86380 86390 1
525165 99525165 1001 86380 86390 1
526391 99526391 1001 86380 86390 1
526150 99526150 1001 86380 86390 1
525957 99525957 1001 86380 86390 1
525991 99525991 1001 86380 86390 1
526551 99526551 1001 86380 86390 1
526624 99526624 1001 86380 86390 1
527108 99527108 1001 86380 86390 1
527050 99527050 1001 86380 86390 1
526693 99526693 1001 86380 86390 1
526641 99526641 1001 86380 86390 1
527314 99527314 1001 86380 86390 1
527385 99527385 1001 86380 86390 1
527935 99527935 1001 86380 86390 1
527982 99527982 1001 86380 86390 1
528034 99528034 1001 86380 86390 1
527859 99527859 1001 86380 86390 1
527721 99527721 1001 86380 86390 1
527548 99527548 1001 86380 86390 1
527491 99527491 1001 86380 86390 1
528136 99528136 1001 86380 86390 1
528543 99528543 1001 86380 86390 1
528492 99528492 1001 86380 86390 1
528505 99528505 1001 86380 86390 1
528912 99528912 1001 86380 86390 1
528997 99528997 1001 86380 86390 1
529089 99529089 1001 86380 86390 1
528949 99528949 1001 86380 86390 1
529330 99529330 1001 86380 86390 1
529249 99529249 1001 86380 86390 1
529783 99529783 1001 86380 86390 1
529888 99529888 1001 86380 86390 1
530291 99530291 1001 86380 86390 1
530093 99530093 1001 86380 86390 1
530639 99530639 1001 86380 86390 1
530692 99530692 1001 86380 86390 1
531356 99531356 1001 86380 86390 1
531162 99531162 1001 86380 86390 1
530972 99530972 1001 86380 86390 1
531104 99531104 1001 86380 86390 1
531156 99531156 1001 86380 86390 1
531550 99531550 1001 86380 86390 1
532152 99532152 1001 86380 86390 1
532128 99532128 1001 86380 86390 1
531933 99531933 1001 86380 86390 1
532943 99532943 1001 86380 86390 1
533000 99533000 1001 86380 86390 1
532658 99532658 1001 86380 86390 1
532684 99532684 1001 86380 86390 1
532753 99532753 1001 86380 86390 1
532757 99532757 1001 86380 86390 1
532772 99532772 1001 86380 86390 1
532528 99532528 1001 86380 86390 1
532500 99532500 1001 86380 86390 1
533229 99533229 1001 86380 86390 1
533809 99533809 1001 86380 86390 1
533788 99533788 1001 86380 86390 1
533854 99533854 1001 86380 86390 1
533565 99533565 1001 86380 86390 1
533364 99533364 1001 86380 86390 1
533868 99533868 1001 86380 86390 1
533892 99533892 1001 86380 86390 1
533983 99533983 1001 86380 86390 1
534494 99534494 1001 86380 86390 1
534547 99534547 1001 86380 86390 1
534370 99534370 1001 86380 86390 1
535382 99535382 1001 86380 86390 1
535414 99535414 1001 86380 86390 1
535223 99535223 1001 86380 86390 1
535225 99535225 1001 86380 86390 1
535689 99535689 1001 86380 86390 1
535582 99535582 1001 86380 86390 1
536328 99536328 1001 86380 86390 1
536057 99536057 1001 86380 86390 1
536070 99536070 1001 86380 86390 1
536110 99536110 1001 86380 86390 1
535768 99535768 1001 86380 86390 1
535907 99535907 1001 86380 86390 1
535792 99535792 1001 86380 86390 1
536337 99536337 1001 86380 86390 1
536498 99536498 1001 86380 86390 1
536448 99536448 1001 86380 86390 1
537330 99537330 1001 86380 86390 1
537288 99537288 1001 86380 86390 1
537917 99537917 1001 86380 86390 1
537880 99537880 1001 86380 86390 1
537587 99537587 1001 86380 86390 1
537989 99537989 1001 86380 86390 1
538123 99538123 1001 86380 86390 1
538634 99538634 1001 86380 86390 1
538770 99538770 1001 86380 86390 1
538497 99538497 1001 86380 86390 1
538296 99538296 1001 86380 86390 1
539545 99539545 1001 86380 86390 1
539482 99539482 1001 86380 86390 1
539300 99539300 1001 86380 86390 1
539303 99539303 1001 86380 86390 1
539180 99539180 1001 86380 86390 1
539083 99539083 1001 86380 86390 1
540309 99540309 1001 86380 86390 1
540284 99540284 1001 86380 86390 1
540111 99540111 1001 86380 86390 1
539897 99539897 1001 86380 86390 1
539902 99539902 1001 86380 86390 1
539933 99539933 1001 86380 86390 1
541009 99541009 1001 86380 86390 1
541021 99541021 1001 86380 86390 1
540802 99540802 1001 86380 86390 1
541448 99541448 1001 86380 86390 1
541359 99541359 1001 86380 86390 1
541307 99541307 1001 86380 86390 1
541979 99541979 1001 86380 86390 1
541935 99541935 1001 86380 86390 1
541830 99541830 1001 86380 86390 1
541872 99541872 1001 86380 86390 1
541602 99541602 1001 86380 86390 1
541645 99541645 1001 86380 86390 1
542917 99542917 1001 86380 86390 1
542851 99542851 1001 86380 86390 1
542642 99542642 1001 86380 86390 1
542725 99542725 1001 86380 86390 1
542514 99542514 1001 86380 86390 1
543149 99543149 1001 86380 86390 1
543126 99543126 1001 86380 86390 1
543024 99543024 1001 86380 86390 1
543695 99543695 1001 86380 86390 1
543609 99543609 1001 86380 86390 1
543703 99543703 1001 86380 86390 1
543366 99543366 1001 86380 86390 1
543176 99543176 1001 86380 86390 1
543202 99543202 1001 86380 86390 1
543289 99543289 1001 86380 86390 1
543807 99543807 1001 86380 86390 1
544572 99544572 1001 86380 86390 1
544426 99544426 1001 86380 86390 1
544380 99544380 1001 86380 86390 1
544347 99544347 1001 86380 86390 1
544067 99544067 1001 86380 86390 1
544183 99544183 1001 86380 86390 1
544000 99544000 1001 86380 86390 1
544053 99544053 1001 86380 86390 1
528268 751 1001 52555 52855 1
400193 99400193 1001 86380 86390 1
400425 99400425 1001 86380 86390 1
400595 99400595 1001 86380 86390 1
401235 99401235 1001 86380 86390 1
401626 99401626 1001 86380 86390 1
402013 99402013 1001 86380 86390 1
402515 99402515 1001 86380 86390 1
402659 99402659 1001 86380 86390 1
402779 99402779 1001 86380 86390 1
402949 99402949 1001 86380 86390 1
402941 99402941 1001 86380 86390 1
403455 99403455 1001 86380 86390 1
404074 99404074 1001 86380 86390 1
404061 99404061 1001 86380 86390 1
404477 99404477 1001 86380 86390 1
404572 99404572 1001 86380 86390 1
404881 99404881 1001 86380 86390 1
405416 99405416 1001 86380 86390 1
405636 99405636 1001 86380 86390 1
405609 99405609 1001 86380 86390 1
405987 99405987 1001 86380 86390 1
406423 99406423 1001 86380 86390 1
407023 99407023 1001 86380 86390 1
407197 99407197 1001 86380 86390 1
407729 99407729 1001 86380 86390 1
408111 99408111 1001 86380 86390 1
408233 99408233 1001 86380 86390 1
408355 99408355 1001 86380 86390 1
409063 99409063 1001 86380 86390 1
409476 99409476 1001 86380 86390 1
409596 99409596 1001 86380 86390 1
410441 99410441 1001 86380 86390 1
410703 99410703 1001 86380 86390 1
410945 99410945 1001 86380 86390 1
411062 99411062 1001 86380 86390 1
411265 99411265 1001 86380 86390 1
412200 99412200 1001 86380 86390 1
413641 99413641 1001 86380 86390 1
412583 99412583 1001 86380 86390 1
413801 99413801 1001 86380 86390 1
414031 99414031 1001 86380 86390 1
413802 99413802 1001 86380 86390 1
413798 99413798 1001 86380 86390 1
415069 99415069 1001 86380 86390 1
415090 99415090 1001 86380 86390 1
415307 99415307 1001 86380 86390 1
414312 99414312 1001 86380 86390 1
414154 99414154 1001 86380 86390 1
415335 99415335 1001 86380 86390 1
415658 99415658 1001 86380 86390 1
416843 99416843 1001 86380 86390 1
416810 99416810 1001 86380 86390 1
416357 99416357 1001 86380 86390 1
416562 99416562 1001 86380 86390 1
416010 99416010 1001 86380 86390 1
415822 99415822 1001 86380 86390 1
417061 99417061 1001 86380 86390 1
417190 99417190 1001 86380 86390 1
418555 99418555 1001 86380 86390 1
418683 99418683 1001 86380 86390 1
418467 99418467 1001 86380 86390 1
418220 99418220 1001 86380 86390 1
418392 99418392 1001 86380 86390 1
417704 99417704 1001 86380 86390 1
419133 99419133 1001 86380 86390 1
418965 99418965 1001 86380 86390 1
418919 99418919 1001 86380 86390 1
419010 99419010 1001 86380 86390 1
420290 99420290 1001 86380 86390 1
419888 99419888 1001 86380 86390 1
419654 99419654 1001 86380 86390 1
419347 99419347 1001 86380 86390 1
419424 99419424 1001 86380 86390 1
419526 99419526 1001 86380 86390 1
420449 99420449 1001 86380 86390 1
421767 99421767 1001 86380 86390 1
421296 99421296 1001 86380 86390 1
421622 99421622 1001 86380 86390 1
421365 99421365 1001 86380 86390 1
421255 99421255 1001 86380 86390 1
421174 99421174 1001 86380 86390 1
420982 99420982 1001 86380 86390 1
422168 99422168 1001 86380 86390 1
422220 99422220 1001 86380 86390 1
422322 99422322 1001 86380 86390 1
423690 99423690 1001 86380 86390 1
423388 99423388 1001 86380 86390 1
423176 99423176 1001 86380 86390 1
422747 99422747 1001 86380 86390 1
422598 99422598 1001 86380 86390 1
422632 99422632 1001 86380 86390 1
422606 99422606 1001 86380 86390 1
422540 99422540 1001 86380 86390 1
422543 99422543 1001 86380 86390 1
424103 99424103 1001 86380 86390 1
424107 99424107 1001 86380 86390 1
425376 99425376 1001 86380 86390 1
424785 99424785 1001 86380 86390 1
424348 99424348 1001 86380 86390 1
424280 99424280 1001 86380 86390 1
425480 99425480 1001 86380 86390 1
426799 99426799 1001 86380 86390 1
426955 99426955 1001 86380 86390 1
426709 99426709 1001 86380 86390 1
426808 99426808 1001 86380 86390 1
426607 99426607 1001 86380 86390 1
426152 99426152 1001 86380 86390 1
427428 99427428 1001 86380 86390 1
427309 99427309 1001 86380 86390 1
428547 99428547 1001 86380 86390 1
427973 99427973 1001 86380 86390 1
427704 99427704 1001 86380 86390 1
427783 99427783 1001 86380 86390 1
427740 99427740 1001 86380 86390 1
427791 99427791 1001 86380 86390 1
428959 99428959 1001 86380 86390 1
429119 99429119 1001 86380 86390 1
429142 99429142 1001 86380 86390 1
430082 99430082 1001 86380 86390 1
430161 99430161 1001 86380 86390 1
429859 99429859 1001 86380 86390 1
429574 99429574 1001 86380 86390 1
429871 99429871 1001 86380 86390 1
429268 99429268 1001 86380 86390 1
429220 99429220 1001 86380 86390 1
430387 99430387 1001 86380 86390 1
430564 99430564 1001 86380 86390 1
430749 99430749 1001 86380 86390 1
430872 99430872 1001 86380 86390 1
432328 99432328 1001 86380 86390 1
432160 99432160 1001 86380 86390 1
432081 99432081 1001 86380 86390 1
433702 99433702 1001 86380 86390 1
433540 99433540 1001 86380 86390 1
433714 99433714 1001 86380 86390 1
433631 99433631 1001 86380 86390 1
432970 99432970 1001 86380 86390 1
433053 99433053 1001 86380 86390 1
432894 99432894 1001 86380 86390 1
432762 99432762 1001 86380 86390 1
433873 99433873 1001 86380 86390 1
435135 99435135 1001 86380 86390 1
434708 99434708 1001 86380 86390 1
434352 99434352 1001 86380 86390 1
434568 99434568 1001 86380 86390 1
435693 99435693 1001 86380 86390 1
435743 99435743 1001 86380 86390 1
436853 99436853 1001 86380 86390 1
436840 99436840 1001 86380 86390 1
436751 99436751 1001 86380 86390 1
436158 99436158 1001 86380 86390 1
437255 99437255 1001 86380 86390 1
300562 99300562 1001 86380 86390 1
300539 99300539 1001 86380 86390 1
300468 99300468 1001 86380 86390 1
300141 99300141 1001 86380 86390 1
300912 99300912 1001 86380 86390 1
300892 99300892 1001 86380 86390 1
301225 99301225 1001 86380 86390 1
301345 99301345 1001 86380 86390 1
301087 99301087 1001 86380 86390 1
301607 99301607 1001 86380 86390 1
301793 99301793 1001 86380 86390 1
302485 99302485 1001 86380 86390 1
302435 99302435 1001 86380 86390 1
302582 99302582 1001 86380 86390 1
303093 99303093 1001 86380 86390 1
303007 99303007 1001 86380 86390 1
303165 99303165 1001 86380 86390 1
302849 99302849 1001 86380 86390 1
302620 99302620 1001 86380 86390 1
302777 99302777 1001 86380 86390 1
303222 99303222 1001 86380 86390 1
303702 99303702 1001 86380 86390 1
303811 99303811 1001 86380 86390 1
304206 99304206 1001 86380 86390 1
304528 99304528 1001 86380 86390 1
304541 99304541 1001 86380 86390 1
304451 99304451 1001 86380 86390 1
304622 99304622 1001 86380 86390 1
304484 99304484 1001 86380 86390 1
304262 99304262 1001 86380 86390 1
304909 99304909 1001 86380 86390 1
305287 99305287 1001 86380 86390 1
305280 99305280 1001 86380 86390 1
305190 99305190 1001 86380 86390 1
500185 99500185 1001 86380 86390 1
500048 99500048 1001 86380 86390 1
500790 99500790 1001 86380 86390 1
500796 99500796 1001 86380 86390 1
500539 99500539 1001 86380 86390 1
500592 99500592 1001 86380 86390 1
500201 99500201 1001 86380 86390 1
500358 99500358 1001 86380 86390 1
500896 99500896 1001 86380 86390 1
500974 99500974 1001 86380 86390 1
501330 99501330 1001 86380 86390 1
501381 99501381 1001 86380 86390 1
501420 99501420 1001 86380 86390 1
501072 99501072 1001 86380 86390 1
501651 99501651 1001 86380 86390 1
501748 99501748 1001 86380 86390 1
501813 99501813 1001 86380 86390 1
501712 99501712 1001 86380 86390 1
502394 99502394 1001 86380 86390 1
502134 99502134 1001 86380 86390 1
502228 99502228 1001 86380 86390 1
502207 99502207 1001 86380 86390 1
501926 99501926 1001 86380 86390 1
503118 99503118 1001 86380 86390 1
503276 99503276 1001 86380 86390 1
503002 99503002 1001 86380 86390 1
502847 99502847 1001 86380 86390 1
503916 99503916 1001 86380 86390 1
503770 99503770 1001 86380 86390 1
503839 99503839 1001 86380 86390 1
503712 99503712 1001 86380 86390 1
503572 99503572 1001 86380 86390 1
504181 99504181 1001 86380 86390 1
504261 99504261 1001 86380 86390 1
504815 99504815 1001 86380 86390 1
504898 99504898 1001 86380 86390 1
504934 99504934 1001 86380 86390 1
504633 99504633 1001 86380 86390 1
504379 99504379 1001 86380 86390 1
504369 99504369 1001 86380 86390 1
504475 99504475 1001 86380 86390 1
504335 99504335 1001 86380 86390 1
505582 99505582 1001 86380 86390 1
505609 99505609 1001 86380 86390 1
505663 99505663 1001 86380 86390 1
505410 99505410 1001 86380 86390 1
505544 99505544 1001 86380 86390 1
505163 99505163 1001 86380 86390 1
505238 99505238 1001 86380 86390 1
506428 99506428 1001 86380 86390 1
506532 99506532 1001 86380 86390 1
506541 99506541 1001 86380 86390 1
506360 99506360 1001 86380 86390 1
506205 99506205 1001 86380 86390 1
506221 99506221 1001 86380 86390 1
506286 99506286 1001 86380 86390 1
506144 99506144 1001 86380 86390 1
506158 99506158 1001 86380 86390 1
506160 99506160 1001 86380 86390 1
506151 99506151 1001 86380 86390 1
505984 99505984 1001 86380 86390 1
506781 99506781 1001 86380 86390 1
506782 99506782 1001 86380 86390 1
507052 99507052 1001 86380 86390 1
506928 99506928 1001 86380 86390 1
507436 99507436 1001 86380 86390 1
507504 99507504 1001 86380 86390 1
507572 99507572 1001 86380 86390 1
508205 99508205 1001 86380 86390 1
508115 99508115 1001 86380 86390 1
507886 99507886 1001 86380 86390 1
507693 99507693 1001 86380 86390 1
508418 99508418 1001 86380 86390 1
508995 99508995 1001 86380 86390 1
508677 99508677 1001 86380 86390 1
508493 99508493 1001 86380 86390 1
508464 99508464 1001 86380 86390 1
509228 99509228 1001 86380 86390 1
509199 99509199 1001 86380 86390 1
509305 99509305 1001 86380 86390 1
509350 99509350 1001 86380 86390 1
509920 99509920 1001 86380 86390 1
510145 99510145 1001 86380 86390 1
510134 99510134 1001 86380 86390 1
510192 99510192 1001 86380 86390 1
510117 99510117 1001 86380 86390 1
510762 99510762 1001 86380 86390 1
510927 99510927 1001 86380 86390 1
511193 99511193 1001 86380 86390 1
511343 99511343 1001 86380 86390 1
511074 99511074 1001 86380 86390 1
512000 99512000 1001 86380 86390 1
512106 99512106 1001 86380 86390 1
511810 99511810 1001 86380 86390 1
511944 99511944 1001 86380 86390 1
512583 99512583 1001 86380 86390 1
512470 99512470 1001 86380 86390 1
512498 99512498 1001 86380 86390 1
512580 99512580 1001 86380 86390 1
513046 99513046 1001 86380 86390 1
512831 99512831 1001 86380 86390 1
512641 99512641 1001 86380 86390 1
512696 99512696 1001 86380 86390 1
513258 99513258 1001 86380 86390 1
513362 99513362 1001 86380 86390 1
514012 99514012 1001 86380 86390 1
513740 99513740 1001 86380 86390 1
513743 99513743 1001 86380 86390 1
513477 99513477 1001 86380 86390 1
513499 99513499 1001 86380 86390 1
514061 99514061 1001 86380 86390 1
514713 99514713 1001 86380 86390 1
514321 99514321 1001 86380 86390 1
514297 99514297 1001 86380 86390 1
514413 99514413 1001 86380 86390 1
514338 99514338 1001 86380 86390 1
515038 99515038 1001 86380 86390 1
514976 99514976 1001 86380 86390 1
515513 99515513 1001 86380 86390 1
515177 99515177 1001 86380 86390 1
515785 99515785 1001 86380 86390 1
515867 99515867 1001 86380 86390 1
515778 99515778 1001 86380 86390 1
516338 99516338 1001 86380 86390 1
516259 99516259 1001 86380 86390 1
516238 99516238 1001 86380 86390 1
515945 99515945 1001 86380 86390 1
516027 99516027 1001 86380 86390 1
515925 99515925 1001 86380 86390 1
516633 99516633 1001 86380 86390 1
517228 99517228 1001 86380 86390 1
517094 99517094 1001 86380 86390 1
517009 99517009 1001 86380 86390 1
517012 99517012 1001 86380 86390 1
517466 99517466 1001 86380 86390 1
517494 99517494 1001 86380 86390 1
517431 99517431 1001 86380 86390 1
518048 99518048 1001 86380 86390 1
518149 99518149 1001 86380 86390 1
517748 99517748 1001 86380 86390 1
518246 99518246 1001 86380 86390 1
518927 99518927 1001 86380 86390 1
518804 99518804 1001 86380 86390 1
518744 99518744 1001 86380 86390 1
518748 99518748 1001 86380 86390 1
518764 99518764 1001 86380 86390 1
518649 99518649 1001 86380 86390 1
518690 99518690 1001 86380 86390 1
518425 99518425 1001 86380 86390 1
519785 99519785 1001 86380 86390 1
519710 99519710 1001 86380 86390 1
519496 99519496 1001 86380 86390 1
519461 99519461 1001 86380 86390 1
519412 99519412 1001 86380 86390 1
519853 99519853 1001 86380 86390 1
519880 99519880 1001 86380 86390 1
519817 99519817 1001 86380 86390 1
520538 99520538 1001 86380 86390 1
520551 99520551 1001 86380 86390 1
520634 99520634 1001 86380 86390 1
520264 99520264 1001 86380 86390 1
520020 99520020 1001 86380 86390 1
520036 99520036 1001 86380 86390 1
520131 99520131 1001 86380 86390 1
520818 99520818 1001 86380 86390 1
520763 99520763 1001 86380 86390 1
521337 99521337 1001 86380 86390 1
521204 99521204 1001 86380 86390 1
521025 99521025 1001 86380 86390 1
521490 99521490 1001 86380 86390 1
521639 99521639 1001 86380 86390 1
521652 99521652 1001 86380 86390 1
522171 99522171 1001 86380 86390 1
521975 99521975 1001 86380 86390 1
521930 99521930 1001 86380 86390 1
521698 99521698 1001 86380 86390 1
522462 99522462 1001 86380 86390 1
522902 99522902 1001 86380 86390 1
522815 99522815 1001 86380 86390 1
522792 99522792 1001 86380 86390 1
522639 99522639 1001 86380 86390 1
523134 99523134 1001 86380 86390 1
523277 99523277 1001 86380 86390 1
523548 99523548 1001 86380 86390 1
523521 99523521 1001 86380 86390 1
523434 99523434 1001 86380 86390 1
524016 99524016 1001 86380 86390 1
523952 99523952 1001 86380 86390 1
524697 99524697 1001 86380 86390 1
524539 99524539 1001 86380 86390 1
524310 99524310 1001 86380 86390 1
524314 99524314 1001 86380 86390 1
524278 99524278 1001 86380 86390 1
524820 99524820 1001 86380 86390 1
524809 99524809 1001 86380 86390 1
524822 99524822 1001 86380 86390 1
524803 99524803 1001 86380 86390 1
525223 99525223 1001 86380 86390 1
525282 99525282 1001 86380 86390 1
525018 99525018 1001 86380 86390 1
525087 99525087 1001 86380 86390 1
525639 99525639 1001 86380 86390 1
526100 99526100 1001 86380 86390 1
526154 99526154 1001 86380 86390 1
526576 99526576 1001 86380 86390 1
527185 99527185 1001 86380 86390 1
527122 99527122 1001 86380 86390 1
527046 99527046 1001 86380 86390 1
526888 99526888 1001 86380 86390 1
526858 99526858 1001 86380 86390 1
527357 99527357 1001 86380 86390 1
527920 99527920 1001 86380 86390 1
527895 99527895 1001 86380 86390 1
528049 99528049 1001 86380 86390 1
527802 99527802 1001 86380 86390 1
527867 99527867 1001 86380 86390 1
527640 99527640 1001 86380 86390 1
528864 99528864 1001 86380 86390 1
528752 99528752 1001 86380 86390 1
528881 99528881 1001 86380 86390 1
528832 99528832 1001 86380 86390 1
528769 99528769 1001 86380 86390 1
528566 99528566 1001 86380 86390 1
528678 99528678 1001 86380 86390 1
528680 99528680 1001 86380 86390 1
528694 99528694 1001 86380 86390 1
528307 99528307 1001 86380 86390 1
528359 99528359 1001 86380 86390 1
528482 99528482 1001 86380 86390 1
528903 99528903 1001 86380 86390 1
528973 99528973 1001 86380 86390 1
529394 99529394 1001 86380 86390 1
529348 99529348 1001 86380 86390 1
529186 99529186 1001 86380 86390 1
529238 99529238 1001 86380 86390 1
529911 99529911 1001 86380 86390 1
530515 99530515 1001 86380 86390 1
530546 99530546 1001 86380 86390 1
530341 99530341 1001 86380 86390 1
530212 99530212 1001 86380 86390 1
530200 99530200 1001 86380 86390 1
530331 99530331 1001 86380 86390 1
530079 99530079 1001 86380 86390 1
530565 99530565 1001 86380 86390 1
530592 99530592 1001 86380 86390 1
530679 99530679 1001 86380 86390 1
531355 99531355 1001 86380 86390 1
531296 99531296 1001 86380 86390 1
531206 99531206 1001 86380 86390 1
531103 99531103 1001 86380 86390 1
531157 99531157 1001 86380 86390 1
530773 99530773 1001 86380 86390 1
530907 99530907 1001 86380 86390 1
530808 99530808 1001 86380 86390 1
530938 99530938 1001 86380 86390 1
531391 99531391 1001 86380 86390 1
531482 99531482 1001 86380 86390 1
531536 99531536 1001 86380 86390 1
531412 99531412 1001 86380 86390 1
531863 99531863 1001 86380 86390 1
531708 99531708 1001 86380 86390 1
531593 99531593 1001 86380 86390 1
532219 99532219 1001 86380 86390 1
532863 99532863 1001 86380 86390 1
532814 99532814 1001 86380 86390 1
532689 99532689 1001 86380 86390 1
532643 99532643 1001 86380 86390 1
532438 99532438 1001 86380 86390 1
532568 99532568 1001 86380 86390 1
532587 99532587 1001 86380 86390 1
533182 99533182 1001 86380 86390 1
533743 99533743 1001 86380 86390 1
533760 99533760 1001 86380 86390 1
533264 99533264 1001 86380 86390 1
533252 99533252 1001 86380 86390 1
533309 99533309 1001 86380 86390 1
533933 99533933 1001 86380 86390 1
533878 99533878 1001 86380 86390 1
534594 99534594 1001 86380 86390 1
534647 99534647 1001 86380 86390 1
534663 99534663 1001 86380 86390 1
534388 99534388 1001 86380 86390 1
534477 99534477 1001 86380 86390 1
534245 99534245 1001 86380 86390 1
534091 99534091 1001 86380 86390 1
534868 99534868 1001 86380 86390 1
534793 99534793 1001 86380 86390 1
535307 99535307 1001 86380 86390 1
535430 99535430 1001 86380 86390 1
535419 99535419 1001 86380 86390 1
535269 99535269 1001 86380 86390 1
535533 99535533 1001 86380 86390 1
535611 99535611 1001 86380 86390 1
535620 99535620 1001 86380 86390 1
535556 99535556 1001 86380 86390 1
536294 99536294 1001 86380 86390 1
536109 99536109 1001 86380 86390 1
535995 99535995 1001 86380 86390 1
535943 99535943 1001 86380 86390 1
535931 99535931 1001 86380 86390 1
536091 99536091 1001 86380 86390 1
535858 99535858 1001 86380 86390 1
535916 99535916 1001 86380 86390 1
537005 99537005 1001 86380 86390 1
536906 99536906 1001 86380 86390 1
536804 99536804 1001 86380 86390 1
536833 99536833 1001 86380 86390 1
536595 99536595 1001 86380 86390 1
536714 99536714 1001 86380 86390 1
537366 99537366 1001 86380 86390 1
537361 99537361 1001 86380 86390 1
537336 99537336 1001 86380 86390 1
537949 99537949 1001 86380 86390 1
537531 99537531 1001 86380 86390 1
537428 99537428 1001 86380 86390 1
538101 99538101 1001 86380 86390 1
538807 99538807 1001 86380 86390 1
538443 99538443 1001 86380 86390 1
538499 99538499 1001 86380 86390 1
538352 99538352 1001 86380 86390 1
538897 99538897 1001 86380 86390 1
539640 99539640 1001 86380 86390 1
539584 99539584 1001 86380 86390 1
539626 99539626 1001 86380 86390 1
539732 99539732 1001 86380 86390 1
540338 99540338 1001 86380 86390 1
540296 99540296 1001 86380 86390 1
540157 99540157 1001 86380 86390 1
539923 99539923 1001 86380 86390 1
539858 99539858 1001 86380 86390 1
541176 99541176 1001 86380 86390 1
540890 99540890 1001 86380 86390 1
540709 99540709 1001 86380 86390 1
540813 99540813 1001 86380 86390 1
541330 99541330 1001 86380 86390 1
541350 99541350 1001 86380 86390 1
542117 99542117 1001 86380 86390 1
542069 99542069 1001 86380 86390 1
541577 99541577 1001 86380 86390 1
541669 99541669 1001 86380 86390 1
541608 99541608 1001 86380 86390 1
541571 99541571 1001 86380 86390 1
542415 99542415 1001 86380 86390 1
542496 99542496 1001 86380 86390 1
543062 99543062 1001 86380 86390 1
542965 99542965 1001 86380 86390 1
543646 99543646 1001 86380 86390 1
543608 99543608 1001 86380 86390 1
543531 99543531 1001 86380 86390 1
543544 99543544 1001 86380 86390 1
543494 99543494 1001 86380 86390 1
543165 99543165 1001 86380 86390 1
543951 99543951 1001 86380 86390 1
543874 99543874 1001 86380 86390 1
543972 99543972 1001 86380 86390 1
543804 99543804 1001 86380 86390 1
543817 99543817 1001 86380 86390 1
544539 99544539 1001 86380 86390 1
544401 99544401 1001 86380 86390 1
544466 99544466 1001 86380 86390 1
544187 99544187 1001 86380 86390 1
544376 99544376 1001 86380 86390 1
544028 99544028 1001 86380 86390 1
544126 99544126 1001 86380 86390 1
544634 99544634 1001 86380 86390 1
533657 601 1001 62056 62355 1
400533 99400533 1001 86380 86390 1
400596 99400596 1001 86380 86390 1
401285 99401285 1001 86380 86390 1
402950 99402950 1001 86380 86390 1
403149 99403149 1001 86380 86390 1
403636 99403636 1001 86380 86390 1
404053 99404053 1001 86380 86390 1
404122 99404122 1001 86380 86390 1
404103 99404103 1001 86380 86390 1
404206 99404206 1001 86380 86390 1
404237 99404237 1001 86380 86390 1
404483 99404483 1001 86380 86390 1
404978 99404978 1001 86380 86390 1
405182 99405182 1001 86380 86390 1
405274 99405274 1001 86380 86390 1
405513 99405513 1001 86380 86390 1
405962 99405962 1001 86380 86390 1
406007 99406007 1001 86380 86390 1
406020 99406020 1001 86380 86390 1
406165 99406165 1001 86380 86390 1
406166 99406166 1001 86380 86390 1
406863 99406863 1001 86380 86390 1
407175 99407175 1001 86380 86390 1
407207 99407207 1001 86380 86390 1
407221 99407221 1001 86380 86390 1
407410 99407410 1001 86380 86390 1
407892 99407892 1001 86380 86390 1
407906 99407906 1001 86380 86390 1
408210 99408210 1001 86380 86390 1
408186 99408186 1001 86380 86390 1
408231 99408231 1001 86380 86390 1
408804 99408804 1001 86380 86390 1
409170 99409170 1001 86380 86390 1
409198 99409198 1001 86380 86390 1
409714 99409714 1001 86380 86390 1
410006 99410006 1001 86380 86390 1
410115 99410115 1001 86380 86390 1
410291 99410291 1001 86380 86390 1
410255 99410255 1001 86380 86390 1
410281 99410281 1001 86380 86390 1
410283 99410283 1001 86380 86390 1
410327 99410327 1001 86380 86390 1
410529 99410529 1001 86380 86390 1
411006 99411006 1001 86380 86390 1
411506 99411506 1001 86380 86390 1
411644 99411644 1001 86380 86390 1
411929 99411929 1001 86380 86390 1
412146 99412146 1001 86380 86390 1
412379 99412379 1001 86380 86390 1
412907 99412907 1001 86380 86390 1
412895 99412895 1001 86380 86390 1
412513 99412513 1001 86380 86390 1
412563 99412563 1001 86380 86390 1
413968 99413968 1001 86380 86390 1
414059 99414059 1001 86380 86390 1
413925 99413925 1001 86380 86390 1
414037 99414037 1001 86380 86390 1
413902 99413902 1001 86380 86390 1
415289 99415289 1001 86380 86390 1
414805 99414805 1001 86380 86390 1
414269 99414269 1001 86380 86390 1
415426 99415426 1001 86380 86390 1
415656 99415656 1001 86380 86390 1
416849 99416849 1001 86380 86390 1
416168 99416168 1001 86380 86390 1
415780 99415780 1001 86380 86390 1
415832 99415832 1001 86380 86390 1
415784 99415784 1001 86380 86390 1
415886 99415886 1001 86380 86390 1
417263 99417263 1001 86380 86390 1
417571 99417571 1001 86380 86390 1
418594 99418594 1001 86380 86390 1
418167 99418167 1001 86380 86390 1
418430 99418430 1001 86380 86390 1
417988 99417988 1001 86380 86390 1
419055 99419055 1001 86380 86390 1
419077 99419077 1001 86380 86390 1
418940 99418940 1001 86380 86390 1
419393 99419393 1001 86380 86390 1
421815 99421815 1001 86380 86390 1
421700 99421700 1001 86380 86390 1
421641 99421641 1001 86380 86390 1
421348 99421348 1001 86380 86390 1
421628 99421628 1001 86380 86390 1
421560 99421560 1001 86380 86390 1
421012 99421012 1001 86380 86390 1
420849 99420849 1001 86380 86390 1
421116 99421116 1001 86380 86390 1
422283 99422283 1001 86380 86390 1
422230 99422230 1001 86380 86390 1
423367 99423367 1001 86380 86390 1
423738 99423738 1001 86380 86390 1
423062 99423062 1001 86380 86390 1
422969 99422969 1001 86380 86390 1
422652 99422652 1001 86380 86390 1
422749 99422749 1001 86380 86390 1
422917 99422917 1001 86380 86390 1
422705 99422705 1001 86380 86390 1
425009 99425009 1001 86380 86390 1
425238 99425238 1001 86380 86390 1
424641 99424641 1001 86380 86390 1
424783 99424783 1001 86380 86390 1
424669 99424669 1001 86380 86390 1
424652 99424652 1001 86380 86390 1
424998 99424998 1001 86380 86390 1
425626 99425626 1001 86380 86390 1
427025 99427025 1001 86380 86390 1
425888 99425888 1001 86380 86390 1
427476 99427476 1001 86380 86390 1
427432 99427432 1001 86380 86390 1
428189 99428189 1001 86380 86390 1
428284 99428284 1001 86380 86390 1
429015 99429015 1001 86380 86390 1
430338 99430338 1001 86380 86390 1
430129 99430129 1001 86380 86390 1
430360 99430360 1001 86380 86390 1
429575 99429575 1001 86380 86390 1
429766 99429766 1001 86380 86390 1
429576 99429576 1001 86380 86390 1
429849 99429849 1001 86380 86390 1
429247 99429247 1001 86380 86390 1
430737 99430737 1001 86380 86390 1
430486 99430486 1001 86380 86390 1
430464 99430464 1001 86380 86390 1
432027 99432027 1001 86380 86390 1
432048 99432048 1001 86380 86390 1
431494 99431494 1001 86380 86390 1
432365 99432365 1001 86380 86390 1
432199 99432199 1001 86380 86390 1
432915 99432915 1001 86380 86390 1
432898 99432898 1001 86380 86390 1
434097 99434097 1001 86380 86390 1
435433 99435433 1001 86380 86390 1
435242 99435242 1001 86380 86390 1
434909 99434909 1001 86380 86390 1
434412 99434412 1001 86380 86390 1
434496 99434496 1001 86380 86390 1
435527 99435527 1001 86380 86390 1
436991 99436991 1001 86380 86390 1
436003 99436003 1001 86380 86390 1
300582 99300582 1001 86380 86390 1
300279 99300279 1001 86380 86390 1
300218 99300218 1001 86380 86390 1
300169 99300169 1001 86380 86390 1
300789 99300789 1001 86380 86390 1
301539 99301539 1001 86380 86390 1
301370 99301370 1001 86380 86390 1
301437 99301437 1001 86380 86390 1
301244 99301244 1001 86380 86390 1
301114 99301114 1001 86380 86390 1
301667 99301667 1001 86380 86390 1
302028 99302028 1001 86380 86390 1
302135 99302135 1001 86380 86390 1
301875 99301875 1001 86380 86390 1
302569 99302569 1001 86380 86390 1
302964 99302964 1001 86380 86390 1
302801 99302801 1001 86380 86390 1
302711 99302711 1001 86380 86390 1
303342 99303342 1001 86380 86390 1
303317 99303317 1001 86380 86390 1
303925 99303925 1001 86380 86390 1
304023 99304023 1001 86380 86390 1
303789 99303789 1001 86380 86390 1
303803 99303803 1001 86380 86390 1
303812 99303812 1001 86380 86390 1
303593 99303593 1001 86380 86390 1
304759 99304759 1001 86380 86390 1
304844 99304844 1001 86380 86390 1
304753 99304753 1001 86380 86390 1
304432 99304432 1001 86380 86390 1
304246 99304246 1001 86380 86390 1
304259 99304259 1001 86380 86390 1
304992 99304992 1001 86380 86390 1
305531 99305531 1001 86380 86390 1
305381 99305381 1001 86380 86390 1
305295 99305295 1001 86380 86390 1
305296 99305296 1001 86380 86390 1
305157 99305157 1001 86380 86390 1
305174 99305174 1001 86380 86390 1
305149 99305149 1001 86380 86390 1
305141 99305141 1001 86380 86390 1
500084 99500084 1001 86380 86390 1
500588 99500588 1001 86380 86390 1
500253 99500253 1001 86380 86390 1
500904 99500904 1001 86380 86390 1
500855 99500855 1001 86380 86390 1
500909 99500909 1001 86380 86390 1
501123 99501123 1001 86380 86390 1
501191 99501191 1001 86380 86390 1
501788 99501788 1001 86380 86390 1
502376 99502376 1001 86380 86390 1
502446 99502446 1001 86380 86390 1
502099 99502099 1001 86380 86390 1
502578 99502578 1001 86380 86390 1
503100 99503100 1001 86380 86390 1
502709 99502709 1001 86380 86390 1
502873 99502873 1001 86380 86390 1
503435 99503435 1001 86380 86390 1
503448 99503448 1001 86380 86390 1
504095 99504095 1001 86380 86390 1
503935 99503935 1001 86380 86390 1
503773 99503773 1001 86380 86390 1
503815 99503815 1001 86380 86390 1
503628 99503628 1001 86380 86390 1
503542 99503542 1001 86380 86390 1
503518 99503518 1001 86380 86390 1
504943 99504943 1001 86380 86390 1
504818 99504818 1001 86380 86390 1
504754 99504754 1001 86380 86390 1
504624 99504624 1001 86380 86390 1
504356 99504356 1001 86380 86390 1
504472 99504472 1001 86380 86390 1
504486 99504486 1001 86380 86390 1
504981 99504981 1001 86380 86390 1
505598 99505598 1001 86380 86390 1
505359 99505359 1001 86380 86390 1
505425 99505425 1001 86380 86390 1
505793 99505793 1001 86380 86390 1
505915 99505915 1001 86380 86390 1
505917 99505917 1001 86380 86390 1
505919 99505919 1001 86380 86390 1
506402 99506402 1001 86380 86390 1
506344 99506344 1001 86380 86390 1
506139 99506139 1001 86380 86390 1
506699 99506699 1001 86380 86390 1
506664 99506664 1001 86380 86390 1
506629 99506629 1001 86380 86390 1
506630 99506630 1001 86380 86390 1
507219 99507219 1001 86380 86390 1
507388 99507388 1001 86380 86390 1
507023 99507023 1001 86380 86390 1
507094 99507094 1001 86380 86390 1
507124 99507124 1001 86380 86390 1
506886 99506886 1001 86380 86390 1
506952 99506952 1001 86380 86390 1
507540 99507540 1001 86380 86390 1
507556 99507556 1001 86380 86390 1
508085 99508085 1001 86380 86390 1
507965 99507965 1001 86380 86390 1
508040 99508040 1001 86380 86390 1
508411 99508411 1001 86380 86390 1
508256 99508256 1001 86380 86390 1
508955 99508955 1001 86380 86390 1
508853 99508853 1001 86380 86390 1
508855 99508855 1001 86380 86390 1
508498 99508498 1001 86380 86390 1
509445 99509445 1001 86380 86390 1
510626 99510626 1001 86380 86390 1
510503 99510503 1001 86380 86390 1
510290 99510290 1001 86380 86390 1
510796 99510796 1001 86380 86390 1
511230 99511230 1001 86380 86390 1
511324 99511324 1001 86380 86390 1
511048 99511048 1001 86380 86390 1
512379 99512379 1001 86380 86390 1
512339 99512339 1001 86380 86390 1
512121 99512121 1001 86380 86390 1
512049 99512049 1001 86380 86390 1
511917 99511917 1001 86380 86390 1
511844 99511844 1001 86380 86390 1
512527 99512527 1001 86380 86390 1
513180 99513180 1001 86380 86390 1
513184 99513184 1001 86380 86390 1
512857 99512857 1001 86380 86390 1
512961 99512961 1001 86380 86390 1
512826 99512826 1001 86380 86390 1
512628 99512628 1001 86380 86390 1
513267 99513267 1001 86380 86390 1
513345 99513345 1001 86380 86390 1
513382 99513382 1001 86380 86390 1
513853 99513853 1001 86380 86390 1
513972 99513972 1001 86380 86390 1
513441 99513441 1001 86380 86390 1
513559 99513559 1001 86380 86390 1
514551 99514551 1001 86380 86390 1
514319 99514319 1001 86380 86390 1
514427 99514427 1001 86380 86390 1
514949 99514949 1001 86380 86390 1
514900 99514900 1001 86380 86390 1
514877 99514877 1001 86380 86390 1
515580 99515580 1001 86380 86390 1
515387 99515387 1001 86380 86390 1
515307 99515307 1001 86380 86390 1
515196 99515196 1001 86380 86390 1
515139 99515139 1001 86380 86390 1
515886 99515886 1001 86380 86390 1
516346 99516346 1001 86380 86390 1
516484 99516484 1001 86380 86390 1
516201 99516201 1001 86380 86390 1
516293 99516293 1001 86380 86390 1
516249 99516249 1001 86380 86390 1
515902 99515902 1001 86380 86390 1
516009 99516009 1001 86380 86390 1
516017 99516017 1001 86380 86390 1
516613 99516613 1001 86380 86390 1
516515 99516515 1001 86380 86390 1
517259 99517259 1001 86380 86390 1
517234 99517234 1001 86380 86390 1
517132 99517132 1001 86380 86390 1
517033 99517033 1001 86380 86390 1
516864 99516864 1001 86380 86390 1
516735 99516735 1001 86380 86390 1
518099 99518099 1001 86380 86390 1
517965 99517965 1001 86380 86390 1
517880 99517880 1001 86380 86390 1
517851 99517851 1001 86380 86390 1
518289 99518289 1001 86380 86390 1
518918 99518918 1001 86380 86390 1
518974 99518974 1001 86380 86390 1
518605 99518605 1001 86380 86390 1
518405 99518405 1001 86380 86390 1
518433 99518433 1001 86380 86390 1
518501 99518501 1001 86380 86390 1
519065 99519065 1001 86380 86390 1
519812 99519812 1001 86380 86390 1
519640 99519640 1001 86380 86390 1
519585 99519585 1001 86380 86390 1
519567 99519567 1001 86380 86390 1
519390 99519390 1001 86380 86390 1
519398 99519398 1001 86380 86390 1
520610 99520610 1001 86380 86390 1
520478 99520478 1001 86380 86390 1
520583 99520583 1001 86380 86390 1
520532 99520532 1001 86380 86390 1
520545 99520545 1001 86380 86390 1
520587 99520587 1001 86380 86390 1
520389 99520389 1001 86380 86390 1
520021 99520021 1001 86380 86390 1
520140 99520140 1001 86380 86390 1
520054 99520054 1001 86380 86390 1
520811 99520811 1001 86380 86390 1
520802 99520802 1001 86380 86390 1
520803 99520803 1001 86380 86390 1
521325 99521325 1001 86380 86390 1
521173 99521173 1001 86380 86390 1
521136 99521136 1001 86380 86390 1
521240 99521240 1001 86380 86390 1
521189 99521189 1001 86380 86390 1
520925 99520925 1001 86380 86390 1
520966 99520966 1001 86380 86390 1
520865 99520865 1001 86380 86390 1
521621 99521621 1001 86380 86390 1
521522 99521522 1001 86380 86390 1
521579 99521579 1001 86380 86390 1
522100 99522100 1001 86380 86390 1
522153 99522153 1001 86380 86390 1
522182 99522182 1001 86380 86390 1
522184 99522184 1001 86380 86390 1
522058 99522058 1001 86380 86390 1
521703 99521703 1001 86380 86390 1
521876 99521876 1001 86380 86390 1
522318 99522318 1001 86380 86390 1
522442 99522442 1001 86380 86390 1
522785 99522785 1001 86380 86390 1
522912 99522912 1001 86380 86390 1
522528 99522528 1001 86380 86390 1
523175 99523175 1001 86380 86390 1
523917 99523917 1001 86380 86390 1
523807 99523807 1001 86380 86390 1
523824 99523824 1001 86380 86390 1
523661 99523661 1001 86380 86390 1
523676 99523676 1001 86380 86390 1
523479 99523479 1001 86380 86390 1
523385 99523385 1001 86380 86390 1
524049 99524049 1001 86380 86390 1
524066 99524066 1001 86380 86390 1
524452 99524452 1001 86380 86390 1
524246 99524246 1001 86380 86390 1
524155 99524155 1001 86380 86390 1
524775 99524775 1001 86380 86390 1
524945 99524945 1001 86380 86390 1
525528 99525528 1001 86380 86390 1
525427 99525427 1001 86380 86390 1
525227 99525227 1001 86380 86390 1
525319 99525319 1001 86380 86390 1
525270 99525270 1001 86380 86390 1
525004 99525004 1001 86380 86390 1
525753 99525753 1001 86380 86390 1
525770 99525770 1001 86380 86390 1
525617 99525617 1001 86380 86390 1
526191 99526191 1001 86380 86390 1
526204 99526204 1001 86380 86390 1
526142 99526142 1001 86380 86390 1
526093 99526093 1001 86380 86390 1
525947 99525947 1001 86380 86390 1
525897 99525897 1001 86380 86390 1
526516 99526516 1001 86380 86390 1
526546 99526546 1001 86380 86390 1
526696 99526696 1001 86380 86390 1
526777 99526777 1001 86380 86390 1
527285 99527285 1001 86380 86390 1
527045 99527045 1001 86380 86390 1
527884 99527884 1001 86380 86390 1
527887 99527887 1001 86380 86390 1
527783 99527783 1001 86380 86390 1
527472 99527472 1001 86380 86390 1
527479 99527479 1001 86380 86390 1
528163 99528163 1001 86380 86390 1
528837 99528837 1001 86380 86390 1
528501 99528501 1001 86380 86390 1
528675 99528675 1001 86380 86390 1
528550 99528550 1001 86380 86390 1
528335 99528335 1001 86380 86390 1
528458 99528458 1001 86380 86390 1
529070 99529070 1001 86380 86390 1
528902 99528902 1001 86380 86390 1
529050 99529050 1001 86380 86390 1
529568 99529568 1001 86380 86390 1
529661 99529661 1001 86380 86390 1
529317 99529317 1001 86380 86390 1
529861 99529861 1001 86380 86390 1
529900 99529900 1001 86380 86390 1
530399 99530399 1001 86380 86390 1
530462 99530462 1001 86380 86390 1
530237 99530237 1001 86380 86390 1
530139 99530139 1001 86380 86390 1
530706 99530706 1001 86380 86390 1
530723 99530723 1001 86380 86390 1
531214 99531214 1001 86380 86390 1
531351 99531351 1001 86380 86390 1
531363 99531363 1001 86380 86390 1
531183 99531183 1001 86380 86390 1
531392 99531392 1001 86380 86390 1
532064 99532064 1001 86380 86390 1
531924 99531924 1001 86380 86390 1
531729 99531729 1001 86380 86390 1
531614 99531614 1001 86380 86390 1
531601 99531601 1001 86380 86390 1
531603 99531603 1001 86380 86390 1
533016 99533016 1001 86380 86390 1
532990 99532990 1001 86380 86390 1
532862 99532862 1001 86380 86390 1
532826 99532826 1001 86380 86390 1
532737 99532737 1001 86380 86390 1
532675 99532675 1001 86380 86390 1
532702 99532702 1001 86380 86390 1
532809 99532809 1001 86380 86390 1
532476 99532476 1001 86380 86390 1
532534 99532534 1001 86380 86390 1
533804 99533804 1001 86380 86390 1
533488 99533488 1001 86380 86390 1
533366 99533366 1001 86380 86390 1
533341 99533341 1001 86380 86390 1
533445 99533445 1001 86380 86390 1
533250 99533250 1001 86380 86390 1
533337 99533337 1001 86380 86390 1
533919 99533919 1001 86380 86390 1
533939 99533939 1001 86380 86390 1
534649 99534649 1001 86380 86390 1
534573 99534573 1001 86380 86390 1
534324 99534324 1001 86380 86390 1
534436 99534436 1001 86380 86390 1
534820 99534820 1001 86380 86390 1
534833 99534833 1001 86380 86390 1
534782 99534782 1001 86380 86390 1
535355 99535355 1001 86380 86390 1
535314 99535314 1001 86380 86390 1
535192 99535192 1001 86380 86390 1
534891 99534891 1001 86380 86390 1
534931 99534931 1001 86380 86390 1
535063 99535063 1001 86380 86390 1
534975 99534975 1001 86380 86390 1
534898 99534898 1001 86380 86390 1
535524 99535524 1001 86380 86390 1
536147 99536147 1001 86380 86390 1
536165 99536165 1001 86380 86390 1
535781 99535781 1001 86380 86390 1
536454 99536454 1001 86380 86390 1
536519 99536519 1001 86380 86390 1
536937 99536937 1001 86380 86390 1
536891 99536891 1001 86380 86390 1
536681 99536681 1001 86380 86390 1
537317 99537317 1001 86380 86390 1
537164 99537164 1001 86380 86390 1
537959 99537959 1001 86380 86390 1
537644 99537644 1001 86380 86390 1
538018 99538018 1001 86380 86390 1
538118 99538118 1001 86380 86390 1
538776 99538776 1001 86380 86390 1
538689 99538689 1001 86380 86390 1
538702 99538702 1001 86380 86390 1
538652 99538652 1001 86380 86390 1
538809 99538809 1001 86380 86390 1
538724 99538724 1001 86380 86390 1
538507 99538507 1001 86380 86390 1
538533 99538533 1001 86380 86390 1
538550 99538550 1001 86380 86390 1
538488 99538488 1001 86380 86390 1
538426 99538426 1001 86380 86390 1
538237 99538237 1001 86380 86390 1
538880 99538880 1001 86380 86390 1
538951 99538951 1001 86380 86390 1
539527 99539527 1001 86380 86390 1
539477 99539477 1001 86380 86390 1
539134 99539134 1001 86380 86390 1
539791 99539791 1001 86380 86390 1
540203 99540203 1001 86380 86390 1
539901 99539901 1001 86380 86390 1
539934 99539934 1001 86380 86390 1
540012 99540012 1001 86380 86390 1
540662 99540662 1001 86380 86390 1
540553 99540553 1001 86380 86390 1
541216 99541216 1001 86380 86390 1
540882 99540882 1001 86380 86390 1
541052 99541052 1001 86380 86390 1
540727 99540727 1001 86380 86390 1
540721 99540721 1001 86380 86390 1
540826 99540826 1001 86380 86390 1
541466 99541466 1001 86380 86390 1
541479 99541479 1001 86380 86390 1
541919 99541919 1001 86380 86390 1
542024 99542024 1001 86380 86390 1
541999 99541999 1001 86380 86390 1
541790 99541790 1001 86380 86390 1
541833 99541833 1001 86380 86390 1
541683 99541683 1001 86380 86390 1
541638 99541638 1001 86380 86390 1
542159 99542159 1001 86380 86390 1
542814 99542814 1001 86380 86390 1
542559 99542559 1001 86380 86390 1
542537 99542537 1001 86380 86390 1
542410 99542410 1001 86380 86390 1
542398 99542398 1001 86380 86390 1
543038 99543038 1001 86380 86390 1
543133 99543133 1001 86380 86390 1
543771 99543771 1001 86380 86390 1
543335 99543335 1001 86380 86390 1
543224 99543224 1001 86380 86390 1
543808 99543808 1001 86380 86390 1
543801 99543801 1001 86380 86390 1
543776 99543776 1001 86380 86390 1
544438 99544438 1001 86380 86390 1
544232 99544232 1001 86380 86390 1
544274 99544274 1001 86380 86390 1
544097 99544097 1001 86380 86390 1
544137 99544137 1001 86380 86390 1
544009 99544009 1001 86380 86390 1
544725 99544725 1001 86380 86390 1
402131 221 1001 420 837 1
428065 214 1001 31620 32277 1
400390 99400390 1001 86380 86390 1
401121 99401121 1001 86380 86390 1
401202 99401202 1001 86380 86390 1
401179 99401179 1001 86380 86390 1
401579 99401579 1001 86380 86390 1
401537 99401537 1001 86380 86390 1
401960 99401960 1001 86380 86390 1
402088 99402088 1001 86380 86390 1
402678 99402678 1001 86380 86390 1
402777 99402777 1001 86380 86390 1
402839 99402839 1001 86380 86390 1
403161 99403161 1001 86380 86390 1
403181 99403181 1001 86380 86390 1
403908 99403908 1001 86380 86390 1
404338 99404338 1001 86380 86390 1
404399 99404399 1001 86380 86390 1
404974 99404974 1001 86380 86390 1
404954 99404954 1001 86380 86390 1
405171 99405171 1001 86380 86390 1
405382 99405382 1001 86380 86390 1
405788 99405788 1001 86380 86390 1
405893 99405893 1001 86380 86390 1
406076 99406076 1001 86380 86390 1
406302 99406302 1001 86380 86390 1
406484 99406484 1001 86380 86390 1
406546 99406546 1001 86380 86390 1
406638 99406638 1001 86380 86390 1
406868 99406868 1001 86380 86390 1
407278 99407278 1001 86380 86390 1
407816 99407816 1001 86380 86390 1
408075 99408075 1001 86380 86390 1
408428 99408428 1001 86380 86390 1
408757 99408757 1001 86380 86390 1
409190 99409190 1001 86380 86390 1
409318 99409318 1001 86380 86390 1
409439 99409439 1001 86380 86390 1
410465 99410465 1001 86380 86390 1
410450 99410450 1001 86380 86390 1
410883 99410883 1001 86380 86390 1
411045 99411045 1001 86380 86390 1
411454 99411454 1001 86380 86390 1
411742 99411742 1001 86380 86390 1
411870 99411870 1001 86380 86390 1
412150 99412150 1001 86380 86390 1
412409 99412409 1001 86380 86390 1
413511 99413511 1001 86380 86390 1
412938 99412938 1001 86380 86390 1
413195 99413195 1001 86380 86390 1
412860 99412860 1001 86380 86390 1
413889 99413889 1001 86380 86390 1
413871 99413871 1001 86380 86390 1
413738 99413738 1001 86380 86390 1
414745 99414745 1001 86380 86390 1
414176 99414176 1001 86380 86390 1
414232 99414232 1001 86380 86390 1
414277 99414277 1001 86380 86390 1
415652 99415652 1001 86380 86390 1
416931 99416931 1001 86380 86390 1
416356 99416356 1001 86380 86390 1
415847 99415847 1001 86380 86390 1
417309 99417309 1001 86380 86390 1
418576 99418576 1001 86380 86390 1
418765 99418765 1001 86380 86390 1
418226 99418226 1001 86380 86390 1
418425 99418425 1001 86380 86390 1
417732 99417732 1001 86380 86390 1
419194 99419194 1001 86380 86390 1
419012 99419012 1001 86380 86390 1
420329 99420329 1001 86380 86390 1
420277 99420277 1001 86380 86390 1
419784 99419784 1001 86380 86390 1
419981 99419981 1001 86380 86390 1
419363 99419363 1001 86380 86390 1
420499 99420499 1001 86380 86390 1
420705 99420705 1001 86380 86390 1
420536 99420536 1001 86380 86390 1
421848 99421848 1001 86380 86390 1
421671 99421671 1001 86380 86390 1
421362 99421362 1001 86380 86390 1
420947 99420947 1001 86380 86390 1
422440 99422440 1001 86380 86390 1
422207 99422207 1001 86380 86390 1
422293 99422293 1001 86380 86390 1
422354 99422354 1001 86380 86390 1
423692 99423692 1001 86380 86390 1
423585 99423585 1001 86380 86390 1
423452 99423452 1001 86380 86390 1
423722 99423722 1001 86380 86390 1
423458 99423458 1001 86380 86390 1
423219 99423219 1001 86380 86390 1
422835 99422835 1001 86380 86390 1
425356 99425356 1001 86380 86390 1
424715 99424715 1001 86380 86390 1
424741 99424741 1001 86380 86390 1
424332 99424332 1001 86380 86390 1
426991 99426991 1001 86380 86390 1
426910 99426910 1001 86380 86390 1
426532 99426532 1001 86380 86390 1
426515 99426515 1001 86380 86390 1
427150 99427150 1001 86380 86390 1
427216 99427216 1001 86380 86390 1
428518 99428518 1001 86380 86390 1
428703 99428703 1001 86380 86390 1
428509 99428509 1001 86380 86390 1
428266 99428266 1001 86380 86390 1
427552 99427552 1001 86380 86390 1
427701 99427701 1001 86380 86390 1
428892 99428892 1001 86380 86390 1
430070 99430070 1001 86380 86390 1
429656 99429656 1001 86380 86390 1
429640 99429640 1001 86380 86390 1
429887 99429887 1001 86380 86390 1
429520 99429520 1001 86380 86390 1
429542 99429542 1001 86380 86390 1
431981 99431981 1001 86380 86390 1
431889 99431889 1001 86380 86390 1
432039 99432039 1001 86380 86390 1
431307 99431307 1001 86380 86390 1
431478 99431478 1001 86380 86390 1
431612 99431612 1001 86380 86390 1
430844 99430844 1001 86380 86390 1
431168 99431168 1001 86380 86390 1
433003 99433003 1001 86380 86390 1
432553 99432553 1001 86380 86390 1
433783 99433783 1001 86380 86390 1
435259 99435259 1001 86380 86390 1
435330 99435330 1001 86380 86390 1
434826 99434826 1001 86380 86390 1
434441 99434441 1001 86380 86390 1
436164 99436164 1001 86380 86390 1
435956 99435956 1001 86380 86390 1
436272 99436272 1001 86380 86390 1
300100 99300100 1001 86380 86390 1
300533 99300533 1001 86380 86390 1
300381 99300381 1001 86380 86390 1
300424 99300424 1001 86380 86390 1
300503 99300503 1001 86380 86390 1
300311 99300311 1001 86380 86390 1
300845 99300845 1001 86380 86390 1
300900 99300900 1001 86380 86390 1
301496 99301496 1001 86380 86390 1
301369 99301369 1001 86380 86390 1
301299 99301299 1001 86380 86390 1
300962 99300962 1001 86380 86390 1
301094 99301094 1001 86380 86390 1
300980 99300980 1001 86380 86390 1
301036 99301036 1001 86380 86390 1
300934 99300934 1001 86380 86390 1
302244 99302244 1001 86380 86390 1
302260 99302260 1001 86380 86390 1
302420 99302420 1001 86380 86390 1
303078 99303078 1001 86380 86390 1
303066 99303066 1001 86380 86390 1
303011 99303011 1001 86380 86390 1
302799 99302799 1001 86380 86390 1
302855 99302855 1001 86380 86390 1
302618 99302618 1001 86380 86390 1
303914 99303914 1001 86380 86390 1
303679 99303679 1001 86380 86390 1
304064 99304064 1001 86380 86390 1
304588 99304588 1001 86380 86390 1
304531 99304531 1001 86380 86390 1
304625 99304625 1001 86380 86390 1
304330 99304330 1001 86380 86390 1
304873 99304873 1001 86380 86390 1
305589 99305589 1001 86380 86390 1
305105 99305105 1001 86380 86390 1
305209 99305209 1001 86380 86390 1
500042 99500042 1001 86380 86390 1
500108 99500108 1001 86380 86390 1
500775 99500775 1001 86380 86390 1
500523 99500523 1001 86380 86390 1
500937 99500937 1001 86380 86390 1
500938 99500938 1001 86380 86390 1
501618 99501618 1001 86380 86390 1
501557 99501557 1001 86380 86390 1
501291 99501291 1001 86380 86390 1
501311 99501311 1001 86380 86390 1
501100 99501100 1001 86380 86390 1
501205 99501205 1001 86380 86390 1
501144 99501144 1001 86380 86390 1
501769 99501769 1001 86380 86390 1
501771 99501771 1001 86380 86390 1
501784 99501784 1001 86380 86390 1
501698 99501698 1001 86380 86390 1
502303 99502303 1001 86380 86390 1
502306 99502306 1001 86380 86390 1
502461 99502461 1001 86380 86390 1
502131 99502131 1001 86380 86390 1
502119 99502119 1001 86380 86390 1
502225 99502225 1001 86380 86390 1
502168 99502168 1001 86380 86390 1
502601 99502601 1001 86380 86390 1
503168 99503168 1001 86380 86390 1
502971 99502971 1001 86380 86390 1
502881 99502881 1001 86380 86390 1
503471 99503471 1001 86380 86390 1
503491 99503491 1001 86380 86390 1
503441 99503441 1001 86380 86390 1
504051 99504051 1001 86380 86390 1
503855 99503855 1001 86380 86390 1
503752 99503752 1001 86380 86390 1
503742 99503742 1001 86380 86390 1
503615 99503615 1001 86380 86390 1
503606 99503606 1001 86380 86390 1
504270 99504270 1001 86380 86390 1
504190 99504190 1001 86380 86390 1
504905 99504905 1001 86380 86390 1
504565 99504565 1001 86380 86390 1
504604 99504604 1001 86380 86390 1
504697 99504697 1001 86380 86390 1
504426 99504426 1001 86380 86390 1
504396 99504396 1001 86380 86390 1
505093 99505093 1001 86380 86390 1
505462 99505462 1001 86380 86390 1
505530 99505530 1001 86380 86390 1
505444 99505444 1001 86380 86390 1
505252 99505252 1001 86380 86390 1
506320 99506320 1001 86380 86390 1
506072 99506072 1001 86380 86390 1
506061 99506061 1001 86380 86390 1
506710 99506710 1001 86380 86390 1
507351 99507351 1001 86380 86390 1
507046 99507046 1001 86380 86390 1
506984 99506984 1001 86380 86390 1
506810 99506810 1001 86380 86390 1
507006 99507006 1001 86380 86390 1
507611 99507611 1001 86380 86390 1
507522 99507522 1001 86380 86390 1
507669 99507669 1001 86380 86390 1
507689 99507689 1001 86380 86390 1
508336 99508336 1001 86380 86390 1
508452 99508452 1001 86380 86390 1
508845 99508845 1001 86380 86390 1
508813 99508813 1001 86380 86390 1
508656 99508656 1001 86380 86390 1
509267 99509267 1001 86380 86390 1
509129 99509129 1001 86380 86390 1
509869 99509869 1001 86380 86390 1
509854 99509854 1001 86380 86390 1
509856 99509856 1001 86380 86390 1
509819 99509819 1001 86380 86390 1
509656 99509656 1001 86380 86390 1
509594 99509594 1001 86380 86390 1
509347 99509347 1001 86380 86390 1
509975 99509975 1001 86380 86390 1
509978 99509978 1001 86380 86390 1
510339 99510339 1001 86380 86390 1
510408 99510408 1001 86380 86390 1
510504 99510504 1001 86380 86390 1
510118 99510118 1001 86380 86390 1
510212 99510212 1001 86380 86390 1
510919 99510919 1001 86380 86390 1
510779 99510779 1001 86380 86390 1
510909 99510909 1001 86380 86390 1
511374 99511374 1001 86380 86390 1
510953 99510953 1001 86380 86390 1
512276 99512276 1001 86380 86390 1
512343 99512343 1001 86380 86390 1
512108 99512108 1001 86380 86390 1
511972 99511972 1001 86380 86390 1
512012 99512012 1001 86380 86390 1
512056 99512056 1001 86380 86390 1
511949 99511949 1001 86380 86390 1
513092 99513092 1001 86380 86390 1
512912 99512912 1001 86380 86390 1
512624 99512624 1001 86380 86390 1
513280 99513280 1001 86380 86390 1
513220 99513220 1001 86380 86390 1
513915 99513915 1001 86380 86390 1
513879 99513879 1001 86380 86390 1
513478 99513478 1001 86380 86390 1
513533 99513533 1001 86380 86390 1
514129 99514129 1001 86380 86390 1
514819 99514819 1001 86380 86390 1
514689 99514689 1001 86380 86390 1
514471 99514471 1001 86380 86390 1
514562 99514562 1001 86380 86390 1
514446 99514446 1001 86380 86390 1
514459 99514459 1001 86380 86390 1
514241 99514241 1001 86380 86390 1
514982 99514982 1001 86380 86390 1
515350 99515350 1001 86380 86390 1
515287 99515287 1001 86380 86390 1
515101 99515101 1001 86380 86390 1
515180 99515180 1001 86380 86390 1
515090 99515090 1001 86380 86390 1
515106 99515106 1001 86380 86390 1
515145 99515145 1001 86380 86390 1
515839 99515839 1001 86380 86390 1
515852 99515852 1001 86380 86390 1
515776 99515776 1001 86380 86390 1
516508 99516508 1001 86380 86390 1
516476 99516476 1001 86380 86390 1
516437 99516437 1001 86380 86390 1
516315 99516315 1001 86380 86390 1
516155 99516155 1001 86380 86390 1
515953 99515953 1001 86380 86390 1
516007 99516007 1001 86380 86390 1
516827 99516827 1001 86380 86390 1
516802 99516802 1001 86380 86390 1
517515 99517515 1001 86380 86390 1
517425 99517425 1001 86380 86390 1
517738 99517738 1001 86380 86390 1
518331 99518331 1001 86380 86390 1
518961 99518961 1001 86380 86390 1
518635 99518635 1001 86380 86390 1
518715 99518715 1001 86380 86390 1
518566 99518566 1001 86380 86390 1
518463 99518463 1001 86380 86390 1
518573 99518573 1001 86380 86390 1
519022 99519022 1001 86380 86390 1
519748 99519748 1001 86380 86390 1
519587 99519587 1001 86380 86390 1
519484 99519484 1001 86380 86390 1
519928 99519928 1001 86380 86390 1
520487 99520487 1001 86380 86390 1
520540 99520540 1001 86380 86390 1
520344 99520344 1001 86380 86390 1
520280 99520280 1001 86380 86390 1
520333 99520333 1001 86380 86390 1
520348 99520348 1001 86380 86390 1
520366 99520366 1001 86380 86390 1
520178 99520178 1001 86380 86390 1
520181 99520181 1001 86380 86390 1
520117 99520117 1001 86380 86390 1
520043 99520043 1001 86380 86390 1
521331 99521331 1001 86380 86390 1
521190 99521190 1001 86380 86390 1
520896 99520896 1001 86380 86390 1
521570 99521570 1001 86380 86390 1
521623 99521623 1001 86380 86390 1
521576 99521576 1001 86380 86390 1
521630 99521630 1001 86380 86390 1
522119 99522119 1001 86380 86390 1
521700 99521700 1001 86380 86390 1
523104 99523104 1001 86380 86390 1
522852 99522852 1001 86380 86390 1
522842 99522842 1001 86380 86390 1
522860 99522860 1001 86380 86390 1
522529 99522529 1001 86380 86390 1
523884 99523884 1001 86380 86390 1
523758 99523758 1001 86380 86390 1
523775 99523775 1001 86380 86390 1
523675 99523675 1001 86380 86390 1
523643 99523643 1001 86380 86390 1
523633 99523633 1001 86380 86390 1
523466 99523466 1001 86380 86390 1
523402 99523402 1001 86380 86390 1
523988 99523988 1001 86380 86390 1
524135 99524135 1001 86380 86390 1
524663 99524663 1001 86380 86390 1
524651 99524651 1001 86380 86390 1
524360 99524360 1001 86380 86390 1
524454 99524454 1001 86380 86390 1
524468 99524468 1001 86380 86390 1
524924 99524924 1001 86380 86390 1
524861 99524861 1001 86380 86390 1
524826 99524826 1001 86380 86390 1
525581 99525581 1001 86380 86390 1
525368 99525368 1001 86380 86390 1
525188 99525188 1001 86380 86390 1
525095 99525095 1001 86380 86390 1
525121 99525121 1001 86380 86390 1
525184 99525184 1001 86380 86390 1
526288 99526288 1001 86380 86390 1
526418 99526418 1001 86380 86390 1
526051 99526051 1001 86380 86390 1
525896 99525896 1001 86380 86390 1
526488 99526488 1001 86380 86390 1
527172 99527172 1001 86380 86390 1
527072 99527072 1001 86380 86390 1
527164 99527164 1001 86380 86390 1
527195 99527195 1001 86380 86390 1
526746 99526746 1001 86380 86390 1
526632 99526632 1001 86380 86390 1
526804 99526804 1001 86380 86390 1
527376 99527376 1001 86380 86390 1
527353 99527353 1001 86380 86390 1
527393 99527393 1001 86380 86390 1
528058 99528058 1001 86380 86390 1
527891 99527891 1001 86380 86390 1
527520 99527520 1001 86380 86390 1
527598 99527598 1001 86380 86390 1
527595 99527595 1001 86380 86390 1
528150 99528150 1001 86380 86390 1
528229 99528229 1001 86380 86390 1
528174 99528174 1001 86380 86390 1
528187 99528187 1001 86380 86390 1
528283 99528283 1001 86380 86390 1
528298 99528298 1001 86380 86390 1
529016 99529016 1001 86380 86390 1
529102 99529102 1001 86380 86390 1
529327 99529327 1001 86380 86390 1
529844 99529844 1001 86380 86390 1
530400 99530400 1001 86380 86390 1
530355 99530355 1001 86380 86390 1
530450 99530450 1001 86380 86390 1
530207 99530207 1001 86380 86390 1
529948 99529948 1001 86380 86390 1
530743 99530743 1001 86380 86390 1
531353 99531353 1001 86380 86390 1
531282 99531282 1001 86380 86390 1
531308 99531308 1001 86380 86390 1
531373 99531373 1001 86380 86390 1
531314 99531314 1001 86380 86390 1
531374 99531374 1001 86380 86390 1
531045 99531045 1001 86380 86390 1
531052 99531052 1001 86380 86390 1
530761 99530761 1001 86380 86390 1
531489 99531489 1001 86380 86390 1
531385 99531385 1001 86380 86390 1
532124 99532124 1001 86380 86390 1
532317 99532317 1001 86380 86390 1
533032 99533032 1001 86380 86390 1
532987 99532987 1001 86380 86390 1
532873 99532873 1001 86380 86390 1
532706 99532706 1001 86380 86390 1
532527 99532527 1001 86380 86390 1
532538 99532538 1001 86380 86390 1
533121 99533121 1001 86380 86390 1
533173 99533173 1001 86380 86390 1
532619 99532619 1001 86380 86390 1
533203 99533203 1001 86380 86390 1
533763 99533763 1001 86380 86390 1
533664 99533664 1001 86380 86390 1
533589 99533589 1001 86380 86390 1
533567 99533567 1001 86380 86390 1
534483 99534483 1001 86380 86390 1
534486 99534486 1001 86380 86390 1
534514 99534514 1001 86380 86390 1
534330 99534330 1001 86380 86390 1
534263 99534263 1001 86380 86390 1
534881 99534881 1001 86380 86390 1
534871 99534871 1001 86380 86390 1
534729 99534729 1001 86380 86390 1
535336 99535336 1001 86380 86390 1
534978 99534978 1001 86380 86390 1
534953 99534953 1001 86380 86390 1
535590 99535590 1001 86380 86390 1
536184 99536184 1001 86380 86390 1
535955 99535955 1001 86380 86390 1
535875 99535875 1001 86380 86390 1
536352 99536352 1001 86380 86390 1
537124 99537124 1001 86380 86390 1
537126 99537126 1001 86380 86390 1
537034 99537034 1001 86380 86390 1
537029 99537029 1001 86380 86390 1
537043 99537043 1001 86380 86390 1
537158 99537158 1001 86380 86390 1
537258 99537258 1001 86380 86390 1
537757 99537757 1001 86380 86390 1
537629 99537629 1001 86380 86390 1
537622 99537622 1001 86380 86390 1
537460 99537460 1001 86380 86390 1
538066 99538066 1001 86380 86390 1
538548 99538548 1001 86380 86390 1
538575 99538575 1001 86380 86390 1
538383 99538383 1001 86380 86390 1
539568 99539568 1001 86380 86390 1
539435 99539435 1001 86380 86390 1
539368 99539368 1001 86380 86390 1
539821 99539821 1001 86380 86390 1
539695 99539695 1001 86380 86390 1
539710 99539710 1001 86380 86390 1
539750 99539750 1001 86380 86390 1
540406 99540406 1001 86380 86390 1
540409 99540409 1001 86380 86390 1
540324 99540324 1001 86380 86390 1
540055 99540055 1001 86380 86390 1
540124 99540124 1001 86380 86390 1
540143 99540143 1001 86380 86390 1
540545 99540545 1001 86380 86390 1
540475 99540475 1001 86380 86390 1
541207 99541207 1001 86380 86390 1
541123 99541123 1001 86380 86390 1
540681 99540681 1001 86380 86390 1
541472 99541472 1001 86380 86390 1
541357 99541357 1001 86380 86390 1
541386 99541386 1001 86380 86390 1
541309 99541309 1001 86380 86390 1
541353 99541353 1001 86380 86390 1
541605 99541605 1001 86380 86390 1
541555 99541555 1001 86380 86390 1
542260 99542260 1001 86380 86390 1
542299 99542299 1001 86380 86390 1
542174 99542174 1001 86380 86390 1
542253 99542253 1001 86380 86390 1
542242 99542242 1001 86380 86390 1
542829 99542829 1001 86380 86390 1
542830 99542830 1001 86380 86390 1
542915 99542915 1001 86380 86390 1
542928 99542928 1001 86380 86390 1
543089 99543089 1001 86380 86390 1
543694 99543694 1001 86380 86390 1
543603 99543603 1001 86380 86390 1
543429 99543429 1001 86380 86390 1
543522 99543522 1001 86380 86390 1
543513 99543513 1001 86380 86390 1
543907 99543907 1001 86380 86390 1
544521 99544521 1001 86380 86390 1
544369 99544369 1001 86380 86390 1
544044 99544044 1001 86380 86390 1
544163 99544163 1001 86380 86390 1
544022 99544022 1001 86380 86390 1
544035 99544035 1001 86380 86390 1
544716 99544716 1001 86380 86390 1
400586 99400586 1001 86380 86390 1
400602 99400602 1001 86380 86390 1
401002 99401002 1001 86380 86390 1
401072 99401072 1001 86380 86390 1
401354 99401354 1001 86380 86390 1
401466 99401466 1001 86380 86390 1
401906 99401906 1001 86380 86390 1
402452 99402452 1001 86380 86390 1
402436 99402436 1001 86380 86390 1
402504 99402504 1001 86380 86390 1
402984 99402984 1001 86380 86390 1
403015 99403015 1001 86380 86390 1
403215 99403215 1001 86380 86390 1
403725 99403725 1001 86380 86390 1
403793 99403793 1001 86380 86390 1
404015 99404015 1001 86380 86390 1
404334 99404334 1001 86380 86390 1
404696 99404696 1001 86380 86390 1
404776 99404776 1001 86380 86390 1
405099 99405099 1001 86380 86390 1
405049 99405049 1001 86380 86390 1
405294 99405294 1001 86380 86390 1
405600 99405600 1001 86380 86390 1
405887 99405887 1001 86380 86390 1
406154 99406154 1001 86380 86390 1
406328 99406328 1001 86380 86390 1
406582 99406582 1001 86380 86390 1
406878 99406878 1001 86380 86390 1
407486 99407486 1001 86380 86390 1
407882 99407882 1001 86380 86390 1
407771 99407771 1001 86380 86390 1
408368 99408368 1001 86380 86390 1
408332 99408332 1001 86380 86390 1
408564 99408564 1001 86380 86390 1
408788 99408788 1001 86380 86390 1
409043 99409043 1001 86380 86390 1
409658 99409658 1001 86380 86390 1
410141 99410141 1001 86380 86390 1
410491 99410491 1001 86380 86390 1
410671 99410671 1001 86380 86390 1
410647 99410647 1001 86380 86390 1
410811 99410811 1001 86380 86390 1
411074 99411074 1001 86380 86390 1
411129 99411129 1001 86380 86390 1
411773 99411773 1001 86380 86390 1
411910 99411910 1001 86380 86390 1
411861 99411861 1001 86380 86390 1
411883 99411883 1001 86380 86390 1
412220 99412220 1001 86380 86390 1
412263 99412263 1001 86380 86390 1
413519 99413519 1001 86380 86390 1
413087 99413087 1001 86380 86390 1
413094 99413094 1001 86380 86390 1
412857 99412857 1001 86380 86390 1
413730 99413730 1001 86380 86390 1
413973 99413973 1001 86380 86390 1
415084 99415084 1001 86380 86390 1
415068 99415068 1001 86380 86390 1
415106 99415106 1001 86380 86390 1
414818 99414818 1001 86380 86390 1
414864 99414864 1001 86380 86390 1
414570 99414570 1001 86380 86390 1
414728 99414728 1001 86380 86390 1
414376 99414376 1001 86380 86390 1
414201 99414201 1001 86380 86390 1
415574 99415574 1001 86380 86390 1
415470 99415470 1001 86380 86390 1
416885 99416885 1001 86380 86390 1
416776 99416776 1001 86380 86390 1
416401 99416401 1001 86380 86390 1
416225 99416225 1001 86380 86390 1
416306 99416306 1001 86380 86390 1
416338 99416338 1001 86380 86390 1
416228 99416228 1001 86380 86390 1
415839 99415839 1001 86380 86390 1
415940 99415940 1001 86380 86390 1
417582 99417582 1001 86380 86390 1
417503 99417503 1001 86380 86390 1
418559 99418559 1001 86380 86390 1
418638 99418638 1001 86380 86390 1
418389 99418389 1001 86380 86390 1
418082 99418082 1001 86380 86390 1
418124 99418124 1001 86380 86390 1
418953 99418953 1001 86380 86390 1
418954 99418954 1001 86380 86390 1
418957 99418957 1001 86380 86390 1
418916 99418916 1001 86380 86390 1
418920 99418920 1001 86380 86390 1
418897 99418897 1001 86380 86390 1
420067 99420067 1001 86380 86390 1
419869 99419869 1001 86380 86390 1
420054 99420054 1001 86380 86390 1
419479 99419479 1001 86380 86390 1
420816 99420816 1001 86380 86390 1
421824 99421824 1001 86380 86390 1
422104 99422104 1001 86380 86390 1
422108 99422108 1001 86380 86390 1
421013 99421013 1001 86380 86390 1
421080 99421080 1001 86380 86390 1
420901 99420901 1001 86380 86390 1
422154 99422154 1001 86380 86390 1
423001 99423001 1001 86380 86390 1
423246 99423246 1001 86380 86390 1
422669 99422669 1001 86380 86390 1
423876 99423876 1001 86380 86390 1
423898 99423898 1001 86380 86390 1
425172 99425172 1001 86380 86390 1
425086 99425086 1001 86380 86390 1
425326 99425326 1001 86380 86390 1
425345 99425345 1001 86380 86390 1
425374 99425374 1001 86380 86390 1
424800 99424800 1001 86380 86390 1
424945 99424945 1001 86380 86390 1
424847 99424847 1001 86380 86390 1
424528 99424528 1001 86380 86390 1
425708 99425708 1001 86380 86390 1
426894 99426894 1001 86380 86390 1
426769 99426769 1001 86380 86390 1
427465 99427465 1001 86380 86390 1
427130 99427130 1001 86380 86390 1
427523 99427523 1001 86380 86390 1
428426 99428426 1001 86380 86390 1
428124 99428124 1001 86380 86390 1
428132 99428132 1001 86380 86390 1
427824 99427824 1001 86380 86390 1
427572 99427572 1001 86380 86390 1
430222 99430222 1001 86380 86390 1
430130 99430130 1001 86380 86390 1
429804 99429804 1001 86380 86390 1
429723 99429723 1001 86380 86390 1
429847 99429847 1001 86380 86390 1
429628 99429628 1001 86380 86390 1
429356 99429356 1001 86380 86390 1
430408 99430408 1001 86380 86390 1
430653 99430653 1001 86380 86390 1
431700 99431700 1001 86380 86390 1
431687 99431687 1001 86380 86390 1
431669 99431669 1001 86380 86390 1
430829 99430829 1001 86380 86390 1
432323 99432323 1001 86380 86390 1
432181 99432181 1001 86380 86390 1
433486 99433486 1001 86380 86390 1
433418 99433418 1001 86380 86390 1
433645 99433645 1001 86380 86390 1
433193 99433193 1001 86380 86390 1
433236 99433236 1001 86380 86390 1
432564 99432564 1001 86380 86390 1
434104 99434104 1001 86380 86390 1
435202 99435202 1001 86380 86390 1
434615 99434615 1001 86380 86390 1
435622 99435622 1001 86380 86390 1
435551 99435551 1001 86380 86390 1
436893 99436893 1001 86380 86390 1
436988 99436988 1001 86380 86390 1
437125 99437125 1001 86380 86390 1
436847 99436847 1001 86380 86390 1
436548 99436548 1001 86380 86390 1
436522 99436522 1001 86380 86390 1
436010 99436010 1001 86380 86390 1
436148 99436148 1001 86380 86390 1
300082 99300082 1001 86380 86390 1
300073 99300073 1001 86380 86390 1
437286 99437286 1001 86380 86390 1
300602 99300602 1001 86380 86390 1
300326 99300326 1001 86380 86390 1
300191 99300191 1001 86380 86390 1
300751 99300751 1001 86380 86390 1
300909 99300909 1001 86380 86390 1
300524 99300524 1001 86380 86390 1
300736 99300736 1001 86380 86390 1
300801 99300801 1001 86380 86390 1
300867 99300867 1001 86380 86390 1
301382 99301382 1001 86380 86390 1
301474 99301474 1001 86380 86390 1
301232 99301232 1001 86380 86390 1
301290 99301290 1001 86380 86390 1
301205 99301205 1001 86380 86390 1
301138 99301138 1001 86380 86390 1
301074 99301074 1001 86380 86390 1
301701 99301701 1001 86380 86390 1
301756 99301756 1001 86380 86390 1
302341 99302341 1001 86380 86390 1
302078 99302078 1001 86380 86390 1
302144 99302144 1001 86380 86390 1
301868 99301868 1001 86380 86390 1
301951 99301951 1001 86380 86390 1
301771 99301771 1001 86380 86390 1
302415 99302415 1001 86380 86390 1
303191 99303191 1001 86380 86390 1
303009 99303009 1001 86380 86390 1
302883 99302883 1001 86380 86390 1
303000 99303000 1001 86380 86390 1
303308 99303308 1001 86380 86390 1
303950 99303950 1001 86380 86390 1
303725 99303725 1001 86380 86390 1
303639 99303639 1001 86380 86390 1
304146 99304146 1001 86380 86390 1
304719 99304719 1001 86380 86390 1
304661 99304661 1001 86380 86390 1
304272 99304272 1001 86380 86390 1
304418 99304418 1001 86380 86390 1
305498 99305498 1001 86380 86390 1
305468 99305468 1001 86380 86390 1
305469 99305469 1001 86380 86390 1
305314 99305314 1001 86380 86390 1
305465 99305465 1001 86380 86390 1
305225 99305225 1001 86380 86390 1
305102 99305102 1001 86380 86390 1
500013 99500013 1001 86380 86390 1
500504 99500504 1001 86380 86390 1
500236 99500236 1001 86380 86390 1
500381 99500381 1001 86380 86390 1
500895 99500895 1001 86380 86390 1
500975 99500975 1001 86380 86390 1
501482 99501482 1001 86380 86390 1
501395 99501395 1001 86380 86390 1
501299 99501299 1001 86380 86390 1
501119 99501119 1001 86380 86390 1
501743 99501743 1001 86380 86390 1
501811 99501811 1001 86380 86390 1
501817 99501817 1001 86380 86390 1
502349 99502349 1001 86380 86390 1
502161 99502161 1001 86380 86390 1
502192 99502192 1001 86380 86390 1
502155 99502155 1001 86380 86390 1
502478 99502478 1001 86380 86390 1
503143 99503143 1001 86380 86390 1
502956 99502956 1001 86380 86390 1
502912 99502912 1001 86380 86390 1
502714 99502714 1001 86380 86390 1
503495 99503495 1001 86380 86390 1
504064 99504064 1001 86380 86390 1
503704 99503704 1001 86380 86390 1
503640 99503640 1001 86380 86390 1
503577 99503577 1001 86380 86390 1
503657 99503657 1001 86380 86390 1
503594 99503594 1001 86380 86390 1
504272 99504272 1001 86380 86390 1
504222 99504222 1001 86380 86390 1
504820 99504820 1001 86380 86390 1
504750 99504750 1001 86380 86390 1
504717 99504717 1001 86380 86390 1
504556 99504556 1001 86380 86390 1
504456 99504456 1001 86380 86390 1
505042 99505042 1001 86380 86390 1
505607 99505607 1001 86380 86390 1
505362 99505362 1001 86380 86390 1
505237 99505237 1001 86380 86390 1
505251 99505251 1001 86380 86390 1
505161 99505161 1001 86380 86390 1
505943 99505943 1001 86380 86390 1
506497 99506497 1001 86380 86390 1
506587 99506587 1001 86380 86390 1
506347 99506347 1001 86380 86390 1
505976 99505976 1001 86380 86390 1
506133 99506133 1001 86380 86390 1
506778 99506778 1001 86380 86390 1
507043 99507043 1001 86380 86390 1
507595 99507595 1001 86380 86390 1
507610 99507610 1001 86380 86390 1
508122 99508122 1001 86380 86390 1
508151 99508151 1001 86380 86390 1
507906 99507906 1001 86380 86390 1
507650 99507650 1001 86380 86390 1
508268 99508268 1001 86380 86390 1
508424 99508424 1001 86380 86390 1
508933 99508933 1001 86380 86390 1
509042 99509042 1001 86380 86390 1
509026 99509026 1001 86380 86390 1
509020 99509020 1001 86380 86390 1
508779 99508779 1001 86380 86390 1
508706 99508706 1001 86380 86390 1
509578 99509578 1001 86380 86390 1
509618 99509618 1001 86380 86390 1
509670 99509670 1001 86380 86390 1
510723 99510723 1001 86380 86390 1
510702 99510702 1001 86380 86390 1
510451 99510451 1001 86380 86390 1
510248 99510248 1001 86380 86390 1
510262 99510262 1001 86380 86390 1
510191 99510191 1001 86380 86390 1
510218 99510218 1001 86380 86390 1
510115 99510115 1001 86380 86390 1
510168 99510168 1001 86380 86390 1
510756 99510756 1001 86380 86390 1
510771 99510771 1001 86380 86390 1
511385 99511385 1001 86380 86390 1
511362 99511362 1001 86380 86390 1
511512 99511512 1001 86380 86390 1
511546 99511546 1001 86380 86390 1
511161 99511161 1001 86380 86390 1
510997 99510997 1001 86380 86390 1
511595 99511595 1001 86380 86390 1
511573 99511573 1001 86380 86390 1
512282 99512282 1001 86380 86390 1
512301 99512301 1001 86380 86390 1
511999 99511999 1001 86380 86390 1
512017 99512017 1001 86380 86390 1
512412 99512412 1001 86380 86390 1
513082 99513082 1001 86380 86390 1
512612 99512612 1001 86380 86390 1
512690 99512690 1001 86380 86390 1
512591 99512591 1001 86380 86390 1
513374 99513374 1001 86380 86390 1
513342 99513342 1001 86380 86390 1
513368 99513368 1001 86380 86390 1
513954 99513954 1001 86380 86390 1
513479 99513479 1001 86380 86390 1
514110 99514110 1001 86380 86390 1
514218 99514218 1001 86380 86390 1
514679 99514679 1001 86380 86390 1
514831 99514831 1001 86380 86390 1
514723 99514723 1001 86380 86390 1
514817 99514817 1001 86380 86390 1
514532 99514532 1001 86380 86390 1
514284 99514284 1001 86380 86390 1
515310 99515310 1001 86380 86390 1
515418 99515418 1001 86380 86390 1
515406 99515406 1001 86380 86390 1
515320 99515320 1001 86380 86390 1
515386 99515386 1001 86380 86390 1
515696 99515696 1001 86380 86390 1
515697 99515697 1001 86380 86390 1
515717 99515717 1001 86380 86390 1
516359 99516359 1001 86380 86390 1
516456 99516456 1001 86380 86390 1
516457 99516457 1001 86380 86390 1
516181 99516181 1001 86380 86390 1
516130 99516130 1001 86380 86390 1
516051 99516051 1001 86380 86390 1
516535 99516535 1001 86380 86390 1
516554 99516554 1001 86380 86390 1
517113 99517113 1001 86380 86390 1
516760 99516760 1001 86380 86390 1
516915 99516915 1001 86380 86390 1
516738 99516738 1001 86380 86390 1
517390 99517390 1001 86380 86390 1
518036 99518036 1001 86380 86390 1
518025 99518025 1001 86380 86390 1
518115 99518115 1001 86380 86390 1
518041 99518041 1001 86380 86390 1
517933 99517933 1001 86380 86390 1
517909 99517909 1001 86380 86390 1
517780 99517780 1001 86380 86390 1
517659 99517659 1001 86380 86390 1
517551 99517551 1001 86380 86390 1
518349 99518349 1001 86380 86390 1
518816 99518816 1001 86380 86390 1
518829 99518829 1001 86380 86390 1
518684 99518684 1001 86380 86390 1
518497 99518497 1001 86380 86390 1
519187 99519187 1001 86380 86390 1
519087 99519087 1001 86380 86390 1
519799 99519799 1001 86380 86390 1
519683 99519683 1001 86380 86390 1
519404 99519404 1001 86380 86390 1
519607 99519607 1001 86380 86390 1
519301 99519301 1001 86380 86390 1
519968 99519968 1001 86380 86390 1
520639 99520639 1001 86380 86390 1
520591 99520591 1001 86380 86390 1
520310 99520310 1001 86380 86390 1
520290 99520290 1001 86380 86390 1
520116 99520116 1001 86380 86390 1
520710 99520710 1001 86380 86390 1
521273 99521273 1001 86380 86390 1
521390 99521390 1001 86380 86390 1
521407 99521407 1001 86380 86390 1
521292 99521292 1001 86380 86390 1
521082 99521082 1001 86380 86390 1
521059 99521059 1001 86380 86390 1
520861 99520861 1001 86380 86390 1
520955 99520955 1001 86380 86390 1
521529 99521529 1001 86380 86390 1
521629 99521629 1001 86380 86390 1
522130 99522130 1001 86380 86390 1
521907 99521907 1001 86380 86390 1
522001 99522001 1001 86380 86390 1
521866 99521866 1001 86380 86390 1
521759 99521759 1001 86380 86390 1
522357 99522357 1001 86380 86390 1
522423 99522423 1001 86380 86390 1
522477 99522477 1001 86380 86390 1
522453 99522453 1001 86380 86390 1
523056 99523056 1001 86380 86390 1
522901 99522901 1001 86380 86390 1
522863 99522863 1001 86380 86390 1
523753 99523753 1001 86380 86390 1
523766 99523766 1001 86380 86390 1
523767 99523767 1001 86380 86390 1
523919 99523919 1001 86380 86390 1
523560 99523560 1001 86380 86390 1
523587 99523587 1001 86380 86390 1
523602 99523602 1001 86380 86390 1
523592 99523592 1001 86380 86390 1
523646 99523646 1001 86380 86390 1
523480 99523480 1001 86380 86390 1
523384 99523384 1001 86380 86390 1
524577 99524577 1001 86380 86390 1
524462 99524462 1001 86380 86390 1
524364 99524364 1001 86380 86390 1
524292 99524292 1001 86380 86390 1
524209 99524209 1001 86380 86390 1
524355 99524355 1001 86380 86390 1
525415 99525415 1001 86380 86390 1
525214 99525214 1001 86380 86390 1
525107 99525107 1001 86380 86390 1
525122 99525122 1001 86380 86390 1
525713 99525713 1001 86380 86390 1
525766 99525766 1001 86380 86390 1
526395 99526395 1001 86380 86390 1
526212 99526212 1001 86380 86390 1
525824 99525824 1001 86380 86390 1
526472 99526472 1001 86380 86390 1
526507 99526507 1001 86380 86390 1
527205 99527205 1001 86380 86390 1
527236 99527236 1001 86380 86390 1
527023 99527023 1001 86380 86390 1
526813 99526813 1001 86380 86390 1
526662 99526662 1001 86380 86390 1
527273 99527273 1001 86380 86390 1
527382 99527382 1001 86380 86390 1
528052 99528052 1001 86380 86390 1
528008 99528008 1001 86380 86390 1
527818 99527818 1001 86380 86390 1
527503 99527503 1001 86380 86390 1
528271 99528271 1001 86380 86390 1
528149 99528149 1001 86380 86390 1
528727 99528727 1001 86380 86390 1
528703 99528703 1001 86380 86390 1
528684 99528684 1001 86380 86390 1
528437 99528437 1001 86380 86390 1
528472 99528472 1001 86380 86390 1
528291 99528291 1001 86380 86390 1
529033 99529033 1001 86380 86390 1
529653 99529653 1001 86380 86390 1
529551 99529551 1001 86380 86390 1
529645 99529645 1001 86380 86390 1
529452 99529452 1001 86380 86390 1
529313 99529313 1001 86380 86390 1
529302 99529302 1001 86380 86390 1
529175 99529175 1001 86380 86390 1
529137 99529137 1001 86380 86390 1
529131 99529131 1001 86380 86390 1
529918 99529918 1001 86380 86390 1
529931 99529931 1001 86380 86390 1
529778 99529778 1001 86380 86390 1
530426 99530426 1001 86380 86390 1
530390 99530390 1001 86380 86390 1
530287 99530287 1001 86380 86390 1
529940 99529940 1001 86380 86390 1
530604 99530604 1001 86380 86390 1
531151 99531151 1001 86380 86390 1
530944 99530944 1001 86380 86390 1
531571 99531571 1001 86380 86390 1
531579 99531579 1001 86380 86390 1
531411 99531411 1001 86380 86390 1
531479 99531479 1001 86380 86390 1
532055 99532055 1001 86380 86390 1
532061 99532061 1001 86380 86390 1
531992 99531992 1001 86380 86390 1
531769 99531769 1001 86380 86390 1
531634 99531634 1001 86380 86390 1
531661 99531661 1001 86380 86390 1
531674 99531674 1001 86380 86390 1
531585 99531585 1001 86380 86390 1
532829 99532829 1001 86380 86390 1
533125 99533125 1001 86380 86390 1
533704 99533704 1001 86380 86390 1
533797 99533797 1001 86380 86390 1
533802 99533802 1001 86380 86390 1
533626 99533626 1001 86380 86390 1
533632 99533632 1001 86380 86390 1
533268 99533268 1001 86380 86390 1
533887 99533887 1001 86380 86390 1
534017 99534017 1001 86380 86390 1
534484 99534484 1001 86380 86390 1
534380 99534380 1001 86380 86390 1
534170 99534170 1001 86380 86390 1
534158 99534158 1001 86380 86390 1
534210 99534210 1001 86380 86390 1
534108 99534108 1001 86380 86390 1
534109 99534109 1001 86380 86390 1
534175 99534175 1001 86380 86390 1
534111 99534111 1001 86380 86390 1
534176 99534176 1001 86380 86390 1
534823 99534823 1001 86380 86390 1
535426 99535426 1001 86380 86390 1
535427 99535427 1001 86380 86390 1
535416 99535416 1001 86380 86390 1
535240 99535240 1001 86380 86390 1
535241 99535241 1001 86380 86390 1
535112 99535112 1001 86380 86390 1
535105 99535105 1001 86380 86390 1
535118 99535118 1001 86380 86390 1
535198 99535198 1001 86380 86390 1
535004 99535004 1001 86380 86390 1
536098 99536098 1001 86380 86390 1
535793 99535793 1001 86380 86390 1
535723 99535723 1001 86380 86390 1
536388 99536388 1001 86380 86390 1
537101 99537101 1001 86380 86390 1
537007 99537007 1001 86380 86390 1
536664 99536664 1001 86380 86390 1
537230 99537230 1001 86380 86390 1
537718 99537718 1001 86380 86390 1
537736 99537736 1001 86380 86390 1
537513 99537513 1001 86380 86390 1
537573 99537573 1001 86380 86390 1
538138 99538138 1001 86380 86390 1
538613 99538613 1001 86380 86390 1
538628 99538628 1001 86380 86390 1
538763 99538763 1001 86380 86390 1
538549 99538549 1001 86380 86390 1
538474 99538474 1001 86380 86390 1
538233 99538233 1001 86380 86390 1
538328 99538328 1001 86380 86390 1
538225 99538225 1001 86380 86390 1
538212 99538212 1001 86380 86390 1
539306 99539306 1001 86380 86390 1
539398 99539398 1001 86380 86390 1
539387 99539387 1001 86380 86390 1
539201 99539201 1001 86380 86390 1
539080 99539080 1001 86380 86390 1
539070 99539070 1001 86380 86390 1
539733 99539733 1001 86380 86390 1
539776 99539776 1001 86380 86390 1
540289 99540289 1001 86380 86390 1
540166 99540166 1001 86380 86390 1
539906 99539906 1001 86380 86390 1
539973 99539973 1001 86380 86390 1
540527 99540527 1001 86380 86390 1
541265 99541265 1001 86380 86390 1
541056 99541056 1001 86380 86390 1
541069 99541069 1001 86380 86390 1
541371 99541371 1001 86380 86390 1
541441 99541441 1001 86380 86390 1
541918 99541918 1001 86380 86390 1
541746 99541746 1001 86380 86390 1
541692 99541692 1001 86380 86390 1
541630 99541630 1001 86380 86390 1
541689 99541689 1001 86380 86390 1
541600 99541600 1001 86380 86390 1
542316 99542316 1001 86380 86390 1
542750 99542750 1001 86380 86390 1
542442 99542442 1001 86380 86390 1
542522 99542522 1001 86380 86390 1
542329 99542329 1001 86380 86390 1
543059 99543059 1001 86380 86390 1
542946 99542946 1001 86380 86390 1
543091 99543091 1001 86380 86390 1
543069 99543069 1001 86380 86390 1
543586 99543586 1001 86380 86390 1
543158 99543158 1001 86380 86390 1
543342 99543342 1001 86380 86390 1
543954 99543954 1001 86380 86390 1
543892 99543892 1001 86380 86390 1
543830 99543830 1001 86380 86390 1
544344 99544344 1001 86380 86390 1
543987 99543987 1001 86380 86390 1
544648 99544648 1001 86380 86390 1
544730 99544730 1001 86380 86390 1
544640 99544640 1001 86380 86390 1
433216 527 1001 21540 22257 1
514219 519 1002 44801 45610 1
400064 99400064 1001 86380 86390 1
400102 99400102 1001 86380 86390 1
400376 99400376 1001 86380 86390 1
400396 99400396 1001 86380 86390 1
400429 99400429 1001 86380 86390 1
401033 99401033 1001 86380 86390 1
402114 99402114 1001 86380 86390 1
402232 99402232 1001 86380 86390 1
402376 99402376 1001 86380 86390 1
402440 99402440 1001 86380 86390 1
402655 99402655 1001 86380 86390 1
402641 99402641 1001 86380 86390 1
402944 99402944 1001 86380 86390 1
404533 99404533 1001 86380 86390 1
404710 99404710 1001 86380 86390 1
404931 99404931 1001 86380 86390 1
405109 99405109 1001 86380 86390 1
405572 99405572 1001 86380 86390 1
405593 99405593 1001 86380 86390 1
405669 99405669 1001 86380 86390 1
405776 99405776 1001 86380 86390 1
406181 99406181 1001 86380 86390 1
406313 99406313 1001 86380 86390 1
406670 99406670 1001 86380 86390 1
407643 99407643 1001 86380 86390 1
407783 99407783 1001 86380 86390 1
408086 99408086 1001 86380 86390 1
408010 99408010 1001 86380 86390 1
408102 99408102 1001 86380 86390 1
408258 99408258 1001 86380 86390 1
409261 99409261 1001 86380 86390 1
409353 99409353 1001 86380 86390 1
409368 99409368 1001 86380 86390 1
409546 99409546 1001 86380 86390 1
409829 99409829 1001 86380 86390 1
410741 99410741 1001 86380 86390 1
411224 99411224 1001 86380 86390 1
411436 99411436 1001 86380 86390 1
411897 99411897 1001 86380 86390 1
412269 99412269 1001 86380 86390 1
413456 99413456 1001 86380 86390 1
412914 99412914 1001 86380 86390 1
413225 99413225 1001 86380 86390 1
412719 99412719 1001 86380 86390 1
412668 99412668 1001 86380 86390 1
412868 99412868 1001 86380 86390 1
412791 99412791 1001 86380 86390 1
413769 99413769 1001 86380 86390 1
414824 99414824 1001 86380 86390 1
414750 99414750 1001 86380 86390 1
414809 99414809 1001 86380 86390 1
414365 99414365 1001 86380 86390 1
415355 99415355 1001 86380 86390 1
415410 99415410 1001 86380 86390 1
416814 99416814 1001 86380 86390 1
416889 99416889 1001 86380 86390 1
415985 99415985 1001 86380 86390 1
417084 99417084 1001 86380 86390 1
417478 99417478 1001 86380 86390 1
417602 99417602 1001 86380 86390 1
418476 99418476 1001 86380 86390 1
418313 99418313 1001 86380 86390 1
418258 99418258 1001 86380 86390 1
418259 99418259 1001 86380 86390 1
418188 99418188 1001 86380 86390 1
417964 99417964 1001 86380 86390 1
417674 99417674 1001 86380 86390 1
419202 99419202 1001 86380 86390 1
420418 99420418 1001 86380 86390 1
420343 99420343 1001 86380 86390 1
419823 99419823 1001 86380 86390 1
419643 99419643 1001 86380 86390 1
419593 99419593 1001 86380 86390 1
419250 99419250 1001 86380 86390 1
419367 99419367 1001 86380 86390 1
420988 99420988 1001 86380 86390 1
420944 99420944 1001 86380 86390 1
422272 99422272 1001 86380 86390 1
422206 99422206 1001 86380 86390 1
423689 99423689 1001 86380 86390 1
423317 99423317 1001 86380 86390 1
423245 99423245 1001 86380 86390 1
423162 99423162 1001 86380 86390 1
423188 99423188 1001 86380 86390 1
422622 99422622 1001 86380 86390 1
422638 99422638 1001 86380 86390 1
422709 99422709 1001 86380 86390 1
422761 99422761 1001 86380 86390 1
424089 99424089 1001 86380 86390 1
424115 99424115 1001 86380 86390 1
425315 99425315 1001 86380 86390 1
425350 99425350 1001 86380 86390 1
425043 99425043 1001 86380 86390 1
424226 99424226 1001 86380 86390 1
424431 99424431 1001 86380 86390 1
427003 99427003 1001 86380 86390 1
427100 99427100 1001 86380 86390 1
425969 99425969 1001 86380 86390 1
427133 99427133 1001 86380 86390 1
427367 99427367 1001 86380 86390 1
427481 99427481 1001 86380 86390 1
428664 99428664 1001 86380 86390 1
427970 99427970 1001 86380 86390 1
427972 99427972 1001 86380 86390 1
427830 99427830 1001 86380 86390 1
428763 99428763 1001 86380 86390 1
429601 99429601 1001 86380 86390 1
429918 99429918 1001 86380 86390 1
429181 99429181 1001 86380 86390 1
429278 99429278 1001 86380 86390 1
429401 99429401 1001 86380 86390 1
430487 99430487 1001 86380 86390 1
430551 99430551 1001 86380 86390 1
430402 99430402 1001 86380 86390 1
430639 99430639 1001 86380 86390 1
430813 99430813 1001 86380 86390 1
431915 99431915 1001 86380 86390 1
432485 99432485 1001 86380 86390 1
432267 99432267 1001 86380 86390 1
432285 99432285 1001 86380 86390 1
432954 99432954 1001 86380 86390 1
432653 99432653 1001 86380 86390 1
433943 99433943 1001 86380 86390 1
435315 99435315 1001 86380 86390 1
434231 99434231 1001 86380 86390 1
435517 99435517 1001 86380 86390 1
435458 99435458 1001 86380 86390 1
435504 99435504 1001 86380 86390 1
436367 99436367 1001 86380 86390 1
436433 99436433 1001 86380 86390 1
436339 99436339 1001 86380 86390 1
436018 99436018 1001 86380 86390 1
300526 99300526 1001 86380 86390 1
300420 99300420 1001 86380 86390 1
300488 99300488 1001 86380 86390 1
300452 99300452 1001 86380 86390 1
300337 99300337 1001 86380 86390 1
300135 99300135 1001 86380 86390 1
300188 99300188 1001 86380 86390 1
301514 99301514 1001 86380 86390 1
301425 99301425 1001 86380 86390 1
301197 99301197 1001 86380 86390 1
301213 99301213 1001 86380 86390 1
301316 99301316 1001 86380 86390 1
301204 99301204 1001 86380 86390 1
300985 99300985 1001 86380 86390 1
302293 99302293 1001 86380 86390 1
302299 99302299 1001 86380 86390 1
302041 99302041 1001 86380 86390 1
301889 99301889 1001 86380 86390 1
301879 99301879 1001 86380 86390 1
302494 99302494 1001 86380 86390 1
302471 99302471 1001 86380 86390 1
303046 99303046 1001 86380 86390 1
303150 99303150 1001 86380 86390 1
302926 99302926 1001 86380 86390 1
302978 99302978 1001 86380 86390 1
302797 99302797 1001 86380 86390 1
302842 99302842 1001 86380 86390 1
302857 99302857 1001 86380 86390 1
302757 99302757 1001 86380 86390 1
303277 99303277 1001 86380 86390 1
303879 99303879 1001 86380 86390 1
303857 99303857 1001 86380 86390 1
304007 99304007 1001 86380 86390 1
304009 99304009 1001 86380 86390 1
303924 99303924 1001 86380 86390 1
303436 99303436 1001 86380 86390 1
304180 99304180 1001 86380 86390 1
304842 99304842 1001 86380 86390 1
304790 99304790 1001 86380 86390 1
304499 99304499 1001 86380 86390 1
304547 99304547 1001 86380 86390 1
304638 99304638 1001 86380 86390 1
305051 99305051 1001 86380 86390 1
305518 99305518 1001 86380 86390 1
305611 99305611 1001 86380 86390 1
305573 99305573 1001 86380 86390 1
305538 99305538 1001 86380 86390 1
305430 99305430 1001 86380 86390 1
305424 99305424 1001 86380 86390 1
305229 99305229 1001 86380 86390 1
500113 99500113 1001 86380 86390 1
500155 99500155 1001 86380 86390 1
500505 99500505 1001 86380 86390 1
500417 99500417 1001 86380 86390 1
500991 99500991 1001 86380 86390 1
500940 99500940 1001 86380 86390 1
500939 99500939 1001 86380 86390 1
501575 99501575 1001 86380 86390 1
501284 99501284 1001 86380 86390 1
501232 99501232 1001 86380 86390 1
501418 99501418 1001 86380 86390 1
501046 99501046 1001 86380 86390 1
501061 99501061 1001 86380 86390 1
501094 99501094 1001 86380 86390 1
501742 99501742 1001 86380 86390 1
502262 99502262 1001 86380 86390 1
502454 99502454 1001 86380 86390 1
502322 99502322 1001 86380 86390 1
501990 99501990 1001 86380 86390 1
501877 99501877 1001 86380 86390 1
502008 99502008 1001 86380 86390 1
502482 99502482 1001 86380 86390 1
502470 99502470 1001 86380 86390 1
502984 99502984 1001 86380 86390 1
503053 99503053 1001 86380 86390 1
502801 99502801 1001 86380 86390 1
503424 99503424 1001 86380 86390 1
503415 99503415 1001 86380 86390 1
503905 99503905 1001 86380 86390 1
504142 99504142 1001 86380 86390 1
504144 99504144 1001 86380 86390 1
504303 99504303 1001 86380 86390 1
504764 99504764 1001 86380 86390 1
505649 99505649 1001 86380 86390 1
505409 99505409 1001 86380 86390 1
505366 99505366 1001 86380 86390 1
505395 99505395 1001 86380 86390 1
505270 99505270 1001 86380 86390 1
505873 99505873 1001 86380 86390 1
505874 99505874 1001 86380 86390 1
506479 99506479 1001 86380 86390 1
506210 99506210 1001 86380 86390 1
506306 99506306 1001 86380 86390 1
506334 99506334 1001 86380 86390 1
506145 99506145 1001 86380 86390 1
506029 99506029 1001 86380 86390 1
506723 99506723 1001 86380 86390 1
506695 99506695 1001 86380 86390 1
507323 99507323 1001 86380 86390 1
507365 99507365 1001 86380 86390 1
507340 99507340 1001 86380 86390 1
507135 99507135 1001 86380 86390 1
507439 99507439 1001 86380 86390 1
507927 99507927 1001 86380 86390 1
507935 99507935 1001 86380 86390 1
508273 99508273 1001 86380 86390 1
508447 99508447 1001 86380 86390 1
508359 99508359 1001 86380 86390 1
508308 99508308 1001 86380 86390 1
509065 99509065 1001 86380 86390 1
508684 99508684 1001 86380 86390 1
508854 99508854 1001 86380 86390 1
508598 99508598 1001 86380 86390 1
508521 99508521 1001 86380 86390 1
509167 99509167 1001 86380 86390 1
509716 99509716 1001 86380 86390 1
509673 99509673 1001 86380 86390 1
509546 99509546 1001 86380 86390 1
509452 99509452 1001 86380 86390 1
509418 99509418 1001 86380 86390 1
509444 99509444 1001 86380 86390 1
509932 99509932 1001 86380 86390 1
510091 99510091 1001 86380 86390 1
510508 99510508 1001 86380 86390 1
510473 99510473 1001 86380 86390 1
510293 99510293 1001 86380 86390 1
511552 99511552 1001 86380 86390 1
511494 99511494 1001 86380 86390 1
511247 99511247 1001 86380 86390 1
511253 99511253 1001 86380 86390 1
511728 99511728 1001 86380 86390 1
512351 99512351 1001 86380 86390 1
512314 99512314 1001 86380 86390 1
511762 99511762 1001 86380 86390 1
513166 99513166 1001 86380 86390 1
512805 99512805 1001 86380 86390 1
513300 99513300 1001 86380 86390 1
513288 99513288 1001 86380 86390 1
513394 99513394 1001 86380 86390 1
513839 99513839 1001 86380 86390 1
513854 99513854 1001 86380 86390 1
513670 99513670 1001 86380 86390 1
513789 99513789 1001 86380 86390 1
513647 99513647 1001 86380 86390 1
513766 99513766 1001 86380 86390 1
513653 99513653 1001 86380 86390 1
513502 99513502 1001 86380 86390 1
513572 99513572 1001 86380 86390 1
513432 99513432 1001 86380 86390 1
514150 99514150 1001 86380 86390 1
514768 99514768 1001 86380 86390 1
514720 99514720 1001 86380 86390 1
514395 99514395 1001 86380 86390 1
514318 99514318 1001 86380 86390 1
514416 99514416 1001 86380 86390 1
515602 99515602 1001 86380 86390 1
515773 99515773 1001 86380 86390 1
515878 99515878 1001 86380 86390 1
515871 99515871 1001 86380 86390 1
516463 99516463 1001 86380 86390 1
516254 99516254 1001 86380 86390 1
516281 99516281 1001 86380 86390 1
516089 99516089 1001 86380 86390 1
516081 99516081 1001 86380 86390 1
516591 99516591 1001 86380 86390 1
517261 99517261 1001 86380 86390 1
517184 99517184 1001 86380 86390 1
517193 99517193 1001 86380 86390 1
517085 99517085 1001 86380 86390 1
516718 99516718 1001 86380 86390 1
517428 99517428 1001 86380 86390 1
518085 99518085 1001 86380 86390 1
518061 99518061 1001 86380 86390 1
518145 99518145 1001 86380 86390 1
517923 99517923 1001 86380 86390 1
517782 99517782 1001 86380 86390 1
517821 99517821 1001 86380 86390 1
517636 99517636 1001 86380 86390 1
517666 99517666 1001 86380 86390 1
517577 99517577 1001 86380 86390 1
517749 99517749 1001 86380 86390 1
518976 99518976 1001 86380 86390 1
518858 99518858 1001 86380 86390 1
518686 99518686 1001 86380 86390 1
518474 99518474 1001 86380 86390 1
519069 99519069 1001 86380 86390 1
519526 99519526 1001 86380 86390 1
519424 99519424 1001 86380 86390 1
519293 99519293 1001 86380 86390 1
520243 99520243 1001 86380 86390 1
520689 99520689 1001 86380 86390 1
520684 99520684 1001 86380 86390 1
521286 99521286 1001 86380 86390 1
521359 99521359 1001 86380 86390 1
521067 99521067 1001 86380 86390 1
521083 99521083 1001 86380 86390 1
521113 99521113 1001 86380 86390 1
521168 99521168 1001 86380 86390 1
521004 99521004 1001 86380 86390 1
520917 99520917 1001 86380 86390 1
521487 99521487 1001 86380 86390 1
522014 99522014 1001 86380 86390 1
521885 99521885 1001 86380 86390 1
522470 99522470 1001 86380 86390 1
522483 99522483 1001 86380 86390 1
522471 99522471 1001 86380 86390 1
522339 99522339 1001 86380 86390 1
523030 99523030 1001 86380 86390 1
522980 99522980 1001 86380 86390 1
522922 99522922 1001 86380 86390 1
522793 99522793 1001 86380 86390 1
522655 99522655 1001 86380 86390 1
522604 99522604 1001 86380 86390 1
522635 99522635 1001 86380 86390 1
523194 99523194 1001 86380 86390 1
522914 99522914 1001 86380 86390 1
523806 99523806 1001 86380 86390 1
523864 99523864 1001 86380 86390 1
523733 99523733 1001 86380 86390 1
523565 99523565 1001 86380 86390 1
523486 99523486 1001 86380 86390 1
524060 99524060 1001 86380 86390 1
523961 99523961 1001 86380 86390 1
523977 99523977 1001 86380 86390 1
524056 99524056 1001 86380 86390 1
524617 99524617 1001 86380 86390 1
524633 99524633 1001 86380 86390 1
524727 99524727 1001 86380 86390 1
524756 99524756 1001 86380 86390 1
524410 99524410 1001 86380 86390 1
524153 99524153 1001 86380 86390 1
524951 99524951 1001 86380 86390 1
525365 99525365 1001 86380 86390 1
525362 99525362 1001 86380 86390 1
524985 99524985 1001 86380 86390 1
525637 99525637 1001 86380 86390 1
525651 99525651 1001 86380 86390 1
526393 99526393 1001 86380 86390 1
526184 99526184 1001 86380 86390 1
525836 99525836 1001 86380 86390 1
526598 99526598 1001 86380 86390 1
526535 99526535 1001 86380 86390 1
527182 99527182 1001 86380 86390 1
527208 99527208 1001 86380 86390 1
526887 99526887 1001 86380 86390 1
526822 99526822 1001 86380 86390 1
527833 99527833 1001 86380 86390 1
527471 99527471 1001 86380 86390 1
527593 99527593 1001 86380 86390 1
528267 99528267 1001 86380 86390 1
528870 99528870 1001 86380 86390 1
528817 99528817 1001 86380 86390 1
528849 99528849 1001 86380 86390 1
528565 99528565 1001 86380 86390 1
528358 99528358 1001 86380 86390 1
528369 99528369 1001 86380 86390 1
529528 99529528 1001 86380 86390 1
529353 99529353 1001 86380 86390 1
529408 99529408 1001 86380 86390 1
529143 99529143 1001 86380 86390 1
529273 99529273 1001 86380 86390 1
529909 99529909 1001 86380 86390 1
529729 99529729 1001 86380 86390 1
529927 99529927 1001 86380 86390 1
530386 99530386 1001 86380 86390 1
530457 99530457 1001 86380 86390 1
530002 99530002 1001 86380 86390 1
530754 99530754 1001 86380 86390 1
531201 99531201 1001 86380 86390 1
531253 99531253 1001 86380 86390 1
531320 99531320 1001 86380 86390 1
531130 99531130 1001 86380 86390 1
530975 99530975 1001 86380 86390 1
531108 99531108 1001 86380 86390 1
530870 99530870 1001 86380 86390 1
530769 99530769 1001 86380 86390 1
532132 99532132 1001 86380 86390 1
531896 99531896 1001 86380 86390 1
531864 99531864 1001 86380 86390 1
531815 99531815 1001 86380 86390 1
531668 99531668 1001 86380 86390 1
531617 99531617 1001 86380 86390 1
532852 99532852 1001 86380 86390 1
532673 99532673 1001 86380 86390 1
532741 99532741 1001 86380 86390 1
533129 99533129 1001 86380 86390 1
533807 99533807 1001 86380 86390 1
533447 99533447 1001 86380 86390 1
533608 99533608 1001 86380 86390 1
533438 99533438 1001 86380 86390 1
534039 99534039 1001 86380 86390 1
533875 99533875 1001 86380 86390 1
534060 99534060 1001 86380 86390 1
534558 99534558 1001 86380 86390 1
534501 99534501 1001 86380 86390 1
534352 99534352 1001 86380 86390 1
534354 99534354 1001 86380 86390 1
534224 99534224 1001 86380 86390 1
534163 99534163 1001 86380 86390 1
534747 99534747 1001 86380 86390 1
534712 99534712 1001 86380 86390 1
534757 99534757 1001 86380 86390 1
535357 99535357 1001 86380 86390 1
535385 99535385 1001 86380 86390 1
535309 99535309 1001 86380 86390 1
535326 99535326 1001 86380 86390 1
534916 99534916 1001 86380 86390 1
534942 99534942 1001 86380 86390 1
535672 99535672 1001 86380 86390 1
536301 99536301 1001 86380 86390 1
536056 99536056 1001 86380 86390 1
535734 99535734 1001 86380 86390 1
535893 99535893 1001 86380 86390 1
536527 99536527 1001 86380 86390 1
536338 99536338 1001 86380 86390 1
537054 99537054 1001 86380 86390 1
537020 99537020 1001 86380 86390 1
536954 99536954 1001 86380 86390 1
536554 99536554 1001 86380 86390 1
536723 99536723 1001 86380 86390 1
536726 99536726 1001 86380 86390 1
536546 99536546 1001 86380 86390 1
536642 99536642 1001 86380 86390 1
536657 99536657 1001 86380 86390 1
537303 99537303 1001 86380 86390 1
537206 99537206 1001 86380 86390 1
537284 99537284 1001 86380 86390 1
537901 99537901 1001 86380 86390 1
537791 99537791 1001 86380 86390 1
537921 99537921 1001 86380 86390 1
537883 99537883 1001 86380 86390 1
537745 99537745 1001 86380 86390 1
537421 99537421 1001 86380 86390 1
537546 99537546 1001 86380 86390 1
538073 99538073 1001 86380 86390 1
538026 99538026 1001 86380 86390 1
538636 99538636 1001 86380 86390 1
538582 99538582 1001 86380 86390 1
538195 99538195 1001 86380 86390 1
539015 99539015 1001 86380 86390 1
538939 99538939 1001 86380 86390 1
539448 99539448 1001 86380 86390 1
539607 99539607 1001 86380 86390 1
539437 99539437 1001 86380 86390 1
539353 99539353 1001 86380 86390 1
539210 99539210 1001 86380 86390 1
539827 99539827 1001 86380 86390 1
539725 99539725 1001 86380 86390 1
540365 99540365 1001 86380 86390 1
540454 99540454 1001 86380 86390 1
540235 99540235 1001 86380 86390 1
539877 99539877 1001 86380 86390 1
539890 99539890 1001 86380 86390 1
540556 99540556 1001 86380 86390 1
541221 99541221 1001 86380 86390 1
541197 99541197 1001 86380 86390 1
541107 99541107 1001 86380 86390 1
540846 99540846 1001 86380 86390 1
540677 99540677 1001 86380 86390 1
540873 99540873 1001 86380 86390 1
541473 99541473 1001 86380 86390 1
541358 99541358 1001 86380 86390 1
541456 99541456 1001 86380 86390 1
541315 99541315 1001 86380 86390 1
541930 99541930 1001 86380 86390 1
541874 99541874 1001 86380 86390 1
541862 99541862 1001 86380 86390 1
541774 99541774 1001 86380 86390 1
541853 99541853 1001 86380 86390 1
541527 99541527 1001 86380 86390 1
541690 99541690 1001 86380 86390 1
542881 99542881 1001 86380 86390 1
542765 99542765 1001 86380 86390 1
542895 99542895 1001 86380 86390 1
542756 99542756 1001 86380 86390 1
542757 99542757 1001 86380 86390 1
542901 99542901 1001 86380 86390 1
542937 99542937 1001 86380 86390 1
542606 99542606 1001 86380 86390 1
542507 99542507 1001 86380 86390 1
542342 99542342 1001 86380 86390 1
542359 99542359 1001 86380 86390 1
543140 99543140 1001 86380 86390 1
543770 99543770 1001 86380 86390 1
543731 99543731 1001 86380 86390 1
543336 99543336 1001 86380 86390 1
543797 99543797 1001 86380 86390 1
543840 99543840 1001 86380 86390 1
543829 99543829 1001 86380 86390 1
544574 99544574 1001 86380 86390 1
544314 99544314 1001 86380 86390 1
544033 99544033 1001 86380 86390 1
544624 99544624 1001 86380 86390 1
519801 976 1001 32514 32813 1
539601 957 1002 42736 51439 1
400021 99400021 1001 86380 86390 1
400308 99400308 1001 86380 86390 1
400723 99400723 1001 86380 86390 1
400954 99400954 1001 86380 86390 1
401087 99401087 1001 86380 86390 1
401267 99401267 1001 86380 86390 1
402251 99402251 1001 86380 86390 1
402325 99402325 1001 86380 86390 1
402850 99402850 1001 86380 86390 1
402829 99402829 1001 86380 86390 1
403475 99403475 1001 86380 86390 1
403675 99403675 1001 86380 86390 1
404894 99404894 1001 86380 86390 1
405190 99405190 1001 86380 86390 1
405217 99405217 1001 86380 86390 1
405325 99405325 1001 86380 86390 1
405414 99405414 1001 86380 86390 1
407190 99407190 1001 86380 86390 1
407586 99407586 1001 86380 86390 1
407857 99407857 1001 86380 86390 1
407933 99407933 1001 86380 86390 1
408875 99408875 1001 86380 86390 1
408965 99408965 1001 86380 86390 1
409083 99409083 1001 86380 86390 1
409414 99409414 1001 86380 86390 1
409503 99409503 1001 86380 86390 1
409663 99409663 1001 86380 86390 1
409861 99409861 1001 86380 86390 1
409985 99409985 1001 86380 86390 1
409893 99409893 1001 86380 86390 1
410198 99410198 1001 86380 86390 1
410447 99410447 1001 86380 86390 1
410511 99410511 1001 86380 86390 1
410776 99410776 1001 86380 86390 1
410880 99410880 1001 86380 86390 1
410817 99410817 1001 86380 86390 1
411193 99411193 1001 86380 86390 1
411842 99411842 1001 86380 86390 1
412183 99412183 1001 86380 86390 1
412093 99412093 1001 86380 86390 1
412415 99412415 1001 86380 86390 1
413400 99413400 1001 86380 86390 1
412988 99412988 1001 86380 86390 1
412549 99412549 1001 86380 86390 1
412785 99412785 1001 86380 86390 1
413908 99413908 1001 86380 86390 1
415284 99415284 1001 86380 86390 1
414841 99414841 1001 86380 86390 1
414670 99414670 1001 86380 86390 1
414561 99414561 1001 86380 86390 1
414382 99414382 1001 86380 86390 1
415509 99415509 1001 86380 86390 1
415660 99415660 1001 86380 86390 1
415716 99415716 1001 86380 86390 1
416930 99416930 1001 86380 86390 1
416613 99416613 1001 86380 86390 1
416815 99416815 1001 86380 86390 1
416888 99416888 1001 86380 86390 1
416386 99416386 1001 86380 86390 1
416445 99416445 1001 86380 86390 1
416123 99416123 1001 86380 86390 1
415774 99415774 1001 86380 86390 1
417092 99417092 1001 86380 86390 1
417038 99417038 1001 86380 86390 1
417366 99417366 1001 86380 86390 1
418163 99418163 1001 86380 86390 1
417664 99417664 1001 86380 86390 1
418952 99418952 1001 86380 86390 1
419070 99419070 1001 86380 86390 1
420077 99420077 1001 86380 86390 1
420090 99420090 1001 86380 86390 1
419748 99419748 1001 86380 86390 1
419634 99419634 1001 86380 86390 1
419929 99419929 1001 86380 86390 1
419976 99419976 1001 86380 86390 1
419764 99419764 1001 86380 86390 1
419329 99419329 1001 86380 86390 1
420790 99420790 1001 86380 86390 1
421892 99421892 1001 86380 86390 1
421907 99421907 1001 86380 86390 1
421318 99421318 1001 86380 86390 1
421511 99421511 1001 86380 86390 1
421603 99421603 1001 86380 86390 1
420971 99420971 1001 86380 86390 1
421222 99421222 1001 86380 86390 1
421089 99421089 1001 86380 86390 1
421135 99421135 1001 86380 86390 1
421227 99421227 1001 86380 86390 1
422244 99422244 1001 86380 86390 1
422407 99422407 1001 86380 86390 1
422263 99422263 1001 86380 86390 1
422209 99422209 1001 86380 86390 1
423413 99423413 1001 86380 86390 1
423647 99423647 1001 86380 86390 1
422943 99422943 1001 86380 86390 1
423186 99423186 1001 86380 86390 1
422553 99422553 1001 86380 86390 1
422907 99422907 1001 86380 86390 1
422925 99422925 1001 86380 86390 1
423825 99423825 1001 86380 86390 1
424038 99424038 1001 86380 86390 1
425328 99425328 1001 86380 86390 1
425036 99425036 1001 86380 86390 1
425123 99425123 1001 86380 86390 1
424417 99424417 1001 86380 86390 1
424194 99424194 1001 86380 86390 1
425429 99425429 1001 86380 86390 1
425558 99425558 1001 86380 86390 1
425736 99425736 1001 86380 86390 1
426790 99426790 1001 86380 86390 1
426800 99426800 1001 86380 86390 1
426902 99426902 1001 86380 86390 1
426547 99426547 1001 86380 86390 1
426117 99426117 1001 86380 86390 1
427366 99427366 1001 86380 86390 1
428400 99428400 1001 86380 86390 1
428561 99428561 1001 86380 86390 1
427924 99427924 1001 86380 86390 1
428261 99428261 1001 86380 86390 1
428170 99428170 1001 86380 86390 1
427808 99427808 1001 86380 86390 1
427640 99427640 1001 86380 86390 1
428986 99428986 1001 86380 86390 1
429154 99429154 1001 86380 86390 1
430190 99430190 1001 86380 86390 1
430260 99430260 1001 86380 86390 1
429811 99429811 1001 86380 86390 1
429529 99429529 1001 86380 86390 1
429415 99429415 1001 86380 86390 1
431896 99431896 1001 86380 86390 1
431386 99431386 1001 86380 86390 1
431318 99431318 1001 86380 86390 1
431007 99431007 1001 86380 86390 1
431074 99431074 1001 86380 86390 1
432213 99432213 1001 86380 86390 1
433708 99433708 1001 86380 86390 1
433165 99433165 1001 86380 86390 1
432920 99432920 1001 86380 86390 1
432659 99432659 1001 86380 86390 1
434035 99434035 1001 86380 86390 1
433835 99433835 1001 86380 86390 1
435314 99435314 1001 86380 86390 1
435003 99435003 1001 86380 86390 1
435220 99435220 1001 86380 86390 1
435056 99435056 1001 86380 86390 1
435229 99435229 1001 86380 86390 1
435011 99435011 1001 86380 86390 1
435101 99435101 1001 86380 86390 1
434651 99434651 1001 86380 86390 1
434433 99434433 1001 86380 86390 1
434251 99434251 1001 86380 86390 1
435628 99435628 1001 86380 86390 1
436881 99436881 1001 86380 86390 1
435955 99435955 1001 86380 86390 1
437210 99437210 1001 86380 86390 1
437185 99437185 1001 86380 86390 1
437160 99437160 1001 86380 86390 1
300501 99300501 1001 86380 86390 1
300350 99300350 1001 86380 86390 1
300110 99300110 1001 86380 86390 1
301209 99301209 1001 86380 86390 1
300986 99300986 1001 86380 86390 1
301141 99301141 1001 86380 86390 1
301109 99301109 1001 86380 86390 1
301688 99301688 1001 86380 86390 1
302178 99302178 1001 86380 86390 1
302371 99302371 1001 86380 86390 1
302237 99302237 1001 86380 86390 1
302097 99302097 1001 86380 86390 1
302101 99302101 1001 86380 86390 1
302167 99302167 1001 86380 86390 1
301786 99301786 1001 86380 86390 1
301956 99301956 1001 86380 86390 1
301913 99301913 1001 86380 86390 1
301952 99301952 1001 86380 86390 1
302539 99302539 1001 86380 86390 1
302895 99302895 1001 86380 86390 1
302718 99302718 1001 86380 86390 1
303374 99303374 1001 86380 86390 1
303980 99303980 1001 86380 86390 1
303685 99303685 1001 86380 86390 1
303759 99303759 1001 86380 86390 1
303607 99303607 1001 86380 86390 1
303439 99303439 1001 86380 86390 1
303467 99303467 1001 86380 86390 1
304768 99304768 1001 86380 86390 1
304558 99304558 1001 86380 86390 1
304328 99304328 1001 86380 86390 1
304996 99304996 1001 86380 86390 1
305492 99305492 1001 86380 86390 1
305670 99305670 1001 86380 86390 1
305380 99305380 1001 86380 86390 1
305386 99305386 1001 86380 86390 1
305221 99305221 1001 86380 86390 1
500049 99500049 1001 86380 86390 1
500160 99500160 1001 86380 86390 1
500743 99500743 1001 86380 86390 1
500457 99500457 1001 86380 86390 1
500552 99500552 1001 86380 86390 1
500377 99500377 1001 86380 86390 1
500378 99500378 1001 86380 86390 1
500289 99500289 1001 86380 86390 1
500897 99500897 1001 86380 86390 1
500848 99500848 1001 86380 86390 1
501428 99501428 1001 86380 86390 1
501260 99501260 1001 86380 86390 1
501086 99501086 1001 86380 86390 1
501190 99501190 1001 86380 86390 1
501727 99501727 1001 86380 86390 1
501689 99501689 1001 86380 86390 1
501797 99501797 1001 86380 86390 1
502287 99502287 1001 86380 86390 1
502490 99502490 1001 86380 86390 1
502529 99502529 1001 86380 86390 1
502885 99502885 1001 86380 86390 1
502710 99502710 1001 86380 86390 1
502757 99502757 1001 86380 86390 1
502719 99502719 1001 86380 86390 1
503393 99503393 1001 86380 86390 1
503383 99503383 1001 86380 86390 1
503740 99503740 1001 86380 86390 1
503602 99503602 1001 86380 86390 1
503499 99503499 1001 86380 86390 1
504129 99504129 1001 86380 86390 1
504842 99504842 1001 86380 86390 1
504838 99504838 1001 86380 86390 1
504351 99504351 1001 86380 86390 1
504481 99504481 1001 86380 86390 1
504392 99504392 1001 86380 86390 1
505605 99505605 1001 86380 86390 1
505567 99505567 1001 86380 86390 1
505361 99505361 1001 86380 86390 1
505388 99505388 1001 86380 86390 1
505509 99505509 1001 86380 86390 1
505295 99505295 1001 86380 86390 1
505336 99505336 1001 86380 86390 1
505246 99505246 1001 86380 86390 1
505210 99505210 1001 86380 86390 1
505819 99505819 1001 86380 86390 1
506403 99506403 1001 86380 86390 1
506203 99506203 1001 86380 86390 1
506742 99506742 1001 86380 86390 1
506732 99506732 1001 86380 86390 1
507580 99507580 1001 86380 86390 1
508137 99508137 1001 86380 86390 1
508103 99508103 1001 86380 86390 1
507923 99507923 1001 86380 86390 1
507885 99507885 1001 86380 86390 1
507774 99507774 1001 86380 86390 1
507800 99507800 1001 86380 86390 1
508413 99508413 1001 86380 86390 1
507628 99507628 1001 86380 86390 1
508909 99508909 1001 86380 86390 1
508963 99508963 1001 86380 86390 1
508938 99508938 1001 86380 86390 1
508833 99508833 1001 86380 86390 1
508562 99508562 1001 86380 86390 1
508615 99508615 1001 86380 86390 1
508525 99508525 1001 86380 86390 1
508551 99508551 1001 86380 86390 1
508634 99508634 1001 86380 86390 1
509108 99509108 1001 86380 86390 1
509843 99509843 1001 86380 86390 1
509882 99509882 1001 86380 86390 1
509389 99509389 1001 86380 86390 1
509328 99509328 1001 86380 86390 1
510655 99510655 1001 86380 86390 1
510543 99510543 1001 86380 86390 1
510463 99510463 1001 86380 86390 1
510186 99510186 1001 86380 86390 1
510865 99510865 1001 86380 86390 1
510964 99510964 1001 86380 86390 1
511640 99511640 1001 86380 86390 1
511719 99511719 1001 86380 86390 1
511648 99511648 1001 86380 86390 1
512378 99512378 1001 86380 86390 1
512254 99512254 1001 86380 86390 1
511975 99511975 1001 86380 86390 1
511910 99511910 1001 86380 86390 1
511834 99511834 1001 86380 86390 1
512817 99512817 1001 86380 86390 1
513317 99513317 1001 86380 86390 1
513890 99513890 1001 86380 86390 1
513912 99513912 1001 86380 86390 1
513803 99513803 1001 86380 86390 1
513752 99513752 1001 86380 86390 1
513741 99513741 1001 86380 86390 1
513797 99513797 1001 86380 86390 1
514139 99514139 1001 86380 86390 1
514182 99514182 1001 86380 86390 1
514626 99514626 1001 86380 86390 1
514575 99514575 1001 86380 86390 1
514557 99514557 1001 86380 86390 1
514351 99514351 1001 86380 86390 1
514313 99514313 1001 86380 86390 1
514261 99514261 1001 86380 86390 1
514881 99514881 1001 86380 86390 1
515053 99515053 1001 86380 86390 1
514994 99514994 1001 86380 86390 1
515046 99515046 1001 86380 86390 1
515569 99515569 1001 86380 86390 1
515664 99515664 1001 86380 86390 1
515327 99515327 1001 86380 86390 1
515248 99515248 1001 86380 86390 1
515100 99515100 1001 86380 86390 1
515795 99515795 1001 86380 86390 1
516318 99516318 1001 86380 86390 1
516279 99516279 1001 86380 86390 1
516177 99516177 1001 86380 86390 1
515995 99515995 1001 86380 86390 1
515984 99515984 1001 86380 86390 1
516068 99516068 1001 86380 86390 1
516523 99516523 1001 86380 86390 1
516643 99516643 1001 86380 86390 1
517294 99517294 1001 86380 86390 1
517331 99517331 1001 86380 86390 1
517074 99517074 1001 86380 86390 1
516800 99516800 1001 86380 86390 1
518035 99518035 1001 86380 86390 1
517606 99517606 1001 86380 86390 1
517716 99517716 1001 86380 86390 1
518251 99518251 1001 86380 86390 1
518329 99518329 1001 86380 86390 1
518317 99518317 1001 86380 86390 1
518837 99518837 1001 86380 86390 1
518905 99518905 1001 86380 86390 1
518794 99518794 1001 86380 86390 1
518769 99518769 1001 86380 86390 1
518508 99518508 1001 86380 86390 1
518547 99518547 1001 86380 86390 1
519107 99519107 1001 86380 86390 1
519178 99519178 1001 86380 86390 1
519362 99519362 1001 86380 86390 1
520455 99520455 1001 86380 86390 1
520445 99520445 1001 86380 86390 1
520633 99520633 1001 86380 86390 1
520523 99520523 1001 86380 86390 1
520268 99520268 1001 86380 86390 1
520352 99520352 1001 86380 86390 1
520215 99520215 1001 86380 86390 1
520087 99520087 1001 86380 86390 1
520053 99520053 1001 86380 86390 1
520654 99520654 1001 86380 86390 1
520714 99520714 1001 86380 86390 1
521307 99521307 1001 86380 86390 1
521062 99521062 1001 86380 86390 1
521232 99521232 1001 86380 86390 1
521489 99521489 1001 86380 86390 1
521644 99521644 1001 86380 86390 1
521607 99521607 1001 86380 86390 1
521492 99521492 1001 86380 86390 1
521648 99521648 1001 86380 86390 1
522193 99522193 1001 86380 86390 1
522144 99522144 1001 86380 86390 1
522132 99522132 1001 86380 86390 1
522026 99522026 1001 86380 86390 1
521977 99521977 1001 86380 86390 1
521791 99521791 1001 86380 86390 1
521714 99521714 1001 86380 86390 1
521774 99521774 1001 86380 86390 1
522486 99522486 1001 86380 86390 1
522467 99522467 1001 86380 86390 1
523069 99523069 1001 86380 86390 1
523116 99523116 1001 86380 86390 1
522784 99522784 1001 86380 86390 1
522755 99522755 1001 86380 86390 1
522819 99522819 1001 86380 86390 1
523217 99523217 1001 86380 86390 1
523761 99523761 1001 86380 86390 1
523726 99523726 1001 86380 86390 1
523682 99523682 1001 86380 86390 1
523698 99523698 1001 86380 86390 1
523543 99523543 1001 86380 86390 1
524644 99524644 1001 86380 86390 1
524250 99524250 1001 86380 86390 1
524904 99524904 1001 86380 86390 1
524841 99524841 1001 86380 86390 1
525496 99525496 1001 86380 86390 1
525341 99525341 1001 86380 86390 1
525124 99525124 1001 86380 86390 1
525625 99525625 1001 86380 86390 1
525664 99525664 1001 86380 86390 1
525618 99525618 1001 86380 86390 1
526141 99526141 1001 86380 86390 1
526067 99526067 1001 86380 86390 1
526044 99526044 1001 86380 86390 1
525998 99525998 1001 86380 86390 1
525921 99525921 1001 86380 86390 1
526006 99526006 1001 86380 86390 1
526588 99526588 1001 86380 86390 1
526514 99526514 1001 86380 86390 1
527061 99527061 1001 86380 86390 1
526967 99526967 1001 86380 86390 1
526809 99526809 1001 86380 86390 1
526706 99526706 1001 86380 86390 1
526655 99526655 1001 86380 86390 1
526631 99526631 1001 86380 86390 1
526673 99526673 1001 86380 86390 1
527362 99527362 1001 86380 86390 1
527303 99527303 1001 86380 86390 1
527526 99527526 1001 86380 86390 1
528145 99528145 1001 86380 86390 1
528158 99528158 1001 86380 86390 1
528799 99528799 1001 86380 86390 1
528658 99528658 1001 86380 86390 1
528614 99528614 1001 86380 86390 1
528513 99528513 1001 86380 86390 1
528442 99528442 1001 86380 86390 1
528991 99528991 1001 86380 86390 1
529619 99529619 1001 86380 86390 1
529415 99529415 1001 86380 86390 1
529185 99529185 1001 86380 86390 1
529192 99529192 1001 86380 86390 1
529274 99529274 1001 86380 86390 1
529857 99529857 1001 86380 86390 1
529823 99529823 1001 86380 86390 1
529862 99529862 1001 86380 86390 1
529928 99529928 1001 86380 86390 1
530539 99530539 1001 86380 86390 1
530283 99530283 1001 86380 86390 1
530645 99530645 1001 86380 86390 1
530624 99530624 1001 86380 86390 1
531278 99531278 1001 86380 86390 1
530823 99530823 1001 86380 86390 1
530812 99530812 1001 86380 86390 1
530841 99530841 1001 86380 86390 1
531563 99531563 1001 86380 86390 1
531426 99531426 1001 86380 86390 1
531440 99531440 1001 86380 86390 1
532119 99532119 1001 86380 86390 1
531839 99531839 1001 86380 86390 1
531701 99531701 1001 86380 86390 1
532988 99532988 1001 86380 86390 1
533019 99533019 1001 86380 86390 1
532899 99532899 1001 86380 86390 1
532927 99532927 1001 86380 86390 1
532710 99532710 1001 86380 86390 1
532688 99532688 1001 86380 86390 1
532779 99532779 1001 86380 86390 1
532557 99532557 1001 86380 86390 1
533061 99533061 1001 86380 86390 1
533087 99533087 1001 86380 86390 1
533841 99533841 1001 86380 86390 1
533905 99533905 1001 86380 86390 1
534396 99534396 1001 86380 86390 1
534150 99534150 1001 86380 86390 1
534164 99534164 1001 86380 86390 1
534797 99534797 1001 86380 86390 1
534688 99534688 1001 86380 86390 1
534770 99534770 1001 86380 86390 1
534886 99534886 1001 86380 86390 1
535394 99535394 1001 86380 86390 1
535386 99535386 1001 86380 86390 1
535163 99535163 1001 86380 86390 1
535199 99535199 1001 86380 86390 1
535045 99535045 1001 86380 86390 1
535694 99535694 1001 86380 86390 1
535594 99535594 1001 86380 86390 1
536204 99536204 1001 86380 86390 1
536004 99536004 1001 86380 86390 1
535939 99535939 1001 86380 86390 1
536085 99536085 1001 86380 86390 1
536113 99536113 1001 86380 86390 1
535832 99535832 1001 86380 86390 1
535852 99535852 1001 86380 86390 1
536419 99536419 1001 86380 86390 1
537159 99537159 1001 86380 86390 1
537122 99537122 1001 86380 86390 1
536927 99536927 1001 86380 86390 1
537187 99537187 1001 86380 86390 1
537352 99537352 1001 86380 86390 1
537953 99537953 1001 86380 86390 1
537645 99537645 1001 86380 86390 1
537396 99537396 1001 86380 86390 1
538017 99538017 1001 86380 86390 1
538106 99538106 1001 86380 86390 1
538107 99538107 1001 86380 86390 1
538651 99538651 1001 86380 86390 1
538691 99538691 1001 86380 86390 1
538795 99538795 1001 86380 86390 1
538278 99538278 1001 86380 86390 1
538954 99538954 1001 86380 86390 1
538967 99538967 1001 86380 86390 1
539286 99539286 1001 86380 86390 1
539328 99539328 1001 86380 86390 1
539106 99539106 1001 86380 86390 1
539678 99539678 1001 86380 86390 1
539796 99539796 1001 86380 86390 1
540427 99540427 1001 86380 86390 1
540210 99540210 1001 86380 86390 1
540088 99540088 1001 86380 86390 1
539996 99539996 1001 86380 86390 1
539908 99539908 1001 86380 86390 1
541242 99541242 1001 86380 86390 1
541055 99541055 1001 86380 86390 1
540982 99540982 1001 86380 86390 1
540776 99540776 1001 86380 86390 1
540701 99540701 1001 86380 86390 1
540806 99540806 1001 86380 86390 1
541419 99541419 1001 86380 86390 1
542049 99542049 1001 86380 86390 1
542052 99542052 1001 86380 86390 1
542113 99542113 1001 86380 86390 1
541815 99541815 1001 86380 86390 1
541884 99541884 1001 86380 86390 1
541910 99541910 1001 86380 86390 1
541554 99541554 1001 86380 86390 1
541673 99541673 1001 86380 86390 1
541547 99541547 1001 86380 86390 1
542777 99542777 1001 86380 86390 1
542609 99542609 1001 86380 86390 1
543124 99543124 1001 86380 86390 1
543101 99543101 1001 86380 86390 1
543081 99543081 1001 86380 86390 1
543573 99543573 1001 86380 86390 1
543702 99543702 1001 86380 86390 1
543425 99543425 1001 86380 86390 1
543268 99543268 1001 86380 86390 1
543828 99543828 1001 86380 86390 1
544522 99544522 1001 86380 86390 1
544403 99544403 1001 86380 86390 1
544219 99544219 1001 86380 86390 1
544152 99544152 1001 86380 86390 1
435107 553 1001 30180 32157 1
500495 1012 1001 44633 44933 1
500495 1012 1001 67148 67447 1
533657 601 1002 30547 43340 1
400086 99400086 1001 86380 86390 1
400228 99400228 1001 86380 86390 1
400726 99400726 1001 86380 86390 1
401019 99401019 1001 86380 86390 1
400942 99400942 1001 86380 86390 1
401054 99401054 1001 86380 86390 1
401662 99401662 1001 86380 86390 1
402439 99402439 1001 86380 86390 1
402590 99402590 1001 86380 86390 1
402613 99402613 1001 86380 86390 1
403659 99403659 1001 86380 86390 1
403741 99403741 1001 86380 86390 1
404155 99404155 1001 86380 86390 1
404899 99404899 1001 86380 86390 1
404864 99404864 1001 86380 86390 1
405737 99405737 1001 86380 86390 1
405814 99405814 1001 86380 86390 1
405943 99405943 1001 86380 86390 1
406177 99406177 1001 86380 86390 1
407290 99407290 1001 86380 86390 1
407552 99407552 1001 86380 86390 1
408076 99408076 1001 86380 86390 1
408183 99408183 1001 86380 86390 1
408580 99408580 1001 86380 86390 1
408744 99408744 1001 86380 86390 1
409041 99409041 1001 86380 86390 1
409028 99409028 1001 86380 86390 1
409129 99409129 1001 86380 86390 1
409133 99409133 1001 86380 86390 1
409703 99409703 1001 86380 86390 1
410060 99410060 1001 86380 86390 1
410269 99410269 1001 86380 86390 1
410341 99410341 1001 86380 86390 1
410762 99410762 1001 86380 86390 1
410995 99410995 1001 86380 86390 1
411092 99411092 1001 86380 86390 1
411102 99411102 1001 86380 86390 1
411291 99411291 1001 86380 86390 1
411808 99411808 1001 86380 86390 1
412000 99412000 1001 86380 86390 1
412339 99412339 1001 86380 86390 1
412279 99412279 1001 86380 86390 1
412310 99412310 1001 86380 86390 1
413326 99413326 1001 86380 86390 1
413390 99413390 1001 86380 86390 1
413694 99413694 1001 86380 86390 1
412917 99412917 1001 86380 86390 1
412824 99412824 1001 86380 86390 1
412600 99412600 1001 86380 86390 1
415126 99415126 1001 86380 86390 1
414568 99414568 1001 86380 86390 1
415466 99415466 1001 86380 86390 1
415713 99415713 1001 86380 86390 1
415360 99415360 1001 86380 86390 1
416162 99416162 1001 86380 86390 1
416131 99416131 1001 86380 86390 1
417238 99417238 1001 86380 86390 1
418655 99418655 1001 86380 86390 1
418557 99418557 1001 86380 86390 1
418447 99418447 1001 86380 86390 1
418048 99418048 1001 86380 86390 1
419207 99419207 1001 86380 86390 1
418850 99418850 1001 86380 86390 1
419085 99419085 1001 86380 86390 1
418830 99418830 1001 86380 86390 1
418837 99418837 1001 86380 86390 1
420371 99420371 1001 86380 86390 1
419905 99419905 1001 86380 86390 1
419529 99419529 1001 86380 86390 1
420475 99420475 1001 86380 86390 1
420607 99420607 1001 86380 86390 1
420608 99420608 1001 86380 86390 1
421102 99421102 1001 86380 86390 1
422242 99422242 1001 86380 86390 1
423340 99423340 1001 86380 86390 1
423608 99423608 1001 86380 86390 1
423319 99423319 1001 86380 86390 1
422697 99422697 1001 86380 86390 1
424942 99424942 1001 86380 86390 1
424809 99424809 1001 86380 86390 1
424974 99424974 1001 86380 86390 1
424976 99424976 1001 86380 86390 1
424478 99424478 1001 86380 86390 1
426521 99426521 1001 86380 86390 1
426581 99426581 1001 86380 86390 1
426335 99426335 1001 86380 86390 1
426587 99426587 1001 86380 86390 1
425917 99425917 1001 86380 86390 1
426076 99426076 1001 86380 86390 1
427220 99427220 1001 86380 86390 1
428508 99428508 1001 86380 86390 1
428595 99428595 1001 86380 86390 1
428456 99428456 1001 86380 86390 1
427730 99427730 1001 86380 86390 1
428847 99428847 1001 86380 86390 1
428904 99428904 1001 86380 86390 1
429976 99429976 1001 86380 86390 1
429801 99429801 1001 86380 86390 1
429321 99429321 1001 86380 86390 1
429551 99429551 1001 86380 86390 1
430782 99430782 1001 86380 86390 1
431842 99431842 1001 86380 86390 1
432037 99432037 1001 86380 86390 1
431583 99431583 1001 86380 86390 1
431445 99431445 1001 86380 86390 1
431015 99431015 1001 86380 86390 1
431075 99431075 1001 86380 86390 1
430843 99430843 1001 86380 86390 1
432427 99432427 1001 86380 86390 1
431260 99431260 1001 86380 86390 1
432065 99432065 1001 86380 86390 1
433143 99433143 1001 86380 86390 1
433235 99433235 1001 86380 86390 1
432646 99432646 1001 86380 86390 1
433953 99433953 1001 86380 86390 1
435296 99435296 1001 86380 86390 1
434646 99434646 1001 86380 86390 1
434745 99434745 1001 86380 86390 1
434421 99434421 1001 86380 86390 1
434429 99434429 1001 86380 86390 1
434524 99434524 1001 86380 86390 1
434337 99434337 1001 86380 86390 1
435460 99435460 1001 86380 86390 1
436850 99436850 1001 86380 86390 1
436506 99436506 1001 86380 86390 1
436735 99436735 1001 86380 86390 1
436696 99436696 1001 86380 86390 1
436621 99436621 1001 86380 86390 1
436061 99436061 1001 86380 86390 1
436211 99436211 1001 86380 86390 1
437267 99437267 1001 86380 86390 1
300668 99300668 1001 86380 86390 1
300185 99300185 1001 86380 86390 1
300301 99300301 1001 86380 86390 1
300904 99300904 1001 86380 86390 1
301355 99301355 1001 86380 86390 1
301464 99301464 1001 86380 86390 1
301248 99301248 1001 86380 86390 1
301064 99301064 1001 86380 86390 1
301598 99301598 1001 86380 86390 1
302319 99302319 1001 86380 86390 1
302295 99302295 1001 86380 86390 1
301953 99301953 1001 86380 86390 1
302535 99302535 1001 86380 86390 1
302561 99302561 1001 86380 86390 1
302541 99302541 1001 86380 86390 1
303028 99303028 1001 86380 86390 1
303034 99303034 1001 86380 86390 1
303063 99303063 1001 86380 86390 1
302834 99302834 1001 86380 86390 1
302810 99302810 1001 86380 86390 1
302760 99302760 1001 86380 86390 1
302789 99302789 1001 86380 86390 1
302661 99302661 1001 86380 86390 1
302792 99302792 1001 86380 86390 1
303348 99303348 1001 86380 86390 1
303355 99303355 1001 86380 86390 1
303240 99303240 1001 86380 86390 1
303906 99303906 1001 86380 86390 1
303807 99303807 1001 86380 86390 1
303506 99303506 1001 86380 86390 1
303445 99303445 1001 86380 86390 1
304221 99304221 1001 86380 86390 1
304744 99304744 1001 86380 86390 1
304830 99304830 1001 86380 86390 1
304773 99304773 1001 86380 86390 1
304791 99304791 1001 86380 86390 1
304589 99304589 1001 86380 86390 1
304486 99304486 1001 86380 86390 1
304566 99304566 1001 86380 86390 1
304375 99304375 1001 86380 86390 1
304416 99304416 1001 86380 86390 1
304962 99304962 1001 86380 86390 1
305094 99305094 1001 86380 86390 1
305198 99305198 1001 86380 86390 1
305135 99305135 1001 86380 86390 1
305148 99305148 1001 86380 86390 1
305124 99305124 1001 86380 86390 1
500060 99500060 1001 86380 86390 1
500635 99500635 1001 86380 86390 1
500740 99500740 1001 86380 86390 1
500595 99500595 1001 86380 86390 1
500443 99500443 1001 86380 86390 1
500476 99500476 1001 86380 86390 1
500228 99500228 1001 86380 86390 1
500922 99500922 1001 86380 86390 1
501636 99501636 1001 86380 86390 1
501501 99501501 1001 86380 86390 1
501543 99501543 1001 86380 86390 1
501293 99501293 1001 86380 86390 1
501140 99501140 1001 86380 86390 1
501158 99501158 1001 86380 86390 1
501762 99501762 1001 86380 86390 1
502432 99502432 1001 86380 86390 1
502302 99502302 1001 86380 86390 1
502329 99502329 1001 86380 86390 1
502208 99502208 1001 86380 86390 1
502107 99502107 1001 86380 86390 1
501974 99501974 1001 86380 86390 1
501978 99501978 1001 86380 86390 1
502034 99502034 1001 86380 86390 1
502053 99502053 1001 86380 86390 1
502623 99502623 1001 86380 86390 1
502561 99502561 1001 86380 86390 1
503212 99503212 1001 86380 86390 1
503026 99503026 1001 86380 86390 1
502910 99502910 1001 86380 86390 1
503059 99503059 1001 86380 86390 1
502806 99502806 1001 86380 86390 1
502845 99502845 1001 86380 86390 1
502692 99502692 1001 86380 86390 1
502862 99502862 1001 86380 86390 1
502721 99502721 1001 86380 86390 1
503443 99503443 1001 86380 86390 1
503978 99503978 1001 86380 86390 1
503917 99503917 1001 86380 86390 1
503997 99503997 1001 86380 86390 1
503987 99503987 1001 86380 86390 1
503864 99503864 1001 86380 86390 1
503880 99503880 1001 86380 86390 1
503665 99503665 1001 86380 86390 1
503670 99503670 1001 86380 86390 1
503505 99503505 1001 86380 86390 1
504200 99504200 1001 86380 86390 1
504241 99504241 1001 86380 86390 1
504856 99504856 1001 86380 86390 1
504850 99504850 1001 86380 86390 1
504890 99504890 1001 86380 86390 1
504602 99504602 1001 86380 86390 1
504395 99504395 1001 86380 86390 1
505615 99505615 1001 86380 86390 1
505337 99505337 1001 86380 86390 1
506594 99506594 1001 86380 86390 1
506478 99506478 1001 86380 86390 1
506120 99506120 1001 86380 86390 1
506025 99506025 1001 86380 86390 1
507321 99507321 1001 86380 86390 1
507399 99507399 1001 86380 86390 1
507216 99507216 1001 86380 86390 1
507036 99507036 1001 86380 86390 1
506822 99506822 1001 86380 86390 1
507601 99507601 1001 86380 86390 1
507459 99507459 1001 86380 86390 1
507552 99507552 1001 86380 86390 1
507606 99507606 1001 86380 86390 1
508135 99508135 1001 86380 86390 1
508048 99508048 1001 86380 86390 1
508130 99508130 1001 86380 86390 1
508402 99508402 1001 86380 86390 1
508302 99508302 1001 86380 86390 1
508356 99508356 1001 86380 86390 1
509038 99509038 1001 86380 86390 1
508875 99508875 1001 86380 86390 1
509004 99509004 1001 86380 86390 1
509062 99509062 1001 86380 86390 1
508770 99508770 1001 86380 86390 1
508583 99508583 1001 86380 86390 1
508578 99508578 1001 86380 86390 1
509269 99509269 1001 86380 86390 1
509272 99509272 1001 86380 86390 1
509251 99509251 1001 86380 86390 1
509611 99509611 1001 86380 86390 1
509524 99509524 1001 86380 86390 1
509499 99509499 1001 86380 86390 1
509989 99509989 1001 86380 86390 1
509980 99509980 1001 86380 86390 1
510695 99510695 1001 86380 86390 1
510682 99510682 1001 86380 86390 1
510557 99510557 1001 86380 86390 1
510902 99510902 1001 86380 86390 1
510774 99510774 1001 86380 86390 1
511481 99511481 1001 86380 86390 1
511535 99511535 1001 86380 86390 1
511460 99511460 1001 86380 86390 1
511302 99511302 1001 86380 86390 1
511022 99511022 1001 86380 86390 1
510992 99510992 1001 86380 86390 1
511656 99511656 1001 86380 86390 1
511748 99511748 1001 86380 86390 1
511559 99511559 1001 86380 86390 1
511599 99511599 1001 86380 86390 1
511742 99511742 1001 86380 86390 1
512342 99512342 1001 86380 86390 1
512264 99512264 1001 86380 86390 1
512195 99512195 1001 86380 86390 1
512312 99512312 1001 86380 86390 1
512236 99512236 1001 86380 86390 1
512101 99512101 1001 86380 86390 1
512026 99512026 1001 86380 86390 1
511906 99511906 1001 86380 86390 1
513167 99513167 1001 86380 86390 1
512975 99512975 1001 86380 86390 1
512886 99512886 1001 86380 86390 1
512756 99512756 1001 86380 86390 1
512705 99512705 1001 86380 86390 1
512629 99512629 1001 86380 86390 1
513842 99513842 1001 86380 86390 1
514175 99514175 1001 86380 86390 1
514793 99514793 1001 86380 86390 1
514498 99514498 1001 86380 86390 1
514540 99514540 1001 86380 86390 1
514592 99514592 1001 86380 86390 1
514385 99514385 1001 86380 86390 1
514429 99514429 1001 86380 86390 1
515654 99515654 1001 86380 86390 1
515251 99515251 1001 86380 86390 1
515760 99515760 1001 86380 86390 1
515879 99515879 1001 86380 86390 1
516429 99516429 1001 86380 86390 1
516191 99516191 1001 86380 86390 1
516192 99516192 1001 86380 86390 1
516154 99516154 1001 86380 86390 1
516107 99516107 1001 86380 86390 1
516578 99516578 1001 86380 86390 1
516513 99516513 1001 86380 86390 1
516593 99516593 1001 86380 86390 1
516529 99516529 1001 86380 86390 1
516595 99516595 1001 86380 86390 1
517190 99517190 1001 86380 86390 1
516987 99516987 1001 86380 86390 1
516967 99516967 1001 86380 86390 1
516884 99516884 1001 86380 86390 1
517379 99517379 1001 86380 86390 1
517471 99517471 1001 86380 86390 1
517395 99517395 1001 86380 86390 1
518126 99518126 1001 86380 86390 1
518130 99518130 1001 86380 86390 1
517931 99517931 1001 86380 86390 1
517750 99517750 1001 86380 86390 1
517755 99517755 1001 86380 86390 1
517575 99517575 1001 86380 86390 1
518236 99518236 1001 86380 86390 1
518784 99518784 1001 86380 86390 1
518900 99518900 1001 86380 86390 1
518578 99518578 1001 86380 86390 1
518595 99518595 1001 86380 86390 1
518699 99518699 1001 86380 86390 1
518623 99518623 1001 86380 86390 1
519175 99519175 1001 86380 86390 1
519763 99519763 1001 86380 86390 1
519649 99519649 1001 86380 86390 1
519693 99519693 1001 86380 86390 1
519706 99519706 1001 86380 86390 1
519448 99519448 1001 86380 86390 1
519212 99519212 1001 86380 86390 1
519369 99519369 1001 86380 86390 1
519877 99519877 1001 86380 86390 1
519907 99519907 1001 86380 86390 1
519843 99519843 1001 86380 86390 1
519986 99519986 1001 86380 86390 1
519948 99519948 1001 86380 86390 1
520384 99520384 1001 86380 86390 1
520214 99520214 1001 86380 86390 1
520207 99520207 1001 86380 86390 1
520717 99520717 1001 86380 86390 1
521450 99521450 1001 86380 86390 1
521295 99521295 1001 86380 86390 1
520897 99520897 1001 86380 86390 1
521026 99521026 1001 86380 86390 1
520952 99520952 1001 86380 86390 1
520877 99520877 1001 86380 86390 1
520995 99520995 1001 86380 86390 1
521554 99521554 1001 86380 86390 1
521594 99521594 1001 86380 86390 1
521655 99521655 1001 86380 86390 1
522204 99522204 1001 86380 86390 1
522279 99522279 1001 86380 86390 1
521710 99521710 1001 86380 86390 1
521871 99521871 1001 86380 86390 1
521834 99521834 1001 86380 86390 1
521693 99521693 1001 86380 86390 1
521707 99521707 1001 86380 86390 1
521837 99521837 1001 86380 86390 1
522332 99522332 1001 86380 86390 1
522348 99522348 1001 86380 86390 1
522988 99522988 1001 86380 86390 1
522669 99522669 1001 86380 86390 1
522595 99522595 1001 86380 86390 1
523129 99523129 1001 86380 86390 1
523218 99523218 1001 86380 86390 1
523627 99523627 1001 86380 86390 1
523353 99523353 1001 86380 86390 1
523502 99523502 1001 86380 86390 1
524061 99524061 1001 86380 86390 1
523976 99523976 1001 86380 86390 1
524067 99524067 1001 86380 86390 1
524698 99524698 1001 86380 86390 1
524767 99524767 1001 86380 86390 1
524385 99524385 1001 86380 86390 1
524518 99524518 1001 86380 86390 1
524812 99524812 1001 86380 86390 1
525507 99525507 1001 86380 86390 1
525495 99525495 1001 86380 86390 1
525407 99525407 1001 86380 86390 1
525502 99525502 1001 86380 86390 1
525131 99525131 1001 86380 86390 1
524979 99524979 1001 86380 86390 1
525777 99525777 1001 86380 86390 1
526118 99526118 1001 86380 86390 1
526080 99526080 1001 86380 86390 1
526135 99526135 1001 86380 86390 1
525844 99525844 1001 86380 86390 1
525884 99525884 1001 86380 86390 1
525930 99525930 1001 86380 86390 1
527222 99527222 1001 86380 86390 1
527224 99527224 1001 86380 86390 1
527040 99527040 1001 86380 86390 1
526733 99526733 1001 86380 86390 1
526825 99526825 1001 86380 86390 1
526761 99526761 1001 86380 86390 1
526826 99526826 1001 86380 86390 1
527329 99527329 1001 86380 86390 1
527985 99527985 1001 86380 86390 1
527973 99527973 1001 86380 86390 1
527950 99527950 1001 86380 86390 1
527966 99527966 1001 86380 86390 1
528479 99528479 1001 86380 86390 1
528389 99528389 1001 86380 86390 1
528313 99528313 1001 86380 86390 1
529059 99529059 1001 86380 86390 1
529630 99529630 1001 86380 86390 1
529379 99529379 1001 86380 86390 1
529372 99529372 1001 86380 86390 1
529404 99529404 1001 86380 86390 1
529124 99529124 1001 86380 86390 1
529898 99529898 1001 86380 86390 1
529860 99529860 1001 86380 86390 1
529917 99529917 1001 86380 86390 1
530521 99530521 1001 86380 86390 1
530443 99530443 1001 86380 86390 1
530511 99530511 1001 86380 86390 1
530194 99530194 1001 86380 86390 1
529982 99529982 1001 86380 86390 1
531256 99531256 1001 86380 86390 1
531269 99531269 1001 86380 86390 1
530893 99530893 1001 86380 86390 1
530909 99530909 1001 86380 86390 1
531512 99531512 1001 86380 86390 1
531514 99531514 1001 86380 86390 1
531581 99531581 1001 86380 86390 1
532106 99532106 1001 86380 86390 1
532134 99532134 1001 86380 86390 1
531940 99531940 1001 86380 86390 1
531953 99531953 1001 86380 86390 1
531814 99531814 1001 86380 86390 1
531656 99531656 1001 86380 86390 1
531721 99531721 1001 86380 86390 1
531775 99531775 1001 86380 86390 1
531647 99531647 1001 86380 86390 1
531687 99531687 1001 86380 86390 1
532320 99532320 1001 86380 86390 1
532269 99532269 1001 86380 86390 1
532323 99532323 1001 86380 86390 1
532401 99532401 1001 86380 86390 1
532224 99532224 1001 86380 86390 1
532330 99532330 1001 86380 86390 1
532941 99532941 1001 86380 86390 1
532729 99532729 1001 86380 86390 1
532760 99532760 1001 86380 86390 1
532554 99532554 1001 86380 86390 1
533105 99533105 1001 86380 86390 1
533829 99533829 1001 86380 86390 1
533621 99533621 1001 86380 86390 1
533972 99533972 1001 86380 86390 1
534610 99534610 1001 86380 86390 1
534619 99534619 1001 86380 86390 1
534467 99534467 1001 86380 86390 1
534287 99534287 1001 86380 86390 1
534316 99534316 1001 86380 86390 1
534398 99534398 1001 86380 86390 1
534374 99534374 1001 86380 86390 1
534214 99534214 1001 86380 86390 1
534742 99534742 1001 86380 86390 1
535339 99535339 1001 86380 86390 1
535054 99535054 1001 86380 86390 1
535056 99535056 1001 86380 86390 1
536287 99536287 1001 86380 86390 1
536239 99536239 1001 86380 86390 1
535994 99535994 1001 86380 86390 1
535849 99535849 1001 86380 86390 1
536398 99536398 1001 86380 86390 1
536491 99536491 1001 86380 86390 1
536406 99536406 1001 86380 86390 1
537038 99537038 1001 86380 86390 1
536829 99536829 1001 86380 86390 1
536845 99536845 1001 86380 86390 1
536646 99536646 1001 86380 86390 1
536662 99536662 1001 86380 86390 1
536600 99536600 1001 86380 86390 1
536733 99536733 1001 86380 86390 1
537296 99537296 1001 86380 86390 1
537778 99537778 1001 86380 86390 1
537715 99537715 1001 86380 86390 1
537397 99537397 1001 86380 86390 1
537501 99537501 1001 86380 86390 1
537450 99537450 1001 86380 86390 1
538110 99538110 1001 86380 86390 1
538782 99538782 1001 86380 86390 1
538658 99538658 1001 86380 86390 1
538416 99538416 1001 86380 86390 1
538449 99538449 1001 86380 86390 1
538491 99538491 1001 86380 86390 1
538375 99538375 1001 86380 86390 1
538226 99538226 1001 86380 86390 1
538241 99538241 1001 86380 86390 1
538205 99538205 1001 86380 86390 1
539489 99539489 1001 86380 86390 1
539467 99539467 1001 86380 86390 1
539459 99539459 1001 86380 86390 1
539279 99539279 1001 86380 86390 1
539222 99539222 1001 86380 86390 1
539225 99539225 1001 86380 86390 1
539122 99539122 1001 86380 86390 1
539747 99539747 1001 86380 86390 1
540446 99540446 1001 86380 86390 1
540056 99540056 1001 86380 86390 1
540212 99540212 1001 86380 86390 1
540254 99540254 1001 86380 86390 1
540139 99540139 1001 86380 86390 1
540182 99540182 1001 86380 86390 1
540043 99540043 1001 86380 86390 1
539981 99539981 1001 86380 86390 1
541258 99541258 1001 86380 86390 1
541232 99541232 1001 86380 86390 1
541234 99541234 1001 86380 86390 1
541098 99541098 1001 86380 86390 1
541149 99541149 1001 86380 86390 1
540900 99540900 1001 86380 86390 1
540917 99540917 1001 86380 86390 1
540792 99540792 1001 86380 86390 1
540702 99540702 1001 86380 86390 1
540773 99540773 1001 86380 86390 1
540878 99540878 1001 86380 86390 1
541452 99541452 1001 86380 86390 1
541482 99541482 1001 86380 86390 1
542084 99542084 1001 86380 86390 1
542103 99542103 1001 86380 86390 1
541825 99541825 1001 86380 86390 1
541722 99541722 1001 86380 86390 1
541545 99541545 1001 86380 86390 1
541574 99541574 1001 86380 86390 1
541626 99541626 1001 86380 86390 1
542867 99542867 1001 86380 86390 1
542650 99542650 1001 86380 86390 1
542653 99542653 1001 86380 86390 1
542672 99542672 1001 86380 86390 1
542455 99542455 1001 86380 86390 1
542418 99542418 1001 86380 86390 1
542433 99542433 1001 86380 86390 1
542330 99542330 1001 86380 86390 1
542513 99542513 1001 86380 86390 1
543139 99543139 1001 86380 86390 1
543039 99543039 1001 86380 86390 1
543574 99543574 1001 86380 86390 1
543376 99543376 1001 86380 86390 1
543364 99543364 1001 86380 86390 1
543173 99543173 1001 86380 86390 1
544582 99544582 1001 86380 86390 1
544254 99544254 1001 86380 86390 1
544190 99544190 1001 86380 86390 1
544272 99544272 1001 86380 86390 1
544391 99544391 1001 86380 86390 1
544003 99544003 1001 86380 86390 1
544159 99544159 1001 86380 86390 1
544086 99544086 1001 86380 86390 1
544717 99544717 1001 86380 86390 1
435107 498 1001 29580 30177 1
400073 99400073 1001 86380 86390 1
400087 99400087 1001 86380 86390 1
400132 99400132 1001 86380 86390 1
400438 99400438 1001 86380 86390 1
400466 99400466 1001 86380 86390 1
400909 99400909 1001 86380 86390 1
401037 99401037 1001 86380 86390 1
400950 99400950 1001 86380 86390 1
401145 99401145 1001 86380 86390 1
401230 99401230 1001 86380 86390 1
401647 99401647 1001 86380 86390 1
402055 99402055 1001 86380 86390 1
402372 99402372 1001 86380 86390 1
402493 99402493 1001 86380 86390 1
402746 99402746 1001 86380 86390 1
403104 99403104 1001 86380 86390 1
403303 99403303 1001 86380 86390 1
403519 99403519 1001 86380 86390 1
403916 99403916 1001 86380 86390 1
404667 99404667 1001 86380 86390 1
405618 99405618 1001 86380 86390 1
406145 99406145 1001 86380 86390 1
406330 99406330 1001 86380 86390 1
406851 99406851 1001 86380 86390 1
406905 99406905 1001 86380 86390 1
407079 99407079 1001 86380 86390 1
407629 99407629 1001 86380 86390 1
408622 99408622 1001 86380 86390 1
408736 99408736 1001 86380 86390 1
409039 99409039 1001 86380 86390 1
409282 99409282 1001 86380 86390 1
409255 99409255 1001 86380 86390 1
409424 99409424 1001 86380 86390 1
410268 99410268 1001 86380 86390 1
410937 99410937 1001 86380 86390 1
411079 99411079 1001 86380 86390 1
411390 99411390 1001 86380 86390 1
411503 99411503 1001 86380 86390 1
411722 99411722 1001 86380 86390 1
412094 99412094 1001 86380 86390 1
412262 99412262 1001 86380 86390 1
413056 99413056 1001 86380 86390 1
413028 99413028 1001 86380 86390 1
413788 99413788 1001 86380 86390 1
414643 99414643 1001 86380 86390 1
414144 99414144 1001 86380 86390 1
416869 99416869 1001 86380 86390 1
416574 99416574 1001 86380 86390 1
415743 99415743 1001 86380 86390 1
417115 99417115 1001 86380 86390 1
417035 99417035 1001 86380 86390 1
417106 99417106 1001 86380 86390 1
418486 99418486 1001 86380 86390 1
418646 99418646 1001 86380 86390 1
418057 99418057 1001 86380 86390 1
418059 99418059 1001 86380 86390 1
418071 99418071 1001 86380 86390 1
420381 99420381 1001 86380 86390 1
420265 99420265 1001 86380 86390 1
420345 99420345 1001 86380 86390 1
419471 99419471 1001 86380 86390 1
419519 99419519 1001 86380 86390 1
419248 99419248 1001 86380 86390 1
420777 99420777 1001 86380 86390 1
420518 99420518 1001 86380 86390 1
421366 99421366 1001 86380 86390 1
421504 99421504 1001 86380 86390 1
422402 99422402 1001 86380 86390 1
422515 99422515 1001 86380 86390 1
422371 99422371 1001 86380 86390 1
423066 99423066 1001 86380 86390 1
424015 99424015 1001 86380 86390 1
424071 99424071 1001 86380 86390 1
424133 99424133 1001 86380 86390 1
424140 99424140 1001 86380 86390 1
425363 99425363 1001 86380 86390 1
425147 99425147 1001 86380 86390 1
424884 99424884 1001 86380 86390 1
424383 99424383 1001 86380 86390 1
425444 99425444 1001 86380 86390 1
425392 99425392 1001 86380 86390 1
425467 99425467 1001 86380 86390 1
426719 99426719 1001 86380 86390 1
426972 99426972 1001 86380 86390 1
426639 99426639 1001 86380 86390 1
426337 99426337 1001 86380 86390 1
426148 99426148 1001 86380 86390 1
427164 99427164 1001 86380 86390 1
427464 99427464 1001 86380 86390 1
428422 99428422 1001 86380 86390 1
428497 99428497 1001 86380 86390 1
428458 99428458 1001 86380 86390 1
428256 99428256 1001 86380 86390 1
427558 99427558 1001 86380 86390 1
427800 99427800 1001 86380 86390 1
428799 99428799 1001 86380 86390 1
430298 99430298 1001 86380 86390 1
430028 99430028 1001 86380 86390 1
429567 99429567 1001 86380 86390 1
429578 99429578 1001 86380 86390 1
429748 99429748 1001 86380 86390 1
429585 99429585 1001 86380 86390 1
429682 99429682 1001 86380 86390 1
429203 99429203 1001 86380 86390 1
430523 99430523 1001 86380 86390 1
430806 99430806 1001 86380 86390 1
430542 99430542 1001 86380 86390 1
431959 99431959 1001 86380 86390 1
431525 99431525 1001 86380 86390 1
431458 99431458 1001 86380 86390 1
431588 99431588 1001 86380 86390 1
432098 99432098 1001 86380 86390 1
433600 99433600 1001 86380 86390 1
433707 99433707 1001 86380 86390 1
433277 99433277 1001 86380 86390 1
433006 99433006 1001 86380 86390 1
432664 99432664 1001 86380 86390 1
432528 99432528 1001 86380 86390 1
434070 99434070 1001 86380 86390 1
433819 99433819 1001 86380 86390 1
434704 99434704 1001 86380 86390 1
435701 99435701 1001 86380 86390 1
435866 99435866 1001 86380 86390 1
436768 99436768 1001 86380 86390 1
436967 99436967 1001 86380 86390 1
436774 99436774 1001 86380 86390 1
436706 99436706 1001 86380 86390 1
436602 99436602 1001 86380 86390 1
436196 99436196 1001 86380 86390 1
300541 99300541 1001 86380 86390 1
300530 99300530 1001 86380 86390 1
300532 99300532 1001 86380 86390 1
300490 99300490 1001 86380 86390 1
301256 99301256 1001 86380 86390 1
301713 99301713 1001 86380 86390 1
302373 99302373 1001 86380 86390 1
302129 99302129 1001 86380 86390 1
302511 99302511 1001 86380 86390 1
302844 99302844 1001 86380 86390 1
302665 99302665 1001 86380 86390 1
302734 99302734 1001 86380 86390 1
302790 99302790 1001 86380 86390 1
303624 99303624 1001 86380 86390 1
304190 99304190 1001 86380 86390 1
304051 99304051 1001 86380 86390 1
304712 99304712 1001 86380 86390 1
304674 99304674 1001 86380 86390 1
304279 99304279 1001 86380 86390 1
304271 99304271 1001 86380 86390 1
304989 99304989 1001 86380 86390 1
305582 99305582 1001 86380 86390 1
305587 99305587 1001 86380 86390 1
305293 99305293 1001 86380 86390 1
305362 99305362 1001 86380 86390 1
305401 99305401 1001 86380 86390 1
305245 99305245 1001 86380 86390 1
305176 99305176 1001 86380 86390 1
500140 99500140 1001 86380 86390 1
500151 99500151 1001 86380 86390 1
500009 99500009 1001 86380 86390 1
500783 99500783 1001 86380 86390 1
500765 99500765 1001 86380 86390 1
500801 99500801 1001 86380 86390 1
500658 99500658 1001 86380 86390 1
500574 99500574 1001 86380 86390 1
500471 99500471 1001 86380 86390 1
500536 99500536 1001 86380 86390 1
500434 99500434 1001 86380 86390 1
501006 99501006 1001 86380 86390 1
500851 99500851 1001 86380 86390 1
501016 99501016 1001 86380 86390 1
501450 99501450 1001 86380 86390 1
501453 99501453 1001 86380 86390 1
501112 99501112 1001 86380 86390 1
501206 99501206 1001 86380 86390 1
501038 99501038 1001 86380 86390 1
501779 99501779 1001 86380 86390 1
502450 99502450 1001 86380 86390 1
502062 99502062 1001 86380 86390 1
501948 99501948 1001 86380 86390 1
501850 99501850 1001 86380 86390 1
501980 99501980 1001 86380 86390 1
502579 99502579 1001 86380 86390 1
502520 99502520 1001 86380 86390 1
503157 99503157 1001 86380 86390 1
503214 99503214 1001 86380 86390 1
502676 99502676 1001 86380 86390 1
502706 99502706 1001 86380 86390 1
502824 99502824 1001 86380 86390 1
503463 99503463 1001 86380 86390 1
504114 99504114 1001 86380 86390 1
504005 99504005 1001 86380 86390 1
503644 99503644 1001 86380 86390 1
504271 99504271 1001 86380 86390 1
504743 99504743 1001 86380 86390 1
504784 99504784 1001 86380 86390 1
504675 99504675 1001 86380 86390 1
504631 99504631 1001 86380 86390 1
504459 99504459 1001 86380 86390 1
504447 99504447 1001 86380 86390 1
504503 99504503 1001 86380 86390 1
505109 99505109 1001 86380 86390 1
505099 99505099 1001 86380 86390 1
505100 99505100 1001 86380 86390 1
505050 99505050 1001 86380 86390 1
505602 99505602 1001 86380 86390 1
505754 99505754 1001 86380 86390 1
505215 99505215 1001 86380 86390 1
505173 99505173 1001 86380 86390 1
505858 99505858 1001 86380 86390 1
505847 99505847 1001 86380 86390 1
505954 99505954 1001 86380 86390 1
505904 99505904 1001 86380 86390 1
505934 99505934 1001 86380 86390 1
506440 99506440 1001 86380 86390 1
506219 99506219 1001 86380 86390 1
506040 99506040 1001 86380 86390 1
505997 99505997 1001 86380 86390 1
506062 99506062 1001 86380 86390 1
506597 99506597 1001 86380 86390 1
506617 99506617 1001 86380 86390 1
507363 99507363 1001 86380 86390 1
506845 99506845 1001 86380 86390 1
506890 99506890 1001 86380 86390 1
506981 99506981 1001 86380 86390 1
507615 99507615 1001 86380 86390 1
506802 99506802 1001 86380 86390 1
507492 99507492 1001 86380 86390 1
507865 99507865 1001 86380 86390 1
507654 99507654 1001 86380 86390 1
507777 99507777 1001 86380 86390 1
507636 99507636 1001 86380 86390 1
507717 99507717 1001 86380 86390 1
507756 99507756 1001 86380 86390 1
508337 99508337 1001 86380 86390 1
509068 99509068 1001 86380 86390 1
508645 99508645 1001 86380 86390 1
509214 99509214 1001 86380 86390 1
509141 99509141 1001 86380 86390 1
509105 99509105 1001 86380 86390 1
509079 99509079 1001 86380 86390 1
509851 99509851 1001 86380 86390 1
509706 99509706 1001 86380 86390 1
509663 99509663 1001 86380 86390 1
509381 99509381 1001 86380 86390 1
510027 99510027 1001 86380 86390 1
510066 99510066 1001 86380 86390 1
510651 99510651 1001 86380 86390 1
510716 99510716 1001 86380 86390 1
510303 99510303 1001 86380 86390 1
510314 99510314 1001 86380 86390 1
511400 99511400 1001 86380 86390 1
511408 99511408 1001 86380 86390 1
510946 99510946 1001 86380 86390 1
511103 99511103 1001 86380 86390 1
510976 99510976 1001 86380 86390 1
511120 99511120 1001 86380 86390 1
512336 99512336 1001 86380 86390 1
512004 99512004 1001 86380 86390 1
511926 99511926 1001 86380 86390 1
511916 99511916 1001 86380 86390 1
511891 99511891 1001 86380 86390 1
511854 99511854 1001 86380 86390 1
512524 99512524 1001 86380 86390 1
512500 99512500 1001 86380 86390 1
513094 99513094 1001 86380 86390 1
513007 99513007 1001 86380 86390 1
513088 99513088 1001 86380 86390 1
512936 99512936 1001 86380 86390 1
512930 99512930 1001 86380 86390 1
512709 99512709 1001 86380 86390 1
512646 99512646 1001 86380 86390 1
513231 99513231 1001 86380 86390 1
513302 99513302 1001 86380 86390 1
513240 99513240 1001 86380 86390 1
513878 99513878 1001 86380 86390 1
513870 99513870 1001 86380 86390 1
513896 99513896 1001 86380 86390 1
513637 99513637 1001 86380 86390 1
513821 99513821 1001 86380 86390 1
513824 99513824 1001 86380 86390 1
513656 99513656 1001 86380 86390 1
513440 99513440 1001 86380 86390 1
514214 99514214 1001 86380 86390 1
514760 99514760 1001 86380 86390 1
514847 99514847 1001 86380 86390 1
514591 99514591 1001 86380 86390 1
514475 99514475 1001 86380 86390 1
514477 99514477 1001 86380 86390 1
514464 99514464 1001 86380 86390 1
514467 99514467 1001 86380 86390 1
514303 99514303 1001 86380 86390 1
514268 99514268 1001 86380 86390 1
514938 99514938 1001 86380 86390 1
515517 99515517 1001 86380 86390 1
515562 99515562 1001 86380 86390 1
515383 99515383 1001 86380 86390 1
515410 99515410 1001 86380 86390 1
515464 99515464 1001 86380 86390 1
516407 99516407 1001 86380 86390 1
516489 99516489 1001 86380 86390 1
516364 99516364 1001 86380 86390 1
516004 99516004 1001 86380 86390 1
516564 99516564 1001 86380 86390 1
517272 99517272 1001 86380 86390 1
517300 99517300 1001 86380 86390 1
517247 99517247 1001 86380 86390 1
517310 99517310 1001 86380 86390 1
516964 99516964 1001 86380 86390 1
516740 99516740 1001 86380 86390 1
516728 99516728 1001 86380 86390 1
516764 99516764 1001 86380 86390 1
517410 99517410 1001 86380 86390 1
517380 99517380 1001 86380 86390 1
517996 99517996 1001 86380 86390 1
517729 99517729 1001 86380 86390 1
518947 99518947 1001 86380 86390 1
518681 99518681 1001 86380 86390 1
518720 99518720 1001 86380 86390 1
518550 99518550 1001 86380 86390 1
519003 99519003 1001 86380 86390 1
519134 99519134 1001 86380 86390 1
519660 99519660 1001 86380 86390 1
519678 99519678 1001 86380 86390 1
519271 99519271 1001 86380 86390 1
519222 99519222 1001 86380 86390 1
519343 99519343 1001 86380 86390 1
520403 99520403 1001 86380 86390 1
520430 99520430 1001 86380 86390 1
520170 99520170 1001 86380 86390 1
520133 99520133 1001 86380 86390 1
520173 99520173 1001 86380 86390 1
520812 99520812 1001 86380 86390 1
520656 99520656 1001 86380 86390 1
520686 99520686 1001 86380 86390 1
521458 99521458 1001 86380 86390 1
521120 99521120 1001 86380 86390 1
521085 99521085 1001 86380 86390 1
521229 99521229 1001 86380 86390 1
521028 99521028 1001 86380 86390 1
521637 99521637 1001 86380 86390 1
521641 99521641 1001 86380 86390 1
522103 99522103 1001 86380 86390 1
522187 99522187 1001 86380 86390 1
521677 99521677 1001 86380 86390 1
521811 99521811 1001 86380 86390 1
522495 99522495 1001 86380 86390 1
522926 99522926 1001 86380 86390 1
523053 99523053 1001 86380 86390 1
522745 99522745 1001 86380 86390 1
523185 99523185 1001 86380 86390 1
523211 99523211 1001 86380 86390 1
523225 99523225 1001 86380 86390 1
523213 99523213 1001 86380 86390 1
523205 99523205 1001 86380 86390 1
523901 99523901 1001 86380 86390 1
523840 99523840 1001 86380 86390 1
523649 99523649 1001 86380 86390 1
523702 99523702 1001 86380 86390 1
523445 99523445 1001 86380 86390 1
524138 99524138 1001 86380 86390 1
524685 99524685 1001 86380 86390 1
524228 99524228 1001 86380 86390 1
524294 99524294 1001 86380 86390 1
524196 99524196 1001 86380 86390 1
524238 99524238 1001 86380 86390 1
525578 99525578 1001 86380 86390 1
525413 99525413 1001 86380 86390 1
525265 99525265 1001 86380 86390 1
525205 99525205 1001 86380 86390 1
525092 99525092 1001 86380 86390 1
525691 99525691 1001 86380 86390 1
525656 99525656 1001 86380 86390 1
526362 99526362 1001 86380 86390 1
526303 99526303 1001 86380 86390 1
525845 99525845 1001 86380 86390 1
525912 99525912 1001 86380 86390 1
525928 99525928 1001 86380 86390 1
526460 99526460 1001 86380 86390 1
526528 99526528 1001 86380 86390 1
526468 99526468 1001 86380 86390 1
527160 99527160 1001 86380 86390 1
527078 99527078 1001 86380 86390 1
527244 99527244 1001 86380 86390 1
526988 99526988 1001 86380 86390 1
527420 99527420 1001 86380 86390 1
527808 99527808 1001 86380 86390 1
527651 99527651 1001 86380 86390 1
527654 99527654 1001 86380 86390 1
527466 99527466 1001 86380 86390 1
528205 99528205 1001 86380 86390 1
528869 99528869 1001 86380 86390 1
528506 99528506 1001 86380 86390 1
528574 99528574 1001 86380 86390 1
528641 99528641 1001 86380 86390 1
528449 99528449 1001 86380 86390 1
528282 99528282 1001 86380 86390 1
528445 99528445 1001 86380 86390 1
528989 99528989 1001 86380 86390 1
529589 99529589 1001 86380 86390 1
529432 99529432 1001 86380 86390 1
529458 99529458 1001 86380 86390 1
529453 99529453 1001 86380 86390 1
529139 99529139 1001 86380 86390 1
529310 99529310 1001 86380 86390 1
529895 99529895 1001 86380 86390 1
529731 99529731 1001 86380 86390 1
530312 99530312 1001 86380 86390 1
530173 99530173 1001 86380 86390 1
530012 99530012 1001 86380 86390 1
531200 99531200 1001 86380 86390 1
531323 99531323 1001 86380 86390 1
531142 99531142 1001 86380 86390 1
530780 99530780 1001 86380 86390 1
531560 99531560 1001 86380 86390 1
531525 99531525 1001 86380 86390 1
531436 99531436 1001 86380 86390 1
531848 99531848 1001 86380 86390 1
531954 99531954 1001 86380 86390 1
531879 99531879 1001 86380 86390 1
532296 99532296 1001 86380 86390 1
532379 99532379 1001 86380 86390 1
532395 99532395 1001 86380 86390 1
532917 99532917 1001 86380 86390 1
532715 99532715 1001 86380 86390 1
532547 99532547 1001 86380 86390 1
532604 99532604 1001 86380 86390 1
533163 99533163 1001 86380 86390 1
533100 99533100 1001 86380 86390 1
533902 99533902 1001 86380 86390 1
533942 99533942 1001 86380 86390 1
534444 99534444 1001 86380 86390 1
534393 99534393 1001 86380 86390 1
534309 99534309 1001 86380 86390 1
534722 99534722 1001 86380 86390 1
534775 99534775 1001 86380 86390 1
534779 99534779 1001 86380 86390 1
534857 99534857 1001 86380 86390 1
534731 99534731 1001 86380 86390 1
535340 99535340 1001 86380 86390 1
535047 99535047 1001 86380 86390 1
534919 99534919 1001 86380 86390 1
534913 99534913 1001 86380 86390 1
535673 99535673 1001 86380 86390 1
535949 99535949 1001 86380 86390 1
535932 99535932 1001 86380 86390 1
536024 99536024 1001 86380 86390 1
535796 99535796 1001 86380 86390 1
535861 99535861 1001 86380 86390 1
536508 99536508 1001 86380 86390 1
536996 99536996 1001 86380 86390 1
537018 99537018 1001 86380 86390 1
537045 99537045 1001 86380 86390 1
536772 99536772 1001 86380 86390 1
536688 99536688 1001 86380 86390 1
537948 99537948 1001 86380 86390 1
537661 99537661 1001 86380 86390 1
537765 99537765 1001 86380 86390 1
537458 99537458 1001 86380 86390 1
537381 99537381 1001 86380 86390 1
537538 99537538 1001 86380 86390 1
538001 99538001 1001 86380 86390 1
538481 99538481 1001 86380 86390 1
538535 99538535 1001 86380 86390 1
538433 99538433 1001 86380 86390 1
538369 99538369 1001 86380 86390 1
538955 99538955 1001 86380 86390 1
539007 99539007 1001 86380 86390 1
539555 99539555 1001 86380 86390 1
539407 99539407 1001 86380 86390 1
539343 99539343 1001 86380 86390 1
539131 99539131 1001 86380 86390 1
539119 99539119 1001 86380 86390 1
539859 99539859 1001 86380 86390 1
539856 99539856 1001 86380 86390 1
540490 99540490 1001 86380 86390 1
540617 99540617 1001 86380 86390 1
540657 99540657 1001 86380 86390 1
541068 99541068 1001 86380 86390 1
540902 99540902 1001 86380 86390 1
540831 99540831 1001 86380 86390 1
540704 99540704 1001 86380 86390 1
540784 99540784 1001 86380 86390 1
541408 99541408 1001 86380 86390 1
541319 99541319 1001 86380 86390 1
541488 99541488 1001 86380 86390 1
541993 99541993 1001 86380 86390 1
542040 99542040 1001 86380 86390 1
541765 99541765 1001 86380 86390 1
541718 99541718 1001 86380 86390 1
541549 99541549 1001 86380 86390 1
542176 99542176 1001 86380 86390 1
542203 99542203 1001 86380 86390 1
542748 99542748 1001 86380 86390 1
542688 99542688 1001 86380 86390 1
542716 99542716 1001 86380 86390 1
542723 99542723 1001 86380 86390 1
542393 99542393 1001 86380 86390 1
543706 99543706 1001 86380 86390 1
543451 99543451 1001 86380 86390 1
543363 99543363 1001 86380 86390 1
543909 99543909 1001 86380 86390 1
544562 99544562 1001 86380 86390 1
544577 99544577 1001 86380 86390 1
544236 99544236 1001 86380 86390 1
544320 99544320 1001 86380 86390 1
544688 99544688 1001 86380 86390 1
414023 376 1001 21000 21897 1
536753 1021 1002 35485 44182 1
400150 99400150 1001 86380 86390 1
400180 99400180 1001 86380 86390 1
400633 99400633 1001 86380 86390 1
400932 99400932 1001 86380 86390 1
401781 99401781 1001 86380 86390 1
401789 99401789 1001 86380 86390 1
402187 99402187 1001 86380 86390 1
402340 99402340 1001 86380 86390 1
402296 99402296 1001 86380 86390 1
402389 99402389 1001 86380 86390 1
402971 99402971 1001 86380 86390 1
403123 99403123 1001 86380 86390 1
403357 99403357 1001 86380 86390 1
403822 99403822 1001 86380 86390 1
403734 99403734 1001 86380 86390 1
403996 99403996 1001 86380 86390 1
404214 99404214 1001 86380 86390 1
[truncated: 4,078,996 more chars]
