# Supplementary material for: Fast and near-optimal monitoring for healthcare acquired infection outbreaks
Source: PLoS Comput Biol. 2019 Sep 16;15(9):e1007284. doi: 10.1371/journal.pcbi.1007284 (PMC6762212; doi:10.1371/journal.pcbi.1007284)
Supplement: S1 Data — (ZIP) [file pcbi.1007284.s006.zip › MobilityLogs1/HAISE_Carilion_all_visits_day_59.txt]

#Person location Sublocation StartTime EndTime Type
400018 99400018 1001 86380 86390 1
400190 99400190 1001 86380 86390 1
400239 99400239 1001 86380 86390 1
400251 99400251 1001 86380 86390 1
400348 99400348 1001 86380 86390 1
400537 99400537 1001 86380 86390 1
400617 99400617 1001 86380 86390 1
400599 99400599 1001 86380 86390 1
400860 99400860 1001 86380 86390 1
400921 99400921 1001 86380 86390 1
400948 99400948 1001 86380 86390 1
400964 99400964 1001 86380 86390 1
400939 99400939 1001 86380 86390 1
401212 99401212 1001 86380 86390 1
401625 99401625 1001 86380 86390 1
401762 99401762 1001 86380 86390 1
402047 99402047 1001 86380 86390 1
402011 99402011 1001 86380 86390 1
402112 99402112 1001 86380 86390 1
402218 99402218 1001 86380 86390 1
402195 99402195 1001 86380 86390 1
402414 99402414 1001 86380 86390 1
402386 99402386 1001 86380 86390 1
402453 99402453 1001 86380 86390 1
402636 99402636 1001 86380 86390 1
402743 99402743 1001 86380 86390 1
402759 99402759 1001 86380 86390 1
403250 99403250 1001 86380 86390 1
403264 99403264 1001 86380 86390 1
403298 99403298 1001 86380 86390 1
403432 99403432 1001 86380 86390 1
403676 99403676 1001 86380 86390 1
403645 99403645 1001 86380 86390 1
403855 99403855 1001 86380 86390 1
403922 99403922 1001 86380 86390 1
403946 99403946 1001 86380 86390 1
404483 99404483 1001 86380 86390 1
404539 99404539 1001 86380 86390 1
404681 99404681 1001 86380 86390 1
404717 99404717 1001 86380 86390 1
404865 99404865 1001 86380 86390 1
405066 99405066 1001 86380 86390 1
405193 99405193 1001 86380 86390 1
405412 99405412 1001 86380 86390 1
405400 99405400 1001 86380 86390 1
405467 99405467 1001 86380 86390 1
405599 99405599 1001 86380 86390 1
405623 99405623 1001 86380 86390 1
405586 99405586 1001 86380 86390 1
405733 99405733 1001 86380 86390 1
405838 99405838 1001 86380 86390 1
405864 99405864 1001 86380 86390 1
405973 99405973 1001 86380 86390 1
406054 99406054 1001 86380 86390 1
406036 99406036 1001 86380 86390 1
406224 99406224 1001 86380 86390 1
406428 99406428 1001 86380 86390 1
406397 99406397 1001 86380 86390 1
406510 99406510 1001 86380 86390 1
406787 99406787 1001 86380 86390 1
406778 99406778 1001 86380 86390 1
407065 99407065 1001 86380 86390 1
407323 99407323 1001 86380 86390 1
407411 99407411 1001 86380 86390 1
407392 99407392 1001 86380 86390 1
407669 99407669 1001 86380 86390 1
407629 99407629 1001 86380 86390 1
407570 99407570 1001 86380 86390 1
407869 99407869 1001 86380 86390 1
407792 99407792 1001 86380 86390 1
408098 99408098 1001 86380 86390 1
408267 99408267 1001 86380 86390 1
408614 99408614 1001 86380 86390 1
408716 99408716 1001 86380 86390 1
409313 99409313 1001 86380 86390 1
409386 99409386 1001 86380 86390 1
409300 99409300 1001 86380 86390 1
409322 99409322 1001 86380 86390 1
409520 99409520 1001 86380 86390 1
409910 99409910 1001 86380 86390 1
409911 99409911 1001 86380 86390 1
410104 99410104 1001 86380 86390 1
410339 99410339 1001 86380 86390 1
410414 99410414 1001 86380 86390 1
411036 99411036 1001 86380 86390 1
411229 99411229 1001 86380 86390 1
411611 99411611 1001 86380 86390 1
411543 99411543 1001 86380 86390 1
411710 99411710 1001 86380 86390 1
411854 99411854 1001 86380 86390 1
411805 99411805 1001 86380 86390 1
412164 99412164 1001 86380 86390 1
412424 99412424 1001 86380 86390 1
413590 99413590 1001 86380 86390 1
413697 99413697 1001 86380 86390 1
413581 99413581 1001 86380 86390 1
413306 99413306 1001 86380 86390 1
412887 99412887 1001 86380 86390 1
413077 99413077 1001 86380 86390 1
412998 99412998 1001 86380 86390 1
412579 99412579 1001 86380 86390 1
412801 99412801 1001 86380 86390 1
412858 99412858 1001 86380 86390 1
413883 99413883 1001 86380 86390 1
415168 99415168 1001 86380 86390 1
415085 99415085 1001 86380 86390 1
415126 99415126 1001 86380 86390 1
415205 99415205 1001 86380 86390 1
414864 99414864 1001 86380 86390 1
414844 99414844 1001 86380 86390 1
414735 99414735 1001 86380 86390 1
414119 99414119 1001 86380 86390 1
414240 99414240 1001 86380 86390 1
414195 99414195 1001 86380 86390 1
415547 99415547 1001 86380 86390 1
415620 99415620 1001 86380 86390 1
415464 99415464 1001 86380 86390 1
415354 99415354 1001 86380 86390 1
415438 99415438 1001 86380 86390 1
415715 99415715 1001 86380 86390 1
415595 99415595 1001 86380 86390 1
416905 99416905 1001 86380 86390 1
416888 99416888 1001 86380 86390 1
416912 99416912 1001 86380 86390 1
416320 99416320 1001 86380 86390 1
416370 99416370 1001 86380 86390 1
416525 99416525 1001 86380 86390 1
416503 99416503 1001 86380 86390 1
416328 99416328 1001 86380 86390 1
415941 99415941 1001 86380 86390 1
415924 99415924 1001 86380 86390 1
416031 99416031 1001 86380 86390 1
417143 99417143 1001 86380 86390 1
417519 99417519 1001 86380 86390 1
417438 99417438 1001 86380 86390 1
417516 99417516 1001 86380 86390 1
418636 99418636 1001 86380 86390 1
418520 99418520 1001 86380 86390 1
418060 99418060 1001 86380 86390 1
417873 99417873 1001 86380 86390 1
417864 99417864 1001 86380 86390 1
417732 99417732 1001 86380 86390 1
420176 99420176 1001 86380 86390 1
420391 99420391 1001 86380 86390 1
420313 99420313 1001 86380 86390 1
420421 99420421 1001 86380 86390 1
419729 99419729 1001 86380 86390 1
419835 99419835 1001 86380 86390 1
420537 99420537 1001 86380 86390 1
420539 99420539 1001 86380 86390 1
420564 99420564 1001 86380 86390 1
422111 99422111 1001 86380 86390 1
422037 99422037 1001 86380 86390 1
421819 99421819 1001 86380 86390 1
421969 99421969 1001 86380 86390 1
422065 99422065 1001 86380 86390 1
421505 99421505 1001 86380 86390 1
421548 99421548 1001 86380 86390 1
421592 99421592 1001 86380 86390 1
421673 99421673 1001 86380 86390 1
421558 99421558 1001 86380 86390 1
421231 99421231 1001 86380 86390 1
421148 99421148 1001 86380 86390 1
421111 99421111 1001 86380 86390 1
420847 99420847 1001 86380 86390 1
421091 99421091 1001 86380 86390 1
421034 99421034 1001 86380 86390 1
422220 99422220 1001 86380 86390 1
422285 99422285 1001 86380 86390 1
423650 99423650 1001 86380 86390 1
423436 99423436 1001 86380 86390 1
423005 99423005 1001 86380 86390 1
423030 99423030 1001 86380 86390 1
423033 99423033 1001 86380 86390 1
423227 99423227 1001 86380 86390 1
423047 99423047 1001 86380 86390 1
422908 99422908 1001 86380 86390 1
422606 99422606 1001 86380 86390 1
423795 99423795 1001 86380 86390 1
423774 99423774 1001 86380 86390 1
423756 99423756 1001 86380 86390 1
425104 99425104 1001 86380 86390 1
425349 99425349 1001 86380 86390 1
424592 99424592 1001 86380 86390 1
424982 99424982 1001 86380 86390 1
424737 99424737 1001 86380 86390 1
424996 99424996 1001 86380 86390 1
424775 99424775 1001 86380 86390 1
424318 99424318 1001 86380 86390 1
424441 99424441 1001 86380 86390 1
424373 99424373 1001 86380 86390 1
424280 99424280 1001 86380 86390 1
424425 99424425 1001 86380 86390 1
424164 99424164 1001 86380 86390 1
425506 99425506 1001 86380 86390 1
425695 99425695 1001 86380 86390 1
425417 99425417 1001 86380 86390 1
426923 99426923 1001 86380 86390 1
426772 99426772 1001 86380 86390 1
426839 99426839 1001 86380 86390 1
426972 99426972 1001 86380 86390 1
426622 99426622 1001 86380 86390 1
426458 99426458 1001 86380 86390 1
426459 99426459 1001 86380 86390 1
426612 99426612 1001 86380 86390 1
426221 99426221 1001 86380 86390 1
425975 99425975 1001 86380 86390 1
426181 99426181 1001 86380 86390 1
427204 99427204 1001 86380 86390 1
427119 99427119 1001 86380 86390 1
427271 99427271 1001 86380 86390 1
428468 99428468 1001 86380 86390 1
428470 99428470 1001 86380 86390 1
428734 99428734 1001 86380 86390 1
428696 99428696 1001 86380 86390 1
428601 99428601 1001 86380 86390 1
428002 99428002 1001 86380 86390 1
428319 99428319 1001 86380 86390 1
428006 99428006 1001 86380 86390 1
428322 99428322 1001 86380 86390 1
428050 99428050 1001 86380 86390 1
428052 99428052 1001 86380 86390 1
427732 99427732 1001 86380 86390 1
427736 99427736 1001 86380 86390 1
427633 99427633 1001 86380 86390 1
428906 99428906 1001 86380 86390 1
429026 99429026 1001 86380 86390 1
430065 99430065 1001 86380 86390 1
430194 99430194 1001 86380 86390 1
430277 99430277 1001 86380 86390 1
430148 99430148 1001 86380 86390 1
429997 99429997 1001 86380 86390 1
430330 99430330 1001 86380 86390 1
430336 99430336 1001 86380 86390 1
430056 99430056 1001 86380 86390 1
429690 99429690 1001 86380 86390 1
429697 99429697 1001 86380 86390 1
429785 99429785 1001 86380 86390 1
429560 99429560 1001 86380 86390 1
430688 99430688 1001 86380 86390 1
430788 99430788 1001 86380 86390 1
431995 99431995 1001 86380 86390 1
431889 99431889 1001 86380 86390 1
432001 99432001 1001 86380 86390 1
431359 99431359 1001 86380 86390 1
430895 99430895 1001 86380 86390 1
432103 99432103 1001 86380 86390 1
433347 99433347 1001 86380 86390 1
433414 99433414 1001 86380 86390 1
433358 99433358 1001 86380 86390 1
433144 99433144 1001 86380 86390 1
433167 99433167 1001 86380 86390 1
433255 99433255 1001 86380 86390 1
432943 99432943 1001 86380 86390 1
432638 99432638 1001 86380 86390 1
434114 99434114 1001 86380 86390 1
434100 99434100 1001 86380 86390 1
434011 99434011 1001 86380 86390 1
435217 99435217 1001 86380 86390 1
435108 99435108 1001 86380 86390 1
435111 99435111 1001 86380 86390 1
435162 99435162 1001 86380 86390 1
435094 99435094 1001 86380 86390 1
435011 99435011 1001 86380 86390 1
435415 99435415 1001 86380 86390 1
435075 99435075 1001 86380 86390 1
434868 99434868 1001 86380 86390 1
434640 99434640 1001 86380 86390 1
434921 99434921 1001 86380 86390 1
434900 99434900 1001 86380 86390 1
434678 99434678 1001 86380 86390 1
434563 99434563 1001 86380 86390 1
434289 99434289 1001 86380 86390 1
434528 99434528 1001 86380 86390 1
434196 99434196 1001 86380 86390 1
435561 99435561 1001 86380 86390 1
435878 99435878 1001 86380 86390 1
435473 99435473 1001 86380 86390 1
435721 99435721 1001 86380 86390 1
435882 99435882 1001 86380 86390 1
436876 99436876 1001 86380 86390 1
437031 99437031 1001 86380 86390 1
436647 99436647 1001 86380 86390 1
436221 99436221 1001 86380 86390 1
436225 99436225 1001 86380 86390 1
435966 99435966 1001 86380 86390 1
436029 99436029 1001 86380 86390 1
436262 99436262 1001 86380 86390 1
437325 99437325 1001 86380 86390 1
437352 99437352 1001 86380 86390 1
300051 99300051 1001 86380 86390 1
300689 99300689 1001 86380 86390 1
300612 99300612 1001 86380 86390 1
300433 99300433 1001 86380 86390 1
300485 99300485 1001 86380 86390 1
300410 99300410 1001 86380 86390 1
300375 99300375 1001 86380 86390 1
300391 99300391 1001 86380 86390 1
300280 99300280 1001 86380 86390 1
300296 99300296 1001 86380 86390 1
300115 99300115 1001 86380 86390 1
300751 99300751 1001 86380 86390 1
300752 99300752 1001 86380 86390 1
300857 99300857 1001 86380 86390 1
300865 99300865 1001 86380 86390 1
300878 99300878 1001 86380 86390 1
301470 99301470 1001 86380 86390 1
301386 99301386 1001 86380 86390 1
301271 99301271 1001 86380 86390 1
301156 99301156 1001 86380 86390 1
301145 99301145 1001 86380 86390 1
301077 99301077 1001 86380 86390 1
301118 99301118 1001 86380 86390 1
301131 99301131 1001 86380 86390 1
301615 99301615 1001 86380 86390 1
301667 99301667 1001 86380 86390 1
302267 99302267 1001 86380 86390 1
302198 99302198 1001 86380 86390 1
302008 99302008 1001 86380 86390 1
302073 99302073 1001 86380 86390 1
301969 99301969 1001 86380 86390 1
302115 99302115 1001 86380 86390 1
301986 99301986 1001 86380 86390 1
301785 99301785 1001 86380 86390 1
301770 99301770 1001 86380 86390 1
302529 99302529 1001 86380 86390 1
302426 99302426 1001 86380 86390 1
303067 99303067 1001 86380 86390 1
303017 99303017 1001 86380 86390 1
303160 99303160 1001 86380 86390 1
303102 99303102 1001 86380 86390 1
302892 99302892 1001 86380 86390 1
302616 99302616 1001 86380 86390 1
302760 99302760 1001 86380 86390 1
302605 99302605 1001 86380 86390 1
303385 99303385 1001 86380 86390 1
303282 99303282 1001 86380 86390 1
303331 99303331 1001 86380 86390 1
303881 99303881 1001 86380 86390 1
303936 99303936 1001 86380 86390 1
303979 99303979 1001 86380 86390 1
303805 99303805 1001 86380 86390 1
303624 99303624 1001 86380 86390 1
303652 99303652 1001 86380 86390 1
303639 99303639 1001 86380 86390 1
303757 99303757 1001 86380 86390 1
303584 99303584 1001 86380 86390 1
303539 99303539 1001 86380 86390 1
304069 99304069 1001 86380 86390 1
304176 99304176 1001 86380 86390 1
304191 99304191 1001 86380 86390 1
304048 99304048 1001 86380 86390 1
304106 99304106 1001 86380 86390 1
304777 99304777 1001 86380 86390 1
304803 99304803 1001 86380 86390 1
304551 99304551 1001 86380 86390 1
304503 99304503 1001 86380 86390 1
304548 99304548 1001 86380 86390 1
304457 99304457 1001 86380 86390 1
304306 99304306 1001 86380 86390 1
304384 99304384 1001 86380 86390 1
305052 99305052 1001 86380 86390 1
304966 99304966 1001 86380 86390 1
305570 99305570 1001 86380 86390 1
305547 99305547 1001 86380 86390 1
305509 99305509 1001 86380 86390 1
305539 99305539 1001 86380 86390 1
305377 99305377 1001 86380 86390 1
305429 99305429 1001 86380 86390 1
305475 99305475 1001 86380 86390 1
305399 99305399 1001 86380 86390 1
305206 99305206 1001 86380 86390 1
305199 99305199 1001 86380 86390 1
500688 99500688 1001 86380 86390 1
500650 99500650 1001 86380 86390 1
500757 99500757 1001 86380 86390 1
500722 99500722 1001 86380 86390 1
500517 99500517 1001 86380 86390 1
500483 99500483 1001 86380 86390 1
500599 99500599 1001 86380 86390 1
500463 99500463 1001 86380 86390 1
500580 99500580 1001 86380 86390 1
500351 99500351 1001 86380 86390 1
500197 99500197 1001 86380 86390 1
500203 99500203 1001 86380 86390 1
501016 99501016 1001 86380 86390 1
501625 99501625 1001 86380 86390 1
501495 99501495 1001 86380 86390 1
501637 99501637 1001 86380 86390 1
501268 99501268 1001 86380 86390 1
501386 99501386 1001 86380 86390 1
501299 99501299 1001 86380 86390 1
501340 99501340 1001 86380 86390 1
501380 99501380 1001 86380 86390 1
501031 99501031 1001 86380 86390 1
501101 99501101 1001 86380 86390 1
501114 99501114 1001 86380 86390 1
501119 99501119 1001 86380 86390 1
501147 99501147 1001 86380 86390 1
501807 99501807 1001 86380 86390 1
501808 99501808 1001 86380 86390 1
502392 99502392 1001 86380 86390 1
502360 99502360 1001 86380 86390 1
502459 99502459 1001 86380 86390 1
501846 99501846 1001 86380 86390 1
502030 99502030 1001 86380 86390 1
502585 99502585 1001 86380 86390 1
502548 99502548 1001 86380 86390 1
502511 99502511 1001 86380 86390 1
503191 99503191 1001 86380 86390 1
503194 99503194 1001 86380 86390 1
503274 99503274 1001 86380 86390 1
503096 99503096 1001 86380 86390 1
502910 99502910 1001 86380 86390 1
502991 99502991 1001 86380 86390 1
502727 99502727 1001 86380 86390 1
502680 99502680 1001 86380 86390 1
503301 99503301 1001 86380 86390 1
503406 99503406 1001 86380 86390 1
503360 99503360 1001 86380 86390 1
503390 99503390 1001 86380 86390 1
504043 99504043 1001 86380 86390 1
504058 99504058 1001 86380 86390 1
504026 99504026 1001 86380 86390 1
503740 99503740 1001 86380 86390 1
503909 99503909 1001 86380 86390 1
503689 99503689 1001 86380 86390 1
503497 99503497 1001 86380 86390 1
503705 99503705 1001 86380 86390 1
504146 99504146 1001 86380 86390 1
504253 99504253 1001 86380 86390 1
504230 99504230 1001 86380 86390 1
504869 99504869 1001 86380 86390 1
504877 99504877 1001 86380 86390 1
504939 99504939 1001 86380 86390 1
504603 99504603 1001 86380 86390 1
504579 99504579 1001 86380 86390 1
504553 99504553 1001 86380 86390 1
504327 99504327 1001 86380 86390 1
504370 99504370 1001 86380 86390 1
504397 99504397 1001 86380 86390 1
504980 99504980 1001 86380 86390 1
505124 99505124 1001 86380 86390 1
505074 99505074 1001 86380 86390 1
504974 99504974 1001 86380 86390 1
504950 99504950 1001 86380 86390 1
505701 99505701 1001 86380 86390 1
505637 99505637 1001 86380 86390 1
505763 99505763 1001 86380 86390 1
505359 99505359 1001 86380 86390 1
505453 99505453 1001 86380 86390 1
505468 99505468 1001 86380 86390 1
505508 99505508 1001 86380 86390 1
505366 99505366 1001 86380 86390 1
505356 99505356 1001 86380 86390 1
505227 99505227 1001 86380 86390 1
505167 99505167 1001 86380 86390 1
505261 99505261 1001 86380 86390 1
505793 99505793 1001 86380 86390 1
505937 99505937 1001 86380 86390 1
505873 99505873 1001 86380 86390 1
505822 99505822 1001 86380 86390 1
505789 99505789 1001 86380 86390 1
505842 99505842 1001 86380 86390 1
506593 99506593 1001 86380 86390 1
506524 99506524 1001 86380 86390 1
506209 99506209 1001 86380 86390 1
506353 99506353 1001 86380 86390 1
506225 99506225 1001 86380 86390 1
506267 99506267 1001 86380 86390 1
506084 99506084 1001 86380 86390 1
506181 99506181 1001 86380 86390 1
506392 99506392 1001 86380 86390 1
506756 99506756 1001 86380 86390 1
507389 99507389 1001 86380 86390 1
507387 99507387 1001 86380 86390 1
507407 99507407 1001 86380 86390 1
507411 99507411 1001 86380 86390 1
507166 99507166 1001 86380 86390 1
507063 99507063 1001 86380 86390 1
507026 99507026 1001 86380 86390 1
507195 99507195 1001 86380 86390 1
507119 99507119 1001 86380 86390 1
507123 99507123 1001 86380 86390 1
507137 99507137 1001 86380 86390 1
506914 99506914 1001 86380 86390 1
507614 99507614 1001 86380 86390 1
507453 99507453 1001 86380 86390 1
508097 99508097 1001 86380 86390 1
508136 99508136 1001 86380 86390 1
508080 99508080 1001 86380 86390 1
507916 99507916 1001 86380 86390 1
507981 99507981 1001 86380 86390 1
508013 99508013 1001 86380 86390 1
507950 99507950 1001 86380 86390 1
507808 99507808 1001 86380 86390 1
507720 99507720 1001 86380 86390 1
507662 99507662 1001 86380 86390 1
508303 99508303 1001 86380 86390 1
508281 99508281 1001 86380 86390 1
508387 99508387 1001 86380 86390 1
509004 99509004 1001 86380 86390 1
508877 99508877 1001 86380 86390 1
508967 99508967 1001 86380 86390 1
508664 99508664 1001 86380 86390 1
508775 99508775 1001 86380 86390 1
508471 99508471 1001 86380 86390 1
508655 99508655 1001 86380 86390 1
508632 99508632 1001 86380 86390 1
508478 99508478 1001 86380 86390 1
509240 99509240 1001 86380 86390 1
509114 99509114 1001 86380 86390 1
509698 99509698 1001 86380 86390 1
509763 99509763 1001 86380 86390 1
509346 99509346 1001 86380 86390 1
509438 99509438 1001 86380 86390 1
509439 99509439 1001 86380 86390 1
509327 99509327 1001 86380 86390 1
509962 99509962 1001 86380 86390 1
509902 99509902 1001 86380 86390 1
509907 99509907 1001 86380 86390 1
510547 99510547 1001 86380 86390 1
510677 99510677 1001 86380 86390 1
510666 99510666 1001 86380 86390 1
510529 99510529 1001 86380 86390 1
510541 99510541 1001 86380 86390 1
510672 99510672 1001 86380 86390 1
510475 99510475 1001 86380 86390 1
510416 99510416 1001 86380 86390 1
510494 99510494 1001 86380 86390 1
510277 99510277 1001 86380 86390 1
510312 99510312 1001 86380 86390 1
510792 99510792 1001 86380 86390 1
510771 99510771 1001 86380 86390 1
510747 99510747 1001 86380 86390 1
511441 99511441 1001 86380 86390 1
511423 99511423 1001 86380 86390 1
511501 99511501 1001 86380 86390 1
511170 99511170 1001 86380 86390 1
511196 99511196 1001 86380 86390 1
511215 99511215 1001 86380 86390 1
510983 99510983 1001 86380 86390 1
511071 99511071 1001 86380 86390 1
511138 99511138 1001 86380 86390 1
511641 99511641 1001 86380 86390 1
511706 99511706 1001 86380 86390 1
511607 99511607 1001 86380 86390 1
511701 99511701 1001 86380 86390 1
512213 99512213 1001 86380 86390 1
512191 99512191 1001 86380 86390 1
512257 99512257 1001 86380 86390 1
512163 99512163 1001 86380 86390 1
511996 99511996 1001 86380 86390 1
511985 99511985 1001 86380 86390 1
512040 99512040 1001 86380 86390 1
512131 99512131 1001 86380 86390 1
511914 99511914 1001 86380 86390 1
511918 99511918 1001 86380 86390 1
511806 99511806 1001 86380 86390 1
512429 99512429 1001 86380 86390 1
512442 99512442 1001 86380 86390 1
512456 99512456 1001 86380 86390 1
512408 99512408 1001 86380 86390 1
513136 99513136 1001 86380 86390 1
513073 99513073 1001 86380 86390 1
513101 99513101 1001 86380 86390 1
512831 99512831 1001 86380 86390 1
513310 99513310 1001 86380 86390 1
513261 99513261 1001 86380 86390 1
513919 99513919 1001 86380 86390 1
513881 99513881 1001 86380 86390 1
513761 99513761 1001 86380 86390 1
513659 99513659 1001 86380 86390 1
513725 99513725 1001 86380 86390 1
513730 99513730 1001 86380 86390 1
513630 99513630 1001 86380 86390 1
513613 99513613 1001 86380 86390 1
513590 99513590 1001 86380 86390 1
514120 99514120 1001 86380 86390 1
514045 99514045 1001 86380 86390 1
514097 99514097 1001 86380 86390 1
514678 99514678 1001 86380 86390 1
514722 99514722 1001 86380 86390 1
514736 99514736 1001 86380 86390 1
514749 99514749 1001 86380 86390 1
514712 99514712 1001 86380 86390 1
514738 99514738 1001 86380 86390 1
514851 99514851 1001 86380 86390 1
514447 99514447 1001 86380 86390 1
514323 99514323 1001 86380 86390 1
514427 99514427 1001 86380 86390 1
514867 99514867 1001 86380 86390 1
515051 99515051 1001 86380 86390 1
514976 99514976 1001 86380 86390 1
515656 99515656 1001 86380 86390 1
515561 99515561 1001 86380 86390 1
515408 99515408 1001 86380 86390 1
515357 99515357 1001 86380 86390 1
515306 99515306 1001 86380 86390 1
515169 99515169 1001 86380 86390 1
515160 99515160 1001 86380 86390 1
515111 99515111 1001 86380 86390 1
515086 99515086 1001 86380 86390 1
515139 99515139 1001 86380 86390 1
515824 99515824 1001 86380 86390 1
515708 99515708 1001 86380 86390 1
515775 99515775 1001 86380 86390 1
515718 99515718 1001 86380 86390 1
516344 99516344 1001 86380 86390 1
516496 99516496 1001 86380 86390 1
516291 99516291 1001 86380 86390 1
516207 99516207 1001 86380 86390 1
516302 99516302 1001 86380 86390 1
516046 99516046 1001 86380 86390 1
516034 99516034 1001 86380 86390 1
515936 99515936 1001 86380 86390 1
516524 99516524 1001 86380 86390 1
516590 99516590 1001 86380 86390 1
516569 99516569 1001 86380 86390 1
517270 99517270 1001 86380 86390 1
517167 99517167 1001 86380 86390 1
517001 99517001 1001 86380 86390 1
517021 99517021 1001 86380 86390 1
517115 99517115 1001 86380 86390 1
517077 99517077 1001 86380 86390 1
516850 99516850 1001 86380 86390 1
517450 99517450 1001 86380 86390 1
517403 99517403 1001 86380 86390 1
517419 99517419 1001 86380 86390 1
517537 99517537 1001 86380 86390 1
517343 99517343 1001 86380 86390 1
517473 99517473 1001 86380 86390 1
517370 99517370 1001 86380 86390 1
518066 99518066 1001 86380 86390 1
518081 99518081 1001 86380 86390 1
518018 99518018 1001 86380 86390 1
518122 99518122 1001 86380 86390 1
517957 99517957 1001 86380 86390 1
517948 99517948 1001 86380 86390 1
517889 99517889 1001 86380 86390 1
517890 99517890 1001 86380 86390 1
518315 99518315 1001 86380 86390 1
518358 99518358 1001 86380 86390 1
518244 99518244 1001 86380 86390 1
518235 99518235 1001 86380 86390 1
518797 99518797 1001 86380 86390 1
518858 99518858 1001 86380 86390 1
518691 99518691 1001 86380 86390 1
518757 99518757 1001 86380 86390 1
518589 99518589 1001 86380 86390 1
518682 99518682 1001 86380 86390 1
518727 99518727 1001 86380 86390 1
518599 99518599 1001 86380 86390 1
518626 99518626 1001 86380 86390 1
518555 99518555 1001 86380 86390 1
518416 99518416 1001 86380 86390 1
519049 99519049 1001 86380 86390 1
519058 99519058 1001 86380 86390 1
519136 99519136 1001 86380 86390 1
519022 99519022 1001 86380 86390 1
519787 99519787 1001 86380 86390 1
519791 99519791 1001 86380 86390 1
519616 99519616 1001 86380 86390 1
519629 99519629 1001 86380 86390 1
519733 99519733 1001 86380 86390 1
519696 99519696 1001 86380 86390 1
519496 99519496 1001 86380 86390 1
519514 99519514 1001 86380 86390 1
519247 99519247 1001 86380 86390 1
519904 99519904 1001 86380 86390 1
519958 99519958 1001 86380 86390 1
519886 99519886 1001 86380 86390 1
520603 99520603 1001 86380 86390 1
520516 99520516 1001 86380 86390 1
520398 99520398 1001 86380 86390 1
520283 99520283 1001 86380 86390 1
520296 99520296 1001 86380 86390 1
520116 99520116 1001 86380 86390 1
520081 99520081 1001 86380 86390 1
520826 99520826 1001 86380 86390 1
521464 99521464 1001 86380 86390 1
521404 99521404 1001 86380 86390 1
521440 99521440 1001 86380 86390 1
521370 99521370 1001 86380 86390 1
521451 99521451 1001 86380 86390 1
521374 99521374 1001 86380 86390 1
521234 99521234 1001 86380 86390 1
521239 99521239 1001 86380 86390 1
521165 99521165 1001 86380 86390 1
521041 99521041 1001 86380 86390 1
520932 99520932 1001 86380 86390 1
520933 99520933 1001 86380 86390 1
520934 99520934 1001 86380 86390 1
521646 99521646 1001 86380 86390 1
521522 99521522 1001 86380 86390 1
521510 99521510 1001 86380 86390 1
521523 99521523 1001 86380 86390 1
522176 99522176 1001 86380 86390 1
522118 99522118 1001 86380 86390 1
522197 99522197 1001 86380 86390 1
522041 99522041 1001 86380 86390 1
521954 99521954 1001 86380 86390 1
521712 99521712 1001 86380 86390 1
521870 99521870 1001 86380 86390 1
521769 99521769 1001 86380 86390 1
521796 99521796 1001 86380 86390 1
522444 99522444 1001 86380 86390 1
522445 99522445 1001 86380 86390 1
522497 99522497 1001 86380 86390 1
522319 99522319 1001 86380 86390 1
522399 99522399 1001 86380 86390 1
522314 99522314 1001 86380 86390 1
523031 99523031 1001 86380 86390 1
522971 99522971 1001 86380 86390 1
523036 99523036 1001 86380 86390 1
522720 99522720 1001 86380 86390 1
522813 99522813 1001 86380 86390 1
522854 99522854 1001 86380 86390 1
522880 99522880 1001 86380 86390 1
522842 99522842 1001 86380 86390 1
522804 99522804 1001 86380 86390 1
522856 99522856 1001 86380 86390 1
522753 99522753 1001 86380 86390 1
522831 99522831 1001 86380 86390 1
522782 99522782 1001 86380 86390 1
522628 99522628 1001 86380 86390 1
522512 99522512 1001 86380 86390 1
522618 99522618 1001 86380 86390 1
522596 99522596 1001 86380 86390 1
522635 99522635 1001 86380 86390 1
523274 99523274 1001 86380 86390 1
523300 99523300 1001 86380 86390 1
523166 99523166 1001 86380 86390 1
523808 99523808 1001 86380 86390 1
523821 99523821 1001 86380 86390 1
523899 99523899 1001 86380 86390 1
523890 99523890 1001 86380 86390 1
523599 99523599 1001 86380 86390 1
523575 99523575 1001 86380 86390 1
523543 99523543 1001 86380 86390 1
523402 99523402 1001 86380 86390 1
523481 99523481 1001 86380 86390 1
523342 99523342 1001 86380 86390 1
524073 99524073 1001 86380 86390 1
524118 99524118 1001 86380 86390 1
524028 99524028 1001 86380 86390 1
524759 99524759 1001 86380 86390 1
524652 99524652 1001 86380 86390 1
524318 99524318 1001 86380 86390 1
524310 99524310 1001 86380 86390 1
524238 99524238 1001 86380 86390 1
524290 99524290 1001 86380 86390 1
524833 99524833 1001 86380 86390 1
524932 99524932 1001 86380 86390 1
524933 99524933 1001 86380 86390 1
525433 99525433 1001 86380 86390 1
525516 99525516 1001 86380 86390 1
525414 99525414 1001 86380 86390 1
525453 99525453 1001 86380 86390 1
525332 99525332 1001 86380 86390 1
525246 99525246 1001 86380 86390 1
525030 99525030 1001 86380 86390 1
524984 99524984 1001 86380 86390 1
525115 99525115 1001 86380 86390 1
525689 99525689 1001 86380 86390 1
525767 99525767 1001 86380 86390 1
525626 99525626 1001 86380 86390 1
525717 99525717 1001 86380 86390 1
525657 99525657 1001 86380 86390 1
526349 99526349 1001 86380 86390 1
526342 99526342 1001 86380 86390 1
526087 99526087 1001 86380 86390 1
526164 99526164 1001 86380 86390 1
525854 99525854 1001 86380 86390 1
525946 99525946 1001 86380 86390 1
526559 99526559 1001 86380 86390 1
527079 99527079 1001 86380 86390 1
526952 99526952 1001 86380 86390 1
526978 99526978 1001 86380 86390 1
526998 99526998 1001 86380 86390 1
526895 99526895 1001 86380 86390 1
526939 99526939 1001 86380 86390 1
526783 99526783 1001 86380 86390 1
526644 99526644 1001 86380 86390 1
526673 99526673 1001 86380 86390 1
526712 99526712 1001 86380 86390 1
526714 99526714 1001 86380 86390 1
526727 99526727 1001 86380 86390 1
526637 99526637 1001 86380 86390 1
527336 99527336 1001 86380 86390 1
527279 99527279 1001 86380 86390 1
527960 99527960 1001 86380 86390 1
528075 99528075 1001 86380 86390 1
527990 99527990 1001 86380 86390 1
527927 99527927 1001 86380 86390 1
527969 99527969 1001 86380 86390 1
527725 99527725 1001 86380 86390 1
527643 99527643 1001 86380 86390 1
527540 99527540 1001 86380 86390 1
527516 99527516 1001 86380 86390 1
527555 99527555 1001 86380 86390 1
528254 99528254 1001 86380 86390 1
528088 99528088 1001 86380 86390 1
528270 99528270 1001 86380 86390 1
528194 99528194 1001 86380 86390 1
528092 99528092 1001 86380 86390 1
528209 99528209 1001 86380 86390 1
528277 99528277 1001 86380 86390 1
528816 99528816 1001 86380 86390 1
528847 99528847 1001 86380 86390 1
528555 99528555 1001 86380 86390 1
528560 99528560 1001 86380 86390 1
528508 99528508 1001 86380 86390 1
528345 99528345 1001 86380 86390 1
528400 99528400 1001 86380 86390 1
528979 99528979 1001 86380 86390 1
529103 99529103 1001 86380 86390 1
529612 99529612 1001 86380 86390 1
529606 99529606 1001 86380 86390 1
529713 99529713 1001 86380 86390 1
529633 99529633 1001 86380 86390 1
529569 99529569 1001 86380 86390 1
529418 99529418 1001 86380 86390 1
529486 99529486 1001 86380 86390 1
529435 99529435 1001 86380 86390 1
529202 99529202 1001 86380 86390 1
529220 99529220 1001 86380 86390 1
529299 99529299 1001 86380 86390 1
529896 99529896 1001 86380 86390 1
529814 99529814 1001 86380 86390 1
530387 99530387 1001 86380 86390 1
530504 99530504 1001 86380 86390 1
530466 99530466 1001 86380 86390 1
530418 99530418 1001 86380 86390 1
530537 99530537 1001 86380 86390 1
530551 99530551 1001 86380 86390 1
530348 99530348 1001 86380 86390 1
530259 99530259 1001 86380 86390 1
530277 99530277 1001 86380 86390 1
530174 99530174 1001 86380 86390 1
530128 99530128 1001 86380 86390 1
529996 99529996 1001 86380 86390 1
530602 99530602 1001 86380 86390 1
530642 99530642 1001 86380 86390 1
531316 99531316 1001 86380 86390 1
531178 99531178 1001 86380 86390 1
531298 99531298 1001 86380 86390 1
531237 99531237 1001 86380 86390 1
531035 99531035 1001 86380 86390 1
530984 99530984 1001 86380 86390 1
531102 99531102 1001 86380 86390 1
531051 99531051 1001 86380 86390 1
531143 99531143 1001 86380 86390 1
531170 99531170 1001 86380 86390 1
530863 99530863 1001 86380 86390 1
530840 99530840 1001 86380 86390 1
530762 99530762 1001 86380 86390 1
530923 99530923 1001 86380 86390 1
530872 99530872 1001 86380 86390 1
531545 99531545 1001 86380 86390 1
531574 99531574 1001 86380 86390 1
531461 99531461 1001 86380 86390 1
531566 99531566 1001 86380 86390 1
531466 99531466 1001 86380 86390 1
532045 99532045 1001 86380 86390 1
532192 99532192 1001 86380 86390 1
532151 99532151 1001 86380 86390 1
531844 99531844 1001 86380 86390 1
531922 99531922 1001 86380 86390 1
531821 99531821 1001 86380 86390 1
531876 99531876 1001 86380 86390 1
531916 99531916 1001 86380 86390 1
531816 99531816 1001 86380 86390 1
531946 99531946 1001 86380 86390 1
531668 99531668 1001 86380 86390 1
531646 99531646 1001 86380 86390 1
531687 99531687 1001 86380 86390 1
532281 99532281 1001 86380 86390 1
532361 99532361 1001 86380 86390 1
532272 99532272 1001 86380 86390 1
532324 99532324 1001 86380 86390 1
532303 99532303 1001 86380 86390 1
532381 99532381 1001 86380 86390 1
532853 99532853 1001 86380 86390 1
532919 99532919 1001 86380 86390 1
532861 99532861 1001 86380 86390 1
532939 99532939 1001 86380 86390 1
532685 99532685 1001 86380 86390 1
532623 99532623 1001 86380 86390 1
532766 99532766 1001 86380 86390 1
532805 99532805 1001 86380 86390 1
532677 99532677 1001 86380 86390 1
532668 99532668 1001 86380 86390 1
532746 99532746 1001 86380 86390 1
532423 99532423 1001 86380 86390 1
532502 99532502 1001 86380 86390 1
532466 99532466 1001 86380 86390 1
532519 99532519 1001 86380 86390 1
532613 99532613 1001 86380 86390 1
532601 99532601 1001 86380 86390 1
533173 99533173 1001 86380 86390 1
533152 99533152 1001 86380 86390 1
533721 99533721 1001 86380 86390 1
533697 99533697 1001 86380 86390 1
533749 99533749 1001 86380 86390 1
533664 99533664 1001 86380 86390 1
533643 99533643 1001 86380 86390 1
533621 99533621 1001 86380 86390 1
533648 99533648 1001 86380 86390 1
533418 99533418 1001 86380 86390 1
533266 99533266 1001 86380 86390 1
533280 99533280 1001 86380 86390 1
533376 99533376 1001 86380 86390 1
533286 99533286 1001 86380 86390 1
533959 99533959 1001 86380 86390 1
533948 99533948 1001 86380 86390 1
534029 99534029 1001 86380 86390 1
534594 99534594 1001 86380 86390 1
534533 99534533 1001 86380 86390 1
534521 99534521 1001 86380 86390 1
534399 99534399 1001 86380 86390 1
534412 99534412 1001 86380 86390 1
534068 99534068 1001 86380 86390 1
534150 99534150 1001 86380 86390 1
534216 99534216 1001 86380 86390 1
534255 99534255 1001 86380 86390 1
534863 99534863 1001 86380 86390 1
534876 99534876 1001 86380 86390 1
534763 99534763 1001 86380 86390 1
534881 99534881 1001 86380 86390 1
534807 99534807 1001 86380 86390 1
535342 99535342 1001 86380 86390 1
535357 99535357 1001 86380 86390 1
535360 99535360 1001 86380 86390 1
535489 99535489 1001 86380 86390 1
535506 99535506 1001 86380 86390 1
535175 99535175 1001 86380 86390 1
535227 99535227 1001 86380 86390 1
535207 99535207 1001 86380 86390 1
535118 99535118 1001 86380 86390 1
535301 99535301 1001 86380 86390 1
535225 99535225 1001 86380 86390 1
535071 99535071 1001 86380 86390 1
535084 99535084 1001 86380 86390 1
534942 99534942 1001 86380 86390 1
534990 99534990 1001 86380 86390 1
535704 99535704 1001 86380 86390 1
535667 99535667 1001 86380 86390 1
535539 99535539 1001 86380 86390 1
536286 99536286 1001 86380 86390 1
536275 99536275 1001 86380 86390 1
536137 99536137 1001 86380 86390 1
536330 99536330 1001 86380 86390 1
536130 99536130 1001 86380 86390 1
536015 99536015 1001 86380 86390 1
536041 99536041 1001 86380 86390 1
536094 99536094 1001 86380 86390 1
535870 99535870 1001 86380 86390 1
535897 99535897 1001 86380 86390 1
537042 99537042 1001 86380 86390 1
536791 99536791 1001 86380 86390 1
536883 99536883 1001 86380 86390 1
536823 99536823 1001 86380 86390 1
536798 99536798 1001 86380 86390 1
536837 99536837 1001 86380 86390 1
536914 99536914 1001 86380 86390 1
536942 99536942 1001 86380 86390 1
536813 99536813 1001 86380 86390 1
536659 99536659 1001 86380 86390 1
536613 99536613 1001 86380 86390 1
536652 99536652 1001 86380 86390 1
536640 99536640 1001 86380 86390 1
537173 99537173 1001 86380 86390 1
537292 99537292 1001 86380 86390 1
537163 99537163 1001 86380 86390 1
537270 99537270 1001 86380 86390 1
537339 99537339 1001 86380 86390 1
537848 99537848 1001 86380 86390 1
537962 99537962 1001 86380 86390 1
537947 99537947 1001 86380 86390 1
537619 99537619 1001 86380 86390 1
537684 99537684 1001 86380 86390 1
537749 99537749 1001 86380 86390 1
537780 99537780 1001 86380 86390 1
537412 99537412 1001 86380 86390 1
537465 99537465 1001 86380 86390 1
537443 99537443 1001 86380 86390 1
537470 99537470 1001 86380 86390 1
538000 99538000 1001 86380 86390 1
538007 99538007 1001 86380 86390 1
538121 99538121 1001 86380 86390 1
538688 99538688 1001 86380 86390 1
538694 99538694 1001 86380 86390 1
538507 99538507 1001 86380 86390 1
538585 99538585 1001 86380 86390 1
538487 99538487 1001 86380 86390 1
538530 99538530 1001 86380 86390 1
538258 99538258 1001 86380 86390 1
539019 99539019 1001 86380 86390 1
538852 99538852 1001 86380 86390 1
539009 99539009 1001 86380 86390 1
538884 99538884 1001 86380 86390 1
539489 99539489 1001 86380 86390 1
539570 99539570 1001 86380 86390 1
539519 99539519 1001 86380 86390 1
539561 99539561 1001 86380 86390 1
539360 99539360 1001 86380 86390 1
539399 99539399 1001 86380 86390 1
539369 99539369 1001 86380 86390 1
539137 99539137 1001 86380 86390 1
539217 99539217 1001 86380 86390 1
539049 99539049 1001 86380 86390 1
539213 99539213 1001 86380 86390 1
539755 99539755 1001 86380 86390 1
539821 99539821 1001 86380 86390 1
539646 99539646 1001 86380 86390 1
540416 99540416 1001 86380 86390 1
540287 99540287 1001 86380 86390 1
540433 99540433 1001 86380 86390 1
540303 99540303 1001 86380 86390 1
540267 99540267 1001 86380 86390 1
540319 99540319 1001 86380 86390 1
540384 99540384 1001 86380 86390 1
540451 99540451 1001 86380 86390 1
540398 99540398 1001 86380 86390 1
540360 99540360 1001 86380 86390 1
540283 99540283 1001 86380 86390 1
540376 99540376 1001 86380 86390 1
540222 99540222 1001 86380 86390 1
540219 99540219 1001 86380 86390 1
539938 99539938 1001 86380 86390 1
539917 99539917 1001 86380 86390 1
540038 99540038 1001 86380 86390 1
540651 99540651 1001 86380 86390 1
540472 99540472 1001 86380 86390 1
541243 99541243 1001 86380 86390 1
541184 99541184 1001 86380 86390 1
541050 99541050 1001 86380 86390 1
541044 99541044 1001 86380 86390 1
540840 99540840 1001 86380 86390 1
540792 99540792 1001 86380 86390 1
540757 99540757 1001 86380 86390 1
540770 99540770 1001 86380 86390 1
540761 99540761 1001 86380 86390 1
540723 99540723 1001 86380 86390 1
541432 99541432 1001 86380 86390 1
541422 99541422 1001 86380 86390 1
541413 99541413 1001 86380 86390 1
541337 99541337 1001 86380 86390 1
541353 99541353 1001 86380 86390 1
542090 99542090 1001 86380 86390 1
542021 99542021 1001 86380 86390 1
541931 99541931 1001 86380 86390 1
542213 99542213 1001 86380 86390 1
542255 99542255 1001 86380 86390 1
542321 99542321 1001 86380 86390 1
542896 99542896 1001 86380 86390 1
542821 99542821 1001 86380 86390 1
542852 99542852 1001 86380 86390 1
542636 99542636 1001 86380 86390 1
542706 99542706 1001 86380 86390 1
542605 99542605 1001 86380 86390 1
542368 99542368 1001 86380 86390 1
542420 99542420 1001 86380 86390 1
542968 99542968 1001 86380 86390 1
543010 99543010 1001 86380 86390 1
543062 99543062 1001 86380 86390 1
542979 99542979 1001 86380 86390 1
543620 99543620 1001 86380 86390 1
543746 99543746 1001 86380 86390 1
543462 99543462 1001 86380 86390 1
543418 99543418 1001 86380 86390 1
543280 99543280 1001 86380 86390 1
543203 99543203 1001 86380 86390 1
543221 99543221 1001 86380 86390 1
543339 99543339 1001 86380 86390 1
543813 99543813 1001 86380 86390 1
543908 99543908 1001 86380 86390 1
543909 99543909 1001 86380 86390 1
544561 99544561 1001 86380 86390 1
544487 99544487 1001 86380 86390 1
544382 99544382 1001 86380 86390 1
544308 99544308 1001 86380 86390 1
544283 99544283 1001 86380 86390 1
544322 99544322 1001 86380 86390 1
544192 99544192 1001 86380 86390 1
544271 99544271 1001 86380 86390 1
544183 99544183 1001 86380 86390 1
544016 99544016 1001 86380 86390 1
544145 99544145 1001 86380 86390 1
544161 99544161 1001 86380 86390 1
544032 99544032 1001 86380 86390 1
544151 99544151 1001 86380 86390 1
544009 99544009 1001 86380 86390 1
544624 99544624 1001 86380 86390 1
544601 99544601 1001 86380 86390 1
419558 372 1001 19980 20637 1
500464 893 1001 54431 54731 1
400000 99400000 1001 86380 86390 1
400039 99400039 1001 86380 86390 1
400124 99400124 1001 86380 86390 1
400218 99400218 1001 86380 86390 1
400293 99400293 1001 86380 86390 1
400596 99400596 1001 86380 86390 1
400655 99400655 1001 86380 86390 1
400923 99400923 1001 86380 86390 1
400902 99400902 1001 86380 86390 1
400848 99400848 1001 86380 86390 1
401007 99401007 1001 86380 86390 1
401085 99401085 1001 86380 86390 1
401184 99401184 1001 86380 86390 1
401268 99401268 1001 86380 86390 1
401325 99401325 1001 86380 86390 1
401320 99401320 1001 86380 86390 1
401401 99401401 1001 86380 86390 1
401513 99401513 1001 86380 86390 1
401788 99401788 1001 86380 86390 1
401937 99401937 1001 86380 86390 1
402324 99402324 1001 86380 86390 1
402476 99402476 1001 86380 86390 1
402660 99402660 1001 86380 86390 1
402651 99402651 1001 86380 86390 1
402721 99402721 1001 86380 86390 1
402825 99402825 1001 86380 86390 1
402854 99402854 1001 86380 86390 1
402990 99402990 1001 86380 86390 1
403068 99403068 1001 86380 86390 1
403176 99403176 1001 86380 86390 1
403964 99403964 1001 86380 86390 1
404066 99404066 1001 86380 86390 1
404345 99404345 1001 86380 86390 1
404353 99404353 1001 86380 86390 1
404790 99404790 1001 86380 86390 1
404971 99404971 1001 86380 86390 1
405101 99405101 1001 86380 86390 1
405576 99405576 1001 86380 86390 1
405504 99405504 1001 86380 86390 1
405843 99405843 1001 86380 86390 1
406075 99406075 1001 86380 86390 1
406491 99406491 1001 86380 86390 1
406698 99406698 1001 86380 86390 1
406725 99406725 1001 86380 86390 1
406986 99406986 1001 86380 86390 1
406942 99406942 1001 86380 86390 1
407069 99407069 1001 86380 86390 1
407136 99407136 1001 86380 86390 1
407497 99407497 1001 86380 86390 1
407744 99407744 1001 86380 86390 1
407815 99407815 1001 86380 86390 1
407854 99407854 1001 86380 86390 1
408009 99408009 1001 86380 86390 1
408187 99408187 1001 86380 86390 1
408235 99408235 1001 86380 86390 1
408272 99408272 1001 86380 86390 1
408380 99408380 1001 86380 86390 1
408742 99408742 1001 86380 86390 1
408723 99408723 1001 86380 86390 1
409207 99409207 1001 86380 86390 1
409331 99409331 1001 86380 86390 1
409337 99409337 1001 86380 86390 1
409625 99409625 1001 86380 86390 1
409691 99409691 1001 86380 86390 1
409828 99409828 1001 86380 86390 1
409931 99409931 1001 86380 86390 1
410245 99410245 1001 86380 86390 1
410483 99410483 1001 86380 86390 1
410409 99410409 1001 86380 86390 1
410698 99410698 1001 86380 86390 1
410848 99410848 1001 86380 86390 1
410851 99410851 1001 86380 86390 1
410935 99410935 1001 86380 86390 1
411116 99411116 1001 86380 86390 1
411308 99411308 1001 86380 86390 1
411325 99411325 1001 86380 86390 1
411426 99411426 1001 86380 86390 1
411529 99411529 1001 86380 86390 1
411932 99411932 1001 86380 86390 1
412041 99412041 1001 86380 86390 1
412210 99412210 1001 86380 86390 1
412325 99412325 1001 86380 86390 1
412340 99412340 1001 86380 86390 1
412366 99412366 1001 86380 86390 1
413338 99413338 1001 86380 86390 1
413293 99413293 1001 86380 86390 1
413646 99413646 1001 86380 86390 1
413684 99413684 1001 86380 86390 1
413329 99413329 1001 86380 86390 1
413059 99413059 1001 86380 86390 1
413260 99413260 1001 86380 86390 1
412988 99412988 1001 86380 86390 1
413282 99413282 1001 86380 86390 1
412688 99412688 1001 86380 86390 1
413845 99413845 1001 86380 86390 1
414023 99414023 1001 86380 86390 1
414072 99414072 1001 86380 86390 1
413934 99413934 1001 86380 86390 1
415055 99415055 1001 86380 86390 1
414946 99414946 1001 86380 86390 1
415222 99415222 1001 86380 86390 1
414976 99414976 1001 86380 86390 1
415300 99415300 1001 86380 86390 1
414750 99414750 1001 86380 86390 1
414731 99414731 1001 86380 86390 1
415548 99415548 1001 86380 86390 1
415336 99415336 1001 86380 86390 1
415707 99415707 1001 86380 86390 1
416796 99416796 1001 86380 86390 1
416524 99416524 1001 86380 86390 1
416225 99416225 1001 86380 86390 1
416390 99416390 1001 86380 86390 1
416509 99416509 1001 86380 86390 1
416020 99416020 1001 86380 86390 1
416049 99416049 1001 86380 86390 1
415858 99415858 1001 86380 86390 1
417258 99417258 1001 86380 86390 1
417123 99417123 1001 86380 86390 1
417307 99417307 1001 86380 86390 1
417426 99417426 1001 86380 86390 1
418476 99418476 1001 86380 86390 1
418580 99418580 1001 86380 86390 1
418536 99418536 1001 86380 86390 1
418760 99418760 1001 86380 86390 1
418707 99418707 1001 86380 86390 1
418497 99418497 1001 86380 86390 1
418613 99418613 1001 86380 86390 1
418392 99418392 1001 86380 86390 1
418350 99418350 1001 86380 86390 1
418383 99418383 1001 86380 86390 1
418124 99418124 1001 86380 86390 1
418302 99418302 1001 86380 86390 1
417826 99417826 1001 86380 86390 1
418009 99418009 1001 86380 86390 1
417801 99417801 1001 86380 86390 1
417878 99417878 1001 86380 86390 1
418803 99418803 1001 86380 86390 1
418895 99418895 1001 86380 86390 1
419071 99419071 1001 86380 86390 1
420158 99420158 1001 86380 86390 1
420420 99420420 1001 86380 86390 1
420210 99420210 1001 86380 86390 1
419939 99419939 1001 86380 86390 1
420036 99420036 1001 86380 86390 1
419784 99419784 1001 86380 86390 1
419642 99419642 1001 86380 86390 1
419896 99419896 1001 86380 86390 1
419325 99419325 1001 86380 86390 1
419419 99419419 1001 86380 86390 1
419510 99419510 1001 86380 86390 1
420577 99420577 1001 86380 86390 1
420800 99420800 1001 86380 86390 1
420732 99420732 1001 86380 86390 1
420801 99420801 1001 86380 86390 1
421912 99421912 1001 86380 86390 1
421769 99421769 1001 86380 86390 1
421568 99421568 1001 86380 86390 1
421404 99421404 1001 86380 86390 1
421643 99421643 1001 86380 86390 1
421422 99421422 1001 86380 86390 1
421039 99421039 1001 86380 86390 1
421019 99421019 1001 86380 86390 1
421009 99421009 1001 86380 86390 1
422192 99422192 1001 86380 86390 1
422443 99422443 1001 86380 86390 1
422377 99422377 1001 86380 86390 1
423577 99423577 1001 86380 86390 1
423747 99423747 1001 86380 86390 1
423266 99423266 1001 86380 86390 1
423291 99423291 1001 86380 86390 1
423134 99423134 1001 86380 86390 1
422678 99422678 1001 86380 86390 1
422783 99422783 1001 86380 86390 1
422702 99422702 1001 86380 86390 1
422589 99422589 1001 86380 86390 1
424071 99424071 1001 86380 86390 1
423863 99423863 1001 86380 86390 1
425183 99425183 1001 86380 86390 1
424863 99424863 1001 86380 86390 1
425655 99425655 1001 86380 86390 1
425410 99425410 1001 86380 86390 1
425490 99425490 1001 86380 86390 1
426943 99426943 1001 86380 86390 1
426769 99426769 1001 86380 86390 1
426899 99426899 1001 86380 86390 1
426399 99426399 1001 86380 86390 1
426280 99426280 1001 86380 86390 1
426557 99426557 1001 86380 86390 1
426285 99426285 1001 86380 86390 1
426168 99426168 1001 86380 86390 1
426174 99426174 1001 86380 86390 1
427529 99427529 1001 86380 86390 1
427137 99427137 1001 86380 86390 1
427403 99427403 1001 86380 86390 1
427450 99427450 1001 86380 86390 1
428356 99428356 1001 86380 86390 1
428435 99428435 1001 86380 86390 1
428663 99428663 1001 86380 86390 1
428254 99428254 1001 86380 86390 1
428138 99428138 1001 86380 86390 1
428289 99428289 1001 86380 86390 1
428055 99428055 1001 86380 86390 1
427677 99427677 1001 86380 86390 1
427660 99427660 1001 86380 86390 1
427671 99427671 1001 86380 86390 1
427765 99427765 1001 86380 86390 1
428937 99428937 1001 86380 86390 1
428832 99428832 1001 86380 86390 1
428849 99428849 1001 86380 86390 1
428838 99428838 1001 86380 86390 1
430166 99430166 1001 86380 86390 1
430126 99430126 1001 86380 86390 1
430345 99430345 1001 86380 86390 1
430202 99430202 1001 86380 86390 1
430036 99430036 1001 86380 86390 1
429619 99429619 1001 86380 86390 1
429409 99429409 1001 86380 86390 1
429345 99429345 1001 86380 86390 1
429530 99429530 1001 86380 86390 1
429335 99429335 1001 86380 86390 1
429234 99429234 1001 86380 86390 1
429353 99429353 1001 86380 86390 1
429492 99429492 1001 86380 86390 1
430546 99430546 1001 86380 86390 1
430458 99430458 1001 86380 86390 1
430748 99430748 1001 86380 86390 1
431712 99431712 1001 86380 86390 1
431976 99431976 1001 86380 86390 1
431626 99431626 1001 86380 86390 1
431561 99431561 1001 86380 86390 1
431509 99431509 1001 86380 86390 1
431542 99431542 1001 86380 86390 1
430996 99430996 1001 86380 86390 1
431001 99431001 1001 86380 86390 1
431066 99431066 1001 86380 86390 1
431154 99431154 1001 86380 86390 1
432221 99432221 1001 86380 86390 1
432097 99432097 1001 86380 86390 1
432101 99432101 1001 86380 86390 1
432136 99432136 1001 86380 86390 1
433592 99433592 1001 86380 86390 1
433691 99433691 1001 86380 86390 1
433694 99433694 1001 86380 86390 1
433537 99433537 1001 86380 86390 1
433504 99433504 1001 86380 86390 1
433212 99433212 1001 86380 86390 1
433080 99433080 1001 86380 86390 1
433028 99433028 1001 86380 86390 1
433014 99433014 1001 86380 86390 1
432876 99432876 1001 86380 86390 1
432861 99432861 1001 86380 86390 1
432687 99432687 1001 86380 86390 1
433858 99433858 1001 86380 86390 1
434017 99434017 1001 86380 86390 1
434069 99434069 1001 86380 86390 1
433819 99433819 1001 86380 86390 1
433957 99433957 1001 86380 86390 1
435178 99435178 1001 86380 86390 1
435285 99435285 1001 86380 86390 1
435323 99435323 1001 86380 86390 1
435380 99435380 1001 86380 86390 1
435259 99435259 1001 86380 86390 1
435146 99435146 1001 86380 86390 1
434597 99434597 1001 86380 86390 1
434970 99434970 1001 86380 86390 1
434828 99434828 1001 86380 86390 1
434954 99434954 1001 86380 86390 1
434587 99434587 1001 86380 86390 1
434171 99434171 1001 86380 86390 1
434139 99434139 1001 86380 86390 1
434189 99434189 1001 86380 86390 1
434526 99434526 1001 86380 86390 1
435544 99435544 1001 86380 86390 1
435826 99435826 1001 86380 86390 1
435733 99435733 1001 86380 86390 1
435844 99435844 1001 86380 86390 1
435695 99435695 1001 86380 86390 1
435476 99435476 1001 86380 86390 1
435675 99435675 1001 86380 86390 1
436903 99436903 1001 86380 86390 1
437033 99437033 1001 86380 86390 1
437133 99437133 1001 86380 86390 1
436698 99436698 1001 86380 86390 1
436559 99436559 1001 86380 86390 1
436144 99436144 1001 86380 86390 1
300094 99300094 1001 86380 86390 1
300032 99300032 1001 86380 86390 1
300035 99300035 1001 86380 86390 1
300036 99300036 1001 86380 86390 1
437305 99437305 1001 86380 86390 1
437359 99437359 1001 86380 86390 1
437311 99437311 1001 86380 86390 1
300666 99300666 1001 86380 86390 1
300680 99300680 1001 86380 86390 1
300686 99300686 1001 86380 86390 1
300717 99300717 1001 86380 86390 1
300624 99300624 1001 86380 86390 1
300329 99300329 1001 86380 86390 1
300383 99300383 1001 86380 86390 1
300436 99300436 1001 86380 86390 1
300442 99300442 1001 86380 86390 1
300456 99300456 1001 86380 86390 1
300508 99300508 1001 86380 86390 1
300146 99300146 1001 86380 86390 1
300113 99300113 1001 86380 86390 1
300194 99300194 1001 86380 86390 1
300183 99300183 1001 86380 86390 1
300301 99300301 1001 86380 86390 1
300907 99300907 1001 86380 86390 1
300824 99300824 1001 86380 86390 1
300800 99300800 1001 86380 86390 1
301426 99301426 1001 86380 86390 1
301501 99301501 1001 86380 86390 1
301144 99301144 1001 86380 86390 1
301172 99301172 1001 86380 86390 1
301332 99301332 1001 86380 86390 1
301138 99301138 1001 86380 86390 1
301596 99301596 1001 86380 86390 1
301664 99301664 1001 86380 86390 1
302346 99302346 1001 86380 86390 1
302190 99302190 1001 86380 86390 1
302230 99302230 1001 86380 86390 1
302211 99302211 1001 86380 86390 1
302074 99302074 1001 86380 86390 1
302051 99302051 1001 86380 86390 1
302168 99302168 1001 86380 86390 1
302081 99302081 1001 86380 86390 1
302133 99302133 1001 86380 86390 1
301873 99301873 1001 86380 86390 1
301875 99301875 1001 86380 86390 1
302522 99302522 1001 86380 86390 1
302548 99302548 1001 86380 86390 1
302562 99302562 1001 86380 86390 1
302485 99302485 1001 86380 86390 1
302476 99302476 1001 86380 86390 1
302489 99302489 1001 86380 86390 1
302545 99302545 1001 86380 86390 1
303066 99303066 1001 86380 86390 1
303034 99303034 1001 86380 86390 1
302834 99302834 1001 86380 86390 1
302703 99302703 1001 86380 86390 1
302763 99302763 1001 86380 86390 1
303216 99303216 1001 86380 86390 1
303322 99303322 1001 86380 86390 1
303311 99303311 1001 86380 86390 1
303274 99303274 1001 86380 86390 1
303391 99303391 1001 86380 86390 1
303263 99303263 1001 86380 86390 1
303251 99303251 1001 86380 86390 1
303950 99303950 1001 86380 86390 1
304014 99304014 1001 86380 86390 1
303849 99303849 1001 86380 86390 1
303740 99303740 1001 86380 86390 1
303779 99303779 1001 86380 86390 1
303679 99303679 1001 86380 86390 1
303823 99303823 1001 86380 86390 1
303735 99303735 1001 86380 86390 1
303452 99303452 1001 86380 86390 1
303598 99303598 1001 86380 86390 1
303457 99303457 1001 86380 86390 1
303431 99303431 1001 86380 86390 1
303576 99303576 1001 86380 86390 1
303460 99303460 1001 86380 86390 1
304132 99304132 1001 86380 86390 1
304749 99304749 1001 86380 86390 1
304726 99304726 1001 86380 86390 1
304563 99304563 1001 86380 86390 1
304448 99304448 1001 86380 86390 1
304491 99304491 1001 86380 86390 1
304611 99304611 1001 86380 86390 1
304332 99304332 1001 86380 86390 1
304389 99304389 1001 86380 86390 1
304247 99304247 1001 86380 86390 1
304249 99304249 1001 86380 86390 1
304418 99304418 1001 86380 86390 1
304960 99304960 1001 86380 86390 1
305018 99305018 1001 86380 86390 1
305031 99305031 1001 86380 86390 1
304917 99304917 1001 86380 86390 1
304865 99304865 1001 86380 86390 1
305650 99305650 1001 86380 86390 1
305428 99305428 1001 86380 86390 1
305426 99305426 1001 86380 86390 1
305452 99305452 1001 86380 86390 1
305119 99305119 1001 86380 86390 1
305067 99305067 1001 86380 86390 1
305096 99305096 1001 86380 86390 1
305189 99305189 1001 86380 86390 1
500101 99500101 1001 86380 86390 1
500156 99500156 1001 86380 86390 1
500019 99500019 1001 86380 86390 1
500741 99500741 1001 86380 86390 1
500716 99500716 1001 86380 86390 1
500755 99500755 1001 86380 86390 1
500745 99500745 1001 86380 86390 1
500441 99500441 1001 86380 86390 1
500598 99500598 1001 86380 86390 1
500432 99500432 1001 86380 86390 1
500550 99500550 1001 86380 86390 1
500564 99500564 1001 86380 86390 1
500594 99500594 1001 86380 86390 1
500311 99500311 1001 86380 86390 1
500249 99500249 1001 86380 86390 1
500369 99500369 1001 86380 86390 1
500382 99500382 1001 86380 86390 1
500983 99500983 1001 86380 86390 1
500867 99500867 1001 86380 86390 1
501638 99501638 1001 86380 86390 1
501537 99501537 1001 86380 86390 1
501589 99501589 1001 86380 86390 1
501256 99501256 1001 86380 86390 1
501399 99501399 1001 86380 86390 1
501412 99501412 1001 86380 86390 1
501274 99501274 1001 86380 86390 1
502318 99502318 1001 86380 86390 1
502357 99502357 1001 86380 86390 1
502268 99502268 1001 86380 86390 1
502140 99502140 1001 86380 86390 1
502000 99502000 1001 86380 86390 1
501953 99501953 1001 86380 86390 1
501968 99501968 1001 86380 86390 1
501943 99501943 1001 86380 86390 1
502540 99502540 1001 86380 86390 1
502528 99502528 1001 86380 86390 1
502503 99502503 1001 86380 86390 1
502526 99502526 1001 86380 86390 1
503125 99503125 1001 86380 86390 1
503202 99503202 1001 86380 86390 1
503271 99503271 1001 86380 86390 1
503105 99503105 1001 86380 86390 1
503210 99503210 1001 86380 86390 1
503109 99503109 1001 86380 86390 1
503034 99503034 1001 86380 86390 1
503013 99503013 1001 86380 86390 1
503033 99503033 1001 86380 86390 1
502716 99502716 1001 86380 86390 1
502835 99502835 1001 86380 86390 1
503433 99503433 1001 86380 86390 1
503343 99503343 1001 86380 86390 1
503320 99503320 1001 86380 86390 1
503387 99503387 1001 86380 86390 1
503466 99503466 1001 86380 86390 1
503441 99503441 1001 86380 86390 1
503468 99503468 1001 86380 86390 1
503339 99503339 1001 86380 86390 1
504028 99504028 1001 86380 86390 1
503727 99503727 1001 86380 86390 1
503793 99503793 1001 86380 86390 1
503642 99503642 1001 86380 86390 1
503643 99503643 1001 86380 86390 1
503596 99503596 1001 86380 86390 1
503598 99503598 1001 86380 86390 1
504119 99504119 1001 86380 86390 1
504290 99504290 1001 86380 86390 1
504944 99504944 1001 86380 86390 1
504746 99504746 1001 86380 86390 1
504545 99504545 1001 86380 86390 1
504643 99504643 1001 86380 86390 1
504711 99504711 1001 86380 86390 1
504365 99504365 1001 86380 86390 1
504385 99504385 1001 86380 86390 1
504335 99504335 1001 86380 86390 1
504956 99504956 1001 86380 86390 1
505073 99505073 1001 86380 86390 1
505086 99505086 1001 86380 86390 1
505035 99505035 1001 86380 86390 1
505036 99505036 1001 86380 86390 1
505128 99505128 1001 86380 86390 1
505578 99505578 1001 86380 86390 1
505624 99505624 1001 86380 86390 1
505364 99505364 1001 86380 86390 1
505533 99505533 1001 86380 86390 1
505257 99505257 1001 86380 86390 1
505258 99505258 1001 86380 86390 1
505272 99505272 1001 86380 86390 1
505209 99505209 1001 86380 86390 1
505262 99505262 1001 86380 86390 1
505263 99505263 1001 86380 86390 1
505200 99505200 1001 86380 86390 1
505870 99505870 1001 86380 86390 1
505806 99505806 1001 86380 86390 1
505835 99505835 1001 86380 86390 1
505951 99505951 1001 86380 86390 1
505888 99505888 1001 86380 86390 1
505953 99505953 1001 86380 86390 1
505786 99505786 1001 86380 86390 1
505852 99505852 1001 86380 86390 1
505906 99505906 1001 86380 86390 1
506409 99506409 1001 86380 86390 1
506539 99506539 1001 86380 86390 1
506583 99506583 1001 86380 86390 1
506282 99506282 1001 86380 86390 1
506363 99506363 1001 86380 86390 1
506149 99506149 1001 86380 86390 1
506127 99506127 1001 86380 86390 1
506724 99506724 1001 86380 86390 1
507268 99507268 1001 86380 86390 1
507244 99507244 1001 86380 86390 1
507273 99507273 1001 86380 86390 1
507263 99507263 1001 86380 86390 1
507289 99507289 1001 86380 86390 1
507355 99507355 1001 86380 86390 1
507331 99507331 1001 86380 86390 1
507022 99507022 1001 86380 86390 1
507170 99507170 1001 86380 86390 1
507021 99507021 1001 86380 86390 1
506806 99506806 1001 86380 86390 1
506923 99506923 1001 86380 86390 1
506955 99506955 1001 86380 86390 1
507462 99507462 1001 86380 86390 1
507604 99507604 1001 86380 86390 1
507489 99507489 1001 86380 86390 1
507623 99507623 1001 86380 86390 1
507444 99507444 1001 86380 86390 1
508214 99508214 1001 86380 86390 1
508179 99508179 1001 86380 86390 1
508064 99508064 1001 86380 86390 1
508066 99508066 1001 86380 86390 1
508001 99508001 1001 86380 86390 1
507757 99507757 1001 86380 86390 1
507822 99507822 1001 86380 86390 1
507746 99507746 1001 86380 86390 1
507633 99507633 1001 86380 86390 1
507764 99507764 1001 86380 86390 1
507831 99507831 1001 86380 86390 1
508390 99508390 1001 86380 86390 1
508339 99508339 1001 86380 86390 1
508275 99508275 1001 86380 86390 1
508407 99508407 1001 86380 86390 1
508420 99508420 1001 86380 86390 1
508345 99508345 1001 86380 86390 1
508256 99508256 1001 86380 86390 1
509024 99509024 1001 86380 86390 1
508973 99508973 1001 86380 86390 1
508948 99508948 1001 86380 86390 1
508950 99508950 1001 86380 86390 1
509051 99509051 1001 86380 86390 1
509055 99509055 1001 86380 86390 1
508995 99508995 1001 86380 86390 1
508860 99508860 1001 86380 86390 1
508848 99508848 1001 86380 86390 1
508760 99508760 1001 86380 86390 1
508812 99508812 1001 86380 86390 1
508764 99508764 1001 86380 86390 1
508531 99508531 1001 86380 86390 1
508465 99508465 1001 86380 86390 1
509111 99509111 1001 86380 86390 1
509227 99509227 1001 86380 86390 1
509182 99509182 1001 86380 86390 1
509082 99509082 1001 86380 86390 1
509727 99509727 1001 86380 86390 1
509835 99509835 1001 86380 86390 1
509547 99509547 1001 86380 86390 1
509561 99509561 1001 86380 86390 1
509679 99509679 1001 86380 86390 1
509667 99509667 1001 86380 86390 1
509321 99509321 1001 86380 86390 1
509347 99509347 1001 86380 86390 1
509289 99509289 1001 86380 86390 1
509447 99509447 1001 86380 86390 1
510067 99510067 1001 86380 86390 1
510069 99510069 1001 86380 86390 1
510084 99510084 1001 86380 86390 1
510008 99510008 1001 86380 86390 1
509996 99509996 1001 86380 86390 1
510103 99510103 1001 86380 86390 1
510000 99510000 1001 86380 86390 1
510599 99510599 1001 86380 86390 1
510548 99510548 1001 86380 86390 1
510702 99510702 1001 86380 86390 1
510707 99510707 1001 86380 86390 1
510670 99510670 1001 86380 86390 1
510721 99510721 1001 86380 86390 1
510476 99510476 1001 86380 86390 1
510468 99510468 1001 86380 86390 1
510121 99510121 1001 86380 86390 1
510112 99510112 1001 86380 86390 1
510807 99510807 1001 86380 86390 1
510910 99510910 1001 86380 86390 1
510886 99510886 1001 86380 86390 1
510865 99510865 1001 86380 86390 1
511493 99511493 1001 86380 86390 1
511396 99511396 1001 86380 86390 1
511275 99511275 1001 86380 86390 1
511122 99511122 1001 86380 86390 1
512225 99512225 1001 86380 86390 1
512266 99512266 1001 86380 86390 1
512190 99512190 1001 86380 86390 1
512307 99512307 1001 86380 86390 1
512136 99512136 1001 86380 86390 1
512053 99512053 1001 86380 86390 1
512092 99512092 1001 86380 86390 1
512043 99512043 1001 86380 86390 1
511958 99511958 1001 86380 86390 1
511845 99511845 1001 86380 86390 1
512493 99512493 1001 86380 86390 1
512522 99512522 1001 86380 86390 1
512446 99512446 1001 86380 86390 1
512524 99512524 1001 86380 86390 1
512489 99512489 1001 86380 86390 1
512478 99512478 1001 86380 86390 1
513002 99513002 1001 86380 86390 1
512973 99512973 1001 86380 86390 1
512966 99512966 1001 86380 86390 1
512863 99512863 1001 86380 86390 1
512864 99512864 1001 86380 86390 1
512919 99512919 1001 86380 86390 1
512985 99512985 1001 86380 86390 1
512724 99512724 1001 86380 86390 1
512725 99512725 1001 86380 86390 1
513406 99513406 1001 86380 86390 1
513710 99513710 1001 86380 86390 1
513743 99513743 1001 86380 86390 1
513655 99513655 1001 86380 86390 1
513642 99513642 1001 86380 86390 1
513412 99513412 1001 86380 86390 1
513499 99513499 1001 86380 86390 1
514055 99514055 1001 86380 86390 1
514137 99514137 1001 86380 86390 1
514857 99514857 1001 86380 86390 1
514832 99514832 1001 86380 86390 1
514658 99514658 1001 86380 86390 1
514683 99514683 1001 86380 86390 1
514672 99514672 1001 86380 86390 1
514750 99514750 1001 86380 86390 1
514540 99514540 1001 86380 86390 1
514625 99514625 1001 86380 86390 1
514278 99514278 1001 86380 86390 1
514304 99514304 1001 86380 86390 1
514274 99514274 1001 86380 86390 1
515000 99515000 1001 86380 86390 1
514873 99514873 1001 86380 86390 1
514953 99514953 1001 86380 86390 1
514967 99514967 1001 86380 86390 1
515008 99515008 1001 86380 86390 1
515596 99515596 1001 86380 86390 1
515574 99515574 1001 86380 86390 1
515466 99515466 1001 86380 86390 1
515468 99515468 1001 86380 86390 1
515391 99515391 1001 86380 86390 1
515319 99515319 1001 86380 86390 1
515373 99515373 1001 86380 86390 1
515245 99515245 1001 86380 86390 1
515181 99515181 1001 86380 86390 1
515707 99515707 1001 86380 86390 1
515812 99515812 1001 86380 86390 1
515711 99515711 1001 86380 86390 1
516381 99516381 1001 86380 86390 1
516408 99516408 1001 86380 86390 1
516421 99516421 1001 86380 86390 1
516481 99516481 1001 86380 86390 1
516452 99516452 1001 86380 86390 1
516375 99516375 1001 86380 86390 1
516328 99516328 1001 86380 86390 1
516152 99516152 1001 86380 86390 1
516132 99516132 1001 86380 86390 1
515966 99515966 1001 86380 86390 1
516083 99516083 1001 86380 86390 1
515898 99515898 1001 86380 86390 1
516545 99516545 1001 86380 86390 1
516676 99516676 1001 86380 86390 1
516667 99516667 1001 86380 86390 1
516687 99516687 1001 86380 86390 1
517203 99517203 1001 86380 86390 1
517218 99517218 1001 86380 86390 1
517142 99517142 1001 86380 86390 1
517104 99517104 1001 86380 86390 1
516939 99516939 1001 86380 86390 1
516883 99516883 1001 86380 86390 1
516744 99516744 1001 86380 86390 1
516879 99516879 1001 86380 86390 1
516726 99516726 1001 86380 86390 1
517398 99517398 1001 86380 86390 1
517533 99517533 1001 86380 86390 1
517482 99517482 1001 86380 86390 1
517509 99517509 1001 86380 86390 1
517826 99517826 1001 86380 86390 1
517936 99517936 1001 86380 86390 1
517554 99517554 1001 86380 86390 1
518281 99518281 1001 86380 86390 1
518346 99518346 1001 86380 86390 1
518180 99518180 1001 86380 86390 1
518817 99518817 1001 86380 86390 1
518818 99518818 1001 86380 86390 1
518652 99518652 1001 86380 86390 1
518695 99518695 1001 86380 86390 1
518623 99518623 1001 86380 86390 1
518780 99518780 1001 86380 86390 1
518525 99518525 1001 86380 86390 1
518477 99518477 1001 86380 86390 1
518506 99518506 1001 86380 86390 1
519116 99519116 1001 86380 86390 1
519056 99519056 1001 86380 86390 1
519672 99519672 1001 86380 86390 1
519718 99519718 1001 86380 86390 1
519683 99519683 1001 86380 86390 1
519210 99519210 1001 86380 86390 1
519393 99519393 1001 86380 86390 1
519256 99519256 1001 86380 86390 1
520018 99520018 1001 86380 86390 1
519968 99519968 1001 86380 86390 1
519855 99519855 1001 86380 86390 1
519895 99519895 1001 86380 86390 1
519964 99519964 1001 86380 86390 1
520576 99520576 1001 86380 86390 1
520593 99520593 1001 86380 86390 1
520509 99520509 1001 86380 86390 1
520385 99520385 1001 86380 86390 1
520256 99520256 1001 86380 86390 1
520363 99520363 1001 86380 86390 1
520299 99520299 1001 86380 86390 1
520161 99520161 1001 86380 86390 1
520078 99520078 1001 86380 86390 1
520056 99520056 1001 86380 86390 1
520745 99520745 1001 86380 86390 1
520776 99520776 1001 86380 86390 1
521343 99521343 1001 86380 86390 1
521395 99521395 1001 86380 86390 1
521332 99521332 1001 86380 86390 1
521320 99521320 1001 86380 86390 1
521386 99521386 1001 86380 86390 1
521388 99521388 1001 86380 86390 1
521209 99521209 1001 86380 86390 1
521226 99521226 1001 86380 86390 1
520949 99520949 1001 86380 86390 1
520912 99520912 1001 86380 86390 1
520939 99520939 1001 86380 86390 1
520978 99520978 1001 86380 86390 1
520998 99520998 1001 86380 86390 1
521562 99521562 1001 86380 86390 1
521589 99521589 1001 86380 86390 1
521527 99521527 1001 86380 86390 1
522103 99522103 1001 86380 86390 1
522211 99522211 1001 86380 86390 1
522282 99522282 1001 86380 86390 1
522031 99522031 1001 86380 86390 1
521930 99521930 1001 86380 86390 1
522060 99522060 1001 86380 86390 1
521840 99521840 1001 86380 86390 1
521777 99521777 1001 86380 86390 1
521673 99521673 1001 86380 86390 1
522322 99522322 1001 86380 86390 1
522387 99522387 1001 86380 86390 1
522492 99522492 1001 86380 86390 1
522416 99522416 1001 86380 86390 1
522366 99522366 1001 86380 86390 1
522902 99522902 1001 86380 86390 1
522627 99522627 1001 86380 86390 1
522513 99522513 1001 86380 86390 1
522698 99522698 1001 86380 86390 1
522702 99522702 1001 86380 86390 1
522613 99522613 1001 86380 86390 1
523148 99523148 1001 86380 86390 1
523177 99523177 1001 86380 86390 1
523204 99523204 1001 86380 86390 1
523909 99523909 1001 86380 86390 1
523891 99523891 1001 86380 86390 1
523840 99523840 1001 86380 86390 1
523648 99523648 1001 86380 86390 1
523705 99523705 1001 86380 86390 1
523564 99523564 1001 86380 86390 1
523722 99523722 1001 86380 86390 1
523353 99523353 1001 86380 86390 1
523523 99523523 1001 86380 86390 1
523383 99523383 1001 86380 86390 1
524038 99524038 1001 86380 86390 1
524664 99524664 1001 86380 86390 1
524538 99524538 1001 86380 86390 1
524412 99524412 1001 86380 86390 1
524465 99524465 1001 86380 86390 1
524444 99524444 1001 86380 86390 1
524227 99524227 1001 86380 86390 1
524345 99524345 1001 86380 86390 1
524200 99524200 1001 86380 86390 1
524850 99524850 1001 86380 86390 1
525562 99525562 1001 86380 86390 1
525496 99525496 1001 86380 86390 1
525394 99525394 1001 86380 86390 1
525576 99525576 1001 86380 86390 1
525274 99525274 1001 86380 86390 1
525316 99525316 1001 86380 86390 1
525686 99525686 1001 86380 86390 1
525652 99525652 1001 86380 86390 1
526372 99526372 1001 86380 86390 1
526114 99526114 1001 86380 86390 1
526133 99526133 1001 86380 86390 1
526082 99526082 1001 86380 86390 1
526147 99526147 1001 86380 86390 1
526110 99526110 1001 86380 86390 1
526138 99526138 1001 86380 86390 1
525920 99525920 1001 86380 86390 1
525989 99525989 1001 86380 86390 1
525850 99525850 1001 86380 86390 1
526499 99526499 1001 86380 86390 1
526572 99526572 1001 86380 86390 1
526585 99526585 1001 86380 86390 1
527219 99527219 1001 86380 86390 1
527097 99527097 1001 86380 86390 1
527175 99527175 1001 86380 86390 1
527237 99527237 1001 86380 86390 1
526927 99526927 1001 86380 86390 1
526966 99526966 1001 86380 86390 1
526942 99526942 1001 86380 86390 1
526982 99526982 1001 86380 86390 1
526958 99526958 1001 86380 86390 1
526731 99526731 1001 86380 86390 1
526808 99526808 1001 86380 86390 1
527362 99527362 1001 86380 86390 1
527427 99527427 1001 86380 86390 1
527351 99527351 1001 86380 86390 1
527884 99527884 1001 86380 86390 1
527924 99527924 1001 86380 86390 1
527797 99527797 1001 86380 86390 1
527775 99527775 1001 86380 86390 1
527649 99527649 1001 86380 86390 1
527461 99527461 1001 86380 86390 1
527518 99527518 1001 86380 86390 1
528124 99528124 1001 86380 86390 1
528218 99528218 1001 86380 86390 1
528147 99528147 1001 86380 86390 1
528760 99528760 1001 86380 86390 1
528775 99528775 1001 86380 86390 1
528543 99528543 1001 86380 86390 1
528430 99528430 1001 86380 86390 1
528328 99528328 1001 86380 86390 1
528368 99528368 1001 86380 86390 1
529105 99529105 1001 86380 86390 1
528989 99528989 1001 86380 86390 1
528964 99528964 1001 86380 86390 1
529070 99529070 1001 86380 86390 1
529013 99529013 1001 86380 86390 1
528975 99528975 1001 86380 86390 1
529611 99529611 1001 86380 86390 1
529652 99529652 1001 86380 86390 1
529697 99529697 1001 86380 86390 1
529556 99529556 1001 86380 86390 1
529374 99529374 1001 86380 86390 1
529415 99529415 1001 86380 86390 1
529313 99529313 1001 86380 86390 1
529225 99529225 1001 86380 86390 1
529243 99529243 1001 86380 86390 1
529244 99529244 1001 86380 86390 1
529247 99529247 1001 86380 86390 1
529901 99529901 1001 86380 86390 1
530552 99530552 1001 86380 86390 1
530406 99530406 1001 86380 86390 1
530255 99530255 1001 86380 86390 1
529946 99529946 1001 86380 86390 1
530008 99530008 1001 86380 86390 1
530099 99530099 1001 86380 86390 1
530572 99530572 1001 86380 86390 1
531230 99531230 1001 86380 86390 1
531362 99531362 1001 86380 86390 1
531221 99531221 1001 86380 86390 1
531033 99531033 1001 86380 86390 1
531011 99531011 1001 86380 86390 1
530999 99530999 1001 86380 86390 1
530819 99530819 1001 86380 86390 1
530835 99530835 1001 86380 86390 1
530900 99530900 1001 86380 86390 1
531467 99531467 1001 86380 86390 1
531489 99531489 1001 86380 86390 1
532205 99532205 1001 86380 86390 1
532091 99532091 1001 86380 86390 1
532086 99532086 1001 86380 86390 1
532001 99532001 1001 86380 86390 1
531840 99531840 1001 86380 86390 1
531921 99531921 1001 86380 86390 1
531676 99531676 1001 86380 86390 1
531655 99531655 1001 86380 86390 1
531594 99531594 1001 86380 86390 1
532227 99532227 1001 86380 86390 1
532852 99532852 1001 86380 86390 1
532880 99532880 1001 86380 86390 1
532952 99532952 1001 86380 86390 1
532780 99532780 1001 86380 86390 1
532587 99532587 1001 86380 86390 1
533142 99533142 1001 86380 86390 1
533091 99533091 1001 86380 86390 1
533704 99533704 1001 86380 86390 1
533831 99533831 1001 86380 86390 1
533773 99533773 1001 86380 86390 1
533799 99533799 1001 86380 86390 1
533802 99533802 1001 86380 86390 1
533370 99533370 1001 86380 86390 1
533281 99533281 1001 86380 86390 1
533307 99533307 1001 86380 86390 1
533923 99533923 1001 86380 86390 1
533903 99533903 1001 86380 86390 1
534061 99534061 1001 86380 86390 1
534483 99534483 1001 86380 86390 1
534600 99534600 1001 86380 86390 1
534666 99534666 1001 86380 86390 1
534614 99534614 1001 86380 86390 1
534679 99534679 1001 86380 86390 1
534314 99534314 1001 86380 86390 1
534434 99534434 1001 86380 86390 1
534220 99534220 1001 86380 86390 1
534222 99534222 1001 86380 86390 1
534261 99534261 1001 86380 86390 1
534073 99534073 1001 86380 86390 1
534824 99534824 1001 86380 86390 1
534872 99534872 1001 86380 86390 1
534743 99534743 1001 86380 86390 1
534873 99534873 1001 86380 86390 1
535395 99535395 1001 86380 86390 1
535331 99535331 1001 86380 86390 1
535285 99535285 1001 86380 86390 1
535038 99535038 1001 86380 86390 1
535092 99535092 1001 86380 86390 1
534938 99534938 1001 86380 86390 1
535017 99535017 1001 86380 86390 1
534913 99534913 1001 86380 86390 1
535628 99535628 1001 86380 86390 1
535712 99535712 1001 86380 86390 1
536274 99536274 1001 86380 86390 1
536136 99536136 1001 86380 86390 1
536023 99536023 1001 86380 86390 1
536090 99536090 1001 86380 86390 1
535807 99535807 1001 86380 86390 1
535722 99535722 1001 86380 86390 1
535805 99535805 1001 86380 86390 1
536491 99536491 1001 86380 86390 1
536389 99536389 1001 86380 86390 1
536432 99536432 1001 86380 86390 1
536345 99536345 1001 86380 86390 1
536974 99536974 1001 86380 86390 1
537139 99537139 1001 86380 86390 1
536993 99536993 1001 86380 86390 1
536881 99536881 1001 86380 86390 1
536908 99536908 1001 86380 86390 1
536685 99536685 1001 86380 86390 1
536673 99536673 1001 86380 86390 1
536718 99536718 1001 86380 86390 1
536719 99536719 1001 86380 86390 1
537914 99537914 1001 86380 86390 1
537800 99537800 1001 86380 86390 1
537817 99537817 1001 86380 86390 1
537591 99537591 1001 86380 86390 1
537685 99537685 1001 86380 86390 1
537595 99537595 1001 86380 86390 1
537648 99537648 1001 86380 86390 1
537730 99537730 1001 86380 86390 1
537600 99537600 1001 86380 86390 1
537452 99537452 1001 86380 86390 1
537505 99537505 1001 86380 86390 1
537507 99537507 1001 86380 86390 1
537572 99537572 1001 86380 86390 1
537444 99537444 1001 86380 86390 1
538015 99538015 1001 86380 86390 1
538167 99538167 1001 86380 86390 1
538091 99538091 1001 86380 86390 1
538798 99538798 1001 86380 86390 1
538453 99538453 1001 86380 86390 1
538403 99538403 1001 86380 86390 1
538587 99538587 1001 86380 86390 1
538562 99538562 1001 86380 86390 1
538485 99538485 1001 86380 86390 1
538413 99538413 1001 86380 86390 1
538319 99538319 1001 86380 86390 1
538307 99538307 1001 86380 86390 1
538320 99538320 1001 86380 86390 1
538282 99538282 1001 86380 86390 1
538890 99538890 1001 86380 86390 1
538883 99538883 1001 86380 86390 1
539571 99539571 1001 86380 86390 1
539427 99539427 1001 86380 86390 1
539298 99539298 1001 86380 86390 1
539340 99539340 1001 86380 86390 1
539317 99539317 1001 86380 86390 1
539087 99539087 1001 86380 86390 1
539224 99539224 1001 86380 86390 1
539767 99539767 1001 86380 86390 1
540316 99540316 1001 86380 86390 1
540383 99540383 1001 86380 86390 1
540282 99540282 1001 86380 86390 1
540308 99540308 1001 86380 86390 1
540321 99540321 1001 86380 86390 1
540347 99540347 1001 86380 86390 1
540146 99540146 1001 86380 86390 1
540186 99540186 1001 86380 86390 1
540202 99540202 1001 86380 86390 1
540164 99540164 1001 86380 86390 1
540073 99540073 1001 86380 86390 1
540229 99540229 1001 86380 86390 1
540154 99540154 1001 86380 86390 1
540044 99540044 1001 86380 86390 1
540503 99540503 1001 86380 86390 1
540564 99540564 1001 86380 86390 1
541156 99541156 1001 86380 86390 1
541224 99541224 1001 86380 86390 1
541110 99541110 1001 86380 86390 1
541062 99541062 1001 86380 86390 1
540943 99540943 1001 86380 86390 1
540995 99540995 1001 86380 86390 1
541073 99541073 1001 86380 86390 1
540753 99540753 1001 86380 86390 1
540819 99540819 1001 86380 86390 1
540876 99540876 1001 86380 86390 1
540734 99540734 1001 86380 86390 1
540787 99540787 1001 86380 86390 1
540684 99540684 1001 86380 86390 1
541461 99541461 1001 86380 86390 1
541426 99541426 1001 86380 86390 1
541336 99541336 1001 86380 86390 1
541391 99541391 1001 86380 86390 1
541966 99541966 1001 86380 86390 1
542091 99542091 1001 86380 86390 1
541984 99541984 1001 86380 86390 1
541959 99541959 1001 86380 86390 1
541962 99541962 1001 86380 86390 1
541988 99541988 1001 86380 86390 1
541745 99541745 1001 86380 86390 1
541774 99541774 1001 86380 86390 1
541524 99541524 1001 86380 86390 1
542273 99542273 1001 86380 86390 1
542858 99542858 1001 86380 86390 1
542918 99542918 1001 86380 86390 1
542921 99542921 1001 86380 86390 1
542771 99542771 1001 86380 86390 1
542762 99542762 1001 86380 86390 1
542554 99542554 1001 86380 86390 1
542399 99542399 1001 86380 86390 1
543038 99543038 1001 86380 86390 1
543054 99543054 1001 86380 86390 1
543438 99543438 1001 86380 86390 1
543519 99543519 1001 86380 86390 1
543242 99543242 1001 86380 86390 1
543296 99543296 1001 86380 86390 1
543353 99543353 1001 86380 86390 1
543175 99543175 1001 86380 86390 1
543893 99543893 1001 86380 86390 1
544484 99544484 1001 86380 86390 1
544524 99544524 1001 86380 86390 1
544583 99544583 1001 86380 86390 1
544223 99544223 1001 86380 86390 1
544376 99544376 1001 86380 86390 1
544035 99544035 1001 86380 86390 1
544113 99544113 1001 86380 86390 1
543985 99543985 1001 86380 86390 1
544611 99544611 1001 86380 86390 1
544706 99544706 1001 86380 86390 1
528260 895 1001 67422 67721 1
533925 1168 1001 37452 37551 1
400078 99400078 1001 86380 86390 1
400381 99400381 1001 86380 86390 1
400586 99400586 1001 86380 86390 1
400635 99400635 1001 86380 86390 1
401562 99401562 1001 86380 86390 1
401364 99401364 1001 86380 86390 1
401687 99401687 1001 86380 86390 1
401781 99401781 1001 86380 86390 1
401836 99401836 1001 86380 86390 1
402013 99402013 1001 86380 86390 1
402102 99402102 1001 86380 86390 1
402224 99402224 1001 86380 86390 1
402274 99402274 1001 86380 86390 1
402336 99402336 1001 86380 86390 1
402492 99402492 1001 86380 86390 1
402684 99402684 1001 86380 86390 1
402678 99402678 1001 86380 86390 1
402585 99402585 1001 86380 86390 1
402762 99402762 1001 86380 86390 1
402872 99402872 1001 86380 86390 1
403021 99403021 1001 86380 86390 1
403183 99403183 1001 86380 86390 1
403115 99403115 1001 86380 86390 1
403512 99403512 1001 86380 86390 1
403330 99403330 1001 86380 86390 1
403469 99403469 1001 86380 86390 1
403729 99403729 1001 86380 86390 1
404016 99404016 1001 86380 86390 1
403937 99403937 1001 86380 86390 1
404126 99404126 1001 86380 86390 1
404296 99404296 1001 86380 86390 1
404379 99404379 1001 86380 86390 1
404421 99404421 1001 86380 86390 1
404428 99404428 1001 86380 86390 1
404742 99404742 1001 86380 86390 1
404931 99404931 1001 86380 86390 1
405055 99405055 1001 86380 86390 1
405045 99405045 1001 86380 86390 1
405280 99405280 1001 86380 86390 1
405362 99405362 1001 86380 86390 1
405484 99405484 1001 86380 86390 1
405458 99405458 1001 86380 86390 1
405524 99405524 1001 86380 86390 1
405500 99405500 1001 86380 86390 1
405659 99405659 1001 86380 86390 1
405902 99405902 1001 86380 86390 1
406055 99406055 1001 86380 86390 1
406457 99406457 1001 86380 86390 1
406546 99406546 1001 86380 86390 1
406553 99406553 1001 86380 86390 1
406836 99406836 1001 86380 86390 1
407108 99407108 1001 86380 86390 1
407027 99407027 1001 86380 86390 1
407659 99407659 1001 86380 86390 1
407605 99407605 1001 86380 86390 1
407697 99407697 1001 86380 86390 1
407831 99407831 1001 86380 86390 1
407957 99407957 1001 86380 86390 1
407938 99407938 1001 86380 86390 1
408013 99408013 1001 86380 86390 1
408135 99408135 1001 86380 86390 1
408231 99408231 1001 86380 86390 1
408243 99408243 1001 86380 86390 1
408731 99408731 1001 86380 86390 1
409021 99409021 1001 86380 86390 1
409236 99409236 1001 86380 86390 1
409259 99409259 1001 86380 86390 1
409304 99409304 1001 86380 86390 1
409335 99409335 1001 86380 86390 1
409347 99409347 1001 86380 86390 1
410094 99410094 1001 86380 86390 1
410145 99410145 1001 86380 86390 1
410485 99410485 1001 86380 86390 1
410879 99410879 1001 86380 86390 1
411026 99411026 1001 86380 86390 1
411122 99411122 1001 86380 86390 1
411263 99411263 1001 86380 86390 1
411337 99411337 1001 86380 86390 1
411581 99411581 1001 86380 86390 1
411843 99411843 1001 86380 86390 1
411874 99411874 1001 86380 86390 1
412103 99412103 1001 86380 86390 1
412135 99412135 1001 86380 86390 1
412255 99412255 1001 86380 86390 1
412474 99412474 1001 86380 86390 1
412455 99412455 1001 86380 86390 1
412429 99412429 1001 86380 86390 1
412280 99412280 1001 86380 86390 1
412345 99412345 1001 86380 86390 1
413450 99413450 1001 86380 86390 1
413649 99413649 1001 86380 86390 1
413351 99413351 1001 86380 86390 1
413437 99413437 1001 86380 86390 1
413668 99413668 1001 86380 86390 1
413039 99413039 1001 86380 86390 1
412900 99412900 1001 86380 86390 1
412745 99412745 1001 86380 86390 1
412564 99412564 1001 86380 86390 1
413990 99413990 1001 86380 86390 1
414065 99414065 1001 86380 86390 1
413764 99413764 1001 86380 86390 1
413788 99413788 1001 86380 86390 1
413937 99413937 1001 86380 86390 1
415257 99415257 1001 86380 86390 1
415014 99415014 1001 86380 86390 1
415087 99415087 1001 86380 86390 1
415204 99415204 1001 86380 86390 1
414986 99414986 1001 86380 86390 1
414944 99414944 1001 86380 86390 1
414858 99414858 1001 86380 86390 1
414640 99414640 1001 86380 86390 1
414895 99414895 1001 86380 86390 1
414221 99414221 1001 86380 86390 1
414455 99414455 1001 86380 86390 1
414277 99414277 1001 86380 86390 1
414344 99414344 1001 86380 86390 1
414419 99414419 1001 86380 86390 1
415670 99415670 1001 86380 86390 1
415525 99415525 1001 86380 86390 1
415450 99415450 1001 86380 86390 1
415486 99415486 1001 86380 86390 1
416914 99416914 1001 86380 86390 1
416601 99416601 1001 86380 86390 1
416580 99416580 1001 86380 86390 1
416534 99416534 1001 86380 86390 1
416357 99416357 1001 86380 86390 1
416513 99416513 1001 86380 86390 1
416057 99416057 1001 86380 86390 1
415756 99415756 1001 86380 86390 1
416044 99416044 1001 86380 86390 1
417017 99417017 1001 86380 86390 1
417607 99417607 1001 86380 86390 1
417562 99417562 1001 86380 86390 1
417602 99417602 1001 86380 86390 1
418538 99418538 1001 86380 86390 1
418648 99418648 1001 86380 86390 1
418412 99418412 1001 86380 86390 1
418414 99418414 1001 86380 86390 1
418394 99418394 1001 86380 86390 1
418048 99418048 1001 86380 86390 1
417620 99417620 1001 86380 86390 1
417781 99417781 1001 86380 86390 1
417650 99417650 1001 86380 86390 1
417759 99417759 1001 86380 86390 1
419054 99419054 1001 86380 86390 1
418034 99418034 1001 86380 86390 1
419040 99419040 1001 86380 86390 1
418817 99418817 1001 86380 86390 1
419125 99419125 1001 86380 86390 1
420143 99420143 1001 86380 86390 1
420428 99420428 1001 86380 86390 1
419410 99419410 1001 86380 86390 1
419554 99419554 1001 86380 86390 1
419312 99419312 1001 86380 86390 1
420768 99420768 1001 86380 86390 1
420744 99420744 1001 86380 86390 1
420485 99420485 1001 86380 86390 1
421720 99421720 1001 86380 86390 1
421935 99421935 1001 86380 86390 1
421666 99421666 1001 86380 86390 1
421480 99421480 1001 86380 86390 1
421299 99421299 1001 86380 86390 1
421379 99421379 1001 86380 86390 1
421331 99421331 1001 86380 86390 1
420965 99420965 1001 86380 86390 1
421100 99421100 1001 86380 86390 1
420861 99420861 1001 86380 86390 1
420955 99420955 1001 86380 86390 1
422307 99422307 1001 86380 86390 1
422493 99422493 1001 86380 86390 1
422344 99422344 1001 86380 86390 1
422495 99422495 1001 86380 86390 1
423751 99423751 1001 86380 86390 1
423584 99423584 1001 86380 86390 1
423661 99423661 1001 86380 86390 1
423595 99423595 1001 86380 86390 1
423484 99423484 1001 86380 86390 1
423006 99423006 1001 86380 86390 1
423112 99423112 1001 86380 86390 1
423050 99423050 1001 86380 86390 1
422748 99422748 1001 86380 86390 1
422699 99422699 1001 86380 86390 1
422807 99422807 1001 86380 86390 1
422569 99422569 1001 86380 86390 1
422528 99422528 1001 86380 86390 1
424017 99424017 1001 86380 86390 1
423967 99423967 1001 86380 86390 1
424116 99424116 1001 86380 86390 1
425296 99425296 1001 86380 86390 1
425132 99425132 1001 86380 86390 1
424782 99424782 1001 86380 86390 1
424940 99424940 1001 86380 86390 1
424655 99424655 1001 86380 86390 1
424193 99424193 1001 86380 86390 1
424374 99424374 1001 86380 86390 1
425404 99425404 1001 86380 86390 1
425804 99425804 1001 86380 86390 1
425728 99425728 1001 86380 86390 1
426763 99426763 1001 86380 86390 1
427004 99427004 1001 86380 86390 1
426998 99426998 1001 86380 86390 1
426621 99426621 1001 86380 86390 1
426454 99426454 1001 86380 86390 1
426580 99426580 1001 86380 86390 1
426383 99426383 1001 86380 86390 1
426488 99426488 1001 86380 86390 1
426315 99426315 1001 86380 86390 1
427206 99427206 1001 86380 86390 1
427379 99427379 1001 86380 86390 1
428586 99428586 1001 86380 86390 1
428733 99428733 1001 86380 86390 1
428678 99428678 1001 86380 86390 1
428411 99428411 1001 86380 86390 1
428575 99428575 1001 86380 86390 1
428554 99428554 1001 86380 86390 1
428096 99428096 1001 86380 86390 1
428247 99428247 1001 86380 86390 1
428085 99428085 1001 86380 86390 1
427574 99427574 1001 86380 86390 1
427605 99427605 1001 86380 86390 1
427588 99427588 1001 86380 86390 1
427618 99427618 1001 86380 86390 1
429157 99429157 1001 86380 86390 1
429160 99429160 1001 86380 86390 1
428855 99428855 1001 86380 86390 1
428936 99428936 1001 86380 86390 1
429779 99429779 1001 86380 86390 1
429699 99429699 1001 86380 86390 1
429395 99429395 1001 86380 86390 1
429298 99429298 1001 86380 86390 1
429308 99429308 1001 86380 86390 1
430721 99430721 1001 86380 86390 1
430697 99430697 1001 86380 86390 1
431912 99431912 1001 86380 86390 1
431942 99431942 1001 86380 86390 1
431928 99431928 1001 86380 86390 1
431550 99431550 1001 86380 86390 1
431478 99431478 1001 86380 86390 1
431332 99431332 1001 86380 86390 1
431115 99431115 1001 86380 86390 1
431141 99431141 1001 86380 86390 1
432373 99432373 1001 86380 86390 1
432181 99432181 1001 86380 86390 1
432207 99432207 1001 86380 86390 1
432470 99432470 1001 86380 86390 1
432280 99432280 1001 86380 86390 1
433631 99433631 1001 86380 86390 1
432947 99432947 1001 86380 86390 1
433286 99433286 1001 86380 86390 1
432791 99432791 1001 86380 86390 1
432581 99432581 1001 86380 86390 1
432880 99432880 1001 86380 86390 1
432730 99432730 1001 86380 86390 1
432658 99432658 1001 86380 86390 1
432888 99432888 1001 86380 86390 1
432767 99432767 1001 86380 86390 1
433812 99433812 1001 86380 86390 1
433943 99433943 1001 86380 86390 1
433831 99433831 1001 86380 86390 1
434106 99434106 1001 86380 86390 1
433958 99433958 1001 86380 86390 1
435031 99435031 1001 86380 86390 1
435419 99435419 1001 86380 86390 1
434817 99434817 1001 86380 86390 1
434421 99434421 1001 86380 86390 1
434371 99434371 1001 86380 86390 1
434343 99434343 1001 86380 86390 1
434431 99434431 1001 86380 86390 1
434269 99434269 1001 86380 86390 1
434300 99434300 1001 86380 86390 1
434332 99434332 1001 86380 86390 1
434495 99434495 1001 86380 86390 1
434334 99434334 1001 86380 86390 1
435824 99435824 1001 86380 86390 1
435545 99435545 1001 86380 86390 1
435743 99435743 1001 86380 86390 1
435640 99435640 1001 86380 86390 1
435723 99435723 1001 86380 86390 1
436963 99436963 1001 86380 86390 1
437102 99437102 1001 86380 86390 1
436508 99436508 1001 86380 86390 1
436751 99436751 1001 86380 86390 1
436363 99436363 1001 86380 86390 1
436102 99436102 1001 86380 86390 1
436304 99436304 1001 86380 86390 1
436188 99436188 1001 86380 86390 1
300068 99300068 1001 86380 86390 1
437264 99437264 1001 86380 86390 1
437232 99437232 1001 86380 86390 1
300549 99300549 1001 86380 86390 1
300527 99300527 1001 86380 86390 1
300544 99300544 1001 86380 86390 1
300396 99300396 1001 86380 86390 1
300487 99300487 1001 86380 86390 1
300350 99300350 1001 86380 86390 1
300469 99300469 1001 86380 86390 1
300139 99300139 1001 86380 86390 1
300152 99300152 1001 86380 86390 1
300205 99300205 1001 86380 86390 1
300883 99300883 1001 86380 86390 1
300832 99300832 1001 86380 86390 1
300862 99300862 1001 86380 86390 1
300759 99300759 1001 86380 86390 1
301416 99301416 1001 86380 86390 1
301431 99301431 1001 86380 86390 1
301323 99301323 1001 86380 86390 1
301199 99301199 1001 86380 86390 1
301254 99301254 1001 86380 86390 1
301322 99301322 1001 86380 86390 1
300967 99300967 1001 86380 86390 1
301655 99301655 1001 86380 86390 1
301750 99301750 1001 86380 86390 1
302239 99302239 1001 86380 86390 1
302253 99302253 1001 86380 86390 1
302309 99302309 1001 86380 86390 1
301994 99301994 1001 86380 86390 1
301981 99301981 1001 86380 86390 1
302164 99302164 1001 86380 86390 1
302057 99302057 1001 86380 86390 1
301930 99301930 1001 86380 86390 1
301827 99301827 1001 86380 86390 1
301960 99301960 1001 86380 86390 1
302432 99302432 1001 86380 86390 1
302532 99302532 1001 86380 86390 1
303144 99303144 1001 86380 86390 1
303174 99303174 1001 86380 86390 1
303149 99303149 1001 86380 86390 1
303050 99303050 1001 86380 86390 1
302797 99302797 1001 86380 86390 1
302994 99302994 1001 86380 86390 1
302996 99302996 1001 86380 86390 1
302855 99302855 1001 86380 86390 1
302908 99302908 1001 86380 86390 1
302650 99302650 1001 86380 86390 1
302794 99302794 1001 86380 86390 1
302707 99302707 1001 86380 86390 1
302648 99302648 1001 86380 86390 1
302700 99302700 1001 86380 86390 1
302792 99302792 1001 86380 86390 1
303349 99303349 1001 86380 86390 1
303395 99303395 1001 86380 86390 1
303852 99303852 1001 86380 86390 1
303969 99303969 1001 86380 86390 1
303940 99303940 1001 86380 86390 1
303737 99303737 1001 86380 86390 1
303726 99303726 1001 86380 86390 1
303804 99303804 1001 86380 86390 1
303794 99303794 1001 86380 86390 1
303665 99303665 1001 86380 86390 1
303784 99303784 1001 86380 86390 1
303800 99303800 1001 86380 86390 1
303515 99303515 1001 86380 86390 1
303484 99303484 1001 86380 86390 1
303574 99303574 1001 86380 86390 1
303424 99303424 1001 86380 86390 1
304148 99304148 1001 86380 86390 1
304086 99304086 1001 86380 86390 1
304152 99304152 1001 86380 86390 1
304815 99304815 1001 86380 86390 1
304817 99304817 1001 86380 86390 1
304854 99304854 1001 86380 86390 1
304511 99304511 1001 86380 86390 1
304566 99304566 1001 86380 86390 1
304542 99304542 1001 86380 86390 1
304341 99304341 1001 86380 86390 1
304262 99304262 1001 86380 86390 1
304431 99304431 1001 86380 86390 1
305029 99305029 1001 86380 86390 1
305005 99305005 1001 86380 86390 1
305660 99305660 1001 86380 86390 1
305616 99305616 1001 86380 86390 1
305618 99305618 1001 86380 86390 1
305679 99305679 1001 86380 86390 1
305193 99305193 1001 86380 86390 1
305117 99305117 1001 86380 86390 1
305088 99305088 1001 86380 86390 1
500076 99500076 1001 86380 86390 1
500001 99500001 1001 86380 86390 1
500667 99500667 1001 86380 86390 1
500480 99500480 1001 86380 86390 1
500498 99500498 1001 86380 86390 1
500592 99500592 1001 86380 86390 1
500476 99500476 1001 86380 86390 1
500322 99500322 1001 86380 86390 1
500284 99500284 1001 86380 86390 1
500263 99500263 1001 86380 86390 1
500953 99500953 1001 86380 86390 1
500990 99500990 1001 86380 86390 1
501449 99501449 1001 86380 86390 1
501579 99501579 1001 86380 86390 1
501458 99501458 1001 86380 86390 1
501523 99501523 1001 86380 86390 1
501332 99501332 1001 86380 86390 1
501297 99501297 1001 86380 86390 1
501702 99501702 1001 86380 86390 1
501664 99501664 1001 86380 86390 1
501680 99501680 1001 86380 86390 1
501751 99501751 1001 86380 86390 1
501687 99501687 1001 86380 86390 1
501765 99501765 1001 86380 86390 1
502371 99502371 1001 86380 86390 1
502158 99502158 1001 86380 86390 1
502137 99502137 1001 86380 86390 1
502178 99502178 1001 86380 86390 1
502116 99502116 1001 86380 86390 1
502052 99502052 1001 86380 86390 1
501939 99501939 1001 86380 86390 1
501967 99501967 1001 86380 86390 1
501879 99501879 1001 86380 86390 1
501945 99501945 1001 86380 86390 1
502594 99502594 1001 86380 86390 1
502586 99502586 1001 86380 86390 1
502588 99502588 1001 86380 86390 1
503291 99503291 1001 86380 86390 1
503155 99503155 1001 86380 86390 1
503232 99503232 1001 86380 86390 1
503009 99503009 1001 86380 86390 1
502959 99502959 1001 86380 86390 1
503046 99503046 1001 86380 86390 1
502711 99502711 1001 86380 86390 1
502843 99502843 1001 86380 86390 1
502742 99502742 1001 86380 86390 1
502874 99502874 1001 86380 86390 1
503432 99503432 1001 86380 86390 1
503484 99503484 1001 86380 86390 1
503976 99503976 1001 86380 86390 1
504010 99504010 1001 86380 86390 1
503973 99503973 1001 86380 86390 1
503986 99503986 1001 86380 86390 1
503864 99503864 1001 86380 86390 1
503801 99503801 1001 86380 86390 1
503766 99503766 1001 86380 86390 1
503536 99503536 1001 86380 86390 1
503605 99503605 1001 86380 86390 1
503673 99503673 1001 86380 86390 1
504268 99504268 1001 86380 86390 1
504853 99504853 1001 86380 86390 1
504700 99504700 1001 86380 86390 1
504701 99504701 1001 86380 86390 1
504681 99504681 1001 86380 86390 1
504481 99504481 1001 86380 86390 1
504371 99504371 1001 86380 86390 1
504372 99504372 1001 86380 86390 1
505084 99505084 1001 86380 86390 1
505770 99505770 1001 86380 86390 1
505738 99505738 1001 86380 86390 1
505725 99505725 1001 86380 86390 1
505754 99505754 1001 86380 86390 1
505689 99505689 1001 86380 86390 1
505452 99505452 1001 86380 86390 1
505545 99505545 1001 86380 86390 1
505363 99505363 1001 86380 86390 1
505302 99505302 1001 86380 86390 1
505911 99505911 1001 86380 86390 1
506455 99506455 1001 86380 86390 1
506533 99506533 1001 86380 86390 1
506522 99506522 1001 86380 86390 1
506458 99506458 1001 86380 86390 1
506512 99506512 1001 86380 86390 1
506215 99506215 1001 86380 86390 1
506228 99506228 1001 86380 86390 1
506118 99506118 1001 86380 86390 1
506002 99506002 1001 86380 86390 1
506030 99506030 1001 86380 86390 1
506019 99506019 1001 86380 86390 1
505996 99505996 1001 86380 86390 1
506114 99506114 1001 86380 86390 1
506166 99506166 1001 86380 86390 1
506689 99506689 1001 86380 86390 1
506767 99506767 1001 86380 86390 1
506795 99506795 1001 86380 86390 1
506668 99506668 1001 86380 86390 1
506669 99506669 1001 86380 86390 1
507238 99507238 1001 86380 86390 1
507104 99507104 1001 86380 86390 1
507027 99507027 1001 86380 86390 1
507159 99507159 1001 86380 86390 1
506989 99506989 1001 86380 86390 1
506991 99506991 1001 86380 86390 1
507558 99507558 1001 86380 86390 1
507546 99507546 1001 86380 86390 1
508197 99508197 1001 86380 86390 1
508123 99508123 1001 86380 86390 1
508221 99508221 1001 86380 86390 1
508226 99508226 1001 86380 86390 1
508118 99508118 1001 86380 86390 1
507957 99507957 1001 86380 86390 1
507948 99507948 1001 86380 86390 1
507988 99507988 1001 86380 86390 1
507964 99507964 1001 86380 86390 1
508016 99508016 1001 86380 86390 1
507767 99507767 1001 86380 86390 1
507768 99507768 1001 86380 86390 1
508439 99508439 1001 86380 86390 1
508291 99508291 1001 86380 86390 1
508396 99508396 1001 86380 86390 1
508903 99508903 1001 86380 86390 1
509065 99509065 1001 86380 86390 1
508931 99508931 1001 86380 86390 1
508881 99508881 1001 86380 86390 1
508819 99508819 1001 86380 86390 1
508666 99508666 1001 86380 86390 1
508681 99508681 1001 86380 86390 1
508868 99508868 1001 86380 86390 1
508530 99508530 1001 86380 86390 1
509267 99509267 1001 86380 86390 1
509086 99509086 1001 86380 86390 1
509219 99509219 1001 86380 86390 1
509146 99509146 1001 86380 86390 1
509864 99509864 1001 86380 86390 1
509837 99509837 1001 86380 86390 1
509833 99509833 1001 86380 86390 1
509757 99509757 1001 86380 86390 1
509654 99509654 1001 86380 86390 1
509345 99509345 1001 86380 86390 1
509397 99509397 1001 86380 86390 1
509487 99509487 1001 86380 86390 1
509411 99509411 1001 86380 86390 1
509287 99509287 1001 86380 86390 1
510040 99510040 1001 86380 86390 1
510053 99510053 1001 86380 86390 1
510080 99510080 1001 86380 86390 1
509928 99509928 1001 86380 86390 1
509997 99509997 1001 86380 86390 1
509922 99509922 1001 86380 86390 1
510654 99510654 1001 86380 86390 1
510658 99510658 1001 86380 86390 1
510555 99510555 1001 86380 86390 1
510594 99510594 1001 86380 86390 1
510558 99510558 1001 86380 86390 1
510521 99510521 1001 86380 86390 1
510342 99510342 1001 86380 86390 1
510373 99510373 1001 86380 86390 1
510402 99510402 1001 86380 86390 1
510275 99510275 1001 86380 86390 1
510187 99510187 1001 86380 86390 1
510221 99510221 1001 86380 86390 1
510830 99510830 1001 86380 86390 1
511477 99511477 1001 86380 86390 1
511416 99511416 1001 86380 86390 1
511538 99511538 1001 86380 86390 1
511541 99511541 1001 86380 86390 1
511341 99511341 1001 86380 86390 1
511343 99511343 1001 86380 86390 1
511165 99511165 1001 86380 86390 1
511109 99511109 1001 86380 86390 1
511725 99511725 1001 86380 86390 1
512277 99512277 1001 86380 86390 1
512086 99512086 1001 86380 86390 1
512138 99512138 1001 86380 86390 1
512164 99512164 1001 86380 86390 1
511887 99511887 1001 86380 86390 1
511915 99511915 1001 86380 86390 1
511866 99511866 1001 86380 86390 1
511921 99511921 1001 86380 86390 1
511794 99511794 1001 86380 86390 1
511807 99511807 1001 86380 86390 1
511768 99511768 1001 86380 86390 1
511924 99511924 1001 86380 86390 1
512561 99512561 1001 86380 86390 1
512502 99512502 1001 86380 86390 1
513012 99513012 1001 86380 86390 1
513144 99513144 1001 86380 86390 1
513004 99513004 1001 86380 86390 1
513082 99513082 1001 86380 86390 1
513194 99513194 1001 86380 86390 1
513022 99513022 1001 86380 86390 1
513074 99513074 1001 86380 86390 1
512947 99512947 1001 86380 86390 1
512839 99512839 1001 86380 86390 1
512662 99512662 1001 86380 86390 1
512754 99512754 1001 86380 86390 1
512626 99512626 1001 86380 86390 1
512661 99512661 1001 86380 86390 1
513281 99513281 1001 86380 86390 1
513338 99513338 1001 86380 86390 1
513364 99513364 1001 86380 86390 1
513263 99513263 1001 86380 86390 1
513905 99513905 1001 86380 86390 1
514003 99514003 1001 86380 86390 1
513986 99513986 1001 86380 86390 1
513860 99513860 1001 86380 86390 1
513874 99513874 1001 86380 86390 1
513697 99513697 1001 86380 86390 1
513806 99513806 1001 86380 86390 1
513809 99513809 1001 86380 86390 1
513434 99513434 1001 86380 86390 1
513487 99513487 1001 86380 86390 1
514134 99514134 1001 86380 86390 1
514716 99514716 1001 86380 86390 1
514670 99514670 1001 86380 86390 1
514779 99514779 1001 86380 86390 1
514523 99514523 1001 86380 86390 1
514487 99514487 1001 86380 86390 1
514503 99514503 1001 86380 86390 1
514452 99514452 1001 86380 86390 1
514599 99514599 1001 86380 86390 1
514395 99514395 1001 86380 86390 1
515028 99515028 1001 86380 86390 1
515571 99515571 1001 86380 86390 1
515657 99515657 1001 86380 86390 1
515509 99515509 1001 86380 86390 1
515642 99515642 1001 86380 86390 1
515552 99515552 1001 86380 86390 1
515502 99515502 1001 86380 86390 1
515296 99515296 1001 86380 86390 1
515358 99515358 1001 86380 86390 1
515436 99515436 1001 86380 86390 1
515346 99515346 1001 86380 86390 1
515207 99515207 1001 86380 86390 1
515203 99515203 1001 86380 86390 1
516317 99516317 1001 86380 86390 1
516334 99516334 1001 86380 86390 1
516367 99516367 1001 86380 86390 1
516252 99516252 1001 86380 86390 1
516265 99516265 1001 86380 86390 1
516271 99516271 1001 86380 86390 1
516236 99516236 1001 86380 86390 1
515951 99515951 1001 86380 86390 1
516532 99516532 1001 86380 86390 1
516533 99516533 1001 86380 86390 1
516652 99516652 1001 86380 86390 1
516550 99516550 1001 86380 86390 1
516686 99516686 1001 86380 86390 1
517303 99517303 1001 86380 86390 1
517287 99517287 1001 86380 86390 1
517212 99517212 1001 86380 86390 1
517225 99517225 1001 86380 86390 1
517244 99517244 1001 86380 86390 1
517041 99517041 1001 86380 86390 1
516957 99516957 1001 86380 86390 1
516910 99516910 1001 86380 86390 1
516822 99516822 1001 86380 86390 1
516824 99516824 1001 86380 86390 1
516827 99516827 1001 86380 86390 1
517348 99517348 1001 86380 86390 1
517375 99517375 1001 86380 86390 1
517357 99517357 1001 86380 86390 1
518111 99518111 1001 86380 86390 1
518116 99518116 1001 86380 86390 1
517788 99517788 1001 86380 86390 1
517885 99517885 1001 86380 86390 1
517619 99517619 1001 86380 86390 1
517697 99517697 1001 86380 86390 1
517685 99517685 1001 86380 86390 1
517647 99517647 1001 86380 86390 1
517727 99517727 1001 86380 86390 1
518277 99518277 1001 86380 86390 1
518203 99518203 1001 86380 86390 1
518359 99518359 1001 86380 86390 1
518256 99518256 1001 86380 86390 1
518890 99518890 1001 86380 86390 1
518615 99518615 1001 86380 86390 1
518578 99518578 1001 86380 86390 1
518761 99518761 1001 86380 86390 1
518698 99518698 1001 86380 86390 1
518613 99518613 1001 86380 86390 1
518716 99518716 1001 86380 86390 1
518549 99518549 1001 86380 86390 1
518500 99518500 1001 86380 86390 1
518518 99518518 1001 86380 86390 1
519102 99519102 1001 86380 86390 1
519093 99519093 1001 86380 86390 1
519042 99519042 1001 86380 86390 1
519044 99519044 1001 86380 86390 1
519098 99519098 1001 86380 86390 1
519177 99519177 1001 86380 86390 1
519798 99519798 1001 86380 86390 1
519706 99519706 1001 86380 86390 1
519609 99519609 1001 86380 86390 1
519494 99519494 1001 86380 86390 1
519499 99519499 1001 86380 86390 1
519525 99519525 1001 86380 86390 1
519424 99519424 1001 86380 86390 1
519333 99519333 1001 86380 86390 1
519902 99519902 1001 86380 86390 1
519950 99519950 1001 86380 86390 1
520542 99520542 1001 86380 86390 1
520598 99520598 1001 86380 86390 1
520305 99520305 1001 86380 86390 1
520297 99520297 1001 86380 86390 1
520349 99520349 1001 86380 86390 1
520366 99520366 1001 86380 86390 1
520051 99520051 1001 86380 86390 1
520811 99520811 1001 86380 86390 1
520817 99520817 1001 86380 86390 1
521409 99521409 1001 86380 86390 1
521196 99521196 1001 86380 86390 1
521158 99521158 1001 86380 86390 1
521159 99521159 1001 86380 86390 1
521068 99521068 1001 86380 86390 1
521204 99521204 1001 86380 86390 1
521061 99521061 1001 86380 86390 1
521154 99521154 1001 86380 86390 1
520890 99520890 1001 86380 86390 1
521670 99521670 1001 86380 86390 1
521471 99521471 1001 86380 86390 1
521615 99521615 1001 86380 86390 1
521538 99521538 1001 86380 86390 1
521539 99521539 1001 86380 86390 1
522254 99522254 1001 86380 86390 1
522141 99522141 1001 86380 86390 1
521934 99521934 1001 86380 86390 1
521917 99521917 1001 86380 86390 1
521843 99521843 1001 86380 86390 1
522458 99522458 1001 86380 86390 1
522329 99522329 1001 86380 86390 1
523016 99523016 1001 86380 86390 1
523017 99523017 1001 86380 86390 1
522930 99522930 1001 86380 86390 1
522925 99522925 1001 86380 86390 1
522889 99522889 1001 86380 86390 1
522725 99522725 1001 86380 86390 1
522855 99522855 1001 86380 86390 1
522805 99522805 1001 86380 86390 1
522614 99522614 1001 86380 86390 1
522633 99522633 1001 86380 86390 1
522599 99522599 1001 86380 86390 1
522626 99522626 1001 86380 86390 1
523254 99523254 1001 86380 86390 1
523256 99523256 1001 86380 86390 1
523914 99523914 1001 86380 86390 1
523758 99523758 1001 86380 86390 1
523929 99523929 1001 86380 86390 1
523851 99523851 1001 86380 86390 1
523558 99523558 1001 86380 86390 1
523721 99523721 1001 86380 86390 1
524097 99524097 1001 86380 86390 1
524059 99524059 1001 86380 86390 1
524114 99524114 1001 86380 86390 1
524706 99524706 1001 86380 86390 1
524605 99524605 1001 86380 86390 1
524608 99524608 1001 86380 86390 1
524758 99524758 1001 86380 86390 1
524600 99524600 1001 86380 86390 1
524458 99524458 1001 86380 86390 1
524549 99524549 1001 86380 86390 1
524253 99524253 1001 86380 86390 1
524316 99524316 1001 86380 86390 1
524892 99524892 1001 86380 86390 1
525533 99525533 1001 86380 86390 1
525430 99525430 1001 86380 86390 1
525581 99525581 1001 86380 86390 1
525454 99525454 1001 86380 86390 1
525277 99525277 1001 86380 86390 1
525371 99525371 1001 86380 86390 1
525218 99525218 1001 86380 86390 1
525231 99525231 1001 86380 86390 1
525029 99525029 1001 86380 86390 1
525788 99525788 1001 86380 86390 1
525651 99525651 1001 86380 86390 1
525690 99525690 1001 86380 86390 1
525729 99525729 1001 86380 86390 1
525742 99525742 1001 86380 86390 1
526253 99526253 1001 86380 86390 1
526066 99526066 1001 86380 86390 1
526170 99526170 1001 86380 86390 1
526184 99526184 1001 86380 86390 1
526211 99526211 1001 86380 86390 1
526135 99526135 1001 86380 86390 1
525997 99525997 1001 86380 86390 1
525856 99525856 1001 86380 86390 1
525895 99525895 1001 86380 86390 1
525951 99525951 1001 86380 86390 1
525978 99525978 1001 86380 86390 1
526537 99526537 1001 86380 86390 1
526590 99526590 1001 86380 86390 1
526591 99526591 1001 86380 86390 1
526516 99526516 1001 86380 86390 1
527083 99527083 1001 86380 86390 1
527124 99527124 1001 86380 86390 1
527222 99527222 1001 86380 86390 1
526928 99526928 1001 86380 86390 1
526931 99526931 1001 86380 86390 1
527025 99527025 1001 86380 86390 1
526872 99526872 1001 86380 86390 1
526708 99526708 1001 86380 86390 1
526657 99526657 1001 86380 86390 1
526800 99526800 1001 86380 86390 1
526723 99526723 1001 86380 86390 1
526651 99526651 1001 86380 86390 1
526782 99526782 1001 86380 86390 1
527429 99527429 1001 86380 86390 1
527287 99527287 1001 86380 86390 1
527430 99527430 1001 86380 86390 1
527380 99527380 1001 86380 86390 1
527342 99527342 1001 86380 86390 1
528055 99528055 1001 86380 86390 1
527879 99527879 1001 86380 86390 1
527995 99527995 1001 86380 86390 1
527689 99527689 1001 86380 86390 1
527766 99527766 1001 86380 86390 1
527819 99527819 1001 86380 86390 1
527832 99527832 1001 86380 86390 1
527704 99527704 1001 86380 86390 1
527853 99527853 1001 86380 86390 1
527673 99527673 1001 86380 86390 1
527648 99527648 1001 86380 86390 1
527489 99527489 1001 86380 86390 1
527606 99527606 1001 86380 86390 1
527620 99527620 1001 86380 86390 1
528189 99528189 1001 86380 86390 1
528099 99528099 1001 86380 86390 1
528138 99528138 1001 86380 86390 1
527663 99527663 1001 86380 86390 1
528109 99528109 1001 86380 86390 1
528856 99528856 1001 86380 86390 1
528740 99528740 1001 86380 86390 1
528665 99528665 1001 86380 86390 1
528462 99528462 1001 86380 86390 1
529054 99529054 1001 86380 86390 1
528952 99528952 1001 86380 86390 1
529049 99529049 1001 86380 86390 1
529692 99529692 1001 86380 86390 1
529680 99529680 1001 86380 86390 1
529632 99529632 1001 86380 86390 1
529407 99529407 1001 86380 86390 1
529446 99529446 1001 86380 86390 1
529447 99529447 1001 86380 86390 1
529323 99529323 1001 86380 86390 1
529428 99529428 1001 86380 86390 1
529135 99529135 1001 86380 86390 1
529266 99529266 1001 86380 86390 1
529267 99529267 1001 86380 86390 1
529295 99529295 1001 86380 86390 1
529274 99529274 1001 86380 86390 1
529857 99529857 1001 86380 86390 1
529820 99529820 1001 86380 86390 1
529911 99529911 1001 86380 86390 1
529903 99529903 1001 86380 86390 1
530442 99530442 1001 86380 86390 1
530358 99530358 1001 86380 86390 1
530548 99530548 1001 86380 86390 1
530279 99530279 1001 86380 86390 1
529997 99529997 1001 86380 86390 1
530067 99530067 1001 86380 86390 1
530641 99530641 1001 86380 86390 1
530668 99530668 1001 86380 86390 1
530750 99530750 1001 86380 86390 1
530677 99530677 1001 86380 86390 1
530730 99530730 1001 86380 86390 1
531177 99531177 1001 86380 86390 1
531293 99531293 1001 86380 86390 1
531332 99531332 1001 86380 86390 1
531270 99531270 1001 86380 86390 1
531285 99531285 1001 86380 86390 1
531324 99531324 1001 86380 86390 1
531325 99531325 1001 86380 86390 1
530992 99530992 1001 86380 86390 1
531127 99531127 1001 86380 86390 1
530998 99530998 1001 86380 86390 1
531063 99531063 1001 86380 86390 1
531128 99531128 1001 86380 86390 1
531056 99531056 1001 86380 86390 1
530797 99530797 1001 86380 86390 1
530929 99530929 1001 86380 86390 1
530794 99530794 1001 86380 86390 1
530886 99530886 1001 86380 86390 1
530796 99530796 1001 86380 86390 1
531416 99531416 1001 86380 86390 1
531572 99531572 1001 86380 86390 1
531488 99531488 1001 86380 86390 1
531527 99531527 1001 86380 86390 1
531414 99531414 1001 86380 86390 1
532155 99532155 1001 86380 86390 1
532119 99532119 1001 86380 86390 1
532176 99532176 1001 86380 86390 1
531819 99531819 1001 86380 86390 1
531981 99531981 1001 86380 86390 1
531906 99531906 1001 86380 86390 1
531589 99531589 1001 86380 86390 1
532259 99532259 1001 86380 86390 1
532884 99532884 1001 86380 86390 1
532936 99532936 1001 86380 86390 1
533025 99533025 1001 86380 86390 1
532671 99532671 1001 86380 86390 1
532646 99532646 1001 86380 86390 1
532712 99532712 1001 86380 86390 1
532771 99532771 1001 86380 86390 1
532618 99532618 1001 86380 86390 1
532453 99532453 1001 86380 86390 1
532521 99532521 1001 86380 86390 1
532551 99532551 1001 86380 86390 1
532526 99532526 1001 86380 86390 1
533043 99533043 1001 86380 86390 1
533072 99533072 1001 86380 86390 1
533143 99533143 1001 86380 86390 1
533653 99533653 1001 86380 86390 1
533475 99533475 1001 86380 86390 1
533632 99533632 1001 86380 86390 1
533594 99533594 1001 86380 86390 1
533582 99533582 1001 86380 86390 1
533254 99533254 1001 86380 86390 1
533411 99533411 1001 86380 86390 1
533347 99533347 1001 86380 86390 1
533246 99533246 1001 86380 86390 1
533299 99533299 1001 86380 86390 1
533287 99533287 1001 86380 86390 1
533882 99533882 1001 86380 86390 1
533947 99533947 1001 86380 86390 1
534646 99534646 1001 86380 86390 1
534610 99534610 1001 86380 86390 1
534576 99534576 1001 86380 86390 1
534512 99534512 1001 86380 86390 1
534566 99534566 1001 86380 86390 1
534330 99534330 1001 86380 86390 1
534141 99534141 1001 86380 86390 1
534168 99534168 1001 86380 86390 1
534131 99534131 1001 86380 86390 1
534754 99534754 1001 86380 86390 1
534729 99534729 1001 86380 86390 1
535330 99535330 1001 86380 86390 1
535126 99535126 1001 86380 86390 1
535104 99535104 1001 86380 86390 1
535249 99535249 1001 86380 86390 1
535091 99535091 1001 86380 86390 1
535095 99535095 1001 86380 86390 1
535654 99535654 1001 86380 86390 1
535512 99535512 1001 86380 86390 1
535579 99535579 1001 86380 86390 1
536310 99536310 1001 86380 86390 1
536219 99536219 1001 86380 86390 1
535853 99535853 1001 86380 86390 1
536341 99536341 1001 86380 86390 1
537143 99537143 1001 86380 86390 1
537148 99537148 1001 86380 86390 1
536933 99536933 1001 86380 86390 1
536778 99536778 1001 86380 86390 1
536756 99536756 1001 86380 86390 1
536848 99536848 1001 86380 86390 1
536546 99536546 1001 86380 86390 1
536614 99536614 1001 86380 86390 1
537264 99537264 1001 86380 86390 1
537204 99537204 1001 86380 86390 1
537206 99537206 1001 86380 86390 1
537323 99537323 1001 86380 86390 1
537350 99537350 1001 86380 86390 1
537223 99537223 1001 86380 86390 1
537938 99537938 1001 86380 86390 1
537835 99537835 1001 86380 86390 1
537849 99537849 1001 86380 86390 1
537896 99537896 1001 86380 86390 1
537692 99537692 1001 86380 86390 1
537588 99537588 1001 86380 86390 1
537758 99537758 1001 86380 86390 1
537394 99537394 1001 86380 86390 1
537536 99537536 1001 86380 86390 1
537492 99537492 1001 86380 86390 1
537429 99537429 1001 86380 86390 1
537469 99537469 1001 86380 86390 1
538050 99538050 1001 86380 86390 1
538108 99538108 1001 86380 86390 1
538634 99538634 1001 86380 86390 1
538613 99538613 1001 86380 86390 1
538614 99538614 1001 86380 86390 1
538718 99538718 1001 86380 86390 1
538757 99538757 1001 86380 86390 1
538486 99538486 1001 86380 86390 1
538465 99538465 1001 86380 86390 1
538491 99538491 1001 86380 86390 1
538610 99538610 1001 86380 86390 1
539475 99539475 1001 86380 86390 1
539527 99539527 1001 86380 86390 1
539480 99539480 1001 86380 86390 1
539584 99539584 1001 86380 86390 1
539325 99539325 1001 86380 86390 1
539058 99539058 1001 86380 86390 1
539214 99539214 1001 86380 86390 1
539111 99539111 1001 86380 86390 1
539086 99539086 1001 86380 86390 1
539052 99539052 1001 86380 86390 1
539130 99539130 1001 86380 86390 1
539094 99539094 1001 86380 86390 1
539225 99539225 1001 86380 86390 1
539096 99539096 1001 86380 86390 1
539741 99539741 1001 86380 86390 1
539810 99539810 1001 86380 86390 1
539815 99539815 1001 86380 86390 1
540312 99540312 1001 86380 86390 1
540351 99540351 1001 86380 86390 1
540288 99540288 1001 86380 86390 1
540304 99540304 1001 86380 86390 1
540331 99540331 1001 86380 86390 1
540067 99540067 1001 86380 86390 1
540161 99540161 1001 86380 86390 1
540089 99540089 1001 86380 86390 1
540092 99540092 1001 86380 86390 1
539859 99539859 1001 86380 86390 1
539890 99539890 1001 86380 86390 1
539878 99539878 1001 86380 86390 1
539920 99539920 1001 86380 86390 1
540670 99540670 1001 86380 86390 1
541249 99541249 1001 86380 86390 1
540849 99540849 1001 86380 86390 1
541445 99541445 1001 86380 86390 1
541440 99541440 1001 86380 86390 1
541456 99541456 1001 86380 86390 1
541470 99541470 1001 86380 86390 1
542047 99542047 1001 86380 86390 1
542107 99542107 1001 86380 86390 1
541851 99541851 1001 86380 86390 1
541770 99541770 1001 86380 86390 1
541653 99541653 1001 86380 86390 1
541629 99541629 1001 86380 86390 1
541606 99541606 1001 86380 86390 1
541506 99541506 1001 86380 86390 1
541520 99541520 1001 86380 86390 1
541704 99541704 1001 86380 86390 1
542271 99542271 1001 86380 86390 1
542285 99542285 1001 86380 86390 1
542210 99542210 1001 86380 86390 1
542307 99542307 1001 86380 86390 1
542295 99542295 1001 86380 86390 1
542804 99542804 1001 86380 86390 1
542903 99542903 1001 86380 86390 1
542675 99542675 1001 86380 86390 1
542728 99542728 1001 86380 86390 1
542654 99542654 1001 86380 86390 1
542667 99542667 1001 86380 86390 1
542721 99542721 1001 86380 86390 1
542735 99542735 1001 86380 86390 1
542443 99542443 1001 86380 86390 1
542393 99542393 1001 86380 86390 1
542355 99542355 1001 86380 86390 1
542413 99542413 1001 86380 86390 1
543123 99543123 1001 86380 86390 1
543112 99543112 1001 86380 86390 1
542956 99542956 1001 86380 86390 1
542949 99542949 1001 86380 86390 1
543631 99543631 1001 86380 86390 1
543670 99543670 1001 86380 86390 1
543571 99543571 1001 86380 86390 1
543601 99543601 1001 86380 86390 1
543520 99543520 1001 86380 86390 1
543551 99543551 1001 86380 86390 1
543539 99543539 1001 86380 86390 1
543338 99543338 1001 86380 86390 1
543951 99543951 1001 86380 86390 1
543810 99543810 1001 86380 86390 1
543953 99543953 1001 86380 86390 1
543814 99543814 1001 86380 86390 1
543775 99543775 1001 86380 86390 1
543843 99543843 1001 86380 86390 1
543791 99543791 1001 86380 86390 1
544470 99544470 1001 86380 86390 1
544588 99544588 1001 86380 86390 1
544383 99544383 1001 86380 86390 1
544294 99544294 1001 86380 86390 1
544137 99544137 1001 86380 86390 1
544026 99544026 1001 86380 86390 1
544182 99544182 1001 86380 86390 1
404565 881 1001 69540 71817 1
421395 1138 1001 39120 39717 1
505950 961 1002 35218 37580 1
508665 1019 1001 57884 58184 1
400391 99400391 1001 86380 86390 1
400451 99400451 1001 86380 86390 1
400464 99400464 1001 86380 86390 1
400791 99400791 1001 86380 86390 1
400725 99400725 1001 86380 86390 1
401009 99401009 1001 86380 86390 1
400954 99400954 1001 86380 86390 1
401363 99401363 1001 86380 86390 1
401289 99401289 1001 86380 86390 1
401556 99401556 1001 86380 86390 1
401525 99401525 1001 86380 86390 1
401683 99401683 1001 86380 86390 1
401778 99401778 1001 86380 86390 1
401902 99401902 1001 86380 86390 1
402064 99402064 1001 86380 86390 1
402208 99402208 1001 86380 86390 1
402364 99402364 1001 86380 86390 1
402465 99402465 1001 86380 86390 1
402989 99402989 1001 86380 86390 1
403259 99403259 1001 86380 86390 1
403280 99403280 1001 86380 86390 1
403413 99403413 1001 86380 86390 1
403600 99403600 1001 86380 86390 1
403792 99403792 1001 86380 86390 1
403750 99403750 1001 86380 86390 1
403811 99403811 1001 86380 86390 1
404015 99404015 1001 86380 86390 1
403967 99403967 1001 86380 86390 1
404097 99404097 1001 86380 86390 1
404203 99404203 1001 86380 86390 1
404227 99404227 1001 86380 86390 1
404626 99404626 1001 86380 86390 1
404903 99404903 1001 86380 86390 1
404862 99404862 1001 86380 86390 1
405017 99405017 1001 86380 86390 1
405374 99405374 1001 86380 86390 1
405474 99405474 1001 86380 86390 1
405575 99405575 1001 86380 86390 1
405729 99405729 1001 86380 86390 1
405704 99405704 1001 86380 86390 1
405758 99405758 1001 86380 86390 1
405669 99405669 1001 86380 86390 1
405910 99405910 1001 86380 86390 1
405967 99405967 1001 86380 86390 1
405885 99405885 1001 86380 86390 1
405906 99405906 1001 86380 86390 1
405997 99405997 1001 86380 86390 1
406426 99406426 1001 86380 86390 1
406545 99406545 1001 86380 86390 1
406922 99406922 1001 86380 86390 1
406906 99406906 1001 86380 86390 1
406860 99406860 1001 86380 86390 1
407017 99407017 1001 86380 86390 1
407608 99407608 1001 86380 86390 1
407574 99407574 1001 86380 86390 1
408025 99408025 1001 86380 86390 1
408151 99408151 1001 86380 86390 1
408309 99408309 1001 86380 86390 1
408702 99408702 1001 86380 86390 1
408726 99408726 1001 86380 86390 1
408790 99408790 1001 86380 86390 1
408943 99408943 1001 86380 86390 1
409128 99409128 1001 86380 86390 1
409233 99409233 1001 86380 86390 1
409210 99409210 1001 86380 86390 1
409495 99409495 1001 86380 86390 1
409401 99409401 1001 86380 86390 1
409618 99409618 1001 86380 86390 1
410101 99410101 1001 86380 86390 1
409992 99409992 1001 86380 86390 1
410359 99410359 1001 86380 86390 1
410384 99410384 1001 86380 86390 1
410687 99410687 1001 86380 86390 1
410671 99410671 1001 86380 86390 1
410702 99410702 1001 86380 86390 1
410739 99410739 1001 86380 86390 1
410741 99410741 1001 86380 86390 1
410810 99410810 1001 86380 86390 1
411000 99411000 1001 86380 86390 1
410928 99410928 1001 86380 86390 1
411125 99411125 1001 86380 86390 1
411461 99411461 1001 86380 86390 1
411508 99411508 1001 86380 86390 1
411644 99411644 1001 86380 86390 1
411621 99411621 1001 86380 86390 1
411697 99411697 1001 86380 86390 1
411720 99411720 1001 86380 86390 1
412058 99412058 1001 86380 86390 1
412217 99412217 1001 86380 86390 1
412426 99412426 1001 86380 86390 1
413544 99413544 1001 86380 86390 1
413428 99413428 1001 86380 86390 1
413341 99413341 1001 86380 86390 1
413490 99413490 1001 86380 86390 1
413042 99413042 1001 86380 86390 1
412836 99412836 1001 86380 86390 1
412570 99412570 1001 86380 86390 1
413734 99413734 1001 86380 86390 1
413991 99413991 1001 86380 86390 1
413978 99413978 1001 86380 86390 1
414009 99414009 1001 86380 86390 1
414028 99414028 1001 86380 86390 1
415195 99415195 1001 86380 86390 1
415084 99415084 1001 86380 86390 1
415293 99415293 1001 86380 86390 1
414959 99414959 1001 86380 86390 1
415299 99415299 1001 86380 86390 1
414920 99414920 1001 86380 86390 1
414633 99414633 1001 86380 86390 1
414325 99414325 1001 86380 86390 1
414434 99414434 1001 86380 86390 1
414465 99414465 1001 86380 86390 1
414151 99414151 1001 86380 86390 1
415627 99415627 1001 86380 86390 1
416842 99416842 1001 86380 86390 1
416554 99416554 1001 86380 86390 1
416305 99416305 1001 86380 86390 1
416338 99416338 1001 86380 86390 1
415983 99415983 1001 86380 86390 1
415886 99415886 1001 86380 86390 1
416065 99416065 1001 86380 86390 1
416130 99416130 1001 86380 86390 1
417232 99417232 1001 86380 86390 1
417048 99417048 1001 86380 86390 1
417351 99417351 1001 86380 86390 1
417470 99417470 1001 86380 86390 1
417459 99417459 1001 86380 86390 1
418456 99418456 1001 86380 86390 1
418710 99418710 1001 86380 86390 1
418432 99418432 1001 86380 86390 1
418107 99418107 1001 86380 86390 1
418310 99418310 1001 86380 86390 1
418379 99418379 1001 86380 86390 1
418296 99418296 1001 86380 86390 1
418052 99418052 1001 86380 86390 1
418005 99418005 1001 86380 86390 1
418845 99418845 1001 86380 86390 1
418827 99418827 1001 86380 86390 1
418890 99418890 1001 86380 86390 1
418918 99418918 1001 86380 86390 1
420146 99420146 1001 86380 86390 1
420330 99420330 1001 86380 86390 1
420324 99420324 1001 86380 86390 1
420374 99420374 1001 86380 86390 1
419930 99419930 1001 86380 86390 1
419762 99419762 1001 86380 86390 1
419548 99419548 1001 86380 86390 1
420704 99420704 1001 86380 86390 1
422115 99422115 1001 86380 86390 1
421951 99421951 1001 86380 86390 1
421954 99421954 1001 86380 86390 1
421880 99421880 1001 86380 86390 1
421478 99421478 1001 86380 86390 1
421668 99421668 1001 86380 86390 1
421625 99421625 1001 86380 86390 1
421449 99421449 1001 86380 86390 1
421118 99421118 1001 86380 86390 1
421215 99421215 1001 86380 86390 1
421196 99421196 1001 86380 86390 1
420960 99420960 1001 86380 86390 1
422130 99422130 1001 86380 86390 1
423085 99423085 1001 86380 86390 1
423288 99423288 1001 86380 86390 1
423207 99423207 1001 86380 86390 1
423084 99423084 1001 86380 86390 1
422709 99422709 1001 86380 86390 1
422672 99422672 1001 86380 86390 1
423828 99423828 1001 86380 86390 1
423994 99423994 1001 86380 86390 1
423998 99423998 1001 86380 86390 1
423910 99423910 1001 86380 86390 1
425219 99425219 1001 86380 86390 1
425095 99425095 1001 86380 86390 1
425244 99425244 1001 86380 86390 1
424609 99424609 1001 86380 86390 1
424341 99424341 1001 86380 86390 1
424154 99424154 1001 86380 86390 1
424535 99424535 1001 86380 86390 1
424203 99424203 1001 86380 86390 1
425604 99425604 1001 86380 86390 1
425752 99425752 1001 86380 86390 1
426983 99426983 1001 86380 86390 1
426991 99426991 1001 86380 86390 1
426735 99426735 1001 86380 86390 1
426544 99426544 1001 86380 86390 1
426395 99426395 1001 86380 86390 1
426654 99426654 1001 86380 86390 1
426441 99426441 1001 86380 86390 1
425842 99425842 1001 86380 86390 1
426255 99426255 1001 86380 86390 1
428540 99428540 1001 86380 86390 1
428566 99428566 1001 86380 86390 1
428587 99428587 1001 86380 86390 1
428417 99428417 1001 86380 86390 1
428026 99428026 1001 86380 86390 1
428285 99428285 1001 86380 86390 1
428170 99428170 1001 86380 86390 1
427851 99427851 1001 86380 86390 1
427535 99427535 1001 86380 86390 1
427759 99427759 1001 86380 86390 1
427690 99427690 1001 86380 86390 1
427866 99427866 1001 86380 86390 1
427645 99427645 1001 86380 86390 1
427800 99427800 1001 86380 86390 1
428827 99428827 1001 86380 86390 1
429058 99429058 1001 86380 86390 1
430158 99430158 1001 86380 86390 1
429632 99429632 1001 86380 86390 1
429818 99429818 1001 86380 86390 1
429681 99429681 1001 86380 86390 1
429949 99429949 1001 86380 86390 1
429387 99429387 1001 86380 86390 1
429529 99429529 1001 86380 86390 1
429235 99429235 1001 86380 86390 1
429218 99429218 1001 86380 86390 1
430574 99430574 1001 86380 86390 1
429176 99429176 1001 86380 86390 1
431736 99431736 1001 86380 86390 1
431794 99431794 1001 86380 86390 1
431822 99431822 1001 86380 86390 1
431798 99431798 1001 86380 86390 1
431864 99431864 1001 86380 86390 1
431973 99431973 1001 86380 86390 1
432032 99432032 1001 86380 86390 1
431816 99431816 1001 86380 86390 1
431980 99431980 1001 86380 86390 1
431434 99431434 1001 86380 86390 1
431612 99431612 1001 86380 86390 1
431390 99431390 1001 86380 86390 1
431472 99431472 1001 86380 86390 1
431032 99431032 1001 86380 86390 1
431095 99431095 1001 86380 86390 1
431214 99431214 1001 86380 86390 1
431157 99431157 1001 86380 86390 1
432234 99432234 1001 86380 86390 1
432263 99432263 1001 86380 86390 1
433489 99433489 1001 86380 86390 1
433646 99433646 1001 86380 86390 1
433239 99433239 1001 86380 86390 1
433043 99433043 1001 86380 86390 1
433185 99433185 1001 86380 86390 1
432530 99432530 1001 86380 86390 1
433913 99433913 1001 86380 86390 1
433740 99433740 1001 86380 86390 1
433758 99433758 1001 86380 86390 1
435390 99435390 1001 86380 86390 1
435066 99435066 1001 86380 86390 1
435050 99435050 1001 86380 86390 1
434891 99434891 1001 86380 86390 1
435543 99435543 1001 86380 86390 1
437047 99437047 1001 86380 86390 1
437153 99437153 1001 86380 86390 1
436859 99436859 1001 86380 86390 1
436822 99436822 1001 86380 86390 1
437000 99437000 1001 86380 86390 1
437151 99437151 1001 86380 86390 1
436484 99436484 1001 86380 86390 1
436093 99436093 1001 86380 86390 1
436336 99436336 1001 86380 86390 1
436044 99436044 1001 86380 86390 1
300008 99300008 1001 86380 86390 1
300061 99300061 1001 86380 86390 1
300550 99300550 1001 86380 86390 1
300669 99300669 1001 86380 86390 1
300673 99300673 1001 86380 86390 1
300435 99300435 1001 86380 86390 1
300464 99300464 1001 86380 86390 1
300377 99300377 1001 86380 86390 1
300303 99300303 1001 86380 86390 1
300279 99300279 1001 86380 86390 1
300268 99300268 1001 86380 86390 1
300182 99300182 1001 86380 86390 1
300144 99300144 1001 86380 86390 1
300792 99300792 1001 86380 86390 1
300845 99300845 1001 86380 86390 1
300789 99300789 1001 86380 86390 1
301504 99301504 1001 86380 86390 1
301493 99301493 1001 86380 86390 1
301530 99301530 1001 86380 86390 1
301432 99301432 1001 86380 86390 1
301462 99301462 1001 86380 86390 1
301274 99301274 1001 86380 86390 1
301159 99301159 1001 86380 86390 1
301317 99301317 1001 86380 86390 1
301162 99301162 1001 86380 86390 1
301319 99301319 1001 86380 86390 1
301084 99301084 1001 86380 86390 1
301074 99301074 1001 86380 86390 1
301686 99301686 1001 86380 86390 1
301612 99301612 1001 86380 86390 1
301703 99301703 1001 86380 86390 1
302216 99302216 1001 86380 86390 1
302298 99302298 1001 86380 86390 1
302299 99302299 1001 86380 86390 1
302185 99302185 1001 86380 86390 1
302378 99302378 1001 86380 86390 1
301988 99301988 1001 86380 86390 1
301822 99301822 1001 86380 86390 1
301848 99301848 1001 86380 86390 1
302468 99302468 1001 86380 86390 1
302498 99302498 1001 86380 86390 1
302387 99302387 1001 86380 86390 1
302556 99302556 1001 86380 86390 1
302415 99302415 1001 86380 86390 1
303118 99303118 1001 86380 86390 1
303005 99303005 1001 86380 86390 1
303072 99303072 1001 86380 86390 1
302820 99302820 1001 86380 86390 1
302873 99302873 1001 86380 86390 1
302809 99302809 1001 86380 86390 1
302877 99302877 1001 86380 86390 1
302853 99302853 1001 86380 86390 1
302613 99302613 1001 86380 86390 1
302705 99302705 1001 86380 86390 1
302618 99302618 1001 86380 86390 1
302593 99302593 1001 86380 86390 1
302712 99302712 1001 86380 86390 1
302713 99302713 1001 86380 86390 1
302753 99302753 1001 86380 86390 1
303354 99303354 1001 86380 86390 1
303305 99303305 1001 86380 86390 1
303318 99303318 1001 86380 86390 1
303371 99303371 1001 86380 86390 1
303918 99303918 1001 86380 86390 1
303841 99303841 1001 86380 86390 1
303859 99303859 1001 86380 86390 1
303975 99303975 1001 86380 86390 1
303875 99303875 1001 86380 86390 1
303967 99303967 1001 86380 86390 1
303851 99303851 1001 86380 86390 1
303797 99303797 1001 86380 86390 1
303810 99303810 1001 86380 86390 1
303595 99303595 1001 86380 86390 1
303609 99303609 1001 86380 86390 1
303500 99303500 1001 86380 86390 1
304203 99304203 1001 86380 86390 1
304052 99304052 1001 86380 86390 1
304668 99304668 1001 86380 86390 1
304767 99304767 1001 86380 86390 1
304643 99304643 1001 86380 86390 1
304438 99304438 1001 86380 86390 1
304387 99304387 1001 86380 86390 1
305063 99305063 1001 86380 86390 1
305014 99305014 1001 86380 86390 1
304938 99304938 1001 86380 86390 1
304913 99304913 1001 86380 86390 1
304978 99304978 1001 86380 86390 1
305023 99305023 1001 86380 86390 1
305600 99305600 1001 86380 86390 1
305485 99305485 1001 86380 86390 1
305640 99305640 1001 86380 86390 1
305671 99305671 1001 86380 86390 1
305329 99305329 1001 86380 86390 1
305358 99305358 1001 86380 86390 1
305465 99305465 1001 86380 86390 1
305211 99305211 1001 86380 86390 1
500139 99500139 1001 86380 86390 1
305696 99305696 1001 86380 86390 1
305686 99305686 1001 86380 86390 1
500018 99500018 1001 86380 86390 1
500148 99500148 1001 86380 86390 1
500188 99500188 1001 86380 86390 1
500646 99500646 1001 86380 86390 1
500813 99500813 1001 86380 86390 1
500800 99500800 1001 86380 86390 1
500530 99500530 1001 86380 86390 1
500442 99500442 1001 86380 86390 1
500535 99500535 1001 86380 86390 1
500575 99500575 1001 86380 86390 1
500485 99500485 1001 86380 86390 1
500529 99500529 1001 86380 86390 1
500555 99500555 1001 86380 86390 1
500227 99500227 1001 86380 86390 1
500980 99500980 1001 86380 86390 1
500885 99500885 1001 86380 86390 1
501003 99501003 1001 86380 86390 1
501575 99501575 1001 86380 86390 1
501356 99501356 1001 86380 86390 1
501409 99501409 1001 86380 86390 1
501319 99501319 1001 86380 86390 1
501322 99501322 1001 86380 86390 1
501245 99501245 1001 86380 86390 1
501261 99501261 1001 86380 86390 1
501326 99501326 1001 86380 86390 1
501378 99501378 1001 86380 86390 1
501419 99501419 1001 86380 86390 1
501290 99501290 1001 86380 86390 1
501098 99501098 1001 86380 86390 1
501150 99501150 1001 86380 86390 1
501177 99501177 1001 86380 86390 1
501190 99501190 1001 86380 86390 1
501035 99501035 1001 86380 86390 1
501810 99501810 1001 86380 86390 1
501772 99501772 1001 86380 86390 1
501787 99501787 1001 86380 86390 1
501827 99501827 1001 86380 86390 1
501661 99501661 1001 86380 86390 1
502433 99502433 1001 86380 86390 1
502314 99502314 1001 86380 86390 1
502448 99502448 1001 86380 86390 1
502175 99502175 1001 86380 86390 1
501952 99501952 1001 86380 86390 1
501978 99501978 1001 86380 86390 1
501972 99501972 1001 86380 86390 1
502554 99502554 1001 86380 86390 1
502529 99502529 1001 86380 86390 1
502466 99502466 1001 86380 86390 1
503088 99503088 1001 86380 86390 1
503119 99503119 1001 86380 86390 1
502945 99502945 1001 86380 86390 1
503011 99503011 1001 86380 86390 1
502975 99502975 1001 86380 86390 1
502937 99502937 1001 86380 86390 1
502888 99502888 1001 86380 86390 1
502993 99502993 1001 86380 86390 1
502826 99502826 1001 86380 86390 1
502801 99502801 1001 86380 86390 1
502815 99502815 1001 86380 86390 1
502701 99502701 1001 86380 86390 1
502756 99502756 1001 86380 86390 1
502861 99502861 1001 86380 86390 1
503399 99503399 1001 86380 86390 1
503323 99503323 1001 86380 86390 1
504086 99504086 1001 86380 86390 1
504034 99504034 1001 86380 86390 1
504073 99504073 1001 86380 86390 1
503958 99503958 1001 86380 86390 1
503902 99503902 1001 86380 86390 1
503816 99503816 1001 86380 86390 1
503695 99503695 1001 86380 86390 1
503557 99503557 1001 86380 86390 1
503559 99503559 1001 86380 86390 1
504283 99504283 1001 86380 86390 1
504141 99504141 1001 86380 86390 1
504154 99504154 1001 86380 86390 1
504143 99504143 1001 86380 86390 1
504160 99504160 1001 86380 86390 1
504896 99504896 1001 86380 86390 1
504918 99504918 1001 86380 86390 1
504887 99504887 1001 86380 86390 1
504935 99504935 1001 86380 86390 1
504852 99504852 1001 86380 86390 1
504775 99504775 1001 86380 86390 1
504649 99504649 1001 86380 86390 1
504587 99504587 1001 86380 86390 1
504678 99504678 1001 86380 86390 1
504465 99504465 1001 86380 86390 1
504457 99504457 1001 86380 86390 1
505138 99505138 1001 86380 86390 1
505049 99505049 1001 86380 86390 1
504960 99504960 1001 86380 86390 1
505026 99505026 1001 86380 86390 1
504990 99504990 1001 86380 86390 1
505723 99505723 1001 86380 86390 1
505596 99505596 1001 86380 86390 1
505731 99505731 1001 86380 86390 1
505425 99505425 1001 86380 86390 1
505495 99505495 1001 86380 86390 1
505472 99505472 1001 86380 86390 1
505255 99505255 1001 86380 86390 1
505248 99505248 1001 86380 86390 1
505834 99505834 1001 86380 86390 1
505784 99505784 1001 86380 86390 1
505867 99505867 1001 86380 86390 1
506467 99506467 1001 86380 86390 1
506396 99506396 1001 86380 86390 1
506528 99506528 1001 86380 86390 1
506589 99506589 1001 86380 86390 1
506187 99506187 1001 86380 86390 1
506266 99506266 1001 86380 86390 1
506372 99506372 1001 86380 86390 1
506218 99506218 1001 86380 86390 1
506144 99506144 1001 86380 86390 1
506632 99506632 1001 86380 86390 1
506673 99506673 1001 86380 86390 1
506708 99506708 1001 86380 86390 1
506773 99506773 1001 86380 86390 1
507256 99507256 1001 86380 86390 1
507245 99507245 1001 86380 86390 1
507342 99507342 1001 86380 86390 1
507227 99507227 1001 86380 86390 1
507178 99507178 1001 86380 86390 1
507091 99507091 1001 86380 86390 1
507015 99507015 1001 86380 86390 1
507133 99507133 1001 86380 86390 1
506815 99506815 1001 86380 86390 1
506808 99506808 1001 86380 86390 1
507542 99507542 1001 86380 86390 1
507425 99507425 1001 86380 86390 1
508150 99508150 1001 86380 86390 1
508062 99508062 1001 86380 86390 1
508075 99508075 1001 86380 86390 1
508114 99508114 1001 86380 86390 1
508051 99508051 1001 86380 86390 1
508234 99508234 1001 86380 86390 1
508155 99508155 1001 86380 86390 1
508004 99508004 1001 86380 86390 1
507985 99507985 1001 86380 86390 1
507815 99507815 1001 86380 86390 1
507691 99507691 1001 86380 86390 1
507795 99507795 1001 86380 86390 1
508323 99508323 1001 86380 86390 1
508432 99508432 1001 86380 86390 1
508435 99508435 1001 86380 86390 1
508924 99508924 1001 86380 86390 1
509001 99509001 1001 86380 86390 1
508977 99508977 1001 86380 86390 1
508678 99508678 1001 86380 86390 1
508709 99508709 1001 86380 86390 1
508584 99508584 1001 86380 86390 1
508624 99508624 1001 86380 86390 1
508639 99508639 1001 86380 86390 1
508537 99508537 1001 86380 86390 1
508489 99508489 1001 86380 86390 1
509201 99509201 1001 86380 86390 1
509262 99509262 1001 86380 86390 1
509710 99509710 1001 86380 86390 1
509711 99509711 1001 86380 86390 1
509751 99509751 1001 86380 86390 1
509565 99509565 1001 86380 86390 1
509652 99509652 1001 86380 86390 1
509550 99509550 1001 86380 86390 1
509693 99509693 1001 86380 86390 1
510690 99510690 1001 86380 86390 1
510628 99510628 1001 86380 86390 1
510337 99510337 1001 86380 86390 1
510248 99510248 1001 86380 86390 1
510231 99510231 1001 86380 86390 1
510763 99510763 1001 86380 86390 1
510803 99510803 1001 86380 86390 1
510752 99510752 1001 86380 86390 1
510869 99510869 1001 86380 86390 1
510831 99510831 1001 86380 86390 1
510889 99510889 1001 86380 86390 1
511483 99511483 1001 86380 86390 1
511207 99511207 1001 86380 86390 1
510985 99510985 1001 86380 86390 1
510949 99510949 1001 86380 86390 1
510939 99510939 1001 86380 86390 1
510993 99510993 1001 86380 86390 1
511679 99511679 1001 86380 86390 1
511658 99511658 1001 86380 86390 1
512237 99512237 1001 86380 86390 1
512351 99512351 1001 86380 86390 1
512267 99512267 1001 86380 86390 1
512282 99512282 1001 86380 86390 1
512273 99512273 1001 86380 86390 1
512374 99512374 1001 86380 86390 1
512114 99512114 1001 86380 86390 1
512041 99512041 1001 86380 86390 1
512017 99512017 1001 86380 86390 1
511913 99511913 1001 86380 86390 1
511828 99511828 1001 86380 86390 1
512400 99512400 1001 86380 86390 1
513057 99513057 1001 86380 86390 1
513134 99513134 1001 86380 86390 1
513149 99513149 1001 86380 86390 1
512911 99512911 1001 86380 86390 1
512925 99512925 1001 86380 86390 1
512951 99512951 1001 86380 86390 1
512889 99512889 1001 86380 86390 1
512895 99512895 1001 86380 86390 1
512705 99512705 1001 86380 86390 1
513332 99513332 1001 86380 86390 1
513320 99513320 1001 86380 86390 1
513400 99513400 1001 86380 86390 1
513312 99513312 1001 86380 86390 1
513889 99513889 1001 86380 86390 1
513996 99513996 1001 86380 86390 1
513966 99513966 1001 86380 86390 1
513670 99513670 1001 86380 86390 1
513621 99513621 1001 86380 86390 1
513765 99513765 1001 86380 86390 1
513797 99513797 1001 86380 86390 1
513681 99513681 1001 86380 86390 1
513528 99513528 1001 86380 86390 1
513554 99513554 1001 86380 86390 1
513451 99513451 1001 86380 86390 1
513466 99513466 1001 86380 86390 1
514103 99514103 1001 86380 86390 1
514728 99514728 1001 86380 86390 1
514719 99514719 1001 86380 86390 1
514796 99514796 1001 86380 86390 1
514745 99514745 1001 86380 86390 1
514575 99514575 1001 86380 86390 1
514545 99514545 1001 86380 86390 1
514321 99514321 1001 86380 86390 1
514338 99514338 1001 86380 86390 1
514986 99514986 1001 86380 86390 1
515053 99515053 1001 86380 86390 1
514877 99514877 1001 86380 86390 1
514918 99514918 1001 86380 86390 1
515542 99515542 1001 86380 86390 1
515517 99515517 1001 86380 86390 1
515500 99515500 1001 86380 86390 1
515591 99515591 1001 86380 86390 1
515527 99515527 1001 86380 86390 1
515631 99515631 1001 86380 86390 1
515439 99515439 1001 86380 86390 1
515478 99515478 1001 86380 86390 1
515327 99515327 1001 86380 86390 1
515458 99515458 1001 86380 86390 1
515088 99515088 1001 86380 86390 1
515156 99515156 1001 86380 86390 1
515255 99515255 1001 86380 86390 1
515745 99515745 1001 86380 86390 1
515797 99515797 1001 86380 86390 1
515772 99515772 1001 86380 86390 1
515851 99515851 1001 86380 86390 1
515839 99515839 1001 86380 86390 1
515789 99515789 1001 86380 86390 1
515687 99515687 1001 86380 86390 1
515690 99515690 1001 86380 86390 1
515743 99515743 1001 86380 86390 1
516433 99516433 1001 86380 86390 1
516321 99516321 1001 86380 86390 1
516489 99516489 1001 86380 86390 1
516400 99516400 1001 86380 86390 1
516457 99516457 1001 86380 86390 1
516126 99516126 1001 86380 86390 1
516191 99516191 1001 86380 86390 1
516295 99516295 1001 86380 86390 1
516114 99516114 1001 86380 86390 1
516248 99516248 1001 86380 86390 1
516120 99516120 1001 86380 86390 1
516250 99516250 1001 86380 86390 1
515904 99515904 1001 86380 86390 1
516080 99516080 1001 86380 86390 1
516510 99516510 1001 86380 86390 1
516673 99516673 1001 86380 86390 1
516544 99516544 1001 86380 86390 1
517169 99517169 1001 86380 86390 1
517158 99517158 1001 86380 86390 1
517199 99517199 1001 86380 86390 1
517238 99517238 1001 86380 86390 1
517321 99517321 1001 86380 86390 1
517331 99517331 1001 86380 86390 1
517106 99517106 1001 86380 86390 1
516995 99516995 1001 86380 86390 1
517049 99517049 1001 86380 86390 1
516863 99516863 1001 86380 86390 1
517429 99517429 1001 86380 86390 1
517445 99517445 1001 86380 86390 1
517879 99517879 1001 86380 86390 1
517674 99517674 1001 86380 86390 1
517741 99517741 1001 86380 86390 1
517708 99517708 1001 86380 86390 1
518327 99518327 1001 86380 86390 1
518289 99518289 1001 86380 86390 1
518361 99518361 1001 86380 86390 1
518859 99518859 1001 86380 86390 1
518951 99518951 1001 86380 86390 1
518832 99518832 1001 86380 86390 1
518743 99518743 1001 86380 86390 1
518707 99518707 1001 86380 86390 1
518709 99518709 1001 86380 86390 1
518725 99518725 1001 86380 86390 1
518624 99518624 1001 86380 86390 1
518394 99518394 1001 86380 86390 1
518472 99518472 1001 86380 86390 1
518564 99518564 1001 86380 86390 1
518455 99518455 1001 86380 86390 1
518547 99518547 1001 86380 86390 1
519172 99519172 1001 86380 86390 1
519083 99519083 1001 86380 86390 1
519009 99519009 1001 86380 86390 1
519687 99519687 1001 86380 86390 1
519637 99519637 1001 86380 86390 1
519650 99519650 1001 86380 86390 1
519667 99519667 1001 86380 86390 1
519720 99519720 1001 86380 86390 1
519527 99519527 1001 86380 86390 1
519489 99519489 1001 86380 86390 1
519555 99519555 1001 86380 86390 1
519297 99519297 1001 86380 86390 1
519362 99519362 1001 86380 86390 1
519914 99519914 1001 86380 86390 1
519946 99519946 1001 86380 86390 1
520447 99520447 1001 86380 86390 1
520547 99520547 1001 86380 86390 1
520250 99520250 1001 86380 86390 1
520098 99520098 1001 86380 86390 1
520683 99520683 1001 86380 86390 1
521267 99521267 1001 86380 86390 1
521454 99521454 1001 86380 86390 1
521218 99521218 1001 86380 86390 1
521194 99521194 1001 86380 86390 1
521053 99521053 1001 86380 86390 1
520963 99520963 1001 86380 86390 1
520859 99520859 1001 86380 86390 1
520901 99520901 1001 86380 86390 1
520966 99520966 1001 86380 86390 1
520967 99520967 1001 86380 86390 1
520877 99520877 1001 86380 86390 1
520981 99520981 1001 86380 86390 1
520881 99520881 1001 86380 86390 1
521581 99521581 1001 86380 86390 1
521584 99521584 1001 86380 86390 1
521666 99521666 1001 86380 86390 1
521617 99521617 1001 86380 86390 1
522164 99522164 1001 86380 86390 1
522144 99522144 1001 86380 86390 1
521907 99521907 1001 86380 86390 1
521946 99521946 1001 86380 86390 1
521814 99521814 1001 86380 86390 1
521700 99521700 1001 86380 86390 1
521859 99521859 1001 86380 86390 1
521838 99521838 1001 86380 86390 1
522325 99522325 1001 86380 86390 1
522364 99522364 1001 86380 86390 1
522982 99522982 1001 86380 86390 1
522877 99522877 1001 86380 86390 1
522752 99522752 1001 86380 86390 1
522847 99522847 1001 86380 86390 1
522581 99522581 1001 86380 86390 1
522636 99522636 1001 86380 86390 1
523134 99523134 1001 86380 86390 1
523278 99523278 1001 86380 86390 1
523243 99523243 1001 86380 86390 1
523870 99523870 1001 86380 86390 1
523897 99523897 1001 86380 86390 1
523850 99523850 1001 86380 86390 1
523610 99523610 1001 86380 86390 1
523625 99523625 1001 86380 86390 1
523616 99523616 1001 86380 86390 1
523683 99523683 1001 86380 86390 1
523443 99523443 1001 86380 86390 1
523470 99523470 1001 86380 86390 1
523426 99523426 1001 86380 86390 1
524008 99524008 1001 86380 86390 1
524051 99524051 1001 86380 86390 1
524000 99524000 1001 86380 86390 1
524104 99524104 1001 86380 86390 1
524109 99524109 1001 86380 86390 1
524632 99524632 1001 86380 86390 1
524399 99524399 1001 86380 86390 1
524554 99524554 1001 86380 86390 1
524556 99524556 1001 86380 86390 1
524427 99524427 1001 86380 86390 1
524548 99524548 1001 86380 86390 1
524190 99524190 1001 86380 86390 1
524155 99524155 1001 86380 86390 1
524302 99524302 1001 86380 86390 1
524173 99524173 1001 86380 86390 1
524884 99524884 1001 86380 86390 1
524821 99524821 1001 86380 86390 1
525554 99525554 1001 86380 86390 1
525427 99525427 1001 86380 86390 1
525236 99525236 1001 86380 86390 1
525291 99525291 1001 86380 86390 1
525271 99525271 1001 86380 86390 1
525233 99525233 1001 86380 86390 1
525057 99525057 1001 86380 86390 1
525070 99525070 1001 86380 86390 1
525757 99525757 1001 86380 86390 1
526307 99526307 1001 86380 86390 1
526295 99526295 1001 86380 86390 1
526264 99526264 1001 86380 86390 1
526316 99526316 1001 86380 86390 1
526415 99526415 1001 86380 86390 1
526343 99526343 1001 86380 86390 1
526279 99526279 1001 86380 86390 1
526241 99526241 1001 86380 86390 1
526194 99526194 1001 86380 86390 1
526172 99526172 1001 86380 86390 1
525990 99525990 1001 86380 86390 1
525809 99525809 1001 86380 86390 1
526589 99526589 1001 86380 86390 1
526616 99526616 1001 86380 86390 1
526479 99526479 1001 86380 86390 1
526505 99526505 1001 86380 86390 1
526518 99526518 1001 86380 86390 1
526519 99526519 1001 86380 86390 1
526584 99526584 1001 86380 86390 1
526429 99526429 1001 86380 86390 1
527225 99527225 1001 86380 86390 1
527204 99527204 1001 86380 86390 1
527116 99527116 1001 86380 86390 1
527209 99527209 1001 86380 86390 1
527007 99527007 1001 86380 86390 1
526856 99526856 1001 86380 86390 1
526910 99526910 1001 86380 86390 1
526757 99526757 1001 86380 86390 1
526722 99526722 1001 86380 86390 1
527428 99527428 1001 86380 86390 1
527441 99527441 1001 86380 86390 1
527325 99527325 1001 86380 86390 1
527391 99527391 1001 86380 86390 1
527277 99527277 1001 86380 86390 1
527303 99527303 1001 86380 86390 1
527305 99527305 1001 86380 86390 1
527409 99527409 1001 86380 86390 1
527269 99527269 1001 86380 86390 1
527387 99527387 1001 86380 86390 1
528037 99528037 1001 86380 86390 1
528004 99528004 1001 86380 86390 1
528021 99528021 1001 86380 86390 1
527780 99527780 1001 86380 86390 1
527747 99527747 1001 86380 86390 1
527482 99527482 1001 86380 86390 1
527499 99527499 1001 86380 86390 1
527517 99527517 1001 86380 86390 1
528266 99528266 1001 86380 86390 1
528746 99528746 1001 86380 86390 1
528721 99528721 1001 86380 86390 1
528802 99528802 1001 86380 86390 1
528702 99528702 1001 86380 86390 1
528794 99528794 1001 86380 86390 1
528893 99528893 1001 86380 86390 1
528454 99528454 1001 86380 86390 1
528325 99528325 1001 86380 86390 1
528353 99528353 1001 86380 86390 1
529006 99529006 1001 86380 86390 1
529058 99529058 1001 86380 86390 1
528948 99528948 1001 86380 86390 1
528987 99528987 1001 86380 86390 1
529666 99529666 1001 86380 86390 1
529555 99529555 1001 86380 86390 1
529594 99529594 1001 86380 86390 1
529344 99529344 1001 86380 86390 1
529516 99529516 1001 86380 86390 1
529376 99529376 1001 86380 86390 1
529455 99529455 1001 86380 86390 1
529120 99529120 1001 86380 86390 1
529111 99529111 1001 86380 86390 1
529254 99529254 1001 86380 86390 1
529242 99529242 1001 86380 86390 1
529752 99529752 1001 86380 86390 1
529753 99529753 1001 86380 86390 1
529523 99529523 1001 86380 86390 1
529832 99529832 1001 86380 86390 1
529757 99529757 1001 86380 86390 1
529774 99529774 1001 86380 86390 1
530395 99530395 1001 86380 86390 1
530408 99530408 1001 86380 86390 1
530473 99530473 1001 86380 86390 1
530436 99530436 1001 86380 86390 1
530232 99530232 1001 86380 86390 1
530300 99530300 1001 86380 86390 1
530249 99530249 1001 86380 86390 1
530253 99530253 1001 86380 86390 1
530254 99530254 1001 86380 86390 1
530319 99530319 1001 86380 86390 1
530036 99530036 1001 86380 86390 1
530094 99530094 1001 86380 86390 1
530082 99530082 1001 86380 86390 1
530710 99530710 1001 86380 86390 1
530648 99530648 1001 86380 86390 1
531242 99531242 1001 86380 86390 1
531272 99531272 1001 86380 86390 1
531312 99531312 1001 86380 86390 1
531196 99531196 1001 86380 86390 1
531104 99531104 1001 86380 86390 1
531001 99531001 1001 86380 86390 1
530868 99530868 1001 86380 86390 1
530898 99530898 1001 86380 86390 1
530965 99530965 1001 86380 86390 1
531537 99531537 1001 86380 86390 1
531399 99531399 1001 86380 86390 1
532104 99532104 1001 86380 86390 1
531977 99531977 1001 86380 86390 1
531862 99531862 1001 86380 86390 1
531967 99531967 1001 86380 86390 1
531984 99531984 1001 86380 86390 1
531602 99531602 1001 86380 86390 1
531672 99531672 1001 86380 86390 1
531712 99531712 1001 86380 86390 1
532233 99532233 1001 86380 86390 1
533031 99533031 1001 86380 86390 1
533002 99533002 1001 86380 86390 1
532949 99532949 1001 86380 86390 1
532989 99532989 1001 86380 86390 1
532951 99532951 1001 86380 86390 1
532826 99532826 1001 86380 86390 1
532728 99532728 1001 86380 86390 1
532732 99532732 1001 86380 86390 1
532493 99532493 1001 86380 86390 1
532584 99532584 1001 86380 86390 1
532497 99532497 1001 86380 86390 1
532588 99532588 1001 86380 86390 1
532485 99532485 1001 86380 86390 1
532486 99532486 1001 86380 86390 1
532538 99532538 1001 86380 86390 1
532591 99532591 1001 86380 86390 1
533227 99533227 1001 86380 86390 1
533049 99533049 1001 86380 86390 1
533667 99533667 1001 86380 86390 1
533484 99533484 1001 86380 86390 1
533605 99533605 1001 86380 86390 1
533644 99533644 1001 86380 86390 1
533607 99533607 1001 86380 86390 1
533530 99533530 1001 86380 86390 1
533634 99533634 1001 86380 86390 1
533421 99533421 1001 86380 86390 1
533400 99533400 1001 86380 86390 1
533247 99533247 1001 86380 86390 1
533417 99533417 1001 86380 86390 1
533992 99533992 1001 86380 86390 1
534035 99534035 1001 86380 86390 1
534542 99534542 1001 86380 86390 1
534653 99534653 1001 86380 86390 1
534549 99534549 1001 86380 86390 1
534626 99534626 1001 86380 86390 1
534627 99534627 1001 86380 86390 1
534671 99534671 1001 86380 86390 1
534370 99534370 1001 86380 86390 1
534292 99534292 1001 86380 86390 1
534244 99534244 1001 86380 86390 1
534259 99534259 1001 86380 86390 1
534072 99534072 1001 86380 86390 1
534229 99534229 1001 86380 86390 1
534709 99534709 1001 86380 86390 1
534789 99534789 1001 86380 86390 1
534741 99534741 1001 86380 86390 1
535343 99535343 1001 86380 86390 1
535410 99535410 1001 86380 86390 1
535376 99535376 1001 86380 86390 1
535393 99535393 1001 86380 86390 1
535116 99535116 1001 86380 86390 1
534902 99534902 1001 86380 86390 1
534945 99534945 1001 86380 86390 1
535010 99535010 1001 86380 86390 1
534898 99534898 1001 86380 86390 1
535080 99535080 1001 86380 86390 1
535081 99535081 1001 86380 86390 1
535525 99535525 1001 86380 86390 1
535697 99535697 1001 86380 86390 1
536208 99536208 1001 86380 86390 1
536278 99536278 1001 86380 86390 1
536230 99536230 1001 86380 86390 1
536070 99536070 1001 86380 86390 1
536046 99536046 1001 86380 86390 1
536024 99536024 1001 86380 86390 1
536103 99536103 1001 86380 86390 1
535718 99535718 1001 86380 86390 1
535745 99535745 1001 86380 86390 1
535772 99535772 1001 86380 86390 1
536517 99536517 1001 86380 86390 1
536533 99536533 1001 86380 86390 1
536340 99536340 1001 86380 86390 1
536367 99536367 1001 86380 86390 1
537113 99537113 1001 86380 86390 1
536998 99536998 1001 86380 86390 1
537052 99537052 1001 86380 86390 1
537014 99537014 1001 86380 86390 1
536763 99536763 1001 86380 86390 1
536817 99536817 1001 86380 86390 1
536698 99536698 1001 86380 86390 1
536544 99536544 1001 86380 86390 1
536553 99536553 1001 86380 86390 1
537268 99537268 1001 86380 86390 1
537298 99537298 1001 86380 86390 1
537324 99537324 1001 86380 86390 1
537261 99537261 1001 86380 86390 1
537922 99537922 1001 86380 86390 1
537602 99537602 1001 86380 86390 1
537620 99537620 1001 86380 86390 1
537766 99537766 1001 86380 86390 1
537691 99537691 1001 86380 86390 1
537563 99537563 1001 86380 86390 1
537554 99537554 1001 86380 86390 1
537545 99537545 1001 86380 86390 1
537547 99537547 1001 86380 86390 1
538756 99538756 1001 86380 86390 1
538653 99538653 1001 86380 86390 1
538746 99538746 1001 86380 86390 1
538603 99538603 1001 86380 86390 1
538579 99538579 1001 86380 86390 1
538195 99538195 1001 86380 86390 1
538299 99538299 1001 86380 86390 1
538223 99538223 1001 86380 86390 1
538340 99538340 1001 86380 86390 1
538276 99538276 1001 86380 86390 1
538322 99538322 1001 86380 86390 1
538402 99538402 1001 86380 86390 1
538892 99538892 1001 86380 86390 1
538819 99538819 1001 86380 86390 1
538848 99538848 1001 86380 86390 1
539461 99539461 1001 86380 86390 1
539603 99539603 1001 86380 86390 1
539490 99539490 1001 86380 86390 1
539555 99539555 1001 86380 86390 1
539256 99539256 1001 86380 86390 1
539301 99539301 1001 86380 86390 1
539379 99539379 1001 86380 86390 1
539175 99539175 1001 86380 86390 1
539048 99539048 1001 86380 86390 1
539147 99539147 1001 86380 86390 1
539702 99539702 1001 86380 86390 1
539797 99539797 1001 86380 86390 1
539840 99539840 1001 86380 86390 1
539712 99539712 1001 86380 86390 1
539803 99539803 1001 86380 86390 1
540439 99540439 1001 86380 86390 1
540272 99540272 1001 86380 86390 1
540311 99540311 1001 86380 86390 1
540119 99540119 1001 86380 86390 1
540227 99540227 1001 86380 86390 1
539873 99539873 1001 86380 86390 1
539946 99539946 1001 86380 86390 1
539855 99539855 1001 86380 86390 1
539846 99539846 1001 86380 86390 1
540570 99540570 1001 86380 86390 1
540648 99540648 1001 86380 86390 1
540664 99540664 1001 86380 86390 1
540510 99540510 1001 86380 86390 1
540500 99540500 1001 86380 86390 1
540552 99540552 1001 86380 86390 1
541102 99541102 1001 86380 86390 1
541181 99541181 1001 86380 86390 1
541157 99541157 1001 86380 86390 1
541186 99541186 1001 86380 86390 1
540766 99540766 1001 86380 86390 1
540795 99540795 1001 86380 86390 1
540861 99540861 1001 86380 86390 1
541307 99541307 1001 86380 86390 1
542038 99542038 1001 86380 86390 1
542077 99542077 1001 86380 86390 1
542078 99542078 1001 86380 86390 1
541762 99541762 1001 86380 86390 1
541878 99541878 1001 86380 86390 1
541766 99541766 1001 86380 86390 1
541847 99541847 1001 86380 86390 1
541608 99541608 1001 86380 86390 1
541661 99541661 1001 86380 86390 1
541662 99541662 1001 86380 86390 1
541523 99541523 1001 86380 86390 1
542143 99542143 1001 86380 86390 1
542221 99542221 1001 86380 86390 1
542160 99542160 1001 86380 86390 1
542164 99542164 1001 86380 86390 1
542281 99542281 1001 86380 86390 1
542911 99542911 1001 86380 86390 1
542750 99542750 1001 86380 86390 1
542574 99542574 1001 86380 86390 1
542734 99542734 1001 86380 86390 1
542541 99542541 1001 86380 86390 1
542409 99542409 1001 86380 86390 1
542440 99542440 1001 86380 86390 1
543039 99543039 1001 86380 86390 1
543066 99543066 1001 86380 86390 1
543733 99543733 1001 86380 86390 1
543712 99543712 1001 86380 86390 1
543749 99543749 1001 86380 86390 1
543714 99543714 1001 86380 86390 1
543637 99543637 1001 86380 86390 1
543703 99543703 1001 86380 86390 1
543616 99543616 1001 86380 86390 1
543428 99543428 1001 86380 86390 1
543525 99543525 1001 86380 86390 1
543538 99543538 1001 86380 86390 1
543461 99543461 1001 86380 86390 1
543178 99543178 1001 86380 86390 1
543347 99543347 1001 86380 86390 1
543322 99543322 1001 86380 86390 1
543337 99543337 1001 86380 86390 1
543276 99543276 1001 86380 86390 1
543291 99543291 1001 86380 86390 1
543804 99543804 1001 86380 86390 1
543934 99543934 1001 86380 86390 1
543947 99543947 1001 86380 86390 1
543844 99543844 1001 86380 86390 1
544462 99544462 1001 86380 86390 1
544554 99544554 1001 86380 86390 1
544414 99544414 1001 86380 86390 1
544355 99544355 1001 86380 86390 1
544204 99544204 1001 86380 86390 1
544097 99544097 1001 86380 86390 1
544047 99544047 1001 86380 86390 1
544143 99544143 1001 86380 86390 1
544724 99544724 1001 86380 86390 1
544666 99544666 1001 86380 86390 1
544680 99544680 1001 86380 86390 1
544616 99544616 1001 86380 86390 1
544617 99544617 1001 86380 86390 1
417797 386 1001 33120 33537 1
427602 751 1001 85200 85677 1
506010 986 1002 69429 70728 1
522703 736 1002 47424 60149 1
542417 491 1001 34295 34594 1
400027 99400027 1001 86380 86390 1
400012 99400012 1001 86380 86390 1
400306 99400306 1001 86380 86390 1
400454 99400454 1001 86380 86390 1
400460 99400460 1001 86380 86390 1
400602 99400602 1001 86380 86390 1
400604 99400604 1001 86380 86390 1
400870 99400870 1001 86380 86390 1
400859 99400859 1001 86380 86390 1
401062 99401062 1001 86380 86390 1
401105 99401105 1001 86380 86390 1
401246 99401246 1001 86380 86390 1
401224 99401224 1001 86380 86390 1
401374 99401374 1001 86380 86390 1
401469 99401469 1001 86380 86390 1
401686 99401686 1001 86380 86390 1
401597 99401597 1001 86380 86390 1
401742 99401742 1001 86380 86390 1
402061 99402061 1001 86380 86390 1
402089 99402089 1001 86380 86390 1
402298 99402298 1001 86380 86390 1
402781 99402781 1001 86380 86390 1
402709 99402709 1001 86380 86390 1
402809 99402809 1001 86380 86390 1
402995 99402995 1001 86380 86390 1
403249 99403249 1001 86380 86390 1
403317 99403317 1001 86380 86390 1
403306 99403306 1001 86380 86390 1
403397 99403397 1001 86380 86390 1
403440 99403440 1001 86380 86390 1
403868 99403868 1001 86380 86390 1
404011 99404011 1001 86380 86390 1
403991 99403991 1001 86380 86390 1
404555 99404555 1001 86380 86390 1
404557 99404557 1001 86380 86390 1
404629 99404629 1001 86380 86390 1
404821 99404821 1001 86380 86390 1
404989 99404989 1001 86380 86390 1
405027 99405027 1001 86380 86390 1
405015 99405015 1001 86380 86390 1
405170 99405170 1001 86380 86390 1
405119 99405119 1001 86380 86390 1
405309 99405309 1001 86380 86390 1
405235 99405235 1001 86380 86390 1
405236 99405236 1001 86380 86390 1
405331 99405331 1001 86380 86390 1
405337 99405337 1001 86380 86390 1
405477 99405477 1001 86380 86390 1
405616 99405616 1001 86380 86390 1
405642 99405642 1001 86380 86390 1
405739 99405739 1001 86380 86390 1
405996 99405996 1001 86380 86390 1
406157 99406157 1001 86380 86390 1
406330 99406330 1001 86380 86390 1
406501 99406501 1001 86380 86390 1
406633 99406633 1001 86380 86390 1
406859 99406859 1001 86380 86390 1
406994 99406994 1001 86380 86390 1
407228 99407228 1001 86380 86390 1
407221 99407221 1001 86380 86390 1
407816 99407816 1001 86380 86390 1
407770 99407770 1001 86380 86390 1
408134 99408134 1001 86380 86390 1
408229 99408229 1001 86380 86390 1
408265 99408265 1001 86380 86390 1
408359 99408359 1001 86380 86390 1
408409 99408409 1001 86380 86390 1
408696 99408696 1001 86380 86390 1
408934 99408934 1001 86380 86390 1
409180 99409180 1001 86380 86390 1
409377 99409377 1001 86380 86390 1
409314 99409314 1001 86380 86390 1
409341 99409341 1001 86380 86390 1
409368 99409368 1001 86380 86390 1
409516 99409516 1001 86380 86390 1
409577 99409577 1001 86380 86390 1
409614 99409614 1001 86380 86390 1
409660 99409660 1001 86380 86390 1
409616 99409616 1001 86380 86390 1
409598 99409598 1001 86380 86390 1
410330 99410330 1001 86380 86390 1
410441 99410441 1001 86380 86390 1
410800 99410800 1001 86380 86390 1
410874 99410874 1001 86380 86390 1
411637 99411637 1001 86380 86390 1
411808 99411808 1001 86380 86390 1
411810 99411810 1001 86380 86390 1
411939 99411939 1001 86380 86390 1
412100 99412100 1001 86380 86390 1
412400 99412400 1001 86380 86390 1
413500 99413500 1001 86380 86390 1
413303 99413303 1001 86380 86390 1
413553 99413553 1001 86380 86390 1
413326 99413326 1001 86380 86390 1
413415 99413415 1001 86380 86390 1
412977 99412977 1001 86380 86390 1
412901 99412901 1001 86380 86390 1
412526 99412526 1001 86380 86390 1
412530 99412530 1001 86380 86390 1
412486 99412486 1001 86380 86390 1
412513 99412513 1001 86380 86390 1
414040 99414040 1001 86380 86390 1
414048 99414048 1001 86380 86390 1
413709 99413709 1001 86380 86390 1
414027 99414027 1001 86380 86390 1
415005 99415005 1001 86380 86390 1
415266 99415266 1001 86380 86390 1
415089 99415089 1001 86380 86390 1
415137 99415137 1001 86380 86390 1
414843 99414843 1001 86380 86390 1
414701 99414701 1001 86380 86390 1
414891 99414891 1001 86380 86390 1
414272 99414272 1001 86380 86390 1
414365 99414365 1001 86380 86390 1
414437 99414437 1001 86380 86390 1
415338 99415338 1001 86380 86390 1
415555 99415555 1001 86380 86390 1
415538 99415538 1001 86380 86390 1
415334 99415334 1001 86380 86390 1
416832 99416832 1001 86380 86390 1
416887 99416887 1001 86380 86390 1
416758 99416758 1001 86380 86390 1
416717 99416717 1001 86380 86390 1
416971 99416971 1001 86380 86390 1
416874 99416874 1001 86380 86390 1
416882 99416882 1001 86380 86390 1
416311 99416311 1001 86380 86390 1
415905 99415905 1001 86380 86390 1
415862 99415862 1001 86380 86390 1
415978 99415978 1001 86380 86390 1
415824 99415824 1001 86380 86390 1
417312 99417312 1001 86380 86390 1
417025 99417025 1001 86380 86390 1
417181 99417181 1001 86380 86390 1
417035 99417035 1001 86380 86390 1
417276 99417276 1001 86380 86390 1
417503 99417503 1001 86380 86390 1
417525 99417525 1001 86380 86390 1
417455 99417455 1001 86380 86390 1
418653 99418653 1001 86380 86390 1
418584 99418584 1001 86380 86390 1
418766 99418766 1001 86380 86390 1
418721 99418721 1001 86380 86390 1
418569 99418569 1001 86380 86390 1
418334 99418334 1001 86380 86390 1
418164 99418164 1001 86380 86390 1
418282 99418282 1001 86380 86390 1
418258 99418258 1001 86380 86390 1
418149 99418149 1001 86380 86390 1
418154 99418154 1001 86380 86390 1
417849 99417849 1001 86380 86390 1
417895 99417895 1001 86380 86390 1
417666 99417666 1001 86380 86390 1
418013 99418013 1001 86380 86390 1
417785 99417785 1001 86380 86390 1
417704 99417704 1001 86380 86390 1
419087 99419087 1001 86380 86390 1
420334 99420334 1001 86380 86390 1
420130 99420130 1001 86380 86390 1
420066 99420066 1001 86380 86390 1
420145 99420145 1001 86380 86390 1
419632 99419632 1001 86380 86390 1
419884 99419884 1001 86380 86390 1
419923 99419923 1001 86380 86390 1
419651 99419651 1001 86380 86390 1
419963 99419963 1001 86380 86390 1
419409 99419409 1001 86380 86390 1
420676 99420676 1001 86380 86390 1
420569 99420569 1001 86380 86390 1
420820 99420820 1001 86380 86390 1
420753 99420753 1001 86380 86390 1
421920 99421920 1001 86380 86390 1
421965 99421965 1001 86380 86390 1
422040 99422040 1001 86380 86390 1
421779 99421779 1001 86380 86390 1
421658 99421658 1001 86380 86390 1
421291 99421291 1001 86380 86390 1
421038 99421038 1001 86380 86390 1
421040 99421040 1001 86380 86390 1
420866 99420866 1001 86380 86390 1
420994 99420994 1001 86380 86390 1
420841 99420841 1001 86380 86390 1
421190 99421190 1001 86380 86390 1
420850 99420850 1001 86380 86390 1
422179 99422179 1001 86380 86390 1
423625 99423625 1001 86380 86390 1
423334 99423334 1001 86380 86390 1
423488 99423488 1001 86380 86390 1
423320 99423320 1001 86380 86390 1
423496 99423496 1001 86380 86390 1
422573 99422573 1001 86380 86390 1
422723 99422723 1001 86380 86390 1
422657 99422657 1001 86380 86390 1
424121 99424121 1001 86380 86390 1
423918 99423918 1001 86380 86390 1
424006 99424006 1001 86380 86390 1
424090 99424090 1001 86380 86390 1
425321 99425321 1001 86380 86390 1
425013 99425013 1001 86380 86390 1
425024 99425024 1001 86380 86390 1
424789 99424789 1001 86380 86390 1
424830 99424830 1001 86380 86390 1
424750 99424750 1001 86380 86390 1
424388 99424388 1001 86380 86390 1
424158 99424158 1001 86380 86390 1
424228 99424228 1001 86380 86390 1
424333 99424333 1001 86380 86390 1
425639 99425639 1001 86380 86390 1
426912 99426912 1001 86380 86390 1
426697 99426697 1001 86380 86390 1
426333 99426333 1001 86380 86390 1
426220 99426220 1001 86380 86390 1
425948 99425948 1001 86380 86390 1
425993 99425993 1001 86380 86390 1
426099 99426099 1001 86380 86390 1
427515 99427515 1001 86380 86390 1
427517 99427517 1001 86380 86390 1
427506 99427506 1001 86380 86390 1
428456 99428456 1001 86380 86390 1
428664 99428664 1001 86380 86390 1
428072 99428072 1001 86380 86390 1
428209 99428209 1001 86380 86390 1
427707 99427707 1001 86380 86390 1
427763 99427763 1001 86380 86390 1
427818 99427818 1001 86380 86390 1
429008 99429008 1001 86380 86390 1
429034 99429034 1001 86380 86390 1
429148 99429148 1001 86380 86390 1
430044 99430044 1001 86380 86390 1
430276 99430276 1001 86380 86390 1
430149 99430149 1001 86380 86390 1
430204 99430204 1001 86380 86390 1
430371 99430371 1001 86380 86390 1
429911 99429911 1001 86380 86390 1
429551 99429551 1001 86380 86390 1
429178 99429178 1001 86380 86390 1
429375 99429375 1001 86380 86390 1
429237 99429237 1001 86380 86390 1
430806 99430806 1001 86380 86390 1
430810 99430810 1001 86380 86390 1
430653 99430653 1001 86380 86390 1
432002 99432002 1001 86380 86390 1
431560 99431560 1001 86380 86390 1
431403 99431403 1001 86380 86390 1
431387 99431387 1001 86380 86390 1
431371 99431371 1001 86380 86390 1
430873 99430873 1001 86380 86390 1
430956 99430956 1001 86380 86390 1
431225 99431225 1001 86380 86390 1
431167 99431167 1001 86380 86390 1
432435 99432435 1001 86380 86390 1
432186 99432186 1001 86380 86390 1
433521 99433521 1001 86380 86390 1
433657 99433657 1001 86380 86390 1
432944 99432944 1001 86380 86390 1
433160 99433160 1001 86380 86390 1
433139 99433139 1001 86380 86390 1
432972 99432972 1001 86380 86390 1
433117 99433117 1001 86380 86390 1
433253 99433253 1001 86380 86390 1
432553 99432553 1001 86380 86390 1
432627 99432627 1001 86380 86390 1
432586 99432586 1001 86380 86390 1
432591 99432591 1001 86380 86390 1
432624 99432624 1001 86380 86390 1
434105 99434105 1001 86380 86390 1
433990 99433990 1001 86380 86390 1
434082 99434082 1001 86380 86390 1
435372 99435372 1001 86380 86390 1
435084 99435084 1001 86380 86390 1
435112 99435112 1001 86380 86390 1
435124 99435124 1001 86380 86390 1
435212 99435212 1001 86380 86390 1
434974 99434974 1001 86380 86390 1
434648 99434648 1001 86380 86390 1
434905 99434905 1001 86380 86390 1
434809 99434809 1001 86380 86390 1
434590 99434590 1001 86380 86390 1
434470 99434470 1001 86380 86390 1
435572 99435572 1001 86380 86390 1
435680 99435680 1001 86380 86390 1
435603 99435603 1001 86380 86390 1
435501 99435501 1001 86380 86390 1
435887 99435887 1001 86380 86390 1
436425 99436425 1001 86380 86390 1
436368 99436368 1001 86380 86390 1
436485 99436485 1001 86380 86390 1
436721 99436721 1001 86380 86390 1
436173 99436173 1001 86380 86390 1
435909 99435909 1001 86380 86390 1
436022 99436022 1001 86380 86390 1
436065 99436065 1001 86380 86390 1
437243 99437243 1001 86380 86390 1
437191 99437191 1001 86380 86390 1
437223 99437223 1001 86380 86390 1
300076 99300076 1001 86380 86390 1
437183 99437183 1001 86380 86390 1
300526 99300526 1001 86380 86390 1
300683 99300683 1001 86380 86390 1
300710 99300710 1001 86380 86390 1
300663 99300663 1001 86380 86390 1
300510 99300510 1001 86380 86390 1
300455 99300455 1001 86380 86390 1
300253 99300253 1001 86380 86390 1
300306 99300306 1001 86380 86390 1
300295 99300295 1001 86380 86390 1
300220 99300220 1001 86380 86390 1
300817 99300817 1001 86380 86390 1
301480 99301480 1001 86380 86390 1
301417 99301417 1001 86380 86390 1
301235 99301235 1001 86380 86390 1
301288 99301288 1001 86380 86390 1
301198 99301198 1001 86380 86390 1
301179 99301179 1001 86380 86390 1
301269 99301269 1001 86380 86390 1
301734 99301734 1001 86380 86390 1
301645 99301645 1001 86380 86390 1
301598 99301598 1001 86380 86390 1
302181 99302181 1001 86380 86390 1
302364 99302364 1001 86380 86390 1
301990 99301990 1001 86380 86390 1
301806 99301806 1001 86380 86390 1
301760 99301760 1001 86380 86390 1
302497 99302497 1001 86380 86390 1
302486 99302486 1001 86380 86390 1
302526 99302526 1001 86380 86390 1
303176 99303176 1001 86380 86390 1
303086 99303086 1001 86380 86390 1
303125 99303125 1001 86380 86390 1
303139 99303139 1001 86380 86390 1
303023 99303023 1001 86380 86390 1
302843 99302843 1001 86380 86390 1
302651 99302651 1001 86380 86390 1
302680 99302680 1001 86380 86390 1
303232 99303232 1001 86380 86390 1
303361 99303361 1001 86380 86390 1
303374 99303374 1001 86380 86390 1
303273 99303273 1001 86380 86390 1
303275 99303275 1001 86380 86390 1
303404 99303404 1001 86380 86390 1
303342 99303342 1001 86380 86390 1
303860 99303860 1001 86380 86390 1
303767 99303767 1001 86380 86390 1
303716 99303716 1001 86380 86390 1
303821 99303821 1001 86380 86390 1
303644 99303644 1001 86380 86390 1
303710 99303710 1001 86380 86390 1
303489 99303489 1001 86380 86390 1
303518 99303518 1001 86380 86390 1
303571 99303571 1001 86380 86390 1
303436 99303436 1001 86380 86390 1
304094 99304094 1001 86380 86390 1
304056 99304056 1001 86380 86390 1
304082 99304082 1001 86380 86390 1
304180 99304180 1001 86380 86390 1
304116 99304116 1001 86380 86390 1
304194 99304194 1001 86380 86390 1
304645 99304645 1001 86380 86390 1
304517 99304517 1001 86380 86390 1
304291 99304291 1001 86380 86390 1
304294 99304294 1001 86380 86390 1
304442 99304442 1001 86380 86390 1
304948 99304948 1001 86380 86390 1
304967 99304967 1001 86380 86390 1
305517 99305517 1001 86380 86390 1
305675 99305675 1001 86380 86390 1
305420 99305420 1001 86380 86390 1
305344 99305344 1001 86380 86390 1
305464 99305464 1001 86380 86390 1
305246 99305246 1001 86380 86390 1
305126 99305126 1001 86380 86390 1
305166 99305166 1001 86380 86390 1
305089 99305089 1001 86380 86390 1
500010 99500010 1001 86380 86390 1
500036 99500036 1001 86380 86390 1
305695 99305695 1001 86380 86390 1
500154 99500154 1001 86380 86390 1
500039 99500039 1001 86380 86390 1
500054 99500054 1001 86380 86390 1
500133 99500133 1001 86380 86390 1
500008 99500008 1001 86380 86390 1
500615 99500615 1001 86380 86390 1
500803 99500803 1001 86380 86390 1
500431 99500431 1001 86380 86390 1
500418 99500418 1001 86380 86390 1
500459 99500459 1001 86380 86390 1
500487 99500487 1001 86380 86390 1
500373 99500373 1001 86380 86390 1
500312 99500312 1001 86380 86390 1
500302 99500302 1001 86380 86390 1
500954 99500954 1001 86380 86390 1
500838 99500838 1001 86380 86390 1
500982 99500982 1001 86380 86390 1
500828 99500828 1001 86380 86390 1
501636 99501636 1001 86380 86390 1
501592 99501592 1001 86380 86390 1
501480 99501480 1001 86380 86390 1
501247 99501247 1001 86380 86390 1
502372 99502372 1001 86380 86390 1
502412 99502412 1001 86380 86390 1
502088 99502088 1001 86380 86390 1
502026 99502026 1001 86380 86390 1
502023 99502023 1001 86380 86390 1
501946 99501946 1001 86380 86390 1
502516 99502516 1001 86380 86390 1
502634 99502634 1001 86380 86390 1
502564 99502564 1001 86380 86390 1
502603 99502603 1001 86380 86390 1
503140 99503140 1001 86380 86390 1
503168 99503168 1001 86380 86390 1
502982 99502982 1001 86380 86390 1
503001 99503001 1001 86380 86390 1
502722 99502722 1001 86380 86390 1
502855 99502855 1001 86380 86390 1
502812 99502812 1001 86380 86390 1
502877 99502877 1001 86380 86390 1
503332 99503332 1001 86380 86390 1
504117 99504117 1001 86380 86390 1
503929 99503929 1001 86380 86390 1
504062 99504062 1001 86380 86390 1
504111 99504111 1001 86380 86390 1
503783 99503783 1001 86380 86390 1
503786 99503786 1001 86380 86390 1
503814 99503814 1001 86380 86390 1
503906 99503906 1001 86380 86390 1
503725 99503725 1001 86380 86390 1
503587 99503587 1001 86380 86390 1
503537 99503537 1001 86380 86390 1
503542 99503542 1001 86380 86390 1
503569 99503569 1001 86380 86390 1
503700 99503700 1001 86380 86390 1
503688 99503688 1001 86380 86390 1
504127 99504127 1001 86380 86390 1
504191 99504191 1001 86380 86390 1
504777 99504777 1001 86380 86390 1
504768 99504768 1001 86380 86390 1
504773 99504773 1001 86380 86390 1
504639 99504639 1001 86380 86390 1
504538 99504538 1001 86380 86390 1
504605 99504605 1001 86380 86390 1
504433 99504433 1001 86380 86390 1
504329 99504329 1001 86380 86390 1
504472 99504472 1001 86380 86390 1
504396 99504396 1001 86380 86390 1
504487 99504487 1001 86380 86390 1
505009 99505009 1001 86380 86390 1
505089 99505089 1001 86380 86390 1
505741 99505741 1001 86380 86390 1
505671 99505671 1001 86380 86390 1
505464 99505464 1001 86380 86390 1
505426 99505426 1001 86380 86390 1
505439 99505439 1001 86380 86390 1
505544 99505544 1001 86380 86390 1
505403 99505403 1001 86380 86390 1
505559 99505559 1001 86380 86390 1
505547 99505547 1001 86380 86390 1
505178 99505178 1001 86380 86390 1
505165 99505165 1001 86380 86390 1
505334 99505334 1001 86380 86390 1
505322 99505322 1001 86380 86390 1
505260 99505260 1001 86380 86390 1
505210 99505210 1001 86380 86390 1
505275 99505275 1001 86380 86390 1
505823 99505823 1001 86380 86390 1
505943 99505943 1001 86380 86390 1
505882 99505882 1001 86380 86390 1
506496 99506496 1001 86380 86390 1
506398 99506398 1001 86380 86390 1
506238 99506238 1001 86380 86390 1
506214 99506214 1001 86380 86390 1
506386 99506386 1001 86380 86390 1
506348 99506348 1001 86380 86390 1
506174 99506174 1001 86380 86390 1
506072 99506072 1001 86380 86390 1
505984 99505984 1001 86380 86390 1
505999 99505999 1001 86380 86390 1
506039 99506039 1001 86380 86390 1
506723 99506723 1001 86380 86390 1
506755 99506755 1001 86380 86390 1
507391 99507391 1001 86380 86390 1
507251 99507251 1001 86380 86390 1
507192 99507192 1001 86380 86390 1
507128 99507128 1001 86380 86390 1
507052 99507052 1001 86380 86390 1
506956 99506956 1001 86380 86390 1
507004 99507004 1001 86380 86390 1
507473 99507473 1001 86380 86390 1
507553 99507553 1001 86380 86390 1
507596 99507596 1001 86380 86390 1
507430 99507430 1001 86380 86390 1
508160 99508160 1001 86380 86390 1
508199 99508199 1001 86380 86390 1
507855 99507855 1001 86380 86390 1
507844 99507844 1001 86380 86390 1
507784 99507784 1001 86380 86390 1
507708 99507708 1001 86380 86390 1
507766 99507766 1001 86380 86390 1
507779 99507779 1001 86380 86390 1
507702 99507702 1001 86380 86390 1
507664 99507664 1001 86380 86390 1
508429 99508429 1001 86380 86390 1
508260 99508260 1001 86380 86390 1
508289 99508289 1001 86380 86390 1
508444 99508444 1001 86380 86390 1
508419 99508419 1001 86380 86390 1
508292 99508292 1001 86380 86390 1
508333 99508333 1001 86380 86390 1
509025 99509025 1001 86380 86390 1
508806 99508806 1001 86380 86390 1
508810 99508810 1001 86380 86390 1
508864 99508864 1001 86380 86390 1
508684 99508684 1001 86380 86390 1
508637 99508637 1001 86380 86390 1
508574 99508574 1001 86380 86390 1
508634 99508634 1001 86380 86390 1
509190 99509190 1001 86380 86390 1
509231 99509231 1001 86380 86390 1
509091 99509091 1001 86380 86390 1
509144 99509144 1001 86380 86390 1
509147 99509147 1001 86380 86390 1
509265 99509265 1001 86380 86390 1
509752 99509752 1001 86380 86390 1
509740 99509740 1001 86380 86390 1
509557 99509557 1001 86380 86390 1
509572 99509572 1001 86380 86390 1
509587 99509587 1001 86380 86390 1
509462 99509462 1001 86380 86390 1
509937 99509937 1001 86380 86390 1
509904 99509904 1001 86380 86390 1
510622 99510622 1001 86380 86390 1
510393 99510393 1001 86380 86390 1
510484 99510484 1001 86380 86390 1
510332 99510332 1001 86380 86390 1
510375 99510375 1001 86380 86390 1
510414 99510414 1001 86380 86390 1
510195 99510195 1001 86380 86390 1
510908 99510908 1001 86380 86390 1
510864 99510864 1001 86380 86390 1
511517 99511517 1001 86380 86390 1
511408 99511408 1001 86380 86390 1
511272 99511272 1001 86380 86390 1
511324 99511324 1001 86380 86390 1
511184 99511184 1001 86380 86390 1
510934 99510934 1001 86380 86390 1
511039 99511039 1001 86380 86390 1
510951 99510951 1001 86380 86390 1
511601 99511601 1001 86380 86390 1
511627 99511627 1001 86380 86390 1
511692 99511692 1001 86380 86390 1
511687 99511687 1001 86380 86390 1
511664 99511664 1001 86380 86390 1
512140 99512140 1001 86380 86390 1
511971 99511971 1001 86380 86390 1
511775 99511775 1001 86380 86390 1
511894 99511894 1001 86380 86390 1
512498 99512498 1001 86380 86390 1
512487 99512487 1001 86380 86390 1
512452 99512452 1001 86380 86390 1
513079 99513079 1001 86380 86390 1
513118 99513118 1001 86380 86390 1
513164 99513164 1001 86380 86390 1
513165 99513165 1001 86380 86390 1
512818 99512818 1001 86380 86390 1
512838 99512838 1001 86380 86390 1
512740 99512740 1001 86380 86390 1
512690 99512690 1001 86380 86390 1
512641 99512641 1001 86380 86390 1
512602 99512602 1001 86380 86390 1
512642 99512642 1001 86380 86390 1
512658 99512658 1001 86380 86390 1
513232 99513232 1001 86380 86390 1
513290 99513290 1001 86380 86390 1
513408 99513408 1001 86380 86390 1
513994 99513994 1001 86380 86390 1
513971 99513971 1001 86380 86390 1
513946 99513946 1001 86380 86390 1
513834 99513834 1001 86380 86390 1
513912 99513912 1001 86380 86390 1
513558 99513558 1001 86380 86390 1
513442 99513442 1001 86380 86390 1
513520 99513520 1001 86380 86390 1
513585 99513585 1001 86380 86390 1
513486 99513486 1001 86380 86390 1
514084 99514084 1001 86380 86390 1
514164 99514164 1001 86380 86390 1
514178 99514178 1001 86380 86390 1
514820 99514820 1001 86380 86390 1
514823 99514823 1001 86380 86390 1
514773 99514773 1001 86380 86390 1
514566 99514566 1001 86380 86390 1
514634 99514634 1001 86380 86390 1
514609 99514609 1001 86380 86390 1
514495 99514495 1001 86380 86390 1
515024 99515024 1001 86380 86390 1
514871 99514871 1001 86380 86390 1
515015 99515015 1001 86380 86390 1
514916 99514916 1001 86380 86390 1
515651 99515651 1001 86380 86390 1
515418 99515418 1001 86380 86390 1
515290 99515290 1001 86380 86390 1
515291 99515291 1001 86380 86390 1
515218 99515218 1001 86380 86390 1
515252 99515252 1001 86380 86390 1
515099 99515099 1001 86380 86390 1
515216 99515216 1001 86380 86390 1
515877 99515877 1001 86380 86390 1
515866 99515866 1001 86380 86390 1
515819 99515819 1001 86380 86390 1
516386 99516386 1001 86380 86390 1
516500 99516500 1001 86380 86390 1
516182 99516182 1001 86380 86390 1
516160 99516160 1001 86380 86390 1
515949 99515949 1001 86380 86390 1
516636 99516636 1001 86380 86390 1
516585 99516585 1001 86380 86390 1
516564 99516564 1001 86380 86390 1
517311 99517311 1001 86380 86390 1
517240 99517240 1001 86380 86390 1
517118 99517118 1001 86380 86390 1
517111 99517111 1001 86380 86390 1
517127 99517127 1001 86380 86390 1
517038 99517038 1001 86380 86390 1
516887 99516887 1001 86380 86390 1
516759 99516759 1001 86380 86390 1
516905 99516905 1001 86380 86390 1
517397 99517397 1001 86380 86390 1
517410 99517410 1001 86380 86390 1
517430 99517430 1001 86380 86390 1
517524 99517524 1001 86380 86390 1
517959 99517959 1001 86380 86390 1
518114 99518114 1001 86380 86390 1
518001 99518001 1001 86380 86390 1
517993 99517993 1001 86380 86390 1
517944 99517944 1001 86380 86390 1
517830 99517830 1001 86380 86390 1
517769 99517769 1001 86380 86390 1
517834 99517834 1001 86380 86390 1
517847 99517847 1001 86380 86390 1
517714 99517714 1001 86380 86390 1
517740 99517740 1001 86380 86390 1
517574 99517574 1001 86380 86390 1
517613 99517613 1001 86380 86390 1
517614 99517614 1001 86380 86390 1
518238 99518238 1001 86380 86390 1
518162 99518162 1001 86380 86390 1
518178 99518178 1001 86380 86390 1
518988 99518988 1001 86380 86390 1
518956 99518956 1001 86380 86390 1
518903 99518903 1001 86380 86390 1
518865 99518865 1001 86380 86390 1
518666 99518666 1001 86380 86390 1
518734 99518734 1001 86380 86390 1
518762 99518762 1001 86380 86390 1
518607 99518607 1001 86380 86390 1
518444 99518444 1001 86380 86390 1
518400 99518400 1001 86380 86390 1
518387 99518387 1001 86380 86390 1
518389 99518389 1001 86380 86390 1
518468 99518468 1001 86380 86390 1
518494 99518494 1001 86380 86390 1
519011 99519011 1001 86380 86390 1
519160 99519160 1001 86380 86390 1
519163 99519163 1001 86380 86390 1
519151 99519151 1001 86380 86390 1
519751 99519751 1001 86380 86390 1
519666 99519666 1001 86380 86390 1
519693 99519693 1001 86380 86390 1
519734 99519734 1001 86380 86390 1
519722 99519722 1001 86380 86390 1
519510 99519510 1001 86380 86390 1
519259 99519259 1001 86380 86390 1
519312 99519312 1001 86380 86390 1
519213 99519213 1001 86380 86390 1
519345 99519345 1001 86380 86390 1
519905 99519905 1001 86380 86390 1
519819 99519819 1001 86380 86390 1
520499 99520499 1001 86380 86390 1
520543 99520543 1001 86380 86390 1
520624 99520624 1001 86380 86390 1
520520 99520520 1001 86380 86390 1
520254 99520254 1001 86380 86390 1
520272 99520272 1001 86380 86390 1
520392 99520392 1001 86380 86390 1
520205 99520205 1001 86380 86390 1
520064 99520064 1001 86380 86390 1
520065 99520065 1001 86380 86390 1
520070 99520070 1001 86380 86390 1
520781 99520781 1001 86380 86390 1
520757 99520757 1001 86380 86390 1
520719 99520719 1001 86380 86390 1
520784 99520784 1001 86380 86390 1
520733 99520733 1001 86380 86390 1
520775 99520775 1001 86380 86390 1
520724 99520724 1001 86380 86390 1
520789 99520789 1001 86380 86390 1
521419 99521419 1001 86380 86390 1
521357 99521357 1001 86380 86390 1
521456 99521456 1001 86380 86390 1
521093 99521093 1001 86380 86390 1
521235 99521235 1001 86380 86390 1
521174 99521174 1001 86380 86390 1
521149 99521149 1001 86380 86390 1
520989 99520989 1001 86380 86390 1
521031 99521031 1001 86380 86390 1
521009 99521009 1001 86380 86390 1
520959 99520959 1001 86380 86390 1
521012 99521012 1001 86380 86390 1
521483 99521483 1001 86380 86390 1
522215 99522215 1001 86380 86390 1
522230 99522230 1001 86380 86390 1
522119 99522119 1001 86380 86390 1
521970 99521970 1001 86380 86390 1
521940 99521940 1001 86380 86390 1
521766 99521766 1001 86380 86390 1
521715 99521715 1001 86380 86390 1
522349 99522349 1001 86380 86390 1
522466 99522466 1001 86380 86390 1
522377 99522377 1001 86380 86390 1
522926 99522926 1001 86380 86390 1
523030 99523030 1001 86380 86390 1
523095 99523095 1001 86380 86390 1
523009 99523009 1001 86380 86390 1
522903 99522903 1001 86380 86390 1
522735 99522735 1001 86380 86390 1
522911 99522911 1001 86380 86390 1
522593 99522593 1001 86380 86390 1
522509 99522509 1001 86380 86390 1
523194 99523194 1001 86380 86390 1
523290 99523290 1001 86380 86390 1
523839 99523839 1001 86380 86390 1
523866 99523866 1001 86380 86390 1
523938 99523938 1001 86380 86390 1
523675 99523675 1001 86380 86390 1
523701 99523701 1001 86380 86390 1
523657 99523657 1001 86380 86390 1
523647 99523647 1001 86380 86390 1
523375 99523375 1001 86380 86390 1
523416 99523416 1001 86380 86390 1
523511 99523511 1001 86380 86390 1
523499 99523499 1001 86380 86390 1
523487 99523487 1001 86380 86390 1
523515 99523515 1001 86380 86390 1
523400 99523400 1001 86380 86390 1
523974 99523974 1001 86380 86390 1
524147 99524147 1001 86380 86390 1
524594 99524594 1001 86380 86390 1
524621 99524621 1001 86380 86390 1
524584 99524584 1001 86380 86390 1
524531 99524531 1001 86380 86390 1
524390 99524390 1001 86380 86390 1
524404 99524404 1001 86380 86390 1
524443 99524443 1001 86380 86390 1
524281 99524281 1001 86380 86390 1
524317 99524317 1001 86380 86390 1
524954 99524954 1001 86380 86390 1
524814 99524814 1001 86380 86390 1
524802 99524802 1001 86380 86390 1
525548 99525548 1001 86380 86390 1
525460 99525460 1001 86380 86390 1
525461 99525461 1001 86380 86390 1
525493 99525493 1001 86380 86390 1
525185 99525185 1001 86380 86390 1
525283 99525283 1001 86380 86390 1
525027 99525027 1001 86380 86390 1
525005 99525005 1001 86380 86390 1
525010 99525010 1001 86380 86390 1
525142 99525142 1001 86380 86390 1
526335 99526335 1001 86380 86390 1
526166 99526166 1001 86380 86390 1
526118 99526118 1001 86380 86390 1
526124 99526124 1001 86380 86390 1
526203 99526203 1001 86380 86390 1
525815 99525815 1001 86380 86390 1
525907 99525907 1001 86380 86390 1
525933 99525933 1001 86380 86390 1
525816 99525816 1001 86380 86390 1
525847 99525847 1001 86380 86390 1
525980 99525980 1001 86380 86390 1
526551 99526551 1001 86380 86390 1
526474 99526474 1001 86380 86390 1
526526 99526526 1001 86380 86390 1
526450 99526450 1001 86380 86390 1
526483 99526483 1001 86380 86390 1
526586 99526586 1001 86380 86390 1
527146 99527146 1001 86380 86390 1
527070 99527070 1001 86380 86390 1
527130 99527130 1001 86380 86390 1
527119 99527119 1001 86380 86390 1
526996 99526996 1001 86380 86390 1
526923 99526923 1001 86380 86390 1
526667 99526667 1001 86380 86390 1
526824 99526824 1001 86380 86390 1
526777 99526777 1001 86380 86390 1
526804 99526804 1001 86380 86390 1
526766 99526766 1001 86380 86390 1
527259 99527259 1001 86380 86390 1
527365 99527365 1001 86380 86390 1
527423 99527423 1001 86380 86390 1
528016 99528016 1001 86380 86390 1
528019 99528019 1001 86380 86390 1
527878 99527878 1001 86380 86390 1
527994 99527994 1001 86380 86390 1
527821 99527821 1001 86380 86390 1
527860 99527860 1001 86380 86390 1
527721 99527721 1001 86380 86390 1
527825 99527825 1001 86380 86390 1
527687 99527687 1001 86380 86390 1
528085 99528085 1001 86380 86390 1
528164 99528164 1001 86380 86390 1
528166 99528166 1001 86380 86390 1
528172 99528172 1001 86380 86390 1
528838 99528838 1001 86380 86390 1
528870 99528870 1001 86380 86390 1
528712 99528712 1001 86380 86390 1
528741 99528741 1001 86380 86390 1
528731 99528731 1001 86380 86390 1
528608 99528608 1001 86380 86390 1
528639 99528639 1001 86380 86390 1
528497 99528497 1001 86380 86390 1
528512 99528512 1001 86380 86390 1
528283 99528283 1001 86380 86390 1
528427 99528427 1001 86380 86390 1
528341 99528341 1001 86380 86390 1
528472 99528472 1001 86380 86390 1
528281 99528281 1001 86380 86390 1
528941 99528941 1001 86380 86390 1
529059 99529059 1001 86380 86390 1
528910 99528910 1001 86380 86390 1
529592 99529592 1001 86380 86390 1
529356 99529356 1001 86380 86390 1
529317 99529317 1001 86380 86390 1
529375 99529375 1001 86380 86390 1
529453 99529453 1001 86380 86390 1
529171 99529171 1001 86380 86390 1
529160 99529160 1001 86380 86390 1
529214 99529214 1001 86380 86390 1
529306 99529306 1001 86380 86390 1
529180 99529180 1001 86380 86390 1
529258 99529258 1001 86380 86390 1
529815 99529815 1001 86380 86390 1
529909 99529909 1001 86380 86390 1
529782 99529782 1001 86380 86390 1
530369 99530369 1001 86380 86390 1
530409 99530409 1001 86380 86390 1
530246 99530246 1001 86380 86390 1
530267 99530267 1001 86380 86390 1
530321 99530321 1001 86380 86390 1
529962 99529962 1001 86380 86390 1
529963 99529963 1001 86380 86390 1
529942 99529942 1001 86380 86390 1
530570 99530570 1001 86380 86390 1
530675 99530675 1001 86380 86390 1
531252 99531252 1001 86380 86390 1
531344 99531344 1001 86380 86390 1
531361 99531361 1001 86380 86390 1
531259 99531259 1001 86380 86390 1
531209 99531209 1001 86380 86390 1
531261 99531261 1001 86380 86390 1
531021 99531021 1001 86380 86390 1
531061 99531061 1001 86380 86390 1
531089 99531089 1001 86380 86390 1
531055 99531055 1001 86380 86390 1
530934 99530934 1001 86380 86390 1
530809 99530809 1001 86380 86390 1
531519 99531519 1001 86380 86390 1
531547 99531547 1001 86380 86390 1
531459 99531459 1001 86380 86390 1
531409 99531409 1001 86380 86390 1
531526 99531526 1001 86380 86390 1
531501 99531501 1001 86380 86390 1
532080 99532080 1001 86380 86390 1
532043 99532043 1001 86380 86390 1
532108 99532108 1001 86380 86390 1
532135 99532135 1001 86380 86390 1
531857 99531857 1001 86380 86390 1
531971 99531971 1001 86380 86390 1
531933 99531933 1001 86380 86390 1
531706 99531706 1001 86380 86390 1
531657 99531657 1001 86380 86390 1
532268 99532268 1001 86380 86390 1
532302 99532302 1001 86380 86390 1
532957 99532957 1001 86380 86390 1
532816 99532816 1001 86380 86390 1
532622 99532622 1001 86380 86390 1
532641 99532641 1001 86380 86390 1
532475 99532475 1001 86380 86390 1
532545 99532545 1001 86380 86390 1
533184 99533184 1001 86380 86390 1
533224 99533224 1001 86380 86390 1
533214 99533214 1001 86380 86390 1
533098 99533098 1001 86380 86390 1
533737 99533737 1001 86380 86390 1
533750 99533750 1001 86380 86390 1
533763 99533763 1001 86380 86390 1
533766 99533766 1001 86380 86390 1
533517 99533517 1001 86380 86390 1
533609 99533609 1001 86380 86390 1
533494 99533494 1001 86380 86390 1
533482 99533482 1001 86380 86390 1
533395 99533395 1001 86380 86390 1
534037 99534037 1001 86380 86390 1
534027 99534027 1001 86380 86390 1
534655 99534655 1001 86380 86390 1
534599 99534599 1001 86380 86390 1
534440 99534440 1001 86380 86390 1
534363 99534363 1001 86380 86390 1
534377 99534377 1001 86380 86390 1
534379 99534379 1001 86380 86390 1
534457 99534457 1001 86380 86390 1
534331 99534331 1001 86380 86390 1
534102 99534102 1001 86380 86390 1
534118 99534118 1001 86380 86390 1
534887 99534887 1001 86380 86390 1
535368 99535368 1001 86380 86390 1
535459 99535459 1001 86380 86390 1
535485 99535485 1001 86380 86390 1
535504 99535504 1001 86380 86390 1
535457 99535457 1001 86380 86390 1
535111 99535111 1001 86380 86390 1
535168 99535168 1001 86380 86390 1
535158 99535158 1001 86380 86390 1
535274 99535274 1001 86380 86390 1
535033 99535033 1001 86380 86390 1
535034 99535034 1001 86380 86390 1
534918 99534918 1001 86380 86390 1
534950 99534950 1001 86380 86390 1
535069 99535069 1001 86380 86390 1
535676 99535676 1001 86380 86390 1
535703 99535703 1001 86380 86390 1
535639 99535639 1001 86380 86390 1
536333 99536333 1001 86380 86390 1
536112 99536112 1001 86380 86390 1
535783 99535783 1001 86380 86390 1
535919 99535919 1001 86380 86390 1
535764 99535764 1001 86380 86390 1
535844 99535844 1001 86380 86390 1
536398 99536398 1001 86380 86390 1
536531 99536531 1001 86380 86390 1
536383 99536383 1001 86380 86390 1
536396 99536396 1001 86380 86390 1
536449 99536449 1001 86380 86390 1
536961 99536961 1001 86380 86390 1
537031 99537031 1001 86380 86390 1
536814 99536814 1001 86380 86390 1
536762 99536762 1001 86380 86390 1
536803 99536803 1001 86380 86390 1
536868 99536868 1001 86380 86390 1
536935 99536935 1001 86380 86390 1
536858 99536858 1001 86380 86390 1
536563 99536563 1001 86380 86390 1
536642 99536642 1001 86380 86390 1
536733 99536733 1001 86380 86390 1
537302 99537302 1001 86380 86390 1
537332 99537332 1001 86380 86390 1
537321 99537321 1001 86380 86390 1
537179 99537179 1001 86380 86390 1
537310 99537310 1001 86380 86390 1
537207 99537207 1001 86380 86390 1
537234 99537234 1001 86380 86390 1
537299 99537299 1001 86380 86390 1
537836 99537836 1001 86380 86390 1
537869 99537869 1001 86380 86390 1
537805 99537805 1001 86380 86390 1
537761 99537761 1001 86380 86390 1
537581 99537581 1001 86380 86390 1
537763 99537763 1001 86380 86390 1
537742 99537742 1001 86380 86390 1
537490 99537490 1001 86380 86390 1
537439 99537439 1001 86380 86390 1
537375 99537375 1001 86380 86390 1
538014 99538014 1001 86380 86390 1
538005 99538005 1001 86380 86390 1
538152 99538152 1001 86380 86390 1
538192 99538192 1001 86380 86390 1
538168 99538168 1001 86380 86390 1
538654 99538654 1001 86380 86390 1
538796 99538796 1001 86380 86390 1
538657 99538657 1001 86380 86390 1
538416 99538416 1001 86380 86390 1
538512 99538512 1001 86380 86390 1
538565 99538565 1001 86380 86390 1
538477 99538477 1001 86380 86390 1
538529 99538529 1001 86380 86390 1
538247 99538247 1001 86380 86390 1
538377 99538377 1001 86380 86390 1
538326 99538326 1001 86380 86390 1
538290 99538290 1001 86380 86390 1
538381 99538381 1001 86380 86390 1
538292 99538292 1001 86380 86390 1
538294 99538294 1001 86380 86390 1
538957 99538957 1001 86380 86390 1
538816 99538816 1001 86380 86390 1
539592 99539592 1001 86380 86390 1
539438 99539438 1001 86380 86390 1
539528 99539528 1001 86380 86390 1
539503 99539503 1001 86380 86390 1
539494 99539494 1001 86380 86390 1
539456 99539456 1001 86380 86390 1
539510 99539510 1001 86380 86390 1
539232 99539232 1001 86380 86390 1
539218 99539218 1001 86380 86390 1
539670 99539670 1001 86380 86390 1
539827 99539827 1001 86380 86390 1
539685 99539685 1001 86380 86390 1
540299 99540299 1001 86380 86390 1
540409 99540409 1001 86380 86390 1
540337 99540337 1001 86380 86390 1
540248 99540248 1001 86380 86390 1
540125 99540125 1001 86380 86390 1
540100 99540100 1001 86380 86390 1
540117 99540117 1001 86380 86390 1
539977 99539977 1001 86380 86390 1
539900 99539900 1001 86380 86390 1
539958 99539958 1001 86380 86390 1
539907 99539907 1001 86380 86390 1
539883 99539883 1001 86380 86390 1
540528 99540528 1001 86380 86390 1
540597 99540597 1001 86380 86390 1
540550 99540550 1001 86380 86390 1
540499 99540499 1001 86380 86390 1
540629 99540629 1001 86380 86390 1
540642 99540642 1001 86380 86390 1
540527 99540527 1001 86380 86390 1
541216 99541216 1001 86380 86390 1
541263 99541263 1001 86380 86390 1
541246 99541246 1001 86380 86390 1
541149 99541149 1001 86380 86390 1
541284 99541284 1001 86380 86390 1
541002 99541002 1001 86380 86390 1
541055 99541055 1001 86380 86390 1
540952 99540952 1001 86380 86390 1
540918 99540918 1001 86380 86390 1
540790 99540790 1001 86380 86390 1
540816 99540816 1001 86380 86390 1
540745 99540745 1001 86380 86390 1
540681 99540681 1001 86380 86390 1
540722 99540722 1001 86380 86390 1
541355 99541355 1001 86380 86390 1
541386 99541386 1001 86380 86390 1
541414 99541414 1001 86380 86390 1
541457 99541457 1001 86380 86390 1
542007 99542007 1001 86380 86390 1
541958 99541958 1001 86380 86390 1
541713 99541713 1001 86380 86390 1
541886 99541886 1001 86380 86390 1
541541 99541541 1001 86380 86390 1
541555 99541555 1001 86380 86390 1
542180 99542180 1001 86380 86390 1
542783 99542783 1001 86380 86390 1
542681 99542681 1001 86380 86390 1
542643 99542643 1001 86380 86390 1
542724 99542724 1001 86380 86390 1
542521 99542521 1001 86380 86390 1
542329 99542329 1001 86380 86390 1
542525 99542525 1001 86380 86390 1
542347 99542347 1001 86380 86390 1
543150 99543150 1001 86380 86390 1
543141 99543141 1001 86380 86390 1
542974 99542974 1001 86380 86390 1
543634 99543634 1001 86380 86390 1
543680 99543680 1001 86380 86390 1
543424 99543424 1001 86380 86390 1
543439 99543439 1001 86380 86390 1
543504 99543504 1001 86380 86390 1
543367 99543367 1001 86380 86390 1
543524 99543524 1001 86380 86390 1
543565 99543565 1001 86380 86390 1
543246 99543246 1001 86380 86390 1
543160 99543160 1001 86380 86390 1
543186 99543186 1001 86380 86390 1
543264 99543264 1001 86380 86390 1
543343 99543343 1001 86380 86390 1
544472 99544472 1001 86380 86390 1
544498 99544498 1001 86380 86390 1
544398 99544398 1001 86380 86390 1
544411 99544411 1001 86380 86390 1
544531 99544531 1001 86380 86390 1
544226 99544226 1001 86380 86390 1
544246 99544246 1001 86380 86390 1
544287 99544287 1001 86380 86390 1
543990 99543990 1001 86380 86390 1
543998 99543998 1001 86380 86390 1
544077 99544077 1001 86380 86390 1
544105 99544105 1001 86380 86390 1
407345 1139 1001 44700 45597 1
428085 214 1001 85380 86157 1
405088 289 1001 84060 84657 1
505996 1066 1001 45547 45847 1
511563 1009 1002 36240 36436 1
531159 1023 1001 71159 71458 1
400089 99400089 1001 86380 86390 1
400187 99400187 1001 86380 86390 1
400179 99400179 1001 86380 86390 1
400390 99400390 1001 86380 86390 1
400811 99400811 1001 86380 86390 1
401248 99401248 1001 86380 86390 1
401223 99401223 1001 86380 86390 1
401478 99401478 1001 86380 86390 1
401564 99401564 1001 86380 86390 1
401739 99401739 1001 86380 86390 1
401997 99401997 1001 86380 86390 1
402012 99402012 1001 86380 86390 1
402550 99402550 1001 86380 86390 1
402984 99402984 1001 86380 86390 1
402964 99402964 1001 86380 86390 1
402971 99402971 1001 86380 86390 1
403035 99403035 1001 86380 86390 1
403044 99403044 1001 86380 86390 1
403169 99403169 1001 86380 86390 1
403477 99403477 1001 86380 86390 1
403582 99403582 1001 86380 86390 1
403854 99403854 1001 86380 86390 1
403986 99403986 1001 86380 86390 1
403996 99403996 1001 86380 86390 1
404053 99404053 1001 86380 86390 1
404086 99404086 1001 86380 86390 1
404234 99404234 1001 86380 86390 1
404155 99404155 1001 86380 86390 1
404237 99404237 1001 86380 86390 1
404419 99404419 1001 86380 86390 1
404664 99404664 1001 86380 86390 1
404906 99404906 1001 86380 86390 1
405010 99405010 1001 86380 86390 1
405211 99405211 1001 86380 86390 1
405261 99405261 1001 86380 86390 1
405383 99405383 1001 86380 86390 1
405364 99405364 1001 86380 86390 1
405508 99405508 1001 86380 86390 1
405656 99405656 1001 86380 86390 1
405652 99405652 1001 86380 86390 1
405694 99405694 1001 86380 86390 1
406539 99406539 1001 86380 86390 1
406733 99406733 1001 86380 86390 1
406820 99406820 1001 86380 86390 1
407424 99407424 1001 86380 86390 1
407548 99407548 1001 86380 86390 1
407535 99407535 1001 86380 86390 1
407502 99407502 1001 86380 86390 1
407588 99407588 1001 86380 86390 1
407806 99407806 1001 86380 86390 1
407893 99407893 1001 86380 86390 1
408739 99408739 1001 86380 86390 1
408801 99408801 1001 86380 86390 1
408847 99408847 1001 86380 86390 1
408987 99408987 1001 86380 86390 1
409056 99409056 1001 86380 86390 1
409201 99409201 1001 86380 86390 1
409505 99409505 1001 86380 86390 1
409627 99409627 1001 86380 86390 1
409713 99409713 1001 86380 86390 1
409792 99409792 1001 86380 86390 1
410001 99410001 1001 86380 86390 1
410072 99410072 1001 86380 86390 1
410277 99410277 1001 86380 86390 1
410319 99410319 1001 86380 86390 1
410406 99410406 1001 86380 86390 1
410438 99410438 1001 86380 86390 1
410426 99410426 1001 86380 86390 1
410452 99410452 1001 86380 86390 1
410546 99410546 1001 86380 86390 1
410724 99410724 1001 86380 86390 1
410699 99410699 1001 86380 86390 1
410937 99410937 1001 86380 86390 1
411119 99411119 1001 86380 86390 1
411112 99411112 1001 86380 86390 1
411265 99411265 1001 86380 86390 1
411588 99411588 1001 86380 86390 1
411740 99411740 1001 86380 86390 1
411676 99411676 1001 86380 86390 1
412022 99412022 1001 86380 86390 1
411997 99411997 1001 86380 86390 1
412241 99412241 1001 86380 86390 1
413400 99413400 1001 86380 86390 1
413507 99413507 1001 86380 86390 1
413694 99413694 1001 86380 86390 1
413087 99413087 1001 86380 86390 1
413195 99413195 1001 86380 86390 1
412950 99412950 1001 86380 86390 1
413154 99413154 1001 86380 86390 1
412728 99412728 1001 86380 86390 1
412788 99412788 1001 86380 86390 1
413964 99413964 1001 86380 86390 1
414058 99414058 1001 86380 86390 1
414099 99414099 1001 86380 86390 1
414001 99414001 1001 86380 86390 1
415095 99415095 1001 86380 86390 1
415018 99415018 1001 86380 86390 1
415071 99415071 1001 86380 86390 1
414961 99414961 1001 86380 86390 1
415307 99415307 1001 86380 86390 1
414599 99414599 1001 86380 86390 1
414634 99414634 1001 86380 86390 1
414381 99414381 1001 86380 86390 1
414387 99414387 1001 86380 86390 1
414464 99414464 1001 86380 86390 1
414214 99414214 1001 86380 86390 1
415390 99415390 1001 86380 86390 1
416898 99416898 1001 86380 86390 1
416808 99416808 1001 86380 86390 1
416462 99416462 1001 86380 86390 1
415932 99415932 1001 86380 86390 1
415811 99415811 1001 86380 86390 1
415726 99415726 1001 86380 86390 1
415991 99415991 1001 86380 86390 1
416128 99416128 1001 86380 86390 1
415767 99415767 1001 86380 86390 1
415772 99415772 1001 86380 86390 1
417387 99417387 1001 86380 86390 1
417303 99417303 1001 86380 86390 1
417474 99417474 1001 86380 86390 1
417534 99417534 1001 86380 86390 1
417563 99417563 1001 86380 86390 1
418577 99418577 1001 86380 86390 1
418801 99418801 1001 86380 86390 1
418167 99418167 1001 86380 86390 1
417777 99417777 1001 86380 86390 1
417898 99417898 1001 86380 86390 1
419191 99419191 1001 86380 86390 1
418954 99418954 1001 86380 86390 1
418919 99418919 1001 86380 86390 1
419044 99419044 1001 86380 86390 1
419119 99419119 1001 86380 86390 1
420368 99420368 1001 86380 86390 1
420226 99420226 1001 86380 86390 1
420090 99420090 1001 86380 86390 1
420190 99420190 1001 86380 86390 1
420212 99420212 1001 86380 86390 1
419676 99419676 1001 86380 86390 1
420054 99420054 1001 86380 86390 1
419797 99419797 1001 86380 86390 1
419348 99419348 1001 86380 86390 1
419214 99419214 1001 86380 86390 1
419243 99419243 1001 86380 86390 1
419248 99419248 1001 86380 86390 1
420707 99420707 1001 86380 86390 1
420724 99420724 1001 86380 86390 1
420798 99420798 1001 86380 86390 1
420456 99420456 1001 86380 86390 1
420477 99420477 1001 86380 86390 1
420785 99420785 1001 86380 86390 1
420462 99420462 1001 86380 86390 1
421712 99421712 1001 86380 86390 1
421692 99421692 1001 86380 86390 1
421615 99421615 1001 86380 86390 1
421499 99421499 1001 86380 86390 1
421043 99421043 1001 86380 86390 1
421193 99421193 1001 86380 86390 1
421113 99421113 1001 86380 86390 1
422162 99422162 1001 86380 86390 1
422277 99422277 1001 86380 86390 1
422451 99422451 1001 86380 86390 1
423628 99423628 1001 86380 86390 1
423379 99423379 1001 86380 86390 1
423448 99423448 1001 86380 86390 1
423590 99423590 1001 86380 86390 1
423570 99423570 1001 86380 86390 1
422981 99422981 1001 86380 86390 1
423128 99423128 1001 86380 86390 1
423062 99423062 1001 86380 86390 1
423096 99423096 1001 86380 86390 1
423182 99423182 1001 86380 86390 1
422956 99422956 1001 86380 86390 1
422796 99422796 1001 86380 86390 1
422623 99422623 1001 86380 86390 1
422656 99422656 1001 86380 86390 1
422669 99422669 1001 86380 86390 1
424020 99424020 1001 86380 86390 1
423954 99423954 1001 86380 86390 1
423782 99423782 1001 86380 86390 1
423982 99423982 1001 86380 86390 1
424033 99424033 1001 86380 86390 1
425335 99425335 1001 86380 86390 1
424993 99424993 1001 86380 86390 1
424914 99424914 1001 86380 86390 1
424999 99424999 1001 86380 86390 1
424638 99424638 1001 86380 86390 1
424307 99424307 1001 86380 86390 1
424584 99424584 1001 86380 86390 1
425529 99425529 1001 86380 86390 1
425588 99425588 1001 86380 86390 1
427089 99427089 1001 86380 86390 1
427002 99427002 1001 86380 86390 1
426616 99426616 1001 86380 86390 1
427510 99427510 1001 86380 86390 1
427419 99427419 1001 86380 86390 1
427420 99427420 1001 86380 86390 1
428590 99428590 1001 86380 86390 1
428374 99428374 1001 86380 86390 1
428659 99428659 1001 86380 86390 1
427967 99427967 1001 86380 86390 1
427856 99427856 1001 86380 86390 1
429043 99429043 1001 86380 86390 1
429070 99429070 1001 86380 86390 1
428848 99428848 1001 86380 86390 1
429085 99429085 1001 86380 86390 1
429012 99429012 1001 86380 86390 1
429145 99429145 1001 86380 86390 1
429991 99429991 1001 86380 86390 1
430009 99430009 1001 86380 86390 1
429686 99429686 1001 86380 86390 1
429840 99429840 1001 86380 86390 1
430654 99430654 1001 86380 86390 1
431915 99431915 1001 86380 86390 1
431745 99431745 1001 86380 86390 1
431949 99431949 1001 86380 86390 1
431955 99431955 1001 86380 86390 1
431879 99431879 1001 86380 86390 1
432049 99432049 1001 86380 86390 1
431426 99431426 1001 86380 86390 1
431016 99431016 1001 86380 86390 1
432330 99432330 1001 86380 86390 1
432137 99432137 1001 86380 86390 1
433656 99433656 1001 86380 86390 1
433572 99433572 1001 86380 86390 1
433576 99433576 1001 86380 86390 1
433545 99433545 1001 86380 86390 1
433261 99433261 1001 86380 86390 1
432939 99432939 1001 86380 86390 1
432616 99432616 1001 86380 86390 1
432576 99432576 1001 86380 86390 1
434043 99434043 1001 86380 86390 1
435132 99435132 1001 86380 86390 1
435342 99435342 1001 86380 86390 1
434611 99434611 1001 86380 86390 1
434833 99434833 1001 86380 86390 1
434613 99434613 1001 86380 86390 1
434633 99434633 1001 86380 86390 1
434220 99434220 1001 86380 86390 1
434529 99434529 1001 86380 86390 1
435678 99435678 1001 86380 86390 1
435658 99435658 1001 86380 86390 1
435840 99435840 1001 86380 86390 1
435450 99435450 1001 86380 86390 1
437046 99437046 1001 86380 86390 1
437074 99437074 1001 86380 86390 1
436952 99436952 1001 86380 86390 1
436759 99436759 1001 86380 86390 1
436897 99436897 1001 86380 86390 1
436788 99436788 1001 86380 86390 1
437039 99437039 1001 86380 86390 1
436545 99436545 1001 86380 86390 1
436367 99436367 1001 86380 86390 1
436529 99436529 1001 86380 86390 1
436695 99436695 1001 86380 86390 1
436374 99436374 1001 86380 86390 1
436412 99436412 1001 86380 86390 1
436166 99436166 1001 86380 86390 1
436148 99436148 1001 86380 86390 1
436301 99436301 1001 86380 86390 1
437346 99437346 1001 86380 86390 1
437332 99437332 1001 86380 86390 1
437336 99437336 1001 86380 86390 1
300493 99300493 1001 86380 86390 1
300185 99300185 1001 86380 86390 1
300248 99300248 1001 86380 86390 1
300770 99300770 1001 86380 86390 1
300786 99300786 1001 86380 86390 1
300748 99300748 1001 86380 86390 1
300827 99300827 1001 86380 86390 1
301382 99301382 1001 86380 86390 1
301361 99301361 1001 86380 86390 1
301197 99301197 1001 86380 86390 1
301152 99301152 1001 86380 86390 1
301334 99301334 1001 86380 86390 1
301270 99301270 1001 86380 86390 1
301002 99301002 1001 86380 86390 1
300977 99300977 1001 86380 86390 1
301581 99301581 1001 86380 86390 1
301608 99301608 1001 86380 86390 1
301688 99301688 1001 86380 86390 1
301628 99301628 1001 86380 86390 1
302252 99302252 1001 86380 86390 1
302276 99302276 1001 86380 86390 1
302374 99302374 1001 86380 86390 1
301978 99301978 1001 86380 86390 1
302174 99302174 1001 86380 86390 1
301774 99301774 1001 86380 86390 1
302533 99302533 1001 86380 86390 1
302433 99302433 1001 86380 86390 1
302435 99302435 1001 86380 86390 1
302580 99302580 1001 86380 86390 1
302438 99302438 1001 86380 86390 1
302518 99302518 1001 86380 86390 1
303117 99303117 1001 86380 86390 1
303100 99303100 1001 86380 86390 1
303202 99303202 1001 86380 86390 1
303013 99303013 1001 86380 86390 1
302757 99302757 1001 86380 86390 1
302629 99302629 1001 86380 86390 1
302617 99302617 1001 86380 86390 1
303399 99303399 1001 86380 86390 1
303403 99303403 1001 86380 86390 1
303397 99303397 1001 86380 86390 1
303960 99303960 1001 86380 86390 1
303973 99303973 1001 86380 86390 1
303966 99303966 1001 86380 86390 1
303690 99303690 1001 86380 86390 1
303627 99303627 1001 86380 86390 1
303680 99303680 1001 86380 86390 1
303696 99303696 1001 86380 86390 1
303697 99303697 1001 86380 86390 1
303572 99303572 1001 86380 86390 1
304218 99304218 1001 86380 86390 1
304039 99304039 1001 86380 86390 1
304041 99304041 1001 86380 86390 1
304810 99304810 1001 86380 86390 1
304841 99304841 1001 86380 86390 1
304629 99304629 1001 86380 86390 1
304467 99304467 1001 86380 86390 1
304636 99304636 1001 86380 86390 1
304456 99304456 1001 86380 86390 1
304376 99304376 1001 86380 86390 1
304379 99304379 1001 86380 86390 1
304972 99304972 1001 86380 86390 1
305038 99305038 1001 86380 86390 1
305043 99305043 1001 86380 86390 1
304956 99304956 1001 86380 86390 1
304905 99304905 1001 86380 86390 1
305652 99305652 1001 86380 86390 1
305598 99305598 1001 86380 86390 1
305549 99305549 1001 86380 86390 1
305402 99305402 1001 86380 86390 1
305346 99305346 1001 86380 86390 1
305386 99305386 1001 86380 86390 1
305439 99305439 1001 86380 86390 1
305362 99305362 1001 86380 86390 1
305247 99305247 1001 86380 86390 1
305252 99305252 1001 86380 86390 1
305136 99305136 1001 86380 86390 1
305150 99305150 1001 86380 86390 1
500100 99500100 1001 86380 86390 1
305690 99305690 1001 86380 86390 1
500058 99500058 1001 86380 86390 1
500048 99500048 1001 86380 86390 1
305694 99305694 1001 86380 86390 1
500637 99500637 1001 86380 86390 1
500719 99500719 1001 86380 86390 1
500801 99500801 1001 86380 86390 1
500454 99500454 1001 86380 86390 1
500546 99500546 1001 86380 86390 1
500406 99500406 1001 86380 86390 1
500423 99500423 1001 86380 86390 1
500425 99500425 1001 86380 86390 1
500390 99500390 1001 86380 86390 1
500991 99500991 1001 86380 86390 1
500952 99500952 1001 86380 86390 1
501551 99501551 1001 86380 86390 1
501476 99501476 1001 86380 86390 1
501438 99501438 1001 86380 86390 1
501517 99501517 1001 86380 86390 1
501345 99501345 1001 86380 86390 1
501229 99501229 1001 86380 86390 1
501255 99501255 1001 86380 86390 1
501260 99501260 1001 86380 86390 1
501264 99501264 1001 86380 86390 1
501084 99501084 1001 86380 86390 1
501738 99501738 1001 86380 86390 1
502419 99502419 1001 86380 86390 1
502279 99502279 1001 86380 86390 1
502086 99502086 1001 86380 86390 1
501873 99501873 1001 86380 86390 1
501954 99501954 1001 86380 86390 1
502614 99502614 1001 86380 86390 1
502653 99502653 1001 86380 86390 1
503099 99503099 1001 86380 86390 1
503112 99503112 1001 86380 86390 1
503221 99503221 1001 86380 86390 1
503144 99503144 1001 86380 86390 1
503287 99503287 1001 86380 86390 1
503062 99503062 1001 86380 86390 1
503063 99503063 1001 86380 86390 1
503066 99503066 1001 86380 86390 1
503015 99503015 1001 86380 86390 1
502977 99502977 1001 86380 86390 1
502928 99502928 1001 86380 86390 1
502890 99502890 1001 86380 86390 1
502751 99502751 1001 86380 86390 1
503470 99503470 1001 86380 86390 1
503411 99503411 1001 86380 86390 1
503478 99503478 1001 86380 86390 1
503363 99503363 1001 86380 86390 1
503313 99503313 1001 86380 86390 1
504054 99504054 1001 86380 86390 1
504029 99504029 1001 86380 86390 1
503924 99503924 1001 86380 86390 1
503852 99503852 1001 86380 86390 1
503709 99503709 1001 86380 86390 1
503753 99503753 1001 86380 86390 1
503626 99503626 1001 86380 86390 1
503499 99503499 1001 86380 86390 1
503603 99503603 1001 86380 86390 1
503698 99503698 1001 86380 86390 1
503649 99503649 1001 86380 86390 1
503519 99503519 1001 86380 86390 1
503546 99503546 1001 86380 86390 1
504192 99504192 1001 86380 86390 1
504180 99504180 1001 86380 86390 1
504129 99504129 1001 86380 86390 1
504209 99504209 1001 86380 86390 1
504236 99504236 1001 86380 86390 1
504186 99504186 1001 86380 86390 1
504893 99504893 1001 86380 86390 1
504903 99504903 1001 86380 86390 1
504938 99504938 1001 86380 86390 1
504544 99504544 1001 86380 86390 1
504739 99504739 1001 86380 86390 1
504718 99504718 1001 86380 86390 1
504607 99504607 1001 86380 86390 1
504737 99504737 1001 86380 86390 1
504508 99504508 1001 86380 86390 1
504331 99504331 1001 86380 86390 1
504347 99504347 1001 86380 86390 1
504996 99504996 1001 86380 86390 1
505024 99505024 1001 86380 86390 1
505696 99505696 1001 86380 86390 1
505716 99505716 1001 86380 86390 1
505640 99505640 1001 86380 86390 1
505494 99505494 1001 86380 86390 1
505520 99505520 1001 86380 86390 1
505469 99505469 1001 86380 86390 1
505445 99505445 1001 86380 86390 1
505326 99505326 1001 86380 86390 1
505249 99505249 1001 86380 86390 1
505250 99505250 1001 86380 86390 1
505912 99505912 1001 86380 86390 1
505894 99505894 1001 86380 86390 1
506572 99506572 1001 86380 86390 1
506436 99506436 1001 86380 86390 1
506452 99506452 1001 86380 86390 1
506248 99506248 1001 86380 86390 1
506236 99506236 1001 86380 86390 1
506289 99506289 1001 86380 86390 1
506359 99506359 1001 86380 86390 1
506270 99506270 1001 86380 86390 1
506221 99506221 1001 86380 86390 1
506234 99506234 1001 86380 86390 1
506108 99506108 1001 86380 86390 1
506160 99506160 1001 86380 86390 1
506113 99506113 1001 86380 86390 1
506735 99506735 1001 86380 86390 1
506777 99506777 1001 86380 86390 1
506636 99506636 1001 86380 86390 1
506771 99506771 1001 86380 86390 1
507390 99507390 1001 86380 86390 1
507299 99507299 1001 86380 86390 1
507276 99507276 1001 86380 86390 1
507173 99507173 1001 86380 86390 1
507060 99507060 1001 86380 86390 1
507190 99507190 1001 86380 86390 1
506829 99506829 1001 86380 86390 1
506894 99506894 1001 86380 86390 1
507601 99507601 1001 86380 86390 1
507524 99507524 1001 86380 86390 1
507564 99507564 1001 86380 86390 1
507605 99507605 1001 86380 86390 1
508089 99508089 1001 86380 86390 1
508169 99508169 1001 86380 86390 1
507861 99507861 1001 86380 86390 1
507926 99507926 1001 86380 86390 1
508011 99508011 1001 86380 86390 1
507641 99507641 1001 86380 86390 1
507673 99507673 1001 86380 86390 1
508044 99508044 1001 86380 86390 1
508302 99508302 1001 86380 86390 1
508279 99508279 1001 86380 86390 1
508410 99508410 1001 86380 86390 1
509038 99509038 1001 86380 86390 1
508886 99508886 1001 86380 86390 1
508952 99508952 1001 86380 86390 1
508927 99508927 1001 86380 86390 1
508966 99508966 1001 86380 86390 1
509059 99509059 1001 86380 86390 1
508968 99508968 1001 86380 86390 1
508780 99508780 1001 86380 86390 1
508793 99508793 1001 86380 86390 1
508782 99508782 1001 86380 86390 1
508763 99508763 1001 86380 86390 1
508457 99508457 1001 86380 86390 1
508555 99508555 1001 86380 86390 1
509099 99509099 1001 86380 86390 1
509192 99509192 1001 86380 86390 1
509235 99509235 1001 86380 86390 1
509145 99509145 1001 86380 86390 1
509236 99509236 1001 86380 86390 1
509818 99509818 1001 86380 86390 1
509823 99509823 1001 86380 86390 1
509643 99509643 1001 86380 86390 1
509632 99509632 1001 86380 86390 1
509590 99509590 1001 86380 86390 1
509383 99509383 1001 86380 86390 1
509295 99509295 1001 86380 86390 1
509335 99509335 1001 86380 86390 1
509431 99509431 1001 86380 86390 1
509421 99509421 1001 86380 86390 1
509955 99509955 1001 86380 86390 1
509987 99509987 1001 86380 86390 1
510700 99510700 1001 86380 86390 1
510543 99510543 1001 86380 86390 1
510352 99510352 1001 86380 86390 1
510386 99510386 1001 86380 86390 1
510466 99510466 1001 86380 86390 1
510351 99510351 1001 86380 86390 1
510176 99510176 1001 86380 86390 1
510190 99510190 1001 86380 86390 1
510194 99510194 1001 86380 86390 1
511454 99511454 1001 86380 86390 1
511378 99511378 1001 86380 86390 1
511355 99511355 1001 86380 86390 1
511432 99511432 1001 86380 86390 1
511195 99511195 1001 86380 86390 1
511290 99511290 1001 86380 86390 1
511255 99511255 1001 86380 86390 1
511333 99511333 1001 86380 86390 1
510968 99510968 1001 86380 86390 1
511733 99511733 1001 86380 86390 1
511595 99511595 1001 86380 86390 1
511637 99511637 1001 86380 86390 1
511663 99511663 1001 86380 86390 1
512352 99512352 1001 86380 86390 1
512271 99512271 1001 86380 86390 1
512031 99512031 1001 86380 86390 1
511986 99511986 1001 86380 86390 1
512117 99512117 1001 86380 86390 1
512158 99512158 1001 86380 86390 1
512055 99512055 1001 86380 86390 1
511861 99511861 1001 86380 86390 1
511928 99511928 1001 86380 86390 1
511852 99511852 1001 86380 86390 1
511909 99511909 1001 86380 86390 1
511912 99511912 1001 86380 86390 1
512517 99512517 1001 86380 86390 1
513203 99513203 1001 86380 86390 1
513204 99513204 1001 86380 86390 1
513171 99513171 1001 86380 86390 1
512835 99512835 1001 86380 86390 1
512702 99512702 1001 86380 86390 1
513258 99513258 1001 86380 86390 1
513240 99513240 1001 86380 86390 1
513864 99513864 1001 86380 86390 1
513975 99513975 1001 86380 86390 1
513988 99513988 1001 86380 86390 1
514017 99514017 1001 86380 86390 1
513701 99513701 1001 86380 86390 1
513639 99513639 1001 86380 86390 1
513666 99513666 1001 86380 86390 1
513526 99513526 1001 86380 86390 1
513618 99513618 1001 86380 86390 1
513413 99513413 1001 86380 86390 1
513569 99513569 1001 86380 86390 1
513559 99513559 1001 86380 86390 1
513547 99513547 1001 86380 86390 1
513600 99513600 1001 86380 86390 1
513446 99513446 1001 86380 86390 1
514119 99514119 1001 86380 86390 1
514212 99514212 1001 86380 86390 1
514153 99514153 1001 86380 86390 1
514840 99514840 1001 86380 86390 1
514844 99514844 1001 86380 86390 1
514555 99514555 1001 86380 86390 1
514451 99514451 1001 86380 86390 1
514532 99514532 1001 86380 86390 1
514624 99514624 1001 86380 86390 1
514560 99514560 1001 86380 86390 1
514369 99514369 1001 86380 86390 1
514398 99514398 1001 86380 86390 1
514310 99514310 1001 86380 86390 1
515011 99515011 1001 86380 86390 1
514882 99514882 1001 86380 86390 1
514883 99514883 1001 86380 86390 1
514992 99514992 1001 86380 86390 1
514929 99514929 1001 86380 86390 1
515546 99515546 1001 86380 86390 1
515496 99515496 1001 86380 86390 1
515404 99515404 1001 86380 86390 1
515461 99515461 1001 86380 86390 1
515179 99515179 1001 86380 86390 1
515227 99515227 1001 86380 86390 1
515253 99515253 1001 86380 86390 1
515163 99515163 1001 86380 86390 1
515228 99515228 1001 86380 86390 1
515204 99515204 1001 86380 86390 1
515784 99515784 1001 86380 86390 1
515811 99515811 1001 86380 86390 1
515868 99515868 1001 86380 86390 1
515688 99515688 1001 86380 86390 1
516337 99516337 1001 86380 86390 1
516040 99516040 1001 86380 86390 1
517334 99517334 1001 86380 86390 1
517231 99517231 1001 86380 86390 1
517283 99517283 1001 86380 86390 1
516974 99516974 1001 86380 86390 1
517098 99517098 1001 86380 86390 1
517103 99517103 1001 86380 86390 1
516766 99516766 1001 86380 86390 1
516898 99516898 1001 86380 86390 1
516784 99516784 1001 86380 86390 1
516866 99516866 1001 86380 86390 1
516854 99516854 1001 86380 86390 1
517411 99517411 1001 86380 86390 1
517360 99517360 1001 86380 86390 1
517510 99517510 1001 86380 86390 1
517536 99517536 1001 86380 86390 1
517513 99517513 1001 86380 86390 1
518152 99518152 1001 86380 86390 1
517918 99517918 1001 86380 86390 1
517887 99517887 1001 86380 86390 1
517786 99517786 1001 86380 86390 1
517812 99517812 1001 86380 86390 1
517683 99517683 1001 86380 86390 1
517711 99517711 1001 86380 86390 1
517622 99517622 1001 86380 86390 1
517636 99517636 1001 86380 86390 1
517650 99517650 1001 86380 86390 1
517628 99517628 1001 86380 86390 1
518272 99518272 1001 86380 86390 1
518286 99518286 1001 86380 86390 1
518958 99518958 1001 86380 86390 1
518930 99518930 1001 86380 86390 1
518665 99518665 1001 86380 86390 1
518653 99518653 1001 86380 86390 1
518602 99518602 1001 86380 86390 1
518745 99518745 1001 86380 86390 1
518711 99518711 1001 86380 86390 1
518673 99518673 1001 86380 86390 1
518675 99518675 1001 86380 86390 1
518563 99518563 1001 86380 86390 1
518504 99518504 1001 86380 86390 1
519077 99519077 1001 86380 86390 1
519175 99519175 1001 86380 86390 1
518996 99518996 1001 86380 86390 1
519620 99519620 1001 86380 86390 1
519536 99519536 1001 86380 86390 1
519487 99519487 1001 86380 86390 1
519282 99519282 1001 86380 86390 1
519321 99519321 1001 86380 86390 1
519838 99519838 1001 86380 86390 1
519878 99519878 1001 86380 86390 1
519918 99519918 1001 86380 86390 1
520001 99520001 1001 86380 86390 1
519898 99519898 1001 86380 86390 1
519976 99519976 1001 86380 86390 1
519887 99519887 1001 86380 86390 1
520004 99520004 1001 86380 86390 1
520450 99520450 1001 86380 86390 1
520442 99520442 1001 86380 86390 1
520632 99520632 1001 86380 86390 1
520457 99520457 1001 86380 86390 1
520268 99520268 1001 86380 86390 1
520346 99520346 1001 86380 86390 1
520323 99520323 1001 86380 86390 1
520362 99520362 1001 86380 86390 1
520376 99520376 1001 86380 86390 1
520415 99520415 1001 86380 86390 1
520377 99520377 1001 86380 86390 1
520353 99520353 1001 86380 86390 1
520188 99520188 1001 86380 86390 1
520072 99520072 1001 86380 86390 1
520047 99520047 1001 86380 86390 1
520088 99520088 1001 86380 86390 1
520663 99520663 1001 86380 86390 1
520820 99520820 1001 86380 86390 1
520730 99520730 1001 86380 86390 1
521297 99521297 1001 86380 86390 1
521076 99521076 1001 86380 86390 1
521167 99521167 1001 86380 86390 1
521042 99521042 1001 86380 86390 1
521045 99521045 1001 86380 86390 1
521033 99521033 1001 86380 86390 1
520851 99520851 1001 86380 86390 1
520879 99520879 1001 86380 86390 1
520935 99520935 1001 86380 86390 1
521051 99521051 1001 86380 86390 1
521643 99521643 1001 86380 86390 1
522251 99522251 1001 86380 86390 1
522239 99522239 1001 86380 86390 1
522079 99522079 1001 86380 86390 1
522056 99522056 1001 86380 86390 1
521915 99521915 1001 86380 86390 1
521903 99521903 1001 86380 86390 1
521995 99521995 1001 86380 86390 1
521736 99521736 1001 86380 86390 1
521801 99521801 1001 86380 86390 1
521868 99521868 1001 86380 86390 1
521688 99521688 1001 86380 86390 1
521818 99521818 1001 86380 86390 1
521873 99521873 1001 86380 86390 1
521798 99521798 1001 86380 86390 1
521774 99521774 1001 86380 86390 1
522381 99522381 1001 86380 86390 1
522396 99522396 1001 86380 86390 1
522465 99522465 1001 86380 86390 1
522337 99522337 1001 86380 86390 1
522980 99522980 1001 86380 86390 1
523101 99523101 1001 86380 86390 1
523011 99523011 1001 86380 86390 1
522906 99522906 1001 86380 86390 1
522821 99522821 1001 86380 86390 1
522617 99522617 1001 86380 86390 1
522696 99522696 1001 86380 86390 1
522568 99522568 1001 86380 86390 1
522532 99522532 1001 86380 86390 1
523232 99523232 1001 86380 86390 1
523322 99523322 1001 86380 86390 1
523298 99523298 1001 86380 86390 1
523145 99523145 1001 86380 86390 1
523777 99523777 1001 86380 86390 1
523908 99523908 1001 86380 86390 1
523787 99523787 1001 86380 86390 1
523404 99523404 1001 86380 86390 1
523366 99523366 1001 86380 86390 1
523445 99523445 1001 86380 86390 1
523458 99523458 1001 86380 86390 1
523408 99523408 1001 86380 86390 1
523386 99523386 1001 86380 86390 1
524020 99524020 1001 86380 86390 1
524085 99524085 1001 86380 86390 1
524022 99524022 1001 86380 86390 1
523986 99523986 1001 86380 86390 1
524018 99524018 1001 86380 86390 1
524057 99524057 1001 86380 86390 1
524603 99524603 1001 86380 86390 1
524685 99524685 1001 86380 86390 1
524716 99524716 1001 86380 86390 1
524435 99524435 1001 86380 86390 1
524448 99524448 1001 86380 86390 1
524385 99524385 1001 86380 86390 1
524466 99524466 1001 86380 86390 1
524389 99524389 1001 86380 86390 1
524483 99524483 1001 86380 86390 1
524393 99524393 1001 86380 86390 1
524369 99524369 1001 86380 86390 1
524214 99524214 1001 86380 86390 1
524208 99524208 1001 86380 86390 1
524237 99524237 1001 86380 86390 1
524250 99524250 1001 86380 86390 1
524937 99524937 1001 86380 86390 1
524836 99524836 1001 86380 86390 1
524931 99524931 1001 86380 86390 1
525523 99525523 1001 86380 86390 1
525436 99525436 1001 86380 86390 1
525303 99525303 1001 86380 86390 1
525367 99525367 1001 86380 86390 1
525320 99525320 1001 86380 86390 1
525206 99525206 1001 86380 86390 1
525324 99525324 1001 86380 86390 1
525137 99525137 1001 86380 86390 1
525168 99525168 1001 86380 86390 1
525647 99525647 1001 86380 86390 1
525636 99525636 1001 86380 86390 1
525707 99525707 1001 86380 86390 1
525617 99525617 1001 86380 86390 1
525761 99525761 1001 86380 86390 1
526221 99526221 1001 86380 86390 1
526237 99526237 1001 86380 86390 1
526380 99526380 1001 86380 86390 1
526411 99526411 1001 86380 86390 1
526191 99526191 1001 86380 86390 1
526088 99526088 1001 86380 86390 1
526182 99526182 1001 86380 86390 1
526105 99526105 1001 86380 86390 1
526107 99526107 1001 86380 86390 1
526060 99526060 1001 86380 86390 1
526550 99526550 1001 86380 86390 1
526473 99526473 1001 86380 86390 1
527120 99527120 1001 86380 86390 1
527112 99527112 1001 86380 86390 1
526937 99526937 1001 86380 86390 1
526693 99526693 1001 86380 86390 1
526747 99526747 1001 86380 86390 1
526685 99526685 1001 86380 86390 1
526635 99526635 1001 86380 86390 1
526769 99526769 1001 86380 86390 1
527912 99527912 1001 86380 86390 1
527901 99527901 1001 86380 86390 1
527677 99527677 1001 86380 86390 1
527815 99527815 1001 86380 86390 1
527738 99527738 1001 86380 86390 1
527585 99527585 1001 86380 86390 1
527653 99527653 1001 86380 86390 1
527630 99527630 1001 86380 86390 1
527462 99527462 1001 86380 86390 1
528227 99528227 1001 86380 86390 1
528271 99528271 1001 86380 86390 1
528225 99528225 1001 86380 86390 1
528715 99528715 1001 86380 86390 1
528540 99528540 1001 86380 86390 1
528613 99528613 1001 86380 86390 1
528306 99528306 1001 86380 86390 1
528344 99528344 1001 86380 86390 1
528292 99528292 1001 86380 86390 1
529033 99529033 1001 86380 86390 1
529077 99529077 1001 86380 86390 1
529039 99529039 1001 86380 86390 1
529719 99529719 1001 86380 86390 1
529675 99529675 1001 86380 86390 1
529336 99529336 1001 86380 86390 1
529480 99529480 1001 86380 86390 1
529365 99529365 1001 86380 86390 1
529189 99529189 1001 86380 86390 1
529738 99529738 1001 86380 86390 1
529836 99529836 1001 86380 86390 1
530455 99530455 1001 86380 86390 1
530379 99530379 1001 86380 86390 1
530444 99530444 1001 86380 86390 1
530381 99530381 1001 86380 86390 1
530512 99530512 1001 86380 86390 1
530258 99530258 1001 86380 86390 1
530285 99530285 1001 86380 86390 1
530217 99530217 1001 86380 86390 1
529998 99529998 1001 86380 86390 1
530026 99530026 1001 86380 86390 1
530108 99530108 1001 86380 86390 1
530138 99530138 1001 86380 86390 1
530579 99530579 1001 86380 86390 1
530632 99530632 1001 86380 86390 1
530671 99530671 1001 86380 86390 1
530556 99530556 1001 86380 86390 1
531256 99531256 1001 86380 86390 1
531309 99531309 1001 86380 86390 1
531258 99531258 1001 86380 86390 1
531338 99531338 1001 86380 86390 1
531275 99531275 1001 86380 86390 1
531059 99531059 1001 86380 86390 1
531111 99531111 1001 86380 86390 1
531023 99531023 1001 86380 86390 1
531052 99531052 1001 86380 86390 1
530877 99530877 1001 86380 86390 1
530800 99530800 1001 86380 86390 1
530895 99530895 1001 86380 86390 1
530808 99530808 1001 86380 86390 1
531576 99531576 1001 86380 86390 1
531552 99531552 1001 86380 86390 1
531411 99531411 1001 86380 86390 1
531413 99531413 1001 86380 86390 1
531518 99531518 1001 86380 86390 1
532120 99532120 1001 86380 86390 1
532006 99532006 1001 86380 86390 1
532032 99532032 1001 86380 86390 1
531915 99531915 1001 86380 86390 1
531715 99531715 1001 86380 86390 1
531632 99531632 1001 86380 86390 1
531775 99531775 1001 86380 86390 1
531737 99531737 1001 86380 86390 1
532209 99532209 1001 86380 86390 1
532263 99532263 1001 86380 86390 1
532380 99532380 1001 86380 86390 1
532865 99532865 1001 86380 86390 1
532891 99532891 1001 86380 86390 1
532946 99532946 1001 86380 86390 1
532934 99532934 1001 86380 86390 1
532858 99532858 1001 86380 86390 1
532923 99532923 1001 86380 86390 1
532775 99532775 1001 86380 86390 1
532827 99532827 1001 86380 86390 1
532630 99532630 1001 86380 86390 1
533094 99533094 1001 86380 86390 1
533096 99533096 1001 86380 86390 1
533087 99533087 1001 86380 86390 1
533115 99533115 1001 86380 86390 1
533105 99533105 1001 86380 86390 1
533690 99533690 1001 86380 86390 1
533775 99533775 1001 86380 86390 1
533839 99533839 1001 86380 86390 1
533848 99533848 1001 86380 86390 1
533574 99533574 1001 86380 86390 1
533474 99533474 1001 86380 86390 1
533452 99533452 1001 86380 86390 1
533584 99533584 1001 86380 86390 1
533302 99533302 1001 86380 86390 1
533269 99533269 1001 86380 86390 1
533273 99533273 1001 86380 86390 1
533443 99533443 1001 86380 86390 1
533962 99533962 1001 86380 86390 1
533873 99533873 1001 86380 86390 1
534046 99534046 1001 86380 86390 1
534047 99534047 1001 86380 86390 1
534645 99534645 1001 86380 86390 1
534319 99534319 1001 86380 86390 1
534450 99534450 1001 86380 86390 1
534130 99534130 1001 86380 86390 1
534156 99534156 1001 86380 86390 1
534109 99534109 1001 86380 86390 1
534842 99534842 1001 86380 86390 1
534769 99534769 1001 86380 86390 1
535402 99535402 1001 86380 86390 1
535351 99535351 1001 86380 86390 1
535392 99535392 1001 86380 86390 1
535211 99535211 1001 86380 86390 1
535250 99535250 1001 86380 86390 1
535238 99535238 1001 86380 86390 1
535135 99535135 1001 86380 86390 1
534928 99534928 1001 86380 86390 1
534947 99534947 1001 86380 86390 1
535028 99535028 1001 86380 86390 1
534979 99534979 1001 86380 86390 1
535521 99535521 1001 86380 86390 1
535604 99535604 1001 86380 86390 1
536197 99536197 1001 86380 86390 1
536172 99536172 1001 86380 86390 1
536294 99536294 1001 86380 86390 1
536283 99536283 1001 86380 86390 1
536142 99536142 1001 86380 86390 1
535988 99535988 1001 86380 86390 1
536066 99536066 1001 86380 86390 1
535966 99535966 1001 86380 86390 1
536057 99536057 1001 86380 86390 1
536032 99536032 1001 86380 86390 1
536113 99536113 1001 86380 86390 1
536050 99536050 1001 86380 86390 1
535987 99535987 1001 86380 86390 1
535847 99535847 1001 86380 86390 1
535822 99535822 1001 86380 86390 1
535799 99535799 1001 86380 86390 1
535904 99535904 1001 86380 86390 1
536502 99536502 1001 86380 86390 1
536529 99536529 1001 86380 86390 1
536379 99536379 1001 86380 86390 1
536471 99536471 1001 86380 86390 1
536433 99536433 1001 86380 86390 1
537021 99537021 1001 86380 86390 1
537009 99537009 1001 86380 86390 1
536962 99536962 1001 86380 86390 1
537026 99537026 1001 86380 86390 1
537144 99537144 1001 86380 86390 1
536934 99536934 1001 86380 86390 1
536810 99536810 1001 86380 86390 1
536877 99536877 1001 86380 86390 1
536929 99536929 1001 86380 86390 1
536891 99536891 1001 86380 86390 1
536943 99536943 1001 86380 86390 1
536547 99536547 1001 86380 86390 1
536600 99536600 1001 86380 86390 1
536576 99536576 1001 86380 86390 1
537259 99537259 1001 86380 86390 1
537236 99537236 1001 86380 86390 1
537851 99537851 1001 86380 86390 1
537839 99537839 1001 86380 86390 1
537936 99537936 1001 86380 86390 1
537669 99537669 1001 86380 86390 1
537596 99537596 1001 86380 86390 1
537754 99537754 1001 86380 86390 1
537461 99537461 1001 86380 86390 1
537426 99537426 1001 86380 86390 1
537390 99537390 1001 86380 86390 1
537521 99537521 1001 86380 86390 1
537994 99537994 1001 86380 86390 1
538101 99538101 1001 86380 86390 1
538814 99538814 1001 86380 86390 1
538419 99538419 1001 86380 86390 1
538436 99538436 1001 86380 86390 1
538488 99538488 1001 86380 86390 1
538556 99538556 1001 86380 86390 1
538379 99538379 1001 86380 86390 1
538279 99538279 1001 86380 86390 1
538242 99538242 1001 86380 86390 1
538878 99538878 1001 86380 86390 1
538818 99538818 1001 86380 86390 1
539002 99539002 1001 86380 86390 1
539487 99539487 1001 86380 86390 1
539554 99539554 1001 86380 86390 1
539621 99539621 1001 86380 86390 1
539482 99539482 1001 86380 86390 1
539409 99539409 1001 86380 86390 1
539268 99539268 1001 86380 86390 1
539295 99539295 1001 86380 86390 1
539230 99539230 1001 86380 86390 1
539274 99539274 1001 86380 86390 1
539300 99539300 1001 86380 86390 1
539407 99539407 1001 86380 86390 1
539252 99539252 1001 86380 86390 1
539253 99539253 1001 86380 86390 1
539068 99539068 1001 86380 86390 1
539782 99539782 1001 86380 86390 1
539707 99539707 1001 86380 86390 1
539721 99539721 1001 86380 86390 1
540358 99540358 1001 86380 86390 1
540183 99540183 1001 86380 86390 1
540122 99540122 1001 86380 86390 1
540232 99540232 1001 86380 86390 1
540063 99540063 1001 86380 86390 1
540103 99540103 1001 86380 86390 1
539962 99539962 1001 86380 86390 1
539997 99539997 1001 86380 86390 1
540595 99540595 1001 86380 86390 1
540539 99540539 1001 86380 86390 1
540604 99540604 1001 86380 86390 1
541143 99541143 1001 86380 86390 1
541132 99541132 1001 86380 86390 1
541161 99541161 1001 86380 86390 1
540949 99540949 1001 86380 86390 1
540763 99540763 1001 86380 86390 1
540715 99540715 1001 86380 86390 1
541369 99541369 1001 86380 86390 1
541304 99541304 1001 86380 86390 1
542037 99542037 1001 86380 86390 1
541913 99541913 1001 86380 86390 1
541790 99541790 1001 86380 86390 1
541740 99541740 1001 86380 86390 1
541513 99541513 1001 86380 86390 1
541501 99541501 1001 86380 86390 1
541698 99541698 1001 86380 86390 1
541569 99541569 1001 86380 86390 1
541531 99541531 1001 86380 86390 1
541691 99541691 1001 86380 86390 1
542316 99542316 1001 86380 86390 1
542136 99542136 1001 86380 86390 1
542154 99542154 1001 86380 86390 1
542842 99542842 1001 86380 86390 1
542904 99542904 1001 86380 86390 1
542941 99542941 1001 86380 86390 1
542705 99542705 1001 86380 86390 1
542629 99542629 1001 86380 86390 1
542658 99542658 1001 86380 86390 1
542633 99542633 1001 86380 86390 1
542522 99542522 1001 86380 86390 1
542461 99542461 1001 86380 86390 1
542349 99542349 1001 86380 86390 1
543149 99543149 1001 86380 86390 1
543099 99543099 1001 86380 86390 1
542996 99542996 1001 86380 86390 1
543063 99543063 1001 86380 86390 1
543080 99543080 1001 86380 86390 1
543018 99543018 1001 86380 86390 1
543770 99543770 1001 86380 86390 1
543699 99543699 1001 86380 86390 1
543623 99543623 1001 86380 86390 1
543573 99543573 1001 86380 86390 1
543599 99543599 1001 86380 86390 1
543702 99543702 1001 86380 86390 1
543600 99543600 1001 86380 86390 1
543398 99543398 1001 86380 86390 1
543400 99543400 1001 86380 86390 1
543375 99543375 1001 86380 86390 1
543536 99543536 1001 86380 86390 1
543226 99543226 1001 86380 86390 1
543837 99543837 1001 86380 86390 1
543929 99543929 1001 86380 86390 1
543832 99543832 1001 86380 86390 1
543923 99543923 1001 86380 86390 1
544533 99544533 1001 86380 86390 1
544597 99544597 1001 86380 86390 1
544448 99544448 1001 86380 86390 1
544450 99544450 1001 86380 86390 1
544516 99544516 1001 86380 86390 1
544253 99544253 1001 86380 86390 1
544319 99544319 1001 86380 86390 1
544285 99544285 1001 86380 86390 1
544377 99544377 1001 86380 86390 1
544248 99544248 1001 86380 86390 1
544261 99544261 1001 86380 86390 1
544054 99544054 1001 86380 86390 1
544627 99544627 1001 86380 86390 1
428953 701 1001 39000 39357 1
431725 630 1001 55080 56517 1
508645 623 1002 32929 45763 1
400015 99400015 1001 86380 86390 1
400135 99400135 1001 86380 86390 1
400330 99400330 1001 86380 86390 1
400362 99400362 1001 86380 86390 1
400459 99400459 1001 86380 86390 1
400679 99400679 1001 86380 86390 1
400638 99400638 1001 86380 86390 1
400663 99400663 1001 86380 86390 1
400766 99400766 1001 86380 86390 1
400723 99400723 1001 86380 86390 1
400922 99400922 1001 86380 86390 1
401074 99401074 1001 86380 86390 1
401136 99401136 1001 86380 86390 1
401188 99401188 1001 86380 86390 1
401302 99401302 1001 86380 86390 1
401626 99401626 1001 86380 86390 1
401601 99401601 1001 86380 86390 1
401946 99401946 1001 86380 86390 1
401960 99401960 1001 86380 86390 1
402196 99402196 1001 86380 86390 1
402317 99402317 1001 86380 86390 1
402345 99402345 1001 86380 86390 1
402411 99402411 1001 86380 86390 1
402504 99402504 1001 86380 86390 1
402815 99402815 1001 86380 86390 1
402891 99402891 1001 86380 86390 1
403335 99403335 1001 86380 86390 1
403497 99403497 1001 86380 86390 1
403613 99403613 1001 86380 86390 1
404044 99404044 1001 86380 86390 1
404239 99404239 1001 86380 86390 1
404266 99404266 1001 86380 86390 1
404456 99404456 1001 86380 86390 1
404606 99404606 1001 86380 86390 1
404665 99404665 1001 86380 86390 1
404689 99404689 1001 86380 86390 1
404725 99404725 1001 86380 86390 1
404909 99404909 1001 86380 86390 1
405088 99405088 1001 86380 86390 1
405042 99405042 1001 86380 86390 1
405013 99405013 1001 86380 86390 1
405391 99405391 1001 86380 86390 1
405506 99405506 1001 86380 86390 1
405627 99405627 1001 86380 86390 1
405840 99405840 1001 86380 86390 1
405901 99405901 1001 86380 86390 1
406145 99406145 1001 86380 86390 1
406126 99406126 1001 86380 86390 1
406231 99406231 1001 86380 86390 1
406348 99406348 1001 86380 86390 1
406359 99406359 1001 86380 86390 1
406389 99406389 1001 86380 86390 1
406488 99406488 1001 86380 86390 1
406431 99406431 1001 86380 86390 1
406492 99406492 1001 86380 86390 1
406439 99406439 1001 86380 86390 1
406748 99406748 1001 86380 86390 1
406783 99406783 1001 86380 86390 1
406850 99406850 1001 86380 86390 1
406884 99406884 1001 86380 86390 1
406976 99406976 1001 86380 86390 1
407000 99407000 1001 86380 86390 1
406956 99406956 1001 86380 86390 1
406981 99406981 1001 86380 86390 1
406962 99406962 1001 86380 86390 1
407306 99407306 1001 86380 86390 1
407593 99407593 1001 86380 86390 1
407757 99407757 1001 86380 86390 1
407848 99407848 1001 86380 86390 1
407976 99407976 1001 86380 86390 1
408000 99408000 1001 86380 86390 1
408094 99408094 1001 86380 86390 1
408196 99408196 1001 86380 86390 1
408245 99408245 1001 86380 86390 1
408367 99408367 1001 86380 86390 1
408434 99408434 1001 86380 86390 1
408730 99408730 1001 86380 86390 1
408688 99408688 1001 86380 86390 1
408712 99408712 1001 86380 86390 1
408780 99408780 1001 86380 86390 1
408913 99408913 1001 86380 86390 1
408939 99408939 1001 86380 86390 1
409588 99409588 1001 86380 86390 1
409843 99409843 1001 86380 86390 1
409829 99409829 1001 86380 86390 1
410115 99410115 1001 86380 86390 1
410150 99410150 1001 86380 86390 1
410141 99410141 1001 86380 86390 1
410331 99410331 1001 86380 86390 1
410944 99410944 1001 86380 86390 1
411171 99411171 1001 86380 86390 1
411235 99411235 1001 86380 86390 1
411383 99411383 1001 86380 86390 1
411504 99411504 1001 86380 86390 1
411482 99411482 1001 86380 86390 1
411865 99411865 1001 86380 86390 1
411971 99411971 1001 86380 86390 1
412222 99412222 1001 86380 86390 1
412232 99412232 1001 86380 86390 1
412293 99412293 1001 86380 86390 1
412428 99412428 1001 86380 86390 1
412458 99412458 1001 86380 86390 1
412353 99412353 1001 86380 86390 1
413591 99413591 1001 86380 86390 1
413657 99413657 1001 86380 86390 1
413289 99413289 1001 86380 86390 1
413215 99413215 1001 86380 86390 1
412979 99412979 1001 86380 86390 1
413246 99413246 1001 86380 86390 1
413274 99413274 1001 86380 86390 1
413072 99413072 1001 86380 86390 1
413081 99413081 1001 86380 86390 1
412973 99412973 1001 86380 86390 1
412796 99412796 1001 86380 86390 1
412856 99412856 1001 86380 86390 1
413873 99413873 1001 86380 86390 1
415069 99415069 1001 86380 86390 1
414675 99414675 1001 86380 86390 1
414582 99414582 1001 86380 86390 1
414817 99414817 1001 86380 86390 1
414334 99414334 1001 86380 86390 1
414412 99414412 1001 86380 86390 1
415331 99415331 1001 86380 86390 1
416939 99416939 1001 86380 86390 1
416613 99416613 1001 86380 86390 1
416845 99416845 1001 86380 86390 1
416517 99416517 1001 86380 86390 1
416214 99416214 1001 86380 86390 1
416218 99416218 1001 86380 86390 1
416501 99416501 1001 86380 86390 1
416294 99416294 1001 86380 86390 1
416423 99416423 1001 86380 86390 1
416226 99416226 1001 86380 86390 1
416122 99416122 1001 86380 86390 1
416013 99416013 1001 86380 86390 1
415818 99415818 1001 86380 86390 1
415921 99415921 1001 86380 86390 1
415899 99415899 1001 86380 86390 1
415742 99415742 1001 86380 86390 1
417045 99417045 1001 86380 86390 1
417202 99417202 1001 86380 86390 1
417341 99417341 1001 86380 86390 1
417244 99417244 1001 86380 86390 1
417485 99417485 1001 86380 86390 1
417494 99417494 1001 86380 86390 1
418460 99418460 1001 86380 86390 1
418751 99418751 1001 86380 86390 1
418468 99418468 1001 86380 86390 1
418449 99418449 1001 86380 86390 1
418102 99418102 1001 86380 86390 1
418303 99418303 1001 86380 86390 1
418162 99418162 1001 86380 86390 1
418206 99418206 1001 86380 86390 1
418209 99418209 1001 86380 86390 1
418064 99418064 1001 86380 86390 1
418402 99418402 1001 86380 86390 1
418265 99418265 1001 86380 86390 1
417795 99417795 1001 86380 86390 1
418847 99418847 1001 86380 86390 1
419113 99419113 1001 86380 86390 1
419150 99419150 1001 86380 86390 1
420276 99420276 1001 86380 86390 1
419703 99419703 1001 86380 86390 1
420011 99420011 1001 86380 86390 1
419952 99419952 1001 86380 86390 1
419368 99419368 1001 86380 86390 1
420777 99420777 1001 86380 86390 1
420703 99420703 1001 86380 86390 1
421961 99421961 1001 86380 86390 1
421369 99421369 1001 86380 86390 1
421683 99421683 1001 86380 86390 1
420844 99420844 1001 86380 86390 1
420937 99420937 1001 86380 86390 1
420956 99420956 1001 86380 86390 1
422247 99422247 1001 86380 86390 1
422333 99422333 1001 86380 86390 1
422440 99422440 1001 86380 86390 1
422226 99422226 1001 86380 86390 1
422214 99422214 1001 86380 86390 1
422381 99422381 1001 86380 86390 1
423456 99423456 1001 86380 86390 1
423154 99423154 1001 86380 86390 1
423081 99423081 1001 86380 86390 1
423263 99423263 1001 86380 86390 1
422826 99422826 1001 86380 86390 1
422840 99422840 1001 86380 86390 1
423775 99423775 1001 86380 86390 1
425149 99425149 1001 86380 86390 1
425282 99425282 1001 86380 86390 1
425259 99425259 1001 86380 86390 1
425189 99425189 1001 86380 86390 1
424880 99424880 1001 86380 86390 1
424804 99424804 1001 86380 86390 1
424753 99424753 1001 86380 86390 1
424297 99424297 1001 86380 86390 1
424255 99424255 1001 86380 86390 1
424528 99424528 1001 86380 86390 1
424558 99424558 1001 86380 86390 1
425561 99425561 1001 86380 86390 1
425665 99425665 1001 86380 86390 1
425482 99425482 1001 86380 86390 1
425418 99425418 1001 86380 86390 1
425679 99425679 1001 86380 86390 1
426792 99426792 1001 86380 86390 1
426957 99426957 1001 86380 86390 1
427086 99427086 1001 86380 86390 1
426420 99426420 1001 86380 86390 1
426353 99426353 1001 86380 86390 1
426675 99426675 1001 86380 86390 1
426541 99426541 1001 86380 86390 1
425889 99425889 1001 86380 86390 1
426162 99426162 1001 86380 86390 1
426073 99426073 1001 86380 86390 1
425950 99425950 1001 86380 86390 1
428423 99428423 1001 86380 86390 1
428098 99428098 1001 86380 86390 1
428146 99428146 1001 86380 86390 1
428134 99428134 1001 86380 86390 1
427684 99427684 1001 86380 86390 1
427782 99427782 1001 86380 86390 1
427760 99427760 1001 86380 86390 1
427571 99427571 1001 86380 86390 1
429169 99429169 1001 86380 86390 1
430245 99430245 1001 86380 86390 1
429622 99429622 1001 86380 86390 1
429700 99429700 1001 86380 86390 1
429893 99429893 1001 86380 86390 1
429946 99429946 1001 86380 86390 1
429344 99429344 1001 86380 86390 1
429369 99429369 1001 86380 86390 1
429184 99429184 1001 86380 86390 1
429422 99429422 1001 86380 86390 1
430634 99430634 1001 86380 86390 1
430551 99430551 1001 86380 86390 1
430552 99430552 1001 86380 86390 1
430714 99430714 1001 86380 86390 1
431657 99431657 1001 86380 86390 1
432019 99432019 1001 86380 86390 1
431582 99431582 1001 86380 86390 1
431537 99431537 1001 86380 86390 1
431303 99431303 1001 86380 86390 1
431122 99431122 1001 86380 86390 1
430876 99430876 1001 86380 86390 1
431257 99431257 1001 86380 86390 1
433462 99433462 1001 86380 86390 1
433549 99433549 1001 86380 86390 1
433323 99433323 1001 86380 86390 1
433201 99433201 1001 86380 86390 1
433064 99433064 1001 86380 86390 1
432622 99432622 1001 86380 86390 1
435314 99435314 1001 86380 86390 1
435145 99435145 1001 86380 86390 1
435048 99435048 1001 86380 86390 1
434784 99434784 1001 86380 86390 1
434692 99434692 1001 86380 86390 1
434283 99434283 1001 86380 86390 1
435868 99435868 1001 86380 86390 1
435687 99435687 1001 86380 86390 1
435586 99435586 1001 86380 86390 1
435509 99435509 1001 86380 86390 1
437077 99437077 1001 86380 86390 1
437012 99437012 1001 86380 86390 1
436706 99436706 1001 86380 86390 1
436734 99436734 1001 86380 86390 1
436672 99436672 1001 86380 86390 1
436279 99436279 1001 86380 86390 1
300080 99300080 1001 86380 86390 1
437327 99437327 1001 86380 86390 1
300000 99300000 1001 86380 86390 1
437309 99437309 1001 86380 86390 1
300014 99300014 1001 86380 86390 1
300537 99300537 1001 86380 86390 1
300703 99300703 1001 86380 86390 1
300367 99300367 1001 86380 86390 1
300512 99300512 1001 86380 86390 1
300415 99300415 1001 86380 86390 1
300133 99300133 1001 86380 86390 1
300147 99300147 1001 86380 86390 1
300122 99300122 1001 86380 86390 1
300110 99300110 1001 86380 86390 1
300117 99300117 1001 86380 86390 1
300830 99300830 1001 86380 86390 1
300872 99300872 1001 86380 86390 1
300847 99300847 1001 86380 86390 1
300849 99300849 1001 86380 86390 1
300801 99300801 1001 86380 86390 1
301377 99301377 1001 86380 86390 1
301483 99301483 1001 86380 86390 1
301448 99301448 1001 86380 86390 1
301450 99301450 1001 86380 86390 1
301232 99301232 1001 86380 86390 1
301204 99301204 1001 86380 86390 1
301129 99301129 1001 86380 86390 1
301644 99301644 1001 86380 86390 1
301672 99301672 1001 86380 86390 1
301597 99301597 1001 86380 86390 1
301732 99301732 1001 86380 86390 1
302294 99302294 1001 86380 86390 1
302354 99302354 1001 86380 86390 1
302356 99302356 1001 86380 86390 1
302370 99302370 1001 86380 86390 1
302262 99302262 1001 86380 86390 1
302084 99302084 1001 86380 86390 1
302097 99302097 1001 86380 86390 1
302005 99302005 1001 86380 86390 1
301915 99301915 1001 86380 86390 1
301815 99301815 1001 86380 86390 1
301933 99301933 1001 86380 86390 1
301857 99301857 1001 86380 86390 1
301768 99301768 1001 86380 86390 1
302494 99302494 1001 86380 86390 1
302508 99302508 1001 86380 86390 1
302521 99302521 1001 86380 86390 1
301968 99301968 1001 86380 86390 1
302550 99302550 1001 86380 86390 1
302578 99302578 1001 86380 86390 1
302540 99302540 1001 86380 86390 1
303052 99303052 1001 86380 86390 1
303004 99303004 1001 86380 86390 1
303124 99303124 1001 86380 86390 1
302901 99302901 1001 86380 86390 1
302637 99302637 1001 86380 86390 1
302676 99302676 1001 86380 86390 1
302599 99302599 1001 86380 86390 1
302692 99302692 1001 86380 86390 1
302667 99302667 1001 86380 86390 1
302694 99302694 1001 86380 86390 1
302594 99302594 1001 86380 86390 1
302726 99302726 1001 86380 86390 1
303231 99303231 1001 86380 86390 1
303286 99303286 1001 86380 86390 1
303248 99303248 1001 86380 86390 1
303287 99303287 1001 86380 86390 1
303213 99303213 1001 86380 86390 1
303996 99303996 1001 86380 86390 1
303971 99303971 1001 86380 86390 1
303886 99303886 1001 86380 86390 1
303941 99303941 1001 86380 86390 1
303763 99303763 1001 86380 86390 1
303589 99303589 1001 86380 86390 1
304036 99304036 1001 86380 86390 1
304221 99304221 1001 86380 86390 1
304223 99304223 1001 86380 86390 1
304824 99304824 1001 86380 86390 1
304681 99304681 1001 86380 86390 1
304669 99304669 1001 86380 86390 1
304722 99304722 1001 86380 86390 1
304686 99304686 1001 86380 86390 1
304614 99304614 1001 86380 86390 1
304631 99304631 1001 86380 86390 1
304453 99304453 1001 86380 86390 1
304584 99304584 1001 86380 86390 1
304587 99304587 1001 86380 86390 1
304411 99304411 1001 86380 86390 1
304401 99304401 1001 86380 86390 1
304311 99304311 1001 86380 86390 1
304250 99304250 1001 86380 86390 1
304910 99304910 1001 86380 86390 1
304976 99304976 1001 86380 86390 1
304903 99304903 1001 86380 86390 1
304984 99304984 1001 86380 86390 1
305634 99305634 1001 86380 86390 1
305625 99305625 1001 86380 86390 1
305639 99305639 1001 86380 86390 1
305523 99305523 1001 86380 86390 1
305563 99305563 1001 86380 86390 1
305565 99305565 1001 86380 86390 1
305501 99305501 1001 86380 86390 1
305325 99305325 1001 86380 86390 1
305430 99305430 1001 86380 86390 1
305345 99305345 1001 86380 86390 1
305293 99305293 1001 86380 86390 1
305361 99305361 1001 86380 86390 1
305082 99305082 1001 86380 86390 1
305149 99305149 1001 86380 86390 1
500102 99500102 1001 86380 86390 1
500147 99500147 1001 86380 86390 1
500087 99500087 1001 86380 86390 1
500736 99500736 1001 86380 86390 1
500711 99500711 1001 86380 86390 1
500661 99500661 1001 86380 86390 1
500556 99500556 1001 86380 86390 1
500435 99500435 1001 86380 86390 1
500363 99500363 1001 86380 86390 1
500290 99500290 1001 86380 86390 1
500278 99500278 1001 86380 86390 1
500394 99500394 1001 86380 86390 1
500345 99500345 1001 86380 86390 1
500985 99500985 1001 86380 86390 1
500847 99500847 1001 86380 86390 1
501471 99501471 1001 86380 86390 1
501270 99501270 1001 86380 86390 1
501214 99501214 1001 86380 86390 1
501129 99501129 1001 86380 86390 1
501144 99501144 1001 86380 86390 1
501737 99501737 1001 86380 86390 1
502342 99502342 1001 86380 86390 1
502330 99502330 1001 86380 86390 1
502222 99502222 1001 86380 86390 1
502133 99502133 1001 86380 86390 1
502202 99502202 1001 86380 86390 1
502114 99502114 1001 86380 86390 1
502063 99502063 1001 86380 86390 1
501940 99501940 1001 86380 86390 1
501902 99501902 1001 86380 86390 1
501993 99501993 1001 86380 86390 1
501929 99501929 1001 86380 86390 1
502488 99502488 1001 86380 86390 1
502489 99502489 1001 86380 86390 1
502658 99502658 1001 86380 86390 1
502517 99502517 1001 86380 86390 1
502582 99502582 1001 86380 86390 1
503151 99503151 1001 86380 86390 1
503160 99503160 1001 86380 86390 1
503162 99503162 1001 86380 86390 1
502962 99502962 1001 86380 86390 1
503079 99503079 1001 86380 86390 1
502878 99502878 1001 86380 86390 1
502853 99502853 1001 86380 86390 1
502854 99502854 1001 86380 86390 1
502743 99502743 1001 86380 86390 1
503352 99503352 1001 86380 86390 1
504092 99504092 1001 86380 86390 1
503987 99503987 1001 86380 86390 1
503912 99503912 1001 86380 86390 1
503720 99503720 1001 86380 86390 1
503738 99503738 1001 86380 86390 1
503880 99503880 1001 86380 86390 1
503752 99503752 1001 86380 86390 1
503570 99503570 1001 86380 86390 1
504299 99504299 1001 86380 86390 1
504157 99504157 1001 86380 86390 1
504125 99504125 1001 86380 86390 1
504894 99504894 1001 86380 86390 1
504809 99504809 1001 86380 86390 1
504929 99504929 1001 86380 86390 1
504840 99504840 1001 86380 86390 1
504940 99504940 1001 86380 86390 1
504440 99504440 1001 86380 86390 1
504443 99504443 1001 86380 86390 1
504381 99504381 1001 86380 86390 1
504357 99504357 1001 86380 86390 1
505048 99505048 1001 86380 86390 1
505064 99505064 1001 86380 86390 1
505105 99505105 1001 86380 86390 1
505668 99505668 1001 86380 86390 1
505451 99505451 1001 86380 86390 1
505456 99505456 1001 86380 86390 1
505418 99505418 1001 86380 86390 1
505345 99505345 1001 86380 86390 1
505221 99505221 1001 86380 86390 1
505196 99505196 1001 86380 86390 1
505846 99505846 1001 86380 86390 1
505782 99505782 1001 86380 86390 1
505838 99505838 1001 86380 86390 1
505816 99505816 1001 86380 86390 1
506561 99506561 1001 86380 86390 1
506418 99506418 1001 86380 86390 1
506410 99506410 1001 86380 86390 1
506314 99506314 1001 86380 86390 1
506336 99506336 1001 86380 86390 1
506034 99506034 1001 86380 86390 1
506138 99506138 1001 86380 86390 1
506100 99506100 1001 86380 86390 1
506748 99506748 1001 86380 86390 1
506635 99506635 1001 86380 86390 1
506741 99506741 1001 86380 86390 1
506707 99506707 1001 86380 86390 1
506733 99506733 1001 86380 86390 1
507294 99507294 1001 86380 86390 1
507346 99507346 1001 86380 86390 1
507282 99507282 1001 86380 86390 1
507252 99507252 1001 86380 86390 1
507228 99507228 1001 86380 86390 1
507087 99507087 1001 86380 86390 1
507207 99507207 1001 86380 86390 1
507131 99507131 1001 86380 86390 1
506978 99506978 1001 86380 86390 1
506992 99506992 1001 86380 86390 1
506851 99506851 1001 86380 86390 1
506891 99506891 1001 86380 86390 1
507521 99507521 1001 86380 86390 1
508122 99508122 1001 86380 86390 1
508219 99508219 1001 86380 86390 1
508195 99508195 1001 86380 86390 1
508008 99508008 1001 86380 86390 1
507921 99507921 1001 86380 86390 1
507679 99507679 1001 86380 86390 1
507681 99507681 1001 86380 86390 1
507800 99507800 1001 86380 86390 1
507829 99507829 1001 86380 86390 1
508401 99508401 1001 86380 86390 1
508367 99508367 1001 86380 86390 1
509011 99509011 1001 86380 86390 1
508895 99508895 1001 86380 86390 1
508921 99508921 1001 86380 86390 1
508986 99508986 1001 86380 86390 1
508910 99508910 1001 86380 86390 1
508873 99508873 1001 86380 86390 1
508898 99508898 1001 86380 86390 1
509048 99509048 1001 86380 86390 1
508917 99508917 1001 86380 86390 1
508969 99508969 1001 86380 86390 1
508792 99508792 1001 86380 86390 1
508755 99508755 1001 86380 86390 1
508801 99508801 1001 86380 86390 1
508840 99508840 1001 86380 86390 1
508520 99508520 1001 86380 86390 1
508549 99508549 1001 86380 86390 1
509179 99509179 1001 86380 86390 1
509257 99509257 1001 86380 86390 1
509089 99509089 1001 86380 86390 1
509129 99509129 1001 86380 86390 1
509220 99509220 1001 86380 86390 1
509104 99509104 1001 86380 86390 1
509224 99509224 1001 86380 86390 1
509800 99509800 1001 86380 86390 1
509870 99509870 1001 86380 86390 1
509750 99509750 1001 86380 86390 1
509802 99509802 1001 86380 86390 1
509753 99509753 1001 86380 86390 1
509729 99509729 1001 86380 86390 1
509859 99509859 1001 86380 86390 1
509783 99509783 1001 86380 86390 1
509618 99509618 1001 86380 86390 1
509676 99509676 1001 86380 86390 1
509512 99509512 1001 86380 86390 1
509359 99509359 1001 86380 86390 1
509290 99509290 1001 86380 86390 1
509995 99509995 1001 86380 86390 1
510026 99510026 1001 86380 86390 1
510534 99510534 1001 86380 86390 1
510603 99510603 1001 86380 86390 1
510659 99510659 1001 86380 86390 1
510686 99510686 1001 86380 86390 1
510407 99510407 1001 86380 86390 1
510436 99510436 1001 86380 86390 1
510250 99510250 1001 86380 86390 1
510229 99510229 1001 86380 86390 1
510268 99510268 1001 86380 86390 1
510848 99510848 1001 86380 86390 1
510773 99510773 1001 86380 86390 1
510735 99510735 1001 86380 86390 1
511400 99511400 1001 86380 86390 1
511404 99511404 1001 86380 86390 1
511535 99511535 1001 86380 86390 1
511382 99511382 1001 86380 86390 1
511475 99511475 1001 86380 86390 1
511321 99511321 1001 86380 86390 1
511235 99511235 1001 86380 86390 1
511248 99511248 1001 86380 86390 1
511274 99511274 1001 86380 86390 1
510960 99510960 1001 86380 86390 1
511092 99511092 1001 86380 86390 1
511059 99511059 1001 86380 86390 1
511047 99511047 1001 86380 86390 1
511604 99511604 1001 86380 86390 1
511676 99511676 1001 86380 86390 1
511560 99511560 1001 86380 86390 1
511730 99511730 1001 86380 86390 1
511756 99511756 1001 86380 86390 1
512378 99512378 1001 86380 86390 1
512347 99512347 1001 86380 86390 1
512320 99512320 1001 86380 86390 1
512337 99512337 1001 86380 86390 1
512286 99512286 1001 86380 86390 1
512339 99512339 1001 86380 86390 1
512035 99512035 1001 86380 86390 1
512119 99512119 1001 86380 86390 1
512133 99512133 1001 86380 86390 1
511922 99511922 1001 86380 86390 1
511964 99511964 1001 86380 86390 1
512527 99512527 1001 86380 86390 1
513129 99513129 1001 86380 86390 1
513039 99513039 1001 86380 86390 1
513028 99513028 1001 86380 86390 1
513042 99513042 1001 86380 86390 1
513161 99513161 1001 86380 86390 1
512809 99512809 1001 86380 86390 1
512823 99512823 1001 86380 86390 1
512983 99512983 1001 86380 86390 1
512856 99512856 1001 86380 86390 1
512778 99512778 1001 86380 86390 1
512676 99512676 1001 86380 86390 1
512666 99512666 1001 86380 86390 1
512679 99512679 1001 86380 86390 1
512595 99512595 1001 86380 86390 1
513279 99513279 1001 86380 86390 1
513308 99513308 1001 86380 86390 1
513220 99513220 1001 86380 86390 1
513262 99513262 1001 86380 86390 1
513970 99513970 1001 86380 86390 1
513658 99513658 1001 86380 86390 1
513715 99513715 1001 86380 86390 1
513807 99513807 1001 86380 86390 1
513625 99513625 1001 86380 86390 1
513566 99513566 1001 86380 86390 1
513594 99513594 1001 86380 86390 1
513571 99513571 1001 86380 86390 1
513429 99513429 1001 86380 86390 1
514150 99514150 1001 86380 86390 1
514063 99514063 1001 86380 86390 1
514221 99514221 1001 86380 86390 1
514782 99514782 1001 86380 86390 1
514692 99514692 1001 86380 86390 1
514681 99514681 1001 86380 86390 1
514849 99514849 1001 86380 86390 1
514852 99514852 1001 86380 86390 1
514569 99514569 1001 86380 86390 1
514520 99514520 1001 86380 86390 1
514534 99514534 1001 86380 86390 1
514267 99514267 1001 86380 86390 1
514974 99514974 1001 86380 86390 1
514859 99514859 1001 86380 86390 1
515634 99515634 1001 86380 86390 1
515337 99515337 1001 86380 86390 1
515344 99515344 1001 86380 86390 1
515065 99515065 1001 86380 86390 1
515174 99515174 1001 86380 86390 1
515177 99515177 1001 86380 86390 1
515696 99515696 1001 86380 86390 1
515802 99515802 1001 86380 86390 1
515754 99515754 1001 86380 86390 1
516361 99516361 1001 86380 86390 1
516175 99516175 1001 86380 86390 1
515954 99515954 1001 86380 86390 1
515957 99515957 1001 86380 86390 1
516048 99516048 1001 86380 86390 1
516036 99516036 1001 86380 86390 1
516598 99516598 1001 86380 86390 1
516587 99516587 1001 86380 86390 1
516538 99516538 1001 86380 86390 1
516694 99516694 1001 86380 86390 1
516565 99516565 1001 86380 86390 1
516606 99516606 1001 86380 86390 1
517304 99517304 1001 86380 86390 1
517014 99517014 1001 86380 86390 1
517084 99517084 1001 86380 86390 1
516922 99516922 1001 86380 86390 1
516745 99516745 1001 86380 86390 1
516812 99516812 1001 86380 86390 1
516869 99516869 1001 86380 86390 1
517386 99517386 1001 86380 86390 1
517503 99517503 1001 86380 86390 1
518132 99518132 1001 86380 86390 1
518089 99518089 1001 86380 86390 1
518077 99518077 1001 86380 86390 1
518093 99518093 1001 86380 86390 1
517992 99517992 1001 86380 86390 1
517764 99517764 1001 86380 86390 1
517822 99517822 1001 86380 86390 1
517848 99517848 1001 86380 86390 1
517784 99517784 1001 86380 86390 1
517888 99517888 1001 86380 86390 1
517709 99517709 1001 86380 86390 1
517568 99517568 1001 86380 86390 1
517543 99517543 1001 86380 86390 1
517662 99517662 1001 86380 86390 1
517716 99517716 1001 86380 86390 1
517601 99517601 1001 86380 86390 1
517602 99517602 1001 86380 86390 1
518236 99518236 1001 86380 86390 1
518198 99518198 1001 86380 86390 1
518283 99518283 1001 86380 86390 1
518876 99518876 1001 86380 86390 1
518799 99518799 1001 86380 86390 1
518895 99518895 1001 86380 86390 1
518697 99518697 1001 86380 86390 1
518661 99518661 1001 86380 86390 1
518433 99518433 1001 86380 86390 1
518492 99518492 1001 86380 86390 1
519140 99519140 1001 86380 86390 1
519039 99519039 1001 86380 86390 1
519183 99519183 1001 86380 86390 1
519189 99519189 1001 86380 86390 1
519792 99519792 1001 86380 86390 1
519801 99519801 1001 86380 86390 1
519617 99519617 1001 86380 86390 1
519427 99519427 1001 86380 86390 1
519560 99519560 1001 86380 86390 1
519463 99519463 1001 86380 86390 1
519271 99519271 1001 86380 86390 1
519237 99519237 1001 86380 86390 1
519992 99519992 1001 86380 86390 1
520012 99520012 1001 86380 86390 1
519831 99519831 1001 86380 86390 1
520493 99520493 1001 86380 86390 1
520633 99520633 1001 86380 86390 1
520232 99520232 1001 86380 86390 1
520037 99520037 1001 86380 86390 1
520069 99520069 1001 86380 86390 1
520083 99520083 1001 86380 86390 1
520212 99520212 1001 86380 86390 1
520773 99520773 1001 86380 86390 1
520812 99520812 1001 86380 86390 1
521329 99521329 1001 86380 86390 1
521396 99521396 1001 86380 86390 1
521295 99521295 1001 86380 86390 1
521427 99521427 1001 86380 86390 1
521198 99521198 1001 86380 86390 1
521122 99521122 1001 86380 86390 1
521072 99521072 1001 86380 86390 1
520885 99520885 1001 86380 86390 1
522243 99522243 1001 86380 86390 1
522247 99522247 1001 86380 86390 1
522170 99522170 1001 86380 86390 1
521884 99521884 1001 86380 86390 1
522030 99522030 1001 86380 86390 1
521887 99521887 1001 86380 86390 1
521941 99521941 1001 86380 86390 1
521761 99521761 1001 86380 86390 1
522470 99522470 1001 86380 86390 1
522358 99522358 1001 86380 86390 1
522386 99522386 1001 86380 86390 1
522441 99522441 1001 86380 86390 1
522390 99522390 1001 86380 86390 1
523024 99523024 1001 86380 86390 1
522961 99522961 1001 86380 86390 1
523013 99523013 1001 86380 86390 1
523026 99523026 1001 86380 86390 1
522900 99522900 1001 86380 86390 1
522734 99522734 1001 86380 86390 1
522800 99522800 1001 86380 86390 1
522510 99522510 1001 86380 86390 1
522530 99522530 1001 86380 86390 1
522569 99522569 1001 86380 86390 1
522610 99522610 1001 86380 86390 1
522574 99522574 1001 86380 86390 1
523133 99523133 1001 86380 86390 1
523164 99523164 1001 86380 86390 1
523833 99523833 1001 86380 86390 1
523848 99523848 1001 86380 86390 1
523761 99523761 1001 86380 86390 1
523561 99523561 1001 86380 86390 1
523535 99523535 1001 86380 86390 1
523606 99523606 1001 86380 86390 1
523633 99523633 1001 86380 86390 1
523390 99523390 1001 86380 86390 1
523512 99523512 1001 86380 86390 1
523345 99523345 1001 86380 86390 1
524064 99524064 1001 86380 86390 1
524107 99524107 1001 86380 86390 1
524654 99524654 1001 86380 86390 1
524768 99524768 1001 86380 86390 1
524674 99524674 1001 86380 86390 1
524599 99524599 1001 86380 86390 1
524626 99524626 1001 86380 86390 1
524163 99524163 1001 86380 86390 1
524294 99524294 1001 86380 86390 1
524195 99524195 1001 86380 86390 1
524794 99524794 1001 86380 86390 1
524863 99524863 1001 86380 86390 1
525455 99525455 1001 86380 86390 1
525553 99525553 1001 86380 86390 1
525476 99525476 1001 86380 86390 1
525197 99525197 1001 86380 86390 1
525224 99525224 1001 86380 86390 1
525302 99525302 1001 86380 86390 1
525382 99525382 1001 86380 86390 1
525282 99525282 1001 86380 86390 1
525347 99525347 1001 86380 86390 1
525775 99525775 1001 86380 86390 1
525637 99525637 1001 86380 86390 1
525743 99525743 1001 86380 86390 1
525669 99525669 1001 86380 86390 1
526312 99526312 1001 86380 86390 1
526365 99526365 1001 86380 86390 1
526404 99526404 1001 86380 86390 1
526189 99526189 1001 86380 86390 1
526151 99526151 1001 86380 86390 1
525870 99525870 1001 86380 86390 1
525988 99525988 1001 86380 86390 1
525875 99525875 1001 86380 86390 1
526552 99526552 1001 86380 86390 1
526451 99526451 1001 86380 86390 1
527074 99527074 1001 86380 86390 1
527062 99527062 1001 86380 86390 1
526854 99526854 1001 86380 86390 1
526780 99526780 1001 86380 86390 1
527262 99527262 1001 86380 86390 1
527408 99527408 1001 86380 86390 1
527308 99527308 1001 86380 86390 1
527946 99527946 1001 86380 86390 1
528013 99528013 1001 86380 86390 1
527874 99527874 1001 86380 86390 1
527926 99527926 1001 86380 86390 1
528057 99528057 1001 86380 86390 1
527983 99527983 1001 86380 86390 1
527794 99527794 1001 86380 86390 1
527846 99527846 1001 86380 86390 1
527835 99527835 1001 86380 86390 1
527862 99527862 1001 86380 86390 1
527519 99527519 1001 86380 86390 1
527626 99527626 1001 86380 86390 1
527498 99527498 1001 86380 86390 1
528127 99528127 1001 86380 86390 1
528119 99528119 1001 86380 86390 1
528239 99528239 1001 86380 86390 1
528278 99528278 1001 86380 86390 1
528852 99528852 1001 86380 86390 1
528704 99528704 1001 86380 86390 1
528619 99528619 1001 86380 86390 1
528492 99528492 1001 86380 86390 1
528586 99528586 1001 86380 86390 1
528679 99528679 1001 86380 86390 1
528656 99528656 1001 86380 86390 1
528337 99528337 1001 86380 86390 1
529004 99529004 1001 86380 86390 1
528918 99528918 1001 86380 86390 1
529023 99529023 1001 86380 86390 1
529691 99529691 1001 86380 86390 1
529640 99529640 1001 86380 86390 1
529529 99529529 1001 86380 86390 1
529671 99529671 1001 86380 86390 1
529372 99529372 1001 86380 86390 1
529352 99529352 1001 86380 86390 1
529149 99529149 1001 86380 86390 1
529188 99529188 1001 86380 86390 1
529230 99529230 1001 86380 86390 1
529787 99529787 1001 86380 86390 1
529866 99529866 1001 86380 86390 1
530464 99530464 1001 86380 86390 1
530497 99530497 1001 86380 86390 1
530513 99530513 1001 86380 86390 1
530244 99530244 1001 86380 86390 1
530155 99530155 1001 86380 86390 1
530303 99530303 1001 86380 86390 1
530190 99530190 1001 86380 86390 1
530280 99530280 1001 86380 86390 1
530256 99530256 1001 86380 86390 1
530028 99530028 1001 86380 86390 1
530595 99530595 1001 86380 86390 1
530714 99530714 1001 86380 86390 1
530559 99530559 1001 86380 86390 1
531345 99531345 1001 86380 86390 1
531356 99531356 1001 86380 86390 1
531233 99531233 1001 86380 86390 1
531235 99531235 1001 86380 86390 1
531028 99531028 1001 86380 86390 1
530888 99530888 1001 86380 86390 1
530825 99530825 1001 86380 86390 1
530802 99530802 1001 86380 86390 1
530766 99530766 1001 86380 86390 1
530859 99530859 1001 86380 86390 1
531570 99531570 1001 86380 86390 1
532117 99532117 1001 86380 86390 1
532015 99532015 1001 86380 86390 1
532081 99532081 1001 86380 86390 1
532185 99532185 1001 86380 86390 1
532122 99532122 1001 86380 86390 1
532036 99532036 1001 86380 86390 1
531966 99531966 1001 86380 86390 1
531825 99531825 1001 86380 86390 1
531998 99531998 1001 86380 86390 1
531753 99531753 1001 86380 86390 1
531742 99531742 1001 86380 86390 1
531588 99531588 1001 86380 86390 1
531601 99531601 1001 86380 86390 1
532334 99532334 1001 86380 86390 1
532234 99532234 1001 86380 86390 1
532251 99532251 1001 86380 86390 1
532935 99532935 1001 86380 86390 1
532991 99532991 1001 86380 86390 1
532739 99532739 1001 86380 86390 1
532817 99532817 1001 86380 86390 1
532753 99532753 1001 86380 86390 1
532797 99532797 1001 86380 86390 1
532629 99532629 1001 86380 86390 1
532606 99532606 1001 86380 86390 1
532583 99532583 1001 86380 86390 1
532546 99532546 1001 86380 86390 1
532461 99532461 1001 86380 86390 1
532565 99532565 1001 86380 86390 1
533197 99533197 1001 86380 86390 1
533212 99533212 1001 86380 86390 1
533073 99533073 1001 86380 86390 1
533039 99533039 1001 86380 86390 1
533856 99533856 1001 86380 86390 1
533696 99533696 1001 86380 86390 1
533837 99533837 1001 86380 86390 1
533765 99533765 1001 86380 86390 1
533510 99533510 1001 86380 86390 1
533622 99533622 1001 86380 86390 1
533625 99533625 1001 86380 86390 1
533240 99533240 1001 86380 86390 1
533242 99533242 1001 86380 86390 1
533243 99533243 1001 86380 86390 1
533426 99533426 1001 86380 86390 1
533271 99533271 1001 86380 86390 1
533440 99533440 1001 86380 86390 1
533654 99533654 1001 86380 86390 1
533910 99533910 1001 86380 86390 1
534002 99534002 1001 86380 86390 1
533982 99533982 1001 86380 86390 1
534481 99534481 1001 86380 86390 1
534444 99534444 1001 86380 86390 1
534419 99534419 1001 86380 86390 1
534318 99534318 1001 86380 86390 1
534447 99534447 1001 86380 86390 1
534083 99534083 1001 86380 86390 1
534137 99534137 1001 86380 86390 1
534228 99534228 1001 86380 86390 1
534241 99534241 1001 86380 86390 1
534152 99534152 1001 86380 86390 1
534744 99534744 1001 86380 86390 1
535480 99535480 1001 86380 86390 1
535483 99535483 1001 86380 86390 1
535322 99535322 1001 86380 86390 1
535413 99535413 1001 86380 86390 1
535350 99535350 1001 86380 86390 1
535315 99535315 1001 86380 86390 1
535110 99535110 1001 86380 86390 1
535193 99535193 1001 86380 86390 1
535210 99535210 1001 86380 86390 1
535263 99535263 1001 86380 86390 1
534973 99534973 1001 86380 86390 1
535644 99535644 1001 86380 86390 1
535582 99535582 1001 86380 86390 1
536235 99536235 1001 86380 86390 1
536313 99536313 1001 86380 86390 1
536139 99536139 1001 86380 86390 1
536218 99536218 1001 86380 86390 1
536021 99536021 1001 86380 86390 1
535848 99535848 1001 86380 86390 1
535801 99535801 1001 86380 86390 1
535843 99535843 1001 86380 86390 1
535908 99535908 1001 86380 86390 1
536501 99536501 1001 86380 86390 1
536374 99536374 1001 86380 86390 1
536337 99536337 1001 86380 86390 1
536496 99536496 1001 86380 86390 1
536499 99536499 1001 86380 86390 1
537051 99537051 1001 86380 86390 1
537040 99537040 1001 86380 86390 1
537028 99537028 1001 86380 86390 1
536965 99536965 1001 86380 86390 1
537155 99537155 1001 86380 86390 1
536792 99536792 1001 86380 86390 1
536807 99536807 1001 86380 86390 1
536846 99536846 1001 86380 86390 1
536927 99536927 1001 86380 86390 1
536940 99536940 1001 86380 86390 1
536889 99536889 1001 86380 86390 1
536587 99536587 1001 86380 86390 1
536654 99536654 1001 86380 86390 1
536592 99536592 1001 86380 86390 1
537250 99537250 1001 86380 86390 1
537255 99537255 1001 86380 86390 1
537283 99537283 1001 86380 86390 1
537841 99537841 1001 86380 86390 1
537870 99537870 1001 86380 86390 1
537757 99537757 1001 86380 86390 1
537577 99537577 1001 86380 86390 1
537381 99537381 1001 86380 86390 1
537382 99537382 1001 86380 86390 1
537551 99537551 1001 86380 86390 1
537466 99537466 1001 86380 86390 1
538088 99538088 1001 86380 86390 1
538025 99538025 1001 86380 86390 1
538019 99538019 1001 86380 86390 1
538103 99538103 1001 86380 86390 1
538175 99538175 1001 86380 86390 1
538771 99538771 1001 86380 86390 1
538735 99538735 1001 86380 86390 1
538583 99538583 1001 86380 86390 1
538362 99538362 1001 86380 86390 1
538208 99538208 1001 86380 86390 1
538209 99538209 1001 86380 86390 1
538354 99538354 1001 86380 86390 1
538257 99538257 1001 86380 86390 1
538876 99538876 1001 86380 86390 1
538915 99538915 1001 86380 86390 1
538857 99538857 1001 86380 86390 1
538935 99538935 1001 86380 86390 1
538910 99538910 1001 86380 86390 1
539005 99539005 1001 86380 86390 1
539540 99539540 1001 86380 86390 1
539458 99539458 1001 86380 86390 1
539242 99539242 1001 86380 86390 1
539364 99539364 1001 86380 86390 1
539102 99539102 1001 86380 86390 1
539131 99539131 1001 86380 86390 1
539067 99539067 1001 86380 86390 1
539069 99539069 1001 86380 86390 1
539770 99539770 1001 86380 86390 1
539706 99539706 1001 86380 86390 1
539738 99539738 1001 86380 86390 1
540353 99540353 1001 86380 86390 1
540070 99540070 1001 86380 86390 1
540233 99540233 1001 86380 86390 1
540078 99540078 1001 86380 86390 1
540046 99540046 1001 86380 86390 1
540609 99540609 1001 86380 86390 1
540585 99540585 1001 86380 86390 1
540495 99540495 1001 86380 86390 1
541255 99541255 1001 86380 86390 1
541126 99541126 1001 86380 86390 1
541178 99541178 1001 86380 86390 1
541168 99541168 1001 86380 86390 1
541220 99541220 1001 86380 86390 1
541025 99541025 1001 86380 86390 1
541015 99541015 1001 86380 86390 1
541005 99541005 1001 86380 86390 1
541006 99541006 1001 86380 86390 1
541007 99541007 1001 86380 86390 1
540820 99540820 1001 86380 86390 1
540823 99540823 1001 86380 86390 1
541318 99541318 1001 86380 86390 1
541474 99541474 1001 86380 86390 1
541439 99541439 1001 86380 86390 1
541415 99541415 1001 86380 86390 1
541328 99541328 1001 86380 86390 1
542056 99542056 1001 86380 86390 1
542058 99542058 1001 86380 86390 1
542020 99542020 1001 86380 86390 1
542036 99542036 1001 86380 86390 1
541923 99541923 1001 86380 86390 1
541850 99541850 1001 86380 86390 1
541618 99541618 1001 86380 86390 1
541561 99541561 1001 86380 86390 1
541587 99541587 1001 86380 86390 1
542170 99542170 1001 86380 86390 1
542280 99542280 1001 86380 86390 1
542766 99542766 1001 86380 86390 1
542785 99542785 1001 86380 86390 1
542841 99542841 1001 86380 86390 1
542558 99542558 1001 86380 86390 1
542642 99542642 1001 86380 86390 1
542531 99542531 1001 86380 86390 1
542377 99542377 1001 86380 86390 1
542416 99542416 1001 86380 86390 1
542370 99542370 1001 86380 86390 1
542501 99542501 1001 86380 86390 1
542452 99542452 1001 86380 86390 1
542997 99542997 1001 86380 86390 1
543090 99543090 1001 86380 86390 1
543019 99543019 1001 86380 86390 1
543148 99543148 1001 86380 86390 1
543768 99543768 1001 86380 86390 1
543741 99543741 1001 86380 86390 1
543581 99543581 1001 86380 86390 1
543745 99543745 1001 86380 86390 1
543674 99543674 1001 86380 86390 1
543627 99543627 1001 86380 86390 1
543764 99543764 1001 86380 86390 1
543554 99543554 1001 86380 86390 1
543413 99543413 1001 86380 86390 1
543445 99543445 1001 86380 86390 1
543433 99543433 1001 86380 86390 1
543286 99543286 1001 86380 86390 1
543942 99543942 1001 86380 86390 1
543827 99543827 1001 86380 86390 1
544469 99544469 1001 86380 86390 1
544447 99544447 1001 86380 86390 1
544543 99544543 1001 86380 86390 1
544545 99544545 1001 86380 86390 1
544265 99544265 1001 86380 86390 1
544331 99544331 1001 86380 86390 1
544297 99544297 1001 86380 86390 1
544206 99544206 1001 86380 86390 1
544600 99544600 1001 86380 86390 1
544613 99544613 1001 86380 86390 1
437344 374 1001 18360 19017 1
511555 948 1001 56159 56458 1
511555 948 1002 56469 67419 1
522719 701 1002 45989 50544 1
542485 863 1002 57754 70013 1
400002 99400002 1001 86380 86390 1
400003 99400003 1001 86380 86390 1
400034 99400034 1001 86380 86390 1
400377 99400377 1001 86380 86390 1
400595 99400595 1001 86380 86390 1
400704 99400704 1001 86380 86390 1
400984 99400984 1001 86380 86390 1
401132 99401132 1001 86380 86390 1
401531 99401531 1001 86380 86390 1
401753 99401753 1001 86380 86390 1
402007 99402007 1001 86380 86390 1
402126 99402126 1001 86380 86390 1
402185 99402185 1001 86380 86390 1
402380 99402380 1001 86380 86390 1
402548 99402548 1001 86380 86390 1
402640 99402640 1001 86380 86390 1
402687 99402687 1001 86380 86390 1
402737 99402737 1001 86380 86390 1
403075 99403075 1001 86380 86390 1
403084 99403084 1001 86380 86390 1
403206 99403206 1001 86380 86390 1
403211 99403211 1001 86380 86390 1
403395 99403395 1001 86380 86390 1
403501 99403501 1001 86380 86390 1
403536 99403536 1001 86380 86390 1
403727 99403727 1001 86380 86390 1
403691 99403691 1001 86380 86390 1
403822 99403822 1001 86380 86390 1
403832 99403832 1001 86380 86390 1
404001 99404001 1001 86380 86390 1
404190 99404190 1001 86380 86390 1
404165 99404165 1001 86380 86390 1
404377 99404377 1001 86380 86390 1
404477 99404477 1001 86380 86390 1
404474 99404474 1001 86380 86390 1
404429 99404429 1001 86380 86390 1
404502 99404502 1001 86380 86390 1
404552 99404552 1001 86380 86390 1
404675 99404675 1001 86380 86390 1
404718 99404718 1001 86380 86390 1
404988 99404988 1001 86380 86390 1
405104 99405104 1001 86380 86390 1
405189 99405189 1001 86380 86390 1
405208 99405208 1001 86380 86390 1
405334 99405334 1001 86380 86390 1
405535 99405535 1001 86380 86390 1
405646 99405646 1001 86380 86390 1
405649 99405649 1001 86380 86390 1
405852 99405852 1001 86380 86390 1
406028 99406028 1001 86380 86390 1
406053 99406053 1001 86380 86390 1
406140 99406140 1001 86380 86390 1
406255 99406255 1001 86380 86390 1
406722 99406722 1001 86380 86390 1
407050 99407050 1001 86380 86390 1
407081 99407081 1001 86380 86390 1
407200 99407200 1001 86380 86390 1
407316 99407316 1001 86380 86390 1
407248 99407248 1001 86380 86390 1
407391 99407391 1001 86380 86390 1
407410 99407410 1001 86380 86390 1
407530 99407530 1001 86380 86390 1
407660 99407660 1001 86380 86390 1
407703 99407703 1001 86380 86390 1
408125 99408125 1001 86380 86390 1
408131 99408131 1001 86380 86390 1
408289 99408289 1001 86380 86390 1
408428 99408428 1001 86380 86390 1
408410 99408410 1001 86380 86390 1
408571 99408571 1001 86380 86390 1
408747 99408747 1001 86380 86390 1
408815 99408815 1001 86380 86390 1
408964 99408964 1001 86380 86390 1
408896 99408896 1001 86380 86390 1
409049 99409049 1001 86380 86390 1
409129 99409129 1001 86380 86390 1
409271 99409271 1001 86380 86390 1
409752 99409752 1001 86380 86390 1
410127 99410127 1001 86380 86390 1
410114 99410114 1001 86380 86390 1
410279 99410279 1001 86380 86390 1
410341 99410341 1001 86380 86390 1
410323 99410323 1001 86380 86390 1
410328 99410328 1001 86380 86390 1
410411 99410411 1001 86380 86390 1
410543 99410543 1001 86380 86390 1
410582 99410582 1001 86380 86390 1
411030 99411030 1001 86380 86390 1
411068 99411068 1001 86380 86390 1
411284 99411284 1001 86380 86390 1
411323 99411323 1001 86380 86390 1
411405 99411405 1001 86380 86390 1
411442 99411442 1001 86380 86390 1
411732 99411732 1001 86380 86390 1
412125 99412125 1001 86380 86390 1
412205 99412205 1001 86380 86390 1
412431 99412431 1001 86380 86390 1
412330 99412330 1001 86380 86390 1
412441 99412441 1001 86380 86390 1
413433 99413433 1001 86380 86390 1
413552 99413552 1001 86380 86390 1
413050 99413050 1001 86380 86390 1
412821 99412821 1001 86380 86390 1
412500 99412500 1001 86380 86390 1
414043 99414043 1001 86380 86390 1
413982 99413982 1001 86380 86390 1
414928 99414928 1001 86380 86390 1
415078 99415078 1001 86380 86390 1
414951 99414951 1001 86380 86390 1
415020 99415020 1001 86380 86390 1
415238 99415238 1001 86380 86390 1
414507 99414507 1001 86380 86390 1
414744 99414744 1001 86380 86390 1
414753 99414753 1001 86380 86390 1
414673 99414673 1001 86380 86390 1
414247 99414247 1001 86380 86390 1
414293 99414293 1001 86380 86390 1
414456 99414456 1001 86380 86390 1
414298 99414298 1001 86380 86390 1
415524 99415524 1001 86380 86390 1
415443 99415443 1001 86380 86390 1
415656 99415656 1001 86380 86390 1
415661 99415661 1001 86380 86390 1
415590 99415590 1001 86380 86390 1
415618 99415618 1001 86380 86390 1
416782 99416782 1001 86380 86390 1
416750 99416750 1001 86380 86390 1
416369 99416369 1001 86380 86390 1
416191 99416191 1001 86380 86390 1
416490 99416490 1001 86380 86390 1
415747 99415747 1001 86380 86390 1
415778 99415778 1001 86380 86390 1
415800 99415800 1001 86380 86390 1
416002 99416002 1001 86380 86390 1
415801 99415801 1001 86380 86390 1
417163 99417163 1001 86380 86390 1
417353 99417353 1001 86380 86390 1
417009 99417009 1001 86380 86390 1
417086 99417086 1001 86380 86390 1
418650 99418650 1001 86380 86390 1
418652 99418652 1001 86380 86390 1
418734 99418734 1001 86380 86390 1
418477 99418477 1001 86380 86390 1
418586 99418586 1001 86380 86390 1
418039 99418039 1001 86380 86390 1
418184 99418184 1001 86380 86390 1
418054 99418054 1001 86380 86390 1
418101 99418101 1001 86380 86390 1
417872 99417872 1001 86380 86390 1
417896 99417896 1001 86380 86390 1
417973 99417973 1001 86380 86390 1
417861 99417861 1001 86380 86390 1
417780 99417780 1001 86380 86390 1
417676 99417676 1001 86380 86390 1
417935 99417935 1001 86380 86390 1
419131 99419131 1001 86380 86390 1
418937 99418937 1001 86380 86390 1
419080 99419080 1001 86380 86390 1
418829 99418829 1001 86380 86390 1
419186 99419186 1001 86380 86390 1
418869 99418869 1001 86380 86390 1
420352 99420352 1001 86380 86390 1
420283 99420283 1001 86380 86390 1
420204 99420204 1001 86380 86390 1
420263 99420263 1001 86380 86390 1
420342 99420342 1001 86380 86390 1
420167 99420167 1001 86380 86390 1
419745 99419745 1001 86380 86390 1
419770 99419770 1001 86380 86390 1
420056 99420056 1001 86380 86390 1
419990 99419990 1001 86380 86390 1
419316 99419316 1001 86380 86390 1
419470 99419470 1001 86380 86390 1
419544 99419544 1001 86380 86390 1
419574 99419574 1001 86380 86390 1
420586 99420586 1001 86380 86390 1
420646 99420646 1001 86380 86390 1
420515 99420515 1001 86380 86390 1
421691 99421691 1001 86380 86390 1
421958 99421958 1001 86380 86390 1
421454 99421454 1001 86380 86390 1
421589 99421589 1001 86380 86390 1
421672 99421672 1001 86380 86390 1
421487 99421487 1001 86380 86390 1
421304 99421304 1001 86380 86390 1
421420 99421420 1001 86380 86390 1
421012 99421012 1001 86380 86390 1
421029 99421029 1001 86380 86390 1
421250 99421250 1001 86380 86390 1
421117 99421117 1001 86380 86390 1
422359 99422359 1001 86380 86390 1
422508 99422508 1001 86380 86390 1
422152 99422152 1001 86380 86390 1
423367 99423367 1001 86380 86390 1
423623 99423623 1001 86380 86390 1
423236 99423236 1001 86380 86390 1
422860 99422860 1001 86380 86390 1
423985 99423985 1001 86380 86390 1
423820 99423820 1001 86380 86390 1
423919 99423919 1001 86380 86390 1
423797 99423797 1001 86380 86390 1
424130 99424130 1001 86380 86390 1
423895 99423895 1001 86380 86390 1
424054 99424054 1001 86380 86390 1
425376 99425376 1001 86380 86390 1
425030 99425030 1001 86380 86390 1
425163 99425163 1001 86380 86390 1
424800 99424800 1001 86380 86390 1
424935 99424935 1001 86380 86390 1
424833 99424833 1001 86380 86390 1
424771 99424771 1001 86380 86390 1
424415 99424415 1001 86380 86390 1
425412 99425412 1001 86380 86390 1
425697 99425697 1001 86380 86390 1
425735 99425735 1001 86380 86390 1
426718 99426718 1001 86380 86390 1
426885 99426885 1001 86380 86390 1
426960 99426960 1001 86380 86390 1
427115 99427115 1001 86380 86390 1
426573 99426573 1001 86380 86390 1
426522 99426522 1001 86380 86390 1
426278 99426278 1001 86380 86390 1
426301 99426301 1001 86380 86390 1
426553 99426553 1001 86380 86390 1
426429 99426429 1001 86380 86390 1
426264 99426264 1001 86380 86390 1
425954 99425954 1001 86380 86390 1
427368 99427368 1001 86380 86390 1
427171 99427171 1001 86380 86390 1
427184 99427184 1001 86380 86390 1
427523 99427523 1001 86380 86390 1
427432 99427432 1001 86380 86390 1
427507 99427507 1001 86380 86390 1
428680 99428680 1001 86380 86390 1
428694 99428694 1001 86380 86390 1
427924 99427924 1001 86380 86390 1
428117 99428117 1001 86380 86390 1
427783 99427783 1001 86380 86390 1
427761 99427761 1001 86380 86390 1
427723 99427723 1001 86380 86390 1
429065 99429065 1001 86380 86390 1
428792 99428792 1001 86380 86390 1
430042 99430042 1001 86380 86390 1
430362 99430362 1001 86380 86390 1
429829 99429829 1001 86380 86390 1
429571 99429571 1001 86380 86390 1
429596 99429596 1001 86380 86390 1
429834 99429834 1001 86380 86390 1
429577 99429577 1001 86380 86390 1
429772 99429772 1001 86380 86390 1
429365 99429365 1001 86380 86390 1
429292 99429292 1001 86380 86390 1
429325 99429325 1001 86380 86390 1
429455 99429455 1001 86380 86390 1
430483 99430483 1001 86380 86390 1
430421 99430421 1001 86380 86390 1
431917 99431917 1001 86380 86390 1
431778 99431778 1001 86380 86390 1
432034 99432034 1001 86380 86390 1
431430 99431430 1001 86380 86390 1
431336 99431336 1001 86380 86390 1
431047 99431047 1001 86380 86390 1
431254 99431254 1001 86380 86390 1
430857 99430857 1001 86380 86390 1
430882 99430882 1001 86380 86390 1
433604 99433604 1001 86380 86390 1
432985 99432985 1001 86380 86390 1
433098 99433098 1001 86380 86390 1
433056 99433056 1001 86380 86390 1
433301 99433301 1001 86380 86390 1
433087 99433087 1001 86380 86390 1
433306 99433306 1001 86380 86390 1
432651 99432651 1001 86380 86390 1
432565 99432565 1001 86380 86390 1
432547 99432547 1001 86380 86390 1
432823 99432823 1001 86380 86390 1
433949 99433949 1001 86380 86390 1
435368 99435368 1001 86380 86390 1
435253 99435253 1001 86380 86390 1
434796 99434796 1001 86380 86390 1
434453 99434453 1001 86380 86390 1
434570 99434570 1001 86380 86390 1
434251 99434251 1001 86380 86390 1
434420 99434420 1001 86380 86390 1
435631 99435631 1001 86380 86390 1
435811 99435811 1001 86380 86390 1
435474 99435474 1001 86380 86390 1
437111 99437111 1001 86380 86390 1
437114 99437114 1001 86380 86390 1
437129 99437129 1001 86380 86390 1
436778 99436778 1001 86380 86390 1
436494 99436494 1001 86380 86390 1
436730 99436730 1001 86380 86390 1
436602 99436602 1001 86380 86390 1
436381 99436381 1001 86380 86390 1
436034 99436034 1001 86380 86390 1
436235 99436235 1001 86380 86390 1
436324 99436324 1001 86380 86390 1
436174 99436174 1001 86380 86390 1
435963 99435963 1001 86380 86390 1
436258 99436258 1001 86380 86390 1
300106 99300106 1001 86380 86390 1
437293 99437293 1001 86380 86390 1
437186 99437186 1001 86380 86390 1
437241 99437241 1001 86380 86390 1
437321 99437321 1001 86380 86390 1
437329 99437329 1001 86380 86390 1
300102 99300102 1001 86380 86390 1
300690 99300690 1001 86380 86390 1
300551 99300551 1001 86380 86390 1
300620 99300620 1001 86380 86390 1
300723 99300723 1001 86380 86390 1
300439 99300439 1001 86380 86390 1
300868 99300868 1001 86380 86390 1
300757 99300757 1001 86380 86390 1
301482 99301482 1001 86380 86390 1
301495 99301495 1001 86380 86390 1
301509 99301509 1001 86380 86390 1
301251 99301251 1001 86380 86390 1
301187 99301187 1001 86380 86390 1
301178 99301178 1001 86380 86390 1
300985 99300985 1001 86380 86390 1
301105 99301105 1001 86380 86390 1
300989 99300989 1001 86380 86390 1
300951 99300951 1001 86380 86390 1
301137 99301137 1001 86380 86390 1
301010 99301010 1001 86380 86390 1
301685 99301685 1001 86380 86390 1
301704 99301704 1001 86380 86390 1
302199 99302199 1001 86380 86390 1
302111 99302111 1001 86380 86390 1
302167 99302167 1001 86380 86390 1
301802 99301802 1001 86380 86390 1
301791 99301791 1001 86380 86390 1
301794 99301794 1001 86380 86390 1
301898 99301898 1001 86380 86390 1
302481 99302481 1001 86380 86390 1
302409 99302409 1001 86380 86390 1
303143 99303143 1001 86380 86390 1
303169 99303169 1001 86380 86390 1
302922 99302922 1001 86380 86390 1
302636 99302636 1001 86380 86390 1
302675 99302675 1001 86380 86390 1
303353 99303353 1001 86380 86390 1
303344 99303344 1001 86380 86390 1
303396 99303396 1001 86380 86390 1
303280 99303280 1001 86380 86390 1
303983 99303983 1001 86380 86390 1
304010 99304010 1001 86380 86390 1
303845 99303845 1001 86380 86390 1
303965 99303965 1001 86380 86390 1
303863 99303863 1001 86380 86390 1
303666 99303666 1001 86380 86390 1
303655 99303655 1001 86380 86390 1
303470 99303470 1001 86380 86390 1
303472 99303472 1001 86380 86390 1
304141 99304141 1001 86380 86390 1
304839 99304839 1001 86380 86390 1
304474 99304474 1001 86380 86390 1
304567 99304567 1001 86380 86390 1
304535 99304535 1001 86380 86390 1
304323 99304323 1001 86380 86390 1
305003 99305003 1001 86380 86390 1
304893 99304893 1001 86380 86390 1
304907 99304907 1001 86380 86390 1
305557 99305557 1001 86380 86390 1
305583 99305583 1001 86380 86390 1
305655 99305655 1001 86380 86390 1
305573 99305573 1001 86380 86390 1
305666 99305666 1001 86380 86390 1
305577 99305577 1001 86380 86390 1
305457 99305457 1001 86380 86390 1
305303 99305303 1001 86380 86390 1
305258 99305258 1001 86380 86390 1
305104 99305104 1001 86380 86390 1
305079 99305079 1001 86380 86390 1
305173 99305173 1001 86380 86390 1
305128 99305128 1001 86380 86390 1
500044 99500044 1001 86380 86390 1
500625 99500625 1001 86380 86390 1
500768 99500768 1001 86380 86390 1
500657 99500657 1001 86380 86390 1
500467 99500467 1001 86380 86390 1
500563 99500563 1001 86380 86390 1
500526 99500526 1001 86380 86390 1
500438 99500438 1001 86380 86390 1
500233 99500233 1001 86380 86390 1
500285 99500285 1001 86380 86390 1
500392 99500392 1001 86380 86390 1
500211 99500211 1001 86380 86390 1
500342 99500342 1001 86380 86390 1
500293 99500293 1001 86380 86390 1
500255 99500255 1001 86380 86390 1
500955 99500955 1001 86380 86390 1
500855 99500855 1001 86380 86390 1
500961 99500961 1001 86380 86390 1
500899 99500899 1001 86380 86390 1
501512 99501512 1001 86380 86390 1
501050 99501050 1001 86380 86390 1
501194 99501194 1001 86380 86390 1
501169 99501169 1001 86380 86390 1
501740 99501740 1001 86380 86390 1
501679 99501679 1001 86380 86390 1
501719 99501719 1001 86380 86390 1
501774 99501774 1001 86380 86390 1
502328 99502328 1001 86380 86390 1
502395 99502395 1001 86380 86390 1
502305 99502305 1001 86380 86390 1
502171 99502171 1001 86380 86390 1
502151 99502151 1001 86380 86390 1
502258 99502258 1001 86380 86390 1
502002 99502002 1001 86380 86390 1
501887 99501887 1001 86380 86390 1
501906 99501906 1001 86380 86390 1
501882 99501882 1001 86380 86390 1
502660 99502660 1001 86380 86390 1
502493 99502493 1001 86380 86390 1
503290 99503290 1001 86380 86390 1
503255 99503255 1001 86380 86390 1
503234 99503234 1001 86380 86390 1
503075 99503075 1001 86380 86390 1
503080 99503080 1001 86380 86390 1
503016 99503016 1001 86380 86390 1
502913 99502913 1001 86380 86390 1
503005 99503005 1001 86380 86390 1
502699 99502699 1001 86380 86390 1
502712 99502712 1001 86380 86390 1
502817 99502817 1001 86380 86390 1
502691 99502691 1001 86380 86390 1
503354 99503354 1001 86380 86390 1
503486 99503486 1001 86380 86390 1
503383 99503383 1001 86380 86390 1
503293 99503293 1001 86380 86390 1
503455 99503455 1001 86380 86390 1
504005 99504005 1001 86380 86390 1
504057 99504057 1001 86380 86390 1
504106 99504106 1001 86380 86390 1
503737 99503737 1001 86380 86390 1
503806 99503806 1001 86380 86390 1
503667 99503667 1001 86380 86390 1
503513 99503513 1001 86380 86390 1
503607 99503607 1001 86380 86390 1
503672 99503672 1001 86380 86390 1
503586 99503586 1001 86380 86390 1
503599 99503599 1001 86380 86390 1
504179 99504179 1001 86380 86390 1
504298 99504298 1001 86380 86390 1
504202 99504202 1001 86380 86390 1
504139 99504139 1001 86380 86390 1
504906 99504906 1001 86380 86390 1
504766 99504766 1001 86380 86390 1
504848 99504848 1001 86380 86390 1
504702 99504702 1001 86380 86390 1
504601 99504601 1001 86380 86390 1
504633 99504633 1001 86380 86390 1
504659 99504659 1001 86380 86390 1
504393 99504393 1001 86380 86390 1
504355 99504355 1001 86380 86390 1
504515 99504515 1001 86380 86390 1
505014 99505014 1001 86380 86390 1
505056 99505056 1001 86380 86390 1
505108 99505108 1001 86380 86390 1
505615 99505615 1001 86380 86390 1
505579 99505579 1001 86380 86390 1
505571 99505571 1001 86380 86390 1
505597 99505597 1001 86380 86390 1
505662 99505662 1001 86380 86390 1
505400 99505400 1001 86380 86390 1
505414 99505414 1001 86380 86390 1
505440 99505440 1001 86380 86390 1
505479 99505479 1001 86380 86390 1
505256 99505256 1001 86380 86390 1
505311 99505311 1001 86380 86390 1
505931 99505931 1001 86380 86390 1
505779 99505779 1001 86380 86390 1
506549 99506549 1001 86380 86390 1
506584 99506584 1001 86380 86390 1
506402 99506402 1001 86380 86390 1
506198 99506198 1001 86380 86390 1
506195 99506195 1001 86380 86390 1
506003 99506003 1001 86380 86390 1
506056 99506056 1001 86380 86390 1
506073 99506073 1001 86380 86390 1
506704 99506704 1001 86380 86390 1
506643 99506643 1001 86380 86390 1
506760 99506760 1001 86380 86390 1
507335 99507335 1001 86380 86390 1
507397 99507397 1001 86380 86390 1
507100 99507100 1001 86380 86390 1
507181 99507181 1001 86380 86390 1
507186 99507186 1001 86380 86390 1
506984 99506984 1001 86380 86390 1
506896 99506896 1001 86380 86390 1
506821 99506821 1001 86380 86390 1
506809 99506809 1001 86380 86390 1
507502 99507502 1001 86380 86390 1
507516 99507516 1001 86380 86390 1
507480 99507480 1001 86380 86390 1
508198 99508198 1001 86380 86390 1
508161 99508161 1001 86380 86390 1
508063 99508063 1001 86380 86390 1
507877 99507877 1001 86380 86390 1
507908 99507908 1001 86380 86390 1
507857 99507857 1001 86380 86390 1
507653 99507653 1001 86380 86390 1
507789 99507789 1001 86380 86390 1
508384 99508384 1001 86380 86390 1
508373 99508373 1001 86380 86390 1
508296 99508296 1001 86380 86390 1
509064 99509064 1001 86380 86390 1
508765 99508765 1001 86380 86390 1
508859 99508859 1001 86380 86390 1
508697 99508697 1001 86380 86390 1
508467 99508467 1001 86380 86390 1
508483 99508483 1001 86380 86390 1
508630 99508630 1001 86380 86390 1
509149 99509149 1001 86380 86390 1
509241 99509241 1001 86380 86390 1
509208 99509208 1001 86380 86390 1
509209 99509209 1001 86380 86390 1
509222 99509222 1001 86380 86390 1
509820 99509820 1001 86380 86390 1
509732 99509732 1001 86380 86390 1
509514 99509514 1001 86380 86390 1
509608 99509608 1001 86380 86390 1
509497 99509497 1001 86380 86390 1
509463 99509463 1001 86380 86390 1
509366 99509366 1001 86380 86390 1
509418 99509418 1001 86380 86390 1
509315 99509315 1001 86380 86390 1
509420 99509420 1001 86380 86390 1
510056 99510056 1001 86380 86390 1
509940 99509940 1001 86380 86390 1
510018 99510018 1001 86380 86390 1
510020 99510020 1001 86380 86390 1
510098 99510098 1001 86380 86390 1
509921 99509921 1001 86380 86390 1
510697 99510697 1001 86380 86390 1
510552 99510552 1001 86380 86390 1
510583 99510583 1001 86380 86390 1
510448 99510448 1001 86380 86390 1
510319 99510319 1001 86380 86390 1
510325 99510325 1001 86380 86390 1
510235 99510235 1001 86380 86390 1
510241 99510241 1001 86380 86390 1
510273 99510273 1001 86380 86390 1
510754 99510754 1001 86380 86390 1
510767 99510767 1001 86380 86390 1
511385 99511385 1001 86380 86390 1
511377 99511377 1001 86380 86390 1
511539 99511539 1001 86380 86390 1
511243 99511243 1001 86380 86390 1
511166 99511166 1001 86380 86390 1
511309 99511309 1001 86380 86390 1
511284 99511284 1001 86380 86390 1
511221 99511221 1001 86380 86390 1
511183 99511183 1001 86380 86390 1
511316 99511316 1001 86380 86390 1
511200 99511200 1001 86380 86390 1
511304 99511304 1001 86380 86390 1
511579 99511579 1001 86380 86390 1
511584 99511584 1001 86380 86390 1
511585 99511585 1001 86380 86390 1
511678 99511678 1001 86380 86390 1
512224 99512224 1001 86380 86390 1
512329 99512329 1001 86380 86390 1
512291 99512291 1001 86380 86390 1
512236 99512236 1001 86380 86390 1
511987 99511987 1001 86380 86390 1
511823 99511823 1001 86380 86390 1
511905 99511905 1001 86380 86390 1
511880 99511880 1001 86380 86390 1
511764 99511764 1001 86380 86390 1
512404 99512404 1001 86380 86390 1
512541 99512541 1001 86380 86390 1
512386 99512386 1001 86380 86390 1
512555 99512555 1001 86380 86390 1
513133 99513133 1001 86380 86390 1
513056 99513056 1001 86380 86390 1
513109 99513109 1001 86380 86390 1
512871 99512871 1001 86380 86390 1
512910 99512910 1001 86380 86390 1
512963 99512963 1001 86380 86390 1
512977 99512977 1001 86380 86390 1
512933 99512933 1001 86380 86390 1
512598 99512598 1001 86380 86390 1
512772 99512772 1001 86380 86390 1
513292 99513292 1001 86380 86390 1
513250 99513250 1001 86380 86390 1
513960 99513960 1001 86380 86390 1
513750 99513750 1001 86380 86390 1
513686 99513686 1001 86380 86390 1
513635 99513635 1001 86380 86390 1
513753 99513753 1001 86380 86390 1
513464 99513464 1001 86380 86390 1
513582 99513582 1001 86380 86390 1
513595 99513595 1001 86380 86390 1
514109 99514109 1001 86380 86390 1
514161 99514161 1001 86380 86390 1
514214 99514214 1001 86380 86390 1
514217 99514217 1001 86380 86390 1
514693 99514693 1001 86380 86390 1
514777 99514777 1001 86380 86390 1
514642 99514642 1001 86380 86390 1
514643 99514643 1001 86380 86390 1
514328 99514328 1001 86380 86390 1
514393 99514393 1001 86380 86390 1
514280 99514280 1001 86380 86390 1
514383 99514383 1001 86380 86390 1
514919 99514919 1001 86380 86390 1
515049 99515049 1001 86380 86390 1
514963 99514963 1001 86380 86390 1
515576 99515576 1001 86380 86390 1
515316 99515316 1001 86380 86390 1
515332 99515332 1001 86380 86390 1
515475 99515475 1001 86380 86390 1
515223 99515223 1001 86380 86390 1
515709 99515709 1001 86380 86390 1
515748 99515748 1001 86380 86390 1
515788 99515788 1001 86380 86390 1
515727 99515727 1001 86380 86390 1
516383 99516383 1001 86380 86390 1
516414 99516414 1001 86380 86390 1
516352 99516352 1001 86380 86390 1
516254 99516254 1001 86380 86390 1
516031 99516031 1001 86380 86390 1
515955 99515955 1001 86380 86390 1
515961 99515961 1001 86380 86390 1
516638 99516638 1001 86380 86390 1
516615 99516615 1001 86380 86390 1
516618 99516618 1001 86380 86390 1
516531 99516531 1001 86380 86390 1
516937 99516937 1001 86380 86390 1
516990 99516990 1001 86380 86390 1
517071 99517071 1001 86380 86390 1
517020 99517020 1001 86380 86390 1
516833 99516833 1001 86380 86390 1
516719 99516719 1001 86380 86390 1
516889 99516889 1001 86380 86390 1
516761 99516761 1001 86380 86390 1
516774 99516774 1001 86380 86390 1
516868 99516868 1001 86380 86390 1
517401 99517401 1001 86380 86390 1
517507 99517507 1001 86380 86390 1
518113 99518113 1001 86380 86390 1
517971 99517971 1001 86380 86390 1
518135 99518135 1001 86380 86390 1
518095 99518095 1001 86380 86390 1
517922 99517922 1001 86380 86390 1
517724 99517724 1001 86380 86390 1
517688 99517688 1001 86380 86390 1
518193 99518193 1001 86380 86390 1
518851 99518851 1001 86380 86390 1
518877 99518877 1001 86380 86390 1
518973 99518973 1001 86380 86390 1
518856 99518856 1001 86380 86390 1
518773 99518773 1001 86380 86390 1
518774 99518774 1001 86380 86390 1
518632 99518632 1001 86380 86390 1
518775 99518775 1001 86380 86390 1
518739 99518739 1001 86380 86390 1
518585 99518585 1001 86380 86390 1
518638 99518638 1001 86380 86390 1
518548 99518548 1001 86380 86390 1
519166 99519166 1001 86380 86390 1
519790 99519790 1001 86380 86390 1
519554 99519554 1001 86380 86390 1
519325 99519325 1001 86380 86390 1
519202 99519202 1001 86380 86390 1
519230 99519230 1001 86380 86390 1
519385 99519385 1001 86380 86390 1
519879 99519879 1001 86380 86390 1
519970 99519970 1001 86380 86390 1
520011 99520011 1001 86380 86390 1
519857 99519857 1001 86380 86390 1
520638 99520638 1001 86380 86390 1
520525 99520525 1001 86380 86390 1
520475 99520475 1001 86380 86390 1
520573 99520573 1001 86380 86390 1
520445 99520445 1001 86380 86390 1
520334 99520334 1001 86380 86390 1
520412 99520412 1001 86380 86390 1
520311 99520311 1001 86380 86390 1
520350 99520350 1001 86380 86390 1
520248 99520248 1001 86380 86390 1
520021 99520021 1001 86380 86390 1
520207 99520207 1001 86380 86390 1
520792 99520792 1001 86380 86390 1
520228 99520228 1001 86380 86390 1
520671 99520671 1001 86380 86390 1
520841 99520841 1001 86380 86390 1
520843 99520843 1001 86380 86390 1
521415 99521415 1001 86380 86390 1
521429 99521429 1001 86380 86390 1
521392 99521392 1001 86380 86390 1
521316 99521316 1001 86380 86390 1
521462 99521462 1001 86380 86390 1
521223 99521223 1001 86380 86390 1
521237 99521237 1001 86380 86390 1
521096 99521096 1001 86380 86390 1
521245 99521245 1001 86380 86390 1
520861 99520861 1001 86380 86390 1
521044 99521044 1001 86380 86390 1
521556 99521556 1001 86380 86390 1
521468 99521468 1001 86380 86390 1
521640 99521640 1001 86380 86390 1
522142 99522142 1001 86380 86390 1
522130 99522130 1001 86380 86390 1
522271 99522271 1001 86380 86390 1
522074 99522074 1001 86380 86390 1
522038 99522038 1001 86380 86390 1
521721 99521721 1001 86380 86390 1
522345 99522345 1001 86380 86390 1
522371 99522371 1001 86380 86390 1
522294 99522294 1001 86380 86390 1
522426 99522426 1001 86380 86390 1
523113 99523113 1001 86380 86390 1
522822 99522822 1001 86380 86390 1
522724 99522724 1001 86380 86390 1
522642 99522642 1001 86380 86390 1
522673 99522673 1001 86380 86390 1
523155 99523155 1001 86380 86390 1
523259 99523259 1001 86380 86390 1
523260 99523260 1001 86380 86390 1
523266 99523266 1001 86380 86390 1
523231 99523231 1001 86380 86390 1
523861 99523861 1001 86380 86390 1
523889 99523889 1001 86380 86390 1
523709 99523709 1001 86380 86390 1
523671 99523671 1001 86380 86390 1
523507 99523507 1001 86380 86390 1
523508 99523508 1001 86380 86390 1
523405 99523405 1001 86380 86390 1
523381 99523381 1001 86380 86390 1
523420 99523420 1001 86380 86390 1
523411 99523411 1001 86380 86390 1
523957 99523957 1001 86380 86390 1
524050 99524050 1001 86380 86390 1
524671 99524671 1001 86380 86390 1
524581 99524581 1001 86380 86390 1
524384 99524384 1001 86380 86390 1
524542 99524542 1001 86380 86390 1
524378 99524378 1001 86380 86390 1
524217 99524217 1001 86380 86390 1
524927 99524927 1001 86380 86390 1
524799 99524799 1001 86380 86390 1
525499 99525499 1001 86380 86390 1
525355 99525355 1001 86380 86390 1
525331 99525331 1001 86380 86390 1
525012 99525012 1001 86380 86390 1
525646 99525646 1001 86380 86390 1
525711 99525711 1001 86380 86390 1
526272 99526272 1001 86380 86390 1
526358 99526358 1001 86380 86390 1
526026 99526026 1001 86380 86390 1
526199 99526199 1001 86380 86390 1
526112 99526112 1001 86380 86390 1
525807 99525807 1001 86380 86390 1
525942 99525942 1001 86380 86390 1
525995 99525995 1001 86380 86390 1
526435 99526435 1001 86380 86390 1
526463 99526463 1001 86380 86390 1
526580 99526580 1001 86380 86390 1
526533 99526533 1001 86380 86390 1
527108 99527108 1001 86380 86390 1
527121 99527121 1001 86380 86390 1
527202 99527202 1001 86380 86390 1
527243 99527243 1001 86380 86390 1
526929 99526929 1001 86380 86390 1
526970 99526970 1001 86380 86390 1
527026 99527026 1001 86380 86390 1
526674 99526674 1001 86380 86390 1
526743 99526743 1001 86380 86390 1
527285 99527285 1001 86380 86390 1
527320 99527320 1001 86380 86390 1
527424 99527424 1001 86380 86390 1
528048 99528048 1001 86380 86390 1
527945 99527945 1001 86380 86390 1
527693 99527693 1001 86380 86390 1
527824 99527824 1001 86380 86390 1
527748 99527748 1001 86380 86390 1
527778 99527778 1001 86380 86390 1
527614 99527614 1001 86380 86390 1
527500 99527500 1001 86380 86390 1
527619 99527619 1001 86380 86390 1
527594 99527594 1001 86380 86390 1
527595 99527595 1001 86380 86390 1
527544 99527544 1001 86380 86390 1
527466 99527466 1001 86380 86390 1
528240 99528240 1001 86380 86390 1
527871 99527871 1001 86380 86390 1
528128 99528128 1001 86380 86390 1
528121 99528121 1001 86380 86390 1
528824 99528824 1001 86380 86390 1
528837 99528837 1001 86380 86390 1
528727 99528727 1001 86380 86390 1
528880 99528880 1001 86380 86390 1
528703 99528703 1001 86380 86390 1
528784 99528784 1001 86380 86390 1
528683 99528683 1001 86380 86390 1
528664 99528664 1001 86380 86390 1
528691 99528691 1001 86380 86390 1
528669 99528669 1001 86380 86390 1
528308 99528308 1001 86380 86390 1
528313 99528313 1001 86380 86390 1
528950 99528950 1001 86380 86390 1
529068 99529068 1001 86380 86390 1
528968 99528968 1001 86380 86390 1
529021 99529021 1001 86380 86390 1
528970 99528970 1001 86380 86390 1
529076 99529076 1001 86380 86390 1
529627 99529627 1001 86380 86390 1
529537 99529537 1001 86380 86390 1
529631 99529631 1001 86380 86390 1
529685 99529685 1001 86380 86390 1
529662 99529662 1001 86380 86390 1
529500 99529500 1001 86380 86390 1
529360 99529360 1001 86380 86390 1
529350 99529350 1001 86380 86390 1
529492 99529492 1001 86380 86390 1
529339 99529339 1001 86380 86390 1
529199 99529199 1001 86380 86390 1
529148 99529148 1001 86380 86390 1
529154 99529154 1001 86380 86390 1
529805 99529805 1001 86380 86390 1
529831 99529831 1001 86380 86390 1
529767 99529767 1001 86380 86390 1
529822 99529822 1001 86380 86390 1
529902 99529902 1001 86380 86390 1
530463 99530463 1001 86380 86390 1
530435 99530435 1001 86380 86390 1
530272 99530272 1001 86380 86390 1
530209 99530209 1001 86380 86390 1
530130 99530130 1001 86380 86390 1
529941 99529941 1001 86380 86390 1
530615 99530615 1001 86380 86390 1
530629 99530629 1001 86380 86390 1
530695 99530695 1001 86380 86390 1
530619 99530619 1001 86380 86390 1
531227 99531227 1001 86380 86390 1
531336 99531336 1001 86380 86390 1
531339 99531339 1001 86380 86390 1
531263 99531263 1001 86380 86390 1
531152 99531152 1001 86380 86390 1
530976 99530976 1001 86380 86390 1
531017 99531017 1001 86380 86390 1
530922 99530922 1001 86380 86390 1
530962 99530962 1001 86380 86390 1
530769 99530769 1001 86380 86390 1
530967 99530967 1001 86380 86390 1
531470 99531470 1001 86380 86390 1
531498 99531498 1001 86380 86390 1
531528 99531528 1001 86380 86390 1
531426 99531426 1001 86380 86390 1
531556 99531556 1001 86380 86390 1
532143 99532143 1001 86380 86390 1
531846 99531846 1001 86380 86390 1
531865 99531865 1001 86380 86390 1
531803 99531803 1001 86380 86390 1
531762 99531762 1001 86380 86390 1
531609 99531609 1001 86380 86390 1
532287 99532287 1001 86380 86390 1
532253 99532253 1001 86380 86390 1
532881 99532881 1001 86380 86390 1
532844 99532844 1001 86380 86390 1
532834 99532834 1001 86380 86390 1
532859 99532859 1001 86380 86390 1
532885 99532885 1001 86380 86390 1
532911 99532911 1001 86380 86390 1
532915 99532915 1001 86380 86390 1
532980 99532980 1001 86380 86390 1
532645 99532645 1001 86380 86390 1
532778 99532778 1001 86380 86390 1
532637 99532637 1001 86380 86390 1
532781 99532781 1001 86380 86390 1
532718 99532718 1001 86380 86390 1
532492 99532492 1001 86380 86390 1
532455 99532455 1001 86380 86390 1
532494 99532494 1001 86380 86390 1
533095 99533095 1001 86380 86390 1
533050 99533050 1001 86380 86390 1
533090 99533090 1001 86380 86390 1
533131 99533131 1001 86380 86390 1
533678 99533678 1001 86380 86390 1
533679 99533679 1001 86380 86390 1
533719 99533719 1001 86380 86390 1
533709 99533709 1001 86380 86390 1
533614 99533614 1001 86380 86390 1
533980 99533980 1001 86380 86390 1
534553 99534553 1001 86380 86390 1
534528 99534528 1001 86380 86390 1
534338 99534338 1001 86380 86390 1
534207 99534207 1001 86380 86390 1
534195 99534195 1001 86380 86390 1
534208 99534208 1001 86380 86390 1
534250 99534250 1001 86380 86390 1
534710 99534710 1001 86380 86390 1
534833 99534833 1001 86380 86390 1
535407 99535407 1001 86380 86390 1
535507 99535507 1001 86380 86390 1
535347 99535347 1001 86380 86390 1
535269 99535269 1001 86380 86390 1
535060 99535060 1001 86380 86390 1
535087 99535087 1001 86380 86390 1
534906 99534906 1001 86380 86390 1
534949 99534949 1001 86380 86390 1
535527 99535527 1001 86380 86390 1
535710 99535710 1001 86380 86390 1
536304 99536304 1001 86380 86390 1
536281 99536281 1001 86380 86390 1
536258 99536258 1001 86380 86390 1
535956 99535956 1001 86380 86390 1
535832 99535832 1001 86380 86390 1
535901 99535901 1001 86380 86390 1
535851 99535851 1001 86380 86390 1
535779 99535779 1001 86380 86390 1
536504 99536504 1001 86380 86390 1
537112 99537112 1001 86380 86390 1
536996 99536996 1001 86380 86390 1
536980 99536980 1001 86380 86390 1
536947 99536947 1001 86380 86390 1
536780 99536780 1001 86380 86390 1
537330 99537330 1001 86380 86390 1
537201 99537201 1001 86380 86390 1
537308 99537308 1001 86380 86390 1
537210 99537210 1001 86380 86390 1
537925 99537925 1001 86380 86390 1
537877 99537877 1001 86380 86390 1
537881 99537881 1001 86380 86390 1
537934 99537934 1001 86380 86390 1
537593 99537593 1001 86380 86390 1
537689 99537689 1001 86380 86390 1
537455 99537455 1001 86380 86390 1
537508 99537508 1001 86380 86390 1
538059 99538059 1001 86380 86390 1
538776 99538776 1001 86380 86390 1
538431 99538431 1001 86380 86390 1
538284 99538284 1001 86380 86390 1
538256 99538256 1001 86380 86390 1
538851 99538851 1001 86380 86390 1
538869 99538869 1001 86380 86390 1
538874 99538874 1001 86380 86390 1
539473 99539473 1001 86380 86390 1
539577 99539577 1001 86380 86390 1
539614 99539614 1001 86380 86390 1
539569 99539569 1001 86380 86390 1
539454 99539454 1001 86380 86390 1
539493 99539493 1001 86380 86390 1
539455 99539455 1001 86380 86390 1
539520 99539520 1001 86380 86390 1
539533 99539533 1001 86380 86390 1
539635 99539635 1001 86380 86390 1
539345 99539345 1001 86380 86390 1
539389 99539389 1001 86380 86390 1
539367 99539367 1001 86380 86390 1
539420 99539420 1001 86380 86390 1
539343 99539343 1001 86380 86390 1
539084 99539084 1001 86380 86390 1
539121 99539121 1001 86380 86390 1
540390 99540390 1001 86380 86390 1
540275 99540275 1001 86380 86390 1
540328 99540328 1001 86380 86390 1
539963 99539963 1001 86380 86390 1
539899 99539899 1001 86380 86390 1
540628 99540628 1001 86380 86390 1
540656 99540656 1001 86380 86390 1
541131 99541131 1001 86380 86390 1
541150 99541150 1001 86380 86390 1
540920 99540920 1001 86380 86390 1
540939 99540939 1001 86380 86390 1
540702 99540702 1001 86380 86390 1
540747 99540747 1001 86380 86390 1
541449 99541449 1001 86380 86390 1
541475 99541475 1001 86380 86390 1
541374 99541374 1001 86380 86390 1
541350 99541350 1001 86380 86390 1
541416 99541416 1001 86380 86390 1
541312 99541312 1001 86380 86390 1
541315 99541315 1001 86380 86390 1
541939 99541939 1001 86380 86390 1
541916 99541916 1001 86380 86390 1
542008 99542008 1001 86380 86390 1
541789 99541789 1001 86380 86390 1
541742 99541742 1001 86380 86390 1
542130 99542130 1001 86380 86390 1
542302 99542302 1001 86380 86390 1
542753 99542753 1001 86380 86390 1
542920 99542920 1001 86380 86390 1
542759 99542759 1001 86380 86390 1
542877 99542877 1001 86380 86390 1
542801 99542801 1001 86380 86390 1
542723 99542723 1001 86380 86390 1
542326 99542326 1001 86380 86390 1
542523 99542523 1001 86380 86390 1
542448 99542448 1001 86380 86390 1
542533 99542533 1001 86380 86390 1
542971 99542971 1001 86380 86390 1
543075 99543075 1001 86380 86390 1
542972 99542972 1001 86380 86390 1
543050 99543050 1001 86380 86390 1
543104 99543104 1001 86380 86390 1
542975 99542975 1001 86380 86390 1
543132 99543132 1001 86380 86390 1
543043 99543043 1001 86380 86390 1
543701 99543701 1001 86380 86390 1
543638 99543638 1001 86380 86390 1
543626 99543626 1001 86380 86390 1
543615 99543615 1001 86380 86390 1
543362 99543362 1001 86380 86390 1
543376 99543376 1001 86380 86390 1
543494 99543494 1001 86380 86390 1
543430 99543430 1001 86380 86390 1
543487 99543487 1001 86380 86390 1
543336 99543336 1001 86380 86390 1
543168 99543168 1001 86380 86390 1
543861 99543861 1001 86380 86390 1
544504 99544504 1001 86380 86390 1
544441 99544441 1001 86380 86390 1
544215 99544215 1001 86380 86390 1
544358 99544358 1001 86380 86390 1
544295 99544295 1001 86380 86390 1
544389 99544389 1001 86380 86390 1
544378 99544378 1001 86380 86390 1
544196 99544196 1001 86380 86390 1
544160 99544160 1001 86380 86390 1
544735 99544735 1001 86380 86390 1
423452 837 1001 7740 14217 1
403648 375 1001 19140 19797 1
519840 476 1001 60382 60682 1
400148 99400148 1001 86380 86390 1
400200 99400200 1001 86380 86390 1
400634 99400634 1001 86380 86390 1
400677 99400677 1001 86380 86390 1
400637 99400637 1001 86380 86390 1
400807 99400807 1001 86380 86390 1
401146 99401146 1001 86380 86390 1
401126 99401126 1001 86380 86390 1
401236 99401236 1001 86380 86390 1
401261 99401261 1001 86380 86390 1
401533 99401533 1001 86380 86390 1
401598 99401598 1001 86380 86390 1
401777 99401777 1001 86380 86390 1
401930 99401930 1001 86380 86390 1
401835 99401835 1001 86380 86390 1
402006 99402006 1001 86380 86390 1
402081 99402081 1001 86380 86390 1
402166 99402166 1001 86380 86390 1
402098 99402098 1001 86380 86390 1
402222 99402222 1001 86380 86390 1
402270 99402270 1001 86380 86390 1
402192 99402192 1001 86380 86390 1
402254 99402254 1001 86380 86390 1
402289 99402289 1001 86380 86390 1
402676 99402676 1001 86380 86390 1
402779 99402779 1001 86380 86390 1
402888 99402888 1001 86380 86390 1
402879 99402879 1001 86380 86390 1
402905 99402905 1001 86380 86390 1
403011 99403011 1001 86380 86390 1
403357 99403357 1001 86380 86390 1
403597 99403597 1001 86380 86390 1
403537 99403537 1001 86380 86390 1
403736 99403736 1001 86380 86390 1
403860 99403860 1001 86380 86390 1
404003 99404003 1001 86380 86390 1
404120 99404120 1001 86380 86390 1
404224 99404224 1001 86380 86390 1
404495 99404495 1001 86380 86390 1
404561 99404561 1001 86380 86390 1
404645 99404645 1001 86380 86390 1
404983 99404983 1001 86380 86390 1
405110 99405110 1001 86380 86390 1
405163 99405163 1001 86380 86390 1
405143 99405143 1001 86380 86390 1
405182 99405182 1001 86380 86390 1
405217 99405217 1001 86380 86390 1
405295 99405295 1001 86380 86390 1
405323 99405323 1001 86380 86390 1
405466 99405466 1001 86380 86390 1
405736 99405736 1001 86380 86390 1
405951 99405951 1001 86380 86390 1
406249 99406249 1001 86380 86390 1
406229 99406229 1001 86380 86390 1
406263 99406263 1001 86380 86390 1
406344 99406344 1001 86380 86390 1
406681 99406681 1001 86380 86390 1
406818 99406818 1001 86380 86390 1
406905 99406905 1001 86380 86390 1
407224 99407224 1001 86380 86390 1
407151 99407151 1001 86380 86390 1
407627 99407627 1001 86380 86390 1
407779 99407779 1001 86380 86390 1
407913 99407913 1001 86380 86390 1
407986 99407986 1001 86380 86390 1
408254 99408254 1001 86380 86390 1
408292 99408292 1001 86380 86390 1
408213 99408213 1001 86380 86390 1
408223 99408223 1001 86380 86390 1
408414 99408414 1001 86380 86390 1
408568 99408568 1001 86380 86390 1
408729 99408729 1001 86380 86390 1
408935 99408935 1001 86380 86390 1
408871 99408871 1001 86380 86390 1
409064 99409064 1001 86380 86390 1
409252 99409252 1001 86380 86390 1
409385 99409385 1001 86380 86390 1
409468 99409468 1001 86380 86390 1
409658 99409658 1001 86380 86390 1
409639 99409639 1001 86380 86390 1
410021 99410021 1001 86380 86390 1
410528 99410528 1001 86380 86390 1
410832 99410832 1001 86380 86390 1
410876 99410876 1001 86380 86390 1
411385 99411385 1001 86380 86390 1
411510 99411510 1001 86380 86390 1
411558 99411558 1001 86380 86390 1
411707 99411707 1001 86380 86390 1
411797 99411797 1001 86380 86390 1
411840 99411840 1001 86380 86390 1
411872 99411872 1001 86380 86390 1
413497 99413497 1001 86380 86390 1
413523 99413523 1001 86380 86390 1
413031 99413031 1001 86380 86390 1
413163 99413163 1001 86380 86390 1
413166 99413166 1001 86380 86390 1
413043 99413043 1001 86380 86390 1
413174 99413174 1001 86380 86390 1
412720 99412720 1001 86380 86390 1
412674 99412674 1001 86380 86390 1
412624 99412624 1001 86380 86390 1
413756 99413756 1001 86380 86390 1
413951 99413951 1001 86380 86390 1
413843 99413843 1001 86380 86390 1
415247 99415247 1001 86380 86390 1
415191 99415191 1001 86380 86390 1
415147 99415147 1001 86380 86390 1
415185 99415185 1001 86380 86390 1
414828 99414828 1001 86380 86390 1
414694 99414694 1001 86380 86390 1
414668 99414668 1001 86380 86390 1
414423 99414423 1001 86380 86390 1
415442 99415442 1001 86380 86390 1
415494 99415494 1001 86380 86390 1
415564 99415564 1001 86380 86390 1
416729 99416729 1001 86380 86390 1
416736 99416736 1001 86380 86390 1
416659 99416659 1001 86380 86390 1
416771 99416771 1001 86380 86390 1
416463 99416463 1001 86380 86390 1
416507 99416507 1001 86380 86390 1
416244 99416244 1001 86380 86390 1
416277 99416277 1001 86380 86390 1
415938 99415938 1001 86380 86390 1
415895 99415895 1001 86380 86390 1
415930 99415930 1001 86380 86390 1
417333 99417333 1001 86380 86390 1
417203 99417203 1001 86380 86390 1
416582 99416582 1001 86380 86390 1
417358 99417358 1001 86380 86390 1
417384 99417384 1001 86380 86390 1
417126 99417126 1001 86380 86390 1
417061 99417061 1001 86380 86390 1
417450 99417450 1001 86380 86390 1
418800 99418800 1001 86380 86390 1
418597 99418597 1001 86380 86390 1
418434 99418434 1001 86380 86390 1
418757 99418757 1001 86380 86390 1
418711 99418711 1001 86380 86390 1
418202 99418202 1001 86380 86390 1
418070 99418070 1001 86380 86390 1
417936 99417936 1001 86380 86390 1
419151 99419151 1001 86380 86390 1
420414 99420414 1001 86380 86390 1
420300 99420300 1001 86380 86390 1
420233 99420233 1001 86380 86390 1
419698 99419698 1001 86380 86390 1
419748 99419748 1001 86380 86390 1
419965 99419965 1001 86380 86390 1
419689 99419689 1001 86380 86390 1
419499 99419499 1001 86380 86390 1
419220 99419220 1001 86380 86390 1
419226 99419226 1001 86380 86390 1
420817 99420817 1001 86380 86390 1
420518 99420518 1001 86380 86390 1
420549 99420549 1001 86380 86390 1
420638 99420638 1001 86380 86390 1
420827 99420827 1001 86380 86390 1
421798 99421798 1001 86380 86390 1
421892 99421892 1001 86380 86390 1
421913 99421913 1001 86380 86390 1
421937 99421937 1001 86380 86390 1
421552 99421552 1001 86380 86390 1
421145 99421145 1001 86380 86390 1
421102 99421102 1001 86380 86390 1
421079 99421079 1001 86380 86390 1
422271 99422271 1001 86380 86390 1
422402 99422402 1001 86380 86390 1
422336 99422336 1001 86380 86390 1
422234 99422234 1001 86380 86390 1
423600 99423600 1001 86380 86390 1
423535 99423535 1001 86380 86390 1
422980 99422980 1001 86380 86390 1
423111 99423111 1001 86380 86390 1
423273 99423273 1001 86380 86390 1
422679 99422679 1001 86380 86390 1
422885 99422885 1001 86380 86390 1
422760 99422760 1001 86380 86390 1
422850 99422850 1001 86380 86390 1
423842 99423842 1001 86380 86390 1
424124 99424124 1001 86380 86390 1
423829 99423829 1001 86380 86390 1
423753 99423753 1001 86380 86390 1
424024 99424024 1001 86380 86390 1
423856 99423856 1001 86380 86390 1
425124 99425124 1001 86380 86390 1
425050 99425050 1001 86380 86390 1
425196 99425196 1001 86380 86390 1
425330 99425330 1001 86380 86390 1
425134 99425134 1001 86380 86390 1
424938 99424938 1001 86380 86390 1
424623 99424623 1001 86380 86390 1
424722 99424722 1001 86380 86390 1
424777 99424777 1001 86380 86390 1
424561 99424561 1001 86380 86390 1
424370 99424370 1001 86380 86390 1
424515 99424515 1001 86380 86390 1
424349 99424349 1001 86380 86390 1
424383 99424383 1001 86380 86390 1
425456 99425456 1001 86380 86390 1
425765 99425765 1001 86380 86390 1
425677 99425677 1001 86380 86390 1
425772 99425772 1001 86380 86390 1
425823 99425823 1001 86380 86390 1
426817 99426817 1001 86380 86390 1
426956 99426956 1001 86380 86390 1
426740 99426740 1001 86380 86390 1
426784 99426784 1001 86380 86390 1
426652 99426652 1001 86380 86390 1
426312 99426312 1001 86380 86390 1
425864 99425864 1001 86380 86390 1
426081 99426081 1001 86380 86390 1
426005 99426005 1001 86380 86390 1
427288 99427288 1001 86380 86390 1
427289 99427289 1001 86380 86390 1
428372 99428372 1001 86380 86390 1
428691 99428691 1001 86380 86390 1
428695 99428695 1001 86380 86390 1
428531 99428531 1001 86380 86390 1
428184 99428184 1001 86380 86390 1
428211 99428211 1001 86380 86390 1
428328 99428328 1001 86380 86390 1
427931 99427931 1001 86380 86390 1
428014 99428014 1001 86380 86390 1
428109 99428109 1001 86380 86390 1
427741 99427741 1001 86380 86390 1
427910 99427910 1001 86380 86390 1
429149 99429149 1001 86380 86390 1
428782 99428782 1001 86380 86390 1
429591 99429591 1001 86380 86390 1
429877 99429877 1001 86380 86390 1
429910 99429910 1001 86380 86390 1
429744 99429744 1001 86380 86390 1
429527 99429527 1001 86380 86390 1
430516 99430516 1001 86380 86390 1
431708 99431708 1001 86380 86390 1
431766 99431766 1001 86380 86390 1
431991 99431991 1001 86380 86390 1
431699 99431699 1001 86380 86390 1
431923 99431923 1001 86380 86390 1
431664 99431664 1001 86380 86390 1
431705 99431705 1001 86380 86390 1
431625 99431625 1001 86380 86390 1
431360 99431360 1001 86380 86390 1
431299 99431299 1001 86380 86390 1
431323 99431323 1001 86380 86390 1
431370 99431370 1001 86380 86390 1
430970 99430970 1001 86380 86390 1
430872 99430872 1001 86380 86390 1
431126 99431126 1001 86380 86390 1
432288 99432288 1001 86380 86390 1
432183 99432183 1001 86380 86390 1
432272 99432272 1001 86380 86390 1
432233 99432233 1001 86380 86390 1
432214 99432214 1001 86380 86390 1
432236 99432236 1001 86380 86390 1
432141 99432141 1001 86380 86390 1
432446 99432446 1001 86380 86390 1
433361 99433361 1001 86380 86390 1
433689 99433689 1001 86380 86390 1
433407 99433407 1001 86380 86390 1
433481 99433481 1001 86380 86390 1
433408 99433408 1001 86380 86390 1
433457 99433457 1001 86380 86390 1
432930 99432930 1001 86380 86390 1
433227 99433227 1001 86380 86390 1
433262 99433262 1001 86380 86390 1
433045 99433045 1001 86380 86390 1
433265 99433265 1001 86380 86390 1
433188 99433188 1001 86380 86390 1
432826 99432826 1001 86380 86390 1
432898 99432898 1001 86380 86390 1
432851 99432851 1001 86380 86390 1
432703 99432703 1001 86380 86390 1
432881 99432881 1001 86380 86390 1
432590 99432590 1001 86380 86390 1
432893 99432893 1001 86380 86390 1
434093 99434093 1001 86380 86390 1
434118 99434118 1001 86380 86390 1
433974 99433974 1001 86380 86390 1
433755 99433755 1001 86380 86390 1
433793 99433793 1001 86380 86390 1
434080 99434080 1001 86380 86390 1
435159 99435159 1001 86380 86390 1
435385 99435385 1001 86380 86390 1
435308 99435308 1001 86380 86390 1
435274 99435274 1001 86380 86390 1
434945 99434945 1001 86380 86390 1
434358 99434358 1001 86380 86390 1
434281 99434281 1001 86380 86390 1
434165 99434165 1001 86380 86390 1
435665 99435665 1001 86380 86390 1
435592 99435592 1001 86380 86390 1
435852 99435852 1001 86380 86390 1
436777 99436777 1001 86380 86390 1
436509 99436509 1001 86380 86390 1
436264 99436264 1001 86380 86390 1
436306 99436306 1001 86380 86390 1
300101 99300101 1001 86380 86390 1
300587 99300587 1001 86380 86390 1
300616 99300616 1001 86380 86390 1
300580 99300580 1001 86380 86390 1
300569 99300569 1001 86380 86390 1
300570 99300570 1001 86380 86390 1
300585 99300585 1001 86380 86390 1
300637 99300637 1001 86380 86390 1
300523 99300523 1001 86380 86390 1
300515 99300515 1001 86380 86390 1
300482 99300482 1001 86380 86390 1
300251 99300251 1001 86380 86390 1
300200 99300200 1001 86380 86390 1
300267 99300267 1001 86380 86390 1
300216 99300216 1001 86380 86390 1
300256 99300256 1001 86380 86390 1
300299 99300299 1001 86380 86390 1
300820 99300820 1001 86380 86390 1
300802 99300802 1001 86380 86390 1
301376 99301376 1001 86380 86390 1
301506 99301506 1001 86380 86390 1
301405 99301405 1001 86380 86390 1
301537 99301537 1001 86380 86390 1
301398 99301398 1001 86380 86390 1
301263 99301263 1001 86380 86390 1
301160 99301160 1001 86380 86390 1
301244 99301244 1001 86380 86390 1
301037 99301037 1001 86380 86390 1
300986 99300986 1001 86380 86390 1
301072 99301072 1001 86380 86390 1
301140 99301140 1001 86380 86390 1
301616 99301616 1001 86380 86390 1
301707 99301707 1001 86380 86390 1
301607 99301607 1001 86380 86390 1
301555 99301555 1001 86380 86390 1
301726 99301726 1001 86380 86390 1
302256 99302256 1001 86380 86390 1
302257 99302257 1001 86380 86390 1
302336 99302336 1001 86380 86390 1
302183 99302183 1001 86380 86390 1
302369 99302369 1001 86380 86390 1
302237 99302237 1001 86380 86390 1
302071 99302071 1001 86380 86390 1
302099 99302099 1001 86380 86390 1
301972 99301972 1001 86380 86390 1
302064 99302064 1001 86380 86390 1
302013 99302013 1001 86380 86390 1
302068 99302068 1001 86380 86390 1
302159 99302159 1001 86380 86390 1
301805 99301805 1001 86380 86390 1
301821 99301821 1001 86380 86390 1
302391 99302391 1001 86380 86390 1
302577 99302577 1001 86380 86390 1
302552 99302552 1001 86380 86390 1
302544 99302544 1001 86380 86390 1
303183 99303183 1001 86380 86390 1
302950 99302950 1001 86380 86390 1
302716 99302716 1001 86380 86390 1
302769 99302769 1001 86380 86390 1
302770 99302770 1001 86380 86390 1
302706 99302706 1001 86380 86390 1
302635 99302635 1001 86380 86390 1
303328 99303328 1001 86380 86390 1
303329 99303329 1001 86380 86390 1
303945 99303945 1001 86380 86390 1
304009 99304009 1001 86380 86390 1
303954 99303954 1001 86380 86390 1
303766 99303766 1001 86380 86390 1
303820 99303820 1001 86380 86390 1
303667 99303667 1001 86380 86390 1
303683 99303683 1001 86380 86390 1
303593 99303593 1001 86380 86390 1
303594 99303594 1001 86380 86390 1
303454 99303454 1001 86380 86390 1
303562 99303562 1001 86380 86390 1
303604 99303604 1001 86380 86390 1
303605 99303605 1001 86380 86390 1
304122 99304122 1001 86380 86390 1
304044 99304044 1001 86380 86390 1
304097 99304097 1001 86380 86390 1
304046 99304046 1001 86380 86390 1
304060 99304060 1001 86380 86390 1
304144 99304144 1001 86380 86390 1
304236 99304236 1001 86380 86390 1
304679 99304679 1001 86380 86390 1
304746 99304746 1001 86380 86390 1
304604 99304604 1001 86380 86390 1
304580 99304580 1001 86380 86390 1
304583 99304583 1001 86380 86390 1
304433 99304433 1001 86380 86390 1
304240 99304240 1001 86380 86390 1
304319 99304319 1001 86380 86390 1
304410 99304410 1001 86380 86390 1
304365 99304365 1001 86380 86390 1
304288 99304288 1001 86380 86390 1
304900 99304900 1001 86380 86390 1
304926 99304926 1001 86380 86390 1
304928 99304928 1001 86380 86390 1
304877 99304877 1001 86380 86390 1
304995 99304995 1001 86380 86390 1
304958 99304958 1001 86380 86390 1
305638 99305638 1001 86380 86390 1
305496 99305496 1001 86380 86390 1
305627 99305627 1001 86380 86390 1
305670 99305670 1001 86380 86390 1
305552 99305552 1001 86380 86390 1
305285 99305285 1001 86380 86390 1
305341 99305341 1001 86380 86390 1
305393 99305393 1001 86380 86390 1
305435 99305435 1001 86380 86390 1
305375 99305375 1001 86380 86390 1
305427 99305427 1001 86380 86390 1
305233 99305233 1001 86380 86390 1
305123 99305123 1001 86380 86390 1
500165 99500165 1001 86380 86390 1
500135 99500135 1001 86380 86390 1
500713 99500713 1001 86380 86390 1
500772 99500772 1001 86380 86390 1
500807 99500807 1001 86380 86390 1
500560 99500560 1001 86380 86390 1
500471 99500471 1001 86380 86390 1
500235 99500235 1001 86380 86390 1
500331 99500331 1001 86380 86390 1
500281 99500281 1001 86380 86390 1
500230 99500230 1001 86380 86390 1
500401 99500401 1001 86380 86390 1
500951 99500951 1001 86380 86390 1
500939 99500939 1001 86380 86390 1
501528 99501528 1001 86380 86390 1
501439 99501439 1001 86380 86390 1
501465 99501465 1001 86380 86390 1
501530 99501530 1001 86380 86390 1
501627 99501627 1001 86380 86390 1
501629 99501629 1001 86380 86390 1
501533 99501533 1001 86380 86390 1
501254 99501254 1001 86380 86390 1
501413 99501413 1001 86380 86390 1
501336 99501336 1001 86380 86390 1
501414 99501414 1001 86380 86390 1
501246 99501246 1001 86380 86390 1
501237 99501237 1001 86380 86390 1
501068 99501068 1001 86380 86390 1
501793 99501793 1001 86380 86390 1
501835 99501835 1001 86380 86390 1
501669 99501669 1001 86380 86390 1
501671 99501671 1001 86380 86390 1
501645 99501645 1001 86380 86390 1
501658 99501658 1001 86380 86390 1
502418 99502418 1001 86380 86390 1
502394 99502394 1001 86380 86390 1
502343 99502343 1001 86380 86390 1
502358 99502358 1001 86380 86390 1
502295 99502295 1001 86380 86390 1
502425 99502425 1001 86380 86390 1
502056 99502056 1001 86380 86390 1
502069 99502069 1001 86380 86390 1
502149 99502149 1001 86380 86390 1
502152 99502152 1001 86380 86390 1
501892 99501892 1001 86380 86390 1
501868 99501868 1001 86380 86390 1
502501 99502501 1001 86380 86390 1
502475 99502475 1001 86380 86390 1
502593 99502593 1001 86380 86390 1
502595 99502595 1001 86380 86390 1
502599 99502599 1001 86380 86390 1
502497 99502497 1001 86380 86390 1
503106 99503106 1001 86380 86390 1
503174 99503174 1001 86380 86390 1
503200 99503200 1001 86380 86390 1
502891 99502891 1001 86380 86390 1
503028 99503028 1001 86380 86390 1
503067 99503067 1001 86380 86390 1
502873 99502873 1001 86380 86390 1
502864 99502864 1001 86380 86390 1
503327 99503327 1001 86380 86390 1
503302 99503302 1001 86380 86390 1
504090 99504090 1001 86380 86390 1
503809 99503809 1001 86380 86390 1
503842 99503842 1001 86380 86390 1
503512 99503512 1001 86380 86390 1
503595 99503595 1001 86380 86390 1
503634 99503634 1001 86380 86390 1
504312 99504312 1001 86380 86390 1
504131 99504131 1001 86380 86390 1
504314 99504314 1001 86380 86390 1
504226 99504226 1001 86380 86390 1
504802 99504802 1001 86380 86390 1
504897 99504897 1001 86380 86390 1
504915 99504915 1001 86380 86390 1
504919 99504919 1001 86380 86390 1
504674 99504674 1001 86380 86390 1
504563 99504563 1001 86380 86390 1
504375 99504375 1001 86380 86390 1
504340 99504340 1001 86380 86390 1
505087 99505087 1001 86380 86390 1
504946 99504946 1001 86380 86390 1
504987 99504987 1001 86380 86390 1
505015 99505015 1001 86380 86390 1
505616 99505616 1001 86380 86390 1
505734 99505734 1001 86380 86390 1
505645 99505645 1001 86380 86390 1
505659 99505659 1001 86380 86390 1
505477 99505477 1001 86380 86390 1
505265 99505265 1001 86380 86390 1
505354 99505354 1001 86380 86390 1
505899 99505899 1001 86380 86390 1
505566 99505566 1001 86380 86390 1
505890 99505890 1001 86380 86390 1
505813 99505813 1001 86380 86390 1
505827 99505827 1001 86380 86390 1
505960 99505960 1001 86380 86390 1
506546 99506546 1001 86380 86390 1
506421 99506421 1001 86380 86390 1
506514 99506514 1001 86380 86390 1
506437 99506437 1001 86380 86390 1
506117 99506117 1001 86380 86390 1
506182 99506182 1001 86380 86390 1
506070 99506070 1001 86380 86390 1
505998 99505998 1001 86380 86390 1
506659 99506659 1001 86380 86390 1
506711 99506711 1001 86380 86390 1
506699 99506699 1001 86380 86390 1
506656 99506656 1001 86380 86390 1
507313 99507313 1001 86380 86390 1
507053 99507053 1001 86380 86390 1
507095 99507095 1001 86380 86390 1
506870 99506870 1001 86380 86390 1
506883 99506883 1001 86380 86390 1
506849 99506849 1001 86380 86390 1
507448 99507448 1001 86380 86390 1
507617 99507617 1001 86380 86390 1
507579 99507579 1001 86380 86390 1
507619 99507619 1001 86380 86390 1
507586 99507586 1001 86380 86390 1
508173 99508173 1001 86380 86390 1
508233 99508233 1001 86380 86390 1
508067 99508067 1001 86380 86390 1
507953 99507953 1001 86380 86390 1
507994 99507994 1001 86380 86390 1
507998 99507998 1001 86380 86390 1
507973 99507973 1001 86380 86390 1
507999 99507999 1001 86380 86390 1
507821 99507821 1001 86380 86390 1
507835 99507835 1001 86380 86390 1
507752 99507752 1001 86380 86390 1
508379 99508379 1001 86380 86390 1
508250 99508250 1001 86380 86390 1
508290 99508290 1001 86380 86390 1
508253 99508253 1001 86380 86390 1
508946 99508946 1001 86380 86390 1
509013 99509013 1001 86380 86390 1
509043 99509043 1001 86380 86390 1
509005 99509005 1001 86380 86390 1
508954 99508954 1001 86380 86390 1
508905 99508905 1001 86380 86390 1
509069 99509069 1001 86380 86390 1
508688 99508688 1001 86380 86390 1
508798 99508798 1001 86380 86390 1
508722 99508722 1001 86380 86390 1
508723 99508723 1001 86380 86390 1
508789 99508789 1001 86380 86390 1
508573 99508573 1001 86380 86390 1
508625 99508625 1001 86380 86390 1
508540 99508540 1001 86380 86390 1
508592 99508592 1001 86380 86390 1
508606 99508606 1001 86380 86390 1
508582 99508582 1001 86380 86390 1
509202 99509202 1001 86380 86390 1
509103 99509103 1001 86380 86390 1
509699 99509699 1001 86380 86390 1
509555 99509555 1001 86380 86390 1
509595 99509595 1001 86380 86390 1
509673 99509673 1001 86380 86390 1
509413 99509413 1001 86380 86390 1
509440 99509440 1001 86380 86390 1
510014 99510014 1001 86380 86390 1
509929 99509929 1001 86380 86390 1
509906 99509906 1001 86380 86390 1
510626 99510626 1001 86380 86390 1
510563 99510563 1001 86380 86390 1
510715 99510715 1001 86380 86390 1
510413 99510413 1001 86380 86390 1
510149 99510149 1001 86380 86390 1
510113 99510113 1001 86380 86390 1
510128 99510128 1001 86380 86390 1
510272 99510272 1001 86380 86390 1
510143 99510143 1001 86380 86390 1
510816 99510816 1001 86380 86390 1
510829 99510829 1001 86380 86390 1
510728 99510728 1001 86380 86390 1
510836 99510836 1001 86380 86390 1
511295 99511295 1001 86380 86390 1
511218 99511218 1001 86380 86390 1
511210 99511210 1001 86380 86390 1
511226 99511226 1001 86380 86390 1
511307 99511307 1001 86380 86390 1
511103 99511103 1001 86380 86390 1
511078 99511078 1001 86380 86390 1
510941 99510941 1001 86380 86390 1
511596 99511596 1001 86380 86390 1
511752 99511752 1001 86380 86390 1
511639 99511639 1001 86380 86390 1
512377 99512377 1001 86380 86390 1
512230 99512230 1001 86380 86390 1
512340 99512340 1001 86380 86390 1
512173 99512173 1001 86380 86390 1
512007 99512007 1001 86380 86390 1
511902 99511902 1001 86380 86390 1
511941 99511941 1001 86380 86390 1
511882 99511882 1001 86380 86390 1
511831 99511831 1001 86380 86390 1
511783 99511783 1001 86380 86390 1
512492 99512492 1001 86380 86390 1
512403 99512403 1001 86380 86390 1
512535 99512535 1001 86380 86390 1
512393 99512393 1001 86380 86390 1
512424 99512424 1001 86380 86390 1
513128 99513128 1001 86380 86390 1
513157 99513157 1001 86380 86390 1
513046 99513046 1001 86380 86390 1
513047 99513047 1001 86380 86390 1
512807 99512807 1001 86380 86390 1
512904 99512904 1001 86380 86390 1
512995 99512995 1001 86380 86390 1
512996 99512996 1001 86380 86390 1
512841 99512841 1001 86380 86390 1
512720 99512720 1001 86380 86390 1
512671 99512671 1001 86380 86390 1
512622 99512622 1001 86380 86390 1
512738 99512738 1001 86380 86390 1
513219 99513219 1001 86380 86390 1
513404 99513404 1001 86380 86390 1
513253 99513253 1001 86380 86390 1
513920 99513920 1001 86380 86390 1
514014 99514014 1001 86380 86390 1
513789 99513789 1001 86380 86390 1
513662 99513662 1001 86380 86390 1
513691 99513691 1001 86380 86390 1
513667 99513667 1001 86380 86390 1
513720 99513720 1001 86380 86390 1
513437 99513437 1001 86380 86390 1
513606 99513606 1001 86380 86390 1
513411 99513411 1001 86380 86390 1
513601 99513601 1001 86380 86390 1
514136 99514136 1001 86380 86390 1
514126 99514126 1001 86380 86390 1
514233 99514233 1001 86380 86390 1
514117 99514117 1001 86380 86390 1
514822 99514822 1001 86380 86390 1
514686 99514686 1001 86380 86390 1
514604 99514604 1001 86380 86390 1
514595 99514595 1001 86380 86390 1
514637 99514637 1001 86380 86390 1
514468 99514468 1001 86380 86390 1
514443 99514443 1001 86380 86390 1
514263 99514263 1001 86380 86390 1
514293 99514293 1001 86380 86390 1
514259 99514259 1001 86380 86390 1
515004 99515004 1001 86380 86390 1
515018 99515018 1001 86380 86390 1
514904 99514904 1001 86380 86390 1
514878 99514878 1001 86380 86390 1
515632 99515632 1001 86380 86390 1
515646 99515646 1001 86380 86390 1
515635 99515635 1001 86380 86390 1
515640 99515640 1001 86380 86390 1
515630 99515630 1001 86380 86390 1
515676 99515676 1001 86380 86390 1
515554 99515554 1001 86380 86390 1
515422 99515422 1001 86380 86390 1
515410 99515410 1001 86380 86390 1
515451 99515451 1001 86380 86390 1
515115 99515115 1001 86380 86390 1
515200 99515200 1001 86380 86390 1
515110 99515110 1001 86380 86390 1
515694 99515694 1001 86380 86390 1
515799 99515799 1001 86380 86390 1
515723 99515723 1001 86380 86390 1
515801 99515801 1001 86380 86390 1
515816 99515816 1001 86380 86390 1
515792 99515792 1001 86380 86390 1
515781 99515781 1001 86380 86390 1
515808 99515808 1001 86380 86390 1
516373 99516373 1001 86380 86390 1
516493 99516493 1001 86380 86390 1
516098 99516098 1001 86380 86390 1
516100 99516100 1001 86380 86390 1
516300 99516300 1001 86380 86390 1
515981 99515981 1001 86380 86390 1
515960 99515960 1001 86380 86390 1
515974 99515974 1001 86380 86390 1
516053 99516053 1001 86380 86390 1
516041 99516041 1001 86380 86390 1
516528 99516528 1001 86380 86390 1
517324 99517324 1001 86380 86390 1
517192 99517192 1001 86380 86390 1
517329 99517329 1001 86380 86390 1
517206 99517206 1001 86380 86390 1
517245 99517245 1001 86380 86390 1
517072 99517072 1001 86380 86390 1
517099 99517099 1001 86380 86390 1
517114 99517114 1001 86380 86390 1
516767 99516767 1001 86380 86390 1
516809 99516809 1001 86380 86390 1
516811 99516811 1001 86380 86390 1
516890 99516890 1001 86380 86390 1
516739 99516739 1001 86380 86390 1
517428 99517428 1001 86380 86390 1
518065 99518065 1001 86380 86390 1
518082 99518082 1001 86380 86390 1
518084 99518084 1001 86380 86390 1
517901 99517901 1001 86380 86390 1
517594 99517594 1001 86380 86390 1
517687 99517687 1001 86380 86390 1
517678 99517678 1001 86380 86390 1
517563 99517563 1001 86380 86390 1
518834 99518834 1001 86380 86390 1
518852 99518852 1001 86380 86390 1
518869 99518869 1001 86380 86390 1
518978 99518978 1001 86380 86390 1
518934 99518934 1001 86380 86390 1
518897 99518897 1001 86380 86390 1
518717 99518717 1001 86380 86390 1
518706 99518706 1001 86380 86390 1
518668 99518668 1001 86380 86390 1
518644 99518644 1001 86380 86390 1
518583 99518583 1001 86380 86390 1
518768 99518768 1001 86380 86390 1
518781 99518781 1001 86380 86390 1
518536 99518536 1001 86380 86390 1
518491 99518491 1001 86380 86390 1
519038 99519038 1001 86380 86390 1
519015 99519015 1001 86380 86390 1
519684 99519684 1001 86380 86390 1
519567 99519567 1001 86380 86390 1
519438 99519438 1001 86380 86390 1
519348 99519348 1001 86380 86390 1
519300 99519300 1001 86380 86390 1
519249 99519249 1001 86380 86390 1
519224 99519224 1001 86380 86390 1
519966 99519966 1001 86380 86390 1
519889 99519889 1001 86380 86390 1
519916 99519916 1001 86380 86390 1
519881 99519881 1001 86380 86390 1
519974 99519974 1001 86380 86390 1
519871 99519871 1001 86380 86390 1
519938 99519938 1001 86380 86390 1
520273 99520273 1001 86380 86390 1
520381 99520381 1001 86380 86390 1
520085 99520085 1001 86380 86390 1
520224 99520224 1001 86380 86390 1
520818 99520818 1001 86380 86390 1
520806 99520806 1001 86380 86390 1
520787 99520787 1001 86380 86390 1
521394 99521394 1001 86380 86390 1
521362 99521362 1001 86380 86390 1
521172 99521172 1001 86380 86390 1
521213 99521213 1001 86380 86390 1
521018 99521018 1001 86380 86390 1
521022 99521022 1001 86380 86390 1
521467 99521467 1001 86380 86390 1
521563 99521563 1001 86380 86390 1
521616 99521616 1001 86380 86390 1
522241 99522241 1001 86380 86390 1
522196 99522196 1001 86380 86390 1
522003 99522003 1001 86380 86390 1
522069 99522069 1001 86380 86390 1
521955 99521955 1001 86380 86390 1
521699 99521699 1001 86380 86390 1
521738 99521738 1001 86380 86390 1
521717 99521717 1001 86380 86390 1
521785 99521785 1001 86380 86390 1
522490 99522490 1001 86380 86390 1
522428 99522428 1001 86380 86390 1
522851 99522851 1001 86380 86390 1
522693 99522693 1001 86380 86390 1
522551 99522551 1001 86380 86390 1
522556 99522556 1001 86380 86390 1
523207 99523207 1001 86380 86390 1
523208 99523208 1001 86380 86390 1
523287 99523287 1001 86380 86390 1
523302 99523302 1001 86380 86390 1
523192 99523192 1001 86380 86390 1
523674 99523674 1001 86380 86390 1
523571 99523571 1001 86380 86390 1
523448 99523448 1001 86380 86390 1
523424 99523424 1001 86380 86390 1
523971 99523971 1001 86380 86390 1
524063 99524063 1001 86380 86390 1
523946 99523946 1001 86380 86390 1
524068 99524068 1001 86380 86390 1
524655 99524655 1001 86380 86390 1
524734 99524734 1001 86380 86390 1
524660 99524660 1001 86380 86390 1
524686 99524686 1001 86380 86390 1
524622 99524622 1001 86380 86390 1
524757 99524757 1001 86380 86390 1
524729 99524729 1001 86380 86390 1
524766 99524766 1001 86380 86390 1
524453 99524453 1001 86380 86390 1
524545 99524545 1001 86380 86390 1
524307 99524307 1001 86380 86390 1
524225 99524225 1001 86380 86390 1
524847 99524847 1001 86380 86390 1
524912 99524912 1001 86380 86390 1
524947 99524947 1001 86380 86390 1
525466 99525466 1001 86380 86390 1
525369 99525369 1001 86380 86390 1
525318 99525318 1001 86380 86390 1
525295 99525295 1001 86380 86390 1
525386 99525386 1001 86380 86390 1
525161 99525161 1001 86380 86390 1
525034 99525034 1001 86380 86390 1
525091 99525091 1001 86380 86390 1
525156 99525156 1001 86380 86390 1
526340 99526340 1001 86380 86390 1
526291 99526291 1001 86380 86390 1
526317 99526317 1001 86380 86390 1
526129 99526129 1001 86380 86390 1
526092 99526092 1001 86380 86390 1
526136 99526136 1001 86380 86390 1
526175 99526175 1001 86380 86390 1
526034 99526034 1001 86380 86390 1
525882 99525882 1001 86380 86390 1
525922 99525922 1001 86380 86390 1
525940 99525940 1001 86380 86390 1
525824 99525824 1001 86380 86390 1
526485 99526485 1001 86380 86390 1
526617 99526617 1001 86380 86390 1
526426 99526426 1001 86380 86390 1
526468 99526468 1001 86380 86390 1
526611 99526611 1001 86380 86390 1
527048 99527048 1001 86380 86390 1
527051 99527051 1001 86380 86390 1
527244 99527244 1001 86380 86390 1
526965 99526965 1001 86380 86390 1
526841 99526841 1001 86380 86390 1
526869 99526869 1001 86380 86390 1
526935 99526935 1001 86380 86390 1
526705 99526705 1001 86380 86390 1
526776 99526776 1001 86380 86390 1
526725 99526725 1001 86380 86390 1
526751 99526751 1001 86380 86390 1
527392 99527392 1001 86380 86390 1
527264 99527264 1001 86380 86390 1
527373 99527373 1001 86380 86390 1
527985 99527985 1001 86380 86390 1
527921 99527921 1001 86380 86390 1
527904 99527904 1001 86380 86390 1
527779 99527779 1001 86380 86390 1
527706 99527706 1001 86380 86390 1
527764 99527764 1001 86380 86390 1
527572 99527572 1001 86380 86390 1
527501 99527501 1001 86380 86390 1
527581 99527581 1001 86380 86390 1
527634 99527634 1001 86380 86390 1
528214 99528214 1001 86380 86390 1
528253 99528253 1001 86380 86390 1
528087 99528087 1001 86380 86390 1
528148 99528148 1001 86380 86390 1
528737 99528737 1001 86380 86390 1
528739 99528739 1001 86380 86390 1
528899 99528899 1001 86380 86390 1
528548 99528548 1001 86380 86390 1
528335 99528335 1001 86380 86390 1
528389 99528389 1001 86380 86390 1
528366 99528366 1001 86380 86390 1
528407 99528407 1001 86380 86390 1
528485 99528485 1001 86380 86390 1
528980 99528980 1001 86380 86390 1
529083 99529083 1001 86380 86390 1
529008 99529008 1001 86380 86390 1
529014 99529014 1001 86380 86390 1
529657 99529657 1001 86380 86390 1
529717 99529717 1001 86380 86390 1
529392 99529392 1001 86380 86390 1
529378 99529378 1001 86380 86390 1
529114 99529114 1001 86380 86390 1
529206 99529206 1001 86380 86390 1
529312 99529312 1001 86380 86390 1
529830 99529830 1001 86380 86390 1
529824 99529824 1001 86380 86390 1
529916 99529916 1001 86380 86390 1
530386 99530386 1001 86380 86390 1
530451 99530451 1001 86380 86390 1
530503 99530503 1001 86380 86390 1
530525 99530525 1001 86380 86390 1
530456 99530456 1001 86380 86390 1
530499 99530499 1001 86380 86390 1
530143 99530143 1001 86380 86390 1
530299 99530299 1001 86380 86390 1
530237 99530237 1001 86380 86390 1
530305 99530305 1001 86380 86390 1
530333 99530333 1001 86380 86390 1
530011 99530011 1001 86380 86390 1
529990 99529990 1001 86380 86390 1
530022 99530022 1001 86380 86390 1
531278 99531278 1001 86380 86390 1
531255 99531255 1001 86380 86390 1
531367 99531367 1001 86380 86390 1
530813 99530813 1001 86380 86390 1
530856 99530856 1001 86380 86390 1
530869 99530869 1001 86380 86390 1
530795 99530795 1001 86380 86390 1
531481 99531481 1001 86380 86390 1
531391 99531391 1001 86380 86390 1
531536 99531536 1001 86380 86390 1
531449 99531449 1001 86380 86390 1
531438 99531438 1001 86380 86390 1
532098 99532098 1001 86380 86390 1
532199 99532199 1001 86380 86390 1
531869 99531869 1001 86380 86390 1
531782 99531782 1001 86380 86390 1
531786 99531786 1001 86380 86390 1
531711 99531711 1001 86380 86390 1
532385 99532385 1001 86380 86390 1
532311 99532311 1001 86380 86390 1
532291 99532291 1001 86380 86390 1
533030 99533030 1001 86380 86390 1
532983 99532983 1001 86380 86390 1
532974 99532974 1001 86380 86390 1
533015 99533015 1001 86380 86390 1
532873 99532873 1001 86380 86390 1
532698 99532698 1001 86380 86390 1
532763 99532763 1001 86380 86390 1
532579 99532579 1001 86380 86390 1
532575 99532575 1001 86380 86390 1
533132 99533132 1001 86380 86390 1
533677 99533677 1001 86380 86390 1
533807 99533807 1001 86380 86390 1
533774 99533774 1001 86380 86390 1
533854 99533854 1001 86380 86390 1
533407 99533407 1001 86380 86390 1
533397 99533397 1001 86380 86390 1
533334 99533334 1001 86380 86390 1
533275 99533275 1001 86380 86390 1
534023 99534023 1001 86380 86390 1
533921 99533921 1001 86380 86390 1
534491 99534491 1001 86380 86390 1
534515 99534515 1001 86380 86390 1
534432 99534432 1001 86380 86390 1
534357 99534357 1001 86380 86390 1
534333 99534333 1001 86380 86390 1
534103 99534103 1001 86380 86390 1
534196 99534196 1001 86380 86390 1
534707 99534707 1001 86380 86390 1
534798 99534798 1001 86380 86390 1
534750 99534750 1001 86380 86390 1
534712 99534712 1001 86380 86390 1
534790 99534790 1001 86380 86390 1
534700 99534700 1001 86380 86390 1
534859 99534859 1001 86380 86390 1
534847 99534847 1001 86380 86390 1
534706 99534706 1001 86380 86390 1
535472 99535472 1001 86380 86390 1
535335 99535335 1001 86380 86390 1
535266 99535266 1001 86380 86390 1
535101 99535101 1001 86380 86390 1
535221 99535221 1001 86380 86390 1
535303 99535303 1001 86380 86390 1
534894 99534894 1001 86380 86390 1
534985 99534985 1001 86380 86390 1
535055 99535055 1001 86380 86390 1
535688 99535688 1001 86380 86390 1
535522 99535522 1001 86380 86390 1
535583 99535583 1001 86380 86390 1
535622 99535622 1001 86380 86390 1
536241 99536241 1001 86380 86390 1
536105 99536105 1001 86380 86390 1
536008 99536008 1001 86380 86390 1
536060 99536060 1001 86380 86390 1
535820 99535820 1001 86380 86390 1
535784 99535784 1001 86380 86390 1
536427 99536427 1001 86380 86390 1
536453 99536453 1001 86380 86390 1
536376 99536376 1001 86380 86390 1
536443 99536443 1001 86380 86390 1
537154 99537154 1001 86380 86390 1
536866 99536866 1001 86380 86390 1
536828 99536828 1001 86380 86390 1
536818 99536818 1001 86380 86390 1
536660 99536660 1001 86380 86390 1
536618 99536618 1001 86380 86390 1
537346 99537346 1001 86380 86390 1
537192 99537192 1001 86380 86390 1
537221 99537221 1001 86380 86390 1
537931 99537931 1001 86380 86390 1
537894 99537894 1001 86380 86390 1
537615 99537615 1001 86380 86390 1
537617 99537617 1001 86380 86390 1
537584 99537584 1001 86380 86390 1
537715 99537715 1001 86380 86390 1
537677 99537677 1001 86380 86390 1
537432 99537432 1001 86380 86390 1
537448 99537448 1001 86380 86390 1
537540 99537540 1001 86380 86390 1
537442 99537442 1001 86380 86390 1
537368 99537368 1001 86380 86390 1
538031 99538031 1001 86380 86390 1
538133 99538133 1001 86380 86390 1
538095 99538095 1001 86380 86390 1
538149 99538149 1001 86380 86390 1
538783 99538783 1001 86380 86390 1
538742 99538742 1001 86380 86390 1
538760 99538760 1001 86380 86390 1
538489 99538489 1001 86380 86390 1
538286 99538286 1001 86380 86390 1
538266 99538266 1001 86380 86390 1
538214 99538214 1001 86380 86390 1
538863 99538863 1001 86380 86390 1
538999 99538999 1001 86380 86390 1
539538 99539538 1001 86380 86390 1
539639 99539639 1001 86380 86390 1
539615 99539615 1001 86380 86390 1
539386 99539386 1001 86380 86390 1
539299 99539299 1001 86380 86390 1
539059 99539059 1001 86380 86390 1
539845 99539845 1001 86380 86390 1
539665 99539665 1001 86380 86390 1
539720 99539720 1001 86380 86390 1
539764 99539764 1001 86380 86390 1
540327 99540327 1001 86380 86390 1
540354 99540354 1001 86380 86390 1
540336 99540336 1001 86380 86390 1
540170 99540170 1001 86380 86390 1
540225 99540225 1001 86380 86390 1
540062 99540062 1001 86380 86390 1
540245 99540245 1001 86380 86390 1
539943 99539943 1001 86380 86390 1
541230 99541230 1001 86380 86390 1
541213 99541213 1001 86380 86390 1
541252 99541252 1001 86380 86390 1
541124 99541124 1001 86380 86390 1
540907 99540907 1001 86380 86390 1
540895 99540895 1001 86380 86390 1
541013 99541013 1001 86380 86390 1
541030 99541030 1001 86380 86390 1
540904 99540904 1001 86380 86390 1
540802 99540802 1001 86380 86390 1
540685 99540685 1001 86380 86390 1
540845 99540845 1001 86380 86390 1
541421 99541421 1001 86380 86390 1
541410 99541410 1001 86380 86390 1
541387 99541387 1001 86380 86390 1
541363 99541363 1001 86380 86390 1
541441 99541441 1001 86380 86390 1
542070 99542070 1001 86380 86390 1
541995 99541995 1001 86380 86390 1
542062 99542062 1001 86380 86390 1
542063 99542063 1001 86380 86390 1
541924 99541924 1001 86380 86390 1
541863 99541863 1001 86380 86390 1
541841 99541841 1001 86380 86390 1
541805 99541805 1001 86380 86390 1
541716 99541716 1001 86380 86390 1
541692 99541692 1001 86380 86390 1
541570 99541570 1001 86380 86390 1
541533 99541533 1001 86380 86390 1
541600 99541600 1001 86380 86390 1
542239 99542239 1001 86380 86390 1
542317 99542317 1001 86380 86390 1
542895 99542895 1001 86380 86390 1
542884 99542884 1001 86380 86390 1
542758 99542758 1001 86380 86390 1
542797 99542797 1001 86380 86390 1
542927 99542927 1001 86380 86390 1
542863 99542863 1001 86380 86390 1
542891 99542891 1001 86380 86390 1
542644 99542644 1001 86380 86390 1
542457 99542457 1001 86380 86390 1
542406 99542406 1001 86380 86390 1
542510 99542510 1001 86380 86390 1
542490 99542490 1001 86380 86390 1
543049 99543049 1001 86380 86390 1
543736 99543736 1001 86380 86390 1
543723 99543723 1001 86380 86390 1
543700 99543700 1001 86380 86390 1
543572 99543572 1001 86380 86390 1
543662 99543662 1001 86380 86390 1
543427 99543427 1001 86380 86390 1
543369 99543369 1001 86380 86390 1
543215 99543215 1001 86380 86390 1
543260 99543260 1001 86380 86390 1
543236 99543236 1001 86380 86390 1
543265 99543265 1001 86380 86390 1
543924 99543924 1001 86380 86390 1
543826 99543826 1001 86380 86390 1
543802 99543802 1001 86380 86390 1
544508 99544508 1001 86380 86390 1
544439 99544439 1001 86380 86390 1
544491 99544491 1001 86380 86390 1
544556 99544556 1001 86380 86390 1
544249 99544249 1001 86380 86390 1
544213 99544213 1001 86380 86390 1
544370 99544370 1001 86380 86390 1
544309 99544309 1001 86380 86390 1
544133 99544133 1001 86380 86390 1
544098 99544098 1001 86380 86390 1
544025 99544025 1001 86380 86390 1
544118 99544118 1001 86380 86390 1
544633 99544633 1001 86380 86390 1
544659 99544659 1001 86380 86390 1
544740 99544740 1001 86380 86390 1
544702 99544702 1001 86380 86390 1
400203 99400203 1001 86380 86390 1
400298 99400298 1001 86380 86390 1
400506 99400506 1001 86380 86390 1
400579 99400579 1001 86380 86390 1
400683 99400683 1001 86380 86390 1
400673 99400673 1001 86380 86390 1
400822 99400822 1001 86380 86390 1
400893 99400893 1001 86380 86390 1
401229 99401229 1001 86380 86390 1
401898 99401898 1001 86380 86390 1
402066 99402066 1001 86380 86390 1
402590 99402590 1001 86380 86390 1
402664 99402664 1001 86380 86390 1
402705 99402705 1001 86380 86390 1
403052 99403052 1001 86380 86390 1
403057 99403057 1001 86380 86390 1
403034 99403034 1001 86380 86390 1
403408 99403408 1001 86380 86390 1
403478 99403478 1001 86380 86390 1
403505 99403505 1001 86380 86390 1
403565 99403565 1001 86380 86390 1
403719 99403719 1001 86380 86390 1
404026 99404026 1001 86380 86390 1
403968 99403968 1001 86380 86390 1
404187 99404187 1001 86380 86390 1
404471 99404471 1001 86380 86390 1
404528 99404528 1001 86380 86390 1
404595 99404595 1001 86380 86390 1
404753 99404753 1001 86380 86390 1
405344 99405344 1001 86380 86390 1
405581 99405581 1001 86380 86390 1
405664 99405664 1001 86380 86390 1
405727 99405727 1001 86380 86390 1
405891 99405891 1001 86380 86390 1
405934 99405934 1001 86380 86390 1
406081 99406081 1001 86380 86390 1
406423 99406423 1001 86380 86390 1
406711 99406711 1001 86380 86390 1
406940 99406940 1001 86380 86390 1
407146 99407146 1001 86380 86390 1
407279 99407279 1001 86380 86390 1
407320 99407320 1001 86380 86390 1
407264 99407264 1001 86380 86390 1
407506 99407506 1001 86380 86390 1
407631 99407631 1001 86380 86390 1
408090 99408090 1001 86380 86390 1
408204 99408204 1001 86380 86390 1
408578 99408578 1001 86380 86390 1
408589 99408589 1001 86380 86390 1
408750 99408750 1001 86380 86390 1
408877 99408877 1001 86380 86390 1
409028 99409028 1001 86380 86390 1
409257 99409257 1001 86380 86390 1
409219 99409219 1001 86380 86390 1
409360 99409360 1001 86380 86390 1
409339 99409339 1001 86380 86390 1
409479 99409479 1001 86380 86390 1
409583 99409583 1001 86380 86390 1
409604 99409604 1001 86380 86390 1
409686 99409686 1001 86380 86390 1
409738 99409738 1001 86380 86390 1
410219 99410219 1001 86380 86390 1
410557 99410557 1001 86380 86390 1
410496 99410496 1001 86380 86390 1
410862 99410862 1001 86380 86390 1
411215 99411215 1001 86380 86390 1
411138 99411138 1001 86380 86390 1
411355 99411355 1001 86380 86390 1
411349 99411349 1001 86380 86390 1
411471 99411471 1001 86380 86390 1
411567 99411567 1001 86380 86390 1
411623 99411623 1001 86380 86390 1
411955 99411955 1001 86380 86390 1
412042 99412042 1001 86380 86390 1
412077 99412077 1001 86380 86390 1
412393 99412393 1001 86380 86390 1
412300 99412300 1001 86380 86390 1
413375 99413375 1001 86380 86390 1
413186 99413186 1001 86380 86390 1
413224 99413224 1001 86380 86390 1
412997 99412997 1001 86380 86390 1
412639 99412639 1001 86380 86390 1
412843 99412843 1001 86380 86390 1
412531 99412531 1001 86380 86390 1
412831 99412831 1001 86380 86390 1
412710 99412710 1001 86380 86390 1
413802 99413802 1001 86380 86390 1
413889 99413889 1001 86380 86390 1
413786 99413786 1001 86380 86390 1
413814 99413814 1001 86380 86390 1
413815 99413815 1001 86380 86390 1
415061 99415061 1001 86380 86390 1
415019 99415019 1001 86380 86390 1
414989 99414989 1001 86380 86390 1
414741 99414741 1001 86380 86390 1
414834 99414834 1001 86380 86390 1
414389 99414389 1001 86380 86390 1
414282 99414282 1001 86380 86390 1
414468 99414468 1001 86380 86390 1
415700 99415700 1001 86380 86390 1
415430 99415430 1001 86380 86390 1
415333 99415333 1001 86380 86390 1
416682 99416682 1001 86380 86390 1
416820 99416820 1001 86380 86390 1
416664 99416664 1001 86380 86390 1
416624 99416624 1001 86380 86390 1
416878 99416878 1001 86380 86390 1
416310 99416310 1001 86380 86390 1
415931 99415931 1001 86380 86390 1
415813 99415813 1001 86380 86390 1
415970 99415970 1001 86380 86390 1
416106 99416106 1001 86380 86390 1
417094 99417094 1001 86380 86390 1
417183 99417183 1001 86380 86390 1
417250 99417250 1001 86380 86390 1
417367 99417367 1001 86380 86390 1
417523 99417523 1001 86380 86390 1
418638 99418638 1001 86380 86390 1
418170 99418170 1001 86380 86390 1
418032 99418032 1001 86380 86390 1
417685 99417685 1001 86380 86390 1
417748 99417748 1001 86380 86390 1
417752 99417752 1001 86380 86390 1
417951 99417951 1001 86380 86390 1
418953 99418953 1001 86380 86390 1
418990 99418990 1001 86380 86390 1
419169 99419169 1001 86380 86390 1
420439 99420439 1001 86380 86390 1
420307 99420307 1001 86380 86390 1
420411 99420411 1001 86380 86390 1
420230 99420230 1001 86380 86390 1
419832 99419832 1001 86380 86390 1
419964 99419964 1001 86380 86390 1
419660 99419660 1001 86380 86390 1
419492 99419492 1001 86380 86390 1
419310 99419310 1001 86380 86390 1
420809 99420809 1001 86380 86390 1
420499 99420499 1001 86380 86390 1
420474 99420474 1001 86380 86390 1
420502 99420502 1001 86380 86390 1
420799 99420799 1001 86380 86390 1
421828 99421828 1001 86380 86390 1
421612 99421612 1001 86380 86390 1
421566 99421566 1001 86380 86390 1
421458 99421458 1001 86380 86390 1
421488 99421488 1001 86380 86390 1
421018 99421018 1001 86380 86390 1
422436 99422436 1001 86380 86390 1
422250 99422250 1001 86380 86390 1
422203 99422203 1001 86380 86390 1
422212 99422212 1001 86380 86390 1
422242 99422242 1001 86380 86390 1
423405 99423405 1001 86380 86390 1
423520 99423520 1001 86380 86390 1
423642 99423642 1001 86380 86390 1
423596 99423596 1001 86380 86390 1
423331 99423331 1001 86380 86390 1
423115 99423115 1001 86380 86390 1
423239 99423239 1001 86380 86390 1
423264 99423264 1001 86380 86390 1
422940 99422940 1001 86380 86390 1
422803 99422803 1001 86380 86390 1
423836 99423836 1001 86380 86390 1
425171 99425171 1001 86380 86390 1
425052 99425052 1001 86380 86390 1
425032 99425032 1001 86380 86390 1
425023 99425023 1001 86380 86390 1
424981 99424981 1001 86380 86390 1
424390 99424390 1001 86380 86390 1
424157 99424157 1001 86380 86390 1
424348 99424348 1001 86380 86390 1
424444 99424444 1001 86380 86390 1
424446 99424446 1001 86380 86390 1
424588 99424588 1001 86380 86390 1
424336 99424336 1001 86380 86390 1
425672 99425672 1001 86380 86390 1
426816 99426816 1001 86380 86390 1
426793 99426793 1001 86380 86390 1
426758 99426758 1001 86380 86390 1
426908 99426908 1001 86380 86390 1
426344 99426344 1001 86380 86390 1
426670 99426670 1001 86380 86390 1
426093 99426093 1001 86380 86390 1
426157 99426157 1001 86380 86390 1
425897 99425897 1001 86380 86390 1
425998 99425998 1001 86380 86390 1
427236 99427236 1001 86380 86390 1
428422 99428422 1001 86380 86390 1
428363 99428363 1001 86380 86390 1
428501 99428501 1001 86380 86390 1
428662 99428662 1001 86380 86390 1
428386 99428386 1001 86380 86390 1
428246 99428246 1001 86380 86390 1
428083 99428083 1001 86380 86390 1
427579 99427579 1001 86380 86390 1
427806 99427806 1001 86380 86390 1
427695 99427695 1001 86380 86390 1
427896 99427896 1001 86380 86390 1
427531 99427531 1001 86380 86390 1
430373 99430373 1001 86380 86390 1
430189 99430189 1001 86380 86390 1
429759 99429759 1001 86380 86390 1
429863 99429863 1001 86380 86390 1
429728 99429728 1001 86380 86390 1
429296 99429296 1001 86380 86390 1
429472 99429472 1001 86380 86390 1
429181 99429181 1001 86380 86390 1
429214 99429214 1001 86380 86390 1
429217 99429217 1001 86380 86390 1
430686 99430686 1001 86380 86390 1
430569 99430569 1001 86380 86390 1
431789 99431789 1001 86380 86390 1
431373 99431373 1001 86380 86390 1
431541 99431541 1001 86380 86390 1
431342 99431342 1001 86380 86390 1
431469 99431469 1001 86380 86390 1
431061 99431061 1001 86380 86390 1
431181 99431181 1001 86380 86390 1
432379 99432379 1001 86380 86390 1
432067 99432067 1001 86380 86390 1
432169 99432169 1001 86380 86390 1
433634 99433634 1001 86380 86390 1
433580 99433580 1001 86380 86390 1
433029 99433029 1001 86380 86390 1
433180 99433180 1001 86380 86390 1
433154 99433154 1001 86380 86390 1
433208 99433208 1001 86380 86390 1
432831 99432831 1001 86380 86390 1
433967 99433967 1001 86380 86390 1
435107 99435107 1001 86380 86390 1
435083 99435083 1001 86380 86390 1
435397 99435397 1001 86380 86390 1
435000 99435000 1001 86380 86390 1
434340 99434340 1001 86380 86390 1
434143 99434143 1001 86380 86390 1
434353 99434353 1001 86380 86390 1
434449 99434449 1001 86380 86390 1
435785 99435785 1001 86380 86390 1
435739 99435739 1001 86380 86390 1
435720 99435720 1001 86380 86390 1
435816 99435816 1001 86380 86390 1
436992 99436992 1001 86380 86390 1
436996 99436996 1001 86380 86390 1
437144 99437144 1001 86380 86390 1
436682 99436682 1001 86380 86390 1
436366 99436366 1001 86380 86390 1
436370 99436370 1001 86380 86390 1
436358 99436358 1001 86380 86390 1
436617 99436617 1001 86380 86390 1
436045 99436045 1001 86380 86390 1
436295 99436295 1001 86380 86390 1
436244 99436244 1001 86380 86390 1
436272 99436272 1001 86380 86390 1
435992 99435992 1001 86380 86390 1
436276 99436276 1001 86380 86390 1
436302 99436302 1001 86380 86390 1
436125 99436125 1001 86380 86390 1
436162 99436162 1001 86380 86390 1
300087 99300087 1001 86380 86390 1
300105 99300105 1001 86380 86390 1
300655 99300655 1001 86380 86390 1
300386 99300386 1001 86380 86390 1
300376 99300376 1001 86380 86390 1
300444 99300444 1001 86380 86390 1
300162 99300162 1001 86380 86390 1
300221 99300221 1001 86380 86390 1
300312 99300312 1001 86380 86390 1
300898 99300898 1001 86380 86390 1
301400 99301400 1001 86380 86390 1
301370 99301370 1001 86380 86390 1
301372 99301372 1001 86380 86390 1
301079 99301079 1001 86380 86390 1
300938 99300938 1001 86380 86390 1
301083 99301083 1001 86380 86390 1
301566 99301566 1001 86380 86390 1
301697 99301697 1001 86380 86390 1
301557 99301557 1001 86380 86390 1
301753 99301753 1001 86380 86390 1
301717 99301717 1001 86380 86390 1
302218 99302218 1001 86380 86390 1
302034 99302034 1001 86380 86390 1
302075 99302075 1001 86380 86390 1
301789 99301789 1001 86380 86390 1
301940 99301940 1001 86380 86390 1
302412 99302412 1001 86380 86390 1
303065 99303065 1001 86380 86390 1
303048 99303048 1001 86380 86390 1
303076 99303076 1001 86380 86390 1
303128 99303128 1001 86380 86390 1
303129 99303129 1001 86380 86390 1
303168 99303168 1001 86380 86390 1
302874 99302874 1001 86380 86390 1
302968 99302968 1001 86380 86390 1
302894 99302894 1001 86380 86390 1
302973 99302973 1001 86380 86390 1
302709 99302709 1001 86380 86390 1
302735 99302735 1001 86380 86390 1
302660 99302660 1001 86380 86390 1
302598 99302598 1001 86380 86390 1
303341 99303341 1001 86380 86390 1
303959 99303959 1001 86380 86390 1
303889 99303889 1001 86380 86390 1
303742 99303742 1001 86380 86390 1
303520 99303520 1001 86380 86390 1
303546 99303546 1001 86380 86390 1
303508 99303508 1001 86380 86390 1
304198 99304198 1001 86380 86390 1
304186 99304186 1001 86380 86390 1
304050 99304050 1001 86380 86390 1
304219 99304219 1001 86380 86390 1
304657 99304657 1001 86380 86390 1
304793 99304793 1001 86380 86390 1
304653 99304653 1001 86380 86390 1
304525 99304525 1001 86380 86390 1
304504 99304504 1001 86380 86390 1
304408 99304408 1001 86380 86390 1
304399 99304399 1001 86380 86390 1
304374 99304374 1001 86380 86390 1
305535 99305535 1001 86380 86390 1
305562 99305562 1001 86380 86390 1
305367 99305367 1001 86380 86390 1
305282 99305282 1001 86380 86390 1
500130 99500130 1001 86380 86390 1
500107 99500107 1001 86380 86390 1
500020 99500020 1001 86380 86390 1
500059 99500059 1001 86380 86390 1
305692 99305692 1001 86380 86390 1
500703 99500703 1001 86380 86390 1
500682 99500682 1001 86380 86390 1
500532 99500532 1001 86380 86390 1
500509 99500509 1001 86380 86390 1
500605 99500605 1001 86380 86390 1
500411 99500411 1001 86380 86390 1
500221 99500221 1001 86380 86390 1
500266 99500266 1001 86380 86390 1
500356 99500356 1001 86380 86390 1
500981 99500981 1001 86380 86390 1
500856 99500856 1001 86380 86390 1
500845 99500845 1001 86380 86390 1
500861 99500861 1001 86380 86390 1
501462 99501462 1001 86380 86390 1
501452 99501452 1001 86380 86390 1
501626 99501626 1001 86380 86390 1
501519 99501519 1001 86380 86390 1
501507 99501507 1001 86380 86390 1
501469 99501469 1001 86380 86390 1
501573 99501573 1001 86380 86390 1
501265 99501265 1001 86380 86390 1
501312 99501312 1001 86380 86390 1
501148 99501148 1001 86380 86390 1
501086 99501086 1001 86380 86390 1
501203 99501203 1001 86380 86390 1
501102 99501102 1001 86380 86390 1
501141 99501141 1001 86380 86390 1
501121 99501121 1001 86380 86390 1
501806 99501806 1001 86380 86390 1
501811 99501811 1001 86380 86390 1
501789 99501789 1001 86380 86390 1
502350 99502350 1001 86380 86390 1
502327 99502327 1001 86380 86390 1
502446 99502446 1001 86380 86390 1
502374 99502374 1001 86380 86390 1
502336 99502336 1001 86380 86390 1
502119 99502119 1001 86380 86390 1
502174 99502174 1001 86380 86390 1
502165 99502165 1001 86380 86390 1
501976 99501976 1001 86380 86390 1
501965 99501965 1001 86380 86390 1
502635 99502635 1001 86380 86390 1
502559 99502559 1001 86380 86390 1
502523 99502523 1001 86380 86390 1
503164 99503164 1001 86380 86390 1
503229 99503229 1001 86380 86390 1
503170 99503170 1001 86380 86390 1
503279 99503279 1001 86380 86390 1
503052 99503052 1001 86380 86390 1
502883 99502883 1001 86380 86390 1
502967 99502967 1001 86380 86390 1
502673 99502673 1001 86380 86390 1
502794 99502794 1001 86380 86390 1
502797 99502797 1001 86380 86390 1
502693 99502693 1001 86380 86390 1
503340 99503340 1001 86380 86390 1
503382 99503382 1001 86380 86390 1
503299 99503299 1001 86380 86390 1
504084 99504084 1001 86380 86390 1
503784 99503784 1001 86380 86390 1
503830 99503830 1001 86380 86390 1
503615 99503615 1001 86380 86390 1
503604 99503604 1001 86380 86390 1
503606 99503606 1001 86380 86390 1
504153 99504153 1001 86380 86390 1
504322 99504322 1001 86380 86390 1
504219 99504219 1001 86380 86390 1
504282 99504282 1001 86380 86390 1
504843 99504843 1001 86380 86390 1
504856 99504856 1001 86380 86390 1
504647 99504647 1001 86380 86390 1
504658 99504658 1001 86380 86390 1
504452 99504452 1001 86380 86390 1
504456 99504456 1001 86380 86390 1
504502 99504502 1001 86380 86390 1
505021 99505021 1001 86380 86390 1
504957 99504957 1001 86380 86390 1
505605 99505605 1001 86380 86390 1
505636 99505636 1001 86380 86390 1
505714 99505714 1001 86380 86390 1
505527 99505527 1001 86380 86390 1
505291 99505291 1001 86380 86390 1
505289 99505289 1001 86380 86390 1
505787 99505787 1001 86380 86390 1
505917 99505917 1001 86380 86390 1
505777 99505777 1001 86380 86390 1
506428 99506428 1001 86380 86390 1
506424 99506424 1001 86380 86390 1
506401 99506401 1001 86380 86390 1
506366 99506366 1001 86380 86390 1
506227 99506227 1001 86380 86390 1
506349 99506349 1001 86380 86390 1
506053 99506053 1001 86380 86390 1
506121 99506121 1001 86380 86390 1
506134 99506134 1001 86380 86390 1
505997 99505997 1001 86380 86390 1
506049 99506049 1001 86380 86390 1
506697 99506697 1001 86380 86390 1
506647 99506647 1001 86380 86390 1
506681 99506681 1001 86380 86390 1
507255 99507255 1001 86380 86390 1
507230 99507230 1001 86380 86390 1
507284 99507284 1001 86380 86390 1
507290 99507290 1001 86380 86390 1
507121 99507121 1001 86380 86390 1
507199 99507199 1001 86380 86390 1
507162 99507162 1001 86380 86390 1
507112 99507112 1001 86380 86390 1
506969 99506969 1001 86380 86390 1
506995 99506995 1001 86380 86390 1
506913 99506913 1001 86380 86390 1
506822 99506822 1001 86380 86390 1
506901 99506901 1001 86380 86390 1
507557 99507557 1001 86380 86390 1
508200 99508200 1001 86380 86390 1
508153 99508153 1001 86380 86390 1
508235 99508235 1001 86380 86390 1
508237 99508237 1001 86380 86390 1
508078 99508078 1001 86380 86390 1
508242 99508242 1001 86380 86390 1
507965 99507965 1001 86380 86390 1
507863 99507863 1001 86380 86390 1
507932 99507932 1001 86380 86390 1
507884 99507884 1001 86380 86390 1
507718 99507718 1001 86380 86390 1
507760 99507760 1001 86380 86390 1
507793 99507793 1001 86380 86390 1
507690 99507690 1001 86380 86390 1
508311 99508311 1001 86380 86390 1
508757 99508757 1001 86380 86390 1
508683 99508683 1001 86380 86390 1
508853 99508853 1001 86380 86390 1
508506 99508506 1001 86380 86390 1
508653 99508653 1001 86380 86390 1
508578 99508578 1001 86380 86390 1
508554 99508554 1001 86380 86390 1
509196 99509196 1001 86380 86390 1
509079 99509079 1001 86380 86390 1
509213 99509213 1001 86380 86390 1
509867 99509867 1001 86380 86390 1
509715 99509715 1001 86380 86390 1
509728 99509728 1001 86380 86390 1
509573 99509573 1001 86380 86390 1
509629 99509629 1001 86380 86390 1
509655 99509655 1001 86380 86390 1
509371 99509371 1001 86380 86390 1
509425 99509425 1001 86380 86390 1
509311 99509311 1001 86380 86390 1
509355 99509355 1001 86380 86390 1
510029 99510029 1001 86380 86390 1
509952 99509952 1001 86380 86390 1
510083 99510083 1001 86380 86390 1
509982 99509982 1001 86380 86390 1
510633 99510633 1001 86380 86390 1
510595 99510595 1001 86380 86390 1
510621 99510621 1001 86380 86390 1
510370 99510370 1001 86380 86390 1
510478 99510478 1001 86380 86390 1
510279 99510279 1001 86380 86390 1
510840 99510840 1001 86380 86390 1
510802 99510802 1001 86380 86390 1
510906 99510906 1001 86380 86390 1
511465 99511465 1001 86380 86390 1
511480 99511480 1001 86380 86390 1
511406 99511406 1001 86380 86390 1
511449 99511449 1001 86380 86390 1
511206 99511206 1001 86380 86390 1
511066 99511066 1001 86380 86390 1
511080 99511080 1001 86380 86390 1
510979 99510979 1001 86380 86390 1
511629 99511629 1001 86380 86390 1
511669 99511669 1001 86380 86390 1
511696 99511696 1001 86380 86390 1
511723 99511723 1001 86380 86390 1
512211 99512211 1001 86380 86390 1
512343 99512343 1001 86380 86390 1
512124 99512124 1001 86380 86390 1
512150 99512150 1001 86380 86390 1
512064 99512064 1001 86380 86390 1
512107 99512107 1001 86380 86390 1
511862 99511862 1001 86380 86390 1
511929 99511929 1001 86380 86390 1
511795 99511795 1001 86380 86390 1
512467 99512467 1001 86380 86390 1
512417 99512417 1001 86380 86390 1
512457 99512457 1001 86380 86390 1
512472 99512472 1001 86380 86390 1
512485 99512485 1001 86380 86390 1
512553 99512553 1001 86380 86390 1
512491 99512491 1001 86380 86390 1
513091 99513091 1001 86380 86390 1
513175 99513175 1001 86380 86390 1
513032 99513032 1001 86380 86390 1
513126 99513126 1001 86380 86390 1
512857 99512857 1001 86380 86390 1
512899 99512899 1001 86380 86390 1
512822 99512822 1001 86380 86390 1
512836 99512836 1001 86380 86390 1
512917 99512917 1001 86380 86390 1
512905 99512905 1001 86380 86390 1
512624 99512624 1001 86380 86390 1
512742 99512742 1001 86380 86390 1
512695 99512695 1001 86380 86390 1
513293 99513293 1001 86380 86390 1
513257 99513257 1001 86380 86390 1
513963 99513963 1001 86380 86390 1
513887 99513887 1001 86380 86390 1
513939 99513939 1001 86380 86390 1
513631 99513631 1001 86380 86390 1
513751 99513751 1001 86380 86390 1
513792 99513792 1001 86380 86390 1
513754 99513754 1001 86380 86390 1
513593 99513593 1001 86380 86390 1
513556 99513556 1001 86380 86390 1
513415 99513415 1001 86380 86390 1
513575 99513575 1001 86380 86390 1
513614 99513614 1001 86380 86390 1
514183 99514183 1001 86380 86390 1
514180 99514180 1001 86380 86390 1
514735 99514735 1001 86380 86390 1
514787 99514787 1001 86380 86390 1
514513 99514513 1001 86380 86390 1
514553 99514553 1001 86380 86390 1
514593 99514593 1001 86380 86390 1
514572 99514572 1001 86380 86390 1
514292 99514292 1001 86380 86390 1
514306 99514306 1001 86380 86390 1
514242 99514242 1001 86380 86390 1
514386 99514386 1001 86380 86390 1
514339 99514339 1001 86380 86390 1
515050 99515050 1001 86380 86390 1
515003 99515003 1001 86380 86390 1
514902 99514902 1001 86380 86390 1
514995 99514995 1001 86380 86390 1
515585 99515585 1001 86380 86390 1
515538 99515538 1001 86380 86390 1
515441 99515441 1001 86380 86390 1
515300 99515300 1001 86380 86390 1
515438 99515438 1001 86380 86390 1
515064 99515064 1001 86380 86390 1
515849 99515849 1001 86380 86390 1
515736 99515736 1001 86380 86390 1
515698 99515698 1001 86380 86390 1
515855 99515855 1001 86380 86390 1
515783 99515783 1001 86380 86390 1
516485 99516485 1001 86380 86390 1
516201 99516201 1001 86380 86390 1
516215 99516215 1001 86380 86390 1
516177 99516177 1001 86380 86390 1
516256 99516256 1001 86380 86390 1
516127 99516127 1001 86380 86390 1
516141 99516141 1001 86380 86390 1
516170 99516170 1001 86380 86390 1
515940 99515940 1001 86380 86390 1
516020 99516020 1001 86380 86390 1
515943 99515943 1001 86380 86390 1
516024 99516024 1001 86380 86390 1
516050 99516050 1001 86380 86390 1
515988 99515988 1001 86380 86390 1
516030 99516030 1001 86380 86390 1
516534 99516534 1001 86380 86390 1
515889 99515889 1001 86380 86390 1
516563 99516563 1001 86380 86390 1
516655 99516655 1001 86380 86390 1
517306 99517306 1001 86380 86390 1
517313 99517313 1001 86380 86390 1
517153 99517153 1001 86380 86390 1
516954 99516954 1001 86380 86390 1
516958 99516958 1001 86380 86390 1
517064 99517064 1001 86380 86390 1
516855 99516855 1001 86380 86390 1
517540 99517540 1001 86380 86390 1
516715 99516715 1001 86380 86390 1
517532 99517532 1001 86380 86390 1
517418 99517418 1001 86380 86390 1
518128 99518128 1001 86380 86390 1
518073 99518073 1001 86380 86390 1
518099 99518099 1001 86380 86390 1
517961 99517961 1001 86380 86390 1
518006 99518006 1001 86380 86390 1
517921 99517921 1001 86380 86390 1
517823 99517823 1001 86380 86390 1
517659 99517659 1001 86380 86390 1
517638 99517638 1001 86380 86390 1
518176 99518176 1001 86380 86390 1
518333 99518333 1001 86380 86390 1
518232 99518232 1001 86380 86390 1
518351 99518351 1001 86380 86390 1
518874 99518874 1001 86380 86390 1
518787 99518787 1001 86380 86390 1
518896 99518896 1001 86380 86390 1
518737 99518737 1001 86380 86390 1
518764 99518764 1001 86380 86390 1
518765 99518765 1001 86380 86390 1
518651 99518651 1001 86380 86390 1
518487 99518487 1001 86380 86390 1
518545 99518545 1001 86380 86390 1
518558 99518558 1001 86380 86390 1
519010 99519010 1001 86380 86390 1
519154 99519154 1001 86380 86390 1
519171 99519171 1001 86380 86390 1
519150 99519150 1001 86380 86390 1
518995 99518995 1001 86380 86390 1
519635 99519635 1001 86380 86390 1
519689 99519689 1001 86380 86390 1
519797 99519797 1001 86380 86390 1
519530 99519530 1001 86380 86390 1
519482 99519482 1001 86380 86390 1
519322 99519322 1001 86380 86390 1
519324 99519324 1001 86380 86390 1
519209 99519209 1001 86380 86390 1
519290 99519290 1001 86380 86390 1
519850 99519850 1001 86380 86390 1
519851 99519851 1001 86380 86390 1
519877 99519877 1001 86380 86390 1
519929 99519929 1001 86380 86390 1
519983 99519983 1001 86380 86390 1
520486 99520486 1001 86380 86390 1
520461 99520461 1001 86380 86390 1
520477 99520477 1001 86380 86390 1
520510 99520510 1001 86380 86390 1
520164 99520164 1001 86380 86390 1
520192 99520192 1001 86380 86390 1
520197 99520197 1001 86380 86390 1
520782 99520782 1001 86380 86390 1
520822 99520822 1001 86380 86390 1
520823 99520823 1001 86380 86390 1
520840 99520840 1001 86380 86390 1
521272 99521272 1001 86380 86390 1
521106 99521106 1001 86380 86390 1
521095 99521095 1001 86380 86390 1
520858 99520858 1001 86380 86390 1
521016 99521016 1001 86380 86390 1
520913 99520913 1001 86380 86390 1
520864 99520864 1001 86380 86390 1
520878 99520878 1001 86380 86390 1
521647 99521647 1001 86380 86390 1
521498 99521498 1001 86380 86390 1
522292 99522292 1001 86380 86390 1
522267 99522267 1001 86380 86390 1
522209 99522209 1001 86380 86390 1
522086 99522086 1001 86380 86390 1
521775 99521775 1001 86380 86390 1
521867 99521867 1001 86380 86390 1
521847 99521847 1001 86380 86390 1
522297 99522297 1001 86380 86390 1
522312 99522312 1001 86380 86390 1
522719 99522719 1001 86380 86390 1
522759 99522759 1001 86380 86390 1
522736 99522736 1001 86380 86390 1
522764 99522764 1001 86380 86390 1
522870 99522870 1001 86380 86390 1
522550 99522550 1001 86380 86390 1
522619 99522619 1001 86380 86390 1
522594 99522594 1001 86380 86390 1
523158 99523158 1001 86380 86390 1
523119 99523119 1001 86380 86390 1
523191 99523191 1001 86380 86390 1
523842 99523842 1001 86380 86390 1
523869 99523869 1001 86380 86390 1
523781 99523781 1001 86380 86390 1
523796 99523796 1001 86380 86390 1
523545 99523545 1001 86380 86390 1
523537 99523537 1001 86380 86390 1
523656 99523656 1001 86380 86390 1
523734 99523734 1001 86380 86390 1
523376 99523376 1001 86380 86390 1
523467 99523467 1001 86380 86390 1
523360 99523360 1001 86380 86390 1
524049 99524049 1001 86380 86390 1
523945 99523945 1001 86380 86390 1
524093 99524093 1001 86380 86390 1
524694 99524694 1001 86380 86390 1
524670 99524670 1001 86380 86390 1
524744 99524744 1001 86380 86390 1
524648 99524648 1001 86380 86390 1
524663 99524663 1001 86380 86390 1
524731 99524731 1001 86380 86390 1
524499 99524499 1001 86380 86390 1
524462 99524462 1001 86380 86390 1
524488 99524488 1001 86380 86390 1
524489 99524489 1001 86380 86390 1
524331 99524331 1001 86380 86390 1
524306 99524306 1001 86380 86390 1
524161 99524161 1001 86380 86390 1
524951 99524951 1001 86380 86390 1
524861 99524861 1001 86380 86390 1
524813 99524813 1001 86380 86390 1
524776 99524776 1001 86380 86390 1
524779 99524779 1001 86380 86390 1
525395 99525395 1001 86380 86390 1
525407 99525407 1001 86380 86390 1
525399 99525399 1001 86380 86390 1
525515 99525515 1001 86380 86390 1
525541 99525541 1001 86380 86390 1
525492 99525492 1001 86380 86390 1
525228 99525228 1001 86380 86390 1
525244 99525244 1001 86380 86390 1
525257 99525257 1001 86380 86390 1
525159 99525159 1001 86380 86390 1
525062 99525062 1001 86380 86390 1
525740 99525740 1001 86380 86390 1
525598 99525598 1001 86380 86390 1
525600 99525600 1001 86380 86390 1
525769 99525769 1001 86380 86390 1
525706 99525706 1001 86380 86390 1
525604 99525604 1001 86380 86390 1
526256 99526256 1001 86380 86390 1
526387 99526387 1001 86380 86390 1
526348 99526348 1001 86380 86390 1
526247 99526247 1001 86380 86390 1
526238 99526238 1001 86380 86390 1
526227 99526227 1001 86380 86390 1
526344 99526344 1001 86380 86390 1
526094 99526094 1001 86380 86390 1
526033 99526033 1001 86380 86390 1
525841 99525841 1001 86380 86390 1
525858 99525858 1001 86380 86390 1
525975 99525975 1001 86380 86390 1
525912 99525912 1001 86380 86390 1
525888 99525888 1001 86380 86390 1
527198 99527198 1001 86380 86390 1
527216 99527216 1001 86380 86390 1
526838 99526838 1001 86380 86390 1
526906 99526906 1001 86380 86390 1
526975 99526975 1001 86380 86390 1
526989 99526989 1001 86380 86390 1
526835 99526835 1001 86380 86390 1
526654 99526654 1001 86380 86390 1
526683 99526683 1001 86380 86390 1
526696 99526696 1001 86380 86390 1
526697 99526697 1001 86380 86390 1
526756 99526756 1001 86380 86390 1
527443 99527443 1001 86380 86390 1
527252 99527252 1001 86380 86390 1
527281 99527281 1001 86380 86390 1
527909 99527909 1001 86380 86390 1
528020 99528020 1001 86380 86390 1
528022 99528022 1001 86380 86390 1
527757 99527757 1001 86380 86390 1
527733 99527733 1001 86380 86390 1
527567 99527567 1001 86380 86390 1
528259 99528259 1001 86380 86390 1
528078 99528078 1001 86380 86390 1
528136 99528136 1001 86380 86390 1
528820 99528820 1001 86380 86390 1
528890 99528890 1001 86380 86390 1
528620 99528620 1001 86380 86390 1
528559 99528559 1001 86380 86390 1
528496 99528496 1001 86380 86390 1
528354 99528354 1001 86380 86390 1
528330 99528330 1001 86380 86390 1
529101 99529101 1001 86380 86390 1
528998 99528998 1001 86380 86390 1
529613 99529613 1001 86380 86390 1
529591 99529591 1001 86380 86390 1
529658 99529658 1001 86380 86390 1
529718 99529718 1001 86380 86390 1
529571 99529571 1001 86380 86390 1
529471 99529471 1001 86380 86390 1
529322 99529322 1001 86380 86390 1
529249 99529249 1001 86380 86390 1
529263 99529263 1001 86380 86390 1
529302 99529302 1001 86380 86390 1
529238 99529238 1001 86380 86390 1
529825 99529825 1001 86380 86390 1
530373 99530373 1001 86380 86390 1
530438 99530438 1001 86380 86390 1
530414 99530414 1001 86380 86390 1
530390 99530390 1001 86380 86390 1
530470 99530470 1001 86380 86390 1
530474 99530474 1001 86380 86390 1
530423 99530423 1001 86380 86390 1
530218 99530218 1001 86380 86390 1
530195 99530195 1001 86380 86390 1
530228 99530228 1001 86380 86390 1
530089 99530089 1001 86380 86390 1
529976 99529976 1001 86380 86390 1
530047 99530047 1001 86380 86390 1
530074 99530074 1001 86380 86390 1
530745 99530745 1001 86380 86390 1
530644 99530644 1001 86380 86390 1
530574 99530574 1001 86380 86390 1
531216 99531216 1001 86380 86390 1
531321 99531321 1001 86380 86390 1
531194 99531194 1001 86380 86390 1
531370 99531370 1001 86380 86390 1
531211 99531211 1001 86380 86390 1
531138 99531138 1001 86380 86390 1
531155 99531155 1001 86380 86390 1
530850 99530850 1001 86380 86390 1
530838 99530838 1001 86380 86390 1
530865 99530865 1001 86380 86390 1
530815 99530815 1001 86380 86390 1
530842 99530842 1001 86380 86390 1
530844 99530844 1001 86380 86390 1
531441 99531441 1001 86380 86390 1
531495 99531495 1001 86380 86390 1
531445 99531445 1001 86380 86390 1
531491 99531491 1001 86380 86390 1
531583 99531583 1001 86380 86390 1
532183 99532183 1001 86380 86390 1
532149 99532149 1001 86380 86390 1
531949 99531949 1001 86380 86390 1
531888 99531888 1001 86380 86390 1
531855 99531855 1001 86380 86390 1
531895 99531895 1001 86380 86390 1
531934 99531934 1001 86380 86390 1
531617 99531617 1001 86380 86390 1
531630 99531630 1001 86380 86390 1
531763 99531763 1001 86380 86390 1
532351 99532351 1001 86380 86390 1
532709 99532709 1001 86380 86390 1
532625 99532625 1001 86380 86390 1
532809 99532809 1001 86380 86390 1
532479 99532479 1001 86380 86390 1
532454 99532454 1001 86380 86390 1
532447 99532447 1001 86380 86390 1
533061 99533061 1001 86380 86390 1
533100 99533100 1001 86380 86390 1
533053 99533053 1001 86380 86390 1
533662 99533662 1001 86380 86390 1
533740 99533740 1001 86380 86390 1
533767 99533767 1001 86380 86390 1
533793 99533793 1001 86380 86390 1
533447 99533447 1001 86380 86390 1
533448 99533448 1001 86380 86390 1
533558 99533558 1001 86380 86390 1
533611 99533611 1001 86380 86390 1
533329 99533329 1001 86380 86390 1
533355 99533355 1001 86380 86390 1
533309 99533309 1001 86380 86390 1
533258 99533258 1001 86380 86390 1
533946 99533946 1001 86380 86390 1
533883 99533883 1001 86380 86390 1
533872 99533872 1001 86380 86390 1
533916 99533916 1001 86380 86390 1
534033 99534033 1001 86380 86390 1
534034 99534034 1001 86380 86390 1
534571 99534571 1001 86380 86390 1
534536 99534536 1001 86380 86390 1
534563 99534563 1001 86380 86390 1
534526 99534526 1001 86380 86390 1
534540 99534540 1001 86380 86390 1
534541 99534541 1001 86380 86390 1
534352 99534352 1001 86380 86390 1
534406 99534406 1001 86380 86390 1
534304 99534304 1001 86380 86390 1
534358 99534358 1001 86380 86390 1
534128 99534128 1001 86380 86390 1
534838 99534838 1001 86380 86390 1
534864 99534864 1001 86380 86390 1
535446 99535446 1001 86380 86390 1
535154 99535154 1001 86380 86390 1
535233 99535233 1001 86380 86390 1
535299 99535299 1001 86380 86390 1
535198 99535198 1001 86380 86390 1
535058 99535058 1001 86380 86390 1
534974 99534974 1001 86380 86390 1
534965 99534965 1001 86380 86390 1
535601 99535601 1001 86380 86390 1
535642 99535642 1001 86380 86390 1
535514 99535514 1001 86380 86390 1
536329 99536329 1001 86380 86390 1
536131 99536131 1001 86380 86390 1
536030 99536030 1001 86380 86390 1
536098 99536098 1001 86380 86390 1
536104 99536104 1001 86380 86390 1
535871 99535871 1001 86380 86390 1
535833 99535833 1001 86380 86390 1
535735 99535735 1001 86380 86390 1
535815 99535815 1001 86380 86390 1
535751 99535751 1001 86380 86390 1
536474 99536474 1001 86380 86390 1
537050 99537050 1001 86380 86390 1
537054 99537054 1001 86380 86390 1
536977 99536977 1001 86380 86390 1
537070 99537070 1001 86380 86390 1
536969 99536969 1001 86380 86390 1
536932 99536932 1001 86380 86390 1
536856 99536856 1001 86380 86390 1
536888 99536888 1001 86380 86390 1
536773 99536773 1001 86380 86390 1
536690 99536690 1001 86380 86390 1
536574 99536574 1001 86380 86390 1
537340 99537340 1001 86380 86390 1
537345 99537345 1001 86380 86390 1
537242 99537242 1001 86380 86390 1
537309 99537309 1001 86380 86390 1
537167 99537167 1001 86380 86390 1
537285 99537285 1001 86380 86390 1
537288 99537288 1001 86380 86390 1
537812 99537812 1001 86380 86390 1
537628 99537628 1001 86380 86390 1
537719 99537719 1001 86380 86390 1
537711 99537711 1001 86380 86390 1
537726 99537726 1001 86380 86390 1
537610 99537610 1001 86380 86390 1
537664 99537664 1001 86380 86390 1
537398 99537398 1001 86380 86390 1
537546 99537546 1001 86380 86390 1
538084 99538084 1001 86380 86390 1
538020 99538020 1001 86380 86390 1
538033 99538033 1001 86380 86390 1
538093 99538093 1001 86380 86390 1
538739 99538739 1001 86380 86390 1
538765 99538765 1001 86380 86390 1
538780 99538780 1001 86380 86390 1
538442 99538442 1001 86380 86390 1
538336 99538336 1001 86380 86390 1
538235 99538235 1001 86380 86390 1
538275 99538275 1001 86380 86390 1
538341 99538341 1001 86380 86390 1
538355 99538355 1001 86380 86390 1
538370 99538370 1001 86380 86390 1
538296 99538296 1001 86380 86390 1
538904 99538904 1001 86380 86390 1
538847 99538847 1001 86380 86390 1
539516 99539516 1001 86380 86390 1
539518 99539518 1001 86380 86390 1
539509 99539509 1001 86380 86390 1
539536 99539536 1001 86380 86390 1
539459 99539459 1001 86380 86390 1
539359 99539359 1001 86380 86390 1
539385 99539385 1001 86380 86390 1
539412 99539412 1001 86380 86390 1
539285 99539285 1001 86380 86390 1
539418 99539418 1001 86380 86390 1
539433 99539433 1001 86380 86390 1
539033 99539033 1001 86380 86390 1
539101 99539101 1001 86380 86390 1
539206 99539206 1001 86380 86390 1
539041 99539041 1001 86380 86390 1
539747 99539747 1001 86380 86390 1
539826 99539826 1001 86380 86390 1
539843 99539843 1001 86380 86390 1
539805 99539805 1001 86380 86390 1
540265 99540265 1001 86380 86390 1
540168 99540168 1001 86380 86390 1
540105 99540105 1001 86380 86390 1
539909 99539909 1001 86380 86390 1
540561 99540561 1001 86380 86390 1
540603 99540603 1001 86380 86390 1
541177 99541177 1001 86380 86390 1
541180 99541180 1001 86380 86390 1
541212 99541212 1001 86380 86390 1
540959 99540959 1001 86380 86390 1
541071 99541071 1001 86380 86390 1
540750 99540750 1001 86380 86390 1
540776 99540776 1001 86380 86390 1
540764 99540764 1001 86380 86390 1
540673 99540673 1001 86380 86390 1
540740 99540740 1001 86380 86390 1
540843 99540843 1001 86380 86390 1
541317 99541317 1001 86380 86390 1
541361 99541361 1001 86380 86390 1
541324 99541324 1001 86380 86390 1
541483 99541483 1001 86380 86390 1
541986 99541986 1001 86380 86390 1
542053 99542053 1001 86380 86390 1
541784 99541784 1001 86380 86390 1
541905 99541905 1001 86380 86390 1
541559 99541559 1001 86380 86390 1
542142 99542142 1001 86380 86390 1
542286 99542286 1001 86380 86390 1
542235 99542235 1001 86380 86390 1
542229 99542229 1001 86380 86390 1
542857 99542857 1001 86380 86390 1
542926 99542926 1001 86380 86390 1
542773 99542773 1001 86380 86390 1
542866 99542866 1001 86380 86390 1
542701 99542701 1001 86380 86390 1
542740 99542740 1001 86380 86390 1
542732 99542732 1001 86380 86390 1
542566 99542566 1001 86380 86390 1
542493 99542493 1001 86380 86390 1
543119 99543119 1001 86380 86390 1
542954 99542954 1001 86380 86390 1
543632 99543632 1001 86380 86390 1
543629 99543629 1001 86380 86390 1
543693 99543693 1001 86380 86390 1
543475 99543475 1001 86380 86390 1
543372 99543372 1001 86380 86390 1
543489 99543489 1001 86380 86390 1
543419 99543419 1001 86380 86390 1
543408 99543408 1001 86380 86390 1
543281 99543281 1001 86380 86390 1
543342 99543342 1001 86380 86390 1
543939 99543939 1001 86380 86390 1
543864 99543864 1001 86380 86390 1
543918 99543918 1001 86380 86390 1
543816 99543816 1001 86380 86390 1
544584 99544584 1001 86380 86390 1
544315 99544315 1001 86380 86390 1
544218 99544218 1001 86380 86390 1
544258 99544258 1001 86380 86390 1
544080 99544080 1001 86380 86390 1
544085 99544085 1001 86380 86390 1
544129 99544129 1001 86380 86390 1
544130 99544130 1001 86380 86390 1
544668 99544668 1001 86380 86390 1
428228 558 1001 79800 80937 1
405824 288 1001 70020 71217 1
525508 645 1002 39424 49640 1
400065 99400065 1001 86380 86390 1
400087 99400087 1001 86380 86390 1
400386 99400386 1001 86380 86390 1
400538 99400538 1001 86380 86390 1
400578 99400578 1001 86380 86390 1
400607 99400607 1001 86380 86390 1
401070 99401070 1001 86380 86390 1
401097 99401097 1001 86380 86390 1
401288 99401288 1001 86380 86390 1
401466 99401466 1001 86380 86390 1
401571 99401571 1001 86380 86390 1
401629 99401629 1001 86380 86390 1
401723 99401723 1001 86380 86390 1
401853 99401853 1001 86380 86390 1
401860 99401860 1001 86380 86390 1
402021 99402021 1001 86380 86390 1
402396 99402396 1001 86380 86390 1
402626 99402626 1001 86380 86390 1
402582 99402582 1001 86380 86390 1
402612 99402612 1001 86380 86390 1
402877 99402877 1001 86380 86390 1
402858 99402858 1001 86380 86390 1
403072 99403072 1001 86380 86390 1
403240 99403240 1001 86380 86390 1
403212 99403212 1001 86380 86390 1
403533 99403533 1001 86380 86390 1
403449 99403449 1001 86380 86390 1
403602 99403602 1001 86380 86390 1
403618 99403618 1001 86380 86390 1
403644 99403644 1001 86380 86390 1
403636 99403636 1001 86380 86390 1
403668 99403668 1001 86380 86390 1
403906 99403906 1001 86380 86390 1
403841 99403841 1001 86380 86390 1
403907 99403907 1001 86380 86390 1
404111 99404111 1001 86380 86390 1
404231 99404231 1001 86380 86390 1
404291 99404291 1001 86380 86390 1
404402 99404402 1001 86380 86390 1
404578 99404578 1001 86380 86390 1
405238 99405238 1001 86380 86390 1
405268 99405268 1001 86380 86390 1
405401 99405401 1001 86380 86390 1
405556 99405556 1001 86380 86390 1
405697 99405697 1001 86380 86390 1
405752 99405752 1001 86380 86390 1
405693 99405693 1001 86380 86390 1
406177 99406177 1001 86380 86390 1
406086 99406086 1001 86380 86390 1
406328 99406328 1001 86380 86390 1
406310 99406310 1001 86380 86390 1
406484 99406484 1001 86380 86390 1
406402 99406402 1001 86380 86390 1
406667 99406667 1001 86380 86390 1
406793 99406793 1001 86380 86390 1
406805 99406805 1001 86380 86390 1
406782 99406782 1001 86380 86390 1
407150 99407150 1001 86380 86390 1
407158 99407158 1001 86380 86390 1
407190 99407190 1001 86380 86390 1
407251 99407251 1001 86380 86390 1
407381 99407381 1001 86380 86390 1
407479 99407479 1001 86380 86390 1
408017 99408017 1001 86380 86390 1
408035 99408035 1001 86380 86390 1
408241 99408241 1001 86380 86390 1
408520 99408520 1001 86380 86390 1
408799 99408799 1001 86380 86390 1
408861 99408861 1001 86380 86390 1
409171 99409171 1001 86380 86390 1
409121 99409121 1001 86380 86390 1
409298 99409298 1001 86380 86390 1
409394 99409394 1001 86380 86390 1
409346 99409346 1001 86380 86390 1
409494 99409494 1001 86380 86390 1
409651 99409651 1001 86380 86390 1
409689 99409689 1001 86380 86390 1
409747 99409747 1001 86380 86390 1
409787 99409787 1001 86380 86390 1
409909 99409909 1001 86380 86390 1
410095 99410095 1001 86380 86390 1
410291 99410291 1001 86380 86390 1
410258 99410258 1001 86380 86390 1
410278 99410278 1001 86380 86390 1
410236 99410236 1001 86380 86390 1
410399 99410399 1001 86380 86390 1
410488 99410488 1001 86380 86390 1
410448 99410448 1001 86380 86390 1
410778 99410778 1001 86380 86390 1
410880 99410880 1001 86380 86390 1
410955 99410955 1001 86380 86390 1
411021 99411021 1001 86380 86390 1
411117 99411117 1001 86380 86390 1
411520 99411520 1001 86380 86390 1
411845 99411845 1001 86380 86390 1
411835 99411835 1001 86380 86390 1
412093 99412093 1001 86380 86390 1
412218 99412218 1001 86380 86390 1
412267 99412267 1001 86380 86390 1
412200 99412200 1001 86380 86390 1
412355 99412355 1001 86380 86390 1
412389 99412389 1001 86380 86390 1
412281 99412281 1001 86380 86390 1
413621 99413621 1001 86380 86390 1
413546 99413546 1001 86380 86390 1
413321 99413321 1001 86380 86390 1
412932 99412932 1001 86380 86390 1
412527 99412527 1001 86380 86390 1
412729 99412729 1001 86380 86390 1
412730 99412730 1001 86380 86390 1
413738 99413738 1001 86380 86390 1
413720 99413720 1001 86380 86390 1
415249 99415249 1001 86380 86390 1
415004 99415004 1001 86380 86390 1
414567 99414567 1001 86380 86390 1
414714 99414714 1001 86380 86390 1
414647 99414647 1001 86380 86390 1
414177 99414177 1001 86380 86390 1
415501 99415501 1001 86380 86390 1
415492 99415492 1001 86380 86390 1
415518 99415518 1001 86380 86390 1
415408 99415408 1001 86380 86390 1
415566 99415566 1001 86380 86390 1
415441 99415441 1001 86380 86390 1
416931 99416931 1001 86380 86390 1
416589 99416589 1001 86380 86390 1
416600 99416600 1001 86380 86390 1
416823 99416823 1001 86380 86390 1
416852 99416852 1001 86380 86390 1
416195 99416195 1001 86380 86390 1
416227 99416227 1001 86380 86390 1
416137 99416137 1001 86380 86390 1
416035 99416035 1001 86380 86390 1
415724 99415724 1001 86380 86390 1
415896 99415896 1001 86380 86390 1
415943 99415943 1001 86380 86390 1
415741 99415741 1001 86380 86390 1
417067 99417067 1001 86380 86390 1
417296 99417296 1001 86380 86390 1
417054 99417054 1001 86380 86390 1
418768 99418768 1001 86380 86390 1
418587 99418587 1001 86380 86390 1
418522 99418522 1001 86380 86390 1
418037 99418037 1001 86380 86390 1
418230 99418230 1001 86380 86390 1
417846 99417846 1001 86380 86390 1
417961 99417961 1001 86380 86390 1
417969 99417969 1001 86380 86390 1
417854 99417854 1001 86380 86390 1
417875 99417875 1001 86380 86390 1
418939 99418939 1001 86380 86390 1
419009 99419009 1001 86380 86390 1
419199 99419199 1001 86380 86390 1
418994 99418994 1001 86380 86390 1
419677 99419677 1001 86380 86390 1
419929 99419929 1001 86380 86390 1
419318 99419318 1001 86380 86390 1
419279 99419279 1001 86380 86390 1
419509 99419509 1001 86380 86390 1
420797 99420797 1001 86380 86390 1
422025 99422025 1001 86380 86390 1
422057 99422057 1001 86380 86390 1
422012 99422012 1001 86380 86390 1
422104 99422104 1001 86380 86390 1
421549 99421549 1001 86380 86390 1
421353 99421353 1001 86380 86390 1
421277 99421277 1001 86380 86390 1
421441 99421441 1001 86380 86390 1
421442 99421442 1001 86380 86390 1
421464 99421464 1001 86380 86390 1
421119 99421119 1001 86380 86390 1
421146 99421146 1001 86380 86390 1
422507 99422507 1001 86380 86390 1
422149 99422149 1001 86380 86390 1
422150 99422150 1001 86380 86390 1
422348 99422348 1001 86380 86390 1
423403 99423403 1001 86380 86390 1
423519 99423519 1001 86380 86390 1
423285 99423285 1001 86380 86390 1
422608 99422608 1001 86380 86390 1
422580 99422580 1001 86380 86390 1
422743 99422743 1001 86380 86390 1
422548 99422548 1001 86380 86390 1
423923 99423923 1001 86380 86390 1
423848 99423848 1001 86380 86390 1
423816 99423816 1001 86380 86390 1
424086 99424086 1001 86380 86390 1
425176 99425176 1001 86380 86390 1
424668 99424668 1001 86380 86390 1
424962 99424962 1001 86380 86390 1
424646 99424646 1001 86380 86390 1
424669 99424669 1001 86380 86390 1
424868 99424868 1001 86380 86390 1
424889 99424889 1001 86380 86390 1
424605 99424605 1001 86380 86390 1
424439 99424439 1001 86380 86390 1
424229 99424229 1001 86380 86390 1
425520 99425520 1001 86380 86390 1
427049 99427049 1001 86380 86390 1
426593 99426593 1001 86380 86390 1
426409 99426409 1001 86380 86390 1
425959 99425959 1001 86380 86390 1
426250 99426250 1001 86380 86390 1
425869 99425869 1001 86380 86390 1
427196 99427196 1001 86380 86390 1
428675 99428675 1001 86380 86390 1
428500 99428500 1001 86380 86390 1
428638 99428638 1001 86380 86390 1
428562 99428562 1001 86380 86390 1
428210 99428210 1001 86380 86390 1
427970 99427970 1001 86380 86390 1
427930 99427930 1001 86380 86390 1
428204 99428204 1001 86380 86390 1
427963 99427963 1001 86380 86390 1
427946 99427946 1001 86380 86390 1
427968 99427968 1001 86380 86390 1
427704 99427704 1001 86380 86390 1
427602 99427602 1001 86380 86390 1
427893 99427893 1001 86380 86390 1
428847 99428847 1001 86380 86390 1
429055 99429055 1001 86380 86390 1
430097 99430097 1001 86380 86390 1
430337 99430337 1001 86380 86390 1
430258 99430258 1001 86380 86390 1
430107 99430107 1001 86380 86390 1
430131 99430131 1001 86380 86390 1
429983 99429983 1001 86380 86390 1
429738 99429738 1001 86380 86390 1
429917 99429917 1001 86380 86390 1
429795 99429795 1001 86380 86390 1
429899 99429899 1001 86380 86390 1
429544 99429544 1001 86380 86390 1
429497 99429497 1001 86380 86390 1
429180 99429180 1001 86380 86390 1
430733 99430733 1001 86380 86390 1
430484 99430484 1001 86380 86390 1
430522 99430522 1001 86380 86390 1
430700 99430700 1001 86380 86390 1
430422 99430422 1001 86380 86390 1
431429 99431429 1001 86380 86390 1
431358 99431358 1001 86380 86390 1
431633 99431633 1001 86380 86390 1
431325 99431325 1001 86380 86390 1
431240 99431240 1001 86380 86390 1
431099 99431099 1001 86380 86390 1
430885 99430885 1001 86380 86390 1
430866 99430866 1001 86380 86390 1
432374 99432374 1001 86380 86390 1
432382 99432382 1001 86380 86390 1
433720 99433720 1001 86380 86390 1
433344 99433344 1001 86380 86390 1
433428 99433428 1001 86380 86390 1
433507 99433507 1001 86380 86390 1
433715 99433715 1001 86380 86390 1
433316 99433316 1001 86380 86390 1
433058 99433058 1001 86380 86390 1
433127 99433127 1001 86380 86390 1
433307 99433307 1001 86380 86390 1
432798 99432798 1001 86380 86390 1
432757 99432757 1001 86380 86390 1
432574 99432574 1001 86380 86390 1
432659 99432659 1001 86380 86390 1
433829 99433829 1001 86380 86390 1
434060 99434060 1001 86380 86390 1
435179 99435179 1001 86380 86390 1
435248 99435248 1001 86380 86390 1
435286 99435286 1001 86380 86390 1
435114 99435114 1001 86380 86390 1
435423 99435423 1001 86380 86390 1
434918 99434918 1001 86380 86390 1
434690 99434690 1001 86380 86390 1
434614 99434614 1001 86380 86390 1
434536 99434536 1001 86380 86390 1
434230 99434230 1001 86380 86390 1
434211 99434211 1001 86380 86390 1
434559 99434559 1001 86380 86390 1
434580 99434580 1001 86380 86390 1
435730 99435730 1001 86380 86390 1
435867 99435867 1001 86380 86390 1
435772 99435772 1001 86380 86390 1
435445 99435445 1001 86380 86390 1
436769 99436769 1001 86380 86390 1
436965 99436965 1001 86380 86390 1
436515 99436515 1001 86380 86390 1
436365 99436365 1001 86380 86390 1
436456 99436456 1001 86380 86390 1
436642 99436642 1001 86380 86390 1
436735 99436735 1001 86380 86390 1
436339 99436339 1001 86380 86390 1
436290 99436290 1001 86380 86390 1
436097 99436097 1001 86380 86390 1
436292 99436292 1001 86380 86390 1
435915 99435915 1001 86380 86390 1
437212 99437212 1001 86380 86390 1
300016 99300016 1001 86380 86390 1
300010 99300010 1001 86380 86390 1
300602 99300602 1001 86380 86390 1
300437 99300437 1001 86380 86390 1
300374 99300374 1001 86380 86390 1
300403 99300403 1001 86380 86390 1
300430 99300430 1001 86380 86390 1
300873 99300873 1001 86380 86390 1
300853 99300853 1001 86380 86390 1
301553 99301553 1001 86380 86390 1
301528 99301528 1001 86380 86390 1
301538 99301538 1001 86380 86390 1
301155 99301155 1001 86380 86390 1
301252 99301252 1001 86380 86390 1
301033 99301033 1001 86380 86390 1
301100 99301100 1001 86380 86390 1
301709 99301709 1001 86380 86390 1
301754 99301754 1001 86380 86390 1
301756 99301756 1001 86380 86390 1
301575 99301575 1001 86380 86390 1
301602 99301602 1001 86380 86390 1
302266 99302266 1001 86380 86390 1
302307 99302307 1001 86380 86390 1
302248 99302248 1001 86380 86390 1
302139 99302139 1001 86380 86390 1
302011 99302011 1001 86380 86390 1
302102 99302102 1001 86380 86390 1
301779 99301779 1001 86380 86390 1
301884 99301884 1001 86380 86390 1
301860 99301860 1001 86380 86390 1
302515 99302515 1001 86380 86390 1
303122 99303122 1001 86380 86390 1
303011 99303011 1001 86380 86390 1
302915 99302915 1001 86380 86390 1
302956 99302956 1001 86380 86390 1
302844 99302844 1001 86380 86390 1
302627 99302627 1001 86380 86390 1
303245 99303245 1001 86380 86390 1
303297 99303297 1001 86380 86390 1
303260 99303260 1001 86380 86390 1
303240 99303240 1001 86380 86390 1
303855 99303855 1001 86380 86390 1
303926 99303926 1001 86380 86390 1
303902 99303902 1001 86380 86390 1
303942 99303942 1001 86380 86390 1
303750 99303750 1001 86380 86390 1
303682 99303682 1001 86380 86390 1
303748 99303748 1001 86380 86390 1
303826 99303826 1001 86380 86390 1
303611 99303611 1001 86380 86390 1
303537 99303537 1001 86380 86390 1
304224 99304224 1001 86380 86390 1
304061 99304061 1001 86380 86390 1
304166 99304166 1001 86380 86390 1
304102 99304102 1001 86380 86390 1
304184 99304184 1001 86380 86390 1
304744 99304744 1001 86380 86390 1
304708 99304708 1001 86380 86390 1
304802 99304802 1001 86380 86390 1
304603 99304603 1001 86380 86390 1
304545 99304545 1001 86380 86390 1
304282 99304282 1001 86380 86390 1
304256 99304256 1001 86380 86390 1
304260 99304260 1001 86380 86390 1
305608 99305608 1001 86380 86390 1
305630 99305630 1001 86380 86390 1
305553 99305553 1001 86380 86390 1
305415 99305415 1001 86380 86390 1
305470 99305470 1001 86380 86390 1
305138 99305138 1001 86380 86390 1
305102 99305102 1001 86380 86390 1
500179 99500179 1001 86380 86390 1
500014 99500014 1001 86380 86390 1
305689 99305689 1001 86380 86390 1
500795 99500795 1001 86380 86390 1
500809 99500809 1001 86380 86390 1
500403 99500403 1001 86380 86390 1
500576 99500576 1001 86380 86390 1
500500 99500500 1001 86380 86390 1
500488 99500488 1001 86380 86390 1
500386 99500386 1001 86380 86390 1
500328 99500328 1001 86380 86390 1
500347 99500347 1001 86380 86390 1
501501 99501501 1001 86380 86390 1
501553 99501553 1001 86380 86390 1
501621 99501621 1001 86380 86390 1
501239 99501239 1001 86380 86390 1
501307 99501307 1001 86380 86390 1
501251 99501251 1001 86380 86390 1
501099 99501099 1001 86380 86390 1
501205 99501205 1001 86380 86390 1
501064 99501064 1001 86380 86390 1
501027 99501027 1001 86380 86390 1
501644 99501644 1001 86380 86390 1
502146 99502146 1001 86380 86390 1
502172 99502172 1001 86380 86390 1
502150 99502150 1001 86380 86390 1
502230 99502230 1001 86380 86390 1
501885 99501885 1001 86380 86390 1
502032 99502032 1001 86380 86390 1
501984 99501984 1001 86380 86390 1
502010 99502010 1001 86380 86390 1
502051 99502051 1001 86380 86390 1
502567 99502567 1001 86380 86390 1
502557 99502557 1001 86380 86390 1
502480 99502480 1001 86380 86390 1
502547 99502547 1001 86380 86390 1
502549 99502549 1001 86380 86390 1
502473 99502473 1001 86380 86390 1
503167 99503167 1001 86380 86390 1
503143 99503143 1001 86380 86390 1
503108 99503108 1001 86380 86390 1
503060 99503060 1001 86380 86390 1
502844 99502844 1001 86380 86390 1
502858 99502858 1001 86380 86390 1
502772 99502772 1001 86380 86390 1
503397 99503397 1001 86380 86390 1
503403 99503403 1001 86380 86390 1
503959 99503959 1001 86380 86390 1
503975 99503975 1001 86380 86390 1
503721 99503721 1001 86380 86390 1
503878 99503878 1001 86380 86390 1
503711 99503711 1001 86380 86390 1
503893 99503893 1001 86380 86390 1
503712 99503712 1001 86380 86390 1
503855 99503855 1001 86380 86390 1
503574 99503574 1001 86380 86390 1
503563 99503563 1001 86380 86390 1
504120 99504120 1001 86380 86390 1
504215 99504215 1001 86380 86390 1
504243 99504243 1001 86380 86390 1
504741 99504741 1001 86380 86390 1
504811 99504811 1001 86380 86390 1
504634 99504634 1001 86380 86390 1
504560 99504560 1001 86380 86390 1
504706 99504706 1001 86380 86390 1
504719 99504719 1001 86380 86390 1
504554 99504554 1001 86380 86390 1
504494 99504494 1001 86380 86390 1
504446 99504446 1001 86380 86390 1
504511 99504511 1001 86380 86390 1
504332 99504332 1001 86380 86390 1
504398 99504398 1001 86380 86390 1
505699 99505699 1001 86380 86390 1
505648 99505648 1001 86380 86390 1
505502 99505502 1001 86380 86390 1
505365 99505365 1001 86380 86390 1
505378 99505378 1001 86380 86390 1
505485 99505485 1001 86380 86390 1
505162 99505162 1001 86380 86390 1
505216 99505216 1001 86380 86390 1
505206 99505206 1001 86380 86390 1
505182 99505182 1001 86380 86390 1
505235 99505235 1001 86380 86390 1
505172 99505172 1001 86380 86390 1
505819 99505819 1001 86380 86390 1
505925 99505925 1001 86380 86390 1
505849 99505849 1001 86380 86390 1
505968 99505968 1001 86380 86390 1
506521 99506521 1001 86380 86390 1
506483 99506483 1001 86380 86390 1
506581 99506581 1001 86380 86390 1
506427 99506427 1001 86380 86390 1
506235 99506235 1001 86380 86390 1
506213 99506213 1001 86380 86390 1
506254 99506254 1001 86380 86390 1
506207 99506207 1001 86380 86390 1
506146 99506146 1001 86380 86390 1
505978 99505978 1001 86380 86390 1
506162 99506162 1001 86380 86390 1
505980 99505980 1001 86380 86390 1
506090 99506090 1001 86380 86390 1
506000 99506000 1001 86380 86390 1
506685 99506685 1001 86380 86390 1
506763 99506763 1001 86380 86390 1
506662 99506662 1001 86380 86390 1
506717 99506717 1001 86380 86390 1
506757 99506757 1001 86380 86390 1
507415 99507415 1001 86380 86390 1
507035 99507035 1001 86380 86390 1
507209 99507209 1001 86380 86390 1
507046 99507046 1001 86380 86390 1
506983 99506983 1001 86380 86390 1
506933 99506933 1001 86380 86390 1
506818 99506818 1001 86380 86390 1
506924 99506924 1001 86380 86390 1
506807 99506807 1001 86380 86390 1
507550 99507550 1001 86380 86390 1
507603 99507603 1001 86380 86390 1
507611 99507611 1001 86380 86390 1
507483 99507483 1001 86380 86390 1
508107 99508107 1001 86380 86390 1
508147 99508147 1001 86380 86390 1
508049 99508049 1001 86380 86390 1
508165 99508165 1001 86380 86390 1
508191 99508191 1001 86380 86390 1
508167 99508167 1001 86380 86390 1
507900 99507900 1001 86380 86390 1
508006 99508006 1001 86380 86390 1
507838 99507838 1001 86380 86390 1
507904 99507904 1001 86380 86390 1
507956 99507956 1001 86380 86390 1
508023 99508023 1001 86380 86390 1
507920 99507920 1001 86380 86390 1
507972 99507972 1001 86380 86390 1
508024 99508024 1001 86380 86390 1
507655 99507655 1001 86380 86390 1
507637 99507637 1001 86380 86390 1
507780 99507780 1001 86380 86390 1
508326 99508326 1001 86380 86390 1
508446 99508446 1001 86380 86390 1
508395 99508395 1001 86380 86390 1
508933 99508933 1001 86380 86390 1
509045 99509045 1001 86380 86390 1
509060 99509060 1001 86380 86390 1
508856 99508856 1001 86380 86390 1
508717 99508717 1001 86380 86390 1
508619 99508619 1001 86380 86390 1
509254 99509254 1001 86380 86390 1
509193 99509193 1001 86380 86390 1
509171 99509171 1001 86380 86390 1
509767 99509767 1001 86380 86390 1
509819 99509819 1001 86380 86390 1
509888 99509888 1001 86380 86390 1
509744 99509744 1001 86380 86390 1
509683 99509683 1001 86380 86390 1
509686 99509686 1001 86380 86390 1
509491 99509491 1001 86380 86390 1
509648 99509648 1001 86380 86390 1
509505 99509505 1001 86380 86390 1
509690 99509690 1001 86380 86390 1
509692 99509692 1001 86380 86390 1
509367 99509367 1001 86380 86390 1
509381 99509381 1001 86380 86390 1
509954 99509954 1001 86380 86390 1
510009 99510009 1001 86380 86390 1
510078 99510078 1001 86380 86390 1
510104 99510104 1001 86380 86390 1
510589 99510589 1001 86380 86390 1
510530 99510530 1001 86380 86390 1
510620 99510620 1001 86380 86390 1
510717 99510717 1001 86380 86390 1
510719 99510719 1001 86380 86390 1
510597 99510597 1001 86380 86390 1
510378 99510378 1001 86380 86390 1
510417 99510417 1001 86380 86390 1
510508 99510508 1001 86380 86390 1
510197 99510197 1001 86380 86390 1
510301 99510301 1001 86380 86390 1
510126 99510126 1001 86380 86390 1
510219 99510219 1001 86380 86390 1
510795 99510795 1001 86380 86390 1
510875 99510875 1001 86380 86390 1
510746 99510746 1001 86380 86390 1
510761 99510761 1001 86380 86390 1
511438 99511438 1001 86380 86390 1
511381 99511381 1001 86380 86390 1
511543 99511543 1001 86380 86390 1
511545 99511545 1001 86380 86390 1
511547 99511547 1001 86380 86390 1
511513 99511513 1001 86380 86390 1
511410 99511410 1001 86380 86390 1
511488 99511488 1001 86380 86390 1
511287 99511287 1001 86380 86390 1
511327 99511327 1001 86380 86390 1
511152 99511152 1001 86380 86390 1
511113 99511113 1001 86380 86390 1
510971 99510971 1001 86380 86390 1
511621 99511621 1001 86380 86390 1
511740 99511740 1001 86380 86390 1
511715 99511715 1001 86380 86390 1
512290 99512290 1001 86380 86390 1
512280 99512280 1001 86380 86390 1
512270 99512270 1001 86380 86390 1
512208 99512208 1001 86380 86390 1
512235 99512235 1001 86380 86390 1
512300 99512300 1001 86380 86390 1
512095 99512095 1001 86380 86390 1
512093 99512093 1001 86380 86390 1
511991 99511991 1001 86380 86390 1
511892 99511892 1001 86380 86390 1
511957 99511957 1001 86380 86390 1
511855 99511855 1001 86380 86390 1
512570 99512570 1001 86380 86390 1
512548 99512548 1001 86380 86390 1
512501 99512501 1001 86380 86390 1
512566 99512566 1001 86380 86390 1
512582 99512582 1001 86380 86390 1
513026 99513026 1001 86380 86390 1
513015 99513015 1001 86380 86390 1
513061 99513061 1001 86380 86390 1
513100 99513100 1001 86380 86390 1
512844 99512844 1001 86380 86390 1
512861 99512861 1001 86380 86390 1
512732 99512732 1001 86380 86390 1
512681 99512681 1001 86380 86390 1
512596 99512596 1001 86380 86390 1
513217 99513217 1001 86380 86390 1
514012 99514012 1001 86380 86390 1
513872 99513872 1001 86380 86390 1
514023 99514023 1001 86380 86390 1
514022 99514022 1001 86380 86390 1
513820 99513820 1001 86380 86390 1
513771 99513771 1001 86380 86390 1
513553 99513553 1001 86380 86390 1
513529 99513529 1001 86380 86390 1
513586 99513586 1001 86380 86390 1
513418 99513418 1001 86380 86390 1
513574 99513574 1001 86380 86390 1
514210 99514210 1001 86380 86390 1
514821 99514821 1001 86380 86390 1
514781 99514781 1001 86380 86390 1
514797 99514797 1001 86380 86390 1
514838 99514838 1001 86380 86390 1
514842 99514842 1001 86380 86390 1
514497 99514497 1001 86380 86390 1
514472 99514472 1001 86380 86390 1
514576 99514576 1001 86380 86390 1
514460 99514460 1001 86380 86390 1
514340 99514340 1001 86380 86390 1
514358 99514358 1001 86380 86390 1
514372 99514372 1001 86380 86390 1
515062 99515062 1001 86380 86390 1
514894 99514894 1001 86380 86390 1
514990 99514990 1001 86380 86390 1
514991 99514991 1001 86380 86390 1
514874 99514874 1001 86380 86390 1
514941 99514941 1001 86380 86390 1
515494 99515494 1001 86380 86390 1
515578 99515578 1001 86380 86390 1
515678 99515678 1001 86380 86390 1
515515 99515515 1001 86380 86390 1
515414 99515414 1001 86380 86390 1
515196 99515196 1001 86380 86390 1
515184 99515184 1001 86380 86390 1
515198 99515198 1001 86380 86390 1
515728 99515728 1001 86380 86390 1
516451 99516451 1001 86380 86390 1
516402 99516402 1001 86380 86390 1
516174 99516174 1001 86380 86390 1
516255 99516255 1001 86380 86390 1
516178 99516178 1001 86380 86390 1
516232 99516232 1001 86380 86390 1
515946 99515946 1001 86380 86390 1
516088 99516088 1001 86380 86390 1
515986 99515986 1001 86380 86390 1
516567 99516567 1001 86380 86390 1
517233 99517233 1001 86380 86390 1
517294 99517294 1001 86380 86390 1
517028 99517028 1001 86380 86390 1
516925 99516925 1001 86380 86390 1
516740 99516740 1001 86380 86390 1
516729 99516729 1001 86380 86390 1
516743 99516743 1001 86380 86390 1
517337 99517337 1001 86380 86390 1
517458 99517458 1001 86380 86390 1
517525 99517525 1001 86380 86390 1
518033 99518033 1001 86380 86390 1
517965 99517965 1001 86380 86390 1
517845 99517845 1001 86380 86390 1
517903 99517903 1001 86380 86390 1
517631 99517631 1001 86380 86390 1
517712 99517712 1001 86380 86390 1
517731 99517731 1001 86380 86390 1
517681 99517681 1001 86380 86390 1
518943 99518943 1001 86380 86390 1
518970 99518970 1001 86380 86390 1
518751 99518751 1001 86380 86390 1
518688 99518688 1001 86380 86390 1
518381 99518381 1001 86380 86390 1
518434 99518434 1001 86380 86390 1
518435 99518435 1001 86380 86390 1
519118 99519118 1001 86380 86390 1
519046 99519046 1001 86380 86390 1
519685 99519685 1001 86380 86390 1
519782 99519782 1001 86380 86390 1
519811 99519811 1001 86380 86390 1
519697 99519697 1001 86380 86390 1
519495 99519495 1001 86380 86390 1
519484 99519484 1001 86380 86390 1
519407 99519407 1001 86380 86390 1
519606 99519606 1001 86380 86390 1
519413 99519413 1001 86380 86390 1
519248 99519248 1001 86380 86390 1
519262 99519262 1001 86380 86390 1
519327 99519327 1001 86380 86390 1
519199 99519199 1001 86380 86390 1
519240 99519240 1001 86380 86390 1
519824 99519824 1001 86380 86390 1
519853 99519853 1001 86380 86390 1
519921 99519921 1001 86380 86390 1
520002 99520002 1001 86380 86390 1
519912 99519912 1001 86380 86390 1
520613 99520613 1001 86380 86390 1
520282 99520282 1001 86380 86390 1
520074 99520074 1001 86380 86390 1
520219 99520219 1001 86380 86390 1
520077 99520077 1001 86380 86390 1
520808 99520808 1001 86380 86390 1
520744 99520744 1001 86380 86390 1
520735 99520735 1001 86380 86390 1
520804 99520804 1001 86380 86390 1
520662 99520662 1001 86380 86390 1
521292 99521292 1001 86380 86390 1
521225 99521225 1001 86380 86390 1
521083 99521083 1001 86380 86390 1
521177 99521177 1001 86380 86390 1
521114 99521114 1001 86380 86390 1
521089 99521089 1001 86380 86390 1
521115 99521115 1001 86380 86390 1
521077 99521077 1001 86380 86390 1
520871 99520871 1001 86380 86390 1
520897 99520897 1001 86380 86390 1
520855 99520855 1001 86380 86390 1
521504 99521504 1001 86380 86390 1
521551 99521551 1001 86380 86390 1
521969 99521969 1001 86380 86390 1
522388 99522388 1001 86380 86390 1
522339 99522339 1001 86380 86390 1
522313 99522313 1001 86380 86390 1
523085 99523085 1001 86380 86390 1
522940 99522940 1001 86380 86390 1
523075 99523075 1001 86380 86390 1
523079 99523079 1001 86380 86390 1
522738 99522738 1001 86380 86390 1
522859 99522859 1001 86380 86390 1
522629 99522629 1001 86380 86390 1
522681 99522681 1001 86380 86390 1
522567 99522567 1001 86380 86390 1
522632 99522632 1001 86380 86390 1
522548 99522548 1001 86380 86390 1
523315 99523315 1001 86380 86390 1
523764 99523764 1001 86380 86390 1
523744 99523744 1001 86380 86390 1
523852 99523852 1001 86380 86390 1
523562 99523562 1001 86380 86390 1
523733 99523733 1001 86380 86390 1
523350 99523350 1001 86380 86390 1
523531 99523531 1001 86380 86390 1
523457 99523457 1001 86380 86390 1
523367 99523367 1001 86380 86390 1
523464 99523464 1001 86380 86390 1
524084 99524084 1001 86380 86390 1
524137 99524137 1001 86380 86390 1
524099 99524099 1001 86380 86390 1
523532 99523532 1001 86380 86390 1
524062 99524062 1001 86380 86390 1
523947 99523947 1001 86380 86390 1
523990 99523990 1001 86380 86390 1
524121 99524121 1001 86380 86390 1
524148 99524148 1001 86380 86390 1
523966 99523966 1001 86380 86390 1
524577 99524577 1001 86380 86390 1
524619 99524619 1001 86380 86390 1
524574 99524574 1001 86380 86390 1
524588 99524588 1001 86380 86390 1
524423 99524423 1001 86380 86390 1
524492 99524492 1001 86380 86390 1
524505 99524505 1001 86380 86390 1
524455 99524455 1001 86380 86390 1
524495 99524495 1001 86380 86390 1
524366 99524366 1001 86380 86390 1
524394 99524394 1001 86380 86390 1
524357 99524357 1001 86380 86390 1
524205 99524205 1001 86380 86390 1
524252 99524252 1001 86380 86390 1
524781 99524781 1001 86380 86390 1
524808 99524808 1001 86380 86390 1
524953 99524953 1001 86380 86390 1
524967 99524967 1001 86380 86390 1
524903 99524903 1001 86380 86390 1
524788 99524788 1001 86380 86390 1
524907 99524907 1001 86380 86390 1
524959 99524959 1001 86380 86390 1
525418 99525418 1001 86380 86390 1
525575 99525575 1001 86380 86390 1
[truncated: 4,109,855 more chars]
