# Supplementary material for: Fast and near-optimal monitoring for healthcare acquired infection outbreaks
Source: PLoS Comput Biol. 2019 Sep 16;15(9):e1007284. doi: 10.1371/journal.pcbi.1007284 (PMC6762212; doi:10.1371/journal.pcbi.1007284)
Supplement: S1 Data — (ZIP) [file pcbi.1007284.s006.zip › MobilityLogs1/HAISE_Carilion_all_visits_day_6.txt]

#Person location Sublocation StartTime EndTime Type
539104 664 1002 51258 56319 1
400182 99400182 1001 86380 86390 1
400377 99400377 1001 86380 86390 1
400392 99400392 1001 86380 86390 1
401141 99401141 1001 86380 86390 1
402061 99402061 1001 86380 86390 1
402117 99402117 1001 86380 86390 1
402149 99402149 1001 86380 86390 1
402392 99402392 1001 86380 86390 1
402736 99402736 1001 86380 86390 1
403225 99403225 1001 86380 86390 1
403410 99403410 1001 86380 86390 1
403624 99403624 1001 86380 86390 1
403918 99403918 1001 86380 86390 1
404163 99404163 1001 86380 86390 1
404379 99404379 1001 86380 86390 1
404295 99404295 1001 86380 86390 1
404750 99404750 1001 86380 86390 1
405110 99405110 1001 86380 86390 1
405210 99405210 1001 86380 86390 1
405119 99405119 1001 86380 86390 1
405323 99405323 1001 86380 86390 1
405471 99405471 1001 86380 86390 1
405748 99405748 1001 86380 86390 1
405681 99405681 1001 86380 86390 1
405948 99405948 1001 86380 86390 1
406863 99406863 1001 86380 86390 1
407000 99407000 1001 86380 86390 1
407363 99407363 1001 86380 86390 1
407557 99407557 1001 86380 86390 1
407570 99407570 1001 86380 86390 1
408717 99408717 1001 86380 86390 1
409416 99409416 1001 86380 86390 1
409634 99409634 1001 86380 86390 1
410258 99410258 1001 86380 86390 1
410445 99410445 1001 86380 86390 1
410577 99410577 1001 86380 86390 1
410551 99410551 1001 86380 86390 1
410722 99410722 1001 86380 86390 1
411234 99411234 1001 86380 86390 1
411738 99411738 1001 86380 86390 1
412351 99412351 1001 86380 86390 1
413405 99413405 1001 86380 86390 1
413531 99413531 1001 86380 86390 1
413668 99413668 1001 86380 86390 1
413360 99413360 1001 86380 86390 1
413466 99413466 1001 86380 86390 1
413285 99413285 1001 86380 86390 1
413992 99413992 1001 86380 86390 1
414593 99414593 1001 86380 86390 1
414245 99414245 1001 86380 86390 1
415416 99415416 1001 86380 86390 1
415690 99415690 1001 86380 86390 1
415614 99415614 1001 86380 86390 1
416694 99416694 1001 86380 86390 1
416849 99416849 1001 86380 86390 1
417364 99417364 1001 86380 86390 1
418552 99418552 1001 86380 86390 1
418154 99418154 1001 86380 86390 1
417978 99417978 1001 86380 86390 1
419501 99419501 1001 86380 86390 1
419401 99419401 1001 86380 86390 1
420655 99420655 1001 86380 86390 1
420475 99420475 1001 86380 86390 1
420639 99420639 1001 86380 86390 1
421063 99421063 1001 86380 86390 1
420896 99420896 1001 86380 86390 1
421091 99421091 1001 86380 86390 1
423684 99423684 1001 86380 86390 1
423723 99423723 1001 86380 86390 1
423058 99423058 1001 86380 86390 1
422533 99422533 1001 86380 86390 1
422578 99422578 1001 86380 86390 1
422732 99422732 1001 86380 86390 1
422567 99422567 1001 86380 86390 1
424035 99424035 1001 86380 86390 1
424102 99424102 1001 86380 86390 1
424709 99424709 1001 86380 86390 1
424807 99424807 1001 86380 86390 1
424729 99424729 1001 86380 86390 1
424307 99424307 1001 86380 86390 1
424258 99424258 1001 86380 86390 1
425690 99425690 1001 86380 86390 1
426855 99426855 1001 86380 86390 1
426592 99426592 1001 86380 86390 1
426526 99426526 1001 86380 86390 1
425912 99425912 1001 86380 86390 1
425988 99425988 1001 86380 86390 1
427196 99427196 1001 86380 86390 1
428643 99428643 1001 86380 86390 1
428304 99428304 1001 86380 86390 1
427920 99427920 1001 86380 86390 1
427652 99427652 1001 86380 86390 1
428768 99428768 1001 86380 86390 1
428859 99428859 1001 86380 86390 1
430192 99430192 1001 86380 86390 1
430330 99430330 1001 86380 86390 1
429591 99429591 1001 86380 86390 1
429808 99429808 1001 86380 86390 1
429621 99429621 1001 86380 86390 1
429233 99429233 1001 86380 86390 1
429183 99429183 1001 86380 86390 1
431925 99431925 1001 86380 86390 1
431281 99431281 1001 86380 86390 1
430890 99430890 1001 86380 86390 1
431097 99431097 1001 86380 86390 1
430881 99430881 1001 86380 86390 1
430885 99430885 1001 86380 86390 1
432330 99432330 1001 86380 86390 1
432102 99432102 1001 86380 86390 1
432068 99432068 1001 86380 86390 1
433721 99433721 1001 86380 86390 1
433395 99433395 1001 86380 86390 1
433600 99433600 1001 86380 86390 1
433503 99433503 1001 86380 86390 1
432843 99432843 1001 86380 86390 1
434079 99434079 1001 86380 86390 1
433929 99433929 1001 86380 86390 1
435036 99435036 1001 86380 86390 1
435051 99435051 1001 86380 86390 1
435335 99435335 1001 86380 86390 1
434759 99434759 1001 86380 86390 1
434876 99434876 1001 86380 86390 1
434236 99434236 1001 86380 86390 1
435572 99435572 1001 86380 86390 1
435488 99435488 1001 86380 86390 1
436782 99436782 1001 86380 86390 1
437114 99437114 1001 86380 86390 1
436547 99436547 1001 86380 86390 1
436737 99436737 1001 86380 86390 1
435955 99435955 1001 86380 86390 1
300026 99300026 1001 86380 86390 1
300595 99300595 1001 86380 86390 1
300510 99300510 1001 86380 86390 1
300503 99300503 1001 86380 86390 1
300481 99300481 1001 86380 86390 1
300496 99300496 1001 86380 86390 1
300218 99300218 1001 86380 86390 1
300261 99300261 1001 86380 86390 1
300275 99300275 1001 86380 86390 1
301407 99301407 1001 86380 86390 1
301144 99301144 1001 86380 86390 1
301184 99301184 1001 86380 86390 1
301211 99301211 1001 86380 86390 1
301256 99301256 1001 86380 86390 1
301104 99301104 1001 86380 86390 1
301004 99301004 1001 86380 86390 1
301035 99301035 1001 86380 86390 1
301630 99301630 1001 86380 86390 1
301637 99301637 1001 86380 86390 1
302282 99302282 1001 86380 86390 1
302231 99302231 1001 86380 86390 1
302183 99302183 1001 86380 86390 1
302235 99302235 1001 86380 86390 1
302127 99302127 1001 86380 86390 1
302054 99302054 1001 86380 86390 1
301966 99301966 1001 86380 86390 1
302398 99302398 1001 86380 86390 1
303003 99303003 1001 86380 86390 1
303176 99303176 1001 86380 86390 1
302892 99302892 1001 86380 86390 1
302652 99302652 1001 86380 86390 1
302627 99302627 1001 86380 86390 1
302620 99302620 1001 86380 86390 1
303348 99303348 1001 86380 86390 1
303740 99303740 1001 86380 86390 1
304162 99304162 1001 86380 86390 1
304498 99304498 1001 86380 86390 1
304564 99304564 1001 86380 86390 1
304438 99304438 1001 86380 86390 1
304402 99304402 1001 86380 86390 1
304914 99304914 1001 86380 86390 1
305416 99305416 1001 86380 86390 1
305360 99305360 1001 86380 86390 1
305296 99305296 1001 86380 86390 1
305155 99305155 1001 86380 86390 1
305174 99305174 1001 86380 86390 1
305149 99305149 1001 86380 86390 1
305112 99305112 1001 86380 86390 1
500003 99500003 1001 86380 86390 1
500754 99500754 1001 86380 86390 1
500429 99500429 1001 86380 86390 1
500539 99500539 1001 86380 86390 1
500400 99500400 1001 86380 86390 1
500297 99500297 1001 86380 86390 1
500223 99500223 1001 86380 86390 1
500249 99500249 1001 86380 86390 1
500226 99500226 1001 86380 86390 1
500356 99500356 1001 86380 86390 1
501004 99501004 1001 86380 86390 1
500879 99500879 1001 86380 86390 1
500939 99500939 1001 86380 86390 1
501456 99501456 1001 86380 86390 1
501373 99501373 1001 86380 86390 1
501259 99501259 1001 86380 86390 1
501246 99501246 1001 86380 86390 1
501316 99501316 1001 86380 86390 1
501033 99501033 1001 86380 86390 1
501178 99501178 1001 86380 86390 1
503349 99503349 1001 86380 86390 1
503941 99503941 1001 86380 86390 1
504047 99504047 1001 86380 86390 1
504101 99504101 1001 86380 86390 1
503629 99503629 1001 86380 86390 1
503568 99503568 1001 86380 86390 1
504765 99504765 1001 86380 86390 1
504892 99504892 1001 86380 86390 1
504558 99504558 1001 86380 86390 1
504603 99504603 1001 86380 86390 1
504492 99504492 1001 86380 86390 1
504978 99504978 1001 86380 86390 1
505519 99505519 1001 86380 86390 1
505407 99505407 1001 86380 86390 1
505859 99505859 1001 86380 86390 1
506570 99506570 1001 86380 86390 1
506477 99506477 1001 86380 86390 1
506209 99506209 1001 86380 86390 1
506364 99506364 1001 86380 86390 1
506236 99506236 1001 86380 86390 1
506029 99506029 1001 86380 86390 1
505983 99505983 1001 86380 86390 1
506012 99506012 1001 86380 86390 1
506624 99506624 1001 86380 86390 1
507353 99507353 1001 86380 86390 1
507174 99507174 1001 86380 86390 1
507175 99507175 1001 86380 86390 1
506895 99506895 1001 86380 86390 1
506885 99506885 1001 86380 86390 1
507540 99507540 1001 86380 86390 1
507839 99507839 1001 86380 86390 1
508946 99508946 1001 86380 86390 1
509024 99509024 1001 86380 86390 1
508953 99508953 1001 86380 86390 1
508941 99508941 1001 86380 86390 1
508853 99508853 1001 86380 86390 1
509270 99509270 1001 86380 86390 1
509261 99509261 1001 86380 86390 1
509813 99509813 1001 86380 86390 1
509796 99509796 1001 86380 86390 1
509529 99509529 1001 86380 86390 1
509625 99509625 1001 86380 86390 1
509437 99509437 1001 86380 86390 1
509389 99509389 1001 86380 86390 1
510094 99510094 1001 86380 86390 1
510065 99510065 1001 86380 86390 1
509922 99509922 1001 86380 86390 1
510653 99510653 1001 86380 86390 1
510686 99510686 1001 86380 86390 1
510432 99510432 1001 86380 86390 1
510318 99510318 1001 86380 86390 1
510514 99510514 1001 86380 86390 1
510284 99510284 1001 86380 86390 1
510788 99510788 1001 86380 86390 1
510858 99510858 1001 86380 86390 1
510910 99510910 1001 86380 86390 1
511158 99511158 1001 86380 86390 1
510964 99510964 1001 86380 86390 1
511106 99511106 1001 86380 86390 1
511625 99511625 1001 86380 86390 1
512223 99512223 1001 86380 86390 1
512028 99512028 1001 86380 86390 1
511829 99511829 1001 86380 86390 1
512467 99512467 1001 86380 86390 1
512555 99512555 1001 86380 86390 1
512927 99512927 1001 86380 86390 1
512979 99512979 1001 86380 86390 1
512824 99512824 1001 86380 86390 1
512826 99512826 1001 86380 86390 1
512768 99512768 1001 86380 86390 1
513399 99513399 1001 86380 86390 1
513774 99513774 1001 86380 86390 1
513457 99513457 1001 86380 86390 1
513496 99513496 1001 86380 86390 1
513500 99513500 1001 86380 86390 1
514066 99514066 1001 86380 86390 1
514820 99514820 1001 86380 86390 1
514498 99514498 1001 86380 86390 1
514502 99514502 1001 86380 86390 1
514405 99514405 1001 86380 86390 1
515584 99515584 1001 86380 86390 1
515563 99515563 1001 86380 86390 1
515709 99515709 1001 86380 86390 1
515751 99515751 1001 86380 86390 1
516311 99516311 1001 86380 86390 1
516085 99516085 1001 86380 86390 1
516664 99516664 1001 86380 86390 1
516640 99516640 1001 86380 86390 1
516681 99516681 1001 86380 86390 1
517139 99517139 1001 86380 86390 1
517296 99517296 1001 86380 86390 1
517028 99517028 1001 86380 86390 1
516884 99516884 1001 86380 86390 1
516759 99516759 1001 86380 86390 1
517480 99517480 1001 86380 86390 1
517512 99517512 1001 86380 86390 1
517971 99517971 1001 86380 86390 1
518108 99518108 1001 86380 86390 1
517921 99517921 1001 86380 86390 1
517819 99517819 1001 86380 86390 1
518338 99518338 1001 86380 86390 1
518861 99518861 1001 86380 86390 1
518797 99518797 1001 86380 86390 1
518929 99518929 1001 86380 86390 1
518853 99518853 1001 86380 86390 1
518609 99518609 1001 86380 86390 1
518729 99518729 1001 86380 86390 1
518431 99518431 1001 86380 86390 1
518485 99518485 1001 86380 86390 1
518410 99518410 1001 86380 86390 1
518571 99518571 1001 86380 86390 1
519101 99519101 1001 86380 86390 1
519046 99519046 1001 86380 86390 1
519738 99519738 1001 86380 86390 1
519773 99519773 1001 86380 86390 1
519523 99519523 1001 86380 86390 1
520279 99520279 1001 86380 86390 1
520274 99520274 1001 86380 86390 1
520101 99520101 1001 86380 86390 1
520140 99520140 1001 86380 86390 1
521313 99521313 1001 86380 86390 1
521305 99521305 1001 86380 86390 1
521461 99521461 1001 86380 86390 1
521620 99521620 1001 86380 86390 1
521571 99521571 1001 86380 86390 1
521494 99521494 1001 86380 86390 1
521588 99521588 1001 86380 86390 1
521947 99521947 1001 86380 86390 1
522000 99522000 1001 86380 86390 1
522082 99522082 1001 86380 86390 1
521877 99521877 1001 86380 86390 1
522872 99522872 1001 86380 86390 1
522551 99522551 1001 86380 86390 1
522528 99522528 1001 86380 86390 1
523309 99523309 1001 86380 86390 1
523144 99523144 1001 86380 86390 1
523252 99523252 1001 86380 86390 1
523317 99523317 1001 86380 86390 1
523164 99523164 1001 86380 86390 1
523862 99523862 1001 86380 86390 1
523926 99523926 1001 86380 86390 1
523785 99523785 1001 86380 86390 1
523730 99523730 1001 86380 86390 1
523699 99523699 1001 86380 86390 1
523429 99523429 1001 86380 86390 1
523343 99523343 1001 86380 86390 1
524142 99524142 1001 86380 86390 1
524039 99524039 1001 86380 86390 1
524652 99524652 1001 86380 86390 1
524499 99524499 1001 86380 86390 1
524556 99524556 1001 86380 86390 1
524479 99524479 1001 86380 86390 1
524494 99524494 1001 86380 86390 1
524891 99524891 1001 86380 86390 1
525407 99525407 1001 86380 86390 1
525447 99525447 1001 86380 86390 1
525250 99525250 1001 86380 86390 1
525228 99525228 1001 86380 86390 1
525156 99525156 1001 86380 86390 1
525721 99525721 1001 86380 86390 1
526337 99526337 1001 86380 86390 1
526406 99526406 1001 86380 86390 1
526167 99526167 1001 86380 86390 1
526208 99526208 1001 86380 86390 1
526157 99526157 1001 86380 86390 1
526133 99526133 1001 86380 86390 1
526137 99526137 1001 86380 86390 1
525958 99525958 1001 86380 86390 1
525876 99525876 1001 86380 86390 1
525929 99525929 1001 86380 86390 1
526516 99526516 1001 86380 86390 1
526572 99526572 1001 86380 86390 1
527169 99527169 1001 86380 86390 1
526888 99526888 1001 86380 86390 1
526966 99526966 1001 86380 86390 1
526983 99526983 1001 86380 86390 1
527035 99527035 1001 86380 86390 1
526872 99526872 1001 86380 86390 1
527415 99527415 1001 86380 86390 1
527897 99527897 1001 86380 86390 1
528060 99528060 1001 86380 86390 1
527837 99527837 1001 86380 86390 1
527734 99527734 1001 86380 86390 1
527586 99527586 1001 86380 86390 1
527488 99527488 1001 86380 86390 1
528131 99528131 1001 86380 86390 1
528724 99528724 1001 86380 86390 1
528861 99528861 1001 86380 86390 1
528784 99528784 1001 86380 86390 1
528544 99528544 1001 86380 86390 1
528630 99528630 1001 86380 86390 1
529015 99529015 1001 86380 86390 1
529632 99529632 1001 86380 86390 1
529354 99529354 1001 86380 86390 1
529380 99529380 1001 86380 86390 1
529342 99529342 1001 86380 86390 1
529471 99529471 1001 86380 86390 1
529356 99529356 1001 86380 86390 1
529421 99529421 1001 86380 86390 1
529460 99529460 1001 86380 86390 1
529349 99529349 1001 86380 86390 1
529134 99529134 1001 86380 86390 1
529206 99529206 1001 86380 86390 1
529271 99529271 1001 86380 86390 1
530533 99530533 1001 86380 86390 1
530222 99530222 1001 86380 86390 1
530238 99530238 1001 86380 86390 1
530175 99530175 1001 86380 86390 1
530579 99530579 1001 86380 86390 1
530594 99530594 1001 86380 86390 1
530729 99530729 1001 86380 86390 1
531282 99531282 1001 86380 86390 1
531326 99531326 1001 86380 86390 1
531033 99531033 1001 86380 86390 1
530796 99530796 1001 86380 86390 1
531418 99531418 1001 86380 86390 1
531479 99531479 1001 86380 86390 1
532202 99532202 1001 86380 86390 1
532026 99532026 1001 86380 86390 1
532106 99532106 1001 86380 86390 1
532070 99532070 1001 86380 86390 1
531845 99531845 1001 86380 86390 1
531888 99531888 1001 86380 86390 1
531864 99531864 1001 86380 86390 1
531777 99531777 1001 86380 86390 1
531739 99531739 1001 86380 86390 1
532349 99532349 1001 86380 86390 1
532405 99532405 1001 86380 86390 1
532775 99532775 1001 86380 86390 1
533072 99533072 1001 86380 86390 1
533165 99533165 1001 86380 86390 1
533105 99533105 1001 86380 86390 1
533748 99533748 1001 86380 86390 1
533605 99533605 1001 86380 86390 1
533606 99533606 1001 86380 86390 1
533270 99533270 1001 86380 86390 1
533929 99533929 1001 86380 86390 1
533878 99533878 1001 86380 86390 1
534527 99534527 1001 86380 86390 1
534136 99534136 1001 86380 86390 1
535477 99535477 1001 86380 86390 1
535334 99535334 1001 86380 86390 1
535353 99535353 1001 86380 86390 1
534961 99534961 1001 86380 86390 1
535013 99535013 1001 86380 86390 1
535041 99535041 1001 86380 86390 1
535714 99535714 1001 86380 86390 1
535560 99535560 1001 86380 86390 1
535628 99535628 1001 86380 86390 1
535616 99535616 1001 86380 86390 1
535621 99535621 1001 86380 86390 1
535836 99535836 1001 86380 86390 1
535812 99535812 1001 86380 86390 1
535748 99535748 1001 86380 86390 1
536393 99536393 1001 86380 86390 1
537134 99537134 1001 86380 86390 1
537121 99537121 1001 86380 86390 1
537005 99537005 1001 86380 86390 1
536762 99536762 1001 86380 86390 1
536940 99536940 1001 86380 86390 1
537231 99537231 1001 86380 86390 1
537323 99537323 1001 86380 86390 1
537905 99537905 1001 86380 86390 1
537804 99537804 1001 86380 86390 1
537897 99537897 1001 86380 86390 1
537710 99537710 1001 86380 86390 1
537599 99537599 1001 86380 86390 1
537556 99537556 1001 86380 86390 1
538038 99538038 1001 86380 86390 1
538157 99538157 1001 86380 86390 1
538647 99538647 1001 86380 86390 1
538553 99538553 1001 86380 86390 1
538594 99538594 1001 86380 86390 1
538902 99538902 1001 86380 86390 1
538924 99538924 1001 86380 86390 1
538991 99538991 1001 86380 86390 1
538836 99538836 1001 86380 86390 1
539489 99539489 1001 86380 86390 1
539491 99539491 1001 86380 86390 1
539411 99539411 1001 86380 86390 1
539244 99539244 1001 86380 86390 1
539314 99539314 1001 86380 86390 1
539200 99539200 1001 86380 86390 1
539720 99539720 1001 86380 86390 1
539697 99539697 1001 86380 86390 1
539788 99539788 1001 86380 86390 1
539830 99539830 1001 86380 86390 1
540235 99540235 1001 86380 86390 1
539941 99539941 1001 86380 86390 1
539929 99539929 1001 86380 86390 1
539982 99539982 1001 86380 86390 1
540023 99540023 1001 86380 86390 1
540013 99540013 1001 86380 86390 1
540532 99540532 1001 86380 86390 1
541105 99541105 1001 86380 86390 1
540810 99540810 1001 86380 86390 1
541488 99541488 1001 86380 86390 1
541465 99541465 1001 86380 86390 1
541481 99541481 1001 86380 86390 1
542054 99542054 1001 86380 86390 1
541725 99541725 1001 86380 86390 1
541834 99541834 1001 86380 86390 1
541672 99541672 1001 86380 86390 1
542792 99542792 1001 86380 86390 1
542748 99542748 1001 86380 86390 1
542799 99542799 1001 86380 86390 1
542589 99542589 1001 86380 86390 1
542618 99542618 1001 86380 86390 1
542386 99542386 1001 86380 86390 1
543714 99543714 1001 86380 86390 1
543599 99543599 1001 86380 86390 1
543386 99543386 1001 86380 86390 1
543389 99543389 1001 86380 86390 1
543367 99543367 1001 86380 86390 1
543276 99543276 1001 86380 86390 1
543885 99543885 1001 86380 86390 1
543772 99543772 1001 86380 86390 1
544462 99544462 1001 86380 86390 1
544504 99544504 1001 86380 86390 1
544403 99544403 1001 86380 86390 1
543989 99543989 1001 86380 86390 1
544144 99544144 1001 86380 86390 1
544705 99544705 1001 86380 86390 1
544604 99544604 1001 86380 86390 1
400137 99400137 1001 86380 86390 1
400834 99400834 1001 86380 86390 1
401020 99401020 1001 86380 86390 1
401288 99401288 1001 86380 86390 1
401669 99401669 1001 86380 86390 1
401749 99401749 1001 86380 86390 1
401731 99401731 1001 86380 86390 1
401788 99401788 1001 86380 86390 1
401923 99401923 1001 86380 86390 1
401831 99401831 1001 86380 86390 1
402351 99402351 1001 86380 86390 1
402642 99402642 1001 86380 86390 1
402600 99402600 1001 86380 86390 1
403143 99403143 1001 86380 86390 1
403119 99403119 1001 86380 86390 1
403146 99403146 1001 86380 86390 1
403242 99403242 1001 86380 86390 1
403356 99403356 1001 86380 86390 1
403837 99403837 1001 86380 86390 1
404376 99404376 1001 86380 86390 1
404895 99404895 1001 86380 86390 1
405128 99405128 1001 86380 86390 1
405446 99405446 1001 86380 86390 1
406219 99406219 1001 86380 86390 1
406249 99406249 1001 86380 86390 1
406310 99406310 1001 86380 86390 1
406334 99406334 1001 86380 86390 1
408303 99408303 1001 86380 86390 1
408376 99408376 1001 86380 86390 1
408445 99408445 1001 86380 86390 1
408530 99408530 1001 86380 86390 1
408744 99408744 1001 86380 86390 1
409190 99409190 1001 86380 86390 1
409618 99409618 1001 86380 86390 1
409763 99409763 1001 86380 86390 1
409931 99409931 1001 86380 86390 1
410001 99410001 1001 86380 86390 1
410291 99410291 1001 86380 86390 1
410405 99410405 1001 86380 86390 1
410592 99410592 1001 86380 86390 1
410527 99410527 1001 86380 86390 1
410699 99410699 1001 86380 86390 1
410799 99410799 1001 86380 86390 1
410996 99410996 1001 86380 86390 1
412748 99412748 1001 86380 86390 1
412701 99412701 1001 86380 86390 1
412488 99412488 1001 86380 86390 1
412602 99412602 1001 86380 86390 1
412710 99412710 1001 86380 86390 1
413983 99413983 1001 86380 86390 1
413843 99413843 1001 86380 86390 1
415047 99415047 1001 86380 86390 1
414863 99414863 1001 86380 86390 1
414710 99414710 1001 86380 86390 1
414251 99414251 1001 86380 86390 1
414297 99414297 1001 86380 86390 1
414189 99414189 1001 86380 86390 1
414344 99414344 1001 86380 86390 1
414241 99414241 1001 86380 86390 1
415697 99415697 1001 86380 86390 1
415547 99415547 1001 86380 86390 1
416687 99416687 1001 86380 86390 1
416601 99416601 1001 86380 86390 1
416283 99416283 1001 86380 86390 1
416159 99416159 1001 86380 86390 1
416339 99416339 1001 86380 86390 1
417380 99417380 1001 86380 86390 1
417385 99417385 1001 86380 86390 1
417362 99417362 1001 86380 86390 1
417041 99417041 1001 86380 86390 1
418536 99418536 1001 86380 86390 1
418628 99418628 1001 86380 86390 1
418758 99418758 1001 86380 86390 1
418248 99418248 1001 86380 86390 1
417874 99417874 1001 86380 86390 1
419161 99419161 1001 86380 86390 1
420075 99420075 1001 86380 86390 1
420196 99420196 1001 86380 86390 1
420102 99420102 1001 86380 86390 1
420319 99420319 1001 86380 86390 1
420343 99420343 1001 86380 86390 1
419883 99419883 1001 86380 86390 1
419729 99419729 1001 86380 86390 1
419844 99419844 1001 86380 86390 1
419257 99419257 1001 86380 86390 1
419558 99419558 1001 86380 86390 1
420769 99420769 1001 86380 86390 1
421848 99421848 1001 86380 86390 1
422100 99422100 1001 86380 86390 1
422113 99422113 1001 86380 86390 1
421304 99421304 1001 86380 86390 1
421651 99421651 1001 86380 86390 1
421632 99421632 1001 86380 86390 1
421253 99421253 1001 86380 86390 1
422194 99422194 1001 86380 86390 1
423386 99423386 1001 86380 86390 1
424135 99424135 1001 86380 86390 1
425347 99425347 1001 86380 86390 1
425351 99425351 1001 86380 86390 1
424907 99424907 1001 86380 86390 1
424251 99424251 1001 86380 86390 1
424159 99424159 1001 86380 86390 1
424194 99424194 1001 86380 86390 1
426920 99426920 1001 86380 86390 1
426875 99426875 1001 86380 86390 1
426833 99426833 1001 86380 86390 1
426787 99426787 1001 86380 86390 1
426638 99426638 1001 86380 86390 1
426572 99426572 1001 86380 86390 1
426660 99426660 1001 86380 86390 1
426144 99426144 1001 86380 86390 1
427289 99427289 1001 86380 86390 1
427202 99427202 1001 86380 86390 1
427374 99427374 1001 86380 86390 1
427452 99427452 1001 86380 86390 1
427195 99427195 1001 86380 86390 1
428434 99428434 1001 86380 86390 1
428664 99428664 1001 86380 86390 1
428254 99428254 1001 86380 86390 1
429012 99429012 1001 86380 86390 1
430163 99430163 1001 86380 86390 1
430202 99430202 1001 86380 86390 1
429576 99429576 1001 86380 86390 1
429368 99429368 1001 86380 86390 1
429411 99429411 1001 86380 86390 1
429425 99429425 1001 86380 86390 1
430701 99430701 1001 86380 86390 1
430771 99430771 1001 86380 86390 1
431990 99431990 1001 86380 86390 1
431535 99431535 1001 86380 86390 1
430995 99430995 1001 86380 86390 1
433320 99433320 1001 86380 86390 1
433552 99433552 1001 86380 86390 1
432694 99432694 1001 86380 86390 1
433784 99433784 1001 86380 86390 1
434052 99434052 1001 86380 86390 1
435351 99435351 1001 86380 86390 1
434813 99434813 1001 86380 86390 1
434559 99434559 1001 86380 86390 1
435501 99435501 1001 86380 86390 1
436856 99436856 1001 86380 86390 1
436345 99436345 1001 86380 86390 1
436462 99436462 1001 86380 86390 1
436043 99436043 1001 86380 86390 1
436218 99436218 1001 86380 86390 1
435993 99435993 1001 86380 86390 1
300032 99300032 1001 86380 86390 1
300564 99300564 1001 86380 86390 1
300367 99300367 1001 86380 86390 1
300410 99300410 1001 86380 86390 1
300412 99300412 1001 86380 86390 1
300920 99300920 1001 86380 86390 1
300746 99300746 1001 86380 86390 1
300916 99300916 1001 86380 86390 1
301356 99301356 1001 86380 86390 1
301240 99301240 1001 86380 86390 1
301218 99301218 1001 86380 86390 1
301067 99301067 1001 86380 86390 1
300940 99300940 1001 86380 86390 1
302256 99302256 1001 86380 86390 1
302101 99302101 1001 86380 86390 1
301958 99301958 1001 86380 86390 1
301870 99301870 1001 86380 86390 1
302940 99302940 1001 86380 86390 1
302932 99302932 1001 86380 86390 1
302959 99302959 1001 86380 86390 1
302752 99302752 1001 86380 86390 1
303255 99303255 1001 86380 86390 1
302586 99302586 1001 86380 86390 1
303262 99303262 1001 86380 86390 1
303942 99303942 1001 86380 86390 1
303600 99303600 1001 86380 86390 1
304109 99304109 1001 86380 86390 1
304790 99304790 1001 86380 86390 1
304851 99304851 1001 86380 86390 1
304415 99304415 1001 86380 86390 1
304351 99304351 1001 86380 86390 1
304447 99304447 1001 86380 86390 1
305048 99305048 1001 86380 86390 1
305581 99305581 1001 86380 86390 1
305469 99305469 1001 86380 86390 1
305123 99305123 1001 86380 86390 1
305140 99305140 1001 86380 86390 1
500183 99500183 1001 86380 86390 1
500056 99500056 1001 86380 86390 1
500020 99500020 1001 86380 86390 1
500780 99500780 1001 86380 86390 1
500784 99500784 1001 86380 86390 1
500788 99500788 1001 86380 86390 1
500692 99500692 1001 86380 86390 1
500718 99500718 1001 86380 86390 1
500618 99500618 1001 86380 86390 1
500601 99500601 1001 86380 86390 1
500300 99500300 1001 86380 86390 1
500366 99500366 1001 86380 86390 1
500836 99500836 1001 86380 86390 1
500967 99500967 1001 86380 86390 1
500840 99500840 1001 86380 86390 1
500882 99500882 1001 86380 86390 1
501615 99501615 1001 86380 86390 1
501370 99501370 1001 86380 86390 1
501308 99501308 1001 86380 86390 1
501433 99501433 1001 86380 86390 1
501196 99501196 1001 86380 86390 1
501132 99501132 1001 86380 86390 1
501835 99501835 1001 86380 86390 1
501644 99501644 1001 86380 86390 1
501647 99501647 1001 86380 86390 1
502351 99502351 1001 86380 86390 1
502295 99502295 1001 86380 86390 1
502039 99502039 1001 86380 86390 1
502019 99502019 1001 86380 86390 1
501879 99501879 1001 86380 86390 1
502587 99502587 1001 86380 86390 1
503258 99503258 1001 86380 86390 1
502809 99502809 1001 86380 86390 1
503490 99503490 1001 86380 86390 1
503916 99503916 1001 86380 86390 1
503960 99503960 1001 86380 86390 1
503887 99503887 1001 86380 86390 1
503854 99503854 1001 86380 86390 1
504227 99504227 1001 86380 86390 1
504887 99504887 1001 86380 86390 1
504864 99504864 1001 86380 86390 1
504403 99504403 1001 86380 86390 1
504483 99504483 1001 86380 86390 1
504509 99504509 1001 86380 86390 1
505132 99505132 1001 86380 86390 1
505565 99505565 1001 86380 86390 1
505449 99505449 1001 86380 86390 1
505426 99505426 1001 86380 86390 1
505331 99505331 1001 86380 86390 1
505241 99505241 1001 86380 86390 1
505916 99505916 1001 86380 86390 1
506471 99506471 1001 86380 86390 1
506435 99506435 1001 86380 86390 1
506249 99506249 1001 86380 86390 1
506097 99506097 1001 86380 86390 1
506712 99506712 1001 86380 86390 1
506611 99506611 1001 86380 86390 1
506654 99506654 1001 86380 86390 1
507333 99507333 1001 86380 86390 1
507335 99507335 1001 86380 86390 1
507138 99507138 1001 86380 86390 1
506932 99506932 1001 86380 86390 1
507564 99507564 1001 86380 86390 1
507612 99507612 1001 86380 86390 1
508096 99508096 1001 86380 86390 1
508020 99508020 1001 86380 86390 1
507969 99507969 1001 86380 86390 1
507896 99507896 1001 86380 86390 1
507725 99507725 1001 86380 86390 1
508413 99508413 1001 86380 86390 1
508321 99508321 1001 86380 86390 1
509006 99509006 1001 86380 86390 1
508795 99508795 1001 86380 86390 1
508834 99508834 1001 86380 86390 1
508616 99508616 1001 86380 86390 1
509150 99509150 1001 86380 86390 1
509178 99509178 1001 86380 86390 1
509618 99509618 1001 86380 86390 1
509568 99509568 1001 86380 86390 1
509416 99509416 1001 86380 86390 1
509979 99509979 1001 86380 86390 1
509956 99509956 1001 86380 86390 1
510103 99510103 1001 86380 86390 1
510078 99510078 1001 86380 86390 1
510725 99510725 1001 86380 86390 1
510536 99510536 1001 86380 86390 1
510353 99510353 1001 86380 86390 1
510366 99510366 1001 86380 86390 1
510422 99510422 1001 86380 86390 1
510110 99510110 1001 86380 86390 1
511263 99511263 1001 86380 86390 1
510954 99510954 1001 86380 86390 1
511674 99511674 1001 86380 86390 1
511623 99511623 1001 86380 86390 1
512290 99512290 1001 86380 86390 1
512138 99512138 1001 86380 86390 1
511880 99511880 1001 86380 86390 1
512479 99512479 1001 86380 86390 1
512428 99512428 1001 86380 86390 1
512524 99512524 1001 86380 86390 1
512651 99512651 1001 86380 86390 1
513280 99513280 1001 86380 86390 1
513259 99513259 1001 86380 86390 1
513250 99513250 1001 86380 86390 1
514028 99514028 1001 86380 86390 1
513561 99513561 1001 86380 86390 1
514854 99514854 1001 86380 86390 1
514787 99514787 1001 86380 86390 1
514686 99514686 1001 86380 86390 1
514401 99514401 1001 86380 86390 1
514969 99514969 1001 86380 86390 1
515391 99515391 1001 86380 86390 1
515471 99515471 1001 86380 86390 1
515384 99515384 1001 86380 86390 1
515122 99515122 1001 86380 86390 1
515734 99515734 1001 86380 86390 1
516312 99516312 1001 86380 86390 1
516204 99516204 1001 86380 86390 1
516218 99516218 1001 86380 86390 1
516245 99516245 1001 86380 86390 1
515927 99515927 1001 86380 86390 1
516673 99516673 1001 86380 86390 1
517183 99517183 1001 86380 86390 1
517317 99517317 1001 86380 86390 1
517318 99517318 1001 86380 86390 1
516816 99516816 1001 86380 86390 1
517413 99517413 1001 86380 86390 1
517440 99517440 1001 86380 86390 1
517381 99517381 1001 86380 86390 1
518115 99518115 1001 86380 86390 1
518084 99518084 1001 86380 86390 1
517779 99517779 1001 86380 86390 1
517580 99517580 1001 86380 86390 1
517626 99517626 1001 86380 86390 1
518218 99518218 1001 86380 86390 1
518957 99518957 1001 86380 86390 1
518812 99518812 1001 86380 86390 1
518704 99518704 1001 86380 86390 1
518392 99518392 1001 86380 86390 1
518444 99518444 1001 86380 86390 1
518413 99518413 1001 86380 86390 1
519180 99519180 1001 86380 86390 1
519087 99519087 1001 86380 86390 1
519640 99519640 1001 86380 86390 1
519654 99519654 1001 86380 86390 1
519670 99519670 1001 86380 86390 1
519478 99519478 1001 86380 86390 1
519209 99519209 1001 86380 86390 1
519815 99519815 1001 86380 86390 1
519975 99519975 1001 86380 86390 1
520553 99520553 1001 86380 86390 1
520566 99520566 1001 86380 86390 1
520625 99520625 1001 86380 86390 1
520383 99520383 1001 86380 86390 1
520072 99520072 1001 86380 86390 1
520181 99520181 1001 86380 86390 1
520182 99520182 1001 86380 86390 1
520108 99520108 1001 86380 86390 1
520715 99520715 1001 86380 86390 1
520819 99520819 1001 86380 86390 1
520668 99520668 1001 86380 86390 1
520811 99520811 1001 86380 86390 1
520724 99520724 1001 86380 86390 1
521398 99521398 1001 86380 86390 1
521201 99521201 1001 86380 86390 1
520896 99520896 1001 86380 86390 1
522153 99522153 1001 86380 86390 1
522091 99522091 1001 86380 86390 1
522198 99522198 1001 86380 86390 1
521906 99521906 1001 86380 86390 1
521731 99521731 1001 86380 86390 1
522497 99522497 1001 86380 86390 1
523062 99523062 1001 86380 86390 1
522654 99522654 1001 86380 86390 1
522530 99522530 1001 86380 86390 1
522599 99522599 1001 86380 86390 1
523170 99523170 1001 86380 86390 1
523119 99523119 1001 86380 86390 1
523133 99523133 1001 86380 86390 1
523161 99523161 1001 86380 86390 1
523269 99523269 1001 86380 86390 1
523231 99523231 1001 86380 86390 1
523792 99523792 1001 86380 86390 1
523595 99523595 1001 86380 86390 1
523339 99523339 1001 86380 86390 1
523372 99523372 1001 86380 86390 1
523954 99523954 1001 86380 86390 1
524125 99524125 1001 86380 86390 1
524079 99524079 1001 86380 86390 1
523976 99523976 1001 86380 86390 1
524726 99524726 1001 86380 86390 1
524612 99524612 1001 86380 86390 1
524462 99524462 1001 86380 86390 1
524529 99524529 1001 86380 86390 1
524320 99524320 1001 86380 86390 1
524157 99524157 1001 86380 86390 1
524878 99524878 1001 86380 86390 1
524895 99524895 1001 86380 86390 1
525553 99525553 1001 86380 86390 1
525289 99525289 1001 86380 86390 1
525149 99525149 1001 86380 86390 1
526359 99526359 1001 86380 86390 1
526117 99526117 1001 86380 86390 1
525992 99525992 1001 86380 86390 1
526542 99526542 1001 86380 86390 1
527138 99527138 1001 86380 86390 1
527114 99527114 1001 86380 86390 1
526876 99526876 1001 86380 86390 1
526761 99526761 1001 86380 86390 1
526774 99526774 1001 86380 86390 1
526787 99526787 1001 86380 86390 1
527427 99527427 1001 86380 86390 1
527404 99527404 1001 86380 86390 1
527410 99527410 1001 86380 86390 1
527309 99527309 1001 86380 86390 1
527899 99527899 1001 86380 86390 1
528071 99528071 1001 86380 86390 1
527705 99527705 1001 86380 86390 1
527849 99527849 1001 86380 86390 1
527773 99527773 1001 86380 86390 1
527521 99527521 1001 86380 86390 1
527534 99527534 1001 86380 86390 1
527539 99527539 1001 86380 86390 1
528766 99528766 1001 86380 86390 1
528741 99528741 1001 86380 86390 1
528504 99528504 1001 86380 86390 1
528639 99528639 1001 86380 86390 1
528412 99528412 1001 86380 86390 1
528337 99528337 1001 86380 86390 1
528292 99528292 1001 86380 86390 1
529528 99529528 1001 86380 86390 1
529444 99529444 1001 86380 86390 1
529352 99529352 1001 86380 86390 1
529287 99529287 1001 86380 86390 1
529133 99529133 1001 86380 86390 1
529108 99529108 1001 86380 86390 1
529176 99529176 1001 86380 86390 1
529156 99529156 1001 86380 86390 1
529182 99529182 1001 86380 86390 1
529778 99529778 1001 86380 86390 1
530253 99530253 1001 86380 86390 1
530075 99530075 1001 86380 86390 1
529964 99529964 1001 86380 86390 1
529977 99529977 1001 86380 86390 1
531335 99531335 1001 86380 86390 1
530971 99530971 1001 86380 86390 1
531076 99531076 1001 86380 86390 1
530903 99530903 1001 86380 86390 1
531536 99531536 1001 86380 86390 1
531486 99531486 1001 86380 86390 1
532193 99532193 1001 86380 86390 1
532101 99532101 1001 86380 86390 1
531931 99531931 1001 86380 86390 1
531667 99531667 1001 86380 86390 1
532299 99532299 1001 86380 86390 1
532904 99532904 1001 86380 86390 1
532472 99532472 1001 86380 86390 1
533037 99533037 1001 86380 86390 1
533808 99533808 1001 86380 86390 1
533975 99533975 1001 86380 86390 1
534483 99534483 1001 86380 86390 1
534593 99534593 1001 86380 86390 1
534606 99534606 1001 86380 86390 1
534375 99534375 1001 86380 86390 1
534265 99534265 1001 86380 86390 1
535404 99535404 1001 86380 86390 1
535615 99535615 1001 86380 86390 1
536206 99536206 1001 86380 86390 1
535974 99535974 1001 86380 86390 1
537103 99537103 1001 86380 86390 1
536606 99536606 1001 86380 86390 1
536648 99536648 1001 86380 86390 1
536599 99536599 1001 86380 86390 1
536657 99536657 1001 86380 86390 1
537248 99537248 1001 86380 86390 1
537958 99537958 1001 86380 86390 1
537961 99537961 1001 86380 86390 1
537826 99537826 1001 86380 86390 1
537815 99537815 1001 86380 86390 1
537871 99537871 1001 86380 86390 1
537580 99537580 1001 86380 86390 1
537600 99537600 1001 86380 86390 1
538749 99538749 1001 86380 86390 1
538565 99538565 1001 86380 86390 1
538212 99538212 1001 86380 86390 1
538216 99538216 1001 86380 86390 1
539557 99539557 1001 86380 86390 1
539519 99539519 1001 86380 86390 1
539547 99539547 1001 86380 86390 1
539355 99539355 1001 86380 86390 1
539065 99539065 1001 86380 86390 1
539650 99539650 1001 86380 86390 1
540084 99540084 1001 86380 86390 1
540140 99540140 1001 86380 86390 1
539928 99539928 1001 86380 86390 1
540034 99540034 1001 86380 86390 1
539922 99539922 1001 86380 86390 1
540571 99540571 1001 86380 86390 1
541261 99541261 1001 86380 86390 1
541180 99541180 1001 86380 86390 1
541061 99541061 1001 86380 86390 1
541075 99541075 1001 86380 86390 1
540925 99540925 1001 86380 86390 1
541046 99541046 1001 86380 86390 1
541086 99541086 1001 86380 86390 1
541471 99541471 1001 86380 86390 1
541941 99541941 1001 86380 86390 1
542020 99542020 1001 86380 86390 1
541932 99541932 1001 86380 86390 1
541786 99541786 1001 86380 86390 1
541761 99541761 1001 86380 86390 1
541565 99541565 1001 86380 86390 1
541646 99541646 1001 86380 86390 1
542275 99542275 1001 86380 86390 1
542264 99542264 1001 86380 86390 1
542175 99542175 1001 86380 86390 1
542787 99542787 1001 86380 86390 1
542617 99542617 1001 86380 86390 1
542541 99542541 1001 86380 86390 1
542542 99542542 1001 86380 86390 1
542404 99542404 1001 86380 86390 1
543922 99543922 1001 86380 86390 1
544530 99544530 1001 86380 86390 1
544355 99544355 1001 86380 86390 1
544133 99544133 1001 86380 86390 1
544692 99544692 1001 86380 86390 1
400530 99400530 1001 86380 86390 1
400659 99400659 1001 86380 86390 1
400786 99400786 1001 86380 86390 1
400829 99400829 1001 86380 86390 1
402640 99402640 1001 86380 86390 1
402707 99402707 1001 86380 86390 1
402732 99402732 1001 86380 86390 1
402862 99402862 1001 86380 86390 1
403178 99403178 1001 86380 86390 1
403181 99403181 1001 86380 86390 1
403300 99403300 1001 86380 86390 1
403455 99403455 1001 86380 86390 1
403472 99403472 1001 86380 86390 1
403617 99403617 1001 86380 86390 1
403792 99403792 1001 86380 86390 1
404377 99404377 1001 86380 86390 1
404738 99404738 1001 86380 86390 1
405311 99405311 1001 86380 86390 1
405382 99405382 1001 86380 86390 1
405529 99405529 1001 86380 86390 1
405500 99405500 1001 86380 86390 1
405694 99405694 1001 86380 86390 1
405758 99405758 1001 86380 86390 1
406203 99406203 1001 86380 86390 1
406981 99406981 1001 86380 86390 1
407004 99407004 1001 86380 86390 1
407114 99407114 1001 86380 86390 1
407588 99407588 1001 86380 86390 1
407798 99407798 1001 86380 86390 1
408010 99408010 1001 86380 86390 1
409297 99409297 1001 86380 86390 1
409437 99409437 1001 86380 86390 1
409525 99409525 1001 86380 86390 1
409611 99409611 1001 86380 86390 1
409626 99409626 1001 86380 86390 1
410371 99410371 1001 86380 86390 1
411373 99411373 1001 86380 86390 1
411379 99411379 1001 86380 86390 1
411910 99411910 1001 86380 86390 1
411949 99411949 1001 86380 86390 1
412088 99412088 1001 86380 86390 1
412149 99412149 1001 86380 86390 1
413419 99413419 1001 86380 86390 1
413292 99413292 1001 86380 86390 1
413530 99413530 1001 86380 86390 1
413396 99413396 1001 86380 86390 1
413222 99413222 1001 86380 86390 1
412901 99412901 1001 86380 86390 1
412902 99412902 1001 86380 86390 1
412537 99412537 1001 86380 86390 1
414009 99414009 1001 86380 86390 1
414584 99414584 1001 86380 86390 1
416842 99416842 1001 86380 86390 1
416246 99416246 1001 86380 86390 1
417424 99417424 1001 86380 86390 1
418762 99418762 1001 86380 86390 1
418492 99418492 1001 86380 86390 1
418544 99418544 1001 86380 86390 1
418369 99418369 1001 86380 86390 1
417663 99417663 1001 86380 86390 1
418013 99418013 1001 86380 86390 1
417756 99417756 1001 86380 86390 1
420087 99420087 1001 86380 86390 1
419421 99419421 1001 86380 86390 1
419610 99419610 1001 86380 86390 1
419230 99419230 1001 86380 86390 1
420564 99420564 1001 86380 86390 1
420738 99420738 1001 86380 86390 1
421839 99421839 1001 86380 86390 1
421332 99421332 1001 86380 86390 1
421561 99421561 1001 86380 86390 1
421204 99421204 1001 86380 86390 1
420877 99420877 1001 86380 86390 1
423370 99423370 1001 86380 86390 1
423450 99423450 1001 86380 86390 1
423643 99423643 1001 86380 86390 1
423017 99423017 1001 86380 86390 1
423303 99423303 1001 86380 86390 1
422885 99422885 1001 86380 86390 1
422560 99422560 1001 86380 86390 1
424754 99424754 1001 86380 86390 1
424909 99424909 1001 86380 86390 1
424675 99424675 1001 86380 86390 1
424492 99424492 1001 86380 86390 1
424438 99424438 1001 86380 86390 1
424226 99424226 1001 86380 86390 1
425657 99425657 1001 86380 86390 1
425389 99425389 1001 86380 86390 1
425597 99425597 1001 86380 86390 1
425737 99425737 1001 86380 86390 1
426947 99426947 1001 86380 86390 1
427021 99427021 1001 86380 86390 1
426892 99426892 1001 86380 86390 1
426330 99426330 1001 86380 86390 1
426201 99426201 1001 86380 86390 1
427453 99427453 1001 86380 86390 1
428669 99428669 1001 86380 86390 1
428391 99428391 1001 86380 86390 1
428476 99428476 1001 86380 86390 1
428256 99428256 1001 86380 86390 1
428217 99428217 1001 86380 86390 1
427953 99427953 1001 86380 86390 1
428929 99428929 1001 86380 86390 1
430241 99430241 1001 86380 86390 1
430167 99430167 1001 86380 86390 1
430135 99430135 1001 86380 86390 1
429434 99429434 1001 86380 86390 1
429232 99429232 1001 86380 86390 1
429487 99429487 1001 86380 86390 1
429185 99429185 1001 86380 86390 1
430455 99430455 1001 86380 86390 1
431771 99431771 1001 86380 86390 1
431463 99431463 1001 86380 86390 1
431413 99431413 1001 86380 86390 1
433437 99433437 1001 86380 86390 1
433706 99433706 1001 86380 86390 1
433028 99433028 1001 86380 86390 1
433282 99433282 1001 86380 86390 1
433283 99433283 1001 86380 86390 1
433972 99433972 1001 86380 86390 1
434080 99434080 1001 86380 86390 1
435077 99435077 1001 86380 86390 1
434261 99434261 1001 86380 86390 1
434564 99434564 1001 86380 86390 1
434280 99434280 1001 86380 86390 1
435742 99435742 1001 86380 86390 1
435611 99435611 1001 86380 86390 1
300003 99300003 1001 86380 86390 1
437191 99437191 1001 86380 86390 1
300659 99300659 1001 86380 86390 1
300252 99300252 1001 86380 86390 1
300744 99300744 1001 86380 86390 1
301509 99301509 1001 86380 86390 1
301652 99301652 1001 86380 86390 1
302304 99302304 1001 86380 86390 1
302177 99302177 1001 86380 86390 1
302298 99302298 1001 86380 86390 1
302301 99302301 1001 86380 86390 1
302032 99302032 1001 86380 86390 1
302113 99302113 1001 86380 86390 1
302010 99302010 1001 86380 86390 1
302077 99302077 1001 86380 86390 1
301990 99301990 1001 86380 86390 1
301955 99301955 1001 86380 86390 1
302430 99302430 1001 86380 86390 1
302536 99302536 1001 86380 86390 1
303162 99303162 1001 86380 86390 1
302817 99302817 1001 86380 86390 1
302626 99302626 1001 86380 86390 1
302683 99302683 1001 86380 86390 1
303242 99303242 1001 86380 86390 1
303405 99303405 1001 86380 86390 1
303986 99303986 1001 86380 86390 1
304028 99304028 1001 86380 86390 1
303765 99303765 1001 86380 86390 1
303625 99303625 1001 86380 86390 1
304154 99304154 1001 86380 86390 1
304144 99304144 1001 86380 86390 1
304717 99304717 1001 86380 86390 1
304705 99304705 1001 86380 86390 1
304837 99304837 1001 86380 86390 1
304765 99304765 1001 86380 86390 1
304473 99304473 1001 86380 86390 1
304527 99304527 1001 86380 86390 1
304355 99304355 1001 86380 86390 1
304395 99304395 1001 86380 86390 1
304371 99304371 1001 86380 86390 1
304940 99304940 1001 86380 86390 1
304890 99304890 1001 86380 86390 1
304891 99304891 1001 86380 86390 1
305023 99305023 1001 86380 86390 1
305629 99305629 1001 86380 86390 1
305669 99305669 1001 86380 86390 1
305314 99305314 1001 86380 86390 1
305444 99305444 1001 86380 86390 1
305208 99305208 1001 86380 86390 1
305067 99305067 1001 86380 86390 1
500100 99500100 1001 86380 86390 1
500156 99500156 1001 86380 86390 1
500161 99500161 1001 86380 86390 1
305693 99305693 1001 86380 86390 1
500048 99500048 1001 86380 86390 1
500725 99500725 1001 86380 86390 1
500704 99500704 1001 86380 86390 1
500654 99500654 1001 86380 86390 1
500670 99500670 1001 86380 86390 1
500517 99500517 1001 86380 86390 1
500487 99500487 1001 86380 86390 1
500438 99500438 1001 86380 86390 1
500367 99500367 1001 86380 86390 1
500919 99500919 1001 86380 86390 1
500819 99500819 1001 86380 86390 1
501488 99501488 1001 86380 86390 1
501503 99501503 1001 86380 86390 1
501421 99501421 1001 86380 86390 1
501296 99501296 1001 86380 86390 1
501176 99501176 1001 86380 86390 1
501818 99501818 1001 86380 86390 1
501698 99501698 1001 86380 86390 1
501713 99501713 1001 86380 86390 1
502447 99502447 1001 86380 86390 1
502239 99502239 1001 86380 86390 1
502071 99502071 1001 86380 86390 1
501991 99501991 1001 86380 86390 1
501993 99501993 1001 86380 86390 1
501930 99501930 1001 86380 86390 1
503150 99503150 1001 86380 86390 1
502986 99502986 1001 86380 86390 1
502953 99502953 1001 86380 86390 1
502915 99502915 1001 86380 86390 1
502844 99502844 1001 86380 86390 1
503325 99503325 1001 86380 86390 1
503955 99503955 1001 86380 86390 1
503946 99503946 1001 86380 86390 1
503784 99503784 1001 86380 86390 1
503884 99503884 1001 86380 86390 1
503512 99503512 1001 86380 86390 1
503631 99503631 1001 86380 86390 1
504134 99504134 1001 86380 86390 1
504200 99504200 1001 86380 86390 1
504203 99504203 1001 86380 86390 1
504609 99504609 1001 86380 86390 1
504631 99504631 1001 86380 86390 1
504326 99504326 1001 86380 86390 1
505012 99505012 1001 86380 86390 1
505039 99505039 1001 86380 86390 1
505722 99505722 1001 86380 86390 1
505711 99505711 1001 86380 86390 1
505674 99505674 1001 86380 86390 1
505763 99505763 1001 86380 86390 1
505275 99505275 1001 86380 86390 1
505839 99505839 1001 86380 86390 1
505779 99505779 1001 86380 86390 1
506593 99506593 1001 86380 86390 1
506539 99506539 1001 86380 86390 1
506219 99506219 1001 86380 86390 1
505977 99505977 1001 86380 86390 1
506056 99506056 1001 86380 86390 1
507362 99507362 1001 86380 86390 1
507121 99507121 1001 86380 86390 1
507149 99507149 1001 86380 86390 1
507112 99507112 1001 86380 86390 1
506925 99506925 1001 86380 86390 1
508199 99508199 1001 86380 86390 1
508237 99508237 1001 86380 86390 1
507968 99507968 1001 86380 86390 1
507994 99507994 1001 86380 86390 1
507767 99507767 1001 86380 86390 1
508417 99508417 1001 86380 86390 1
508302 99508302 1001 86380 86390 1
508307 99508307 1001 86380 86390 1
509003 99509003 1001 86380 86390 1
508875 99508875 1001 86380 86390 1
508806 99508806 1001 86380 86390 1
508680 99508680 1001 86380 86390 1
508787 99508787 1001 86380 86390 1
508612 99508612 1001 86380 86390 1
508513 99508513 1001 86380 86390 1
508565 99508565 1001 86380 86390 1
509173 99509173 1001 86380 86390 1
509782 99509782 1001 86380 86390 1
509672 99509672 1001 86380 86390 1
509369 99509369 1001 86380 86390 1
510554 99510554 1001 86380 86390 1
510481 99510481 1001 86380 86390 1
510200 99510200 1001 86380 86390 1
511187 99511187 1001 86380 86390 1
511077 99511077 1001 86380 86390 1
511132 99511132 1001 86380 86390 1
512088 99512088 1001 86380 86390 1
512561 99512561 1001 86380 86390 1
512395 99512395 1001 86380 86390 1
512542 99512542 1001 86380 86390 1
513006 99513006 1001 86380 86390 1
513047 99513047 1001 86380 86390 1
513200 99513200 1001 86380 86390 1
512641 99512641 1001 86380 86390 1
513269 99513269 1001 86380 86390 1
513349 99513349 1001 86380 86390 1
513224 99513224 1001 86380 86390 1
513943 99513943 1001 86380 86390 1
513944 99513944 1001 86380 86390 1
513856 99513856 1001 86380 86390 1
513964 99513964 1001 86380 86390 1
513706 99513706 1001 86380 86390 1
513479 99513479 1001 86380 86390 1
513455 99513455 1001 86380 86390 1
513520 99513520 1001 86380 86390 1
514561 99514561 1001 86380 86390 1
514485 99514485 1001 86380 86390 1
514962 99514962 1001 86380 86390 1
515004 99515004 1001 86380 86390 1
515019 99515019 1001 86380 86390 1
514864 99514864 1001 86380 86390 1
515710 99515710 1001 86380 86390 1
515690 99515690 1001 86380 86390 1
516484 99516484 1001 86380 86390 1
516110 99516110 1001 86380 86390 1
516261 99516261 1001 86380 86390 1
516536 99516536 1001 86380 86390 1
516669 99516669 1001 86380 86390 1
516605 99516605 1001 86380 86390 1
516674 99516674 1001 86380 86390 1
516719 99516719 1001 86380 86390 1
516850 99516850 1001 86380 86390 1
517336 99517336 1001 86380 86390 1
518010 99518010 1001 86380 86390 1
518114 99518114 1001 86380 86390 1
517750 99517750 1001 86380 86390 1
517887 99517887 1001 86380 86390 1
517646 99517646 1001 86380 86390 1
518293 99518293 1001 86380 86390 1
518345 99518345 1001 86380 86390 1
518953 99518953 1001 86380 86390 1
518915 99518915 1001 86380 86390 1
518769 99518769 1001 86380 86390 1
518773 99518773 1001 86380 86390 1
518722 99518722 1001 86380 86390 1
518689 99518689 1001 86380 86390 1
518371 99518371 1001 86380 86390 1
518426 99518426 1001 86380 86390 1
518453 99518453 1001 86380 86390 1
518454 99518454 1001 86380 86390 1
519768 99519768 1001 86380 86390 1
519693 99519693 1001 86380 86390 1
519550 99519550 1001 86380 86390 1
519566 99519566 1001 86380 86390 1
519338 99519338 1001 86380 86390 1
520019 99520019 1001 86380 86390 1
519916 99519916 1001 86380 86390 1
520439 99520439 1001 86380 86390 1
520264 99520264 1001 86380 86390 1
520030 99520030 1001 86380 86390 1
520731 99520731 1001 86380 86390 1
521279 99521279 1001 86380 86390 1
521059 99521059 1001 86380 86390 1
521101 99521101 1001 86380 86390 1
520989 99520989 1001 86380 86390 1
521028 99521028 1001 86380 86390 1
521037 99521037 1001 86380 86390 1
521519 99521519 1001 86380 86390 1
522144 99522144 1001 86380 86390 1
521962 99521962 1001 86380 86390 1
521789 99521789 1001 86380 86390 1
521764 99521764 1001 86380 86390 1
522413 99522413 1001 86380 86390 1
522934 99522934 1001 86380 86390 1
523110 99523110 1001 86380 86390 1
522751 99522751 1001 86380 86390 1
522592 99522592 1001 86380 86390 1
522515 99522515 1001 86380 86390 1
522545 99522545 1001 86380 86390 1
522584 99522584 1001 86380 86390 1
523258 99523258 1001 86380 86390 1
523220 99523220 1001 86380 86390 1
523799 99523799 1001 86380 86390 1
523727 99523727 1001 86380 86390 1
523561 99523561 1001 86380 86390 1
523970 99523970 1001 86380 86390 1
524064 99524064 1001 86380 86390 1
524636 99524636 1001 86380 86390 1
524915 99524915 1001 86380 86390 1
524844 99524844 1001 86380 86390 1
524935 99524935 1001 86380 86390 1
525443 99525443 1001 86380 86390 1
525469 99525469 1001 86380 86390 1
525571 99525571 1001 86380 86390 1
525384 99525384 1001 86380 86390 1
525209 99525209 1001 86380 86390 1
525051 99525051 1001 86380 86390 1
525704 99525704 1001 86380 86390 1
525640 99525640 1001 86380 86390 1
526375 99526375 1001 86380 86390 1
526240 99526240 1001 86380 86390 1
526414 99526414 1001 86380 86390 1
526141 99526141 1001 86380 86390 1
526181 99526181 1001 86380 86390 1
525867 99525867 1001 86380 86390 1
526499 99526499 1001 86380 86390 1
526507 99526507 1001 86380 86390 1
527160 99527160 1001 86380 86390 1
527232 99527232 1001 86380 86390 1
526986 99526986 1001 86380 86390 1
526696 99526696 1001 86380 86390 1
526700 99526700 1001 86380 86390 1
527451 99527451 1001 86380 86390 1
527794 99527794 1001 86380 86390 1
527669 99527669 1001 86380 86390 1
528144 99528144 1001 86380 86390 1
528096 99528096 1001 86380 86390 1
528709 99528709 1001 86380 86390 1
528590 99528590 1001 86380 86390 1
528398 99528398 1001 86380 86390 1
528946 99528946 1001 86380 86390 1
529659 99529659 1001 86380 86390 1
529420 99529420 1001 86380 86390 1
529359 99529359 1001 86380 86390 1
529339 99529339 1001 86380 86390 1
529817 99529817 1001 86380 86390 1
529895 99529895 1001 86380 86390 1
529921 99529921 1001 86380 86390 1
530313 99530313 1001 86380 86390 1
530171 99530171 1001 86380 86390 1
530217 99530217 1001 86380 86390 1
530120 99530120 1001 86380 86390 1
529993 99529993 1001 86380 86390 1
530656 99530656 1001 86380 86390 1
530586 99530586 1001 86380 86390 1
530961 99530961 1001 86380 86390 1
531412 99531412 1001 86380 86390 1
531518 99531518 1001 86380 86390 1
532117 99532117 1001 86380 86390 1
532029 99532029 1001 86380 86390 1
532050 99532050 1001 86380 86390 1
531979 99531979 1001 86380 86390 1
531644 99531644 1001 86380 86390 1
531660 99531660 1001 86380 86390 1
531585 99531585 1001 86380 86390 1
532222 99532222 1001 86380 86390 1
532353 99532353 1001 86380 86390 1
532213 99532213 1001 86380 86390 1
532831 99532831 1001 86380 86390 1
533825 99533825 1001 86380 86390 1
533546 99533546 1001 86380 86390 1
533598 99533598 1001 86380 86390 1
533239 99533239 1001 86380 86390 1
534493 99534493 1001 86380 86390 1
534551 99534551 1001 86380 86390 1
534448 99534448 1001 86380 86390 1
534219 99534219 1001 86380 86390 1
534259 99534259 1001 86380 86390 1
534889 99534889 1001 86380 86390 1
535420 99535420 1001 86380 86390 1
535482 99535482 1001 86380 86390 1
535452 99535452 1001 86380 86390 1
535349 99535349 1001 86380 86390 1
535445 99535445 1001 86380 86390 1
535218 99535218 1001 86380 86390 1
535180 99535180 1001 86380 86390 1
535590 99535590 1001 86380 86390 1
535594 99535594 1001 86380 86390 1
536138 99536138 1001 86380 86390 1
536080 99536080 1001 86380 86390 1
536007 99536007 1001 86380 86390 1
535820 99535820 1001 86380 86390 1
535759 99535759 1001 86380 86390 1
535905 99535905 1001 86380 86390 1
536429 99536429 1001 86380 86390 1
536474 99536474 1001 86380 86390 1
536423 99536423 1001 86380 86390 1
537106 99537106 1001 86380 86390 1
536859 99536859 1001 86380 86390 1
536925 99536925 1001 86380 86390 1
536621 99536621 1001 86380 86390 1
537339 99537339 1001 86380 86390 1
537923 99537923 1001 86380 86390 1
537420 99537420 1001 86380 86390 1
537461 99537461 1001 86380 86390 1
537474 99537474 1001 86380 86390 1
537454 99537454 1001 86380 86390 1
538087 99538087 1001 86380 86390 1
538076 99538076 1001 86380 86390 1
537998 99537998 1001 86380 86390 1
538689 99538689 1001 86380 86390 1
538641 99538641 1001 86380 86390 1
538534 99538534 1001 86380 86390 1
538562 99538562 1001 86380 86390 1
538582 99538582 1001 86380 86390 1
538323 99538323 1001 86380 86390 1
538382 99538382 1001 86380 86390 1
539474 99539474 1001 86380 86390 1
539423 99539423 1001 86380 86390 1
539134 99539134 1001 86380 86390 1
539691 99539691 1001 86380 86390 1
539811 99539811 1001 86380 86390 1
540465 99540465 1001 86380 86390 1
540309 99540309 1001 86380 86390 1
540413 99540413 1001 86380 86390 1
540535 99540535 1001 86380 86390 1
541290 99541290 1001 86380 86390 1
541009 99541009 1001 86380 86390 1
540892 99540892 1001 86380 86390 1
541468 99541468 1001 86380 86390 1
542063 99542063 1001 86380 86390 1
541976 99541976 1001 86380 86390 1
541771 99541771 1001 86380 86390 1
541825 99541825 1001 86380 86390 1
541750 99541750 1001 86380 86390 1
541833 99541833 1001 86380 86390 1
541783 99541783 1001 86380 86390 1
541688 99541688 1001 86380 86390 1
542150 99542150 1001 86380 86390 1
542827 99542827 1001 86380 86390 1
542957 99542957 1001 86380 86390 1
543079 99543079 1001 86380 86390 1
543031 99543031 1001 86380 86390 1
543679 99543679 1001 86380 86390 1
543376 99543376 1001 86380 86390 1
543485 99543485 1001 86380 86390 1
543474 99543474 1001 86380 86390 1
543290 99543290 1001 86380 86390 1
543834 99543834 1001 86380 86390 1
544523 99544523 1001 86380 86390 1
544292 99544292 1001 86380 86390 1
544081 99544081 1001 86380 86390 1
543981 99543981 1001 86380 86390 1
414004 521 1001 64440 69957 1
513803 761 1001 27899 28199 1
527849 1029 1001 64782 65082 1
400015 99400015 1001 86380 86390 1
400391 99400391 1001 86380 86390 1
401003 99401003 1001 86380 86390 1
400943 99400943 1001 86380 86390 1
401085 99401085 1001 86380 86390 1
401215 99401215 1001 86380 86390 1
401224 99401224 1001 86380 86390 1
401620 99401620 1001 86380 86390 1
401789 99401789 1001 86380 86390 1
401988 99401988 1001 86380 86390 1
402081 99402081 1001 86380 86390 1
402275 99402275 1001 86380 86390 1
402684 99402684 1001 86380 86390 1
402728 99402728 1001 86380 86390 1
403120 99403120 1001 86380 86390 1
403610 99403610 1001 86380 86390 1
403777 99403777 1001 86380 86390 1
404034 99404034 1001 86380 86390 1
403992 99403992 1001 86380 86390 1
404196 99404196 1001 86380 86390 1
404308 99404308 1001 86380 86390 1
405164 99405164 1001 86380 86390 1
405558 99405558 1001 86380 86390 1
405853 99405853 1001 86380 86390 1
405895 99405895 1001 86380 86390 1
406942 99406942 1001 86380 86390 1
407150 99407150 1001 86380 86390 1
407718 99407718 1001 86380 86390 1
407941 99407941 1001 86380 86390 1
407963 99407963 1001 86380 86390 1
408119 99408119 1001 86380 86390 1
408306 99408306 1001 86380 86390 1
408289 99408289 1001 86380 86390 1
408378 99408378 1001 86380 86390 1
409433 99409433 1001 86380 86390 1
409601 99409601 1001 86380 86390 1
409754 99409754 1001 86380 86390 1
410058 99410058 1001 86380 86390 1
410134 99410134 1001 86380 86390 1
410299 99410299 1001 86380 86390 1
410791 99410791 1001 86380 86390 1
411485 99411485 1001 86380 86390 1
411743 99411743 1001 86380 86390 1
411694 99411694 1001 86380 86390 1
412257 99412257 1001 86380 86390 1
412332 99412332 1001 86380 86390 1
412443 99412443 1001 86380 86390 1
412952 99412952 1001 86380 86390 1
413172 99413172 1001 86380 86390 1
413250 99413250 1001 86380 86390 1
413278 99413278 1001 86380 86390 1
413762 99413762 1001 86380 86390 1
415153 99415153 1001 86380 86390 1
414511 99414511 1001 86380 86390 1
414850 99414850 1001 86380 86390 1
414122 99414122 1001 86380 86390 1
414326 99414326 1001 86380 86390 1
414171 99414171 1001 86380 86390 1
414350 99414350 1001 86380 86390 1
415478 99415478 1001 86380 86390 1
415422 99415422 1001 86380 86390 1
415405 99415405 1001 86380 86390 1
416747 99416747 1001 86380 86390 1
416559 99416559 1001 86380 86390 1
416509 99416509 1001 86380 86390 1
416175 99416175 1001 86380 86390 1
416396 99416396 1001 86380 86390 1
415748 99415748 1001 86380 86390 1
416132 99416132 1001 86380 86390 1
417080 99417080 1001 86380 86390 1
417549 99417549 1001 86380 86390 1
418538 99418538 1001 86380 86390 1
418219 99418219 1001 86380 86390 1
418209 99418209 1001 86380 86390 1
418399 99418399 1001 86380 86390 1
418170 99418170 1001 86380 86390 1
418402 99418402 1001 86380 86390 1
417677 99417677 1001 86380 86390 1
417827 99417827 1001 86380 86390 1
417752 99417752 1001 86380 86390 1
417836 99417836 1001 86380 86390 1
419121 99419121 1001 86380 86390 1
420293 99420293 1001 86380 86390 1
419975 99419975 1001 86380 86390 1
419876 99419876 1001 86380 86390 1
419489 99419489 1001 86380 86390 1
419576 99419576 1001 86380 86390 1
419302 99419302 1001 86380 86390 1
420673 99420673 1001 86380 86390 1
420780 99420780 1001 86380 86390 1
422013 99422013 1001 86380 86390 1
421954 99421954 1001 86380 86390 1
421109 99421109 1001 86380 86390 1
421111 99421111 1001 86380 86390 1
421116 99421116 1001 86380 86390 1
422168 99422168 1001 86380 86390 1
422207 99422207 1001 86380 86390 1
423066 99423066 1001 86380 86390 1
422752 99422752 1001 86380 86390 1
423985 99423985 1001 86380 86390 1
423836 99423836 1001 86380 86390 1
423764 99423764 1001 86380 86390 1
423790 99423790 1001 86380 86390 1
425245 99425245 1001 86380 86390 1
425259 99425259 1001 86380 86390 1
425340 99425340 1001 86380 86390 1
425350 99425350 1001 86380 86390 1
427117 99427117 1001 86380 86390 1
426717 99426717 1001 86380 86390 1
426568 99426568 1001 86380 86390 1
425918 99425918 1001 86380 86390 1
425931 99425931 1001 86380 86390 1
427146 99427146 1001 86380 86390 1
427276 99427276 1001 86380 86390 1
427364 99427364 1001 86380 86390 1
428373 99428373 1001 86380 86390 1
428189 99428189 1001 86380 86390 1
428085 99428085 1001 86380 86390 1
427802 99427802 1001 86380 86390 1
427558 99427558 1001 86380 86390 1
427630 99427630 1001 86380 86390 1
427607 99427607 1001 86380 86390 1
427570 99427570 1001 86380 86390 1
429154 99429154 1001 86380 86390 1
429108 99429108 1001 86380 86390 1
428807 99428807 1001 86380 86390 1
428983 99428983 1001 86380 86390 1
430217 99430217 1001 86380 86390 1
429564 99429564 1001 86380 86390 1
430810 99430810 1001 86380 86390 1
431684 99431684 1001 86380 86390 1
431496 99431496 1001 86380 86390 1
430966 99430966 1001 86380 86390 1
433151 99433151 1001 86380 86390 1
433265 99433265 1001 86380 86390 1
432721 99432721 1001 86380 86390 1
432798 99432798 1001 86380 86390 1
432538 99432538 1001 86380 86390 1
433748 99433748 1001 86380 86390 1
435391 99435391 1001 86380 86390 1
434877 99434877 1001 86380 86390 1
434796 99434796 1001 86380 86390 1
434679 99434679 1001 86380 86390 1
435844 99435844 1001 86380 86390 1
435616 99435616 1001 86380 86390 1
437002 99437002 1001 86380 86390 1
436168 99436168 1001 86380 86390 1
436320 99436320 1001 86380 86390 1
437316 99437316 1001 86380 86390 1
300058 99300058 1001 86380 86390 1
300084 99300084 1001 86380 86390 1
437352 99437352 1001 86380 86390 1
437339 99437339 1001 86380 86390 1
300665 99300665 1001 86380 86390 1
300623 99300623 1001 86380 86390 1
300355 99300355 1001 86380 86390 1
301426 99301426 1001 86380 86390 1
301417 99301417 1001 86380 86390 1
301157 99301157 1001 86380 86390 1
301709 99301709 1001 86380 86390 1
301672 99301672 1001 86380 86390 1
302323 99302323 1001 86380 86390 1
302021 99302021 1001 86380 86390 1
302089 99302089 1001 86380 86390 1
302040 99302040 1001 86380 86390 1
302015 99302015 1001 86380 86390 1
301797 99301797 1001 86380 86390 1
302481 99302481 1001 86380 86390 1
302503 99302503 1001 86380 86390 1
302414 99302414 1001 86380 86390 1
302479 99302479 1001 86380 86390 1
302389 99302389 1001 86380 86390 1
303113 99303113 1001 86380 86390 1
302649 99302649 1001 86380 86390 1
303336 99303336 1001 86380 86390 1
303882 99303882 1001 86380 86390 1
303776 99303776 1001 86380 86390 1
303667 99303667 1001 86380 86390 1
303823 99303823 1001 86380 86390 1
303440 99303440 1001 86380 86390 1
303611 99303611 1001 86380 86390 1
304068 99304068 1001 86380 86390 1
304186 99304186 1001 86380 86390 1
304087 99304087 1001 86380 86390 1
304036 99304036 1001 86380 86390 1
304129 99304129 1001 86380 86390 1
304802 99304802 1001 86380 86390 1
304725 99304725 1001 86380 86390 1
304318 99304318 1001 86380 86390 1
304346 99304346 1001 86380 86390 1
304314 99304314 1001 86380 86390 1
305062 99305062 1001 86380 86390 1
305620 99305620 1001 86380 86390 1
305233 99305233 1001 86380 86390 1
305159 99305159 1001 86380 86390 1
500127 99500127 1001 86380 86390 1
500766 99500766 1001 86380 86390 1
500787 99500787 1001 86380 86390 1
500665 99500665 1001 86380 86390 1
500653 99500653 1001 86380 86390 1
500759 99500759 1001 86380 86390 1
500303 99500303 1001 86380 86390 1
500385 99500385 1001 86380 86390 1
500872 99500872 1001 86380 86390 1
500964 99500964 1001 86380 86390 1
501016 99501016 1001 86380 86390 1
501556 99501556 1001 86380 86390 1
501126 99501126 1001 86380 86390 1
501066 99501066 1001 86380 86390 1
501797 99501797 1001 86380 86390 1
502042 99502042 1001 86380 86390 1
502020 99502020 1001 86380 86390 1
501864 99501864 1001 86380 86390 1
502534 99502534 1001 86380 86390 1
503207 99503207 1001 86380 86390 1
503143 99503143 1001 86380 86390 1
502815 99502815 1001 86380 86390 1
502816 99502816 1001 86380 86390 1
502756 99502756 1001 86380 86390 1
502796 99502796 1001 86380 86390 1
503340 99503340 1001 86380 86390 1
504057 99504057 1001 86380 86390 1
504097 99504097 1001 86380 86390 1
504027 99504027 1001 86380 86390 1
503814 99503814 1001 86380 86390 1
503633 99503633 1001 86380 86390 1
504802 99504802 1001 86380 86390 1
504756 99504756 1001 86380 86390 1
504614 99504614 1001 86380 86390 1
504518 99504518 1001 86380 86390 1
504432 99504432 1001 86380 86390 1
504523 99504523 1001 86380 86390 1
504447 99504447 1001 86380 86390 1
504996 99504996 1001 86380 86390 1
505010 99505010 1001 86380 86390 1
505655 99505655 1001 86380 86390 1
505660 99505660 1001 86380 86390 1
505446 99505446 1001 86380 86390 1
505349 99505349 1001 86380 86390 1
505154 99505154 1001 86380 86390 1
505263 99505263 1001 86380 86390 1
505173 99505173 1001 86380 86390 1
505972 99505972 1001 86380 86390 1
506483 99506483 1001 86380 86390 1
506522 99506522 1001 86380 86390 1
506270 99506270 1001 86380 86390 1
506127 99506127 1001 86380 86390 1
506697 99506697 1001 86380 86390 1
506775 99506775 1001 86380 86390 1
506692 99506692 1001 86380 86390 1
507419 99507419 1001 86380 86390 1
507376 99507376 1001 86380 86390 1
507102 99507102 1001 86380 86390 1
506971 99506971 1001 86380 86390 1
507467 99507467 1001 86380 86390 1
508186 99508186 1001 86380 86390 1
507635 99507635 1001 86380 86390 1
507690 99507690 1001 86380 86390 1
508271 99508271 1001 86380 86390 1
508406 99508406 1001 86380 86390 1
508255 99508255 1001 86380 86390 1
509018 99509018 1001 86380 86390 1
509179 99509179 1001 86380 86390 1
509198 99509198 1001 86380 86390 1
509709 99509709 1001 86380 86390 1
509801 99509801 1001 86380 86390 1
509612 99509612 1001 86380 86390 1
509323 99509323 1001 86380 86390 1
509455 99509455 1001 86380 86390 1
509940 99509940 1001 86380 86390 1
509967 99509967 1001 86380 86390 1
510585 99510585 1001 86380 86390 1
510654 99510654 1001 86380 86390 1
510719 99510719 1001 86380 86390 1
510532 99510532 1001 86380 86390 1
510343 99510343 1001 86380 86390 1
510462 99510462 1001 86380 86390 1
510161 99510161 1001 86380 86390 1
510257 99510257 1001 86380 86390 1
510309 99510309 1001 86380 86390 1
510828 99510828 1001 86380 86390 1
510872 99510872 1001 86380 86390 1
510861 99510861 1001 86380 86390 1
511415 99511415 1001 86380 86390 1
511530 99511530 1001 86380 86390 1
511310 99511310 1001 86380 86390 1
511221 99511221 1001 86380 86390 1
511247 99511247 1001 86380 86390 1
511300 99511300 1001 86380 86390 1
510972 99510972 1001 86380 86390 1
511089 99511089 1001 86380 86390 1
511056 99511056 1001 86380 86390 1
511747 99511747 1001 86380 86390 1
511739 99511739 1001 86380 86390 1
511675 99511675 1001 86380 86390 1
512323 99512323 1001 86380 86390 1
512069 99512069 1001 86380 86390 1
511913 99511913 1001 86380 86390 1
512570 99512570 1001 86380 86390 1
512413 99512413 1001 86380 86390 1
513188 99513188 1001 86380 86390 1
513110 99513110 1001 86380 86390 1
512937 99512937 1001 86380 86390 1
512864 99512864 1001 86380 86390 1
512839 99512839 1001 86380 86390 1
512700 99512700 1001 86380 86390 1
512629 99512629 1001 86380 86390 1
512683 99512683 1001 86380 86390 1
513857 99513857 1001 86380 86390 1
513962 99513962 1001 86380 86390 1
514017 99514017 1001 86380 86390 1
513738 99513738 1001 86380 86390 1
513755 99513755 1001 86380 86390 1
514158 99514158 1001 86380 86390 1
514219 99514219 1001 86380 86390 1
514797 99514797 1001 86380 86390 1
514551 99514551 1001 86380 86390 1
514592 99514592 1001 86380 86390 1
514543 99514543 1001 86380 86390 1
514649 99514649 1001 86380 86390 1
514469 99514469 1001 86380 86390 1
514379 99514379 1001 86380 86390 1
514421 99514421 1001 86380 86390 1
514306 99514306 1001 86380 86390 1
515013 99515013 1001 86380 86390 1
514913 99514913 1001 86380 86390 1
514901 99514901 1001 86380 86390 1
515511 99515511 1001 86380 86390 1
515345 99515345 1001 86380 86390 1
515174 99515174 1001 86380 86390 1
515745 99515745 1001 86380 86390 1
515881 99515881 1001 86380 86390 1
516128 99516128 1001 86380 86390 1
516050 99516050 1001 86380 86390 1
515912 99515912 1001 86380 86390 1
516535 99516535 1001 86380 86390 1
517299 99517299 1001 86380 86390 1
517281 99517281 1001 86380 86390 1
516951 99516951 1001 86380 86390 1
517003 99517003 1001 86380 86390 1
516904 99516904 1001 86380 86390 1
516842 99516842 1001 86380 86390 1
516817 99516817 1001 86380 86390 1
517384 99517384 1001 86380 86390 1
517436 99517436 1001 86380 86390 1
517435 99517435 1001 86380 86390 1
518033 99518033 1001 86380 86390 1
518107 99518107 1001 86380 86390 1
517903 99517903 1001 86380 86390 1
517674 99517674 1001 86380 86390 1
517630 99517630 1001 86380 86390 1
518251 99518251 1001 86380 86390 1
518824 99518824 1001 86380 86390 1
518691 99518691 1001 86380 86390 1
518730 99518730 1001 86380 86390 1
518742 99518742 1001 86380 86390 1
518531 99518531 1001 86380 86390 1
518469 99518469 1001 86380 86390 1
519643 99519643 1001 86380 86390 1
519486 99519486 1001 86380 86390 1
519275 99519275 1001 86380 86390 1
519328 99519328 1001 86380 86390 1
519865 99519865 1001 86380 86390 1
519960 99519960 1001 86380 86390 1
520522 99520522 1001 86380 86390 1
520367 99520367 1001 86380 86390 1
521274 99521274 1001 86380 86390 1
521146 99521146 1001 86380 86390 1
521152 99521152 1001 86380 86390 1
521088 99521088 1001 86380 86390 1
521078 99521078 1001 86380 86390 1
521039 99521039 1001 86380 86390 1
521573 99521573 1001 86380 86390 1
521586 99521586 1001 86380 86390 1
522292 99522292 1001 86380 86390 1
522226 99522226 1001 86380 86390 1
522290 99522290 1001 86380 86390 1
521912 99521912 1001 86380 86390 1
522043 99522043 1001 86380 86390 1
522005 99522005 1001 86380 86390 1
521839 99521839 1001 86380 86390 1
521727 99521727 1001 86380 86390 1
521745 99521745 1001 86380 86390 1
522372 99522372 1001 86380 86390 1
522455 99522455 1001 86380 86390 1
523015 99523015 1001 86380 86390 1
522961 99522961 1001 86380 86390 1
522719 99522719 1001 86380 86390 1
522839 99522839 1001 86380 86390 1
522808 99522808 1001 86380 86390 1
522607 99522607 1001 86380 86390 1
522535 99522535 1001 86380 86390 1
523162 99523162 1001 86380 86390 1
523123 99523123 1001 86380 86390 1
523622 99523622 1001 86380 86390 1
523574 99523574 1001 86380 86390 1
523459 99523459 1001 86380 86390 1
523383 99523383 1001 86380 86390 1
524105 99524105 1001 86380 86390 1
524576 99524576 1001 86380 86390 1
524801 99524801 1001 86380 86390 1
524829 99524829 1001 86380 86390 1
525596 99525596 1001 86380 86390 1
525535 99525535 1001 86380 86390 1
525272 99525272 1001 86380 86390 1
524983 99524983 1001 86380 86390 1
524986 99524986 1001 86380 86390 1
525648 99525648 1001 86380 86390 1
525800 99525800 1001 86380 86390 1
526270 99526270 1001 86380 86390 1
526180 99526180 1001 86380 86390 1
526025 99526025 1001 86380 86390 1
526091 99526091 1001 86380 86390 1
525818 99525818 1001 86380 86390 1
527214 99527214 1001 86380 86390 1
527215 99527215 1001 86380 86390 1
527123 99527123 1001 86380 86390 1
527218 99527218 1001 86380 86390 1
527142 99527142 1001 86380 86390 1
527183 99527183 1001 86380 86390 1
527245 99527245 1001 86380 86390 1
526879 99526879 1001 86380 86390 1
526998 99526998 1001 86380 86390 1
526697 99526697 1001 86380 86390 1
526829 99526829 1001 86380 86390 1
526639 99526639 1001 86380 86390 1
526795 99526795 1001 86380 86390 1
527439 99527439 1001 86380 86390 1
527959 99527959 1001 86380 86390 1
527895 99527895 1001 86380 86390 1
527913 99527913 1001 86380 86390 1
527969 99527969 1001 86380 86390 1
528023 99528023 1001 86380 86390 1
527676 99527676 1001 86380 86390 1
527655 99527655 1001 86380 86390 1
527647 99527647 1001 86380 86390 1
528139 99528139 1001 86380 86390 1
528252 99528252 1001 86380 86390 1
528889 99528889 1001 86380 86390 1
528642 99528642 1001 86380 86390 1
528466 99528466 1001 86380 86390 1
528468 99528468 1001 86380 86390 1
528456 99528456 1001 86380 86390 1
528991 99528991 1001 86380 86390 1
529606 99529606 1001 86380 86390 1
529893 99529893 1001 86380 86390 1
529747 99529747 1001 86380 86390 1
530526 99530526 1001 86380 86390 1
530385 99530385 1001 86380 86390 1
530293 99530293 1001 86380 86390 1
530204 99530204 1001 86380 86390 1
530039 99530039 1001 86380 86390 1
529954 99529954 1001 86380 86390 1
530563 99530563 1001 86380 86390 1
530681 99530681 1001 86380 86390 1
530650 99530650 1001 86380 86390 1
530575 99530575 1001 86380 86390 1
531324 99531324 1001 86380 86390 1
531374 99531374 1001 86380 86390 1
531071 99531071 1001 86380 86390 1
531068 99531068 1001 86380 86390 1
531572 99531572 1001 86380 86390 1
531463 99531463 1001 86380 86390 1
531477 99531477 1001 86380 86390 1
531857 99531857 1001 86380 86390 1
531955 99531955 1001 86380 86390 1
531908 99531908 1001 86380 86390 1
532399 99532399 1001 86380 86390 1
532234 99532234 1001 86380 86390 1
532208 99532208 1001 86380 86390 1
532829 99532829 1001 86380 86390 1
532923 99532923 1001 86380 86390 1
532755 99532755 1001 86380 86390 1
532505 99532505 1001 86380 86390 1
532456 99532456 1001 86380 86390 1
533094 99533094 1001 86380 86390 1
533742 99533742 1001 86380 86390 1
533304 99533304 1001 86380 86390 1
533344 99533344 1001 86380 86390 1
533319 99533319 1001 86380 86390 1
534046 99534046 1001 86380 86390 1
534668 99534668 1001 86380 86390 1
534351 99534351 1001 86380 86390 1
534237 99534237 1001 86380 86390 1
534109 99534109 1001 86380 86390 1
534771 99534771 1001 86380 86390 1
534797 99534797 1001 86380 86390 1
534734 99534734 1001 86380 86390 1
534716 99534716 1001 86380 86390 1
535414 99535414 1001 86380 86390 1
535341 99535341 1001 86380 86390 1
535123 99535123 1001 86380 86390 1
535136 99535136 1001 86380 86390 1
535269 99535269 1001 86380 86390 1
534957 99534957 1001 86380 86390 1
535016 99535016 1001 86380 86390 1
535511 99535511 1001 86380 86390 1
536209 99536209 1001 86380 86390 1
536302 99536302 1001 86380 86390 1
536135 99536135 1001 86380 86390 1
536317 99536317 1001 86380 86390 1
536056 99536056 1001 86380 86390 1
535926 99535926 1001 86380 86390 1
535959 99535959 1001 86380 86390 1
535794 99535794 1001 86380 86390 1
535811 99535811 1001 86380 86390 1
536540 99536540 1001 86380 86390 1
536374 99536374 1001 86380 86390 1
536538 99536538 1001 86380 86390 1
536969 99536969 1001 86380 86390 1
536866 99536866 1001 86380 86390 1
536948 99536948 1001 86380 86390 1
536926 99536926 1001 86380 86390 1
536825 99536825 1001 86380 86390 1
537254 99537254 1001 86380 86390 1
537351 99537351 1001 86380 86390 1
537300 99537300 1001 86380 86390 1
537848 99537848 1001 86380 86390 1
537900 99537900 1001 86380 86390 1
537802 99537802 1001 86380 86390 1
537650 99537650 1001 86380 86390 1
537992 99537992 1001 86380 86390 1
538097 99538097 1001 86380 86390 1
538648 99538648 1001 86380 86390 1
538783 99538783 1001 86380 86390 1
538800 99538800 1001 86380 86390 1
538403 99538403 1001 86380 86390 1
538399 99538399 1001 86380 86390 1
538837 99538837 1001 86380 86390 1
538827 99538827 1001 86380 86390 1
538841 99538841 1001 86380 86390 1
538868 99538868 1001 86380 86390 1
538883 99538883 1001 86380 86390 1
539625 99539625 1001 86380 86390 1
539496 99539496 1001 86380 86390 1
539307 99539307 1001 86380 86390 1
539325 99539325 1001 86380 86390 1
539151 99539151 1001 86380 86390 1
539022 99539022 1001 86380 86390 1
539181 99539181 1001 86380 86390 1
539679 99539679 1001 86380 86390 1
540314 99540314 1001 86380 86390 1
540373 99540373 1001 86380 86390 1
540646 99540646 1001 86380 86390 1
540531 99540531 1001 86380 86390 1
540651 99540651 1001 86380 86390 1
540614 99540614 1001 86380 86390 1
540629 99540629 1001 86380 86390 1
540566 99540566 1001 86380 86390 1
541217 99541217 1001 86380 86390 1
541202 99541202 1001 86380 86390 1
540700 99540700 1001 86380 86390 1
540794 99540794 1001 86380 86390 1
541454 99541454 1001 86380 86390 1
542133 99542133 1001 86380 86390 1
542290 99542290 1001 86380 86390 1
542204 99542204 1001 86380 86390 1
542804 99542804 1001 86380 86390 1
542756 99542756 1001 86380 86390 1
542892 99542892 1001 86380 86390 1
542663 99542663 1001 86380 86390 1
542466 99542466 1001 86380 86390 1
542339 99542339 1001 86380 86390 1
543111 99543111 1001 86380 86390 1
543128 99543128 1001 86380 86390 1
542973 99542973 1001 86380 86390 1
543006 99543006 1001 86380 86390 1
543743 99543743 1001 86380 86390 1
543747 99543747 1001 86380 86390 1
543689 99543689 1001 86380 86390 1
543424 99543424 1001 86380 86390 1
543477 99543477 1001 86380 86390 1
543972 99543972 1001 86380 86390 1
544411 99544411 1001 86380 86390 1
544226 99544226 1001 86380 86390 1
544255 99544255 1001 86380 86390 1
544640 99544640 1001 86380 86390 1
513803 761 1002 28209 29753 1
400236 99400236 1001 86380 86390 1
400604 99400604 1001 86380 86390 1
400912 99400912 1001 86380 86390 1
400970 99400970 1001 86380 86390 1
400964 99400964 1001 86380 86390 1
401248 99401248 1001 86380 86390 1
401515 99401515 1001 86380 86390 1
402088 99402088 1001 86380 86390 1
402216 99402216 1001 86380 86390 1
402338 99402338 1001 86380 86390 1
402842 99402842 1001 86380 86390 1
403014 99403014 1001 86380 86390 1
403176 99403176 1001 86380 86390 1
403364 99403364 1001 86380 86390 1
403561 99403561 1001 86380 86390 1
403680 99403680 1001 86380 86390 1
403738 99403738 1001 86380 86390 1
404592 99404592 1001 86380 86390 1
404710 99404710 1001 86380 86390 1
405039 99405039 1001 86380 86390 1
405100 99405100 1001 86380 86390 1
405205 99405205 1001 86380 86390 1
405383 99405383 1001 86380 86390 1
405582 99405582 1001 86380 86390 1
405660 99405660 1001 86380 86390 1
405725 99405725 1001 86380 86390 1
405885 99405885 1001 86380 86390 1
405988 99405988 1001 86380 86390 1
406401 99406401 1001 86380 86390 1
406913 99406913 1001 86380 86390 1
407278 99407278 1001 86380 86390 1
407354 99407354 1001 86380 86390 1
407496 99407496 1001 86380 86390 1
407779 99407779 1001 86380 86390 1
408315 99408315 1001 86380 86390 1
409043 99409043 1001 86380 86390 1
409028 99409028 1001 86380 86390 1
409452 99409452 1001 86380 86390 1
409522 99409522 1001 86380 86390 1
409911 99409911 1001 86380 86390 1
410032 99410032 1001 86380 86390 1
411059 99411059 1001 86380 86390 1
411191 99411191 1001 86380 86390 1
411260 99411260 1001 86380 86390 1
411430 99411430 1001 86380 86390 1
411750 99411750 1001 86380 86390 1
411950 99411950 1001 86380 86390 1
412003 99412003 1001 86380 86390 1
412219 99412219 1001 86380 86390 1
412254 99412254 1001 86380 86390 1
412340 99412340 1001 86380 86390 1
413564 99413564 1001 86380 86390 1
413549 99413549 1001 86380 86390 1
413019 99413019 1001 86380 86390 1
412917 99412917 1001 86380 86390 1
413080 99413080 1001 86380 86390 1
412856 99412856 1001 86380 86390 1
414068 99414068 1001 86380 86390 1
415129 99415129 1001 86380 86390 1
414856 99414856 1001 86380 86390 1
414445 99414445 1001 86380 86390 1
415410 99415410 1001 86380 86390 1
415670 99415670 1001 86380 86390 1
416816 99416816 1001 86380 86390 1
416289 99416289 1001 86380 86390 1
416506 99416506 1001 86380 86390 1
417094 99417094 1001 86380 86390 1
417368 99417368 1001 86380 86390 1
417561 99417561 1001 86380 86390 1
417418 99417418 1001 86380 86390 1
418698 99418698 1001 86380 86390 1
418521 99418521 1001 86380 86390 1
418795 99418795 1001 86380 86390 1
418218 99418218 1001 86380 86390 1
418035 99418035 1001 86380 86390 1
418181 99418181 1001 86380 86390 1
418356 99418356 1001 86380 86390 1
418965 99418965 1001 86380 86390 1
420133 99420133 1001 86380 86390 1
420341 99420341 1001 86380 86390 1
420056 99420056 1001 86380 86390 1
419962 99419962 1001 86380 86390 1
419465 99419465 1001 86380 86390 1
420779 99420779 1001 86380 86390 1
420730 99420730 1001 86380 86390 1
421794 99421794 1001 86380 86390 1
420866 99420866 1001 86380 86390 1
421018 99421018 1001 86380 86390 1
420920 99420920 1001 86380 86390 1
422383 99422383 1001 86380 86390 1
423595 99423595 1001 86380 86390 1
423190 99423190 1001 86380 86390 1
423216 99423216 1001 86380 86390 1
422943 99422943 1001 86380 86390 1
422846 99422846 1001 86380 86390 1
425087 99425087 1001 86380 86390 1
425176 99425176 1001 86380 86390 1
425257 99425257 1001 86380 86390 1
425033 99425033 1001 86380 86390 1
425313 99425313 1001 86380 86390 1
424433 99424433 1001 86380 86390 1
424247 99424247 1001 86380 86390 1
425436 99425436 1001 86380 86390 1
426490 99426490 1001 86380 86390 1
426085 99426085 1001 86380 86390 1
428366 99428366 1001 86380 86390 1
428427 99428427 1001 86380 86390 1
428188 99428188 1001 86380 86390 1
428041 99428041 1001 86380 86390 1
428145 99428145 1001 86380 86390 1
428177 99428177 1001 86380 86390 1
427783 99427783 1001 86380 86390 1
427587 99427587 1001 86380 86390 1
428942 99428942 1001 86380 86390 1
429723 99429723 1001 86380 86390 1
429300 99429300 1001 86380 86390 1
429209 99429209 1001 86380 86390 1
429456 99429456 1001 86380 86390 1
429313 99429313 1001 86380 86390 1
430422 99430422 1001 86380 86390 1
430685 99430685 1001 86380 86390 1
430489 99430489 1001 86380 86390 1
430446 99430446 1001 86380 86390 1
430720 99430720 1001 86380 86390 1
430730 99430730 1001 86380 86390 1
432022 99432022 1001 86380 86390 1
432025 99432025 1001 86380 86390 1
431066 99431066 1001 86380 86390 1
430857 99430857 1001 86380 86390 1
433486 99433486 1001 86380 86390 1
433354 99433354 1001 86380 86390 1
433407 99433407 1001 86380 86390 1
432890 99432890 1001 86380 86390 1
433897 99433897 1001 86380 86390 1
434022 99434022 1001 86380 86390 1
434026 99434026 1001 86380 86390 1
435356 99435356 1001 86380 86390 1
434898 99434898 1001 86380 86390 1
434729 99434729 1001 86380 86390 1
434991 99434991 1001 86380 86390 1
434345 99434345 1001 86380 86390 1
435446 99435446 1001 86380 86390 1
435618 99435618 1001 86380 86390 1
437209 99437209 1001 86380 86390 1
300644 99300644 1001 86380 86390 1
300488 99300488 1001 86380 86390 1
300754 99300754 1001 86380 86390 1
300808 99300808 1001 86380 86390 1
300966 99300966 1001 86380 86390 1
301057 99301057 1001 86380 86390 1
301676 99301676 1001 86380 86390 1
301588 99301588 1001 86380 86390 1
302184 99302184 1001 86380 86390 1
301972 99301972 1001 86380 86390 1
301858 99301858 1001 86380 86390 1
302455 99302455 1001 86380 86390 1
302435 99302435 1001 86380 86390 1
302716 99302716 1001 86380 86390 1
302599 99302599 1001 86380 86390 1
302619 99302619 1001 86380 86390 1
303712 99303712 1001 86380 86390 1
303728 99303728 1001 86380 86390 1
303794 99303794 1001 86380 86390 1
303482 99303482 1001 86380 86390 1
304074 99304074 1001 86380 86390 1
304088 99304088 1001 86380 86390 1
304692 99304692 1001 86380 86390 1
304772 99304772 1001 86380 86390 1
304590 99304590 1001 86380 86390 1
304630 99304630 1001 86380 86390 1
304571 99304571 1001 86380 86390 1
304330 99304330 1001 86380 86390 1
304952 99304952 1001 86380 86390 1
305517 99305517 1001 86380 86390 1
305614 99305614 1001 86380 86390 1
305663 99305663 1001 86380 86390 1
305391 99305391 1001 86380 86390 1
305301 99305301 1001 86380 86390 1
305142 99305142 1001 86380 86390 1
305078 99305078 1001 86380 86390 1
305209 99305209 1001 86380 86390 1
500152 99500152 1001 86380 86390 1
500153 99500153 1001 86380 86390 1
500167 99500167 1001 86380 86390 1
500187 99500187 1001 86380 86390 1
500678 99500678 1001 86380 86390 1
500301 99500301 1001 86380 86390 1
500392 99500392 1001 86380 86390 1
500609 99500609 1001 86380 86390 1
500999 99500999 1001 86380 86390 1
500989 99500989 1001 86380 86390 1
501474 99501474 1001 86380 86390 1
501478 99501478 1001 86380 86390 1
501309 99501309 1001 86380 86390 1
501377 99501377 1001 86380 86390 1
501155 99501155 1001 86380 86390 1
501745 99501745 1001 86380 86390 1
501655 99501655 1001 86380 86390 1
502365 99502365 1001 86380 86390 1
502381 99502381 1001 86380 86390 1
502384 99502384 1001 86380 86390 1
502282 99502282 1001 86380 86390 1
502247 99502247 1001 86380 86390 1
502068 99502068 1001 86380 86390 1
502146 99502146 1001 86380 86390 1
502201 99502201 1001 86380 86390 1
502205 99502205 1001 86380 86390 1
501889 99501889 1001 86380 86390 1
502512 99502512 1001 86380 86390 1
503133 99503133 1001 86380 86390 1
502919 99502919 1001 86380 86390 1
502801 99502801 1001 86380 86390 1
502781 99502781 1001 86380 86390 1
503478 99503478 1001 86380 86390 1
503940 99503940 1001 86380 86390 1
503889 99503889 1001 86380 86390 1
503739 99503739 1001 86380 86390 1
503522 99503522 1001 86380 86390 1
503511 99503511 1001 86380 86390 1
503540 99503540 1001 86380 86390 1
504842 99504842 1001 86380 86390 1
504773 99504773 1001 86380 86390 1
504662 99504662 1001 86380 86390 1
504654 99504654 1001 86380 86390 1
504369 99504369 1001 86380 86390 1
504463 99504463 1001 86380 86390 1
505864 99505864 1001 86380 86390 1
505892 99505892 1001 86380 86390 1
506585 99506585 1001 86380 86390 1
506316 99506316 1001 86380 86390 1
506233 99506233 1001 86380 86390 1
506053 99506053 1001 86380 86390 1
506095 99506095 1001 86380 86390 1
506646 99506646 1001 86380 86390 1
506728 99506728 1001 86380 86390 1
506657 99506657 1001 86380 86390 1
507259 99507259 1001 86380 86390 1
507382 99507382 1001 86380 86390 1
507117 99507117 1001 86380 86390 1
507157 99507157 1001 86380 86390 1
507045 99507045 1001 86380 86390 1
507058 99507058 1001 86380 86390 1
506854 99506854 1001 86380 86390 1
506836 99506836 1001 86380 86390 1
507569 99507569 1001 86380 86390 1
508111 99508111 1001 86380 86390 1
508126 99508126 1001 86380 86390 1
508000 99508000 1001 86380 86390 1
507809 99507809 1001 86380 86390 1
507754 99507754 1001 86380 86390 1
508934 99508934 1001 86380 86390 1
508482 99508482 1001 86380 86390 1
508638 99508638 1001 86380 86390 1
509262 99509262 1001 86380 86390 1
509867 99509867 1001 86380 86390 1
509812 99509812 1001 86380 86390 1
509526 99509526 1001 86380 86390 1
509524 99509524 1001 86380 86390 1
509332 99509332 1001 86380 86390 1
509410 99509410 1001 86380 86390 1
509972 99509972 1001 86380 86390 1
510640 99510640 1001 86380 86390 1
510720 99510720 1001 86380 86390 1
510722 99510722 1001 86380 86390 1
510399 99510399 1001 86380 86390 1
510737 99510737 1001 86380 86390 1
510793 99510793 1001 86380 86390 1
510729 99510729 1001 86380 86390 1
510743 99510743 1001 86380 86390 1
510874 99510874 1001 86380 86390 1
510975 99510975 1001 86380 86390 1
511082 99511082 1001 86380 86390 1
511709 99511709 1001 86380 86390 1
511633 99511633 1001 86380 86390 1
511611 99511611 1001 86380 86390 1
512265 99512265 1001 86380 86390 1
512201 99512201 1001 86380 86390 1
512295 99512295 1001 86380 86390 1
512194 99512194 1001 86380 86390 1
512249 99512249 1001 86380 86390 1
512045 99512045 1001 86380 86390 1
511981 99511981 1001 86380 86390 1
512154 99512154 1001 86380 86390 1
512519 99512519 1001 86380 86390 1
512568 99512568 1001 86380 86390 1
513111 99513111 1001 86380 86390 1
513035 99513035 1001 86380 86390 1
512626 99512626 1001 86380 86390 1
512735 99512735 1001 86380 86390 1
512750 99512750 1001 86380 86390 1
513404 99513404 1001 86380 86390 1
513211 99513211 1001 86380 86390 1
513955 99513955 1001 86380 86390 1
513982 99513982 1001 86380 86390 1
513724 99513724 1001 86380 86390 1
513695 99513695 1001 86380 86390 1
513474 99513474 1001 86380 86390 1
514107 99514107 1001 86380 86390 1
514192 99514192 1001 86380 86390 1
514761 99514761 1001 86380 86390 1
514697 99514697 1001 86380 86390 1
514554 99514554 1001 86380 86390 1
514533 99514533 1001 86380 86390 1
515020 99515020 1001 86380 86390 1
514905 99514905 1001 86380 86390 1
515543 99515543 1001 86380 86390 1
515618 99515618 1001 86380 86390 1
515311 99515311 1001 86380 86390 1
515448 99515448 1001 86380 86390 1
515129 99515129 1001 86380 86390 1
515761 99515761 1001 86380 86390 1
515869 99515869 1001 86380 86390 1
516461 99516461 1001 86380 86390 1
516328 99516328 1001 86380 86390 1
516214 99516214 1001 86380 86390 1
516124 99516124 1001 86380 86390 1
516153 99516153 1001 86380 86390 1
515957 99515957 1001 86380 86390 1
515964 99515964 1001 86380 86390 1
516600 99516600 1001 86380 86390 1
516678 99516678 1001 86380 86390 1
516679 99516679 1001 86380 86390 1
517288 99517288 1001 86380 86390 1
517326 99517326 1001 86380 86390 1
516960 99516960 1001 86380 86390 1
517489 99517489 1001 86380 86390 1
517956 99517956 1001 86380 86390 1
517659 99517659 1001 86380 86390 1
518176 99518176 1001 86380 86390 1
518193 99518193 1001 86380 86390 1
518284 99518284 1001 86380 86390 1
518796 99518796 1001 86380 86390 1
518840 99518840 1001 86380 86390 1
518675 99518675 1001 86380 86390 1
518529 99518529 1001 86380 86390 1
518387 99518387 1001 86380 86390 1
519622 99519622 1001 86380 86390 1
519687 99519687 1001 86380 86390 1
519615 99519615 1001 86380 86390 1
519604 99519604 1001 86380 86390 1
519390 99519390 1001 86380 86390 1
519901 99519901 1001 86380 86390 1
519940 99519940 1001 86380 86390 1
519872 99519872 1001 86380 86390 1
520002 99520002 1001 86380 86390 1
520016 99520016 1001 86380 86390 1
520560 99520560 1001 86380 86390 1
520106 99520106 1001 86380 86390 1
520172 99520172 1001 86380 86390 1
520646 99520646 1001 86380 86390 1
521306 99521306 1001 86380 86390 1
521359 99521359 1001 86380 86390 1
521120 99521120 1001 86380 86390 1
521096 99521096 1001 86380 86390 1
521217 99521217 1001 86380 86390 1
521606 99521606 1001 86380 86390 1
521569 99521569 1001 86380 86390 1
521572 99521572 1001 86380 86390 1
521653 99521653 1001 86380 86390 1
522189 99522189 1001 86380 86390 1
522387 99522387 1001 86380 86390 1
522452 99522452 1001 86380 86390 1
522326 99522326 1001 86380 86390 1
522913 99522913 1001 86380 86390 1
523260 99523260 1001 86380 86390 1
523243 99523243 1001 86380 86390 1
523806 99523806 1001 86380 86390 1
523615 99523615 1001 86380 86390 1
523578 99523578 1001 86380 86390 1
523567 99523567 1001 86380 86390 1
523531 99523531 1001 86380 86390 1
523409 99523409 1001 86380 86390 1
524740 99524740 1001 86380 86390 1
524688 99524688 1001 86380 86390 1
524370 99524370 1001 86380 86390 1
524546 99524546 1001 86380 86390 1
524369 99524369 1001 86380 86390 1
524228 99524228 1001 86380 86390 1
524204 99524204 1001 86380 86390 1
524299 99524299 1001 86380 86390 1
524821 99524821 1001 86380 86390 1
525408 99525408 1001 86380 86390 1
525585 99525585 1001 86380 86390 1
525382 99525382 1001 86380 86390 1
525120 99525120 1001 86380 86390 1
525172 99525172 1001 86380 86390 1
526238 99526238 1001 86380 86390 1
526112 99526112 1001 86380 86390 1
525949 99525949 1001 86380 86390 1
526576 99526576 1001 86380 86390 1
526850 99526850 1001 86380 86390 1
526955 99526955 1001 86380 86390 1
526911 99526911 1001 86380 86390 1
526670 99526670 1001 86380 86390 1
527442 99527442 1001 86380 86390 1
527935 99527935 1001 86380 86390 1
528046 99528046 1001 86380 86390 1
527800 99527800 1001 86380 86390 1
527713 99527713 1001 86380 86390 1
527457 99527457 1001 86380 86390 1
528275 99528275 1001 86380 86390 1
528772 99528772 1001 86380 86390 1
528878 99528878 1001 86380 86390 1
528888 99528888 1001 86380 86390 1
528502 99528502 1001 86380 86390 1
528521 99528521 1001 86380 86390 1
528311 99528311 1001 86380 86390 1
528480 99528480 1001 86380 86390 1
528459 99528459 1001 86380 86390 1
529367 99529367 1001 86380 86390 1
529476 99529476 1001 86380 86390 1
529515 99529515 1001 86380 86390 1
529752 99529752 1001 86380 86390 1
529819 99529819 1001 86380 86390 1
529923 99529923 1001 86380 86390 1
530387 99530387 1001 86380 86390 1
530454 99530454 1001 86380 86390 1
530481 99530481 1001 86380 86390 1
530055 99530055 1001 86380 86390 1
530735 99530735 1001 86380 86390 1
530710 99530710 1001 86380 86390 1
531342 99531342 1001 86380 86390 1
531094 99531094 1001 86380 86390 1
530772 99530772 1001 86380 86390 1
530872 99530872 1001 86380 86390 1
530937 99530937 1001 86380 86390 1
531633 99531633 1001 86380 86390 1
532307 99532307 1001 86380 86390 1
532841 99532841 1001 86380 86390 1
532834 99532834 1001 86380 86390 1
532798 99532798 1001 86380 86390 1
532547 99532547 1001 86380 86390 1
532446 99532446 1001 86380 86390 1
533044 99533044 1001 86380 86390 1
533857 99533857 1001 86380 86390 1
533656 99533656 1001 86380 86390 1
533332 99533332 1001 86380 86390 1
533414 99533414 1001 86380 86390 1
533961 99533961 1001 86380 86390 1
533976 99533976 1001 86380 86390 1
534514 99534514 1001 86380 86390 1
534320 99534320 1001 86380 86390 1
534180 99534180 1001 86380 86390 1
534250 99534250 1001 86380 86390 1
534202 99534202 1001 86380 86390 1
534836 99534836 1001 86380 86390 1
534787 99534787 1001 86380 86390 1
534792 99534792 1001 86380 86390 1
535402 99535402 1001 86380 86390 1
535313 99535313 1001 86380 86390 1
535229 99535229 1001 86380 86390 1
535161 99535161 1001 86380 86390 1
535669 99535669 1001 86380 86390 1
536275 99536275 1001 86380 86390 1
536305 99536305 1001 86380 86390 1
536307 99536307 1001 86380 86390 1
535963 99535963 1001 86380 86390 1
536082 99536082 1001 86380 86390 1
535979 99535979 1001 86380 86390 1
536124 99536124 1001 86380 86390 1
535946 99535946 1001 86380 86390 1
535718 99535718 1001 86380 86390 1
535777 99535777 1001 86380 86390 1
536449 99536449 1001 86380 86390 1
536662 99536662 1001 86380 86390 1
536696 99536696 1001 86380 86390 1
536566 99536566 1001 86380 86390 1
537224 99537224 1001 86380 86390 1
537225 99537225 1001 86380 86390 1
537303 99537303 1001 86380 86390 1
537166 99537166 1001 86380 86390 1
537324 99537324 1001 86380 86390 1
537789 99537789 1001 86380 86390 1
537869 99537869 1001 86380 86390 1
537693 99537693 1001 86380 86390 1
537746 99537746 1001 86380 86390 1
537726 99537726 1001 86380 86390 1
538776 99538776 1001 86380 86390 1
538505 99538505 1001 86380 86390 1
538379 99538379 1001 86380 86390 1
538345 99538345 1001 86380 86390 1
538972 99538972 1001 86380 86390 1
538950 99538950 1001 86380 86390 1
539507 99539507 1001 86380 86390 1
539304 99539304 1001 86380 86390 1
539149 99539149 1001 86380 86390 1
539215 99539215 1001 86380 86390 1
539217 99539217 1001 86380 86390 1
539208 99539208 1001 86380 86390 1
539733 99539733 1001 86380 86390 1
540300 99540300 1001 86380 86390 1
540431 99540431 1001 86380 86390 1
540206 99540206 1001 86380 86390 1
540052 99540052 1001 86380 86390 1
540530 99540530 1001 86380 86390 1
541157 99541157 1001 86380 86390 1
541107 99541107 1001 86380 86390 1
541175 99541175 1001 86380 86390 1
541329 99541329 1001 86380 86390 1
541449 99541449 1001 86380 86390 1
541981 99541981 1001 86380 86390 1
541989 99541989 1001 86380 86390 1
541892 99541892 1001 86380 86390 1
541809 99541809 1001 86380 86390 1
541612 99541612 1001 86380 86390 1
542819 99542819 1001 86380 86390 1
542812 99542812 1001 86380 86390 1
542691 99542691 1001 86380 86390 1
542590 99542590 1001 86380 86390 1
542644 99542644 1001 86380 86390 1
542408 99542408 1001 86380 86390 1
542962 99542962 1001 86380 86390 1
543054 99543054 1001 86380 86390 1
543631 99543631 1001 86380 86390 1
543450 99543450 1001 86380 86390 1
543492 99543492 1001 86380 86390 1
543347 99543347 1001 86380 86390 1
543921 99543921 1001 86380 86390 1
543806 99543806 1001 86380 86390 1
543884 99543884 1001 86380 86390 1
544473 99544473 1001 86380 86390 1
544198 99544198 1001 86380 86390 1
544203 99544203 1001 86380 86390 1
544172 99544172 1001 86380 86390 1
544109 99544109 1001 86380 86390 1
544153 99544153 1001 86380 86390 1
544102 99544102 1001 86380 86390 1
400018 99400018 1001 86380 86390 1
400039 99400039 1001 86380 86390 1
400267 99400267 1001 86380 86390 1
400378 99400378 1001 86380 86390 1
400394 99400394 1001 86380 86390 1
400479 99400479 1001 86380 86390 1
400648 99400648 1001 86380 86390 1
401048 99401048 1001 86380 86390 1
401483 99401483 1001 86380 86390 1
401482 99401482 1001 86380 86390 1
401596 99401596 1001 86380 86390 1
401607 99401607 1001 86380 86390 1
402055 99402055 1001 86380 86390 1
402066 99402066 1001 86380 86390 1
402464 99402464 1001 86380 86390 1
403503 99403503 1001 86380 86390 1
403756 99403756 1001 86380 86390 1
404066 99404066 1001 86380 86390 1
404174 99404174 1001 86380 86390 1
404266 99404266 1001 86380 86390 1
404290 99404290 1001 86380 86390 1
404361 99404361 1001 86380 86390 1
404876 99404876 1001 86380 86390 1
405066 99405066 1001 86380 86390 1
405071 99405071 1001 86380 86390 1
405154 99405154 1001 86380 86390 1
405246 99405246 1001 86380 86390 1
405485 99405485 1001 86380 86390 1
405469 99405469 1001 86380 86390 1
405617 99405617 1001 86380 86390 1
405834 99405834 1001 86380 86390 1
406070 99406070 1001 86380 86390 1
406051 99406051 1001 86380 86390 1
406354 99406354 1001 86380 86390 1
406484 99406484 1001 86380 86390 1
406571 99406571 1001 86380 86390 1
406940 99406940 1001 86380 86390 1
407180 99407180 1001 86380 86390 1
407255 99407255 1001 86380 86390 1
407301 99407301 1001 86380 86390 1
407586 99407586 1001 86380 86390 1
407703 99407703 1001 86380 86390 1
408292 99408292 1001 86380 86390 1
408332 99408332 1001 86380 86390 1
408477 99408477 1001 86380 86390 1
409210 99409210 1001 86380 86390 1
409505 99409505 1001 86380 86390 1
410051 99410051 1001 86380 86390 1
409993 99409993 1001 86380 86390 1
410741 99410741 1001 86380 86390 1
411064 99411064 1001 86380 86390 1
411313 99411313 1001 86380 86390 1
411997 99411997 1001 86380 86390 1
412103 99412103 1001 86380 86390 1
413447 99413447 1001 86380 86390 1
413590 99413590 1001 86380 86390 1
413497 99413497 1001 86380 86390 1
413112 99413112 1001 86380 86390 1
412948 99412948 1001 86380 86390 1
412861 99412861 1001 86380 86390 1
412548 99412548 1001 86380 86390 1
412583 99412583 1001 86380 86390 1
413796 99413796 1001 86380 86390 1
415259 99415259 1001 86380 86390 1
415175 99415175 1001 86380 86390 1
415131 99415131 1001 86380 86390 1
414144 99414144 1001 86380 86390 1
415335 99415335 1001 86380 86390 1
415622 99415622 1001 86380 86390 1
416321 99416321 1001 86380 86390 1
416268 99416268 1001 86380 86390 1
416313 99416313 1001 86380 86390 1
415888 99415888 1001 86380 86390 1
416105 99416105 1001 86380 86390 1
415741 99415741 1001 86380 86390 1
417158 99417158 1001 86380 86390 1
417504 99417504 1001 86380 86390 1
418180 99418180 1001 86380 86390 1
420147 99420147 1001 86380 86390 1
420126 99420126 1001 86380 86390 1
420221 99420221 1001 86380 86390 1
420101 99420101 1001 86380 86390 1
419784 99419784 1001 86380 86390 1
419830 99419830 1001 86380 86390 1
419787 99419787 1001 86380 86390 1
420691 99420691 1001 86380 86390 1
421840 99421840 1001 86380 86390 1
421717 99421717 1001 86380 86390 1
421873 99421873 1001 86380 86390 1
421277 99421277 1001 86380 86390 1
421037 99421037 1001 86380 86390 1
422408 99422408 1001 86380 86390 1
422188 99422188 1001 86380 86390 1
422980 99422980 1001 86380 86390 1
422896 99422896 1001 86380 86390 1
423838 99423838 1001 86380 86390 1
425061 99425061 1001 86380 86390 1
425037 99425037 1001 86380 86390 1
424732 99424732 1001 86380 86390 1
424651 99424651 1001 86380 86390 1
424375 99424375 1001 86380 86390 1
424280 99424280 1001 86380 86390 1
425533 99425533 1001 86380 86390 1
425549 99425549 1001 86380 86390 1
426948 99426948 1001 86380 86390 1
426954 99426954 1001 86380 86390 1
426668 99426668 1001 86380 86390 1
426218 99426218 1001 86380 86390 1
427372 99427372 1001 86380 86390 1
428410 99428410 1001 86380 86390 1
428708 99428708 1001 86380 86390 1
427815 99427815 1001 86380 86390 1
427596 99427596 1001 86380 86390 1
427647 99427647 1001 86380 86390 1
430093 99430093 1001 86380 86390 1
430028 99430028 1001 86380 86390 1
429685 99429685 1001 86380 86390 1
429585 99429585 1001 86380 86390 1
431803 99431803 1001 86380 86390 1
431702 99431702 1001 86380 86390 1
431270 99431270 1001 86380 86390 1
431468 99431468 1001 86380 86390 1
431640 99431640 1001 86380 86390 1
430851 99430851 1001 86380 86390 1
433484 99433484 1001 86380 86390 1
433634 99433634 1001 86380 86390 1
433491 99433491 1001 86380 86390 1
432976 99432976 1001 86380 86390 1
432578 99432578 1001 86380 86390 1
432791 99432791 1001 86380 86390 1
432714 99432714 1001 86380 86390 1
433912 99433912 1001 86380 86390 1
433914 99433914 1001 86380 86390 1
435281 99435281 1001 86380 86390 1
435063 99435063 1001 86380 86390 1
435050 99435050 1001 86380 86390 1
434788 99434788 1001 86380 86390 1
434914 99434914 1001 86380 86390 1
434148 99434148 1001 86380 86390 1
434580 99434580 1001 86380 86390 1
435576 99435576 1001 86380 86390 1
436493 99436493 1001 86380 86390 1
436638 99436638 1001 86380 86390 1
436291 99436291 1001 86380 86390 1
436204 99436204 1001 86380 86390 1
437236 99437236 1001 86380 86390 1
300005 99300005 1001 86380 86390 1
437303 99437303 1001 86380 86390 1
300552 99300552 1001 86380 86390 1
300408 99300408 1001 86380 86390 1
300293 99300293 1001 86380 86390 1
300262 99300262 1001 86380 86390 1
301505 99301505 1001 86380 86390 1
301364 99301364 1001 86380 86390 1
301461 99301461 1001 86380 86390 1
301515 99301515 1001 86380 86390 1
301160 99301160 1001 86380 86390 1
301052 99301052 1001 86380 86390 1
300952 99300952 1001 86380 86390 1
301114 99301114 1001 86380 86390 1
301604 99301604 1001 86380 86390 1
301646 99301646 1001 86380 86390 1
302070 99302070 1001 86380 86390 1
301915 99301915 1001 86380 86390 1
301762 99301762 1001 86380 86390 1
303041 99303041 1001 86380 86390 1
303149 99303149 1001 86380 86390 1
303202 99303202 1001 86380 86390 1
302937 99302937 1001 86380 86390 1
302953 99302953 1001 86380 86390 1
302981 99302981 1001 86380 86390 1
302826 99302826 1001 86380 86390 1
302590 99302590 1001 86380 86390 1
303349 99303349 1001 86380 86390 1
303376 99303376 1001 86380 86390 1
303879 99303879 1001 86380 86390 1
303952 99303952 1001 86380 86390 1
303677 99303677 1001 86380 86390 1
303735 99303735 1001 86380 86390 1
303607 99303607 1001 86380 86390 1
303522 99303522 1001 86380 86390 1
304114 99304114 1001 86380 86390 1
304195 99304195 1001 86380 86390 1
304845 99304845 1001 86380 86390 1
304781 99304781 1001 86380 86390 1
304542 99304542 1001 86380 86390 1
305046 99305046 1001 86380 86390 1
305510 99305510 1001 86380 86390 1
305499 99305499 1001 86380 86390 1
305540 99305540 1001 86380 86390 1
305579 99305579 1001 86380 86390 1
305313 99305313 1001 86380 86390 1
305319 99305319 1001 86380 86390 1
305087 99305087 1001 86380 86390 1
500005 99500005 1001 86380 86390 1
500728 99500728 1001 86380 86390 1
500639 99500639 1001 86380 86390 1
500370 99500370 1001 86380 86390 1
501467 99501467 1001 86380 86390 1
501629 99501629 1001 86380 86390 1
501630 99501630 1001 86380 86390 1
501170 99501170 1001 86380 86390 1
501107 99501107 1001 86380 86390 1
501823 99501823 1001 86380 86390 1
501824 99501824 1001 86380 86390 1
502429 99502429 1001 86380 86390 1
502083 99502083 1001 86380 86390 1
502064 99502064 1001 86380 86390 1
502016 99502016 1001 86380 86390 1
502043 99502043 1001 86380 86390 1
501905 99501905 1001 86380 86390 1
502666 99502666 1001 86380 86390 1
502655 99502655 1001 86380 86390 1
502486 99502486 1001 86380 86390 1
502500 99502500 1001 86380 86390 1
502951 99502951 1001 86380 86390 1
503016 99503016 1001 86380 86390 1
503044 99503044 1001 86380 86390 1
502714 99502714 1001 86380 86390 1
503460 99503460 1001 86380 86390 1
503487 99503487 1001 86380 86390 1
503360 99503360 1001 86380 86390 1
504104 99504104 1001 86380 86390 1
504000 99504000 1001 86380 86390 1
503764 99503764 1001 86380 86390 1
504712 99504712 1001 86380 86390 1
504565 99504565 1001 86380 86390 1
504593 99504593 1001 86380 86390 1
504475 99504475 1001 86380 86390 1
505071 99505071 1001 86380 86390 1
505029 99505029 1001 86380 86390 1
505730 99505730 1001 86380 86390 1
505398 99505398 1001 86380 86390 1
505200 99505200 1001 86380 86390 1
505351 99505351 1001 86380 86390 1
505355 99505355 1001 86380 86390 1
505772 99505772 1001 86380 86390 1
506488 99506488 1001 86380 86390 1
506293 99506293 1001 86380 86390 1
506373 99506373 1001 86380 86390 1
506245 99506245 1001 86380 86390 1
506206 99506206 1001 86380 86390 1
506299 99506299 1001 86380 86390 1
506389 99506389 1001 86380 86390 1
506100 99506100 1001 86380 86390 1
506650 99506650 1001 86380 86390 1
507323 99507323 1001 86380 86390 1
507224 99507224 1001 86380 86390 1
507191 99507191 1001 86380 86390 1
507141 99507141 1001 86380 86390 1
507065 99507065 1001 86380 86390 1
507079 99507079 1001 86380 86390 1
506949 99506949 1001 86380 86390 1
506846 99506846 1001 86380 86390 1
508215 99508215 1001 86380 86390 1
508058 99508058 1001 86380 86390 1
508202 99508202 1001 86380 86390 1
507905 99507905 1001 86380 86390 1
508441 99508441 1001 86380 86390 1
508840 99508840 1001 86380 86390 1
509085 99509085 1001 86380 86390 1
509252 99509252 1001 86380 86390 1
509790 99509790 1001 86380 86390 1
509552 99509552 1001 86380 86390 1
509532 99509532 1001 86380 86390 1
509365 99509365 1001 86380 86390 1
510665 99510665 1001 86380 86390 1
510354 99510354 1001 86380 86390 1
510368 99510368 1001 86380 86390 1
510755 99510755 1001 86380 86390 1
511418 99511418 1001 86380 86390 1
511483 99511483 1001 86380 86390 1
511039 99511039 1001 86380 86390 1
510936 99510936 1001 86380 86390 1
511710 99511710 1001 86380 86390 1
511725 99511725 1001 86380 86390 1
512288 99512288 1001 86380 86390 1
512083 99512083 1001 86380 86390 1
511823 99511823 1001 86380 86390 1
511903 99511903 1001 86380 86390 1
513176 99513176 1001 86380 86390 1
513046 99513046 1001 86380 86390 1
512806 99512806 1001 86380 86390 1
512959 99512959 1001 86380 86390 1
512650 99512650 1001 86380 86390 1
512616 99512616 1001 86380 86390 1
512775 99512775 1001 86380 86390 1
513219 99513219 1001 86380 86390 1
513381 99513381 1001 86380 86390 1
514023 99514023 1001 86380 86390 1
513861 99513861 1001 86380 86390 1
513788 99513788 1001 86380 86390 1
513810 99513810 1001 86380 86390 1
514733 99514733 1001 86380 86390 1
514709 99514709 1001 86380 86390 1
514801 99514801 1001 86380 86390 1
514685 99514685 1001 86380 86390 1
514662 99514662 1001 86380 86390 1
514532 99514532 1001 86380 86390 1
514425 99514425 1001 86380 86390 1
515458 99515458 1001 86380 86390 1
515687 99515687 1001 86380 86390 1
515779 99515779 1001 86380 86390 1
516239 99516239 1001 86380 86390 1
516180 99516180 1001 86380 86390 1
516965 99516965 1001 86380 86390 1
517072 99517072 1001 86380 86390 1
516718 99516718 1001 86380 86390 1
516747 99516747 1001 86380 86390 1
517406 99517406 1001 86380 86390 1
517952 99517952 1001 86380 86390 1
517888 99517888 1001 86380 86390 1
517650 99517650 1001 86380 86390 1
518275 99518275 1001 86380 86390 1
518362 99518362 1001 86380 86390 1
518802 99518802 1001 86380 86390 1
518857 99518857 1001 86380 86390 1
518770 99518770 1001 86380 86390 1
518760 99518760 1001 86380 86390 1
518762 99518762 1001 86380 86390 1
518594 99518594 1001 86380 86390 1
518524 99518524 1001 86380 86390 1
518491 99518491 1001 86380 86390 1
519420 99519420 1001 86380 86390 1
519551 99519551 1001 86380 86390 1
519388 99519388 1001 86380 86390 1
519222 99519222 1001 86380 86390 1
520003 99520003 1001 86380 86390 1
520518 99520518 1001 86380 86390 1
520333 99520333 1001 86380 86390 1
520059 99520059 1001 86380 86390 1
520127 99520127 1001 86380 86390 1
520078 99520078 1001 86380 86390 1
520757 99520757 1001 86380 86390 1
521317 99521317 1001 86380 86390 1
521445 99521445 1001 86380 86390 1
521139 99521139 1001 86380 86390 1
520938 99520938 1001 86380 86390 1
521051 99521051 1001 86380 86390 1
521570 99521570 1001 86380 86390 1
521661 99521661 1001 86380 86390 1
521616 99521616 1001 86380 86390 1
522130 99522130 1001 86380 86390 1
522097 99522097 1001 86380 86390 1
522076 99522076 1001 86380 86390 1
522026 99522026 1001 86380 86390 1
521826 99521826 1001 86380 86390 1
521800 99521800 1001 86380 86390 1
522495 99522495 1001 86380 86390 1
523003 99523003 1001 86380 86390 1
522971 99522971 1001 86380 86390 1
522733 99522733 1001 86380 86390 1
522875 99522875 1001 86380 86390 1
522798 99522798 1001 86380 86390 1
522825 99522825 1001 86380 86390 1
522750 99522750 1001 86380 86390 1
522565 99522565 1001 86380 86390 1
522685 99522685 1001 86380 86390 1
522598 99522598 1001 86380 86390 1
523322 99523322 1001 86380 86390 1
522706 99522706 1001 86380 86390 1
523301 99523301 1001 86380 86390 1
523895 99523895 1001 86380 86390 1
523851 99523851 1001 86380 86390 1
523852 99523852 1001 86380 86390 1
523672 99523672 1001 86380 86390 1
524032 99524032 1001 86380 86390 1
524031 99524031 1001 86380 86390 1
524188 99524188 1001 86380 86390 1
524905 99524905 1001 86380 86390 1
524802 99524802 1001 86380 86390 1
525543 99525543 1001 86380 86390 1
525226 99525226 1001 86380 86390 1
525081 99525081 1001 86380 86390 1
525163 99525163 1001 86380 86390 1
526173 99526173 1001 86380 86390 1
525981 99525981 1001 86380 86390 1
526550 99526550 1001 86380 86390 1
527133 99527133 1001 86380 86390 1
527140 99527140 1001 86380 86390 1
527143 99527143 1001 86380 86390 1
527021 99527021 1001 86380 86390 1
526763 99526763 1001 86380 86390 1
526830 99526830 1001 86380 86390 1
526754 99526754 1001 86380 86390 1
526652 99526652 1001 86380 86390 1
527326 99527326 1001 86380 86390 1
527264 99527264 1001 86380 86390 1
527359 99527359 1001 86380 86390 1
527992 99527992 1001 86380 86390 1
528005 99528005 1001 86380 86390 1
527842 99527842 1001 86380 86390 1
527778 99527778 1001 86380 86390 1
527476 99527476 1001 86380 86390 1
528099 99528099 1001 86380 86390 1
528219 99528219 1001 86380 86390 1
528818 99528818 1001 86380 86390 1
528891 99528891 1001 86380 86390 1
528316 99528316 1001 86380 86390 1
529067 99529067 1001 86380 86390 1
529018 99529018 1001 86380 86390 1
529031 99529031 1001 86380 86390 1
529057 99529057 1001 86380 86390 1
529096 99529096 1001 86380 86390 1
529032 99529032 1001 86380 86390 1
528942 99528942 1001 86380 86390 1
528955 99528955 1001 86380 86390 1
529100 99529100 1001 86380 86390 1
529075 99529075 1001 86380 86390 1
529626 99529626 1001 86380 86390 1
529542 99529542 1001 86380 86390 1
529499 99529499 1001 86380 86390 1
529422 99529422 1001 86380 86390 1
529346 99529346 1001 86380 86390 1
530334 99530334 1001 86380 86390 1
529969 99529969 1001 86380 86390 1
530577 99530577 1001 86380 86390 1
531247 99531247 1001 86380 86390 1
531260 99531260 1001 86380 86390 1
531021 99531021 1001 86380 86390 1
530891 99530891 1001 86380 86390 1
531425 99531425 1001 86380 86390 1
531399 99531399 1001 86380 86390 1
531414 99531414 1001 86380 86390 1
532090 99532090 1001 86380 86390 1
531933 99531933 1001 86380 86390 1
531630 99531630 1001 86380 86390 1
532295 99532295 1001 86380 86390 1
532207 99532207 1001 86380 86390 1
532380 99532380 1001 86380 86390 1
532394 99532394 1001 86380 86390 1
532638 99532638 1001 86380 86390 1
532769 99532769 1001 86380 86390 1
532416 99532416 1001 86380 86390 1
532417 99532417 1001 86380 86390 1
532612 99532612 1001 86380 86390 1
533102 99533102 1001 86380 86390 1
533454 99533454 1001 86380 86390 1
533376 99533376 1001 86380 86390 1
533902 99533902 1001 86380 86390 1
533864 99533864 1001 86380 86390 1
534519 99534519 1001 86380 86390 1
534611 99534611 1001 86380 86390 1
534574 99534574 1001 86380 86390 1
534539 99534539 1001 86380 86390 1
534099 99534099 1001 86380 86390 1
534754 99534754 1001 86380 86390 1
534718 99534718 1001 86380 86390 1
534731 99534731 1001 86380 86390 1
535451 99535451 1001 86380 86390 1
535495 99535495 1001 86380 86390 1
535250 99535250 1001 86380 86390 1
534942 99534942 1001 86380 86390 1
535548 99535548 1001 86380 86390 1
535306 99535306 1001 86380 86390 1
535515 99535515 1001 86380 86390 1
535516 99535516 1001 86380 86390 1
535569 99535569 1001 86380 86390 1
536087 99536087 1001 86380 86390 1
536361 99536361 1001 86380 86390 1
536500 99536500 1001 86380 86390 1
537129 99537129 1001 86380 86390 1
537118 99537118 1001 86380 86390 1
536906 99536906 1001 86380 86390 1
536631 99536631 1001 86380 86390 1
537355 99537355 1001 86380 86390 1
537189 99537189 1001 86380 86390 1
537914 99537914 1001 86380 86390 1
537959 99537959 1001 86380 86390 1
537883 99537883 1001 86380 86390 1
537776 99537776 1001 86380 86390 1
537467 99537467 1001 86380 86390 1
538027 99538027 1001 86380 86390 1
538649 99538649 1001 86380 86390 1
538420 99538420 1001 86380 86390 1
538303 99538303 1001 86380 86390 1
538279 99538279 1001 86380 86390 1
538949 99538949 1001 86380 86390 1
538988 99538988 1001 86380 86390 1
538847 99538847 1001 86380 86390 1
539574 99539574 1001 86380 86390 1
539575 99539575 1001 86380 86390 1
539260 99539260 1001 86380 86390 1
539338 99539338 1001 86380 86390 1
539406 99539406 1001 86380 86390 1
539153 99539153 1001 86380 86390 1
539814 99539814 1001 86380 86390 1
540358 99540358 1001 86380 86390 1
540213 99540213 1001 86380 86390 1
540124 99540124 1001 86380 86390 1
540256 99540256 1001 86380 86390 1
540063 99540063 1001 86380 86390 1
541126 99541126 1001 86380 86390 1
540880 99540880 1001 86380 86390 1
541360 99541360 1001 86380 86390 1
541988 99541988 1001 86380 86390 1
542160 99542160 1001 86380 86390 1
542162 99542162 1001 86380 86390 1
542829 99542829 1001 86380 86390 1
542494 99542494 1001 86380 86390 1
542471 99542471 1001 86380 86390 1
542331 99542331 1001 86380 86390 1
542529 99542529 1001 86380 86390 1
543620 99543620 1001 86380 86390 1
543706 99543706 1001 86380 86390 1
543368 99543368 1001 86380 86390 1
543316 99543316 1001 86380 86390 1
543252 99543252 1001 86380 86390 1
543266 99543266 1001 86380 86390 1
543924 99543924 1001 86380 86390 1
543941 99543941 1001 86380 86390 1
543943 99543943 1001 86380 86390 1
543919 99543919 1001 86380 86390 1
544574 99544574 1001 86380 86390 1
544146 99544146 1001 86380 86390 1
544058 99544058 1001 86380 86390 1
544110 99544110 1001 86380 86390 1
543986 99543986 1001 86380 86390 1
400062 99400062 1001 86380 86390 1
400140 99400140 1001 86380 86390 1
400285 99400285 1001 86380 86390 1
400250 99400250 1001 86380 86390 1
401008 99401008 1001 86380 86390 1
400954 99400954 1001 86380 86390 1
401440 99401440 1001 86380 86390 1
401776 99401776 1001 86380 86390 1
402389 99402389 1001 86380 86390 1
403007 99403007 1001 86380 86390 1
403170 99403170 1001 86380 86390 1
403612 99403612 1001 86380 86390 1
403961 99403961 1001 86380 86390 1
404285 99404285 1001 86380 86390 1
404881 99404881 1001 86380 86390 1
405277 99405277 1001 86380 86390 1
405284 99405284 1001 86380 86390 1
405454 99405454 1001 86380 86390 1
405664 99405664 1001 86380 86390 1
405666 99405666 1001 86380 86390 1
405972 99405972 1001 86380 86390 1
406028 99406028 1001 86380 86390 1
406072 99406072 1001 86380 86390 1
406061 99406061 1001 86380 86390 1
406301 99406301 1001 86380 86390 1
406582 99406582 1001 86380 86390 1
406530 99406530 1001 86380 86390 1
406922 99406922 1001 86380 86390 1
407456 99407456 1001 86380 86390 1
407497 99407497 1001 86380 86390 1
407649 99407649 1001 86380 86390 1
407772 99407772 1001 86380 86390 1
408009 99408009 1001 86380 86390 1
407989 99407989 1001 86380 86390 1
408081 99408081 1001 86380 86390 1
408270 99408270 1001 86380 86390 1
408340 99408340 1001 86380 86390 1
408316 99408316 1001 86380 86390 1
408731 99408731 1001 86380 86390 1
408790 99408790 1001 86380 86390 1
409056 99409056 1001 86380 86390 1
409453 99409453 1001 86380 86390 1
409614 99409614 1001 86380 86390 1
409816 99409816 1001 86380 86390 1
409955 99409955 1001 86380 86390 1
410422 99410422 1001 86380 86390 1
410878 99410878 1001 86380 86390 1
410984 99410984 1001 86380 86390 1
411056 99411056 1001 86380 86390 1
411217 99411217 1001 86380 86390 1
411355 99411355 1001 86380 86390 1
411700 99411700 1001 86380 86390 1
411979 99411979 1001 86380 86390 1
412196 99412196 1001 86380 86390 1
412967 99412967 1001 86380 86390 1
412949 99412949 1001 86380 86390 1
412482 99412482 1001 86380 86390 1
413953 99413953 1001 86380 86390 1
413872 99413872 1001 86380 86390 1
413957 99413957 1001 86380 86390 1
414022 99414022 1001 86380 86390 1
415184 99415184 1001 86380 86390 1
415548 99415548 1001 86380 86390 1
416860 99416860 1001 86380 86390 1
416355 99416355 1001 86380 86390 1
416462 99416462 1001 86380 86390 1
416121 99416121 1001 86380 86390 1
415726 99415726 1001 86380 86390 1
417244 99417244 1001 86380 86390 1
417912 99417912 1001 86380 86390 1
418803 99418803 1001 86380 86390 1
419060 99419060 1001 86380 86390 1
420182 99420182 1001 86380 86390 1
420005 99420005 1001 86380 86390 1
419393 99419393 1001 86380 86390 1
419510 99419510 1001 86380 86390 1
421693 99421693 1001 86380 86390 1
421702 99421702 1001 86380 86390 1
422102 99422102 1001 86380 86390 1
421353 99421353 1001 86380 86390 1
421055 99421055 1001 86380 86390 1
422341 99422341 1001 86380 86390 1
423558 99423558 1001 86380 86390 1
423471 99423471 1001 86380 86390 1
423456 99423456 1001 86380 86390 1
422655 99422655 1001 86380 86390 1
422630 99422630 1001 86380 86390 1
422547 99422547 1001 86380 86390 1
424024 99424024 1001 86380 86390 1
424027 99424027 1001 86380 86390 1
424028 99424028 1001 86380 86390 1
423863 99423863 1001 86380 86390 1
425318 99425318 1001 86380 86390 1
424761 99424761 1001 86380 86390 1
424541 99424541 1001 86380 86390 1
424557 99424557 1001 86380 86390 1
426979 99426979 1001 86380 86390 1
427359 99427359 1001 86380 86390 1
428600 99428600 1001 86380 86390 1
428419 99428419 1001 86380 86390 1
428124 99428124 1001 86380 86390 1
428173 99428173 1001 86380 86390 1
427619 99427619 1001 86380 86390 1
428748 99428748 1001 86380 86390 1
429340 99429340 1001 86380 86390 1
431961 99431961 1001 86380 86390 1
431657 99431657 1001 86380 86390 1
432008 99432008 1001 86380 86390 1
431973 99431973 1001 86380 86390 1
431842 99431842 1001 86380 86390 1
432106 99432106 1001 86380 86390 1
433442 99433442 1001 86380 86390 1
433408 99433408 1001 86380 86390 1
432792 99432792 1001 86380 86390 1
432731 99432731 1001 86380 86390 1
435286 99435286 1001 86380 86390 1
435009 99435009 1001 86380 86390 1
435066 99435066 1001 86380 86390 1
435308 99435308 1001 86380 86390 1
435594 99435594 1001 86380 86390 1
435640 99435640 1001 86380 86390 1
435642 99435642 1001 86380 86390 1
436450 99436450 1001 86380 86390 1
436397 99436397 1001 86380 86390 1
436560 99436560 1001 86380 86390 1
436680 99436680 1001 86380 86390 1
436205 99436205 1001 86380 86390 1
300055 99300055 1001 86380 86390 1
300050 99300050 1001 86380 86390 1
300393 99300393 1001 86380 86390 1
300434 99300434 1001 86380 86390 1
300315 99300315 1001 86380 86390 1
300216 99300216 1001 86380 86390 1
300855 99300855 1001 86380 86390 1
300770 99300770 1001 86380 86390 1
301268 99301268 1001 86380 86390 1
301152 99301152 1001 86380 86390 1
301733 99301733 1001 86380 86390 1
301632 99301632 1001 86380 86390 1
301688 99301688 1001 86380 86390 1
302147 99302147 1001 86380 86390 1
301777 99301777 1001 86380 86390 1
301895 99301895 1001 86380 86390 1
301873 99301873 1001 86380 86390 1
302494 99302494 1001 86380 86390 1
302489 99302489 1001 86380 86390 1
303104 99303104 1001 86380 86390 1
303030 99303030 1001 86380 86390 1
302812 99302812 1001 86380 86390 1
303307 99303307 1001 86380 86390 1
303247 99303247 1001 86380 86390 1
303319 99303319 1001 86380 86390 1
303744 99303744 1001 86380 86390 1
303709 99303709 1001 86380 86390 1
304034 99304034 1001 86380 86390 1
304053 99304053 1001 86380 86390 1
304735 99304735 1001 86380 86390 1
304818 99304818 1001 86380 86390 1
304290 99304290 1001 86380 86390 1
304427 99304427 1001 86380 86390 1
304377 99304377 1001 86380 86390 1
304959 99304959 1001 86380 86390 1
305060 99305060 1001 86380 86390 1
305264 99305264 1001 86380 86390 1
305270 99305270 1001 86380 86390 1
500016 99500016 1001 86380 86390 1
500793 99500793 1001 86380 86390 1
500734 99500734 1001 86380 86390 1
500501 99500501 1001 86380 86390 1
500245 99500245 1001 86380 86390 1
500269 99500269 1001 86380 86390 1
500321 99500321 1001 86380 86390 1
501465 99501465 1001 86380 86390 1
501387 99501387 1001 86380 86390 1
501415 99501415 1001 86380 86390 1
501190 99501190 1001 86380 86390 1
501152 99501152 1001 86380 86390 1
501786 99501786 1001 86380 86390 1
501659 99501659 1001 86380 86390 1
502462 99502462 1001 86380 86390 1
502448 99502448 1001 86380 86390 1
502187 99502187 1001 86380 86390 1
502180 99502180 1001 86380 86390 1
501857 99501857 1001 86380 86390 1
501988 99501988 1001 86380 86390 1
501942 99501942 1001 86380 86390 1
501853 99501853 1001 86380 86390 1
502498 99502498 1001 86380 86390 1
502641 99502641 1001 86380 86390 1
503264 99503264 1001 86380 86390 1
503209 99503209 1001 86380 86390 1
502940 99502940 1001 86380 86390 1
503315 99503315 1001 86380 86390 1
503374 99503374 1001 86380 86390 1
503297 99503297 1001 86380 86390 1
503338 99503338 1001 86380 86390 1
504088 99504088 1001 86380 86390 1
503936 99503936 1001 86380 86390 1
503822 99503822 1001 86380 86390 1
503778 99503778 1001 86380 86390 1
504206 99504206 1001 86380 86390 1
504185 99504185 1001 86380 86390 1
504214 99504214 1001 86380 86390 1
504190 99504190 1001 86380 86390 1
504930 99504930 1001 86380 86390 1
504801 99504801 1001 86380 86390 1
504644 99504644 1001 86380 86390 1
504658 99504658 1001 86380 86390 1
504415 99504415 1001 86380 86390 1
504365 99504365 1001 86380 86390 1
504391 99504391 1001 86380 86390 1
505144 99505144 1001 86380 86390 1
505700 99505700 1001 86380 86390 1
505476 99505476 1001 86380 86390 1
505822 99505822 1001 86380 86390 1
506174 99506174 1001 86380 86390 1
506013 99506013 1001 86380 86390 1
506705 99506705 1001 86380 86390 1
506628 99506628 1001 86380 86390 1
506721 99506721 1001 86380 86390 1
506747 99506747 1001 86380 86390 1
507306 99507306 1001 86380 86390 1
507225 99507225 1001 86380 86390 1
507180 99507180 1001 86380 86390 1
507052 99507052 1001 86380 86390 1
507473 99507473 1001 86380 86390 1
508184 99508184 1001 86380 86390 1
508120 99508120 1001 86380 86390 1
508046 99508046 1001 86380 86390 1
508066 99508066 1001 86380 86390 1
507660 99507660 1001 86380 86390 1
508400 99508400 1001 86380 86390 1
508265 99508265 1001 86380 86390 1
508436 99508436 1001 86380 86390 1
508817 99508817 1001 86380 86390 1
508715 99508715 1001 86380 86390 1
508545 99508545 1001 86380 86390 1
508649 99508649 1001 86380 86390 1
509206 99509206 1001 86380 86390 1
509208 99509208 1001 86380 86390 1
509234 99509234 1001 86380 86390 1
509091 99509091 1001 86380 86390 1
509736 99509736 1001 86380 86390 1
509493 99509493 1001 86380 86390 1
509345 99509345 1001 86380 86390 1
509970 99509970 1001 86380 86390 1
510535 99510535 1001 86380 86390 1
510697 99510697 1001 86380 86390 1
510529 99510529 1001 86380 86390 1
510456 99510456 1001 86380 86390 1
510333 99510333 1001 86380 86390 1
510491 99510491 1001 86380 86390 1
510174 99510174 1001 86380 86390 1
510214 99510214 1001 86380 86390 1
510241 99510241 1001 86380 86390 1
510259 99510259 1001 86380 86390 1
510880 99510880 1001 86380 86390 1
510792 99510792 1001 86380 86390 1
511392 99511392 1001 86380 86390 1
511205 99511205 1001 86380 86390 1
511254 99511254 1001 86380 86390 1
512247 99512247 1001 86380 86390 1
511797 99511797 1001 86380 86390 1
511772 99511772 1001 86380 86390 1
511890 99511890 1001 86380 86390 1
512454 99512454 1001 86380 86390 1
513113 99513113 1001 86380 86390 1
512923 99512923 1001 86380 86390 1
512914 99512914 1001 86380 86390 1
512730 99512730 1001 86380 86390 1
512668 99512668 1001 86380 86390 1
513981 99513981 1001 86380 86390 1
513986 99513986 1001 86380 86390 1
513656 99513656 1001 86380 86390 1
513609 99513609 1001 86380 86390 1
514165 99514165 1001 86380 86390 1
514168 99514168 1001 86380 86390 1
514755 99514755 1001 86380 86390 1
514537 99514537 1001 86380 86390 1
514604 99514604 1001 86380 86390 1
514492 99514492 1001 86380 86390 1
514388 99514388 1001 86380 86390 1
515015 99515015 1001 86380 86390 1
514993 99514993 1001 86380 86390 1
515576 99515576 1001 86380 86390 1
515365 99515365 1001 86380 86390 1
515343 99515343 1001 86380 86390 1
515693 99515693 1001 86380 86390 1
515684 99515684 1001 86380 86390 1
515895 99515895 1001 86380 86390 1
516004 99516004 1001 86380 86390 1
516609 99516609 1001 86380 86390 1
517334 99517334 1001 86380 86390 1
517173 99517173 1001 86380 86390 1
517004 99517004 1001 86380 86390 1
516944 99516944 1001 86380 86390 1
517011 99517011 1001 86380 86390 1
517102 99517102 1001 86380 86390 1
516820 99516820 1001 86380 86390 1
516752 99516752 1001 86380 86390 1
517509 99517509 1001 86380 86390 1
517899 99517899 1001 86380 86390 1
517864 99517864 1001 86380 86390 1
517550 99517550 1001 86380 86390 1
517721 99517721 1001 86380 86390 1
518344 99518344 1001 86380 86390 1
518875 99518875 1001 86380 86390 1
518945 99518945 1001 86380 86390 1
518615 99518615 1001 86380 86390 1
518732 99518732 1001 86380 86390 1
518663 99518663 1001 86380 86390 1
518481 99518481 1001 86380 86390 1
518456 99518456 1001 86380 86390 1
519007 99519007 1001 86380 86390 1
519709 99519709 1001 86380 86390 1
519405 99519405 1001 86380 86390 1
519470 99519470 1001 86380 86390 1
519522 99519522 1001 86380 86390 1
519410 99519410 1001 86380 86390 1
519568 99519568 1001 86380 86390 1
519311 99519311 1001 86380 86390 1
519301 99519301 1001 86380 86390 1
520501 99520501 1001 86380 86390 1
520505 99520505 1001 86380 86390 1
520585 99520585 1001 86380 86390 1
520434 99520434 1001 86380 86390 1
520238 99520238 1001 86380 86390 1
520207 99520207 1001 86380 86390 1
520145 99520145 1001 86380 86390 1
521373 99521373 1001 86380 86390 1
521116 99521116 1001 86380 86390 1
521207 99521207 1001 86380 86390 1
520913 99520913 1001 86380 86390 1
520864 99520864 1001 86380 86390 1
521645 99521645 1001 86380 86390 1
521467 99521467 1001 86380 86390 1
521472 99521472 1001 86380 86390 1
522167 99522167 1001 86380 86390 1
522103 99522103 1001 86380 86390 1
522117 99522117 1001 86380 86390 1
521749 99521749 1001 86380 86390 1
521817 99521817 1001 86380 86390 1
521702 99521702 1001 86380 86390 1
521787 99521787 1001 86380 86390 1
522380 99522380 1001 86380 86390 1
522360 99522360 1001 86380 86390 1
522403 99522403 1001 86380 86390 1
523070 99523070 1001 86380 86390 1
522996 99522996 1001 86380 86390 1
522987 99522987 1001 86380 86390 1
522818 99522818 1001 86380 86390 1
522912 99522912 1001 86380 86390 1
522645 99522645 1001 86380 86390 1
523298 99523298 1001 86380 86390 1
523151 99523151 1001 86380 86390 1
523781 99523781 1001 86380 86390 1
523795 99523795 1001 86380 86390 1
523644 99523644 1001 86380 86390 1
523619 99523619 1001 86380 86390 1
523417 99523417 1001 86380 86390 1
523496 99523496 1001 86380 86390 1
523393 99523393 1001 86380 86390 1
523515 99523515 1001 86380 86390 1
524103 99524103 1001 86380 86390 1
523951 99523951 1001 86380 86390 1
523966 99523966 1001 86380 86390 1
524728 99524728 1001 86380 86390 1
524434 99524434 1001 86380 86390 1
524374 99524374 1001 86380 86390 1
524323 99524323 1001 86380 86390 1
524221 99524221 1001 86380 86390 1
524839 99524839 1001 86380 86390 1
525574 99525574 1001 86380 86390 1
525540 99525540 1001 86380 86390 1
525186 99525186 1001 86380 86390 1
525195 99525195 1001 86380 86390 1
525004 99525004 1001 86380 86390 1
526352 99526352 1001 86380 86390 1
526185 99526185 1001 86380 86390 1
525815 99525815 1001 86380 86390 1
526506 99526506 1001 86380 86390 1
526442 99526442 1001 86380 86390 1
527161 99527161 1001 86380 86390 1
527136 99527136 1001 86380 86390 1
527072 99527072 1001 86380 86390 1
527125 99527125 1001 86380 86390 1
526866 99526866 1001 86380 86390 1
526867 99526867 1001 86380 86390 1
526784 99526784 1001 86380 86390 1
526653 99526653 1001 86380 86390 1
527434 99527434 1001 86380 86390 1
527360 99527360 1001 86380 86390 1
527908 99527908 1001 86380 86390 1
527624 99527624 1001 86380 86390 1
527566 99527566 1001 86380 86390 1
527581 99527581 1001 86380 86390 1
528204 99528204 1001 86380 86390 1
528140 99528140 1001 86380 86390 1
528259 99528259 1001 86380 86390 1
528212 99528212 1001 86380 86390 1
528712 99528712 1001 86380 86390 1
528842 99528842 1001 86380 86390 1
528338 99528338 1001 86380 86390 1
529017 99529017 1001 86380 86390 1
529045 99529045 1001 86380 86390 1
528973 99528973 1001 86380 86390 1
529249 99529249 1001 86380 86390 1
529122 99529122 1001 86380 86390 1
529296 99529296 1001 86380 86390 1
529130 99529130 1001 86380 86390 1
529880 99529880 1001 86380 86390 1
529797 99529797 1001 86380 86390 1
530164 99530164 1001 86380 86390 1
530069 99530069 1001 86380 86390 1
530007 99530007 1001 86380 86390 1
530125 99530125 1001 86380 86390 1
531366 99531366 1001 86380 86390 1
531368 99531368 1001 86380 86390 1
531373 99531373 1001 86380 86390 1
531152 99531152 1001 86380 86390 1
531029 99531029 1001 86380 86390 1
532158 99532158 1001 86380 86390 1
531733 99531733 1001 86380 86390 1
532877 99532877 1001 86380 86390 1
532832 99532832 1001 86380 86390 1
532976 99532976 1001 86380 86390 1
532676 99532676 1001 86380 86390 1
532781 99532781 1001 86380 86390 1
532424 99532424 1001 86380 86390 1
532564 99532564 1001 86380 86390 1
533171 99533171 1001 86380 86390 1
533212 99533212 1001 86380 86390 1
533097 99533097 1001 86380 86390 1
533142 99533142 1001 86380 86390 1
533078 99533078 1001 86380 86390 1
533724 99533724 1001 86380 86390 1
533738 99533738 1001 86380 86390 1
533765 99533765 1001 86380 86390 1
533849 99533849 1001 86380 86390 1
533447 99533447 1001 86380 86390 1
533528 99533528 1001 86380 86390 1
533504 99533504 1001 86380 86390 1
533431 99533431 1001 86380 86390 1
533267 99533267 1001 86380 86390 1
533439 99533439 1001 86380 86390 1
533310 99533310 1001 86380 86390 1
534049 99534049 1001 86380 86390 1
534024 99534024 1001 86380 86390 1
533870 99533870 1001 86380 86390 1
534364 99534364 1001 86380 86390 1
534291 99534291 1001 86380 86390 1
534127 99534127 1001 86380 86390 1
534747 99534747 1001 86380 86390 1
535504 99535504 1001 86380 86390 1
535243 99535243 1001 86380 86390 1
535104 99535104 1001 86380 86390 1
535172 99535172 1001 86380 86390 1
534892 99534892 1001 86380 86390 1
534998 99534998 1001 86380 86390 1
534898 99534898 1001 86380 86390 1
535512 99535512 1001 86380 86390 1
535686 99535686 1001 86380 86390 1
536133 99536133 1001 86380 86390 1
536013 99536013 1001 86380 86390 1
535824 99535824 1001 86380 86390 1
536481 99536481 1001 86380 86390 1
537052 99537052 1001 86380 86390 1
537091 99537091 1001 86380 86390 1
536803 99536803 1001 86380 86390 1
536914 99536914 1001 86380 86390 1
536600 99536600 1001 86380 86390 1
537319 99537319 1001 86380 86390 1
537882 99537882 1001 86380 86390 1
537833 99537833 1001 86380 86390 1
537584 99537584 1001 86380 86390 1
537741 99537741 1001 86380 86390 1
537525 99537525 1001 86380 86390 1
537462 99537462 1001 86380 86390 1
537424 99537424 1001 86380 86390 1
537516 99537516 1001 86380 86390 1
538114 99538114 1001 86380 86390 1
538639 99538639 1001 86380 86390 1
538407 99538407 1001 86380 86390 1
538592 99538592 1001 86380 86390 1
538515 99538515 1001 86380 86390 1
538240 99538240 1001 86380 86390 1
538214 99538214 1001 86380 86390 1
539509 99539509 1001 86380 86390 1
539384 99539384 1001 86380 86390 1
539377 99539377 1001 86380 86390 1
539051 99539051 1001 86380 86390 1
539798 99539798 1001 86380 86390 1
539764 99539764 1001 86380 86390 1
540357 99540357 1001 86380 86390 1
540158 99540158 1001 86380 86390 1
540224 99540224 1001 86380 86390 1
540103 99540103 1001 86380 86390 1
540581 99540581 1001 86380 86390 1
540630 99540630 1001 86380 86390 1
541172 99541172 1001 86380 86390 1
541161 99541161 1001 86380 86390 1
540882 99540882 1001 86380 86390 1
540930 99540930 1001 86380 86390 1
540943 99540943 1001 86380 86390 1
540846 99540846 1001 86380 86390 1
540799 99540799 1001 86380 86390 1
542064 99542064 1001 86380 86390 1
541680 99541680 1001 86380 86390 1
542187 99542187 1001 86380 86390 1
542165 99542165 1001 86380 86390 1
542179 99542179 1001 86380 86390 1
542244 99542244 1001 86380 86390 1
542896 99542896 1001 86380 86390 1
542347 99542347 1001 86380 86390 1
542491 99542491 1001 86380 86390 1
543062 99543062 1001 86380 86390 1
543015 99543015 1001 86380 86390 1
543092 99543092 1001 86380 86390 1
542963 99542963 1001 86380 86390 1
543132 99543132 1001 86380 86390 1
543523 99543523 1001 86380 86390 1
543193 99543193 1001 86380 86390 1
544382 99544382 1001 86380 86390 1
544034 99544034 1001 86380 86390 1
544140 99544140 1001 86380 86390 1
544393 99544393 1001 86380 86390 1
500019 1042 1002 49322 51948 1
400098 99400098 1001 86380 86390 1
400148 99400148 1001 86380 86390 1
400663 99400663 1001 86380 86390 1
400902 99400902 1001 86380 86390 1
401293 99401293 1001 86380 86390 1
401580 99401580 1001 86380 86390 1
401538 99401538 1001 86380 86390 1
401783 99401783 1001 86380 86390 1
401732 99401732 1001 86380 86390 1
401860 99401860 1001 86380 86390 1
402561 99402561 1001 86380 86390 1
402659 99402659 1001 86380 86390 1
403319 99403319 1001 86380 86390 1
403698 99403698 1001 86380 86390 1
403742 99403742 1001 86380 86390 1
404246 99404246 1001 86380 86390 1
404154 99404154 1001 86380 86390 1
404444 99404444 1001 86380 86390 1
404571 99404571 1001 86380 86390 1
404684 99404684 1001 86380 86390 1
404765 99404765 1001 86380 86390 1
405082 99405082 1001 86380 86390 1
405191 99405191 1001 86380 86390 1
405309 99405309 1001 86380 86390 1
405682 99405682 1001 86380 86390 1
405779 99405779 1001 86380 86390 1
406233 99406233 1001 86380 86390 1
407746 99407746 1001 86380 86390 1
408288 99408288 1001 86380 86390 1
408858 99408858 1001 86380 86390 1
408863 99408863 1001 86380 86390 1
408864 99408864 1001 86380 86390 1
409033 99409033 1001 86380 86390 1
409347 99409347 1001 86380 86390 1
409301 99409301 1001 86380 86390 1
410031 99410031 1001 86380 86390 1
410057 99410057 1001 86380 86390 1
410582 99410582 1001 86380 86390 1
410806 99410806 1001 86380 86390 1
410955 99410955 1001 86380 86390 1
411195 99411195 1001 86380 86390 1
411271 99411271 1001 86380 86390 1
411972 99411972 1001 86380 86390 1
412058 99412058 1001 86380 86390 1
413542 99413542 1001 86380 86390 1
413374 99413374 1001 86380 86390 1
413565 99413565 1001 86380 86390 1
413521 99413521 1001 86380 86390 1
413115 99413115 1001 86380 86390 1
413039 99413039 1001 86380 86390 1
413708 99413708 1001 86380 86390 1
415187 99415187 1001 86380 86390 1
415105 99415105 1001 86380 86390 1
415330 99415330 1001 86380 86390 1
416832 99416832 1001 86380 86390 1
416994 99416994 1001 86380 86390 1
416616 99416616 1001 86380 86390 1
416897 99416897 1001 86380 86390 1
416600 99416600 1001 86380 86390 1
416923 99416923 1001 86380 86390 1
416463 99416463 1001 86380 86390 1
416144 99416144 1001 86380 86390 1
415942 99415942 1001 86380 86390 1
417354 99417354 1001 86380 86390 1
417248 99417248 1001 86380 86390 1
417544 99417544 1001 86380 86390 1
418600 99418600 1001 86380 86390 1
418139 99418139 1001 86380 86390 1
418072 99418072 1001 86380 86390 1
417820 99417820 1001 86380 86390 1
418004 99418004 1001 86380 86390 1
417933 99417933 1001 86380 86390 1
419056 99419056 1001 86380 86390 1
419006 99419006 1001 86380 86390 1
418895 99418895 1001 86380 86390 1
419880 99419880 1001 86380 86390 1
419496 99419496 1001 86380 86390 1
419442 99419442 1001 86380 86390 1
420764 99420764 1001 86380 86390 1
421933 99421933 1001 86380 86390 1
421539 99421539 1001 86380 86390 1
421348 99421348 1001 86380 86390 1
421592 99421592 1001 86380 86390 1
421145 99421145 1001 86380 86390 1
420839 99420839 1001 86380 86390 1
420884 99420884 1001 86380 86390 1
422151 99422151 1001 86380 86390 1
422157 99422157 1001 86380 86390 1
423625 99423625 1001 86380 86390 1
423463 99423463 1001 86380 86390 1
423475 99423475 1001 86380 86390 1
423737 99423737 1001 86380 86390 1
423108 99423108 1001 86380 86390 1
422963 99422963 1001 86380 86390 1
423101 99423101 1001 86380 86390 1
422686 99422686 1001 86380 86390 1
422925 99422925 1001 86380 86390 1
422929 99422929 1001 86380 86390 1
422618 99422618 1001 86380 86390 1
424118 99424118 1001 86380 86390 1
423835 99423835 1001 86380 86390 1
423854 99423854 1001 86380 86390 1
424146 99424146 1001 86380 86390 1
425124 99425124 1001 86380 86390 1
425232 99425232 1001 86380 86390 1
425271 99425271 1001 86380 86390 1
424935 99424935 1001 86380 86390 1
424806 99424806 1001 86380 86390 1
424847 99424847 1001 86380 86390 1
424380 99424380 1001 86380 86390 1
425470 99425470 1001 86380 86390 1
425785 99425785 1001 86380 86390 1
425540 99425540 1001 86380 86390 1
426763 99426763 1001 86380 86390 1
426844 99426844 1001 86380 86390 1
426952 99426952 1001 86380 86390 1
426955 99426955 1001 86380 86390 1
427022 99427022 1001 86380 86390 1
426300 99426300 1001 86380 86390 1
425850 99425850 1001 86380 86390 1
426209 99426209 1001 86380 86390 1
426087 99426087 1001 86380 86390 1
427258 99427258 1001 86380 86390 1
427256 99427256 1001 86380 86390 1
428649 99428649 1001 86380 86390 1
428223 99428223 1001 86380 86390 1
427891 99427891 1001 86380 86390 1
430166 99430166 1001 86380 86390 1
429997 99429997 1001 86380 86390 1
429907 99429907 1001 86380 86390 1
429398 99429398 1001 86380 86390 1
429281 99429281 1001 86380 86390 1
429239 99429239 1001 86380 86390 1
430438 99430438 1001 86380 86390 1
430807 99430807 1001 86380 86390 1
431839 99431839 1001 86380 86390 1
431782 99431782 1001 86380 86390 1
432033 99432033 1001 86380 86390 1
431503 99431503 1001 86380 86390 1
431145 99431145 1001 86380 86390 1
431122 99431122 1001 86380 86390 1
431214 99431214 1001 86380 86390 1
430987 99430987 1001 86380 86390 1
432178 99432178 1001 86380 86390 1
433400 99433400 1001 86380 86390 1
433326 99433326 1001 86380 86390 1
432967 99432967 1001 86380 86390 1
433020 99433020 1001 86380 86390 1
433285 99433285 1001 86380 86390 1
433779 99433779 1001 86380 86390 1
433846 99433846 1001 86380 86390 1
435056 99435056 1001 86380 86390 1
434161 99434161 1001 86380 86390 1
434197 99434197 1001 86380 86390 1
436790 99436790 1001 86380 86390 1
437011 99437011 1001 86380 86390 1
436442 99436442 1001 86380 86390 1
436270 99436270 1001 86380 86390 1
436102 99436102 1001 86380 86390 1
300688 99300688 1001 86380 86390 1
300199 99300199 1001 86380 86390 1
300202 99300202 1001 86380 86390 1
300818 99300818 1001 86380 86390 1
300729 99300729 1001 86380 86390 1
300901 99300901 1001 86380 86390 1
300879 99300879 1001 86380 86390 1
300918 99300918 1001 86380 86390 1
301326 99301326 1001 86380 86390 1
301129 99301129 1001 86380 86390 1
300975 99300975 1001 86380 86390 1
301045 99301045 1001 86380 86390 1
300983 99300983 1001 86380 86390 1
301659 99301659 1001 86380 86390 1
301585 99301585 1001 86380 86390 1
301729 99301729 1001 86380 86390 1
301757 99301757 1001 86380 86390 1
301778 99301778 1001 86380 86390 1
302440 99302440 1001 86380 86390 1
303190 99303190 1001 86380 86390 1
302907 99302907 1001 86380 86390 1
303257 99303257 1001 86380 86390 1
303337 99303337 1001 86380 86390 1
303800 99303800 1001 86380 86390 1
303541 99303541 1001 86380 86390 1
303477 99303477 1001 86380 86390 1
304842 99304842 1001 86380 86390 1
304805 99304805 1001 86380 86390 1
304873 99304873 1001 86380 86390 1
304862 99304862 1001 86380 86390 1
305518 99305518 1001 86380 86390 1
305495 99305495 1001 86380 86390 1
305124 99305124 1001 86380 86390 1
500000 99500000 1001 86380 86390 1
500147 99500147 1001 86380 86390 1
500621 99500621 1001 86380 86390 1
500783 99500783 1001 86380 86390 1
500611 99500611 1001 86380 86390 1
500649 99500649 1001 86380 86390 1
500768 99500768 1001 86380 86390 1
500628 99500628 1001 86380 86390 1
500454 99500454 1001 86380 86390 1
500564 99500564 1001 86380 86390 1
500409 99500409 1001 86380 86390 1
500516 99500516 1001 86380 86390 1
500555 99500555 1001 86380 86390 1
500194 99500194 1001 86380 86390 1
501017 99501017 1001 86380 86390 1
501490 99501490 1001 86380 86390 1
501532 99501532 1001 86380 86390 1
501522 99501522 1001 86380 86390 1
501236 99501236 1001 86380 86390 1
501420 99501420 1001 86380 86390 1
501048 99501048 1001 86380 86390 1
501076 99501076 1001 86380 86390 1
501194 99501194 1001 86380 86390 1
501222 99501222 1001 86380 86390 1
501720 99501720 1001 86380 86390 1
501791 99501791 1001 86380 86390 1
502134 99502134 1001 86380 86390 1
501962 99501962 1001 86380 86390 1
503240 99503240 1001 86380 86390 1
503211 99503211 1001 86380 86390 1
503149 99503149 1001 86380 86390 1
502992 99502992 1001 86380 86390 1
503423 99503423 1001 86380 86390 1
503467 99503467 1001 86380 86390 1
503455 99503455 1001 86380 86390 1
504015 99504015 1001 86380 86390 1
503915 99503915 1001 86380 86390 1
503920 99503920 1001 86380 86390 1
503945 99503945 1001 86380 86390 1
503973 99503973 1001 86380 86390 1
503712 99503712 1001 86380 86390 1
503894 99503894 1001 86380 86390 1
503832 99503832 1001 86380 86390 1
503807 99503807 1001 86380 86390 1
503596 99503596 1001 86380 86390 1
504640 99504640 1001 86380 86390 1
504696 99504696 1001 86380 86390 1
504698 99504698 1001 86380 86390 1
504955 99504955 1001 86380 86390 1
505675 99505675 1001 86380 86390 1
505419 99505419 1001 86380 86390 1
505873 99505873 1001 86380 86390 1
506441 99506441 1001 86380 86390 1
506478 99506478 1001 86380 86390 1
506368 99506368 1001 86380 86390 1
506135 99506135 1001 86380 86390 1
506677 99506677 1001 86380 86390 1
507352 99507352 1001 86380 86390 1
507279 99507279 1001 86380 86390 1
507038 99507038 1001 86380 86390 1
506882 99506882 1001 86380 86390 1
506810 99506810 1001 86380 86390 1
506826 99506826 1001 86380 86390 1
507626 99507626 1001 86380 86390 1
507533 99507533 1001 86380 86390 1
508143 99508143 1001 86380 86390 1
507761 99507761 1001 86380 86390 1
508428 99508428 1001 86380 86390 1
508391 99508391 1001 86380 86390 1
508430 99508430 1001 86380 86390 1
508329 99508329 1001 86380 86390 1
508305 99508305 1001 86380 86390 1
508294 99508294 1001 86380 86390 1
508706 99508706 1001 86380 86390 1
509272 99509272 1001 86380 86390 1
509222 99509222 1001 86380 86390 1
509669 99509669 1001 86380 86390 1
509497 99509497 1001 86380 86390 1
509905 99509905 1001 86380 86390 1
510652 99510652 1001 86380 86390 1
510589 99510589 1001 86380 86390 1
510701 99510701 1001 86380 86390 1
510485 99510485 1001 86380 86390 1
510263 99510263 1001 86380 86390 1
510186 99510186 1001 86380 86390 1
511207 99511207 1001 86380 86390 1
511312 99511312 1001 86380 86390 1
511075 99511075 1001 86380 86390 1
510950 99510950 1001 86380 86390 1
511059 99511059 1001 86380 86390 1
510956 99510956 1001 86380 86390 1
511662 99511662 1001 86380 86390 1
511586 99511586 1001 86380 86390 1
512263 99512263 1001 86380 86390 1
512348 99512348 1001 86380 86390 1
512334 99512334 1001 86380 86390 1
512126 99512126 1001 86380 86390 1
513165 99513165 1001 86380 86390 1
512934 99512934 1001 86380 86390 1
512858 99512858 1001 86380 86390 1
512888 99512888 1001 86380 86390 1
512880 99512880 1001 86380 86390 1
513249 99513249 1001 86380 86390 1
513226 99513226 1001 86380 86390 1
513723 99513723 1001 86380 86390 1
513634 99513634 1001 86380 86390 1
513726 99513726 1001 86380 86390 1
513714 99513714 1001 86380 86390 1
513740 99513740 1001 86380 86390 1
513617 99513617 1001 86380 86390 1
513560 99513560 1001 86380 86390 1
513511 99513511 1001 86380 86390 1
513550 99513550 1001 86380 86390 1
514224 99514224 1001 86380 86390 1
514128 99514128 1001 86380 86390 1
514768 99514768 1001 86380 86390 1
514274 99514274 1001 86380 86390 1
514940 99514940 1001 86380 86390 1
515043 99515043 1001 86380 86390 1
514981 99514981 1001 86380 86390 1
515568 99515568 1001 86380 86390 1
515403 99515403 1001 86380 86390 1
515396 99515396 1001 86380 86390 1
515473 99515473 1001 86380 86390 1
515435 99515435 1001 86380 86390 1
515233 99515233 1001 86380 86390 1
515138 99515138 1001 86380 86390 1
515694 99515694 1001 86380 86390 1
516338 99516338 1001 86380 86390 1
516304 99516304 1001 86380 86390 1
516298 99516298 1001 86380 86390 1
516143 99516143 1001 86380 86390 1
516542 99516542 1001 86380 86390 1
517196 99517196 1001 86380 86390 1
517067 99517067 1001 86380 86390 1
516926 99516926 1001 86380 86390 1
516998 99516998 1001 86380 86390 1
517484 99517484 1001 86380 86390 1
517434 99517434 1001 86380 86390 1
517980 99517980 1001 86380 86390 1
517790 99517790 1001 86380 86390 1
517822 99517822 1001 86380 86390 1
517719 99517719 1001 86380 86390 1
518333 99518333 1001 86380 86390 1
518179 99518179 1001 86380 86390 1
518324 99518324 1001 86380 86390 1
518789 99518789 1001 86380 86390 1
518932 99518932 1001 86380 86390 1
519049 99519049 1001 86380 86390 1
519188 99519188 1001 86380 86390 1
519163 99519163 1001 86380 86390 1
519735 99519735 1001 86380 86390 1
519252 99519252 1001 86380 86390 1
519253 99519253 1001 86380 86390 1
519216 99519216 1001 86380 86390 1
519882 99519882 1001 86380 86390 1
520464 99520464 1001 86380 86390 1
520440 99520440 1001 86380 86390 1
520313 99520313 1001 86380 86390 1
520330 99520330 1001 86380 86390 1
521326 99521326 1001 86380 86390 1
521367 99521367 1001 86380 86390 1
521368 99521368 1001 86380 86390 1
521185 99521185 1001 86380 86390 1
520899 99520899 1001 86380 86390 1
520870 99520870 1001 86380 86390 1
521547 99521547 1001 86380 86390 1
521664 99521664 1001 86380 86390 1
521928 99521928 1001 86380 86390 1
521917 99521917 1001 86380 86390 1
521729 99521729 1001 86380 86390 1
521846 99521846 1001 86380 86390 1
522367 99522367 1001 86380 86390 1
522472 99522472 1001 86380 86390 1
522476 99522476 1001 86380 86390 1
522399 99522399 1001 86380 86390 1
522482 99522482 1001 86380 86390 1
523000 99523000 1001 86380 86390 1
523078 99523078 1001 86380 86390 1
522541 99522541 1001 86380 86390 1
522661 99522661 1001 86380 86390 1
522507 99522507 1001 86380 86390 1
523803 99523803 1001 86380 86390 1
523660 99523660 1001 86380 86390 1
523336 99523336 1001 86380 86390 1
523367 99523367 1001 86380 86390 1
523488 99523488 1001 86380 86390 1
524035 99524035 1001 86380 86390 1
524215 99524215 1001 86380 86390 1
524177 99524177 1001 86380 86390 1
524316 99524316 1001 86380 86390 1
524798 99524798 1001 86380 86390 1
525105 99525105 1001 86380 86390 1
525030 99525030 1001 86380 86390 1
524985 99524985 1001 86380 86390 1
525609 99525609 1001 86380 86390 1
525696 99525696 1001 86380 86390 1
526221 99526221 1001 86380 86390 1
526199 99526199 1001 86380 86390 1
526618 99526618 1001 86380 86390 1
527130 99527130 1001 86380 86390 1
527032 99527032 1001 86380 86390 1
526905 99526905 1001 86380 86390 1
527042 99527042 1001 86380 86390 1
526807 99526807 1001 86380 86390 1
526743 99526743 1001 86380 86390 1
527379 99527379 1001 86380 86390 1
527940 99527940 1001 86380 86390 1
527690 99527690 1001 86380 86390 1
527772 99527772 1001 86380 86390 1
527492 99527492 1001 86380 86390 1
528127 99528127 1001 86380 86390 1
528605 99528605 1001 86380 86390 1
528339 99528339 1001 86380 86390 1
529058 99529058 1001 86380 86390 1
529048 99529048 1001 86380 86390 1
529527 99529527 1001 86380 86390 1
529633 99529633 1001 86380 86390 1
529596 99529596 1001 86380 86390 1
529399 99529399 1001 86380 86390 1
529274 99529274 1001 86380 86390 1
529150 99529150 1001 86380 86390 1
529779 99529779 1001 86380 86390 1
529844 99529844 1001 86380 86390 1
530209 99530209 1001 86380 86390 1
530317 99530317 1001 86380 86390 1
530064 99530064 1001 86380 86390 1
531058 99531058 1001 86380 86390 1
531113 99531113 1001 86380 86390 1
530844 99530844 1001 86380 86390 1
532086 99532086 1001 86380 86390 1
532192 99532192 1001 86380 86390 1
531727 99531727 1001 86380 86390 1
531689 99531689 1001 86380 86390 1
531780 99531780 1001 86380 86390 1
531776 99531776 1001 86380 86390 1
532378 99532378 1001 86380 86390 1
532864 99532864 1001 86380 86390 1
533013 99533013 1001 86380 86390 1
532698 99532698 1001 86380 86390 1
532469 99532469 1001 86380 86390 1
533187 99533187 1001 86380 86390 1
533574 99533574 1001 86380 86390 1
533471 99533471 1001 86380 86390 1
533487 99533487 1001 86380 86390 1
533494 99533494 1001 86380 86390 1
533295 99533295 1001 86380 86390 1
533940 99533940 1001 86380 86390 1
534508 99534508 1001 86380 86390 1
534627 99534627 1001 86380 86390 1
534386 99534386 1001 86380 86390 1
534093 99534093 1001 86380 86390 1
534147 99534147 1001 86380 86390 1
534200 99534200 1001 86380 86390 1
534152 99534152 1001 86380 86390 1
534751 99534751 1001 86380 86390 1
534727 99534727 1001 86380 86390 1
534767 99534767 1001 86380 86390 1
535370 99535370 1001 86380 86390 1
535304 99535304 1001 86380 86390 1
535124 99535124 1001 86380 86390 1
535066 99535066 1001 86380 86390 1
535546 99535546 1001 86380 86390 1
535671 99535671 1001 86380 86390 1
536139 99536139 1001 86380 86390 1
536152 99536152 1001 86380 86390 1
536349 99536349 1001 86380 86390 1
536962 99536962 1001 86380 86390 1
537095 99537095 1001 86380 86390 1
536836 99536836 1001 86380 86390 1
536863 99536863 1001 86380 86390 1
536726 99536726 1001 86380 86390 1
537214 99537214 1001 86380 86390 1
537241 99537241 1001 86380 86390 1
537222 99537222 1001 86380 86390 1
537758 99537758 1001 86380 86390 1
537778 99537778 1001 86380 86390 1
537638 99537638 1001 86380 86390 1
537664 99537664 1001 86380 86390 1
537410 99537410 1001 86380 86390 1
537480 99537480 1001 86380 86390 1
538181 99538181 1001 86380 86390 1
538702 99538702 1001 86380 86390 1
538604 99538604 1001 86380 86390 1
538941 99538941 1001 86380 86390 1
538993 99538993 1001 86380 86390 1
538897 99538897 1001 86380 86390 1
538979 99538979 1001 86380 86390 1
539545 99539545 1001 86380 86390 1
539443 99539443 1001 86380 86390 1
539233 99539233 1001 86380 86390 1
540302 99540302 1001 86380 86390 1
540516 99540516 1001 86380 86390 1
540670 99540670 1001 86380 86390 1
541128 99541128 1001 86380 86390 1
541232 99541232 1001 86380 86390 1
541119 99541119 1001 86380 86390 1
541171 99541171 1001 86380 86390 1
541187 99541187 1001 86380 86390 1
541038 99541038 1001 86380 86390 1
541016 99541016 1001 86380 86390 1
541085 99541085 1001 86380 86390 1
541435 99541435 1001 86380 86390 1
541992 99541992 1001 86380 86390 1
541884 99541884 1001 86380 86390 1
542205 99542205 1001 86380 86390 1
542869 99542869 1001 86380 86390 1
542718 99542718 1001 86380 86390 1
542725 99542725 1001 86380 86390 1
542543 99542543 1001 86380 86390 1
542609 99542609 1001 86380 86390 1
543540 99543540 1001 86380 86390 1
543378 99543378 1001 86380 86390 1
543550 99543550 1001 86380 86390 1
543180 99543180 1001 86380 86390 1
543940 99543940 1001 86380 86390 1
543829 99543829 1001 86380 86390 1
544578 99544578 1001 86380 86390 1
544368 99544368 1001 86380 86390 1
544319 99544319 1001 86380 86390 1
544132 99544132 1001 86380 86390 1
544163 99544163 1001 86380 86390 1
544661 99544661 1001 86380 86390 1
544609 99544609 1001 86380 86390 1
544706 99544706 1001 86380 86390 1
500041 690 1001 53671 53970 1
400026 99400026 1001 86380 86390 1
400065 99400065 1001 86380 86390 1
400120 99400120 1001 86380 86390 1
400389 99400389 1001 86380 86390 1
400408 99400408 1001 86380 86390 1
400666 99400666 1001 86380 86390 1
401458 99401458 1001 86380 86390 1
401576 99401576 1001 86380 86390 1
401699 99401699 1001 86380 86390 1
401701 99401701 1001 86380 86390 1
402456 99402456 1001 86380 86390 1
402397 99402397 1001 86380 86390 1
402580 99402580 1001 86380 86390 1
402545 99402545 1001 86380 86390 1
402767 99402767 1001 86380 86390 1
402731 99402731 1001 86380 86390 1
402865 99402865 1001 86380 86390 1
403032 99403032 1001 86380 86390 1
403133 99403133 1001 86380 86390 1
403298 99403298 1001 86380 86390 1
403667 99403667 1001 86380 86390 1
403857 99403857 1001 86380 86390 1
403847 99403847 1001 86380 86390 1
403962 99403962 1001 86380 86390 1
403996 99403996 1001 86380 86390 1
404167 99404167 1001 86380 86390 1
404448 99404448 1001 86380 86390 1
404718 99404718 1001 86380 86390 1
405077 99405077 1001 86380 86390 1
405518 99405518 1001 86380 86390 1
405644 99405644 1001 86380 86390 1
407315 99407315 1001 86380 86390 1
407297 99407297 1001 86380 86390 1
407436 99407436 1001 86380 86390 1
407506 99407506 1001 86380 86390 1
407593 99407593 1001 86380 86390 1
408026 99408026 1001 86380 86390 1
408280 99408280 1001 86380 86390 1
408846 99408846 1001 86380 86390 1
409469 99409469 1001 86380 86390 1
409675 99409675 1001 86380 86390 1
410024 99410024 1001 86380 86390 1
409994 99409994 1001 86380 86390 1
410204 99410204 1001 86380 86390 1
410528 99410528 1001 86380 86390 1
411723 99411723 1001 86380 86390 1
411735 99411735 1001 86380 86390 1
412192 99412192 1001 86380 86390 1
413338 99413338 1001 86380 86390 1
414020 99414020 1001 86380 86390 1
415100 99415100 1001 86380 86390 1
415295 99415295 1001 86380 86390 1
414766 99414766 1001 86380 86390 1
414543 99414543 1001 86380 86390 1
414851 99414851 1001 86380 86390 1
414881 99414881 1001 86380 86390 1
414134 99414134 1001 86380 86390 1
415499 99415499 1001 86380 86390 1
416861 99416861 1001 86380 86390 1
416745 99416745 1001 86380 86390 1
416546 99416546 1001 86380 86390 1
415763 99415763 1001 86380 86390 1
417445 99417445 1001 86380 86390 1
417451 99417451 1001 86380 86390 1
418755 99418755 1001 86380 86390 1
418585 99418585 1001 86380 86390 1
417926 99417926 1001 86380 86390 1
417948 99417948 1001 86380 86390 1
418952 99418952 1001 86380 86390 1
419198 99419198 1001 86380 86390 1
418805 99418805 1001 86380 86390 1
420063 99420063 1001 86380 86390 1
419890 99419890 1001 86380 86390 1
419794 99419794 1001 86380 86390 1
419525 99419525 1001 86380 86390 1
420775 99420775 1001 86380 86390 1
420698 99420698 1001 86380 86390 1
420687 99420687 1001 86380 86390 1
421805 99421805 1001 86380 86390 1
421417 99421417 1001 86380 86390 1
421467 99421467 1001 86380 86390 1
420979 99420979 1001 86380 86390 1
422526 99422526 1001 86380 86390 1
422324 99422324 1001 86380 86390 1
422141 99422141 1001 86380 86390 1
423395 99423395 1001 86380 86390 1
422961 99422961 1001 86380 86390 1
423134 99423134 1001 86380 86390 1
423210 99423210 1001 86380 86390 1
422897 99422897 1001 86380 86390 1
422694 99422694 1001 86380 86390 1
423994 99423994 1001 86380 86390 1
423756 99423756 1001 86380 86390 1
424000 99424000 1001 86380 86390 1
425325 99425325 1001 86380 86390 1
425009 99425009 1001 86380 86390 1
424242 99424242 1001 86380 86390 1
424238 99424238 1001 86380 86390 1
425610 99425610 1001 86380 86390 1
425513 99425513 1001 86380 86390 1
425579 99425579 1001 86380 86390 1
426715 99426715 1001 86380 86390 1
426425 99426425 1001 86380 86390 1
426673 99426673 1001 86380 86390 1
426582 99426582 1001 86380 86390 1
427164 99427164 1001 86380 86390 1
427443 99427443 1001 86380 86390 1
427337 99427337 1001 86380 86390 1
427975 99427975 1001 86380 86390 1
428220 99428220 1001 86380 86390 1
427901 99427901 1001 86380 86390 1
427784 99427784 1001 86380 86390 1
430142 99430142 1001 86380 86390 1
430069 99430069 1001 86380 86390 1
429886 99429886 1001 86380 86390 1
429899 99429899 1001 86380 86390 1
429430 99429430 1001 86380 86390 1
430796 99430796 1001 86380 86390 1
430641 99430641 1001 86380 86390 1
430404 99430404 1001 86380 86390 1
431926 99431926 1001 86380 86390 1
431784 99431784 1001 86380 86390 1
431238 99431238 1001 86380 86390 1
432234 99432234 1001 86380 86390 1
432260 99432260 1001 86380 86390 1
433684 99433684 1001 86380 86390 1
433075 99433075 1001 86380 86390 1
432698 99432698 1001 86380 86390 1
432853 99432853 1001 86380 86390 1
433752 99433752 1001 86380 86390 1
433740 99433740 1001 86380 86390 1
435253 99435253 1001 86380 86390 1
435011 99435011 1001 86380 86390 1
434717 99434717 1001 86380 86390 1
434174 99434174 1001 86380 86390 1
435517 99435517 1001 86380 86390 1
435688 99435688 1001 86380 86390 1
435673 99435673 1001 86380 86390 1
435509 99435509 1001 86380 86390 1
437129 99437129 1001 86380 86390 1
436379 99436379 1001 86380 86390 1
435962 99435962 1001 86380 86390 1
436110 99436110 1001 86380 86390 1
300643 99300643 1001 86380 86390 1
300592 99300592 1001 86380 86390 1
300358 99300358 1001 86380 86390 1
300374 99300374 1001 86380 86390 1
300350 99300350 1001 86380 86390 1
300192 99300192 1001 86380 86390 1
300748 99300748 1001 86380 86390 1
300973 99300973 1001 86380 86390 1
301720 99301720 1001 86380 86390 1
301752 99301752 1001 86380 86390 1
301675 99301675 1001 86380 86390 1
302200 99302200 1001 86380 86390 1
302128 99302128 1001 86380 86390 1
301817 99301817 1001 86380 86390 1
303004 99303004 1001 86380 86390 1
302925 99302925 1001 86380 86390 1
302629 99302629 1001 86380 86390 1
302762 99302762 1001 86380 86390 1
303270 99303270 1001 86380 86390 1
303233 99303233 1001 86380 86390 1
303311 99303311 1001 86380 86390 1
303855 99303855 1001 86380 86390 1
303888 99303888 1001 86380 86390 1
303802 99303802 1001 86380 86390 1
303639 99303639 1001 86380 86390 1
303669 99303669 1001 86380 86390 1
303721 99303721 1001 86380 86390 1
303451 99303451 1001 86380 86390 1
303488 99303488 1001 86380 86390 1
304223 99304223 1001 86380 86390 1
304670 99304670 1001 86380 86390 1
304749 99304749 1001 86380 86390 1
304750 99304750 1001 86380 86390 1
304629 99304629 1001 86380 86390 1
304465 99304465 1001 86380 86390 1
304545 99304545 1001 86380 86390 1
304323 99304323 1001 86380 86390 1
305025 99305025 1001 86380 86390 1
305612 99305612 1001 86380 86390 1
305668 99305668 1001 86380 86390 1
305346 99305346 1001 86380 86390 1
500770 99500770 1001 86380 86390 1
500875 99500875 1001 86380 86390 1
501566 99501566 1001 86380 86390 1
501305 99501305 1001 86380 86390 1
501250 99501250 1001 86380 86390 1
501102 99501102 1001 86380 86390 1
501055 99501055 1001 86380 86390 1
501707 99501707 1001 86380 86390 1
501841 99501841 1001 86380 86390 1
502314 99502314 1001 86380 86390 1
502318 99502318 1001 86380 86390 1
502409 99502409 1001 86380 86390 1
502177 99502177 1001 86380 86390 1
502126 99502126 1001 86380 86390 1
502077 99502077 1001 86380 86390 1
501915 99501915 1001 86380 86390 1
502545 99502545 1001 86380 86390 1
502552 99502552 1001 86380 86390 1
503119 99503119 1001 86380 86390 1
503285 99503285 1001 86380 86390 1
503029 99503029 1001 86380 86390 1
502843 99502843 1001 86380 86390 1
502847 99502847 1001 86380 86390 1
503864 99503864 1001 86380 86390 1
503817 99503817 1001 86380 86390 1
503534 99503534 1001 86380 86390 1
504260 99504260 1001 86380 86390 1
504277 99504277 1001 86380 86390 1
504386 99504386 1001 86380 86390 1
505059 99505059 1001 86380 86390 1
505072 99505072 1001 86380 86390 1
505076 99505076 1001 86380 86390 1
504960 99504960 1001 86380 86390 1
505693 99505693 1001 86380 86390 1
505699 99505699 1001 86380 86390 1
505610 99505610 1001 86380 86390 1
505495 99505495 1001 86380 86390 1
505159 99505159 1001 86380 86390 1
505831 99505831 1001 86380 86390 1
505922 99505922 1001 86380 86390 1
505961 99505961 1001 86380 86390 1
505787 99505787 1001 86380 86390 1
505881 99505881 1001 86380 86390 1
506473 99506473 1001 86380 86390 1
506409 99506409 1001 86380 86390 1
506187 99506187 1001 86380 86390 1
505982 99505982 1001 86380 86390 1
506652 99506652 1001 86380 86390 1
507285 99507285 1001 86380 86390 1
507194 99507194 1001 86380 86390 1
507124 99507124 1001 86380 86390 1
506814 99506814 1001 86380 86390 1
507617 99507617 1001 86380 86390 1
507622 99507622 1001 86380 86390 1
507444 99507444 1001 86380 86390 1
508165 99508165 1001 86380 86390 1
507974 99507974 1001 86380 86390 1
507733 99507733 1001 86380 86390 1
507634 99507634 1001 86380 86390 1
508891 99508891 1001 86380 86390 1
508683 99508683 1001 86380 86390 1
508698 99508698 1001 86380 86390 1
508855 99508855 1001 86380 86390 1
508589 99508589 1001 86380 86390 1
508543 99508543 1001 86380 86390 1
509837 99509837 1001 86380 86390 1
509799 99509799 1001 86380 86390 1
509851 99509851 1001 86380 86390 1
509501 99509501 1001 86380 86390 1
509541 99509541 1001 86380 86390 1
509321 99509321 1001 86380 86390 1
509969 99509969 1001 86380 86390 1
510063 99510063 1001 86380 86390 1
510713 99510713 1001 86380 86390 1
510673 99510673 1001 86380 86390 1
510544 99510544 1001 86380 86390 1
510305 99510305 1001 86380 86390 1
510267 99510267 1001 86380 86390 1
510922 99510922 1001 86380 86390 1
510797 99510797 1001 86380 86390 1
511417 99511417 1001 86380 86390 1
511544 99511544 1001 86380 86390 1
511143 99511143 1001 86380 86390 1
511317 99511317 1001 86380 86390 1
511013 99511013 1001 86380 86390 1
511119 99511119 1001 86380 86390 1
511606 99511606 1001 86380 86390 1
511556 99511556 1001 86380 86390 1
511677 99511677 1001 86380 86390 1
512264 99512264 1001 86380 86390 1
512330 99512330 1001 86380 86390 1
512202 99512202 1001 86380 86390 1
512058 99512058 1001 86380 86390 1
511984 99511984 1001 86380 86390 1
511898 99511898 1001 86380 86390 1
512572 99512572 1001 86380 86390 1
512472 99512472 1001 86380 86390 1
513004 99513004 1001 86380 86390 1
512882 99512882 1001 86380 86390 1
512690 99512690 1001 86380 86390 1
512643 99512643 1001 86380 86390 1
513325 99513325 1001 86380 86390 1
513317 99513317 1001 86380 86390 1
513643 99513643 1001 86380 86390 1
513552 99513552 1001 86380 86390 1
513477 99513477 1001 86380 86390 1
513588 99513588 1001 86380 86390 1
514774 99514774 1001 86380 86390 1
514454 99514454 1001 86380 86390 1
514650 99514650 1001 86380 86390 1
515610 99515610 1001 86380 86390 1
515535 99515535 1001 86380 86390 1
515287 99515287 1001 86380 86390 1
515133 99515133 1001 86380 86390 1
515800 99515800 1001 86380 86390 1
515878 99515878 1001 86380 86390 1
516208 99516208 1001 86380 86390 1
516593 99516593 1001 86380 86390 1
516595 99516595 1001 86380 86390 1
517087 99517087 1001 86380 86390 1
516822 99516822 1001 86380 86390 1
516751 99516751 1001 86380 86390 1
518131 99518131 1001 86380 86390 1
518092 99518092 1001 86380 86390 1
517929 99517929 1001 86380 86390 1
517696 99517696 1001 86380 86390 1
517567 99517567 1001 86380 86390 1
517587 99517587 1001 86380 86390 1
517588 99517588 1001 86380 86390 1
518237 99518237 1001 86380 86390 1
518244 99518244 1001 86380 86390 1
518748 99518748 1001 86380 86390 1
518638 99518638 1001 86380 86390 1
518398 99518398 1001 86380 86390 1
518404 99518404 1001 86380 86390 1
518572 99518572 1001 86380 86390 1
519165 99519165 1001 86380 86390 1
519802 99519802 1001 86380 86390 1
519506 99519506 1001 86380 86390 1
519444 99519444 1001 86380 86390 1
519548 99519548 1001 86380 86390 1
519461 99519461 1001 86380 86390 1
519387 99519387 1001 86380 86390 1
519337 99519337 1001 86380 86390 1
519194 99519194 1001 86380 86390 1
519904 99519904 1001 86380 86390 1
519972 99519972 1001 86380 86390 1
519844 99519844 1001 86380 86390 1
520592 99520592 1001 86380 86390 1
520570 99520570 1001 86380 86390 1
520634 99520634 1001 86380 86390 1
520255 99520255 1001 86380 86390 1
520033 99520033 1001 86380 86390 1
520739 99520739 1001 86380 86390 1
521439 99521439 1001 86380 86390 1
521255 99521255 1001 86380 86390 1
521179 99521179 1001 86380 86390 1
522102 99522102 1001 86380 86390 1
521919 99521919 1001 86380 86390 1
521881 99521881 1001 86380 86390 1
521972 99521972 1001 86380 86390 1
522038 99522038 1001 86380 86390 1
521739 99521739 1001 86380 86390 1
521808 99521808 1001 86380 86390 1
522426 99522426 1001 86380 86390 1
522429 99522429 1001 86380 86390 1
523108 99523108 1001 86380 86390 1
522718 99522718 1001 86380 86390 1
522732 99522732 1001 86380 86390 1
522903 99522903 1001 86380 86390 1
522792 99522792 1001 86380 86390 1
522885 99522885 1001 86380 86390 1
522834 99522834 1001 86380 86390 1
522899 99522899 1001 86380 86390 1
522538 99522538 1001 86380 86390 1
522579 99522579 1001 86380 86390 1
523758 99523758 1001 86380 86390 1
523717 99523717 1001 86380 86390 1
523712 99523712 1001 86380 86390 1
523395 99523395 1001 86380 86390 1
523959 99523959 1001 86380 86390 1
524119 99524119 1001 86380 86390 1
524285 99524285 1001 86380 86390 1
524789 99524789 1001 86380 86390 1
525546 99525546 1001 86380 86390 1
525558 99525558 1001 86380 86390 1
525347 99525347 1001 86380 86390 1
525080 99525080 1001 86380 86390 1
525056 99525056 1001 86380 86390 1
525753 99525753 1001 86380 86390 1
525653 99525653 1001 86380 86390 1
525682 99525682 1001 86380 86390 1
526338 99526338 1001 86380 86390 1
526183 99526183 1001 86380 86390 1
525855 99525855 1001 86380 86390 1
525873 99525873 1001 86380 86390 1
526517 99526517 1001 86380 86390 1
527190 99527190 1001 86380 86390 1
527225 99527225 1001 86380 86390 1
526837 99526837 1001 86380 86390 1
527376 99527376 1001 86380 86390 1
527403 99527403 1001 86380 86390 1
528003 99528003 1001 86380 86390 1
527782 99527782 1001 86380 86390 1
528121 99528121 1001 86380 86390 1
528898 99528898 1001 86380 86390 1
528546 99528546 1001 86380 86390 1
528397 99528397 1001 86380 86390 1
528432 99528432 1001 86380 86390 1
529645 99529645 1001 86380 86390 1
529316 99529316 1001 86380 86390 1
529320 99529320 1001 86380 86390 1
529466 99529466 1001 86380 86390 1
529197 99529197 1001 86380 86390 1
529161 99529161 1001 86380 86390 1
530518 99530518 1001 86380 86390 1
530471 99530471 1001 86380 86390 1
530420 99530420 1001 86380 86390 1
530437 99530437 1001 86380 86390 1
530259 99530259 1001 86380 86390 1
530201 99530201 1001 86380 86390 1
530266 99530266 1001 86380 86390 1
530215 99530215 1001 86380 86390 1
529986 99529986 1001 86380 86390 1
530051 99530051 1001 86380 86390 1
530066 99530066 1001 86380 86390 1
530008 99530008 1001 86380 86390 1
530605 99530605 1001 86380 86390 1
530349 99530349 1001 86380 86390 1
530725 99530725 1001 86380 86390 1
531228 99531228 1001 86380 86390 1
531246 99531246 1001 86380 86390 1
531119 99531119 1001 86380 86390 1
531478 99531478 1001 86380 86390 1
531491 99531491 1001 86380 86390 1
532147 99532147 1001 86380 86390 1
532045 99532045 1001 86380 86390 1
532111 99532111 1001 86380 86390 1
532201 99532201 1001 86380 86390 1
531818 99531818 1001 86380 86390 1
531898 99531898 1001 86380 86390 1
531992 99531992 1001 86380 86390 1
531599 99531599 1001 86380 86390 1
532336 99532336 1001 86380 86390 1
532350 99532350 1001 86380 86390 1
532918 99532918 1001 86380 86390 1
533003 99533003 1001 86380 86390 1
532934 99532934 1001 86380 86390 1
532516 99532516 1001 86380 86390 1
532604 99532604 1001 86380 86390 1
533772 99533772 1001 86380 86390 1
533848 99533848 1001 86380 86390 1
533545 99533545 1001 86380 86390 1
533560 99533560 1001 86380 86390 1
533302 99533302 1001 86380 86390 1
533397 99533397 1001 86380 86390 1
533919 99533919 1001 86380 86390 1
533988 99533988 1001 86380 86390 1
533991 99533991 1001 86380 86390 1
534490 99534490 1001 86380 86390 1
534852 99534852 1001 86380 86390 1
535408 99535408 1001 86380 86390 1
535322 99535322 1001 86380 86390 1
535281 99535281 1001 86380 86390 1
535626 99535626 1001 86380 86390 1
536207 99536207 1001 86380 86390 1
536054 99536054 1001 86380 86390 1
535952 99535952 1001 86380 86390 1
535850 99535850 1001 86380 86390 1
535856 99535856 1001 86380 86390 1
536514 99536514 1001 86380 86390 1
536414 99536414 1001 86380 86390 1
537144 99537144 1001 86380 86390 1
537094 99537094 1001 86380 86390 1
537155 99537155 1001 86380 86390 1
536798 99536798 1001 86380 86390 1
536660 99536660 1001 86380 86390 1
537347 99537347 1001 86380 86390 1
537365 99537365 1001 86380 86390 1
537868 99537868 1001 86380 86390 1
537637 99537637 1001 86380 86390 1
537989 99537989 1001 86380 86390 1
538016 99538016 1001 86380 86390 1
538753 99538753 1001 86380 86390 1
538612 99538612 1001 86380 86390 1
538521 99538521 1001 86380 86390 1
538329 99538329 1001 86380 86390 1
539614 99539614 1001 86380 86390 1
539638 99539638 1001 86380 86390 1
539279 99539279 1001 86380 86390 1
539399 99539399 1001 86380 86390 1
539259 99539259 1001 86380 86390 1
539248 99539248 1001 86380 86390 1
539130 99539130 1001 86380 86390 1
539802 99539802 1001 86380 86390 1
540430 99540430 1001 86380 86390 1
540106 99540106 1001 86380 86390 1
540185 99540185 1001 86380 86390 1
539925 99539925 1001 86380 86390 1
539849 99539849 1001 86380 86390 1
540480 99540480 1001 86380 86390 1
541272 99541272 1001 86380 86390 1
541051 99541051 1001 86380 86390 1
540900 99540900 1001 86380 86390 1
540927 99540927 1001 86380 86390 1
541300 99541300 1001 86380 86390 1
541948 99541948 1001 86380 86390 1
541913 99541913 1001 86380 86390 1
541710 99541710 1001 86380 86390 1
541794 99541794 1001 86380 86390 1
541589 99541589 1001 86380 86390 1
541619 99541619 1001 86380 86390 1
542234 99542234 1001 86380 86390 1
542362 99542362 1001 86380 86390 1
542946 99542946 1001 86380 86390 1
542967 99542967 1001 86380 86390 1
543466 99543466 1001 86380 86390 1
543421 99543421 1001 86380 86390 1
543307 99543307 1001 86380 86390 1
544187 99544187 1001 86380 86390 1
544068 99544068 1001 86380 86390 1
544151 99544151 1001 86380 86390 1
544039 99544039 1001 86380 86390 1
544656 99544656 1001 86380 86390 1
415335 995 1001 53520 54837 1
500028 959 1002 34839 40637 1
502874 667 1002 38864 51469 1
400193 99400193 1001 86380 86390 1
400864 99400864 1001 86380 86390 1
401084 99401084 1001 86380 86390 1
401437 99401437 1001 86380 86390 1
401662 99401662 1001 86380 86390 1
401629 99401629 1001 86380 86390 1
402082 99402082 1001 86380 86390 1
402509 99402509 1001 86380 86390 1
402587 99402587 1001 86380 86390 1
402683 99402683 1001 86380 86390 1
402583 99402583 1001 86380 86390 1
403023 99403023 1001 86380 86390 1
403195 99403195 1001 86380 86390 1
403907 99403907 1001 86380 86390 1
404186 99404186 1001 86380 86390 1
404565 99404565 1001 86380 86390 1
404645 99404645 1001 86380 86390 1
404798 99404798 1001 86380 86390 1
404919 99404919 1001 86380 86390 1
404954 99404954 1001 86380 86390 1
405049 99405049 1001 86380 86390 1
405599 99405599 1001 86380 86390 1
405612 99405612 1001 86380 86390 1
405706 99405706 1001 86380 86390 1
406012 99406012 1001 86380 86390 1
406145 99406145 1001 86380 86390 1
406447 99406447 1001 86380 86390 1
406613 99406613 1001 86380 86390 1
406816 99406816 1001 86380 86390 1
407323 99407323 1001 86380 86390 1
407845 99407845 1001 86380 86390 1
408029 99408029 1001 86380 86390 1
408295 99408295 1001 86380 86390 1
408604 99408604 1001 86380 86390 1
408828 99408828 1001 86380 86390 1
409095 99409095 1001 86380 86390 1
409237 99409237 1001 86380 86390 1
409218 99409218 1001 86380 86390 1
409563 99409563 1001 86380 86390 1
410150 99410150 1001 86380 86390 1
410244 99410244 1001 86380 86390 1
410455 99410455 1001 86380 86390 1
411230 99411230 1001 86380 86390 1
411320 99411320 1001 86380 86390 1
411816 99411816 1001 86380 86390 1
411797 99411797 1001 86380 86390 1
411782 99411782 1001 86380 86390 1
413424 99413424 1001 86380 86390 1
413671 99413671 1001 86380 86390 1
413538 99413538 1001 86380 86390 1
413151 99413151 1001 86380 86390 1
413175 99413175 1001 86380 86390 1
412528 99412528 1001 86380 86390 1
412723 99412723 1001 86380 86390 1
414098 99414098 1001 86380 86390 1
413959 99413959 1001 86380 86390 1
414976 99414976 1001 86380 86390 1
415185 99415185 1001 86380 86390 1
414864 99414864 1001 86380 86390 1
414714 99414714 1001 86380 86390 1
414519 99414519 1001 86380 86390 1
414889 99414889 1001 86380 86390 1
414633 99414633 1001 86380 86390 1
414434 99414434 1001 86380 86390 1
414486 99414486 1001 86380 86390 1
414368 99414368 1001 86380 86390 1
415603 99415603 1001 86380 86390 1
415632 99415632 1001 86380 86390 1
416882 99416882 1001 86380 86390 1
416166 99416166 1001 86380 86390 1
416483 99416483 1001 86380 86390 1
416507 99416507 1001 86380 86390 1
417496 99417496 1001 86380 86390 1
417491 99417491 1001 86380 86390 1
417419 99417419 1001 86380 86390 1
418486 99418486 1001 86380 86390 1
418512 99418512 1001 86380 86390 1
418760 99418760 1001 86380 86390 1
418392 99418392 1001 86380 86390 1
418064 99418064 1001 86380 86390 1
418263 99418263 1001 86380 86390 1
418000 99418000 1001 86380 86390 1
417942 99417942 1001 86380 86390 1
417861 99417861 1001 86380 86390 1
419070 99419070 1001 86380 86390 1
420167 99420167 1001 86380 86390 1
420048 99420048 1001 86380 86390 1
419265 99419265 1001 86380 86390 1
419591 99419591 1001 86380 86390 1
419513 99419513 1001 86380 86390 1
419470 99419470 1001 86380 86390 1
419274 99419274 1001 86380 86390 1
421803 99421803 1001 86380 86390 1
421937 99421937 1001 86380 86390 1
421506 99421506 1001 86380 86390 1
420905 99420905 1001 86380 86390 1
422208 99422208 1001 86380 86390 1
423387 99423387 1001 86380 86390 1
423261 99423261 1001 86380 86390 1
422903 99422903 1001 86380 86390 1
422579 99422579 1001 86380 86390 1
422872 99422872 1001 86380 86390 1
424116 99424116 1001 86380 86390 1
423924 99423924 1001 86380 86390 1
425100 99425100 1001 86380 86390 1
424902 99424902 1001 86380 86390 1
424317 99424317 1001 86380 86390 1
424486 99424486 1001 86380 86390 1
425446 99425446 1001 86380 86390 1
425782 99425782 1001 86380 86390 1
425396 99425396 1001 86380 86390 1
426956 99426956 1001 86380 86390 1
426890 99426890 1001 86380 86390 1
426999 99426999 1001 86380 86390 1
426740 99426740 1001 86380 86390 1
426650 99426650 1001 86380 86390 1
426388 99426388 1001 86380 86390 1
425960 99425960 1001 86380 86390 1
426237 99426237 1001 86380 86390 1
427418 99427418 1001 86380 86390 1
427500 99427500 1001 86380 86390 1
427932 99427932 1001 86380 86390 1
427601 99427601 1001 86380 86390 1
428906 99428906 1001 86380 86390 1
429104 99429104 1001 86380 86390 1
429779 99429779 1001 86380 86390 1
429869 99429869 1001 86380 86390 1
429946 99429946 1001 86380 86390 1
429455 99429455 1001 86380 86390 1
430783 99430783 1001 86380 86390 1
431674 99431674 1001 86380 86390 1
431298 99431298 1001 86380 86390 1
430827 99430827 1001 86380 86390 1
431249 99431249 1001 86380 86390 1
431191 99431191 1001 86380 86390 1
430907 99430907 1001 86380 86390 1
432452 99432452 1001 86380 86390 1
432444 99432444 1001 86380 86390 1
433726 99433726 1001 86380 86390 1
433589 99433589 1001 86380 86390 1
433686 99433686 1001 86380 86390 1
433643 99433643 1001 86380 86390 1
433500 99433500 1001 86380 86390 1
433537 99433537 1001 86380 86390 1
433017 99433017 1001 86380 86390 1
433147 99433147 1001 86380 86390 1
433158 99433158 1001 86380 86390 1
434097 99434097 1001 86380 86390 1
433823 99433823 1001 86380 86390 1
434131 99434131 1001 86380 86390 1
435172 99435172 1001 86380 86390 1
434951 99434951 1001 86380 86390 1
434631 99434631 1001 86380 86390 1
434861 99434861 1001 86380 86390 1
434241 99434241 1001 86380 86390 1
435510 99435510 1001 86380 86390 1
436812 99436812 1001 86380 86390 1
436532 99436532 1001 86380 86390 1
436721 99436721 1001 86380 86390 1
436276 99436276 1001 86380 86390 1
300069 99300069 1001 86380 86390 1
436757 99436757 1001 86380 86390 1
437350 99437350 1001 86380 86390 1
300680 99300680 1001 86380 86390 1
300708 99300708 1001 86380 86390 1
300710 99300710 1001 86380 86390 1
300436 99300436 1001 86380 86390 1
300482 99300482 1001 86380 86390 1
300280 99300280 1001 86380 86390 1
300193 99300193 1001 86380 86390 1
300873 99300873 1001 86380 86390 1
300772 99300772 1001 86380 86390 1
301366 99301366 1001 86380 86390 1
301399 99301399 1001 86380 86390 1
301298 99301298 1001 86380 86390 1
301321 99301321 1001 86380 86390 1
300980 99300980 1001 86380 86390 1
301727 99301727 1001 86380 86390 1
302226 99302226 1001 86380 86390 1
301995 99301995 1001 86380 86390 1
302038 99302038 1001 86380 86390 1
301780 99301780 1001 86380 86390 1
302483 99302483 1001 86380 86390 1
302491 99302491 1001 86380 86390 1
302571 99302571 1001 86380 86390 1
303048 99303048 1001 86380 86390 1
302898 99302898 1001 86380 86390 1
302979 99302979 1001 86380 86390 1
302865 99302865 1001 86380 86390 1
302657 99302657 1001 86380 86390 1
302723 99302723 1001 86380 86390 1
302776 99302776 1001 86380 86390 1
303958 99303958 1001 86380 86390 1
303900 99303900 1001 86380 86390 1
303423 99303423 1001 86380 86390 1
304824 99304824 1001 86380 86390 1
304740 99304740 1001 86380 86390 1
304548 99304548 1001 86380 86390 1
304587 99304587 1001 86380 86390 1
304909 99304909 1001 86380 86390 1
305041 99305041 1001 86380 86390 1
305492 99305492 1001 86380 86390 1
305533 99305533 1001 86380 86390 1
305600 99305600 1001 86380 86390 1
305342 99305342 1001 86380 86390 1
305130 99305130 1001 86380 86390 1
305257 99305257 1001 86380 86390 1
500154 99500154 1001 86380 86390 1
500799 99500799 1001 86380 86390 1
500533 99500533 1001 86380 86390 1
500546 99500546 1001 86380 86390 1
501333 99501333 1001 86380 86390 1
501660 99501660 1001 86380 86390 1
502379 99502379 1001 86380 86390 1
502210 99502210 1001 86380 86390 1
502214 99502214 1001 86380 86390 1
502255 99502255 1001 86380 86390 1
502140 99502140 1001 86380 86390 1
502541 99502541 1001 86380 86390 1
502478 99502478 1001 86380 86390 1
503244 99503244 1001 86380 86390 1
503246 99503246 1001 86380 86390 1
503023 99503023 1001 86380 86390 1
503049 99503049 1001 86380 86390 1
503050 99503050 1001 86380 86390 1
502981 99502981 1001 86380 86390 1
502831 99502831 1001 86380 86390 1
502810 99502810 1001 86380 86390 1
503465 99503465 1001 86380 86390 1
503442 99503442 1001 86380 86390 1
503313 99503313 1001 86380 86390 1
504023 99504023 1001 86380 86390 1
504105 99504105 1001 86380 86390 1
503808 99503808 1001 86380 86390 1
503875 99503875 1001 86380 86390 1
503888 99503888 1001 86380 86390 1
503773 99503773 1001 86380 86390 1
503661 99503661 1001 86380 86390 1
503611 99503611 1001 86380 86390 1
504250 99504250 1001 86380 86390 1
504281 99504281 1001 86380 86390 1
504893 99504893 1001 86380 86390 1
504868 99504868 1001 86380 86390 1
504769 99504769 1001 86380 86390 1
504710 99504710 1001 86380 86390 1
504582 99504582 1001 86380 86390 1
504452 99504452 1001 86380 86390 1
504502 99504502 1001 86380 86390 1
505123 99505123 1001 86380 86390 1
505085 99505085 1001 86380 86390 1
505569 99505569 1001 86380 86390 1
505673 99505673 1001 86380 86390 1
505635 99505635 1001 86380 86390 1
505404 99505404 1001 86380 86390 1
505357 99505357 1001 86380 86390 1
505177 99505177 1001 86380 86390 1
505898 99505898 1001 86380 86390 1
505823 99505823 1001 86380 86390 1
505836 99505836 1001 86380 86390 1
505973 99505973 1001 86380 86390 1
506454 99506454 1001 86380 86390 1
506442 99506442 1001 86380 86390 1
506523 99506523 1001 86380 86390 1
506554 99506554 1001 86380 86390 1
506146 99506146 1001 86380 86390 1
507385 99507385 1001 86380 86390 1
507053 99507053 1001 86380 86390 1
507122 99507122 1001 86380 86390 1
507097 99507097 1001 86380 86390 1
506833 99506833 1001 86380 86390 1
507557 99507557 1001 86380 86390 1
507571 99507571 1001 86380 86390 1
507585 99507585 1001 86380 86390 1
507456 99507456 1001 86380 86390 1
507926 99507926 1001 86380 86390 1
508017 99508017 1001 86380 86390 1
507953 99507953 1001 86380 86390 1
507890 99507890 1001 86380 86390 1
507985 99507985 1001 86380 86390 1
507668 99507668 1001 86380 86390 1
507794 99507794 1001 86380 86390 1
508415 99508415 1001 86380 86390 1
508312 99508312 1001 86380 86390 1
508933 99508933 1001 86380 86390 1
508836 99508836 1001 86380 86390 1
508773 99508773 1001 86380 86390 1
508628 99508628 1001 86380 86390 1
508654 99508654 1001 86380 86390 1
509224 99509224 1001 86380 86390 1
509187 99509187 1001 86380 86390 1
509795 99509795 1001 86380 86390 1
509516 99509516 1001 86380 86390 1
509462 99509462 1001 86380 86390 1
509936 99509936 1001 86380 86390 1
510699 99510699 1001 86380 86390 1
510421 99510421 1001 86380 86390 1
510357 99510357 1001 86380 86390 1
510742 99510742 1001 86380 86390 1
510730 99510730 1001 86380 86390 1
511504 99511504 1001 86380 86390 1
511479 99511479 1001 86380 86390 1
511358 99511358 1001 86380 86390 1
511278 99511278 1001 86380 86390 1
511078 99511078 1001 86380 86390 1
511111 99511111 1001 86380 86390 1
511655 99511655 1001 86380 86390 1
512225 99512225 1001 86380 86390 1
512332 99512332 1001 86380 86390 1
512325 99512325 1001 86380 86390 1
512118 99512118 1001 86380 86390 1
511866 99511866 1001 86380 86390 1
512469 99512469 1001 86380 86390 1
512410 99512410 1001 86380 86390 1
512938 99512938 1001 86380 86390 1
512648 99512648 1001 86380 86390 1
512674 99512674 1001 86380 86390 1
512654 99512654 1001 86380 86390 1
513350 99513350 1001 86380 86390 1
513838 99513838 1001 86380 86390 1
513702 99513702 1001 86380 86390 1
513653 99513653 1001 86380 86390 1
513692 99513692 1001 86380 86390 1
513568 99513568 1001 86380 86390 1
513582 99513582 1001 86380 86390 1
513533 99513533 1001 86380 86390 1
514113 99514113 1001 86380 86390 1
514062 99514062 1001 86380 86390 1
514221 99514221 1001 86380 86390 1
514757 99514757 1001 86380 86390 1
514786 99514786 1001 86380 86390 1
514683 99514683 1001 86380 86390 1
514541 99514541 1001 86380 86390 1
514505 99514505 1001 86380 86390 1
514610 99514610 1001 86380 86390 1
514353 99514353 1001 86380 86390 1
514412 99514412 1001 86380 86390 1
514245 99514245 1001 86380 86390 1
514943 99514943 1001 86380 86390 1
515683 99515683 1001 86380 86390 1
515649 99515649 1001 86380 86390 1
515336 99515336 1001 86380 86390 1
515274 99515274 1001 86380 86390 1
515201 99515201 1001 86380 86390 1
515848 99515848 1001 86380 86390 1
516347 99516347 1001 86380 86390 1
516301 99516301 1001 86380 86390 1
516061 99516061 1001 86380 86390 1
516043 99516043 1001 86380 86390 1
516556 99516556 1001 86380 86390 1
517177 99517177 1001 86380 86390 1
517154 99517154 1001 86380 86390 1
517078 99517078 1001 86380 86390 1
517018 99517018 1001 86380 86390 1
517058 99517058 1001 86380 86390 1
517089 99517089 1001 86380 86390 1
517373 99517373 1001 86380 86390 1
517450 99517450 1001 86380 86390 1
517404 99517404 1001 86380 86390 1
518058 99518058 1001 86380 86390 1
517751 99517751 1001 86380 86390 1
517907 99517907 1001 86380 86390 1
517559 99517559 1001 86380 86390 1
517638 99517638 1001 86380 86390 1
518231 99518231 1001 86380 86390 1
518850 99518850 1001 86380 86390 1
518588 99518588 1001 86380 86390 1
518502 99518502 1001 86380 86390 1
519686 99519686 1001 86380 86390 1
519727 99519727 1001 86380 86390 1
519789 99519789 1001 86380 86390 1
519642 99519642 1001 86380 86390 1
519531 99519531 1001 86380 86390 1
519592 99519592 1001 86380 86390 1
519607 99519607 1001 86380 86390 1
519314 99519314 1001 86380 86390 1
519305 99519305 1001 86380 86390 1
519358 99519358 1001 86380 86390 1
519202 99519202 1001 86380 86390 1
519967 99519967 1001 86380 86390 1
520619 99520619 1001 86380 86390 1
520141 99520141 1001 86380 86390 1
520690 99520690 1001 86380 86390 1
520777 99520777 1001 86380 86390 1
521428 99521428 1001 86380 86390 1
521449 99521449 1001 86380 86390 1
521426 99521426 1001 86380 86390 1
520888 99520888 1001 86380 86390 1
521629 99521629 1001 86380 86390 1
521960 99521960 1001 86380 86390 1
522039 99522039 1001 86380 86390 1
521743 99521743 1001 86380 86390 1
522354 99522354 1001 86380 86390 1
522433 99522433 1001 86380 86390 1
522414 99522414 1001 86380 86390 1
522392 99522392 1001 86380 86390 1
522964 99522964 1001 86380 86390 1
522916 99522916 1001 86380 86390 1
522982 99522982 1001 86380 86390 1
522757 99522757 1001 86380 86390 1
522764 99522764 1001 86380 86390 1
522647 99522647 1001 86380 86390 1
522597 99522597 1001 86380 86390 1
523264 99523264 1001 86380 86390 1
523719 99523719 1001 86380 86390 1
523461 99523461 1001 86380 86390 1
523358 99523358 1001 86380 86390 1
524116 99524116 1001 86380 86390 1
524002 99524002 1001 86380 86390 1
524689 99524689 1001 86380 86390 1
524442 99524442 1001 86380 86390 1
524365 99524365 1001 86380 86390 1
524162 99524162 1001 86380 86390 1
524314 99524314 1001 86380 86390 1
524950 99524950 1001 86380 86390 1
524889 99524889 1001 86380 86390 1
525508 99525508 1001 86380 86390 1
525281 99525281 1001 86380 86390 1
525233 99525233 1001 86380 86390 1
526220 99526220 1001 86380 86390 1
526343 99526343 1001 86380 86390 1
526056 99526056 1001 86380 86390 1
526108 99526108 1001 86380 86390 1
525809 99525809 1001 86380 86390 1
526552 99526552 1001 86380 86390 1
526621 99526621 1001 86380 86390 1
526468 99526468 1001 86380 86390 1
527076 99527076 1001 86380 86390 1
526915 99526915 1001 86380 86390 1
526945 99526945 1001 86380 86390 1
526692 99526692 1001 86380 86390 1
526786 99526786 1001 86380 86390 1
526674 99526674 1001 86380 86390 1
527387 99527387 1001 86380 86390 1
527869 99527869 1001 86380 86390 1
527691 99527691 1001 86380 86390 1
527666 99527666 1001 86380 86390 1
527861 99527861 1001 86380 86390 1
527864 99527864 1001 86380 86390 1
527752 99527752 1001 86380 86390 1
528268 99528268 1001 86380 86390 1
528269 99528269 1001 86380 86390 1
528083 99528083 1001 86380 86390 1
528411 99528411 1001 86380 86390 1
528382 99528382 1001 86380 86390 1
529105 99529105 1001 86380 86390 1
529715 99529715 1001 86380 86390 1
529480 99529480 1001 86380 86390 1
529203 99529203 1001 86380 86390 1
530390 99530390 1001 86380 86390 1
530423 99530423 1001 86380 86390 1
530311 99530311 1001 86380 86390 1
530301 99530301 1001 86380 86390 1
530654 99530654 1001 86380 86390 1
530695 99530695 1001 86380 86390 1
530633 99530633 1001 86380 86390 1
530636 99530636 1001 86380 86390 1
531109 99531109 1001 86380 86390 1
530837 99530837 1001 86380 86390 1
530773 99530773 1001 86380 86390 1
530952 99530952 1001 86380 86390 1
532069 99532069 1001 86380 86390 1
532113 99532113 1001 86380 86390 1
531819 99531819 1001 86380 86390 1
531773 99531773 1001 86380 86390 1
532397 99532397 1001 86380 86390 1
532282 99532282 1001 86380 86390 1
532949 99532949 1001 86380 86390 1
532581 99532581 1001 86380 86390 1
532545 99532545 1001 86380 86390 1
533110 99533110 1001 86380 86390 1
533188 99533188 1001 86380 86390 1
533190 99533190 1001 86380 86390 1
533052 99533052 1001 86380 86390 1
533827 99533827 1001 86380 86390 1
533694 99533694 1001 86380 86390 1
533834 99533834 1001 86380 86390 1
533841 99533841 1001 86380 86390 1
533379 99533379 1001 86380 86390 1
533883 99533883 1001 86380 86390 1
533967 99533967 1001 86380 86390 1
534655 99534655 1001 86380 86390 1
534536 99534536 1001 86380 86390 1
534338 99534338 1001 86380 86390 1
534304 99534304 1001 86380 86390 1
534222 99534222 1001 86380 86390 1
534108 99534108 1001 86380 86390 1
534070 99534070 1001 86380 86390 1
534150 99534150 1001 86380 86390 1
534844 99534844 1001 86380 86390 1
535351 99535351 1001 86380 86390 1
535183 99535183 1001 86380 86390 1
535106 99535106 1001 86380 86390 1
535645 99535645 1001 86380 86390 1
536211 99536211 1001 86380 86390 1
536193 99536193 1001 86380 86390 1
535964 99535964 1001 86380 86390 1
535819 99535819 1001 86380 86390 1
535868 99535868 1001 86380 86390 1
536463 99536463 1001 86380 86390 1
536459 99536459 1001 86380 86390 1
537021 99537021 1001 86380 86390 1
536947 99536947 1001 86380 86390 1
536847 99536847 1001 86380 86390 1
537953 99537953 1001 86380 86390 1
537890 99537890 1001 86380 86390 1
537695 99537695 1001 86380 86390 1
537646 99537646 1001 86380 86390 1
537561 99537561 1001 86380 86390 1
538146 99538146 1001 86380 86390 1
538806 99538806 1001 86380 86390 1
538427 99538427 1001 86380 86390 1
538453 99538453 1001 86380 86390 1
538236 99538236 1001 86380 86390 1
538380 99538380 1001 86380 86390 1
538402 99538402 1001 86380 86390 1
539473 99539473 1001 86380 86390 1
539490 99539490 1001 86380 86390 1
539620 99539620 1001 86380 86390 1
539231 99539231 1001 86380 86390 1
539415 99539415 1001 86380 86390 1
539317 99539317 1001 86380 86390 1
539164 99539164 1001 86380 86390 1
539025 99539025 1001 86380 86390 1
539095 99539095 1001 86380 86390 1
539174 99539174 1001 86380 86390 1
539187 99539187 1001 86380 86390 1
539731 99539731 1001 86380 86390 1
540266 99540266 1001 86380 86390 1
540269 99540269 1001 86380 86390 1
540229 99540229 1001 86380 86390 1
540243 99540243 1001 86380 86390 1
540195 99540195 1001 86380 86390 1
540079 99540079 1001 86380 86390 1
539853 99539853 1001 86380 86390 1
540502 99540502 1001 86380 86390 1
540654 99540654 1001 86380 86390 1
540526 99540526 1001 86380 86390 1
541204 99541204 1001 86380 86390 1
541110 99541110 1001 86380 86390 1
541123 99541123 1001 86380 86390 1
540778 99540778 1001 86380 86390 1
541405 99541405 1001 86380 86390 1
542068 99542068 1001 86380 86390 1
542085 99542085 1001 86380 86390 1
542111 99542111 1001 86380 86390 1
541508 99541508 1001 86380 86390 1
542250 99542250 1001 86380 86390 1
542844 99542844 1001 86380 86390 1
542678 99542678 1001 86380 86390 1
542972 99542972 1001 86380 86390 1
543145 99543145 1001 86380 86390 1
543432 99543432 1001 86380 86390 1
543394 99543394 1001 86380 86390 1
543183 99543183 1001 86380 86390 1
543188 99543188 1001 86380 86390 1
543830 99543830 1001 86380 86390 1
543869 99543869 1001 86380 86390 1
544302 99544302 1001 86380 86390 1
544339 99544339 1001 86380 86390 1
544050 99544050 1001 86380 86390 1
544685 99544685 1001 86380 86390 1
544664 99544664 1001 86380 86390 1
544720 99544720 1001 86380 86390 1
406775 213 1001 73560 74997 1
400029 99400029 1001 86380 86390 1
400107 99400107 1001 86380 86390 1
400208 99400208 1001 86380 86390 1
400210 99400210 1001 86380 86390 1
400239 99400239 1001 86380 86390 1
401286 99401286 1001 86380 86390 1
401339 99401339 1001 86380 86390 1
401697 99401697 1001 86380 86390 1
402220 99402220 1001 86380 86390 1
402574 99402574 1001 86380 86390 1
402740 99402740 1001 86380 86390 1
403037 99403037 1001 86380 86390 1
404363 99404363 1001 86380 86390 1
405513 99405513 1001 86380 86390 1
405659 99405659 1001 86380 86390 1
405688 99405688 1001 86380 86390 1
406032 99406032 1001 86380 86390 1
406226 99406226 1001 86380 86390 1
406423 99406423 1001 86380 86390 1
406424 99406424 1001 86380 86390 1
406439 99406439 1001 86380 86390 1
406676 99406676 1001 86380 86390 1
407046 99407046 1001 86380 86390 1
407268 99407268 1001 86380 86390 1
407419 99407419 1001 86380 86390 1
407806 99407806 1001 86380 86390 1
407937 99407937 1001 86380 86390 1
408602 99408602 1001 86380 86390 1
408711 99408711 1001 86380 86390 1
408915 99408915 1001 86380 86390 1
408871 99408871 1001 86380 86390 1
409151 99409151 1001 86380 86390 1
409598 99409598 1001 86380 86390 1
409713 99409713 1001 86380 86390 1
409828 99409828 1001 86380 86390 1
409949 99409949 1001 86380 86390 1
410155 99410155 1001 86380 86390 1
410608 99410608 1001 86380 86390 1
410687 99410687 1001 86380 86390 1
410644 99410644 1001 86380 86390 1
410754 99410754 1001 86380 86390 1
411085 99411085 1001 86380 86390 1
411173 99411173 1001 86380 86390 1
411125 99411125 1001 86380 86390 1
411329 99411329 1001 86380 86390 1
411622 99411622 1001 86380 86390 1
411704 99411704 1001 86380 86390 1
411708 99411708 1001 86380 86390 1
411692 99411692 1001 86380 86390 1
411865 99411865 1001 86380 86390 1
412165 99412165 1001 86380 86390 1
413641 99413641 1001 86380 86390 1
413525 99413525 1001 86380 86390 1
412848 99412848 1001 86380 86390 1
412529 99412529 1001 86380 86390 1
412485 99412485 1001 86380 86390 1
414041 99414041 1001 86380 86390 1
414986 99414986 1001 86380 86390 1
414761 99414761 1001 86380 86390 1
414621 99414621 1001 86380 86390 1
415425 99415425 1001 86380 86390 1
416852 99416852 1001 86380 86390 1
416624 99416624 1001 86380 86390 1
416381 99416381 1001 86380 86390 1
416310 99416310 1001 86380 86390 1
416065 99416065 1001 86380 86390 1
415822 99415822 1001 86380 86390 1
417352 99417352 1001 86380 86390 1
417121 99417121 1001 86380 86390 1
417057 99417057 1001 86380 86390 1
417090 99417090 1001 86380 86390 1
417465 99417465 1001 86380 86390 1
417571 99417571 1001 86380 86390 1
418487 99418487 1001 86380 86390 1
418447 99418447 1001 86380 86390 1
418307 99418307 1001 86380 86390 1
418109 99418109 1001 86380 86390 1
418404 99418404 1001 86380 86390 1
418071 99418071 1001 86380 86390 1
417651 99417651 1001 86380 86390 1
420226 99420226 1001 86380 86390 1
420116 99420116 1001 86380 86390 1
419981 99419981 1001 86380 86390 1
420798 99420798 1001 86380 86390 1
422115 99422115 1001 86380 86390 1
421202 99421202 1001 86380 86390 1
422247 99422247 1001 86380 86390 1
423693 99423693 1001 86380 86390 1
423724 99423724 1001 86380 86390 1
422964 99422964 1001 86380 86390 1
422954 99422954 1001 86380 86390 1
422534 99422534 1001 86380 86390 1
422761 99422761 1001 86380 86390 1
424025 99424025 1001 86380 86390 1
425331 99425331 1001 86380 86390 1
425360 99425360 1001 86380 86390 1
424818 99424818 1001 86380 86390 1
424261 99424261 1001 86380 86390 1
425498 99425498 1001 86380 86390 1
425599 99425599 1001 86380 86390 1
426332 99426332 1001 86380 86390 1
426491 99426491 1001 86380 86390 1
427391 99427391 1001 86380 86390 1
427341 99427341 1001 86380 86390 1
428519 99428519 1001 86380 86390 1
427752 99427752 1001 86380 86390 1
428981 99428981 1001 86380 86390 1
430245 99430245 1001 86380 86390 1
430204 99430204 1001 86380 86390 1
429593 99429593 1001 86380 86390 1
429781 99429781 1001 86380 86390 1
429603 99429603 1001 86380 86390 1
429520 99429520 1001 86380 86390 1
430515 99430515 1001 86380 86390 1
431818 99431818 1001 86380 86390 1
431536 99431536 1001 86380 86390 1
431448 99431448 1001 86380 86390 1
431451 99431451 1001 86380 86390 1
431016 99431016 1001 86380 86390 1
432254 99432254 1001 86380 86390 1
432073 99432073 1001 86380 86390 1
433689 99433689 1001 86380 86390 1
433474 99433474 1001 86380 86390 1
433457 99433457 1001 86380 86390 1
433056 99433056 1001 86380 86390 1
433911 99433911 1001 86380 86390 1
433898 99433898 1001 86380 86390 1
433837 99433837 1001 86380 86390 1
434972 99434972 1001 86380 86390 1
435675 99435675 1001 86380 86390 1
437032 99437032 1001 86380 86390 1
436376 99436376 1001 86380 86390 1
436098 99436098 1001 86380 86390 1
436302 99436302 1001 86380 86390 1
437216 99437216 1001 86380 86390 1
437321 99437321 1001 86380 86390 1
300698 99300698 1001 86380 86390 1
300571 99300571 1001 86380 86390 1
300721 99300721 1001 86380 86390 1
300117 99300117 1001 86380 86390 1
301367 99301367 1001 86380 86390 1
301381 99301381 1001 86380 86390 1
301197 99301197 1001 86380 86390 1
301186 99301186 1001 86380 86390 1
301350 99301350 1001 86380 86390 1
302320 99302320 1001 86380 86390 1
302244 99302244 1001 86380 86390 1
302273 99302273 1001 86380 86390 1
302366 99302366 1001 86380 86390 1
301903 99301903 1001 86380 86390 1
301834 99301834 1001 86380 86390 1
301861 99301861 1001 86380 86390 1
302387 99302387 1001 86380 86390 1
302718 99302718 1001 86380 86390 1
302659 99302659 1001 86380 86390 1
303263 99303263 1001 86380 86390 1
303238 99303238 1001 86380 86390 1
303292 99303292 1001 86380 86390 1
304004 99304004 1001 86380 86390 1
303624 99303624 1001 86380 86390 1
303767 99303767 1001 86380 86390 1
303544 99303544 1001 86380 86390 1
303415 99303415 1001 86380 86390 1
303592 99303592 1001 86380 86390 1
304738 99304738 1001 86380 86390 1
304728 99304728 1001 86380 86390 1
304570 99304570 1001 86380 86390 1
304284 99304284 1001 86380 86390 1
304259 99304259 1001 86380 86390 1
304946 99304946 1001 86380 86390 1
304923 99304923 1001 86380 86390 1
304927 99304927 1001 86380 86390 1
305410 99305410 1001 86380 86390 1
305129 99305129 1001 86380 86390 1
305158 99305158 1001 86380 86390 1
305151 99305151 1001 86380 86390 1
500166 99500166 1001 86380 86390 1
500635 99500635 1001 86380 86390 1
500360 99500360 1001 86380 86390 1
500220 99500220 1001 86380 86390 1
500914 99500914 1001 86380 86390 1
500193 99500193 1001 86380 86390 1
500946 99500946 1001 86380 86390 1
500908 99500908 1001 86380 86390 1
501575 99501575 1001 86380 86390 1
501531 99501531 1001 86380 86390 1
501458 99501458 1001 86380 86390 1
501396 99501396 1001 86380 86390 1
501123 99501123 1001 86380 86390 1
501041 99501041 1001 86380 86390 1
501197 99501197 1001 86380 86390 1
501081 99501081 1001 86380 86390 1
501664 99501664 1001 86380 86390 1
501787 99501787 1001 86380 86390 1
501658 99501658 1001 86380 86390 1
502311 99502311 1001 86380 86390 1
502350 99502350 1001 86380 86390 1
502417 99502417 1001 86380 86390 1
502353 99502353 1001 86380 86390 1
502335 99502335 1001 86380 86390 1
502136 99502136 1001 86380 86390 1
502549 99502549 1001 86380 86390 1
503106 99503106 1001 86380 86390 1
502748 99502748 1001 86380 86390 1
502692 99502692 1001 86380 86390 1
502773 99502773 1001 86380 86390 1
502879 99502879 1001 86380 86390 1
503408 99503408 1001 86380 86390 1
503296 99503296 1001 86380 86390 1
504052 99504052 1001 86380 86390 1
503745 99503745 1001 86380 86390 1
503858 99503858 1001 86380 86390 1
503527 99503527 1001 86380 86390 1
504232 99504232 1001 86380 86390 1
504262 99504262 1001 86380 86390 1
504292 99504292 1001 86380 86390 1
505097 99505097 1001 86380 86390 1
505726 99505726 1001 86380 86390 1
505714 99505714 1001 86380 86390 1
505573 99505573 1001 86380 86390 1
505717 99505717 1001 86380 86390 1
505381 99505381 1001 86380 86390 1
505240 99505240 1001 86380 86390 1
505338 99505338 1001 86380 86390 1
505326 99505326 1001 86380 86390 1
505316 99505316 1001 86380 86390 1
505926 99505926 1001 86380 86390 1
505856 99505856 1001 86380 86390 1
505805 99505805 1001 86380 86390 1
506204 99506204 1001 86380 86390 1
506171 99506171 1001 86380 86390 1
506172 99506172 1001 86380 86390 1
506672 99506672 1001 86380 86390 1
506631 99506631 1001 86380 86390 1
507275 99507275 1001 86380 86390 1
507130 99507130 1001 86380 86390 1
506956 99506956 1001 86380 86390 1
506837 99506837 1001 86380 86390 1
506811 99506811 1001 86380 86390 1
507485 99507485 1001 86380 86390 1
507537 99507537 1001 86380 86390 1
508057 99508057 1001 86380 86390 1
508008 99508008 1001 86380 86390 1
507869 99507869 1001 86380 86390 1
507872 99507872 1001 86380 86390 1
507731 99507731 1001 86380 86390 1
507693 99507693 1001 86380 86390 1
507707 99507707 1001 86380 86390 1
507749 99507749 1001 86380 86390 1
508273 99508273 1001 86380 86390 1
508266 99508266 1001 86380 86390 1
508320 99508320 1001 86380 86390 1
509038 99509038 1001 86380 86390 1
508819 99508819 1001 86380 86390 1
508794 99508794 1001 86380 86390 1
508717 99508717 1001 86380 86390 1
508842 99508842 1001 86380 86390 1
508639 99508639 1001 86380 86390 1
508653 99508653 1001 86380 86390 1
509219 99509219 1001 86380 86390 1
509183 99509183 1001 86380 86390 1
509841 99509841 1001 86380 86390 1
509702 99509702 1001 86380 86390 1
509548 99509548 1001 86380 86390 1
509374 99509374 1001 86380 86390 1
509974 99509974 1001 86380 86390 1
510663 99510663 1001 86380 86390 1
510562 99510562 1001 86380 86390 1
510558 99510558 1001 86380 86390 1
510495 99510495 1001 86380 86390 1
510209 99510209 1001 86380 86390 1
510236 99510236 1001 86380 86390 1
510147 99510147 1001 86380 86390 1
510281 99510281 1001 86380 86390 1
510908 99510908 1001 86380 86390 1
511360 99511360 1001 86380 86390 1
511496 99511496 1001 86380 86390 1
511536 99511536 1001 86380 86390 1
511287 99511287 1001 86380 86390 1
511318 99511318 1001 86380 86390 1
511074 99511074 1001 86380 86390 1
511578 99511578 1001 86380 86390 1
511733 99511733 1001 86380 86390 1
512129 99512129 1001 86380 86390 1
511932 99511932 1001 86380 86390 1
512431 99512431 1001 86380 86390 1
512406 99512406 1001 86380 86390 1
512434 99512434 1001 86380 86390 1
512516 99512516 1001 86380 86390 1
513174 99513174 1001 86380 86390 1
513085 99513085 1001 86380 86390 1
512868 99512868 1001 86380 86390 1
512689 99512689 1001 86380 86390 1
512621 99512621 1001 86380 86390 1
512725 99512725 1001 86380 86390 1
513230 99513230 1001 86380 86390 1
513243 99513243 1001 86380 86390 1
513214 99513214 1001 86380 86390 1
513850 99513850 1001 86380 86390 1
513645 99513645 1001 86380 86390 1
514050 99514050 1001 86380 86390 1
514526 99514526 1001 86380 86390 1
514432 99514432 1001 86380 86390 1
515022 99515022 1001 86380 86390 1
515488 99515488 1001 86380 86390 1
515380 99515380 1001 86380 86390 1
515176 99515176 1001 86380 86390 1
515696 99515696 1001 86380 86390 1
515780 99515780 1001 86380 86390 1
516497 99516497 1001 86380 86390 1
515979 99515979 1001 86380 86390 1
516031 99516031 1001 86380 86390 1
516625 99516625 1001 86380 86390 1
516962 99516962 1001 86380 86390 1
516977 99516977 1001 86380 86390 1
516903 99516903 1001 86380 86390 1
516775 99516775 1001 86380 86390 1
516830 99516830 1001 86380 86390 1
517386 99517386 1001 86380 86390 1
517348 99517348 1001 86380 86390 1
517521 99517521 1001 86380 86390 1
518118 99518118 1001 86380 86390 1
517964 99517964 1001 86380 86390 1
517991 99517991 1001 86380 86390 1
518069 99518069 1001 86380 86390 1
517782 99517782 1001 86380 86390 1
517898 99517898 1001 86380 86390 1
517662 99517662 1001 86380 86390 1
517627 99517627 1001 86380 86390 1
518361 99518361 1001 86380 86390 1
518858 99518858 1001 86380 86390 1
518617 99518617 1001 86380 86390 1
518643 99518643 1001 86380 86390 1
518605 99518605 1001 86380 86390 1
518403 99518403 1001 86380 86390 1
519117 99519117 1001 86380 86390 1
519176 99519176 1001 86380 86390 1
519125 99519125 1001 86380 86390 1
519659 99519659 1001 86380 86390 1
519611 99519611 1001 86380 86390 1
519741 99519741 1001 86380 86390 1
519535 99519535 1001 86380 86390 1
519432 99519432 1001 86380 86390 1
519565 99519565 1001 86380 86390 1
519555 99519555 1001 86380 86390 1
519852 99519852 1001 86380 86390 1
519952 99519952 1001 86380 86390 1
520609 99520609 1001 86380 86390 1
520622 99520622 1001 86380 86390 1
520534 99520534 1001 86380 86390 1
520257 99520257 1001 86380 86390 1
520419 99520419 1001 86380 86390 1
520342 99520342 1001 86380 86390 1
520086 99520086 1001 86380 86390 1
520166 99520166 1001 86380 86390 1
520083 99520083 1001 86380 86390 1
520212 99520212 1001 86380 86390 1
520730 99520730 1001 86380 86390 1
520654 99520654 1001 86380 86390 1
520649 99520649 1001 86380 86390 1
521407 99521407 1001 86380 86390 1
521344 99521344 1001 86380 86390 1
521044 99521044 1001 86380 86390 1
520943 99520943 1001 86380 86390 1
521514 99521514 1001 86380 86390 1
522195 99522195 1001 86380 86390 1
522234 99522234 1001 86380 86390 1
522037 99522037 1001 86380 86390 1
522017 99522017 1001 86380 86390 1
521891 99521891 1001 86380 86390 1
521801 99521801 1001 86380 86390 1
521815 99521815 1001 86380 86390 1
521725 99521725 1001 86380 86390 1
521774 99521774 1001 86380 86390 1
522381 99522381 1001 86380 86390 1
522466 99522466 1001 86380 86390 1
522443 99522443 1001 86380 86390 1
523099 99523099 1001 86380 86390 1
523105 99523105 1001 86380 86390 1
522823 99522823 1001 86380 86390 1
522710 99522710 1001 86380 86390 1
522840 99522840 1001 86380 86390 1
522753 99522753 1001 86380 86390 1
523259 99523259 1001 86380 86390 1
523761 99523761 1001 86380 86390 1
523602 99523602 1001 86380 86390 1
523564 99523564 1001 86380 86390 1
523603 99523603 1001 86380 86390 1
523632 99523632 1001 86380 86390 1
523377 99523377 1001 86380 86390 1
523956 99523956 1001 86380 86390 1
524128 99524128 1001 86380 86390 1
524669 99524669 1001 86380 86390 1
524738 99524738 1001 86380 86390 1
524605 99524605 1001 86380 86390 1
524408 99524408 1001 86380 86390 1
524420 99524420 1001 86380 86390 1
524253 99524253 1001 86380 86390 1
524206 99524206 1001 86380 86390 1
524924 99524924 1001 86380 86390 1
524150 99524150 1001 86380 86390 1
525482 99525482 1001 86380 86390 1
525420 99525420 1001 86380 86390 1
525413 99525413 1001 86380 86390 1
525427 99525427 1001 86380 86390 1
525352 99525352 1001 86380 86390 1
525379 99525379 1001 86380 86390 1
525237 99525237 1001 86380 86390 1
525333 99525333 1001 86380 86390 1
525337 99525337 1001 86380 86390 1
525208 99525208 1001 86380 86390 1
525779 99525779 1001 86380 86390 1
525793 99525793 1001 86380 86390 1
525666 99525666 1001 86380 86390 1
525771 99525771 1001 86380 86390 1
525722 99525722 1001 86380 86390 1
526401 99526401 1001 86380 86390 1
525840 99525840 1001 86380 86390 1
525909 99525909 1001 86380 86390 1
526001 99526001 1001 86380 86390 1
525912 99525912 1001 86380 86390 1
525849 99525849 1001 86380 86390 1
526532 99526532 1001 86380 86390 1
527071 99527071 1001 86380 86390 1
527061 99527061 1001 86380 86390 1
527231 99527231 1001 86380 86390 1
526920 99526920 1001 86380 86390 1
526848 99526848 1001 86380 86390 1
526769 99526769 1001 86380 86390 1
527298 99527298 1001 86380 86390 1
527417 99527417 1001 86380 86390 1
528039 99528039 1001 86380 86390 1
527976 99527976 1001 86380 86390 1
527833 99527833 1001 86380 86390 1
527816 99527816 1001 86380 86390 1
527855 99527855 1001 86380 86390 1
527618 99527618 1001 86380 86390 1
528413 99528413 1001 86380 86390 1
528482 99528482 1001 86380 86390 1
528383 99528383 1001 86380 86390 1
529023 99529023 1001 86380 86390 1
529553 99529553 1001 86380 86390 1
529419 99529419 1001 86380 86390 1
529506 99529506 1001 86380 86390 1
529416 99529416 1001 86380 86390 1
529378 99529378 1001 86380 86390 1
529521 99529521 1001 86380 86390 1
529743 99529743 1001 86380 86390 1
529848 99529848 1001 86380 86390 1
529900 99529900 1001 86380 86390 1
530476 99530476 1001 86380 86390 1
530391 99530391 1001 86380 86390 1
530192 99530192 1001 86380 86390 1
530160 99530160 1001 86380 86390 1
530279 99530279 1001 86380 86390 1
530593 99530593 1001 86380 86390 1
530585 99530585 1001 86380 86390 1
531225 99531225 1001 86380 86390 1
530970 99530970 1001 86380 86390 1
530999 99530999 1001 86380 86390 1
530888 99530888 1001 86380 86390 1
530885 99530885 1001 86380 86390 1
532182 99532182 1001 86380 86390 1
531938 99531938 1001 86380 86390 1
531769 99531769 1001 86380 86390 1
531684 99531684 1001 86380 86390 1
532766 99532766 1001 86380 86390 1
532720 99532720 1001 86380 86390 1
532461 99532461 1001 86380 86390 1
533121 99533121 1001 86380 86390 1
533179 99533179 1001 86380 86390 1
533832 99533832 1001 86380 86390 1
533710 99533710 1001 86380 86390 1
533762 99533762 1001 86380 86390 1
533814 99533814 1001 86380 86390 1
533508 99533508 1001 86380 86390 1
533340 99533340 1001 86380 86390 1
533927 99533927 1001 86380 86390 1
534571 99534571 1001 86380 86390 1
534615 99534615 1001 86380 86390 1
534171 99534171 1001 86380 86390 1
534774 99534774 1001 86380 86390 1
534832 99534832 1001 86380 86390 1
534757 99534757 1001 86380 86390 1
535230 99535230 1001 86380 86390 1
534986 99534986 1001 86380 86390 1
535521 99535521 1001 86380 86390 1
535550 99535550 1001 86380 86390 1
535951 99535951 1001 86380 86390 1
535913 99535913 1001 86380 86390 1
535862 99535862 1001 86380 86390 1
535891 99535891 1001 86380 86390 1
536494 99536494 1001 86380 86390 1
536991 99536991 1001 86380 86390 1
536830 99536830 1001 86380 86390 1
536557 99536557 1001 86380 86390 1
536547 99536547 1001 86380 86390 1
537238 99537238 1001 86380 86390 1
537268 99537268 1001 86380 86390 1
537908 99537908 1001 86380 86390 1
537922 99537922 1001 86380 86390 1
537683 99537683 1001 86380 86390 1
537652 99537652 1001 86380 86390 1
537459 99537459 1001 86380 86390 1
538045 99538045 1001 86380 86390 1
538020 99538020 1001 86380 86390 1
538752 99538752 1001 86380 86390 1
538502 99538502 1001 86380 86390 1
538285 99538285 1001 86380 86390 1
538244 99538244 1001 86380 86390 1
538907 99538907 1001 86380 86390 1
539601 99539601 1001 86380 86390 1
539369 99539369 1001 86380 86390 1
539102 99539102 1001 86380 86390 1
539028 99539028 1001 86380 86390 1
539790 99539790 1001 86380 86390 1
540352 99540352 1001 86380 86390 1
540459 99540459 1001 86380 86390 1
540363 99540363 1001 86380 86390 1
540070 99540070 1001 86380 86390 1
540227 99540227 1001 86380 86390 1
540028 99540028 1001 86380 86390 1
539991 99539991 1001 86380 86390 1
540024 99540024 1001 86380 86390 1
539896 99539896 1001 86380 86390 1
540603 99540603 1001 86380 86390 1
541227 99541227 1001 86380 86390 1
540872 99540872 1001 86380 86390 1
542083 99542083 1001 86380 86390 1
542106 99542106 1001 86380 86390 1
541880 99541880 1001 86380 86390 1
541539 99541539 1001 86380 86390 1
542298 99542298 1001 86380 86390 1
542209 99542209 1001 86380 86390 1
542152 99542152 1001 86380 86390 1
542597 99542597 1001 86380 86390 1
542638 99542638 1001 86380 86390 1
542704 99542704 1001 86380 86390 1
542433 99542433 1001 86380 86390 1
542345 99542345 1001 86380 86390 1
543085 99543085 1001 86380 86390 1
543008 99543008 1001 86380 86390 1
542990 99542990 1001 86380 86390 1
543045 99543045 1001 86380 86390 1
543135 99543135 1001 86380 86390 1
543586 99543586 1001 86380 86390 1
543403 99543403 1001 86380 86390 1
543181 99543181 1001 86380 86390 1
543199 99543199 1001 86380 86390 1
543851 99543851 1001 86380 86390 1
544535 99544535 1001 86380 86390 1
544328 99544328 1001 86380 86390 1
544108 99544108 1001 86380 86390 1
544178 99544178 1001 86380 86390 1
544655 99544655 1001 86380 86390 1
527847 694 1002 26150 36831 1
400115 99400115 1001 86380 86390 1
400342 99400342 1001 86380 86390 1
400426 99400426 1001 86380 86390 1
400495 99400495 1001 86380 86390 1
400778 99400778 1001 86380 86390 1
401235 99401235 1001 86380 86390 1
401354 99401354 1001 86380 86390 1
401432 99401432 1001 86380 86390 1
401529 99401529 1001 86380 86390 1
401647 99401647 1001 86380 86390 1
401762 99401762 1001 86380 86390 1
403445 99403445 1001 86380 86390 1
404190 99404190 1001 86380 86390 1
404383 99404383 1001 86380 86390 1
404664 99404664 1001 86380 86390 1
405103 99405103 1001 86380 86390 1
405891 99405891 1001 86380 86390 1
405934 99405934 1001 86380 86390 1
406037 99406037 1001 86380 86390 1
406114 99406114 1001 86380 86390 1
406182 99406182 1001 86380 86390 1
406630 99406630 1001 86380 86390 1
406715 99406715 1001 86380 86390 1
407437 99407437 1001 86380 86390 1
407862 99407862 1001 86380 86390 1
407815 99407815 1001 86380 86390 1
407994 99407994 1001 86380 86390 1
408441 99408441 1001 86380 86390 1
408571 99408571 1001 86380 86390 1
408971 99408971 1001 86380 86390 1
409462 99409462 1001 86380 86390 1
409638 99409638 1001 86380 86390 1
409599 99409599 1001 86380 86390 1
409668 99409668 1001 86380 86390 1
410348 99410348 1001 86380 86390 1
411086 99411086 1001 86380 86390 1
411483 99411483 1001 86380 86390 1
411614 99411614 1001 86380 86390 1
411714 99411714 1001 86380 86390 1
412327 99412327 1001 86380 86390 1
413645 99413645 1001 86380 86390 1
413322 99413322 1001 86380 86390 1
412508 99412508 1001 86380 86390 1
412709 99412709 1001 86380 86390 1
412606 99412606 1001 86380 86390 1
414011 99414011 1001 86380 86390 1
413783 99413783 1001 86380 86390 1
414052 99414052 1001 86380 86390 1
414841 99414841 1001 86380 86390 1
414804 99414804 1001 86380 86390 1
416822 99416822 1001 86380 86390 1
416688 99416688 1001 86380 86390 1
416557 99416557 1001 86380 86390 1
416248 99416248 1001 86380 86390 1
416513 99416513 1001 86380 86390 1
415931 99415931 1001 86380 86390 1
417127 99417127 1001 86380 86390 1
417523 99417523 1001 86380 86390 1
418462 99418462 1001 86380 86390 1
418039 99418039 1001 86380 86390 1
418314 99418314 1001 86380 86390 1
419074 99419074 1001 86380 86390 1
418821 99418821 1001 86380 86390 1
419192 99419192 1001 86380 86390 1
419466 99419466 1001 86380 86390 1
419293 99419293 1001 86380 86390 1
419445 99419445 1001 86380 86390 1
420509 99420509 1001 86380 86390 1
420642 99420642 1001 86380 86390 1
422037 99422037 1001 86380 86390 1
421986 99421986 1001 86380 86390 1
421297 99421297 1001 86380 86390 1
422334 99422334 1001 86380 86390 1
422200 99422200 1001 86380 86390 1
423720 99423720 1001 86380 86390 1
423333 99423333 1001 86380 86390 1
423504 99423504 1001 86380 86390 1
423103 99423103 1001 86380 86390 1
422979 99422979 1001 86380 86390 1
422702 99422702 1001 86380 86390 1
423777 99423777 1001 86380 86390 1
424722 99424722 1001 86380 86390 1
424637 99424637 1001 86380 86390 1
424314 99424314 1001 86380 86390 1
425584 99425584 1001 86380 86390 1
426899 99426899 1001 86380 86390 1
426343 99426343 1001 86380 86390 1
426157 99426157 1001 86380 86390 1
426018 99426018 1001 86380 86390 1
426257 99426257 1001 86380 86390 1
427482 99427482 1001 86380 86390 1
428436 99428436 1001 86380 86390 1
427897 99427897 1001 86380 86390 1
427695 99427695 1001 86380 86390 1
429124 99429124 1001 86380 86390 1
430222 99430222 1001 86380 86390 1
430150 99430150 1001 86380 86390 1
429974 99429974 1001 86380 86390 1
429884 99429884 1001 86380 86390 1
429623 99429623 1001 86380 86390 1
429918 99429918 1001 86380 86390 1
430509 99430509 1001 86380 86390 1
430390 99430390 1001 86380 86390 1
431984 99431984 1001 86380 86390 1
431895 99431895 1001 86380 86390 1
431763 99431763 1001 86380 86390 1
431318 99431318 1001 86380 86390 1
431573 99431573 1001 86380 86390 1
432219 99432219 1001 86380 86390 1
432274 99432274 1001 86380 86390 1
432213 99432213 1001 86380 86390 1
432195 99432195 1001 86380 86390 1
433648 99433648 1001 86380 86390 1
433201 99433201 1001 86380 86390 1
432888 99432888 1001 86380 86390 1
433804 99433804 1001 86380 86390 1
435057 99435057 1001 86380 86390 1
434832 99434832 1001 86380 86390 1
434651 99434651 1001 86380 86390 1
434568 99434568 1001 86380 86390 1
434330 99434330 1001 86380 86390 1
435734 99435734 1001 86380 86390 1
437117 99437117 1001 86380 86390 1
436666 99436666 1001 86380 86390 1
436522 99436522 1001 86380 86390 1
436078 99436078 1001 86380 86390 1
300618 99300618 1001 86380 86390 1
300645 99300645 1001 86380 86390 1
300624 99300624 1001 86380 86390 1
300479 99300479 1001 86380 86390 1
300147 99300147 1001 86380 86390 1
300272 99300272 1001 86380 86390 1
301552 99301552 1001 86380 86390 1
301310 99301310 1001 86380 86390 1
301342 99301342 1001 86380 86390 1
301230 99301230 1001 86380 86390 1
300968 99300968 1001 86380 86390 1
301578 99301578 1001 86380 86390 1
301750 99301750 1001 86380 86390 1
301712 99301712 1001 86380 86390 1
302347 99302347 1001 86380 86390 1
302228 99302228 1001 86380 86390 1
301918 99301918 1001 86380 86390 1
301829 99301829 1001 86380 86390 1
301857 99301857 1001 86380 86390 1
303096 99303096 1001 86380 86390 1
303114 99303114 1001 86380 86390 1
302965 99302965 1001 86380 86390 1
302883 99302883 1001 86380 86390 1
302668 99302668 1001 86380 86390 1
303313 99303313 1001 86380 86390 1
303867 99303867 1001 86380 86390 1
303779 99303779 1001 86380 86390 1
303745 99303745 1001 86380 86390 1
303733 99303733 1001 86380 86390 1
303480 99303480 1001 86380 86390 1
303610 99303610 1001 86380 86390 1
303447 99303447 1001 86380 86390 1
303553 99303553 1001 86380 86390 1
304160 99304160 1001 86380 86390 1
304222 99304222 1001 86380 86390 1
304684 99304684 1001 86380 86390 1
304642 99304642 1001 86380 86390 1
304647 99304647 1001 86380 86390 1
304559 99304559 1001 86380 86390 1
304586 99304586 1001 86380 86390 1
304369 99304369 1001 86380 86390 1
304364 99304364 1001 86380 86390 1
304429 99304429 1001 86380 86390 1
305143 99305143 1001 86380 86390 1
305260 99305260 1001 86380 86390 1
500467 99500467 1001 86380 86390 1
500314 99500314 1001 86380 86390 1
500228 99500228 1001 86380 86390 1
500961 99500961 1001 86380 86390 1
501375 99501375 1001 86380 86390 1
501350 99501350 1001 86380 86390 1
501083 99501083 1001 86380 86390 1
501167 99501167 1001 86380 86390 1
501171 99501171 1001 86380 86390 1
501679 99501679 1001 86380 86390 1
502306 99502306 1001 86380 86390 1
502345 99502345 1001 86380 86390 1
502061 99502061 1001 86380 86390 1
501938 99501938 1001 86380 86390 1
502479 99502479 1001 86380 86390 1
502616 99502616 1001 86380 86390 1
502892 99502892 1001 86380 86390 1
502961 99502961 1001 86380 86390 1
502955 99502955 1001 86380 86390 1
502697 99502697 1001 86380 86390 1
504043 99504043 1001 86380 86390 1
503874 99503874 1001 86380 86390 1
503732 99503732 1001 86380 86390 1
503849 99503849 1001 86380 86390 1
503798 99503798 1001 86380 86390 1
503774 99503774 1001 86380 86390 1
503853 99503853 1001 86380 86390 1
503866 99503866 1001 86380 86390 1
503600 99503600 1001 86380 86390 1
503659 99503659 1001 86380 86390 1
503559 99503559 1001 86380 86390 1
503547 99503547 1001 86380 86390 1
504890 99504890 1001 86380 86390 1
504839 99504839 1001 86380 86390 1
504660 99504660 1001 86380 86390 1
504674 99504674 1001 86380 86390 1
504629 99504629 1001 86380 86390 1
504708 99504708 1001 86380 86390 1
504363 99504363 1001 86380 86390 1
504507 99504507 1001 86380 86390 1
504995 99504995 1001 86380 86390 1
505107 99505107 1001 86380 86390 1
505633 99505633 1001 86380 86390 1
505343 99505343 1001 86380 86390 1
506552 99506552 1001 86380 86390 1
506411 99506411 1001 86380 86390 1
506440 99506440 1001 86380 86390 1
506346 99506346 1001 86380 86390 1
506078 99506078 1001 86380 86390 1
506008 99506008 1001 86380 86390 1
506645 99506645 1001 86380 86390 1
506719 99506719 1001 86380 86390 1
506629 99506629 1001 86380 86390 1
507039 99507039 1001 86380 86390 1
507144 99507144 1001 86380 86390 1
507145 99507145 1001 86380 86390 1
507109 99507109 1001 86380 86390 1
508136 99508136 1001 86380 86390 1
507943 99507943 1001 86380 86390 1
507679 99507679 1001 86380 86390 1
507774 99507774 1001 86380 86390 1
507816 99507816 1001 86380 86390 1
507674 99507674 1001 86380 86390 1
508420 99508420 1001 86380 86390 1
508409 99508409 1001 86380 86390 1
508703 99508703 1001 86380 86390 1
508867 99508867 1001 86380 86390 1
508581 99508581 1001 86380 86390 1
509243 99509243 1001 86380 86390 1
509120 99509120 1001 86380 86390 1
509704 99509704 1001 86380 86390 1
509719 99509719 1001 86380 86390 1
509603 99509603 1001 86380 86390 1
509320 99509320 1001 86380 86390 1
509392 99509392 1001 86380 86390 1
509289 99509289 1001 86380 86390 1
509419 99509419 1001 86380 86390 1
510041 99510041 1001 86380 86390 1
510032 99510032 1001 86380 86390 1
509994 99509994 1001 86380 86390 1
510523 99510523 1001 86380 86390 1
510327 99510327 1001 86380 86390 1
510414 99510414 1001 86380 86390 1
510324 99510324 1001 86380 86390 1
510291 99510291 1001 86380 86390 1
510270 99510270 1001 86380 86390 1
510825 99510825 1001 86380 86390 1
510865 99510865 1001 86380 86390 1
511315 99511315 1001 86380 86390 1
511264 99511264 1001 86380 86390 1
511226 99511226 1001 86380 86390 1
511241 99511241 1001 86380 86390 1
511036 99511036 1001 86380 86390 1
510979 99510979 1001 86380 86390 1
511084 99511084 1001 86380 86390 1
512293 99512293 1001 86380 86390 1
512354 99512354 1001 86380 86390 1
512369 99512369 1001 86380 86390 1
512032 99512032 1001 86380 86390 1
512072 99512072 1001 86380 86390 1
512141 99512141 1001 86380 86390 1
511894 99511894 1001 86380 86390 1
512502 99512502 1001 86380 86390 1
513061 99513061 1001 86380 86390 1
512973 99512973 1001 86380 86390 1
513359 99513359 1001 86380 86390 1
513302 99513302 1001 86380 86390 1
513963 99513963 1001 86380 86390 1
513802 99513802 1001 86380 86390 1
514171 99514171 1001 86380 86390 1
514156 99514156 1001 86380 86390 1
514834 99514834 1001 86380 86390 1
514698 99514698 1001 86380 86390 1
514548 99514548 1001 86380 86390 1
514642 99514642 1001 86380 86390 1
514517 99514517 1001 86380 86390 1
514599 99514599 1001 86380 86390 1
515028 99515028 1001 86380 86390 1
514970 99514970 1001 86380 86390 1
515596 99515596 1001 86380 86390 1
515623 99515623 1001 86380 86390 1
515559 99515559 1001 86380 86390 1
515614 99515614 1001 86380 86390 1
515673 99515673 1001 86380 86390 1
515328 99515328 1001 86380 86390 1
515228 99515228 1001 86380 86390 1
515735 99515735 1001 86380 86390 1
516375 99516375 1001 86380 86390 1
516339 99516339 1001 86380 86390 1
516114 99516114 1001 86380 86390 1
515972 99515972 1001 86380 86390 1
516676 99516676 1001 86380 86390 1
516684 99516684 1001 86380 86390 1
516948 99516948 1001 86380 86390 1
516938 99516938 1001 86380 86390 1
516992 99516992 1001 86380 86390 1
516833 99516833 1001 86380 86390 1
516846 99516846 1001 86380 86390 1
516784 99516784 1001 86380 86390 1
517425 99517425 1001 86380 86390 1
517338 99517338 1001 86380 86390 1
517342 99517342 1001 86380 86390 1
517619 99517619 1001 86380 86390 1
517705 99517705 1001 86380 86390 1
518307 99518307 1001 86380 86390 1
518269 99518269 1001 86380 86390 1
518206 99518206 1001 86380 86390 1
518208 99518208 1001 86380 86390 1
518248 99518248 1001 86380 86390 1
518958 99518958 1001 86380 86390 1
518870 99518870 1001 86380 86390 1
518415 99518415 1001 86380 86390 1
519688 99519688 1001 86380 86390 1
519484 99519484 1001 86380 86390 1
519589 99519589 1001 86380 86390 1
519264 99519264 1001 86380 86390 1
519303 99519303 1001 86380 86390 1
520005 99520005 1001 86380 86390 1
519954 99519954 1001 86380 86390 1
519929 99519929 1001 86380 86390 1
519944 99519944 1001 86380 86390 1
519998 99519998 1001 86380 86390 1
520607 99520607 1001 86380 86390 1
520453 99520453 1001 86380 86390 1
520583 99520583 1001 86380 86390 1
520319 99520319 1001 86380 86390 1
520299 99520299 1001 86380 86390 1
520278 99520278 1001 86380 86390 1
520087 99520087 1001 86380 86390 1
520831 99520831 1001 86380 86390 1
520797 99520797 1001 86380 86390 1
520802 99520802 1001 86380 86390 1
521254 99521254 1001 86380 86390 1
521112 99521112 1001 86380 86390 1
521126 99521126 1001 86380 86390 1
521115 99521115 1001 86380 86390 1
520978 99520978 1001 86380 86390 1
521567 99521567 1001 86380 86390 1
522277 99522277 1001 86380 86390 1
522098 99522098 1001 86380 86390 1
521931 99521931 1001 86380 86390 1
521889 99521889 1001 86380 86390 1
521723 99521723 1001 86380 86390 1
521865 99521865 1001 86380 86390 1
521687 99521687 1001 86380 86390 1
521806 99521806 1001 86380 86390 1
521782 99521782 1001 86380 86390 1
521691 99521691 1001 86380 86390 1
522396 99522396 1001 86380 86390 1
522358 99522358 1001 86380 86390 1
523087 99523087 1001 86380 86390 1
522968 99522968 1001 86380 86390 1
523095 99523095 1001 86380 86390 1
523109 99523109 1001 86380 86390 1
522806 99522806 1001 86380 86390 1
522576 99522576 1001 86380 86390 1
522655 99522655 1001 86380 86390 1
523804 99523804 1001 86380 86390 1
523783 99523783 1001 86380 86390 1
523597 99523597 1001 86380 86390 1
523462 99523462 1001 86380 86390 1
523960 99523960 1001 86380 86390 1
524661 99524661 1001 86380 86390 1
524584 99524584 1001 86380 86390 1
524270 99524270 1001 86380 86390 1
524180 99524180 1001 86380 86390 1
524936 99524936 1001 86380 86390 1
524775 99524775 1001 86380 86390 1
524971 99524971 1001 86380 86390 1
525478 99525478 1001 86380 86390 1
525199 99525199 1001 86380 86390 1
525162 99525162 1001 86380 86390 1
525679 99525679 1001 86380 86390 1
525731 99525731 1001 86380 86390 1
526365 99526365 1001 86380 86390 1
526415 99526415 1001 86380 86390 1
526078 99526078 1001 86380 86390 1
526159 99526159 1001 86380 86390 1
526043 99526043 1001 86380 86390 1
526069 99526069 1001 86380 86390 1
526148 99526148 1001 86380 86390 1
525973 99525973 1001 86380 86390 1
525834 99525834 1001 86380 86390 1
525813 99525813 1001 86380 86390 1
526583 99526583 1001 86380 86390 1
526914 99526914 1001 86380 86390 1
526863 99526863 1001 86380 86390 1
526908 99526908 1001 86380 86390 1
527405 99527405 1001 86380 86390 1
527385 99527385 1001 86380 86390 1
528015 99528015 1001 86380 86390 1
527880 99527880 1001 86380 86390 1
528068 99528068 1001 86380 86390 1
527711 99527711 1001 86380 86390 1
527854 99527854 1001 86380 86390 1
528266 99528266 1001 86380 86390 1
528120 99528120 1001 86380 86390 1
528686 99528686 1001 86380 86390 1
528506 99528506 1001 86380 86390 1
528533 99528533 1001 86380 86390 1
528599 99528599 1001 86380 86390 1
528643 99528643 1001 86380 86390 1
529059 99529059 1001 86380 86390 1
528960 99528960 1001 86380 86390 1
529504 99529504 1001 86380 86390 1
529336 99529336 1001 86380 86390 1
529931 99529931 1001 86380 86390 1
530416 99530416 1001 86380 86390 1
530371 99530371 1001 86380 86390 1
530272 99530272 1001 86380 86390 1
530325 99530325 1001 86380 86390 1
530295 99530295 1001 86380 86390 1
530119 99530119 1001 86380 86390 1
530107 99530107 1001 86380 86390 1
530005 99530005 1001 86380 86390 1
531253 99531253 1001 86380 86390 1
531140 99531140 1001 86380 86390 1
530984 99530984 1001 86380 86390 1
531117 99531117 1001 86380 86390 1
530914 99530914 1001 86380 86390 1
530767 99530767 1001 86380 86390 1
531480 99531480 1001 86380 86390 1
531396 99531396 1001 86380 86390 1
532035 99532035 1001 86380 86390 1
532909 99532909 1001 86380 86390 1
532988 99532988 1001 86380 86390 1
532801 99532801 1001 86380 86390 1
532450 99532450 1001 86380 86390 1
532447 99532447 1001 86380 86390 1
533095 99533095 1001 86380 86390 1
533200 99533200 1001 86380 86390 1
533202 99533202 1001 86380 86390 1
533795 99533795 1001 86380 86390 1
533824 99533824 1001 86380 86390 1
533670 99533670 1001 86380 86390 1
533764 99533764 1001 86380 86390 1
533511 99533511 1001 86380 86390 1
533577 99533577 1001 86380 86390 1
533359 99533359 1001 86380 86390 1
533375 99533375 1001 86380 86390 1
533389 99533389 1001 86380 86390 1
533428 99533428 1001 86380 86390 1
533377 99533377 1001 86380 86390 1
533960 99533960 1001 86380 86390 1
533928 99533928 1001 86380 86390 1
533863 99533863 1001 86380 86390 1
533876 99533876 1001 86380 86390 1
534647 99534647 1001 86380 86390 1
534577 99534577 1001 86380 86390 1
534488 99534488 1001 86380 86390 1
534298 99534298 1001 86380 86390 1
534272 99534272 1001 86380 86390 1
534875 99534875 1001 86380 86390 1
534689 99534689 1001 86380 86390 1
534793 99534793 1001 86380 86390 1
535383 99535383 1001 86380 86390 1
535458 99535458 1001 86380 86390 1
535142 99535142 1001 86380 86390 1
535143 99535143 1001 86380 86390 1
534967 99534967 1001 86380 86390 1
534932 99534932 1001 86380 86390 1
535024 99535024 1001 86380 86390 1
534921 99534921 1001 86380 86390 1
534949 99534949 1001 86380 86390 1
535030 99535030 1001 86380 86390 1
535577 99535577 1001 86380 86390 1
536287 99536287 1001 86380 86390 1
535976 99535976 1001 86380 86390 1
535747 99535747 1001 86380 86390 1
535799 99535799 1001 86380 86390 1
535736 99535736 1001 86380 86390 1
536437 99536437 1001 86380 86390 1
536344 99536344 1001 86380 86390 1
537061 99537061 1001 86380 86390 1
537160 99537160 1001 86380 86390 1
537020 99537020 1001 86380 86390 1
536820 99536820 1001 86380 86390 1
536796 99536796 1001 86380 86390 1
536903 99536903 1001 86380 86390 1
537204 99537204 1001 86380 86390 1
537296 99537296 1001 86380 86390 1
537193 99537193 1001 86380 86390 1
537865 99537865 1001 86380 86390 1
537627 99537627 1001 86380 86390 1
537990 99537990 1001 86380 86390 1
538069 99538069 1001 86380 86390 1
538671 99538671 1001 86380 86390 1
538330 99538330 1001 86380 86390 1
538963 99538963 1001 86380 86390 1
539539 99539539 1001 86380 86390 1
539572 99539572 1001 86380 86390 1
539359 99539359 1001 86380 86390 1
539373 99539373 1001 86380 86390 1
539123 99539123 1001 86380 86390 1
539819 99539819 1001 86380 86390 1
539645 99539645 1001 86380 86390 1
539687 99539687 1001 86380 86390 1
540366 99540366 1001 86380 86390 1
540291 99540291 1001 86380 86390 1
540442 99540442 1001 86380 86390 1
540333 99540333 1001 86380 86390 1
540239 99540239 1001 86380 86390 1
540078 99540078 1001 86380 86390 1
540515 99540515 1001 86380 86390 1
541111 99541111 1001 86380 86390 1
540913 99540913 1001 86380 86390 1
540952 99540952 1001 86380 86390 1
540721 99540721 1001 86380 86390 1
541367 99541367 1001 86380 86390 1
541429 99541429 1001 86380 86390 1
541958 99541958 1001 86380 86390 1
542109 99542109 1001 86380 86390 1
542080 99542080 1001 86380 86390 1
541891 99541891 1001 86380 86390 1
541642 99541642 1001 86380 86390 1
541587 99541587 1001 86380 86390 1
542263 99542263 1001 86380 86390 1
542882 99542882 1001 86380 86390 1
542920 99542920 1001 86380 86390 1
542558 99542558 1001 86380 86390 1
542584 99542584 1001 86380 86390 1
542524 99542524 1001 86380 86390 1
542512 99542512 1001 86380 86390 1
542476 99542476 1001 86380 86390 1
542438 99542438 1001 86380 86390 1
543137 99543137 1001 86380 86390 1
543095 99543095 1001 86380 86390 1
543604 99543604 1001 86380 86390 1
543738 99543738 1001 86380 86390 1
543519 99543519 1001 86380 86390 1
543549 99543549 1001 86380 86390 1
543526 99543526 1001 86380 86390 1
543189 99543189 1001 86380 86390 1
543350 99543350 1001 86380 86390 1
543820 99543820 1001 86380 86390 1
543786 99543786 1001 86380 86390 1
543857 99543857 1001 86380 86390 1
544596 99544596 1001 86380 86390 1
544446 99544446 1001 86380 86390 1
544577 99544577 1001 86380 86390 1
544369 99544369 1001 86380 86390 1
544134 99544134 1001 86380 86390 1
544157 99544157 1001 86380 86390 1
400259 99400259 1001 86380 86390 1
400290 99400290 1001 86380 86390 1
400795 99400795 1001 86380 86390 1
400833 99400833 1001 86380 86390 1
400987 99400987 1001 86380 86390 1
401240 99401240 1001 86380 86390 1
401478 99401478 1001 86380 86390 1
401449 99401449 1001 86380 86390 1
401551 99401551 1001 86380 86390 1
401579 99401579 1001 86380 86390 1
401534 99401534 1001 86380 86390 1
401911 99401911 1001 86380 86390 1
402346 99402346 1001 86380 86390 1
402763 99402763 1001 86380 86390 1
402795 99402795 1001 86380 86390 1
402950 99402950 1001 86380 86390 1
403280 99403280 1001 86380 86390 1
403582 99403582 1001 86380 86390 1
403586 99403586 1001 86380 86390 1
403702 99403702 1001 86380 86390 1
404075 99404075 1001 86380 86390 1
404362 99404362 1001 86380 86390 1
404259 99404259 1001 86380 86390 1
404459 99404459 1001 86380 86390 1
404555 99404555 1001 86380 86390 1
404665 99404665 1001 86380 86390 1
404991 99404991 1001 86380 86390 1
405157 99405157 1001 86380 86390 1
405610 99405610 1001 86380 86390 1
407742 99407742 1001 86380 86390 1
407724 99407724 1001 86380 86390 1
407972 99407972 1001 86380 86390 1
408000 99408000 1001 86380 86390 1
409217 99409217 1001 86380 86390 1
409313 99409313 1001 86380 86390 1
409459 99409459 1001 86380 86390 1
409860 99409860 1001 86380 86390 1
410360 99410360 1001 86380 86390 1
410426 99410426 1001 86380 86390 1
410480 99410480 1001 86380 86390 1
410552 99410552 1001 86380 86390 1
410764 99410764 1001 86380 86390 1
410804 99410804 1001 86380 86390 1
410871 99410871 1001 86380 86390 1
411118 99411118 1001 86380 86390 1
411631 99411631 1001 86380 86390 1
411771 99411771 1001 86380 86390 1
411995 99411995 1001 86380 86390 1
412220 99412220 1001 86380 86390 1
413333 99413333 1001 86380 86390 1
413390 99413390 1001 86380 86390 1
413245 99413245 1001 86380 86390 1
412495 99412495 1001 86380 86390 1
413835 99413835 1001 86380 86390 1
413701 99413701 1001 86380 86390 1
415191 99415191 1001 86380 86390 1
414932 99414932 1001 86380 86390 1
415306 99415306 1001 86380 86390 1
414868 99414868 1001 86380 86390 1
414647 99414647 1001 86380 86390 1
414418 99414418 1001 86380 86390 1
415480 99415480 1001 86380 86390 1
416784 99416784 1001 86380 86390 1
416931 99416931 1001 86380 86390 1
416429 99416429 1001 86380 86390 1
416278 99416278 1001 86380 86390 1
415847 99415847 1001 86380 86390 1
415880 99415880 1001 86380 86390 1
417153 99417153 1001 86380 86390 1
417251 99417251 1001 86380 86390 1
418528 99418528 1001 86380 86390 1
418040 99418040 1001 86380 86390 1
418385 99418385 1001 86380 86390 1
417727 99417727 1001 86380 86390 1
418891 99418891 1001 86380 86390 1
418997 99418997 1001 86380 86390 1
420176 99420176 1001 86380 86390 1
419680 99419680 1001 86380 86390 1
421967 99421967 1001 86380 86390 1
421726 99421726 1001 86380 86390 1
421912 99421912 1001 86380 86390 1
421570 99421570 1001 86380 86390 1
421255 99421255 1001 86380 86390 1
421100 99421100 1001 86380 86390 1
421182 99421182 1001 86380 86390 1
421247 99421247 1001 86380 86390 1
422299 99422299 1001 86380 86390 1
423694 99423694 1001 86380 86390 1
423614 99423614 1001 86380 86390 1
423594 99423594 1001 86380 86390 1
423038 99423038 1001 86380 86390 1
422828 99422828 1001 86380 86390 1
424124 99424124 1001 86380 86390 1
423983 99423983 1001 86380 86390 1
425180 99425180 1001 86380 86390 1
424998 99424998 1001 86380 86390 1
424975 99424975 1001 86380 86390 1
424447 99424447 1001 86380 86390 1
424542 99424542 1001 86380 86390 1
425545 99425545 1001 86380 86390 1
426848 99426848 1001 86380 86390 1
426891 99426891 1001 86380 86390 1
426629 99426629 1001 86380 86390 1
426413 99426413 1001 86380 86390 1
426342 99426342 1001 86380 86390 1
426101 99426101 1001 86380 86390 1
428380 99428380 1001 86380 86390 1
428182 99428182 1001 86380 86390 1
428759 99428759 1001 86380 86390 1
427921 99427921 1001 86380 86390 1
429021 99429021 1001 86380 86390 1
428922 99428922 1001 86380 86390 1
429026 99429026 1001 86380 86390 1
430343 99430343 1001 86380 86390 1
429891 99429891 1001 86380 86390 1
429345 99429345 1001 86380 86390 1
430683 99430683 1001 86380 86390 1
431870 99431870 1001 86380 86390 1
431328 99431328 1001 86380 86390 1
431131 99431131 1001 86380 86390 1
432389 99432389 1001 86380 86390 1
433439 99433439 1001 86380 86390 1
433627 99433627 1001 86380 86390 1
433547 99433547 1001 86380 86390 1
432912 99432912 1001 86380 86390 1
432977 99432977 1001 86380 86390 1
433204 99433204 1001 86380 86390 1
432939 99432939 1001 86380 86390 1
433287 99433287 1001 86380 86390 1
432630 99432630 1001 86380 86390 1
432884 99432884 1001 86380 86390 1
432547 99432547 1001 86380 86390 1
433830 99433830 1001 86380 86390 1
433999 99433999 1001 86380 86390 1
433733 99433733 1001 86380 86390 1
433866 99433866 1001 86380 86390 1
435105 99435105 1001 86380 86390 1
435366 99435366 1001 86380 86390 1
434967 99434967 1001 86380 86390 1
434905 99434905 1001 86380 86390 1
434396 99434396 1001 86380 86390 1
434537 99434537 1001 86380 86390 1
436506 99436506 1001 86380 86390 1
436374 99436374 1001 86380 86390 1
435973 99435973 1001 86380 86390 1
436339 99436339 1001 86380 86390 1
436262 99436262 1001 86380 86390 1
437210 99437210 1001 86380 86390 1
437293 99437293 1001 86380 86390 1
437304 99437304 1001 86380 86390 1
300727 99300727 1001 86380 86390 1
300709 99300709 1001 86380 86390 1
300646 99300646 1001 86380 86390 1
300583 99300583 1001 86380 86390 1
300723 99300723 1001 86380 86390 1
300323 99300323 1001 86380 86390 1
300255 99300255 1001 86380 86390 1
300830 99300830 1001 86380 86390 1
300921 99300921 1001 86380 86390 1
300784 99300784 1001 86380 86390 1
301388 99301388 1001 86380 86390 1
301454 99301454 1001 86380 86390 1
301447 99301447 1001 86380 86390 1
301264 99301264 1001 86380 86390 1
301115 99301115 1001 86380 86390 1
300960 99300960 1001 86380 86390 1
301132 99301132 1001 86380 86390 1
301593 99301593 1001 86380 86390 1
301686 99301686 1001 86380 86390 1
302328 99302328 1001 86380 86390 1
301987 99301987 1001 86380 86390 1
302001 99302001 1001 86380 86390 1
302069 99302069 1001 86380 86390 1
301773 99301773 1001 86380 86390 1
301879 99301879 1001 86380 86390 1
302531 99302531 1001 86380 86390 1
303031 99303031 1001 86380 86390 1
302890 99302890 1001 86380 86390 1
302856 99302856 1001 86380 86390 1
302666 99302666 1001 86380 86390 1
302760 99302760 1001 86380 86390 1
302605 99302605 1001 86380 86390 1
303293 99303293 1001 86380 86390 1
303856 99303856 1001 86380 86390 1
303775 99303775 1001 86380 86390 1
303816 99303816 1001 86380 86390 1
303602 99303602 1001 86380 86390 1
304214 99304214 1001 86380 86390 1
304203 99304203 1001 86380 86390 1
304049 99304049 1001 86380 86390 1
304192 99304192 1001 86380 86390 1
304654 99304654 1001 86380 86390 1
304533 99304533 1001 86380 86390 1
304562 99304562 1001 86380 86390 1
304326 99304326 1001 86380 86390 1
304444 99304444 1001 86380 86390 1
305597 99305597 1001 86380 86390 1
305367 99305367 1001 86380 86390 1
305168 99305168 1001 86380 86390 1
305224 99305224 1001 86380 86390 1
500777 99500777 1001 86380 86390 1
500638 99500638 1001 86380 86390 1
500627 99500627 1001 86380 86390 1
500640 99500640 1001 86380 86390 1
500744 99500744 1001 86380 86390 1
500803 99500803 1001 86380 86390 1
500561 99500561 1001 86380 86390 1
500219 99500219 1001 86380 86390 1
500337 99500337 1001 86380 86390 1
500344 99500344 1001 86380 86390 1
500267 99500267 1001 86380 86390 1
500966 99500966 1001 86380 86390 1
501497 99501497 1001 86380 86390 1
501335 99501335 1001 86380 86390 1
501059 99501059 1001 86380 86390 1
501079 99501079 1001 86380 86390 1
501813 99501813 1001 86380 86390 1
502339 99502339 1001 86380 86390 1
502195 99502195 1001 86380 86390 1
502118 99502118 1001 86380 86390 1
502197 99502197 1001 86380 86390 1
502047 99502047 1001 86380 86390 1
502597 99502597 1001 86380 86390 1
502483 99502483 1001 86380 86390 1
502643 99502643 1001 86380 86390 1
503099 99503099 1001 86380 86390 1
503474 99503474 1001 86380 86390 1
503469 99503469 1001 86380 86390 1
504056 99504056 1001 86380 86390 1
504019 99504019 1001 86380 86390 1
504107 99504107 1001 86380 86390 1
504079 99504079 1001 86380 86390 1
503886 99503886 1001 86380 86390 1
504257 99504257 1001 86380 86390 1
504302 99504302 1001 86380 86390 1
504319 99504319 1001 86380 86390 1
504843 99504843 1001 86380 86390 1
504695 99504695 1001 86380 86390 1
504659 99504659 1001 86380 86390 1
504401 99504401 1001 86380 86390 1
505113 99505113 1001 86380 86390 1
505016 99505016 1001 86380 86390 1
505647 99505647 1001 86380 86390 1
505705 99505705 1001 86380 86390 1
505399 99505399 1001 86380 86390 1
505360 99505360 1001 86380 86390 1
505416 99505416 1001 86380 86390 1
505508 99505508 1001 86380 86390 1
505484 99505484 1001 86380 86390 1
505884 99505884 1001 86380 86390 1
505932 99505932 1001 86380 86390 1
506455 99506455 1001 86380 86390 1
506494 99506494 1001 86380 86390 1
506276 99506276 1001 86380 86390 1
505996 99505996 1001 86380 86390 1
506010 99506010 1001 86380 86390 1
506626 99506626 1001 86380 86390 1
506795 99506795 1001 86380 86390 1
506666 99506666 1001 86380 86390 1
507398 99507398 1001 86380 86390 1
507300 99507300 1001 86380 86390 1
507331 99507331 1001 86380 86390 1
507215 99507215 1001 86380 86390 1
507086 99507086 1001 86380 86390 1
506829 99506829 1001 86380 86390 1
506831 99506831 1001 86380 86390 1
506871 99506871 1001 86380 86390 1
506860 99506860 1001 86380 86390 1
507535 99507535 1001 86380 86390 1
508206 99508206 1001 86380 86390 1
508026 99508026 1001 86380 86390 1
507773 99507773 1001 86380 86390 1
507632 99507632 1001 86380 86390 1
508264 99508264 1001 86380 86390 1
508281 99508281 1001 86380 86390 1
508386 99508386 1001 86380 86390 1
508895 99508895 1001 86380 86390 1
508914 99508914 1001 86380 86390 1
508966 99508966 1001 86380 86390 1
509060 99509060 1001 86380 86390 1
508969 99508969 1001 86380 86390 1
508641 99508641 1001 86380 86390 1
509096 99509096 1001 86380 86390 1
509866 99509866 1001 86380 86390 1
509808 99509808 1001 86380 86390 1
509685 99509685 1001 86380 86390 1
509449 99509449 1001 86380 86390 1
509444 99509444 1001 86380 86390 1
510081 99510081 1001 86380 86390 1
510004 99510004 1001 86380 86390 1
510056 99510056 1001 86380 86390 1
510590 99510590 1001 86380 86390 1
510607 99510607 1001 86380 86390 1
510671 99510671 1001 86380 86390 1
510382 99510382 1001 86380 86390 1
510425 99510425 1001 86380 86390 1
510466 99510466 1001 86380 86390 1
510467 99510467 1001 86380 86390 1
510202 99510202 1001 86380 86390 1
510203 99510203 1001 86380 86390 1
510875 99510875 1001 86380 86390 1
510759 99510759 1001 86380 86390 1
511492 99511492 1001 86380 86390 1
511109 99511109 1001 86380 86390 1
511734 99511734 1001 86380 86390 1
511639 99511639 1001 86380 86390 1
512342 99512342 1001 86380 86390 1
512214 99512214 1001 86380 86390 1
512191 99512191 1001 86380 86390 1
512073 99512073 1001 86380 86390 1
512022 99512022 1001 86380 86390 1
512040 99512040 1001 86380 86390 1
511952 99511952 1001 86380 86390 1
512534 99512534 1001 86380 86390 1
512477 99512477 1001 86380 86390 1
513089 99513089 1001 86380 86390 1
512939 99512939 1001 86380 86390 1
512901 99512901 1001 86380 86390 1
512838 99512838 1001 86380 86390 1
512815 99512815 1001 86380 86390 1
512657 99512657 1001 86380 86390 1
512634 99512634 1001 86380 86390 1
513847 99513847 1001 86380 86390 1
513748 99513748 1001 86380 86390 1
513716 99513716 1001 86380 86390 1
513718 99513718 1001 86380 86390 1
514077 99514077 1001 86380 86390 1
514824 99514824 1001 86380 86390 1
514668 99514668 1001 86380 86390 1
514553 99514553 1001 86380 86390 1
514519 99514519 1001 86380 86390 1
514301 99514301 1001 86380 86390 1
514328 99514328 1001 86380 86390 1
514293 99514293 1001 86380 86390 1
514413 99514413 1001 86380 86390 1
514948 99514948 1001 86380 86390 1
515341 99515341 1001 86380 86390 1
515409 99515409 1001 86380 86390 1
515130 99515130 1001 86380 86390 1
515730 99515730 1001 86380 86390 1
515809 99515809 1001 86380 86390 1
516368 99516368 1001 86380 86390 1
516115 99516115 1001 86380 86390 1
516130 99516130 1001 86380 86390 1
516186 99516186 1001 86380 86390 1
515915 99515915 1001 86380 86390 1
516982 99516982 1001 86380 86390 1
516819 99516819 1001 86380 86390 1
516794 99516794 1001 86380 86390 1
516756 99516756 1001 86380 86390 1
517508 99517508 1001 86380 86390 1
518112 99518112 1001 86380 86390 1
517959 99517959 1001 86380 86390 1
518053 99518053 1001 86380 86390 1
517788 99517788 1001 86380 86390 1
517562 99517562 1001 86380 86390 1
517551 99517551 1001 86380 86390 1
518205 99518205 1001 86380 86390 1
518786 99518786 1001 86380 86390 1
518930 99518930 1001 86380 86390 1
518682 99518682 1001 86380 86390 1
518778 99518778 1001 86380 86390 1
518464 99518464 1001 86380 86390 1
518429 99518429 1001 86380 86390 1
519106 99519106 1001 86380 86390 1
519530 99519530 1001 86380 86390 1
519441 99519441 1001 86380 86390 1
519585 99519585 1001 86380 86390 1
519907 99519907 1001 86380 86390 1
520004 99520004 1001 86380 86390 1
520526 99520526 1001 86380 86390 1
520475 99520475 1001 86380 86390 1
520574 99520574 1001 86380 86390 1
520234 99520234 1001 86380 86390 1
520354 99520354 1001 86380 86390 1
520026 99520026 1001 86380 86390 1
520898 99520898 1001 86380 86390 1
521557 99521557 1001 86380 86390 1
522193 99522193 1001 86380 86390 1
522273 99522273 1001 86380 86390 1
521813 99521813 1001 86380 86390 1
522341 99522341 1001 86380 86390 1
522325 99522325 1001 86380 86390 1
522366 99522366 1001 86380 86390 1
522937 99522937 1001 86380 86390 1
522726 99522726 1001 86380 86390 1
522601 99522601 1001 86380 86390 1
523870 99523870 1001 86380 86390 1
523861 99523861 1001 86380 86390 1
523643 99523643 1001 86380 86390 1
524106 99524106 1001 86380 86390 1
524626 99524626 1001 86380 86390 1
524358 99524358 1001 86380 86390 1
524357 99524357 1001 86380 86390 1
524284 99524284 1001 86380 86390 1
524963 99524963 1001 86380 86390 1
525512 99525512 1001 86380 86390 1
525364 99525364 1001 86380 86390 1
525743 99525743 1001 86380 86390 1
525718 99525718 1001 86380 86390 1
525757 99525757 1001 86380 86390 1
526294 99526294 1001 86380 86390 1
526116 99526116 1001 86380 86390 1
525908 99525908 1001 86380 86390 1
525871 99525871 1001 86380 86390 1
525966 99525966 1001 86380 86390 1
526540 99526540 1001 86380 86390 1
526470 99526470 1001 86380 86390 1
527095 99527095 1001 86380 86390 1
527097 99527097 1001 86380 86390 1
527128 99527128 1001 86380 86390 1
527041 99527041 1001 86380 86390 1
526698 99526698 1001 86380 86390 1
526691 99526691 1001 86380 86390 1
527480 99527480 1001 86380 86390 1
527493 99527493 1001 86380 86390 1
527636 99527636 1001 86380 86390 1
528758 99528758 1001 86380 86390 1
528810 99528810 1001 86380 86390 1
528451 99528451 1001 86380 86390 1
528314 99528314 1001 86380 86390 1
529002 99529002 1001 86380 86390 1
529586 99529586 1001 86380 86390 1
529381 99529381 1001 86380 86390 1
529404 99529404 1001 86380 86390 1
529508 99529508 1001 86380 86390 1
529146 99529146 1001 86380 86390 1
529829 99529829 1001 86380 86390 1
529523 99529523 1001 86380 86390 1
530544 99530544 1001 86380 86390 1
530012 99530012 1001 86380 86390 1
529976 99529976 1001 86380 86390 1
530137 99530137 1001 86380 86390 1
531350 99531350 1001 86380 86390 1
531009 99531009 1001 86380 86390 1
531053 99531053 1001 86380 86390 1
530975 99530975 1001 86380 86390 1
530877 99530877 1001 86380 86390 1
531537 99531537 1001 86380 86390 1
532041 99532041 1001 86380 86390 1
532089 99532089 1001 86380 86390 1
531880 99531880 1001 86380 86390 1
531629 99531629 1001 86380 86390 1
532306 99532306 1001 86380 86390 1
532219 99532219 1001 86380 86390 1
532249 99532249 1001 86380 86390 1
532916 99532916 1001 86380 86390 1
532995 99532995 1001 86380 86390 1
532792 99532792 1001 86380 86390 1
532679 99532679 1001 86380 86390 1
532607 99532607 1001 86380 86390 1
533054 99533054 1001 86380 86390 1
533041 99533041 1001 86380 86390 1
533173 99533173 1001 86380 86390 1
533766 99533766 1001 86380 86390 1
533457 99533457 1001 86380 86390 1
533381 99533381 1001 86380 86390 1
533881 99533881 1001 86380 86390 1
533966 99533966 1001 86380 86390 1
533994 99533994 1001 86380 86390 1
534652 99534652 1001 86380 86390 1
534533 99534533 1001 86380 86390 1
534418 99534418 1001 86380 86390 1
534276 99534276 1001 86380 86390 1
534333 99534333 1001 86380 86390 1
534346 99534346 1001 86380 86390 1
535359 99535359 1001 86380 86390 1
535214 99535214 1001 86380 86390 1
535225 99535225 1001 86380 86390 1
535050 99535050 1001 86380 86390 1
535063 99535063 1001 86380 86390 1
535642 99535642 1001 86380 86390 1
535658 99535658 1001 86380 86390 1
535712 99535712 1001 86380 86390 1
536282 99536282 1001 86380 86390 1
536037 99536037 1001 86380 86390 1
536442 99536442 1001 86380 86390 1
536341 99536341 1001 86380 86390 1
536383 99536383 1001 86380 86390 1
537084 99537084 1001 86380 86390 1
536558 99536558 1001 86380 86390 1
536590 99536590 1001 86380 86390 1
537337 99537337 1001 86380 86390 1
537184 99537184 1001 86380 86390 1
537839 99537839 1001 86380 86390 1
537857 99537857 1001 86380 86390 1
537608 99537608 1001 86380 86390 1
537488 99537488 1001 86380 86390 1
538166 99538166 1001 86380 86390 1
538633 99538633 1001 86380 86390 1
538413 99538413 1001 86380 86390 1
538983 99538983 1001 86380 86390 1
538985 99538985 1001 86380 86390 1
538989 99538989 1001 86380 86390 1
539339 99539339 1001 86380 86390 1
539432 99539432 1001 86380 86390 1
539086 99539086 1001 86380 86390 1
539845 99539845 1001 86380 86390 1
539795 99539795 1001 86380 86390 1
539705 99539705 1001 86380 86390 1
540380 99540380 1001 86380 86390 1
540305 99540305 1001 86380 86390 1
540093 99540093 1001 86380 86390 1
540116 99540116 1001 86380 86390 1
540129 99540129 1001 86380 86390 1
540027 99540027 1001 86380 86390 1
539992 99539992 1001 86380 86390 1
540008 99540008 1001 86380 86390 1
540635 99540635 1001 86380 86390 1
540493 99540493 1001 86380 86390 1
540562 99540562 1001 86380 86390 1
541127 99541127 1001 86380 86390 1
541222 99541222 1001 86380 86390 1
541252 99541252 1001 86380 86390 1
540992 99540992 1001 86380 86390 1
540689 99540689 1001 86380 86390 1
540852 99540852 1001 86380 86390 1
541721 99541721 1001 86380 86390 1
541752 99541752 1001 86380 86390 1
541567 99541567 1001 86380 86390 1
542146 99542146 1001 86380 86390 1
542147 99542147 1001 86380 86390 1
542226 99542226 1001 86380 86390 1
542321 99542321 1001 86380 86390 1
542917 99542917 1001 86380 86390 1
542727 99542727 1001 86380 86390 1
542642 99542642 1001 86380 86390 1
542607 99542607 1001 86380 86390 1
542517 99542517 1001 86380 86390 1
543020 99543020 1001 86380 86390 1
543627 99543627 1001 86380 86390 1
543548 99543548 1001 86380 86390 1
543447 99543447 1001 86380 86390 1
543461 99543461 1001 86380 86390 1
543336 99543336 1001 86380 86390 1
543817 99543817 1001 86380 86390 1
544238 99544238 1001 86380 86390 1
544014 99544014 1001 86380 86390 1
544742 99544742 1001 86380 86390 1
544710 99544710 1001 86380 86390 1
400149 99400149 1001 86380 86390 1
400435 99400435 1001 86380 86390 1
400824 99400824 1001 86380 86390 1
400893 99400893 1001 86380 86390 1
401093 99401093 1001 86380 86390 1
401325 99401325 1001 86380 86390 1
401484 99401484 1001 86380 86390 1
402820 99402820 1001 86380 86390 1
403296 99403296 1001 86380 86390 1
403475 99403475 1001 86380 86390 1
404106 99404106 1001 86380 86390 1
404049 99404049 1001 86380 86390 1
404482 99404482 1001 86380 86390 1
404663 99404663 1001 86380 86390 1
404643 99404643 1001 86380 86390 1
405403 99405403 1001 86380 86390 1
405395 99405395 1001 86380 86390 1
405640 99405640 1001 86380 86390 1
405837 99405837 1001 86380 86390 1
405864 99405864 1001 86380 86390 1
406508 99406508 1001 86380 86390 1
407294 99407294 1001 86380 86390 1
407720 99407720 1001 86380 86390 1
408293 99408293 1001 86380 86390 1
408768 99408768 1001 86380 86390 1
409555 99409555 1001 86380 86390 1
409579 99409579 1001 86380 86390 1
409966 99409966 1001 86380 86390 1
410218 99410218 1001 86380 86390 1
410328 99410328 1001 86380 86390 1
410889 99410889 1001 86380 86390 1
411007 99411007 1001 86380 86390 1
411020 99411020 1001 86380 86390 1
411251 99411251 1001 86380 86390 1
411566 99411566 1001 86380 86390 1
411937 99411937 1001 86380 86390 1
411958 99411958 1001 86380 86390 1
412417 99412417 1001 86380 86390 1
412293 99412293 1001 86380 86390 1
412280 99412280 1001 86380 86390 1
413618 99413618 1001 86380 86390 1
413420 99413420 1001 86380 86390 1
413457 99413457 1001 86380 86390 1
413601 99413601 1001 86380 86390 1
412955 99412955 1001 86380 86390 1
413279 99413279 1001 86380 86390 1
412904 99412904 1001 86380 86390 1
412579 99412579 1001 86380 86390 1
412886 99412886 1001 86380 86390 1
412881 99412881 1001 86380 86390 1
413720 99413720 1001 86380 86390 1
413828 99413828 1001 86380 86390 1
415203 99415203 1001 86380 86390 1
414820 99414820 1001 86380 86390 1
414667 99414667 1001 86380 86390 1
414815 99414815 1001 86380 86390 1
414428 99414428 1001 86380 86390 1
415390 99415390 1001 86380 86390 1
416806 99416806 1001 86380 86390 1
416451 99416451 1001 86380 86390 1
415772 99415772 1001 86380 86390 1
417102 99417102 1001 86380 86390 1
417155 99417155 1001 86380 86390 1
417278 99417278 1001 86380 86390 1
418587 99418587 1001 86380 86390 1
418092 99418092 1001 86380 86390 1
417962 99417962 1001 86380 86390 1
417895 99417895 1001 86380 86390 1
420164 99420164 1001 86380 86390 1
420145 99420145 1001 86380 86390 1
419783 99419783 1001 86380 86390 1
419685 99419685 1001 86380 86390 1
419797 99419797 1001 86380 86390 1
419306 99419306 1001 86380 86390 1
419392 99419392 1001 86380 86390 1
419370 99419370 1001 86380 86390 1
420683 99420683 1001 86380 86390 1
420532 99420532 1001 86380 86390 1
421742 99421742 1001 86380 86390 1
421550 99421550 1001 86380 86390 1
423289 99423289 1001 86380 86390 1
423292 99423292 1001 86380 86390 1
425330 99425330 1001 86380 86390 1
425319 99425319 1001 86380 86390 1
424799 99424799 1001 86380 86390 1
424157 99424157 1001 86380 86390 1
424190 99424190 1001 86380 86390 1
425537 99425537 1001 86380 86390 1
425480 99425480 1001 86380 86390 1
427062 99427062 1001 86380 86390 1
426809 99426809 1001 86380 86390 1
426453 99426453 1001 86380 86390 1
426458 99426458 1001 86380 86390 1
427292 99427292 1001 86380 86390 1
427439 99427439 1001 86380 86390 1
427378 99427378 1001 86380 86390 1
427425 99427425 1001 86380 86390 1
427408 99427408 1001 86380 86390 1
428449 99428449 1001 86380 86390 1
428481 99428481 1001 86380 86390 1
428721 99428721 1001 86380 86390 1
428098 99428098 1001 86380 86390 1
428136 99428136 1001 86380 86390 1
427809 99427809 1001 86380 86390 1
427896 99427896 1001 86380 86390 1
430148 99430148 1001 86380 86390 1
429571 99429571 1001 86380 86390 1
429721 99429721 1001 86380 86390 1
429704 99429704 1001 86380 86390 1
429612 99429612 1001 86380 86390 1
429461 99429461 1001 86380 86390 1
430623 99430623 1001 86380 86390 1
430777 99430777 1001 86380 86390 1
430654 99430654 1001 86380 86390 1
431820 99431820 1001 86380 86390 1
431654 99431654 1001 86380 86390 1
431811 99431811 1001 86380 86390 1
431399 99431399 1001 86380 86390 1
431549 99431549 1001 86380 86390 1
430952 99430952 1001 86380 86390 1
431078 99431078 1001 86380 86390 1
432120 99432120 1001 86380 86390 1
432249 99432249 1001 86380 86390 1
432292 99432292 1001 86380 86390 1
432097 99432097 1001 86380 86390 1
432189 99432189 1001 86380 86390 1
433350 99433350 1001 86380 86390 1
433544 99433544 1001 86380 86390 1
433163 99433163 1001 86380 86390 1
433014 99433014 1001 86380 86390 1
432801 99432801 1001 86380 86390 1
433998 99433998 1001 86380 86390 1
435131 99435131 1001 86380 86390 1
435107 99435107 1001 86380 86390 1
435031 99435031 1001 86380 86390 1
434997 99434997 1001 86380 86390 1
434927 99434927 1001 86380 86390 1
434570 99434570 1001 86380 86390 1
435756 99435756 1001 86380 86390 1
435826 99435826 1001 86380 86390 1
436964 99436964 1001 86380 86390 1
437065 99437065 1001 86380 86390 1
436517 99436517 1001 86380 86390 1
436158 99436158 1001 86380 86390 1
436212 99436212 1001 86380 86390 1
437240 99437240 1001 86380 86390 1
300049 99300049 1001 86380 86390 1
437254 99437254 1001 86380 86390 1
300000 99300000 1001 86380 86390 1
437286 99437286 1001 86380 86390 1
300563 99300563 1001 86380 86390 1
300161 99300161 1001 86380 86390 1
300112 99300112 1001 86380 86390 1
300194 99300194 1001 86380 86390 1
300791 99300791 1001 86380 86390 1
300844 99300844 1001 86380 86390 1
301154 99301154 1001 86380 86390 1
300935 99300935 1001 86380 86390 1
301581 99301581 1001 86380 86390 1
301638 99301638 1001 86380 86390 1
301614 99301614 1001 86380 86390 1
302332 99302332 1001 86380 86390 1
302257 99302257 1001 86380 86390 1
302072 99302072 1001 86380 86390 1
302124 99302124 1001 86380 86390 1
302075 99302075 1001 86380 86390 1
302081 99302081 1001 86380 86390 1
301940 99301940 1001 86380 86390 1
302585 99302585 1001 86380 86390 1
302409 99302409 1001 86380 86390 1
303140 99303140 1001 86380 86390 1
302884 99302884 1001 86380 86390 1
302588 99302588 1001 86380 86390 1
302746 99302746 1001 86380 86390 1
302775 99302775 1001 86380 86390 1
303361 99303361 1001 86380 86390 1
303375 99303375 1001 86380 86390 1
303998 99303998 1001 86380 86390 1
303951 99303951 1001 86380 86390 1
303710 99303710 1001 86380 86390 1
303711 99303711 1001 86380 86390 1
303420 99303420 1001 86380 86390 1
304072 99304072 1001 86380 86390 1
304140 99304140 1001 86380 86390 1
304141 99304141 1001 86380 86390 1
304106 99304106 1001 86380 86390 1
305011 99305011 1001 86380 86390 1
304869 99304869 1001 86380 86390 1
305596 99305596 1001 86380 86390 1
305585 99305585 1001 86380 86390 1
305656 99305656 1001 86380 86390 1
305327 99305327 1001 86380 86390 1
305426 99305426 1001 86380 86390 1
500097 99500097 1001 86380 86390 1
500009 99500009 1001 86380 86390 1
500794 99500794 1001 86380 86390 1
500772 99500772 1001 86380 86390 1
500605 99500605 1001 86380 86390 1
500528 99500528 1001 86380 86390 1
500379 99500379 1001 86380 86390 1
500250 99500250 1001 86380 86390 1
500891 99500891 1001 86380 86390 1
500826 99500826 1001 86380 86390 1
500833 99500833 1001 86380 86390 1
501502 99501502 1001 86380 86390 1
501442 99501442 1001 86380 86390 1
501706 99501706 1001 86380 86390 1
501721 99501721 1001 86380 86390 1
502346 99502346 1001 86380 86390 1
502283 99502283 1001 86380 86390 1
502057 99502057 1001 86380 86390 1
501977 99501977 1001 86380 86390 1
501895 99501895 1001 86380 86390 1
502557 99502557 1001 86380 86390 1
502551 99502551 1001 86380 86390 1
502604 99502604 1001 86380 86390 1
503128 99503128 1001 86380 86390 1
503250 99503250 1001 86380 86390 1
503135 99503135 1001 86380 86390 1
503162 99503162 1001 86380 86390 1
502839 99502839 1001 86380 86390 1
503541 99503541 1001 86380 86390 1
503585 99503585 1001 86380 86390 1
504120 99504120 1001 86380 86390 1
504754 99504754 1001 86380 86390 1
504798 99504798 1001 86380 86390 1
504639 99504639 1001 86380 86390 1
504563 99504563 1001 86380 86390 1
504655 99504655 1001 86380 86390 1
504376 99504376 1001 86380 86390 1
505128 99505128 1001 86380 86390 1
504987 99504987 1001 86380 86390 1
505706 99505706 1001 86380 86390 1
505768 99505768 1001 86380 86390 1
505536 99505536 1001 86380 86390 1
505268 99505268 1001 86380 86390 1
505284 99505284 1001 86380 86390 1
505974 99505974 1001 86380 86390 1
505874 99505874 1001 86380 86390 1
506443 99506443 1001 86380 86390 1
506587 99506587 1001 86380 86390 1
506414 99506414 1001 86380 86390 1
506752 99506752 1001 86380 86390 1
507322 99507322 1001 86380 86390 1
507222 99507222 1001 86380 86390 1
507238 99507238 1001 86380 86390 1
507061 99507061 1001 86380 86390 1
507068 99507068 1001 86380 86390 1
506908 99506908 1001 86380 86390 1
508062 99508062 1001 86380 86390 1
508028 99508028 1001 86380 86390 1
507770 99507770 1001 86380 86390 1
507672 99507672 1001 86380 86390 1
507702 99507702 1001 86380 86390 1
507650 99507650 1001 86380 86390 1
508395 99508395 1001 86380 86390 1
508254 99508254 1001 86380 86390 1
508334 99508334 1001 86380 86390 1
508977 99508977 1001 86380 86390 1
508676 99508676 1001 86380 86390 1
508735 99508735 1001 86380 86390 1
508502 99508502 1001 86380 86390 1
508633 99508633 1001 86380 86390 1
509240 99509240 1001 86380 86390 1
509116 99509116 1001 86380 86390 1
509682 99509682 1001 86380 86390 1
509506 99509506 1001 86380 86390 1
509474 99509474 1001 86380 86390 1
509285 99509285 1001 86380 86390 1
509481 99509481 1001 86380 86390 1
509393 99509393 1001 86380 86390 1
509316 99509316 1001 86380 86390 1
510040 99510040 1001 86380 86390 1
510002 99510002 1001 86380 86390 1
510009 99510009 1001 86380 86390 1
509933 99509933 1001 86380 86390 1
510101 99510101 1001 86380 86390 1
509934 99509934 1001 86380 86390 1
510537 99510537 1001 86380 86390 1
510703 99510703 1001 86380 86390 1
510471 99510471 1001 86380 86390 1
510921 99510921 1001 86380 86390 1
510859 99510859 1001 86380 86390 1
511373 99511373 1001 86380 86390 1
511412 99511412 1001 86380 86390 1
511438 99511438 1001 86380 86390 1
511405 99511405 1001 86380 86390 1
511058 99511058 1001 86380 86390 1
511565 99511565 1001 86380 86390 1
512173 99512173 1001 86380 86390 1
512025 99512025 1001 86380 86390 1
512026 99512026 1001 86380 86390 1
511906 99511906 1001 86380 86390 1
511817 99511817 1001 86380 86390 1
512464 99512464 1001 86380 86390 1
513115 99513115 1001 86380 86390 1
513080 99513080 1001 86380 86390 1
513045 99513045 1001 86380 86390 1
512843 99512843 1001 86380 86390 1
513292 99513292 1001 86380 86390 1
513623 99513623 1001 86380 86390 1
513494 99513494 1001 86380 86390 1
513574 99513574 1001 86380 86390 1
514087 99514087 1001 86380 86390 1
514691 99514691 1001 86380 86390 1
514749 99514749 1001 86380 86390 1
514647 99514647 1001 86380 86390 1
514391 99514391 1001 86380 86390 1
514908 99514908 1001 86380 86390 1
514918 99514918 1001 86380 86390 1
515670 99515670 1001 86380 86390 1
515443 99515443 1001 86380 86390 1
515303 99515303 1001 86380 86390 1
515394 99515394 1001 86380 86390 1
515321 99515321 1001 86380 86390 1
515094 99515094 1001 86380 86390 1
515263 99515263 1001 86380 86390 1
515162 99515162 1001 86380 86390 1
515729 99515729 1001 86380 86390 1
516479 99516479 1001 86380 86390 1
516502 99516502 1001 86380 86390 1
516201 99516201 1001 86380 86390 1
516279 99516279 1001 86380 86390 1
515970 99515970 1001 86380 86390 1
516518 99516518 1001 86380 86390 1
517207 99517207 1001 86380 86390 1
517306 99517306 1001 86380 86390 1
517126 99517126 1001 86380 86390 1
517402 99517402 1001 86380 86390 1
518161 99518161 1001 86380 86390 1
518047 99518047 1001 86380 86390 1
518024 99518024 1001 86380 86390 1
518013 99518013 1001 86380 86390 1
517771 99517771 1001 86380 86390 1
517571 99517571 1001 86380 86390 1
518342 99518342 1001 86380 86390 1
518243 99518243 1001 86380 86390 1
518607 99518607 1001 86380 86390 1
518625 99518625 1001 86380 86390 1
518587 99518587 1001 86380 86390 1
518465 99518465 1001 86380 86390 1
518402 99518402 1001 86380 86390 1
519114 99519114 1001 86380 86390 1
519112 99519112 1001 86380 86390 1
519100 99519100 1001 86380 86390 1
519665 99519665 1001 86380 86390 1
519731 99519731 1001 86380 86390 1
519809 99519809 1001 86380 86390 1
519533 99519533 1001 86380 86390 1
519490 99519490 1001 86380 86390 1
519325 99519325 1001 86380 86390 1
520346 99520346 1001 86380 86390 1
520323 99520323 1001 86380 86390 1
520431 99520431 1001 86380 86390 1
520074 99520074 1001 86380 86390 1
520703 99520703 1001 86380 86390 1
521362 99521362 1001 86380 86390 1
521240 99521240 1001 86380 86390 1
520927 99520927 1001 86380 86390 1
521512 99521512 1001 86380 86390 1
522179 99522179 1001 86380 86390 1
521974 99521974 1001 86380 86390 1
521938 99521938 1001 86380 86390 1
522016 99522016 1001 86380 86390 1
521674 99521674 1001 86380 86390 1
523098 99523098 1001 86380 86390 1
523049 99523049 1001 86380 86390 1
522774 99522774 1001 86380 86390 1
522865 99522865 1001 86380 86390 1
522762 99522762 1001 86380 86390 1
522895 99522895 1001 86380 86390 1
522870 99522870 1001 86380 86390 1
522590 99522590 1001 86380 86390 1
523311 99523311 1001 86380 86390 1
523944 99523944 1001 86380 86390 1
523620 99523620 1001 86380 86390 1
524013 99524013 1001 86380 86390 1
524768 99524768 1001 86380 86390 1
524750 99524750 1001 86380 86390 1
524717 99524717 1001 86380 86390 1
524154 99524154 1001 86380 86390 1
524965 99524965 1001 86380 86390 1
524849 99524849 1001 86380 86390 1
525341 99525341 1001 86380 86390 1
525253 99525253 1001 86380 86390 1
525157 99525157 1001 86380 86390 1
525117 99525117 1001 86380 86390 1
525756 99525756 1001 86380 86390 1
526080 99526080 1001 86380 86390 1
526579 99526579 1001 86380 86390 1
527208 99527208 1001 86380 86390 1
526965 99526965 1001 86380 86390 1
526895 99526895 1001 86380 86390 1
526641 99526641 1001 86380 86390 1
526748 99526748 1001 86380 86390 1
526827 99526827 1001 86380 86390 1
527802 99527802 1001 86380 86390 1
527589 99527589 1001 86380 86390 1
527464 99527464 1001 86380 86390 1
528141 99528141 1001 86380 86390 1
528211 99528211 1001 86380 86390 1
528645 99528645 1001 86380 86390 1
528381 99528381 1001 86380 86390 1
529036 99529036 1001 86380 86390 1
529496 99529496 1001 86380 86390 1
529332 99529332 1001 86380 86390 1
529424 99529424 1001 86380 86390 1
529164 99529164 1001 86380 86390 1
530503 99530503 1001 86380 86390 1
530491 99530491 1001 86380 86390 1
530487 99530487 1001 86380 86390 1
530143 99530143 1001 86380 86390 1
530236 99530236 1001 86380 86390 1
530027 99530027 1001 86380 86390 1
530641 99530641 1001 86380 86390 1
530646 99530646 1001 86380 86390 1
530743 99530743 1001 86380 86390 1
531059 99531059 1001 86380 86390 1
532084 99532084 1001 86380 86390 1
532199 99532199 1001 86380 86390 1
531968 99531968 1001 86380 86390 1
532332 99532332 1001 86380 86390 1
532230 99532230 1001 86380 86390 1
532237 99532237 1001 86380 86390 1
533026 99533026 1001 86380 86390 1
533174 99533174 1001 86380 86390 1
533717 99533717 1001 86380 86390 1
533850 99533850 1001 86380 86390 1
533464 99533464 1001 86380 86390 1
533385 99533385 1001 86380 86390 1
533424 99533424 1001 86380 86390 1
534034 99534034 1001 86380 86390 1
533866 99533866 1001 86380 86390 1
534520 99534520 1001 86380 86390 1
534561 99534561 1001 86380 86390 1
534632 99534632 1001 86380 86390 1
534284 99534284 1001 86380 86390 1
534274 99534274 1001 86380 86390 1
534206 99534206 1001 86380 86390 1
534124 99534124 1001 86380 86390 1
534189 99534189 1001 86380 86390 1
535228 99535228 1001 86380 86390 1
535138 99535138 1001 86380 86390 1
535203 99535203 1001 86380 86390 1
535283 99535283 1001 86380 86390 1
535284 99535284 1001 86380 86390 1
535221 99535221 1001 86380 86390 1
535097 99535097 1001 86380 86390 1
535682 99535682 1001 86380 86390 1
535713 99535713 1001 86380 86390 1
536259 99536259 1001 86380 86390 1
536143 99536143 1001 86380 86390 1
536257 99536257 1001 86380 86390 1
536332 99536332 1001 86380 86390 1
536086 99536086 1001 86380 86390 1
535986 99535986 1001 86380 86390 1
535886 99535886 1001 86380 86390 1
537099 99537099 1001 86380 86390 1
537071 99537071 1001 86380 86390 1
536841 99536841 1001 86380 86390 1
536670 99536670 1001 86380 86390 1
537342 99537342 1001 86380 86390 1
537306 99537306 1001 86380 86390 1
537307 99537307 1001 86380 86390 1
537835 99537835 1001 86380 86390 1
537927 99537927 1001 86380 86390 1
537969 99537969 1001 86380 86390 1
537794 99537794 1001 86380 86390 1
537717 99537717 1001 86380 86390 1
537557 99537557 1001 86380 86390 1
538063 99538063 1001 86380 86390 1
538121 99538121 1001 86380 86390 1
538188 99538188 1001 86380 86390 1
538469 99538469 1001 86380 86390 1
538568 99538568 1001 86380 86390 1
538264 99538264 1001 86380 86390 1
538903 99538903 1001 86380 86390 1
539007 99539007 1001 86380 86390 1
538854 99538854 1001 86380 86390 1
538821 99538821 1001 86380 86390 1
539486 99539486 1001 86380 86390 1
539475 99539475 1001 86380 86390 1
539514 99539514 1001 86380 86390 1
539611 99539611 1001 86380 86390 1
539478 99539478 1001 86380 86390 1
539492 99539492 1001 86380 86390 1
539367 99539367 1001 86380 86390 1
539037 99539037 1001 86380 86390 1
539117 99539117 1001 86380 86390 1
540390 99540390 1001 86380 86390 1
540172 99540172 1001 86380 86390 1
540606 99540606 1001 86380 86390 1
540584 99540584 1001 86380 86390 1
540649 99540649 1001 86380 86390 1
540520 99540520 1001 86380 86390 1
541219 99541219 1001 86380 86390 1
541196 99541196 1001 86380 86390 1
540824 99540824 1001 86380 86390 1
541330 99541330 1001 86380 86390 1
542001 99542001 1001 86380 86390 1
541905 99541905 1001 86380 86390 1
541599 99541599 1001 86380 86390 1
542196 99542196 1001 86380 86390 1
542304 99542304 1001 86380 86390 1
542870 99542870 1001 86380 86390 1
542594 99542594 1001 86380 86390 1
542525 99542525 1001 86380 86390 1
542947 99542947 1001 86380 86390 1
543129 99543129 1001 86380 86390 1
543676 99543676 1001 86380 86390 1
543537 99543537 1001 86380 86390 1
543460 99543460 1001 86380 86390 1
543306 99543306 1001 86380 86390 1
543301 99543301 1001 86380 86390 1
543774 99543774 1001 86380 86390 1
543789 99543789 1001 86380 86390 1
543818 99543818 1001 86380 86390 1
543909 99543909 1001 86380 86390 1
544397 99544397 1001 86380 86390 1
544575 99544575 1001 86380 86390 1
544468 99544468 1001 86380 86390 1
544330 99544330 1001 86380 86390 1
544345 99544345 1001 86380 86390 1
544051 99544051 1001 86380 86390 1
544624 99544624 1001 86380 86390 1
544612 99544612 1001 86380 86390 1
544690 99544690 1001 86380 86390 1
500028 959 1001 52705 53004 1
400173 99400173 1001 86380 86390 1
400460 99400460 1001 86380 86390 1
400624 99400624 1001 86380 86390 1
401407 99401407 1001 86380 86390 1
402155 99402155 1001 86380 86390 1
402190 99402190 1001 86380 86390 1
403201 99403201 1001 86380 86390 1
403373 99403373 1001 86380 86390 1
403478 99403478 1001 86380 86390 1
403507 99403507 1001 86380 86390 1
403761 99403761 1001 86380 86390 1
403953 99403953 1001 86380 86390 1
403940 99403940 1001 86380 86390 1
404162 99404162 1001 86380 86390 1
404203 99404203 1001 86380 86390 1
404238 99404238 1001 86380 86390 1
404514 99404514 1001 86380 86390 1
404751 99404751 1001 86380 86390 1
404848 99404848 1001 86380 86390 1
405125 99405125 1001 86380 86390 1
405222 99405222 1001 86380 86390 1
405516 99405516 1001 86380 86390 1
406253 99406253 1001 86380 86390 1
406499 99406499 1001 86380 86390 1
406672 99406672 1001 86380 86390 1
406643 99406643 1001 86380 86390 1
407118 99407118 1001 86380 86390 1
407099 99407099 1001 86380 86390 1
407168 99407168 1001 86380 86390 1
407382 99407382 1001 86380 86390 1
407545 99407545 1001 86380 86390 1
407869 99407869 1001 86380 86390 1
407790 99407790 1001 86380 86390 1
407895 99407895 1001 86380 86390 1
408406 99408406 1001 86380 86390 1
408637 99408637 1001 86380 86390 1
408804 99408804 1001 86380 86390 1
409049 99409049 1001 86380 86390 1
409441 99409441 1001 86380 86390 1
409537 99409537 1001 86380 86390 1
409658 99409658 1001 86380 86390 1
409646 99409646 1001 86380 86390 1
409775 99409775 1001 86380 86390 1
409712 99409712 1001 86380 86390 1
409813 99409813 1001 86380 86390 1
410198 99410198 1001 86380 86390 1
410305 99410305 1001 86380 86390 1
410423 99410423 1001 86380 86390 1
410912 99410912 1001 86380 86390 1
410949 99410949 1001 86380 86390 1
411332 99411332 1001 86380 86390 1
411725 99411725 1001 86380 86390 1
411963 99411963 1001 86380 86390 1
412278 99412278 1001 86380 86390 1
412426 99412426 1001 86380 86390 1
413132 99413132 1001 86380 86390 1
412668 99412668 1001 86380 86390 1
412822 99412822 1001 86380 86390 1
412669 99412669 1001 86380 86390 1
412624 99412624 1001 86380 86390 1
412883 99412883 1001 86380 86390 1
414036 99414036 1001 86380 86390 1
414602 99414602 1001 86380 86390 1
414381 99414381 1001 86380 86390 1
414367 99414367 1001 86380 86390 1
414374 99414374 1001 86380 86390 1
415678 99415678 1001 86380 86390 1
415618 99415618 1001 86380 86390 1
416903 99416903 1001 86380 86390 1
416948 99416948 1001 86380 86390 1
416981 99416981 1001 86380 86390 1
416472 99416472 1001 86380 86390 1
416387 99416387 1001 86380 86390 1
415721 99415721 1001 86380 86390 1
417166 99417166 1001 86380 86390 1
417141 99417141 1001 86380 86390 1
417514 99417514 1001 86380 86390 1
418537 99418537 1001 86380 86390 1
418413 99418413 1001 86380 86390 1
417678 99417678 1001 86380 86390 1
418027 99418027 1001 86380 86390 1
419002 99419002 1001 86380 86390 1
418819 99418819 1001 86380 86390 1
419749 99419749 1001 86380 86390 1
419833 99419833 1001 86380 86390 1
419866 99419866 1001 86380 86390 1
419737 99419737 1001 86380 86390 1
419258 99419258 1001 86380 86390 1
420700 99420700 1001 86380 86390 1
421694 99421694 1001 86380 86390 1
420948 99420948 1001 86380 86390 1
422397 99422397 1001 86380 86390 1
423001 99423001 1001 86380 86390 1
422949 99422949 1001 86380 86390 1
423239 99423239 1001 86380 86390 1
422978 99422978 1001 86380 86390 1
423166 99423166 1001 86380 86390 1
422835 99422835 1001 86380 86390 1
422860 99422860 1001 86380 86390 1
424905 99424905 1001 86380 86390 1
424363 99424363 1001 86380 86390 1
424177 99424177 1001 86380 86390 1
425802 99425802 1001 86380 86390 1
427020 99427020 1001 86380 86390 1
427073 99427073 1001 86380 86390 1
426565 99426565 1001 86380 86390 1
426092 99426092 1001 86380 86390 1
427510 99427510 1001 86380 86390 1
428678 99428678 1001 86380 86390 1
427581 99427581 1001 86380 86390 1
427789 99427789 1001 86380 86390 1
429888 99429888 1001 86380 86390 1
429842 99429842 1001 86380 86390 1
429945 99429945 1001 86380 86390 1
429204 99429204 1001 86380 86390 1
430526 99430526 1001 86380 86390 1
430788 99430788 1001 86380 86390 1
431858 99431858 1001 86380 86390 1
431458 99431458 1001 86380 86390 1
430895 99430895 1001 86380 86390 1
433412 99433412 1001 86380 86390 1
433471 99433471 1001 86380 86390 1
432946 99432946 1001 86380 86390 1
433153 99433153 1001 86380 86390 1
434668 99434668 1001 86380 86390 1
434423 99434423 1001 86380 86390 1
434414 99434414 1001 86380 86390 1
434572 99434572 1001 86380 86390 1
434465 99434465 1001 86380 86390 1
436959 99436959 1001 86380 86390 1
436995 99436995 1001 86380 86390 1
436738 99436738 1001 86380 86390 1
435949 99435949 1001 86380 86390 1
436195 99436195 1001 86380 86390 1
435945 99435945 1001 86380 86390 1
300385 99300385 1001 86380 86390 1
300478 99300478 1001 86380 86390 1
300466 99300466 1001 86380 86390 1
300402 99300402 1001 86380 86390 1
300159 99300159 1001 86380 86390 1
300290 99300290 1001 86380 86390 1
300783 99300783 1001 86380 86390 1
300928 99300928 1001 86380 86390 1
301475 99301475 1001 86380 86390 1
301070 99301070 1001 86380 86390 1
301602 99301602 1001 86380 86390 1
302208 99302208 1001 86380 86390 1
302287 99302287 1001 86380 86390 1
302224 99302224 1001 86380 86390 1
302378 99302378 1001 86380 86390 1
302083 99302083 1001 86380 86390 1
302522 99302522 1001 86380 86390 1
302487 99302487 1001 86380 86390 1
302506 99302506 1001 86380 86390 1
302831 99302831 1001 86380 86390 1
302628 99302628 1001 86380 86390 1
303401 99303401 1001 86380 86390 1
303276 99303276 1001 86380 86390 1
303895 99303895 1001 86380 86390 1
303648 99303648 1001 86380 86390 1
303678 99303678 1001 86380 86390 1
303719 99303719 1001 86380 86390 1
303684 99303684 1001 86380 86390 1
303594 99303594 1001 86380 86390 1
303519 99303519 1001 86380 86390 1
303590 99303590 1001 86380 86390 1
304808 99304808 1001 86380 86390 1
304783 99304783 1001 86380 86390 1
304697 99304697 1001 86380 86390 1
304637 99304637 1001 86380 86390 1
304943 99304943 1001 86380 86390 1
304969 99304969 1001 86380 86390 1
305616 99305616 1001 86380 86390 1
305529 99305529 1001 86380 86390 1
305300 99305300 1001 86380 86390 1
305336 99305336 1001 86380 86390 1
305082 99305082 1001 86380 86390 1
305175 99305175 1001 86380 86390 1
305137 99305137 1001 86380 86390 1
500792 99500792 1001 86380 86390 1
500732 99500732 1001 86380 86390 1
500746 99500746 1001 86380 86390 1
500465 99500465 1001 86380 86390 1
500542 99500542 1001 86380 86390 1
500273 99500273 1001 86380 86390 1
500970 99500970 1001 86380 86390 1
500960 99500960 1001 86380 86390 1
501623 99501623 1001 86380 86390 1
501283 99501283 1001 86380 86390 1
501110 99501110 1001 86380 86390 1
501020 99501020 1001 86380 86390 1
501193 99501193 1001 86380 86390 1
501120 99501120 1001 86380 86390 1
502278 99502278 1001 86380 86390 1
502173 99502173 1001 86380 86390 1
502243 99502243 1001 86380 86390 1
502181 99502181 1001 86380 86390 1
501855 99501855 1001 86380 86390 1
502531 99502531 1001 86380 86390 1
502560 99502560 1001 86380 86390 1
503189 99503189 1001 86380 86390 1
503138 99503138 1001 86380 86390 1
503263 99503263 1001 86380 86390 1
502934 99502934 1001 86380 86390 1
502806 99502806 1001 86380 86390 1
502794 99502794 1001 86380 86390 1
503292 99503292 1001 86380 86390 1
503348 99503348 1001 86380 86390 1
503491 99503491 1001 86380 86390 1
503754 99503754 1001 86380 86390 1
503500 99503500 1001 86380 86390 1
503635 99503635 1001 86380 86390 1
504263 99504263 1001 86380 86390 1
504821 99504821 1001 86380 86390 1
504838 99504838 1001 86380 86390 1
504610 99504610 1001 86380 86390 1
504482 99504482 1001 86380 86390 1
505044 99505044 1001 86380 86390 1
505587 99505587 1001 86380 86390 1
505488 99505488 1001 86380 86390 1
505417 99505417 1001 86380 86390 1
505498 99505498 1001 86380 86390 1
505150 99505150 1001 86380 86390 1
505328 99505328 1001 86380 86390 1
506433 99506433 1001 86380 86390 1
506374 99506374 1001 86380 86390 1
506003 99506003 1001 86380 86390 1
507281 99507281 1001 86380 86390 1
507226 99507226 1001 86380 86390 1
506856 99506856 1001 86380 86390 1
506884 99506884 1001 86380 86390 1
507453 99507453 1001 86380 86390 1
507520 99507520 1001 86380 86390 1
508174 99508174 1001 86380 86390 1
508050 99508050 1001 86380 86390 1
508243 99508243 1001 86380 86390 1
507952 99507952 1001 86380 86390 1
508356 99508356 1001 86380 86390 1
508959 99508959 1001 86380 86390 1
508838 99508838 1001 86380 86390 1
508709 99508709 1001 86380 86390 1
508599 99508599 1001 86380 86390 1
508562 99508562 1001 86380 86390 1
508642 99508642 1001 86380 86390 1
508473 99508473 1001 86380 86390 1
508605 99508605 1001 86380 86390 1
508464 99508464 1001 86380 86390 1
509254 99509254 1001 86380 86390 1
509836 99509836 1001 86380 86390 1
509712 99509712 1001 86380 86390 1
509816 99509816 1001 86380 86390 1
509809 99509809 1001 86380 86390 1
509566 99509566 1001 86380 86390 1
509637 99509637 1001 86380 86390 1
509380 99509380 1001 86380 86390 1
510083 99510083 1001 86380 86390 1
509959 99509959 1001 86380 86390 1
509973 99509973 1001 86380 86390 1
510670 99510670 1001 86380 86390 1
510518 99510518 1001 86380 86390 1
511523 99511523 1001 86380 86390 1
511467 99511467 1001 86380 86390 1
511456 99511456 1001 86380 86390 1
511333 99511333 1001 86380 86390 1
511671 99511671 1001 86380 86390 1
512368 99512368 1001 86380 86390 1
511780 99511780 1001 86380 86390 1
512569 99512569 1001 86380 86390 1
513192 99513192 1001 86380 86390 1
513194 99513194 1001 86380 86390 1
512990 99512990 1001 86380 86390 1
512600 99512600 1001 86380 86390 1
512748 99512748 1001 86380 86390 1
513406 99513406 1001 86380 86390 1
513368 99513368 1001 86380 86390 1
513848 99513848 1001 86380 86390 1
513647 99513647 1001 86380 86390 1
513743 99513743 1001 86380 86390 1
513708 99513708 1001 86380 86390 1
513475 99513475 1001 86380 86390 1
513476 99513476 1001 86380 86390 1
513606 99513606 1001 86380 86390 1
513453 99513453 1001 86380 86390 1
513466 99513466 1001 86380 86390 1
513556 99513556 1001 86380 86390 1
513456 99513456 1001 86380 86390 1
513433 99513433 1001 86380 86390 1
514162 99514162 1001 86380 86390 1
514602 99514602 1001 86380 86390 1
514514 99514514 1001 86380 86390 1
514369 99514369 1001 86380 86390 1
514372 99514372 1001 86380 86390 1
514424 99514424 1001 86380 86390 1
515024 99515024 1001 86380 86390 1
514903 99514903 1001 86380 86390 1
514904 99514904 1001 86380 86390 1
515272 99515272 1001 86380 86390 1
515415 99515415 1001 86380 86390 1
515281 99515281 1001 86380 86390 1
515464 99515464 1001 86380 86390 1
515229 99515229 1001 86380 86390 1
515866 99515866 1001 86380 86390 1
516458 99516458 1001 86380 86390 1
516435 99516435 1001 86380 86390 1
516416 99516416 1001 86380 86390 1
516102 99516102 1001 86380 86390 1
516234 99516234 1001 86380 86390 1
516052 99516052 1001 86380 86390 1
515909 99515909 1001 86380 86390 1
516040 99516040 1001 86380 86390 1
516545 99516545 1001 86380 86390 1
516658 99516658 1001 86380 86390 1
517311 99517311 1001 86380 86390 1
517201 99517201 1001 86380 86390 1
517319 99517319 1001 86380 86390 1
517012 99517012 1001 86380 86390 1
517398 99517398 1001 86380 86390 1
517454 99517454 1001 86380 86390 1
517482 99517482 1001 86380 86390 1
517409 99517409 1001 86380 86390 1
517526 99517526 1001 86380 86390 1
518111 99518111 1001 86380 86390 1
518056 99518056 1001 86380 86390 1
518005 99518005 1001 86380 86390 1
517791 99517791 1001 86380 86390 1
517897 99517897 1001 86380 86390 1
517564 99517564 1001 86380 86390 1
518261 99518261 1001 86380 86390 1
518909 99518909 1001 86380 86390 1
518591 99518591 1001 86380 86390 1
518457 99518457 1001 86380 86390 1
518482 99518482 1001 86380 86390 1
518997 99518997 1001 86380 86390 1
519126 99519126 1001 86380 86390 1
519662 99519662 1001 86380 86390 1
519679 99519679 1001 86380 86390 1
519501 99519501 1001 86380 86390 1
519593 99519593 1001 86380 86390 1
520528 99520528 1001 86380 86390 1
520614 99520614 1001 86380 86390 1
520292 99520292 1001 86380 86390 1
520392 99520392 1001 86380 86390 1
521413 99521413 1001 86380 86390 1
521388 99521388 1001 86380 86390 1
521224 99521224 1001 86380 86390 1
521089 99521089 1001 86380 86390 1
520884 99520884 1001 86380 86390 1
520924 99520924 1001 86380 86390 1
521054 99521054 1001 86380 86390 1
521648 99521648 1001 86380 86390 1
521523 99521523 1001 86380 86390 1
522143 99522143 1001 86380 86390 1
521933 99521933 1001 86380 86390 1
521857 99521857 1001 86380 86390 1
522404 99522404 1001 86380 86390 1
523083 99523083 1001 86380 86390 1
523075 99523075 1001 86380 86390 1
523064 99523064 1001 86380 86390 1
522848 99522848 1001 86380 86390 1
522814 99522814 1001 86380 86390 1
522681 99522681 1001 86380 86390 1
523314 99523314 1001 86380 86390 1
523213 99523213 1001 86380 86390 1
523203 99523203 1001 86380 86390 1
523786 99523786 1001 86380 86390 1
523545 99523545 1001 86380 86390 1
523678 99523678 1001 86380 86390 1
523590 99523590 1001 86380 86390 1
524140 99524140 1001 86380 86390 1
524642 99524642 1001 86380 86390 1
524671 99524671 1001 86380 86390 1
524639 99524639 1001 86380 86390 1
524543 99524543 1001 86380 86390 1
524498 99524498 1001 86380 86390 1
524218 99524218 1001 86380 86390 1
524327 99524327 1001 86380 86390 1
524841 99524841 1001 86380 86390 1
524920 99524920 1001 86380 86390 1
525496 99525496 1001 86380 86390 1
525511 99525511 1001 86380 86390 1
525488 99525488 1001 86380 86390 1
525275 99525275 1001 86380 86390 1
525122 99525122 1001 86380 86390 1
525110 99525110 1001 86380 86390 1
525101 99525101 1001 86380 86390 1
525980 99525980 1001 86380 86390 1
526464 99526464 1001 86380 86390 1
526496 99526496 1001 86380 86390 1
526941 99526941 1001 86380 86390 1
526798 99526798 1001 86380 86390 1
527252 99527252 1001 86380 86390 1
527283 99527283 1001 86380 86390 1
527978 99527978 1001 86380 86390 1
527718 99527718 1001 86380 86390 1
527671 99527671 1001 86380 86390 1
527841 99527841 1001 86380 86390 1
527552 99527552 1001 86380 86390 1
527463 99527463 1001 86380 86390 1
528129 99528129 1001 86380 86390 1
528160 99528160 1001 86380 86390 1
528149 99528149 1001 86380 86390 1
528692 99528692 1001 86380 86390 1
528578 99528578 1001 86380 86390 1
528365 99528365 1001 86380 86390 1
529646 99529646 1001 86380 86390 1
529503 99529503 1001 86380 86390 1
529781 99529781 1001 86380 86390 1
529801 99529801 1001 86380 86390 1
530210 99530210 1001 86380 86390 1
530148 99530148 1001 86380 86390 1
531364 99531364 1001 86380 86390 1
531022 99531022 1001 86380 86390 1
531090 99531090 1001 86380 86390 1
530849 99530849 1001 86380 86390 1
530776 99530776 1001 86380 86390 1
530793 99530793 1001 86380 86390 1
531420 99531420 1001 86380 86390 1
532039 99532039 1001 86380 86390 1
532198 99532198 1001 86380 86390 1
531911 99531911 1001 86380 86390 1
531912 99531912 1001 86380 86390 1
531814 99531814 1001 86380 86390 1
531600 99531600 1001 86380 86390 1
531706 99531706 1001 86380 86390 1
531771 99531771 1001 86380 86390 1
531605 99531605 1001 86380 86390 1
531737 99531737 1001 86380 86390 1
532888 99532888 1001 86380 86390 1
532788 99532788 1001 86380 86390 1
532699 99532699 1001 86380 86390 1
532636 99532636 1001 86380 86390 1
532624 99532624 1001 86380 86390 1
532721 99532721 1001 86380 86390 1
532559 99532559 1001 86380 86390 1
533108 99533108 1001 86380 86390 1
533745 99533745 1001 86380 86390 1
533663 99533663 1001 86380 86390 1
533241 99533241 1001 86380 86390 1
534637 99534637 1001 86380 86390 1
534393 99534393 1001 86380 86390 1
534406 99534406 1001 86380 86390 1
534078 99534078 1001 86380 86390 1
534188 99534188 1001 86380 86390 1
534163 99534163 1001 86380 86390 1
534805 99534805 1001 86380 86390 1
535363 99535363 1001 86380 86390 1
535213 99535213 1001 86380 86390 1
535029 99535029 1001 86380 86390 1
535563 99535563 1001 86380 86390 1
535635 99535635 1001 86380 86390 1
536131 99536131 1001 86380 86390 1
536099 99536099 1001 86380 86390 1
536090 99536090 1001 86380 86390 1
535767 99535767 1001 86380 86390 1
535875 99535875 1001 86380 86390 1
535866 99535866 1001 86380 86390 1
536493 99536493 1001 86380 86390 1
536472 99536472 1001 86380 86390 1
536498 99536498 1001 86380 86390 1
536343 99536343 1001 86380 86390 1
537032 99537032 1001 86380 86390 1
536872 99536872 1001 86380 86390 1
536913 99536913 1001 86380 86390 1
536824 99536824 1001 86380 86390 1
536582 99536582 1001 86380 86390 1
536715 99536715 1001 86380 86390 1
537277 99537277 1001 86380 86390 1
537265 99537265 1001 86380 86390 1
537202 99537202 1001 86380 86390 1
537615 99537615 1001 86380 86390 1
537408 99537408 1001 86380 86390 1
537538 99537538 1001 86380 86390 1
537373 99537373 1001 86380 86390 1
538078 99538078 1001 86380 86390 1
538651 99538651 1001 86380 86390 1
538559 99538559 1001 86380 86390 1
538552 99538552 1001 86380 86390 1
538464 99538464 1001 86380 86390 1
538290 99538290 1001 86380 86390 1
538317 99538317 1001 86380 86390 1
538344 99538344 1001 86380 86390 1
538270 99538270 1001 86380 86390 1
538886 99538886 1001 86380 86390 1
539449 99539449 1001 86380 86390 1
539585 99539585 1001 86380 86390 1
539483 99539483 1001 86380 86390 1
539229 99539229 1001 86380 86390 1
539351 99539351 1001 86380 86390 1
539097 99539097 1001 86380 86390 1
539173 99539173 1001 86380 86390 1
539148 99539148 1001 86380 86390 1
540425 99540425 1001 86380 86390 1
540426 99540426 1001 86380 86390 1
540173 99540173 1001 86380 86390 1
539913 99539913 1001 86380 86390 1
539932 99539932 1001 86380 86390 1
539869 99539869 1001 86380 86390 1
540026 99540026 1001 86380 86390 1
540726 99540726 1001 86380 86390 1
540823 99540823 1001 86380 86390 1
540722 99540722 1001 86380 86390 1
541459 99541459 1001 86380 86390 1
541333 99541333 1001 86380 86390 1
541476 99541476 1001 86380 86390 1
541417 99541417 1001 86380 86390 1
542110 99542110 1001 86380 86390 1
541847 99541847 1001 86380 86390 1
541645 99541645 1001 86380 86390 1
542272 99542272 1001 86380 86390 1
542145 99542145 1001 86380 86390 1
542227 99542227 1001 86380 86390 1
542189 99542189 1001 86380 86390 1
542766 99542766 1001 86380 86390 1
542858 99542858 1001 86380 86390 1
542916 99542916 1001 86380 86390 1
542355 99542355 1001 86380 86390 1
543093 99543093 1001 86380 86390 1
543057 99543057 1001 86380 86390 1
543623 99543623 1001 86380 86390 1
543528 99543528 1001 86380 86390 1
543465 99543465 1001 86380 86390 1
543377 99543377 1001 86380 86390 1
543780 99543780 1001 86380 86390 1
543793 99543793 1001 86380 86390 1
544275 99544275 1001 86380 86390 1
544194 99544194 1001 86380 86390 1
544221 99544221 1001 86380 86390 1
543993 99543993 1001 86380 86390 1
426459 235 1001 34620 35097 1
400152 99400152 1001 86380 86390 1
400357 99400357 1001 86380 86390 1
400359 99400359 1001 86380 86390 1
400451 99400451 1001 86380 86390 1
400791 99400791 1001 86380 86390 1
400822 99400822 1001 86380 86390 1
400862 99400862 1001 86380 86390 1
401368 99401368 1001 86380 86390 1
401543 99401543 1001 86380 86390 1
401487 99401487 1001 86380 86390 1
402744 99402744 1001 86380 86390 1
402717 99402717 1001 86380 86390 1
403557 99403557 1001 86380 86390 1
403786 99403786 1001 86380 86390 1
403827 99403827 1001 86380 86390 1
404143 99404143 1001 86380 86390 1
404227 99404227 1001 86380 86390 1
404303 99404303 1001 86380 86390 1
404879 99404879 1001 86380 86390 1
405132 99405132 1001 86380 86390 1
405415 99405415 1001 86380 86390 1
406257 99406257 1001 86380 86390 1
406386 99406386 1001 86380 86390 1
406738 99406738 1001 86380 86390 1
406878 99406878 1001 86380 86390 1
407410 99407410 1001 86380 86390 1
408089 99408089 1001 86380 86390 1
408106 99408106 1001 86380 86390 1
408186 99408186 1001 86380 86390 1
408461 99408461 1001 86380 86390 1
408771 99408771 1001 86380 86390 1
408940 99408940 1001 86380 86390 1
409292 99409292 1001 86380 86390 1
410076 99410076 1001 86380 86390 1
410093 99410093 1001 86380 86390 1
410180 99410180 1001 86380 86390 1
410138 99410138 1001 86380 86390 1
410295 99410295 1001 86380 86390 1
410939 99410939 1001 86380 86390 1
411079 99411079 1001 86380 86390 1
411892 99411892 1001 86380 86390 1
412347 99412347 1001 86380 86390 1
413321 99413321 1001 86380 86390 1
413610 99413610 1001 86380 86390 1
413387 99413387 1001 86380 86390 1
413417 99413417 1001 86380 86390 1
413050 99413050 1001 86380 86390 1
413027 99413027 1001 86380 86390 1
412654 99412654 1001 86380 86390 1
413781 99413781 1001 86380 86390 1
414061 99414061 1001 86380 86390 1
413703 99413703 1001 86380 86390 1
414748 99414748 1001 86380 86390 1
414349 99414349 1001 86380 86390 1
416791 99416791 1001 86380 86390 1
416233 99416233 1001 86380 86390 1
416499 99416499 1001 86380 86390 1
416224 99416224 1001 86380 86390 1
415864 99415864 1001 86380 86390 1
416055 99416055 1001 86380 86390 1
415937 99415937 1001 86380 86390 1
416020 99416020 1001 86380 86390 1
416026 99416026 1001 86380 86390 1
416047 99416047 1001 86380 86390 1
417519 99417519 1001 86380 86390 1
418491 99418491 1001 86380 86390 1
418193 99418193 1001 86380 86390 1
418380 99418380 1001 86380 86390 1
417725 99417725 1001 86380 86390 1
417695 99417695 1001 86380 86390 1
417866 99417866 1001 86380 86390 1
419166 99419166 1001 86380 86390 1
419137 99419137 1001 86380 86390 1
418940 99418940 1001 86380 86390 1
420084 99420084 1001 86380 86390 1
420371 99420371 1001 86380 86390 1
420296 99420296 1001 86380 86390 1
419368 99419368 1001 86380 86390 1
420599 99420599 1001 86380 86390 1
420762 99420762 1001 86380 86390 1
422090 99422090 1001 86380 86390 1
421915 99421915 1001 86380 86390 1
421426 99421426 1001 86380 86390 1
421448 99421448 1001 86380 86390 1
420949 99420949 1001 86380 86390 1
422155 99422155 1001 86380 86390 1
422186 99422186 1001 86380 86390 1
423680 99423680 1001 86380 86390 1
422648 99422648 1001 86380 86390 1
423884 99423884 1001 86380 86390 1
425125 99425125 1001 86380 86390 1
425142 99425142 1001 86380 86390 1
424315 99424315 1001 86380 86390 1
424418 99424418 1001 86380 86390 1
424446 99424446 1001 86380 86390 1
424259 99424259 1001 86380 86390 1
425412 99425412 1001 86380 86390 1
425772 99425772 1001 86380 86390 1
426666 99426666 1001 86380 86390 1
426387 99426387 1001 86380 86390 1
425937 99425937 1001 86380 86390 1
426008 99426008 1001 86380 86390 1
426066 99426066 1001 86380 86390 1
426189 99426189 1001 86380 86390 1
425851 99425851 1001 86380 86390 1
427368 99427368 1001 86380 86390 1
428665 99428665 1001 86380 86390 1
428691 99428691 1001 86380 86390 1
428458 99428458 1001 86380 86390 1
427629 99427629 1001 86380 86390 1
427857 99427857 1001 86380 86390 1
427633 99427633 1001 86380 86390 1
427673 99427673 1001 86380 86390 1
428844 99428844 1001 86380 86390 1
428920 99428920 1001 86380 86390 1
430324 99430324 1001 86380 86390 1
429416 99429416 1001 86380 86390 1
430692 99430692 1001 86380 86390 1
430497 99430497 1001 86380 86390 1
431882 99431882 1001 86380 86390 1
431841 99431841 1001 86380 86390 1
431898 99431898 1001 86380 86390 1
431949 99431949 1001 86380 86390 1
431959 99431959 1001 86380 86390 1
431626 99431626 1001 86380 86390 1
431357 99431357 1001 86380 86390 1
431450 99431450 1001 86380 86390 1
431215 99431215 1001 86380 86390 1
432226 99432226 1001 86380 86390 1
432312 99432312 1001 86380 86390 1
433702 99433702 1001 86380 86390 1
433081 99433081 1001 86380 86390 1
432898 99432898 1001 86380 86390 1
432739 99432739 1001 86380 86390 1
432766 99432766 1001 86380 86390 1
434117 99434117 1001 86380 86390 1
434790 99434790 1001 86380 86390 1
434590 99434590 1001 86380 86390 1
434201 99434201 1001 86380 86390 1
434144 99434144 1001 86380 86390 1
437019 99437019 1001 86380 86390 1
437006 99437006 1001 86380 86390 1
436846 99436846 1001 86380 86390 1
436487 99436487 1001 86380 86390 1
436137 99436137 1001 86380 86390 1
436215 99436215 1001 86380 86390 1
435909 99435909 1001 86380 86390 1
436050 99436050 1001 86380 86390 1
437253 99437253 1001 86380 86390 1
300002 99300002 1001 86380 86390 1
300545 99300545 1001 86380 86390 1
300560 99300560 1001 86380 86390 1
300397 99300397 1001 86380 86390 1
300491 99300491 1001 86380 86390 1
300375 99300375 1001 86380 86390 1
300150 99300150 1001 86380 86390 1
300165 99300165 1001 86380 86390 1
300204 99300204 1001 86380 86390 1
300260 99300260 1001 86380 86390 1
300777 99300777 1001 86380 86390 1
300817 99300817 1001 86380 86390 1
300898 99300898 1001 86380 86390 1
300743 99300743 1001 86380 86390 1
301402 99301402 1001 86380 86390 1
301428 99301428 1001 86380 86390 1
301195 99301195 1001 86380 86390 1
301090 99301090 1001 86380 86390 1
300976 99300976 1001 86380 86390 1
301082 99301082 1001 86380 86390 1
301738 99301738 1001 86380 86390 1
301674 99301674 1001 86380 86390 1
301678 99301678 1001 86380 86390 1
302109 99302109 1001 86380 86390 1
302415 99302415 1001 86380 86390 1
303133 99303133 1001 86380 86390 1
302843 99302843 1001 86380 86390 1
302960 99302960 1001 86380 86390 1
302706 99302706 1001 86380 86390 1
302646 99302646 1001 86380 86390 1
303385 99303385 1001 86380 86390 1
303347 99303347 1001 86380 86390 1
304019 99304019 1001 86380 86390 1
303876 99303876 1001 86380 86390 1
303464 99303464 1001 86380 86390 1
303557 99303557 1001 86380 86390 1
303534 99303534 1001 86380 86390 1
304632 99304632 1001 86380 86390 1
304471 99304471 1001 86380 86390 1
304423 99304423 1001 86380 86390 1
304975 99304975 1001 86380 86390 1
305667 99305667 1001 86380 86390 1
305568 99305568 1001 86380 86390 1
305404 99305404 1001 86380 86390 1
305287 99305287 1001 86380 86390 1
305328 99305328 1001 86380 86390 1
305070 99305070 1001 86380 86390 1
305166 99305166 1001 86380 86390 1
500066 99500066 1001 86380 86390 1
500046 99500046 1001 86380 86390 1
500727 99500727 1001 86380 86390 1
500651 99500651 1001 86380 86390 1
500733 99500733 1001 86380 86390 1
500479 99500479 1001 86380 86390 1
500407 99500407 1001 86380 86390 1
500308 99500308 1001 86380 86390 1
500862 99500862 1001 86380 86390 1
500878 99500878 1001 86380 86390 1
500930 99500930 1001 86380 86390 1
501318 99501318 1001 86380 86390 1
501063 99501063 1001 86380 86390 1
501716 99501716 1001 86380 86390 1
501773 99501773 1001 86380 86390 1
502386 99502386 1001 86380 86390 1
502175 99502175 1001 86380 86390 1
502631 99502631 1001 86380 86390 1
502536 99502536 1001 86380 86390 1
502656 99502656 1001 86380 86390 1
502960 99502960 1001 86380 86390 1
503059 99503059 1001 86380 86390 1
502830 99502830 1001 86380 86390 1
502689 99502689 1001 86380 86390 1
503432 99503432 1001 86380 86390 1
503298 99503298 1001 86380 86390 1
503991 99503991 1001 86380 86390 1
503980 99503980 1001 86380 86390 1
504058 99504058 1001 86380 86390 1
503918 99503918 1001 86380 86390 1
503850 99503850 1001 86380 86390 1
503708 99503708 1001 86380 86390 1
503753 99503753 1001 86380 86390 1
503729 99503729 1001 86380 86390 1
503510 99503510 1001 86380 86390 1
503685 99503685 1001 86380 86390 1
503556 99503556 1001 86380 86390 1
503546 99503546 1001 86380 86390 1
504142 99504142 1001 86380 86390 1
504275 99504275 1001 86380 86390 1
504202 99504202 1001 86380 86390 1
504294 99504294 1001 86380 86390 1
504793 99504793 1001 86380 86390 1
504651 99504651 1001 86380 86390 1
505129 99505129 1001 86380 86390 1
505134 99505134 1001 86380 86390 1
505422 99505422 1001 86380 86390 1
505438 99505438 1001 86380 86390 1
505363 99505363 1001 86380 86390 1
505190 99505190 1001 86380 86390 1
505950 99505950 1001 86380 86390 1
506173 99506173 1001 86380 86390 1
506670 99506670 1001 86380 86390 1
507071 99507071 1001 86380 86390 1
507098 99507098 1001 86380 86390 1
507164 99507164 1001 86380 86390 1
506897 99506897 1001 86380 86390 1
507538 99507538 1001 86380 86390 1
507567 99507567 1001 86380 86390 1
508140 99508140 1001 86380 86390 1
507947 99507947 1001 86380 86390 1
508025 99508025 1001 86380 86390 1
507937 99507937 1001 86380 86390 1
507846 99507846 1001 86380 86390 1
508336 99508336 1001 86380 86390 1
508381 99508381 1001 86380 86390 1
508278 99508278 1001 86380 86390 1
508921 99508921 1001 86380 86390 1
508780 99508780 1001 86380 86390 1
508697 99508697 1001 86380 86390 1
509188 99509188 1001 86380 86390 1
509670 99509670 1001 86380 86390 1
509530 99509530 1001 86380 86390 1
509546 99509546 1001 86380 86390 1
509577 99509577 1001 86380 86390 1
509463 99509463 1001 86380 86390 1
509426 99509426 1001 86380 86390 1
509377 99509377 1001 86380 86390 1
509327 99509327 1001 86380 86390 1
510556 99510556 1001 86380 86390 1
510508 99510508 1001 86380 86390 1
510493 99510493 1001 86380 86390 1
510158 99510158 1001 86380 86390 1
510167 99510167 1001 86380 86390 1
510773 99510773 1001 86380 86390 1
511157 99511157 1001 86380 86390 1
511225 99511225 1001 86380 86390 1
511227 99511227 1001 86380 86390 1
511031 99511031 1001 86380 86390 1
512306 99512306 1001 86380 86390 1
512270 99512270 1001 86380 86390 1
511987 99511987 1001 86380 86390 1
511851 99511851 1001 86380 86390 1
511814 99511814 1001 86380 86390 1
512492 99512492 1001 86380 86390 1
512528 99512528 1001 86380 86390 1
513117 99513117 1001 86380 86390 1
513136 99513136 1001 86380 86390 1
512623 99512623 1001 86380 86390 1
512729 99512729 1001 86380 86390 1
512717 99512717 1001 86380 86390 1
512656 99512656 1001 86380 86390 1
512635 99512635 1001 86380 86390 1
513389 99513389 1001 86380 86390 1
513403 99513403 1001 86380 86390 1
513976 99513976 1001 86380 86390 1
513591 99513591 1001 86380 86390 1
514215 99514215 1001 86380 86390 1
514166 99514166 1001 86380 86390 1
514842 99514842 1001 86380 86390 1
514871 99514871 1001 86380 86390 1
514941 99514941 1001 86380 86390 1
514955 99514955 1001 86380 86390 1
515507 99515507 1001 86380 86390 1
515413 99515413 1001 86380 86390 1
515307 99515307 1001 86380 86390 1
515183 99515183 1001 86380 86390 1
515186 99515186 1001 86380 86390 1
515708 99515708 1001 86380 86390 1
516350 99516350 1001 86380 86390 1
516415 99516415 1001 86380 86390 1
516503 99516503 1001 86380 86390 1
516262 99516262 1001 86380 86390 1
515967 99515967 1001 86380 86390 1
515988 99515988 1001 86380 86390 1
515939 99515939 1001 86380 86390 1
516636 99516636 1001 86380 86390 1
516552 99516552 1001 86380 86390 1
516566 99516566 1001 86380 86390 1
517156 99517156 1001 86380 86390 1
517221 99517221 1001 86380 86390 1
517159 99517159 1001 86380 86390 1
517200 99517200 1001 86380 86390 1
516793 99516793 1001 86380 86390 1
516735 99516735 1001 86380 86390 1
516750 99516750 1001 86380 86390 1
517408 99517408 1001 86380 86390 1
518019 99518019 1001 86380 86390 1
517905 99517905 1001 86380 86390 1
517880 99517880 1001 86380 86390 1
517830 99517830 1001 86380 86390 1
517953 99517953 1001 86380 86390 1
517556 99517556 1001 86380 86390 1
517656 99517656 1001 86380 86390 1
518357 99518357 1001 86380 86390 1
518322 99518322 1001 86380 86390 1
518271 99518271 1001 86380 86390 1
518988 99518988 1001 86380 86390 1
518916 99518916 1001 86380 86390 1
518665 99518665 1001 86380 86390 1
518736 99518736 1001 86380 86390 1
518775 99518775 1001 86380 86390 1
518649 99518649 1001 86380 86390 1
518715 99518715 1001 86380 86390 1
518468 99518468 1001 86380 86390 1
519038 99519038 1001 86380 86390 1
519098 99519098 1001 86380 86390 1
519691 99519691 1001 86380 86390 1
519774 99519774 1001 86380 86390 1
519468 99519468 1001 86380 86390 1
519471 99519471 1001 86380 86390 1
519413 99519413 1001 86380 86390 1
519238 99519238 1001 86380 86390 1
519332 99519332 1001 86380 86390 1
519218 99519218 1001 86380 86390 1
519966 99519966 1001 86380 86390 1
519845 99519845 1001 86380 86390 1
520486 99520486 1001 86380 86390 1
520611 99520611 1001 86380 86390 1
520546 99520546 1001 86380 86390 1
520362 99520362 1001 86380 86390 1
520137 99520137 1001 86380 86390 1
520821 99520821 1001 86380 86390 1
520708 99520708 1001 86380 86390 1
520697 99520697 1001 86380 86390 1
520789 99520789 1001 86380 86390 1
520778 99520778 1001 86380 86390 1
521308 99521308 1001 86380 86390 1
521154 99521154 1001 86380 86390 1
520922 99520922 1001 86380 86390 1
522279 99522279 1001 86380 86390 1
522212 99522212 1001 86380 86390 1
522014 99522014 1001 86380 86390 1
521976 99521976 1001 86380 86390 1
521858 99521858 1001 86380 86390 1
521690 99521690 1001 86380 86390 1
521836 99521836 1001 86380 86390 1
521696 99521696 1001 86380 86390 1
522331 99522331 1001 86380 86390 1
522917 99522917 1001 86380 86390 1
522822 99522822 1001 86380 86390 1
522819 99522819 1001 86380 86390 1
522873 99522873 1001 86380 86390 1
522504 99522504 1001 86380 86390 1
523145 99523145 1001 86380 86390 1
523255 99523255 1001 86380 86390 1
523883 99523883 1001 86380 86390 1
523933 99523933 1001 86380 86390 1
523577 99523577 1001 86380 86390 1
523708 99523708 1001 86380 86390 1
523390 99523390 1001 86380 86390 1
523418 99523418 1001 86380 86390 1
524722 99524722 1001 86380 86390 1
524622 99524622 1001 86380 86390 1
524377 99524377 1001 86380 86390 1
524481 99524481 1001 86380 86390 1
524458 99524458 1001 86380 86390 1
524497 99524497 1001 86380 86390 1
524510 99524510 1001 86380 86390 1
524185 99524185 1001 86380 86390 1
525460 99525460 1001 86380 86390 1
525210 99525210 1001 86380 86390 1
525360 99525360 1001 86380 86390 1
525041 99525041 1001 86380 86390 1
525168 99525168 1001 86380 86390 1
525631 99525631 1001 86380 86390 1
526191 99526191 1001 86380 86390 1
526024 99526024 1001 86380 86390 1
526563 99526563 1001 86380 86390 1
526433 99526433 1001 86380 86390 1
527229 99527229 1001 86380 86390 1
527105 99527105 1001 86380 86390 1
526722 99526722 1001 86380 86390 1
526662 99526662 1001 86380 86390 1
527293 99527293 1001 86380 86390 1
527877 99527877 1001 86380 86390 1
527808 99527808 1001 86380 86390 1
527530 99527530 1001 86380 86390 1
528220 99528220 1001 86380 86390 1
528272 99528272 1001 86380 86390 1
528223 99528223 1001 86380 86390 1
528545 99528545 1001 86380 86390 1
528651 99528651 1001 86380 86390 1
528418 99528418 1001 86380 86390 1
528998 99528998 1001 86380 86390 1
529077 99529077 1001 86380 86390 1
528935 99528935 1001 86380 86390 1
529375 99529375 1001 86380 86390 1
529494 99529494 1001 86380 86390 1
529192 99529192 1001 86380 86390 1
530502 99530502 1001 86380 86390 1
530374 99530374 1001 86380 86390 1
530309 99530309 1001 86380 86390 1
530023 99530023 1001 86380 86390 1
530100 99530100 1001 86380 86390 1
530643 99530643 1001 86380 86390 1
530690 99530690 1001 86380 86390 1
530718 99530718 1001 86380 86390 1
531243 99531243 1001 86380 86390 1
531072 99531072 1001 86380 86390 1
531111 99531111 1001 86380 86390 1
530829 99530829 1001 86380 86390 1
530898 99530898 1001 86380 86390 1
531540 99531540 1001 86380 86390 1
531464 99531464 1001 86380 86390 1
532033 99532033 1001 86380 86390 1
532073 99532073 1001 86380 86390 1
531934 99531934 1001 86380 86390 1
532368 99532368 1001 86380 86390 1
532865 99532865 1001 86380 86390 1
532984 99532984 1001 86380 86390 1
532898 99532898 1001 86380 86390 1
532621 99532621 1001 86380 86390 1
532476 99532476 1001 86380 86390 1
532525 99532525 1001 86380 86390 1
532422 99532422 1001 86380 86390 1
533562 99533562 1001 86380 86390 1
533515 99533515 1001 86380 86390 1
533530 99533530 1001 86380 86390 1
533331 99533331 1001 86380 86390 1
533438 99533438 1001 86380 86390 1
533427 99533427 1001 86380 86390 1
533325 99533325 1001 86380 86390 1
534045 99534045 1001 86380 86390 1
534597 99534597 1001 86380 86390 1
534278 99534278 1001 86380 86390 1
534281 99534281 1001 86380 86390 1
534253 99534253 1001 86380 86390 1
535356 99535356 1001 86380 86390 1
535376 99535376 1001 86380 86390 1
535248 99535248 1001 86380 86390 1
534941 99534941 1001 86380 86390 1
535058 99535058 1001 86380 86390 1
534937 99534937 1001 86380 86390 1
536292 99536292 1001 86380 86390 1
536009 99536009 1001 86380 86390 1
535744 99535744 1001 86380 86390 1
535786 99535786 1001 86380 86390 1
535737 99535737 1001 86380 86390 1
536489 99536489 1001 86380 86390 1
536401 99536401 1001 86380 86390 1
536470 99536470 1001 86380 86390 1
537127 99537127 1001 86380 86390 1
537011 99537011 1001 86380 86390 1
536636 99536636 1001 86380 86390 1
536675 99536675 1001 86380 86390 1
536639 99536639 1001 86380 86390 1
536576 99536576 1001 86380 86390 1
537163 99537163 1001 86380 86390 1
537821 99537821 1001 86380 86390 1
537864 99537864 1001 86380 86390 1
537892 99537892 1001 86380 86390 1
537820 99537820 1001 86380 86390 1
537846 99537846 1001 86380 86390 1
538566 99538566 1001 86380 86390 1
538437 99538437 1001 86380 86390 1
538491 99538491 1001 86380 86390 1
538838 99538838 1001 86380 86390 1
538920 99538920 1001 86380 86390 1
539013 99539013 1001 86380 86390 1
539454 99539454 1001 86380 86390 1
539048 99539048 1001 86380 86390 1
539067 99539067 1001 86380 86390 1
540199 99540199 1001 86380 86390 1
540178 99540178 1001 86380 86390 1
539954 99539954 1001 86380 86390 1
540021 99540021 1001 86380 86390 1
539870 99539870 1001 86380 86390 1
540539 99540539 1001 86380 86390 1
541076 99541076 1001 86380 86390 1
541039 99541039 1001 86380 86390 1
540936 99540936 1001 86380 86390 1
540924 99540924 1001 86380 86390 1
541055 99541055 1001 86380 86390 1
541068 99541068 1001 86380 86390 1
540878 99540878 1001 86380 86390 1
541396 99541396 1001 86380 86390 1
541339 99541339 1001 86380 86390 1
541916 99541916 1001 86380 86390 1
541968 99541968 1001 86380 86390 1
541934 99541934 1001 86380 86390 1
541889 99541889 1001 86380 86390 1
541527 99541527 1001 86380 86390 1
541517 99541517 1001 86380 86390 1
541585 99541585 1001 86380 86390 1
542210 99542210 1001 86380 86390 1
542751 99542751 1001 86380 86390 1
542500 99542500 1001 86380 86390 1
542501 99542501 1001 86380 86390 1
542994 99542994 1001 86380 86390 1
543118 99543118 1001 86380 86390 1
543487 99543487 1001 86380 86390 1
544285 99544285 1001 86380 86390 1
544105 99544105 1001 86380 86390 1
544673 99544673 1001 86380 86390 1
544714 99544714 1001 86380 86390 1
544730 99544730 1001 86380 86390 1
544668 99544668 1001 86380 86390 1
544645 99544645 1001 86380 86390 1
400038 99400038 1001 86380 86390 1
400529 99400529 1001 86380 86390 1
401019 99401019 1001 86380 86390 1
401834 99401834 1001 86380 86390 1
402234 99402234 1001 86380 86390 1
402977 99402977 1001 86380 86390 1
403161 99403161 1001 86380 86390 1
403794 99403794 1001 86380 86390 1
403937 99403937 1001 86380 86390 1
404126 99404126 1001 86380 86390 1
405088 99405088 1001 86380 86390 1
405493 99405493 1001 86380 86390 1
405522 99405522 1001 86380 86390 1
405704 99405704 1001 86380 86390 1
405811 99405811 1001 86380 86390 1
406017 99406017 1001 86380 86390 1
406321 99406321 1001 86380 86390 1
406426 99406426 1001 86380 86390 1
406850 99406850 1001 86380 86390 1
406889 99406889 1001 86380 86390 1
407021 99407021 1001 86380 86390 1
406966 99406966 1001 86380 86390 1
407129 99407129 1001 86380 86390 1
407074 99407074 1001 86380 86390 1
407498 99407498 1001 86380 86390 1
407731 99407731 1001 86380 86390 1
407753 99407753 1001 86380 86390 1
407792 99407792 1001 86380 86390 1
407986 99407986 1001 86380 86390 1
407887 99407887 1001 86380 86390 1
409358 99409358 1001 86380 86390 1
409430 99409430 1001 86380 86390 1
410158 99410158 1001 86380 86390 1
410653 99410653 1001 86380 86390 1
410959 99410959 1001 86380 86390 1
411660 99411660 1001 86380 86390 1
412093 99412093 1001 86380 86390 1
412213 99412213 1001 86380 86390 1
412446 99412446 1001 86380 86390 1
413437 99413437 1001 86380 86390 1
413063 99413063 1001 86380 86390 1
413193 99413193 1001 86380 86390 1
412873 99412873 1001 86380 86390 1
412786 99412786 1001 86380 86390 1
415183 99415183 1001 86380 86390 1
414643 99414643 1001 86380 86390 1
414628 99414628 1001 86380 86390 1
415643 99415643 1001 86380 86390 1
417179 99417179 1001 86380 86390 1
418432 99418432 1001 86380 86390 1
417753 99417753 1001 86380 86390 1
419067 99419067 1001 86380 86390 1
420288 99420288 1001 86380 86390 1
420347 99420347 1001 86380 86390 1
419754 99419754 1001 86380 86390 1
419651 99419651 1001 86380 86390 1
420028 99420028 1001 86380 86390 1
419622 99419622 1001 86380 86390 1
421712 99421712 1001 86380 86390 1
422084 99422084 1001 86380 86390 1
421040 99421040 1001 86380 86390 1
420918 99420918 1001 86380 86390 1
420969 99420969 1001 86380 86390 1
422309 99422309 1001 86380 86390 1
422125 99422125 1001 86380 86390 1
423350 99423350 1001 86380 86390 1
423304 99423304 1001 86380 86390 1
422731 99422731 1001 86380 86390 1
423967 99423967 1001 86380 86390 1
423774 99423774 1001 86380 86390 1
425041 99425041 1001 86380 86390 1
425374 99425374 1001 86380 86390 1
424915 99424915 1001 86380 86390 1
425712 99425712 1001 86380 86390 1
425518 99425518 1001 86380 86390 1
427074 99427074 1001 86380 86390 1
426758 99426758 1001 86380 86390 1
427089 99427089 1001 86380 86390 1
426808 99426808 1001 86380 86390 1
426639 99426639 1001 86380 86390 1
426055 99426055 1001 86380 86390 1
425855 99425855 1001 86380 86390 1
426060 99426060 1001 86380 86390 1
427347 99427347 1001 86380 86390 1
427438 99427438 1001 86380 86390 1
427206 99427206 1001 86380 86390 1
427883 99427883 1001 86380 86390 1
430227 99430227 1001 86380 86390 1
430056 99430056 1001 86380 86390 1
430350 99430350 1001 86380 86390 1
429928 99429928 1001 86380 86390 1
429689 99429689 1001 86380 86390 1
429823 99429823 1001 86380 86390 1
429409 99429409 1001 86380 86390 1
429396 99429396 1001 86380 86390 1
430658 99430658 1001 86380 86390 1
431709 99431709 1001 86380 86390 1
431605 99431605 1001 86380 86390 1
431373 99431373 1001 86380 86390 1
431512 99431512 1001 86380 86390 1
431170 99431170 1001 86380 86390 1
432328 99432328 1001 86380 86390 1
432359 99432359 1001 86380 86390 1
432137 99432137 1001 86380 86390 1
433434 99433434 1001 86380 86390 1
432608 99432608 1001 86380 86390 1
432734 99432734 1001 86380 86390 1
432571 99432571 1001 86380 86390 1
434939 99434939 1001 86380 86390 1
434873 99434873 1001 86380 86390 1
434673 99434673 1001 86380 86390 1
434774 99434774 1001 86380 86390 1
434615 99434615 1001 86380 86390 1
434371 99434371 1001 86380 86390 1
434433 99434433 1001 86380 86390 1
434555 99434555 1001 86380 86390 1
435588 99435588 1001 86380 86390 1
436951 99436951 1001 86380 86390 1
436778 99436778 1001 86380 86390 1
436418 99436418 1001 86380 86390 1
436669 99436669 1001 86380 86390 1
436651 99436651 1001 86380 86390 1
436172 99436172 1001 86380 86390 1
436055 99436055 1001 86380 86390 1
300097 99300097 1001 86380 86390 1
300078 99300078 1001 86380 86390 1
300467 99300467 1001 86380 86390 1
301380 99301380 1001 86380 86390 1
301395 99301395 1001 86380 86390 1
301011 99301011 1001 86380 86390 1
301024 99301024 1001 86380 86390 1
301030 99301030 1001 86380 86390 1
301611 99301611 1001 86380 86390 1
301560 99301560 1001 86380 86390 1
301574 99301574 1001 86380 86390 1
302180 99302180 1001 86380 86390 1
301840 99301840 1001 86380 86390 1
301765 99301765 1001 86380 86390 1
301860 99301860 1001 86380 86390 1
303147 99303147 1001 86380 86390 1
303085 99303085 1001 86380 86390 1
302850 99302850 1001 86380 86390 1
302987 99302987 1001 86380 86390 1
302611 99302611 1001 86380 86390 1
302757 99302757 1001 86380 86390 1
302747 99302747 1001 86380 86390 1
302592 99302592 1001 86380 86390 1
303232 99303232 1001 86380 86390 1
303332 99303332 1001 86380 86390 1
303912 99303912 1001 86380 86390 1
303479 99303479 1001 86380 86390 1
303454 99303454 1001 86380 86390 1
304834 99304834 1001 86380 86390 1
304800 99304800 1001 86380 86390 1
304660 99304660 1001 86380 86390 1
304698 99304698 1001 86380 86390 1
304523 99304523 1001 86380 86390 1
304279 99304279 1001 86380 86390 1
304436 99304436 1001 86380 86390 1
304385 99304385 1001 86380 86390 1
305001 99305001 1001 86380 86390 1
304875 99304875 1001 86380 86390 1
305516 99305516 1001 86380 86390 1
305080 99305080 1001 86380 86390 1
305688 99305688 1001 86380 86390 1
500070 99500070 1001 86380 86390 1
500690 99500690 1001 86380 86390 1
500771 99500771 1001 86380 86390 1
500543 99500543 1001 86380 86390 1
500435 99500435 1001 86380 86390 1
500330 99500330 1001 86380 86390 1
500911 99500911 1001 86380 86390 1
501636 99501636 1001 86380 86390 1
501351 99501351 1001 86380 86390 1
501075 99501075 1001 86380 86390 1
501691 99501691 1001 86380 86390 1
502464 99502464 1001 86380 86390 1
502378 99502378 1001 86380 86390 1
502249 99502249 1001 86380 86390 1
501948 99501948 1001 86380 86390 1
502573 99502573 1001 86380 86390 1
502577 99502577 1001 86380 86390 1
503171 99503171 1001 86380 86390 1
503174 99503174 1001 86380 86390 1
502917 99502917 1001 86380 86390 1
502999 99502999 1001 86380 86390 1
502963 99502963 1001 86380 86390 1
502980 99502980 1001 86380 86390 1
503007 99503007 1001 86380 86390 1
502751 99502751 1001 86380 86390 1
502804 99502804 1001 86380 86390 1
502734 99502734 1001 86380 86390 1
503354 99503354 1001 86380 86390 1
503404 99503404 1001 86380 86390 1
503733 99503733 1001 86380 86390 1
504170 99504170 1001 86380 86390 1
504886 99504886 1001 86380 86390 1
504900 99504900 1001 86380 86390 1
504715 99504715 1001 86380 86390 1
504384 99504384 1001 86380 86390 1
505047 99505047 1001 86380 86390 1
505638 99505638 1001 86380 86390 1
505639 99505639 1001 86380 86390 1
505766 99505766 1001 86380 86390 1
505441 99505441 1001 86380 86390 1
505550 99505550 1001 86380 86390 1
505330 99505330 1001 86380 86390 1
505162 99505162 1001 86380 86390 1
506239 99506239 1001 86380 86390 1
506387 99506387 1001 86380 86390 1
506117 99506117 1001 86380 86390 1
505989 99505989 1001 86380 86390 1
506137 99506137 1001 86380 86390 1
506073 99506073 1001 86380 86390 1
506090 99506090 1001 86380 86390 1
506181 99506181 1001 86380 86390 1
506682 99506682 1001 86380 86390 1
507390 99507390 1001 86380 86390 1
507206 99507206 1001 86380 86390 1
507024 99507024 1001 86380 86390 1
506898 99506898 1001 86380 86390 1
506821 99506821 1001 86380 86390 1
506992 99506992 1001 86380 86390 1
507530 99507530 1001 86380 86390 1
508209 99508209 1001 86380 86390 1
507978 99507978 1001 86380 86390 1
507837 99507837 1001 86380 86390 1
507892 99507892 1001 86380 86390 1
507643 99507643 1001 86380 86390 1
507723 99507723 1001 86380 86390 1
507685 99507685 1001 86380 86390 1
508947 99508947 1001 86380 86390 1
508913 99508913 1001 86380 86390 1
508753 99508753 1001 86380 86390 1
508742 99508742 1001 86380 86390 1
508455 99508455 1001 86380 86390 1
508559 99508559 1001 86380 86390 1
508604 99508604 1001 86380 86390 1
509244 99509244 1001 86380 86390 1
509184 99509184 1001 86380 86390 1
509249 99509249 1001 86380 86390 1
509487 99509487 1001 86380 86390 1
509429 99509429 1001 86380 86390 1
510521 99510521 1001 86380 86390 1
510364 99510364 1001 86380 86390 1
510210 99510210 1001 86380 86390 1
510249 99510249 1001 86380 86390 1
510871 99510871 1001 86380 86390 1
510796 99510796 1001 86380 86390 1
511443 99511443 1001 86380 86390 1
511533 99511533 1001 86380 86390 1
511282 99511282 1001 86380 86390 1
511192 99511192 1001 86380 86390 1
511153 99511153 1001 86380 86390 1
511194 99511194 1001 86380 86390 1
511326 99511326 1001 86380 86390 1
511344 99511344 1001 86380 86390 1
511076 99511076 1001 86380 86390 1
511679 99511679 1001 86380 86390 1
511615 99511615 1001 86380 86390 1
511670 99511670 1001 86380 86390 1
511737 99511737 1001 86380 86390 1
512318 99512318 1001 86380 86390 1
512181 99512181 1001 86380 86390 1
512206 99512206 1001 86380 86390 1
512336 99512336 1001 86380 86390 1
511771 99511771 1001 86380 86390 1
511962 99511962 1001 86380 86390 1
512401 99512401 1001 86380 86390 1
512447 99512447 1001 86380 86390 1
512422 99512422 1001 86380 86390 1
513129 99513129 1001 86380 86390 1
513162 99513162 1001 86380 86390 1
513049 99513049 1001 86380 86390 1
512798 99512798 1001 86380 86390 1
512800 99512800 1001 86380 86390 1
512596 99512596 1001 86380 86390 1
513311 99513311 1001 86380 86390 1
513889 99513889 1001 86380 86390 1
513844 99513844 1001 86380 86390 1
513436 99513436 1001 86380 86390 1
514196 99514196 1001 86380 86390 1
514594 99514594 1001 86380 86390 1
514249 99514249 1001 86380 86390 1
514362 99514362 1001 86380 86390 1
514916 99514916 1001 86380 86390 1
515599 99515599 1001 86380 86390 1
515661 99515661 1001 86380 86390 1
515434 99515434 1001 86380 86390 1
515357 99515357 1001 86380 86390 1
515107 99515107 1001 86380 86390 1
515242 99515242 1001 86380 86390 1
515812 99515812 1001 86380 86390 1
515830 99515830 1001 86380 86390 1
516319 99516319 1001 86380 86390 1
516373 99516373 1001 86380 86390 1
516374 99516374 1001 86380 86390 1
516455 99516455 1001 86380 86390 1
515991 99515991 1001 86380 86390 1
516017 99516017 1001 86380 86390 1
516528 99516528 1001 86380 86390 1
517279 99517279 1001 86380 86390 1
517255 99517255 1001 86380 86390 1
517013 99517013 1001 86380 86390 1
516942 99516942 1001 86380 86390 1
517099 99517099 1001 86380 86390 1
516888 99516888 1001 86380 86390 1
516774 99516774 1001 86380 86390 1
517507 99517507 1001 86380 86390 1
517339 99517339 1001 86380 86390 1
518048 99518048 1001 86380 86390 1
517826 99517826 1001 86380 86390 1
517886 99517886 1001 86380 86390 1
517697 99517697 1001 86380 86390 1
518695 99518695 1001 86380 86390 1
518460 99518460 1001 86380 86390 1
518556 99518556 1001 86380 86390 1
519079 99519079 1001 86380 86390 1
519367 99519367 1001 86380 86390 1
520001 99520001 1001 86380 86390 1
519860 99519860 1001 86380 86390 1
519823 99519823 1001 86380 86390 1
520594 99520594 1001 86380 86390 1
520270 99520270 1001 86380 86390 1
520303 99520303 1001 86380 86390 1
520683 99520683 1001 86380 86390 1
520684 99520684 1001 86380 86390 1
521466 99521466 1001 86380 86390 1
521183 99521183 1001 86380 86390 1
521169 99521169 1001 86380 86390 1
520897 99520897 1001 86380 86390 1
521053 99521053 1001 86380 86390 1
520918 99520918 1001 86380 86390 1
520971 99520971 1001 86380 86390 1
520947 99520947 1001 86380 86390 1
521666 99521666 1001 86380 86390 1
522140 99522140 1001 86380 86390 1
522129 99522129 1001 86380 86390 1
522146 99522146 1001 86380 86390 1
522175 99522175 1001 86380 86390 1
521986 99521986 1001 86380 86390 1
521872 99521872 1001 86380 86390 1
521706 99521706 1001 86380 86390 1
521861 99521861 1001 86380 86390 1
521823 99521823 1001 86380 86390 1
521875 99521875 1001 86380 86390 1
522488 99522488 1001 86380 86390 1
522970 99522970 1001 86380 86390 1
522761 99522761 1001 86380 86390 1
522602 99522602 1001 86380 86390 1
523313 99523313 1001 86380 86390 1
523302 99523302 1001 86380 86390 1
523242 99523242 1001 86380 86390 1
523152 99523152 1001 86380 86390 1
523140 99523140 1001 86380 86390 1
523843 99523843 1001 86380 86390 1
523928 99523928 1001 86380 86390 1
523762 99523762 1001 86380 86390 1
523388 99523388 1001 86380 86390 1
524041 99524041 1001 86380 86390 1
524770 99524770 1001 86380 86390 1
524414 99524414 1001 86380 86390 1
524202 99524202 1001 86380 86390 1
524349 99524349 1001 86380 86390 1
524923 99524923 1001 86380 86390 1
524835 99524835 1001 86380 86390 1
524824 99524824 1001 86380 86390 1
524842 99524842 1001 86380 86390 1
525572 99525572 1001 86380 86390 1
525060 99525060 1001 86380 86390 1
525177 99525177 1001 86380 86390 1
525140 99525140 1001 86380 86390 1
526067 99526067 1001 86380 86390 1
525870 99525870 1001 86380 86390 1
525936 99525936 1001 86380 86390 1
526578 99526578 1001 86380 86390 1
526617 99526617 1001 86380 86390 1
526828 99526828 1001 86380 86390 1
526725 99526725 1001 86380 86390 1
527433 99527433 1001 86380 86390 1
527744 99527744 1001 86380 86390 1
527824 99527824 1001 86380 86390 1
528162 99528162 1001 86380 86390 1
528111 99528111 1001 86380 86390 1
528775 99528775 1001 86380 86390 1
528769 99528769 1001 86380 86390 1
528519 99528519 1001 86380 86390 1
528547 99528547 1001 86380 86390 1
528680 99528680 1001 86380 86390 1
528417 99528417 1001 86380 86390 1
528430 99528430 1001 86380 86390 1
528406 99528406 1001 86380 86390 1
528303 99528303 1001 86380 86390 1
528421 99528421 1001 86380 86390 1
529652 99529652 1001 86380 86390 1
529707 99529707 1001 86380 86390 1
529634 99529634 1001 86380 86390 1
529635 99529635 1001 86380 86390 1
529434 99529434 1001 86380 86390 1
529455 99529455 1001 86380 86390 1
529288 99529288 1001 86380 86390 1
529905 99529905 1001 86380 86390 1
530185 99530185 1001 86380 86390 1
530161 99530161 1001 86380 86390 1
530189 99530189 1001 86380 86390 1
530590 99530590 1001 86380 86390 1
530634 99530634 1001 86380 86390 1
530676 99530676 1001 86380 86390 1
531176 99531176 1001 86380 86390 1
531309 99531309 1001 86380 86390 1
531336 99531336 1001 86380 86390 1
531031 99531031 1001 86380 86390 1
531007 99531007 1001 86380 86390 1
531171 99531171 1001 86380 86390 1
530826 99530826 1001 86380 86390 1
530964 99530964 1001 86380 86390 1
530967 99530967 1001 86380 86390 1
531550 99531550 1001 86380 86390 1
532067 99532067 1001 86380 86390 1
532194 99532194 1001 86380 86390 1
531839 99531839 1001 86380 86390 1
531729 99531729 1001 86380 86390 1
531698 99531698 1001 86380 86390 1
531699 99531699 1001 86380 86390 1
532386 99532386 1001 86380 86390 1
532312 99532312 1001 86380 86390 1
532840 99532840 1001 86380 86390 1
532921 99532921 1001 86380 86390 1
533012 99533012 1001 86380 86390 1
532674 99532674 1001 86380 86390 1
532733 99532733 1001 86380 86390 1
532569 99532569 1001 86380 86390 1
532411 99532411 1001 86380 86390 1
533048 99533048 1001 86380 86390 1
533831 99533831 1001 86380 86390 1
533682 99533682 1001 86380 86390 1
533815 99533815 1001 86380 86390 1
533653 99533653 1001 86380 86390 1
533552 99533552 1001 86380 86390 1
533449 99533449 1001 86380 86390 1
533462 99533462 1001 86380 86390 1
533426 99533426 1001 86380 86390 1
534053 99534053 1001 86380 86390 1
534607 99534607 1001 86380 86390 1
534511 99534511 1001 86380 86390 1
534550 99534550 1001 86380 86390 1
534591 99534591 1001 86380 86390 1
534431 99534431 1001 86380 86390 1
534475 99534475 1001 86380 86390 1
534132 99534132 1001 86380 86390 1
534730 99534730 1001 86380 86390 1
535227 99535227 1001 86380 86390 1
535128 99535128 1001 86380 86390 1
534930 99534930 1001 86380 86390 1
534997 99534997 1001 86380 86390 1
535062 99535062 1001 86380 86390 1
535093 99535093 1001 86380 86390 1
534991 99534991 1001 86380 86390 1
536181 99536181 1001 86380 86390 1
536247 99536247 1001 86380 86390 1
535943 99535943 1001 86380 86390 1
536088 99536088 1001 86380 86390 1
536129 99536129 1001 86380 86390 1
535809 99535809 1001 86380 86390 1
535841 99535841 1001 86380 86390 1
536376 99536376 1001 86380 86390 1
536968 99536968 1001 86380 86390 1
536760 99536760 1001 86380 86390 1
536571 99536571 1001 86380 86390 1
536629 99536629 1001 86380 86390 1
536552 99536552 1001 86380 86390 1
537294 99537294 1001 86380 86390 1
537786 99537786 1001 86380 86390 1
537880 99537880 1001 86380 86390 1
537909 99537909 1001 86380 86390 1
537733 99537733 1001 86380 86390 1
537696 99537696 1001 86380 86390 1
538169 99538169 1001 86380 86390 1
538148 99538148 1001 86380 86390 1
538725 99538725 1001 86380 86390 1
538637 99538637 1001 86380 86390 1
538848 99538848 1001 86380 86390 1
539081 99539081 1001 86380 86390 1
540157 99540157 1001 86380 86390 1
540155 99540155 1001 86380 86390 1
539968 99539968 1001 86380 86390 1
540575 99540575 1001 86380 86390 1
541254 99541254 1001 86380 86390 1
540979 99540979 1001 86380 86390 1
540903 99540903 1001 86380 86390 1
540705 99540705 1001 86380 86390 1
541416 99541416 1001 86380 86390 1
542089 99542089 1001 86380 86390 1
542104 99542104 1001 86380 86390 1
542079 99542079 1001 86380 86390 1
541843 99541843 1001 86380 86390 1
541628 99541628 1001 86380 86390 1
541503 99541503 1001 86380 86390 1
541596 99541596 1001 86380 86390 1
541637 99541637 1001 86380 86390 1
542235 99542235 1001 86380 86390 1
542185 99542185 1001 86380 86390 1
542228 99542228 1001 86380 86390 1
542141 99542141 1001 86380 86390 1
542906 99542906 1001 86380 86390 1
542705 99542705 1001 86380 86390 1
542582 99542582 1001 86380 86390 1
542544 99542544 1001 86380 86390 1
542480 99542480 1001 86380 86390 1
542422 99542422 1001 86380 86390 1
543073 99543073 1001 86380 86390 1
543670 99543670 1001 86380 86390 1
543624 99543624 1001 86380 86390 1
543759 99543759 1001 86380 86390 1
543397 99543397 1001 86380 86390 1
543396 99543396 1001 86380 86390 1
543873 99543873 1001 86380 86390 1
544471 99544471 1001 86380 86390 1
544572 99544572 1001 86380 86390 1
544435 99544435 1001 86380 86390 1
543991 99543991 1001 86380 86390 1
544077 99544077 1001 86380 86390 1
511103 791 1001 70441 70740 1
513811 767 1002 54350 64632 1
400094 99400094 1001 86380 86390 1
400216 99400216 1001 86380 86390 1
400348 99400348 1001 86380 86390 1
400613 99400613 1001 86380 86390 1
400717 99400717 1001 86380 86390 1
400665 99400665 1001 86380 86390 1
400735 99400735 1001 86380 86390 1
400840 99400840 1001 86380 86390 1
401074 99401074 1001 86380 86390 1
401263 99401263 1001 86380 86390 1
401183 99401183 1001 86380 86390 1
401541 99401541 1001 86380 86390 1
401824 99401824 1001 86380 86390 1
402002 99402002 1001 86380 86390 1
402112 99402112 1001 86380 86390 1
402235 99402235 1001 86380 86390 1
402293 99402293 1001 86380 86390 1
402279 99402279 1001 86380 86390 1
402486 99402486 1001 86380 86390 1
402596 99402596 1001 86380 86390 1
402751 99402751 1001 86380 86390 1
402900 99402900 1001 86380 86390 1
402985 99402985 1001 86380 86390 1
402933 99402933 1001 86380 86390 1
403329 99403329 1001 86380 86390 1
403985 99403985 1001 86380 86390 1
404731 99404731 1001 86380 86390 1
404734 99404734 1001 86380 86390 1
404969 99404969 1001 86380 86390 1
405089 99405089 1001 86380 86390 1
405238 99405238 1001 86380 86390 1
405430 99405430 1001 86380 86390 1
405416 99405416 1001 86380 86390 1
405683 99405683 1001 86380 86390 1
405824 99405824 1001 86380 86390 1
405968 99405968 1001 86380 86390 1
405917 99405917 1001 86380 86390 1
406007 99406007 1001 86380 86390 1
406252 99406252 1001 86380 86390 1
406279 99406279 1001 86380 86390 1
407577 99407577 1001 86380 86390 1
408632 99408632 1001 86380 86390 1
409538 99409538 1001 86380 86390 1
409802 99409802 1001 86380 86390 1
409840 99409840 1001 86380 86390 1
410388 99410388 1001 86380 86390 1
410647 99410647 1001 86380 86390 1
410650 99410650 1001 86380 86390 1
410824 99410824 1001 86380 86390 1
411072 99411072 1001 86380 86390 1
411900 99411900 1001 86380 86390 1
412262 99412262 1001 86380 86390 1
412455 99412455 1001 86380 86390 1
413698 99413698 1001 86380 86390 1
413407 99413407 1001 86380 86390 1
413079 99413079 1001 86380 86390 1
412930 99412930 1001 86380 86390 1
413874 99413874 1001 86380 86390 1
414025 99414025 1001 86380 86390 1
415195 99415195 1001 86380 86390 1
415299 99415299 1001 86380 86390 1
414894 99414894 1001 86380 86390 1
414474 99414474 1001 86380 86390 1
414127 99414127 1001 86380 86390 1
414465 99414465 1001 86380 86390 1
415651 99415651 1001 86380 86390 1
415399 99415399 1001 86380 86390 1
416590 99416590 1001 86380 86390 1
416514 99416514 1001 86380 86390 1
416062 99416062 1001 86380 86390 1
415878 99415878 1001 86380 86390 1
418697 99418697 1001 86380 86390 1
418387 99418387 1001 86380 86390 1
418389 99418389 1001 86380 86390 1
418345 99418345 1001 86380 86390 1
417911 99417911 1001 86380 86390 1
419676 99419676 1001 86380 86390 1
419923 99419923 1001 86380 86390 1
419409 99419409 1001 86380 86390 1
419273 99419273 1001 86380 86390 1
419329 99419329 1001 86380 86390 1
421810 99421810 1001 86380 86390 1
421641 99421641 1001 86380 86390 1
421299 99421299 1001 86380 86390 1
421646 99421646 1001 86380 86390 1
421487 99421487 1001 86380 86390 1
421600 99421600 1001 86380 86390 1
421447 99421447 1001 86380 86390 1
421609 99421609 1001 86380 86390 1
421341 99421341 1001 86380 86390 1
420955 99420955 1001 86380 86390 1
422499 99422499 1001 86380 86390 1
422308 99422308 1001 86380 86390 1
422390 99422390 1001 86380 86390 1
423662 99423662 1001 86380 86390 1
423523 99423523 1001 86380 86390 1
423964 99423964 1001 86380 86390 1
424072 99424072 1001 86380 86390 1
424710 99424710 1001 86380 86390 1
424866 99424866 1001 86380 86390 1
424154 99424154 1001 86380 86390 1
425677 99425677 1001 86380 86390 1
425818 99425818 1001 86380 86390 1
427038 99427038 1001 86380 86390 1
426374 99426374 1001 86380 86390 1
426307 99426307 1001 86380 86390 1
426440 99426440 1001 86380 86390 1
426047 99426047 1001 86380 86390 1
425924 99425924 1001 86380 86390 1
425953 99425953 1001 86380 86390 1
427529 99427529 1001 86380 86390 1
427456 99427456 1001 86380 86390 1
427559 99427559 1001 86380 86390 1
429008 99429008 1001 86380 86390 1
429064 99429064 1001 86380 86390 1
430372 99430372 1001 86380 86390 1
430327 99430327 1001 86380 86390 1
430225 99430225 1001 86380 86390 1
430281 99430281 1001 86380 86390 1
430236 99430236 1001 86380 86390 1
429811 99429811 1001 86380 86390 1
429895 99429895 1001 86380 86390 1
429513 99429513 1001 86380 86390 1
430484 99430484 1001 86380 86390 1
430652 99430652 1001 86380 86390 1
431429 99431429 1001 86380 86390 1
431601 99431601 1001 86380 86390 1
430963 99430963 1001 86380 86390 1
432434 99432434 1001 86380 86390 1
432130 99432130 1001 86380 86390 1
433219 99433219 1001 86380 86390 1
432626 99432626 1001 86380 86390 1
433754 99433754 1001 86380 86390 1
434931 99434931 1001 86380 86390 1
434231 99434231 1001 86380 86390 1
434141 99434141 1001 86380 86390 1
434251 99434251 1001 86380 86390 1
435462 99435462 1001 86380 86390 1
436540 99436540 1001 86380 86390 1
300019 99300019 1001 86380 86390 1
437178 99437178 1001 86380 86390 1
300658 99300658 1001 86380 86390 1
300420 99300420 1001 86380 86390 1
300509 99300509 1001 86380 86390 1
300228 99300228 1001 86380 86390 1
300299 99300299 1001 86380 86390 1
301545 99301545 1001 86380 86390 1
301234 99301234 1001 86380 86390 1
301236 99301236 1001 86380 86390 1
301212 99301212 1001 86380 86390 1
300993 99300993 1001 86380 86390 1
301022 99301022 1001 86380 86390 1
301726 99301726 1001 86380 86390 1
301571 99301571 1001 86380 86390 1
302309 99302309 1001 86380 86390 1
302112 99302112 1001 86380 86390 1
301798 99301798 1001 86380 86390 1
301965 99301965 1001 86380 86390 1
302443 99302443 1001 86380 86390 1
302447 99302447 1001 86380 86390 1
302436 99302436 1001 86380 86390 1
303168 99303168 1001 86380 86390 1
302955 99302955 1001 86380 86390 1
302882 99302882 1001 86380 86390 1
302729 99302729 1001 86380 86390 1
302756 99302756 1001 86380 86390 1
302636 99302636 1001 86380 86390 1
303866 99303866 1001 86380 86390 1
303901 99303901 1001 86380 86390 1
303851 99303851 1001 86380 86390 1
303750 99303750 1001 86380 86390 1
303628 99303628 1001 86380 86390 1
303784 99303784 1001 86380 86390 1
303613 99303613 1001 86380 86390 1
303511 99303511 1001 86380 86390 1
303525 99303525 1001 86380 86390 1
304175 99304175 1001 86380 86390 1
304132 99304132 1001 86380 86390 1
304316 99304316 1001 86380 86390 1
304935 99304935 1001 86380 86390 1
305054 99305054 1001 86380 86390 1
304913 99304913 1001 86380 86390 1
305081 99305081 1001 86380 86390 1
500010 99500010 1001 86380 86390 1
500155 99500155 1001 86380 86390 1
500105 99500105 1001 86380 86390 1
500060 99500060 1001 86380 86390 1
500757 99500757 1001 86380 86390 1
500619 99500619 1001 86380 86390 1
500532 99500532 1001 86380 86390 1
500417 99500417 1001 86380 86390 1
500490 99500490 1001 86380 86390 1
501011 99501011 1001 86380 86390 1
501549 99501549 1001 86380 86390 1
501498 99501498 1001 86380 86390 1
501437 99501437 1001 86380 86390 1
501631 99501631 1001 86380 86390 1
501242 99501242 1001 86380 86390 1
501290 99501290 1001 86380 86390 1
501663 99501663 1001 86380 86390 1
501697 99501697 1001 86380 86390 1
503268 99503268 1001 86380 86390 1
503214 99503214 1001 86380 86390 1
502881 99502881 1001 86380 86390 1
503396 99503396 1001 86380 86390 1
503399 99503399 1001 86380 86390 1
503795 99503795 1001 86380 86390 1
503873 99503873 1001 86380 86390 1
504176 99504176 1001 86380 86390 1
504215 99504215 1001 86380 86390 1
504858 99504858 1001 86380 86390 1
504850 99504850 1001 86380 86390 1
504826 99504826 1001 86380 86390 1
504361 99504361 1001 86380 86390 1
504413 99504413 1001 86380 86390 1
504350 99504350 1001 86380 86390 1
504462 99504462 1001 86380 86390 1
505581 99505581 1001 86380 86390 1
505460 99505460 1001 86380 86390 1
505297 99505297 1001 86380 86390 1
506495 99506495 1001 86380 86390 1
506194 99506194 1001 86380 86390 1
506136 99506136 1001 86380 86390 1
506101 99506101 1001 86380 86390 1
506000 99506000 1001 86380 86390 1
506607 99506607 1001 86380 86390 1
506753 99506753 1001 86380 86390 1
507264 99507264 1001 86380 86390 1
507193 99507193 1001 86380 86390 1
507554 99507554 1001 86380 86390 1
507518 99507518 1001 86380 86390 1
508220 99508220 1001 86380 86390 1
508090 99508090 1001 86380 86390 1
507904 99507904 1001 86380 86390 1
508419 99508419 1001 86380 86390 1
508345 99508345 1001 86380 86390 1
508437 99508437 1001 86380 86390 1
509019 99509019 1001 86380 86390 1
509849 99509849 1001 86380 86390 1
509825 99509825 1001 86380 86390 1
509745 99509745 1001 86380 86390 1
509504 99509504 1001 86380 86390 1
509383 99509383 1001 86380 86390 1
509914 99509914 1001 86380 86390 1
510531 99510531 1001 86380 86390 1
510397 99510397 1001 86380 86390 1
510294 99510294 1001 86380 86390 1
510830 99510830 1001 86380 86390 1
510800 99510800 1001 86380 86390 1
511513 99511513 1001 86380 86390 1
511003 99511003 1001 86380 86390 1
511045 99511045 1001 86380 86390 1
511753 99511753 1001 86380 86390 1
512237 99512237 1001 86380 86390 1
512182 99512182 1001 86380 86390 1
511989 99511989 1001 86380 86390 1
511869 99511869 1001 86380 86390 1
511947 99511947 1001 86380 86390 1
512574 99512574 1001 86380 86390 1
512473 99512473 1001 86380 86390 1
512489 99512489 1001 86380 86390 1
512817 99512817 1001 86380 86390 1
512658 99512658 1001 86380 86390 1
512659 99512659 1001 86380 86390 1
513372 99513372 1001 86380 86390 1
513296 99513296 1001 86380 86390 1
514002 99514002 1001 86380 86390 1
514011 99514011 1001 86380 86390 1
513860 99513860 1001 86380 86390 1
513913 99513913 1001 86380 86390 1
513775 99513775 1001 86380 86390 1
513784 99513784 1001 86380 86390 1
513513 99513513 1001 86380 86390 1
513618 99513618 1001 86380 86390 1
514069 99514069 1001 86380 86390 1
514086 99514086 1001 86380 86390 1
514750 99514750 1001 86380 86390 1
514778 99514778 1001 86380 86390 1
514462 99514462 1001 86380 86390 1
514573 99514573 1001 86380 86390 1
514253 99514253 1001 86380 86390 1
514384 99514384 1001 86380 86390 1
514361 99514361 1001 86380 86390 1
514351 99514351 1001 86380 86390 1
514313 99514313 1001 86380 86390 1
514925 99514925 1001 86380 86390 1
514953 99514953 1001 86380 86390 1
515159 99515159 1001 86380 86390 1
515100 99515100 1001 86380 86390 1
516189 99516189 1001 86380 86390 1
516138 99516138 1001 86380 86390 1
516269 99516269 1001 86380 86390 1
515914 99515914 1001 86380 86390 1
515973 99515973 1001 86380 86390 1
516575 99516575 1001 86380 86390 1
516591 99516591 1001 86380 86390 1
516709 99516709 1001 86380 86390 1
517272 99517272 1001 86380 86390 1
517189 99517189 1001 86380 86390 1
517205 99517205 1001 86380 86390 1
517130 99517130 1001 86380 86390 1
517100 99517100 1001 86380 86390 1
516734 99516734 1001 86380 86390 1
517417 99517417 1001 86380 86390 1
517574 99517574 1001 86380 86390 1
518238 99518238 1001 86380 86390 1
518326 99518326 1001 86380 86390 1
518864 99518864 1001 86380 86390 1
518943 99518943 1001 86380 86390 1
518931 99518931 1001 86380 86390 1
518803 99518803 1001 86380 86390 1
518603 99518603 1001 86380 86390 1
518701 99518701 1001 86380 86390 1
518418 99518418 1001 86380 86390 1
518551 99518551 1001 86380 86390 1
518540 99518540 1001 86380 86390 1
519069 99519069 1001 86380 86390 1
519147 99519147 1001 86380 86390 1
519613 99519613 1001 86380 86390 1
519437 99519437 1001 86380 86390 1
519320 99519320 1001 86380 86390 1
519385 99519385 1001 86380 86390 1
519928 99519928 1001 86380 86390 1
520014 99520014 1001 86380 86390 1
519846 99519846 1001 86380 86390 1
520580 99520580 1001 86380 86390 1
520477 99520477 1001 86380 86390 1
520520 99520520 1001 86380 86390 1
520297 99520297 1001 86380 86390 1
520287 99520287 1001 86380 86390 1
520046 99520046 1001 86380 86390 1
520808 99520808 1001 86380 86390 1
520669 99520669 1001 86380 86390 1
521111 99521111 1001 86380 86390 1
520942 99520942 1001 86380 86390 1
521517 99521517 1001 86380 86390 1
522164 99522164 1001 86380 86390 1
522264 99522264 1001 86380 86390 1
521895 99521895 1001 86380 86390 1
521686 99521686 1001 86380 86390 1
522368 99522368 1001 86380 86390 1
522345 99522345 1001 86380 86390 1
522348 99522348 1001 86380 86390 1
523187 99523187 1001 86380 86390 1
523844 99523844 1001 86380 86390 1
523611 99523611 1001 86380 86390 1
523682 99523682 1001 86380 86390 1
523402 99523402 1001 86380 86390 1
524045 99524045 1001 86380 86390 1
524014 99524014 1001 86380 86390 1
524628 99524628 1001 86380 86390 1
524719 99524719 1001 86380 86390 1
524662 99524662 1001 86380 86390 1
524512 99524512 1001 86380 86390 1
524361 99524361 1001 86380 86390 1
524379 99524379 1001 86380 86390 1
524394 99524394 1001 86380 86390 1
524355 99524355 1001 86380 86390 1
524933 99524933 1001 86380 86390 1
525529 99525529 1001 86380 86390 1
525295 99525295 1001 86380 86390 1
525323 99525323 1001 86380 86390 1
525336 99525336 1001 86380 86390 1
525112 99525112 1001 86380 86390 1
525784 99525784 1001 86380 86390 1
525604 99525604 1001 86380 86390 1
526341 99526341 1001 86380 86390 1
526164 99526164 1001 86380 86390 1
525829 99525829 1001 86380 86390 1
526450 99526450 1001 86380 86390 1
527144 99527144 1001 86380 86390 1
526882 99526882 1001 86380 86390 1
526631 99526631 1001 86380 86390 1
526800 99526800 1001 86380 86390 1
527347 99527347 1001 86380 86390 1
527256 99527256 1001 86380 86390 1
527715 99527715 1001 86380 86390 1
527458 99527458 1001 86380 86390 1
528762 99528762 1001 86380 86390 1
528832 99528832 1001 86380 86390 1
528890 99528890 1001 86380 86390 1
528674 99528674 1001 86380 86390 1
528585 99528585 1001 86380 86390 1
528586 99528586 1001 86380 86390 1
528549 99528549 1001 86380 86390 1
528458 99528458 1001 86380 86390 1
528447 99528447 1001 86380 86390 1
529040 99529040 1001 86380 86390 1
529389 99529389 1001 86380 86390 1
529119 99529119 1001 86380 86390 1
529114 99529114 1001 86380 86390 1
529115 99529115 1001 86380 86390 1
529869 99529869 1001 86380 86390 1
529808 99529808 1001 86380 86390 1
529785 99529785 1001 86380 86390 1
529825 99529825 1001 86380 86390 1
530466 99530466 1001 86380 86390 1
530245 99530245 1001 86380 86390 1
530344 99530344 1001 86380 86390 1
530074 99530074 1001 86380 86390 1
530644 99530644 1001 86380 86390 1
530703 99530703 1001 86380 86390 1
530678 99530678 1001 86380 86390 1
531005 99531005 1001 86380 86390 1
531138 99531138 1001 86380 86390 1
531454 99531454 1001 86380 86390 1
531497 99531497 1001 86380 86390 1
531853 99531853 1001 86380 86390 1
531597 99531597 1001 86380 86390 1
531685 99531685 1001 86380 86390 1
532214 99532214 1001 86380 86390 1
533018 99533018 1001 86380 86390 1
532978 99532978 1001 86380 86390 1
532740 99532740 1001 86380 86390 1
532452 99532452 1001 86380 86390 1
532491 99532491 1001 86380 86390 1
532430 99532430 1001 86380 86390 1
532565 99532565 1001 86380 86390 1
533218 99533218 1001 86380 86390 1
533646 99533646 1001 86380 86390 1
533634 99533634 1001 86380 86390 1
533570 99533570 1001 86380 86390 1
533953 99533953 1001 86380 86390 1
534557 99534557 1001 86380 86390 1
534573 99534573 1001 86380 86390 1
534588 99534588 1001 86380 86390 1
534310 99534310 1001 86380 86390 1
534458 99534458 1001 86380 86390 1
534344 99534344 1001 86380 86390 1
534209 99534209 1001 86380 86390 1
535395 99535395 1001 86380 86390 1
535224 99535224 1001 86380 86390 1
535005 99535005 1001 86380 86390 1
535675 99535675 1001 86380 86390 1
536232 99536232 1001 86380 86390 1
536035 99536035 1001 86380 86390 1
536050 99536050 1001 86380 86390 1
535948 99535948 1001 86380 86390 1
535783 99535783 1001 86380 86390 1
536491 99536491 1001 86380 86390 1
536443 99536443 1001 86380 86390 1
536999 99536999 1001 86380 86390 1
537080 99537080 1001 86380 86390 1
536673 99536673 1001 86380 86390 1
536587 99536587 1001 86380 86390 1
537205 99537205 1001 86380 86390 1
537745 99537745 1001 86380 86390 1
537767 99537767 1001 86380 86390 1
537401 99537401 1001 86380 86390 1
538101 99538101 1001 86380 86390 1
538182 99538182 1001 86380 86390 1
538686 99538686 1001 86380 86390 1
538225 99538225 1001 86380 86390 1
538926 99538926 1001 86380 86390 1
539448 99539448 1001 86380 86390 1
539615 99539615 1001 86380 86390 1
539227 99539227 1001 86380 86390 1
539061 99539061 1001 86380 86390 1
539192 99539192 1001 86380 86390 1
539161 99539161 1001 86380 86390 1
539775 99539775 1001 86380 86390 1
539713 99539713 1001 86380 86390 1
540447 99540447 1001 86380 86390 1
540386 99540386 1001 86380 86390 1
540362 99540362 1001 86380 86390 1
540350 99540350 1001 86380 86390 1
540087 99540087 1001 86380 86390 1
539974 99539974 1001 86380 86390 1
540612 99540612 1001 86380 86390 1
541215 99541215 1001 86380 86390 1
540996 99540996 1001 86380 86390 1
541041 99541041 1001 86380 86390 1
540928 99540928 1001 86380 86390 1
540818 99540818 1001 86380 86390 1
542006 99542006 1001 86380 86390 1
542046 99542046 1001 86380 86390 1
542096 99542096 1001 86380 86390 1
541684 99541684 1001 86380 86390 1
541662 99541662 1001 86380 86390 1
541638 99541638 1001 86380 86390 1
542862 99542862 1001 86380 86390 1
542931 99542931 1001 86380 86390 1
542349 99542349 1001 86380 86390 1
543139 99543139 1001 86380 86390 1
543005 99543005 1001 86380 86390 1
543648 99543648 1001 86380 86390 1
543297 99543297 1001 86380 86390 1
543286 99543286 1001 86380 86390 1
544494 99544494 1001 86380 86390 1
544239 99544239 1001 86380 86390 1
544147 99544147 1001 86380 86390 1
544037 99544037 1001 86380 86390 1
543998 99543998 1001 86380 86390 1
500021 752 1002 36242 47911 1
530645 994 1002 33268 46304 1
533508 757 1001 55620 55920 1
400264 99400264 1001 86380 86390 1
400580 99400580 1001 86380 86390 1
400713 99400713 1001 86380 86390 1
400655 99400655 1001 86380 86390 1
400852 99400852 1001 86380 86390 1
401106 99401106 1001 86380 86390 1
401790 99401790 1001 86380 86390 1
401888 99401888 1001 86380 86390 1
402114 99402114 1001 86380 86390 1
402345 99402345 1001 86380 86390 1
402571 99402571 1001 86380 86390 1
403312 99403312 1001 86380 86390 1
403251 99403251 1001 86380 86390 1
403584 99403584 1001 86380 86390 1
403607 99403607 1001 86380 86390 1
403729 99403729 1001 86380 86390 1
403762 99403762 1001 86380 86390 1
403796 99403796 1001 86380 86390 1
403860 99403860 1001 86380 86390 1
403845 99403845 1001 86380 86390 1
404119 99404119 1001 86380 86390 1
404508 99404508 1001 86380 86390 1
404978 99404978 1001 86380 86390 1
405006 99405006 1001 86380 86390 1
404986 99404986 1001 86380 86390 1
404914 99404914 1001 86380 86390 1
405268 99405268 1001 86380 86390 1
405773 99405773 1001 86380 86390 1
406457 99406457 1001 86380 86390 1
406726 99406726 1001 86380 86390 1
406854 99406854 1001 86380 86390 1
407208 99407208 1001 86380 86390 1
407905 99407905 1001 86380 86390 1
408249 99408249 1001 86380 86390 1
408625 99408625 1001 86380 86390 1
408642 99408642 1001 86380 86390 1
409128 99409128 1001 86380 86390 1
409322 99409322 1001 86380 86390 1
409990 99409990 1001 86380 86390 1
410263 99410263 1001 86380 86390 1
410245 99410245 1001 86380 86390 1
410308 99410308 1001 86380 86390 1
410620 99410620 1001 86380 86390 1
410937 99410937 1001 86380 86390 1
411094 99411094 1001 86380 86390 1
411068 99411068 1001 86380 86390 1
411215 99411215 1001 86380 86390 1
411459 99411459 1001 86380 86390 1
411809 99411809 1001 86380 86390 1
412115 99412115 1001 86380 86390 1
412157 99412157 1001 86380 86390 1
412305 99412305 1001 86380 86390 1
413591 99413591 1001 86380 86390 1
413636 99413636 1001 86380 86390 1
412911 99412911 1001 86380 86390 1
413146 99413146 1001 86380 86390 1
413236 99413236 1001 86380 86390 1
412884 99412884 1001 86380 86390 1
412613 99412613 1001 86380 86390 1
412516 99412516 1001 86380 86390 1
412660 99412660 1001 86380 86390 1
413801 99413801 1001 86380 86390 1
415106 99415106 1001 86380 86390 1
414664 99414664 1001 86380 86390 1
414805 99414805 1001 86380 86390 1
414623 99414623 1001 86380 86390 1
414515 99414515 1001 86380 86390 1
414722 99414722 1001 86380 86390 1
414733 99414733 1001 86380 86390 1
414281 99414281 1001 86380 86390 1
414282 99414282 1001 86380 86390 1
415607 99415607 1001 86380 86390 1
415692 99415692 1001 86380 86390 1
416815 99416815 1001 86380 86390 1
416663 99416663 1001 86380 86390 1
416164 99416164 1001 86380 86390 1
415882 99415882 1001 86380 86390 1
415932 99415932 1001 86380 86390 1
416130 99416130 1001 86380 86390 1
417083 99417083 1001 86380 86390 1
417606 99417606 1001 86380 86390 1
418471 99418471 1001 86380 86390 1
418055 99418055 1001 86380 86390 1
417898 99417898 1001 86380 86390 1
417781 99417781 1001 86380 86390 1
420220 99420220 1001 86380 86390 1
419965 99419965 1001 86380 86390 1
419231 99419231 1001 86380 86390 1
420649 99420649 1001 86380 86390 1
420507 99420507 1001 86380 86390 1
421856 99421856 1001 86380 86390 1
421476 99421476 1001 86380 86390 1
420894 99420894 1001 86380 86390 1
421241 99421241 1001 86380 86390 1
420985 99420985 1001 86380 86390 1
422217 99422217 1001 86380 86390 1
422461 99422461 1001 86380 86390 1
423460 99423460 1001 86380 86390 1
423492 99423492 1001 86380 86390 1
423449 99423449 1001 86380 86390 1
423418 99423418 1001 86380 86390 1
423733 99423733 1001 86380 86390 1
423096 99423096 1001 86380 86390 1
422812 99422812 1001 86380 86390 1
425040 99425040 1001 86380 86390 1
424649 99424649 1001 86380 86390 1
424919 99424919 1001 86380 86390 1
424252 99424252 1001 86380 86390 1
425736 99425736 1001 86380 86390 1
426872 99426872 1001 86380 86390 1
426598 99426598 1001 86380 86390 1
425866 99425866 1001 86380 86390 1
426029 99426029 1001 86380 86390 1
427342 99427342 1001 86380 86390 1
427966 99427966 1001 86380 86390 1
427532 99427532 1001 86380 86390 1
427906 99427906 1001 86380 86390 1
428944 99428944 1001 86380 86390 1
430277 99430277 1001 86380 86390 1
429433 99429433 1001 86380 86390 1
429328 99429328 1001 86380 86390 1
430576 99430576 1001 86380 86390 1
430555 99430555 1001 86380 86390 1
430752 99430752 1001 86380 86390 1
431745 99431745 1001 86380 86390 1
431946 99431946 1001 86380 86390 1
431664 99431664 1001 86380 86390 1
431500 99431500 1001 86380 86390 1
431047 99431047 1001 86380 86390 1
432241 99432241 1001 86380 86390 1
432214 99432214 1001 86380 86390 1
433715 99433715 1001 86380 86390 1
433821 99433821 1001 86380 86390 1
435124 99435124 1001 86380 86390 1
435419 99435419 1001 86380 86390 1
434263 99434263 1001 86380 86390 1
434182 99434182 1001 86380 86390 1
435585 99435585 1001 86380 86390 1
435818 99435818 1001 86380 86390 1
436308 99436308 1001 86380 86390 1
436125 99436125 1001 86380 86390 1
437345 99437345 1001 86380 86390 1
300568 99300568 1001 86380 86390 1
300331 99300331 1001 86380 86390 1
300282 99300282 1001 86380 86390 1
300116 99300116 1001 86380 86390 1
300285 99300285 1001 86380 86390 1
301536 99301536 1001 86380 86390 1
301546 99301546 1001 86380 86390 1
300951 99300951 1001 86380 86390 1
301098 99301098 1001 86380 86390 1
301734 99301734 1001 86380 86390 1
301599 99301599 1001 86380 86390 1
301654 99301654 1001 86380 86390 1
302295 99302295 1001 86380 86390 1
302192 99302192 1001 86380 86390 1
302153 99302153 1001 86380 86390 1
302051 99302051 1001 86380 86390 1
302096 99302096 1001 86380 86390 1
301864 99301864 1001 86380 86390 1
301763 99301763 1001 86380 86390 1
301830 99301830 1001 86380 86390 1
301769 99301769 1001 86380 86390 1
301862 99301862 1001 86380 86390 1
302520 99302520 1001 86380 86390 1
303023 99303023 1001 86380 86390 1
302823 99302823 1001 86380 86390 1
302708 99302708 1001 86380 86390 1
303387 99303387 1001 86380 86390 1
303406 99303406 1001 86380 86390 1
303996 99303996 1001 86380 86390 1
303842 99303842 1001 86380 86390 1
303967 99303967 1001 86380 86390 1
303743 99303743 1001 86380 86390 1
303630 99303630 1001 86380 86390 1
303612 99303612 1001 86380 86390 1
304150 99304150 1001 86380 86390 1
304086 99304086 1001 86380 86390 1
304232 99304232 1001 86380 86390 1
304080 99304080 1001 86380 86390 1
304722 99304722 1001 86380 86390 1
304724 99304724 1001 86380 86390 1
304794 99304794 1001 86380 86390 1
304243 99304243 1001 86380 86390 1
304938 99304938 1001 86380 86390 1
304951 99304951 1001 86380 86390 1
304997 99304997 1001 86380 86390 1
305036 99305036 1001 86380 86390 1
305661 99305661 1001 86380 86390 1
305524 99305524 1001 86380 86390 1
305388 99305388 1001 86380 86390 1
305111 99305111 1001 86380 86390 1
305227 99305227 1001 86380 86390 1
500497 99500497 1001 86380 86390 1
500511 99500511 1001 86380 86390 1
500388 99500388 1001 86380 86390 1
500261 99500261 1001 86380 86390 1
500326 99500326 1001 86380 86390 1
500343 99500343 1001 86380 86390 1
500969 99500969 1001 86380 86390 1
501516 99501516 1001 86380 86390 1
501491 99501491 1001 86380 86390 1
501545 99501545 1001 86380 86390 1
501253 99501253 1001 86380 86390 1
501341 99501341 1001 86380 86390 1
501089 99501089 1001 86380 86390 1
501676 99501676 1001 86380 86390 1
501911 99501911 1001 86380 86390 1
503113 99503113 1001 86380 86390 1
503154 99503154 1001 86380 86390 1
503116 99503116 1001 86380 86390 1
503234 99503234 1001 86380 86390 1
503289 99503289 1001 86380 86390 1
502904 99502904 1001 86380 86390 1
502957 99502957 1001 86380 86390 1
502735 99502735 1001 86380 86390 1
502683 99502683 1001 86380 86390 1
504092 99504092 1001 86380 86390 1
503867 99503867 1001 86380 86390 1
503666 99503666 1001 86380 86390 1
503553 99503553 1001 86380 86390 1
503698 99503698 1001 86380 86390 1
504306 99504306 1001 86380 86390 1
504191 99504191 1001 86380 86390 1
504911 99504911 1001 86380 86390 1
504564 99504564 1001 86380 86390 1
504616 99504616 1001 86380 86390 1
504517 99504517 1001 86380 86390 1
504526 99504526 1001 86380 86390 1
504972 99504972 1001 86380 86390 1
505602 99505602 1001 86380 86390 1
505696 99505696 1001 86380 86390 1
505466 99505466 1001 86380 86390 1
505455 99505455 1001 86380 86390 1
505279 99505279 1001 86380 86390 1
505301 99505301 1001 86380 86390 1
505912 99505912 1001 86380 86390 1
505826 99505826 1001 86380 86390 1
506546 99506546 1001 86380 86390 1
506485 99506485 1001 86380 86390 1
506310 99506310 1001 86380 86390 1
506273 99506273 1001 86380 86390 1
506149 99506149 1001 86380 86390 1
506009 99506009 1001 86380 86390 1
506180 99506180 1001 86380 86390 1
506801 99506801 1001 86380 86390 1
506757 99506757 1001 86380 86390 1
506618 99506618 1001 86380 86390 1
507261 99507261 1001 86380 86390 1
507150 99507150 1001 86380 86390 1
506818 99506818 1001 86380 86390 1
507497 99507497 1001 86380 86390 1
507615 99507615 1001 86380 86390 1
507532 99507532 1001 86380 86390 1
507481 99507481 1001 86380 86390 1
508191 99508191 1001 86380 86390 1
508013 99508013 1001 86380 86390 1
508365 99508365 1001 86380 86390 1
508354 99508354 1001 86380 86390 1
508344 99508344 1001 86380 86390 1
509033 99509033 1001 86380 86390 1
508858 99508858 1001 86380 86390 1
508851 99508851 1001 86380 86390 1
508764 99508764 1001 86380 86390 1
508466 99508466 1001 86380 86390 1
508651 99508651 1001 86380 86390 1
508457 99508457 1001 86380 86390 1
509229 99509229 1001 86380 86390 1
509727 99509727 1001 86380 86390 1
509520 99509520 1001 86380 86390 1
509319 99509319 1001 86380 86390 1
509399 99509399 1001 86380 86390 1
509312 99509312 1001 86380 86390 1
509952 99509952 1001 86380 86390 1
510408 99510408 1001 86380 86390 1
510401 99510401 1001 86380 86390 1
510789 99510789 1001 86380 86390 1
510854 99510854 1001 86380 86390 1
511374 99511374 1001 86380 86390 1
511466 99511466 1001 86380 86390 1
511371 99511371 1001 86380 86390 1
511238 99511238 1001 86380 86390 1
511201 99511201 1001 86380 86390 1
511720 99511720 1001 86380 86390 1
511659 99511659 1001 86380 86390 1
512252 99512252 1001 86380 86390 1
512278 99512278 1001 86380 86390 1
512373 99512373 1001 86380 86390 1
512153 99512153 1001 86380 86390 1
511777 99511777 1001 86380 86390 1
511934 99511934 1001 86380 86390 1
513103 99513103 1001 86380 86390 1
513193 99513193 1001 86380 86390 1
512590 99512590 1001 86380 86390 1
512759 99512759 1001 86380 86390 1
513924 99513924 1001 86380 86390 1
513746 99513746 1001 86380 86390 1
513824 99513824 1001 86380 86390 1
513480 99513480 1001 86380 86390 1
513548 99513548 1001 86380 86390 1
514132 99514132 1001 86380 86390 1
514092 99514092 1001 86380 86390 1
514678 99514678 1001 86380 86390 1
514762 99514762 1001 86380 86390 1
514738 99514738 1001 86380 86390 1
514766 99514766 1001 86380 86390 1
514483 99514483 1001 86380 86390 1
514535 99514535 1001 86380 86390 1
514569 99514569 1001 86380 86390 1
514290 99514290 1001 86380 86390 1
514355 99514355 1001 86380 86390 1
514251 99514251 1001 86380 86390 1
514356 99514356 1001 86380 86390 1
514414 99514414 1001 86380 86390 1
514945 99514945 1001 86380 86390 1
515007 99515007 1001 86380 86390 1
515509 99515509 1001 86380 86390 1
515282 99515282 1001 86380 86390 1
515737 99515737 1001 86380 86390 1
516395 99516395 1001 86380 86390 1
516320 99516320 1001 86380 86390 1
516137 99516137 1001 86380 86390 1
516266 99516266 1001 86380 86390 1
516199 99516199 1001 86380 86390 1
516078 99516078 1001 86380 86390 1
516559 99516559 1001 86380 86390 1
517193 99517193 1001 86380 86390 1
516974 99516974 1001 86380 86390 1
516988 99516988 1001 86380 86390 1
517988 99517988 1001 86380 86390 1
518143 99518143 1001 86380 86390 1
517936 99517936 1001 86380 86390 1
517568 99517568 1001 86380 86390 1
517712 99517712 1001 86380 86390 1
517622 99517622 1001 86380 86390 1
517612 99517612 1001 86380 86390 1
517625 99517625 1001 86380 86390 1
517730 99517730 1001 86380 86390 1
517641 99517641 1001 86380 86390 1
517667 99517667 1001 86380 86390 1
518249 99518249 1001 86380 86390 1
518731 99518731 1001 86380 86390 1
518721 99518721 1001 86380 86390 1
518725 99518725 1001 86380 86390 1
518635 99518635 1001 86380 86390 1
518766 99518766 1001 86380 86390 1
518554 99518554 1001 86380 86390 1
519000 99519000 1001 86380 86390 1
519647 99519647 1001 86380 86390 1
519480 99519480 1001 86380 86390 1
519278 99519278 1001 86380 86390 1
520606 99520606 1001 86380 86390 1
520748 99520748 1001 86380 86390 1
520775 99520775 1001 86380 86390 1
521323 99521323 1001 86380 86390 1
521119 99521119 1001 86380 86390 1
521180 99521180 1001 86380 86390 1
521614 99521614 1001 86380 86390 1
522411 99522411 1001 86380 86390 1
523054 99523054 1001 86380 86390 1
522539 99522539 1001 86380 86390 1
522583 99522583 1001 86380 86390 1
523846 99523846 1001 86380 86390 1
523890 99523890 1001 86380 86390 1
523903 99523903 1001 86380 86390 1
523651 99523651 1001 86380 86390 1
523734 99523734 1001 86380 86390 1
523493 99523493 1001 86380 86390 1
524133 99524133 1001 86380 86390 1
524604 99524604 1001 86380 86390 1
524632 99524632 1001 86380 86390 1
524518 99524518 1001 86380 86390 1
524507 99524507 1001 86380 86390 1
524295 99524295 1001 86380 86390 1
524308 99524308 1001 86380 86390 1
524337 99524337 1001 86380 86390 1
524196 99524196 1001 86380 86390 1
524914 99524914 1001 86380 86390 1
525490 99525490 1001 86380 86390 1
525288 99525288 1001 86380 86390 1
525303 99525303 1001 86380 86390 1
525266 99525266 1001 86380 86390 1
525299 99525299 1001 86380 86390 1
525147 99525147 1001 86380 86390 1
525052 99525052 1001 86380 86390 1
525729 99525729 1001 86380 86390 1
526316 99526316 1001 86380 86390 1
526344 99526344 1001 86380 86390 1
526241 99526241 1001 86380 86390 1
525920 99525920 1001 86380 86390 1
525911 99525911 1001 86380 86390 1
525822 99525822 1001 86380 86390 1
526441 99526441 1001 86380 86390 1
526535 99526535 1001 86380 86390 1
527223 99527223 1001 86380 86390 1
527139 99527139 1001 86380 86390 1
526791 99526791 1001 86380 86390 1
527926 99527926 1001 86380 86390 1
527626 99527626 1001 86380 86390 1
528215 99528215 1001 86380 86390 1
528081 99528081 1001 86380 86390 1
528173 99528173 1001 86380 86390 1
528591 99528591 1001 86380 86390 1
528408 99528408 1001 86380 86390 1
529055 99529055 1001 86380 86390 1
529081 99529081 1001 86380 86390 1
528919 99528919 1001 86380 86390 1
529038 99529038 1001 86380 86390 1
528949 99528949 1001 86380 86390 1
529001 99529001 1001 86380 86390 1
529202 99529202 1001 86380 86390 1
529874 99529874 1001 86380 86390 1
529904 99529904 1001 86380 86390 1
530464 99530464 1001 86380 86390 1
530393 99530393 1001 86380 86390 1
530436 99530436 1001 86380 86390 1
530269 99530269 1001 86380 86390 1
530021 99530021 1001 86380 86390 1
530112 99530112 1001 86380 86390 1
531303 99531303 1001 86380 86390 1
531227 99531227 1001 86380 86390 1
531210 99531210 1001 86380 86390 1
530865 99530865 1001 86380 86390 1
532095 99532095 1001 86380 86390 1
532048 99532048 1001 86380 86390 1
531679 99531679 1001 86380 86390 1
531661 99531661 1001 86380 86390 1
532215 99532215 1001 86380 86390 1
532210 99532210 1001 86380 86390 1
532238 99532238 1001 86380 86390 1
532316 99532316 1001 86380 86390 1
532712 99532712 1001 86380 86390 1
532751 99532751 1001 86380 86390 1
532760 99532760 1001 86380 86390 1
532600 99532600 1001 86380 86390 1
533658 99533658 1001 86380 86390 1
533740 99533740 1001 86380 86390 1
533592 99533592 1001 86380 86390 1
533555 99533555 1001 86380 86390 1
533622 99533622 1001 86380 86390 1
533455 99533455 1001 86380 86390 1
533240 99533240 1001 86380 86390 1
533255 99533255 1001 86380 86390 1
534479 99534479 1001 86380 86390 1
534404 99534404 1001 86380 86390 1
534408 99534408 1001 86380 86390 1
534282 99534282 1001 86380 86390 1
534144 99534144 1001 86380 86390 1
534685 99534685 1001 86380 86390 1
535399 99535399 1001 86380 86390 1
535112 99535112 1001 86380 86390 1
535245 99535245 1001 86380 86390 1
535299 99535299 1001 86380 86390 1
536174 99536174 1001 86380 86390 1
536032 99536032 1001 86380 86390 1
535772 99535772 1001 86380 86390 1
537088 99537088 1001 86380 86390 1
537138 99537138 1001 86380 86390 1
536624 99536624 1001 86380 86390 1
536691 99536691 1001 86380 86390 1
536575 99536575 1001 86380 86390 1
537291 99537291 1001 86380 86390 1
537349 99537349 1001 86380 86390 1
537801 99537801 1001 86380 86390 1
537893 99537893 1001 86380 86390 1
537921 99537921 1001 86380 86390 1
537947 99537947 1001 86380 86390 1
537777 99537777 1001 86380 86390 1
537704 99537704 1001 86380 86390 1
537530 99537530 1001 86380 86390 1
537495 99537495 1001 86380 86390 1
538022 99538022 1001 86380 86390 1
537368 99537368 1001 86380 86390 1
538733 99538733 1001 86380 86390 1
538571 99538571 1001 86380 86390 1
538575 99538575 1001 86380 86390 1
538580 99538580 1001 86380 86390 1
538325 99538325 1001 86380 86390 1
539000 99539000 1001 86380 86390 1
539414 99539414 1001 86380 86390 1
539430 99539430 1001 86380 86390 1
539264 99539264 1001 86380 86390 1
539109 99539109 1001 86380 86390 1
539793 99539793 1001 86380 86390 1
539695 99539695 1001 86380 86390 1
539646 99539646 1001 86380 86390 1
539779 99539779 1001 86380 86390 1
540328 99540328 1001 86380 86390 1
540346 99540346 1001 86380 86390 1
540399 99540399 1001 86380 86390 1
539915 99539915 1001 86380 86390 1
540615 99540615 1001 86380 86390 1
540993 99540993 1001 86380 86390 1
540957 99540957 1001 86380 86390 1
540871 99540871 1001 86380 86390 1
540719 99540719 1001 86380 86390 1
541321 99541321 1001 86380 86390 1
541337 99541337 1001 86380 86390 1
541391 99541391 1001 86380 86390 1
541392 99541392 1001 86380 86390 1
542092 99542092 1001 86380 86390 1
541723 99541723 1001 86380 86390 1
541879 99541879 1001 86380 86390 1
541782 99541782 1001 86380 86390 1
541579 99541579 1001 86380 86390 1
542195 99542195 1001 86380 86390 1
542239 99542239 1001 86380 86390 1
542308 99542308 1001 86380 86390 1
542575 99542575 1001 86380 86390 1
542696 99542696 1001 86380 86390 1
542685 99542685 1001 86380 86390 1
542724 99542724 1001 86380 86390 1
542596 99542596 1001 86380 86390 1
542635 99542635 1001 86380 86390 1
542518 99542518 1001 86380 86390 1
542474 99542474 1001 86380 86390 1
542360 99542360 1001 86380 86390 1
543100 99543100 1001 86380 86390 1
542948 99542948 1001 86380 86390 1
543040 99543040 1001 86380 86390 1
543404 99543404 1001 86380 86390 1
543248 99543248 1001 86380 86390 1
543159 99543159 1001 86380 86390 1
543937 99543937 1001 86380 86390 1
544584 99544584 1001 86380 86390 1
544224 99544224 1001 86380 86390 1
544256 99544256 1001 86380 86390 1
544321 99544321 1001 86380 86390 1
544311 99544311 1001 86380 86390 1
544085 99544085 1001 86380 86390 1
544013 99544013 1001 86380 86390 1
544712 99544712 1001 86380 86390 1
544697 99544697 1001 86380 86390 1
513825 698 1001 58643 58943 1
400067 99400067 1001 86380 86390 1
400524 99400524 1001 86380 86390 1
400908 99400908 1001 86380 86390 1
400884 99400884 1001 86380 86390 1
401143 99401143 1001 86380 86390 1
401188 99401188 1001 86380 86390 1
401609 99401609 1001 86380 86390 1
402006 99402006 1001 86380 86390 1
402134 99402134 1001 86380 86390 1
402295 99402295 1001 86380 86390 1
403486 99403486 1001 86380 86390 1
403705 99403705 1001 86380 86390 1
403817 99403817 1001 86380 86390 1
404357 99404357 1001 86380 86390 1
404475 99404475 1001 86380 86390 1
404629 99404629 1001 86380 86390 1
404788 99404788 1001 86380 86390 1
405197 99405197 1001 86380 86390 1
405299 99405299 1001 86380 86390 1
405420 99405420 1001 86380 86390 1
405512 99405512 1001 86380 86390 1
405645 99405645 1001 86380 86390 1
405692 99405692 1001 86380 86390 1
405840 99405840 1001 86380 86390 1
405887 99405887 1001 86380 86390 1
406115 99406115 1001 86380 86390 1
406156 99406156 1001 86380 86390 1
406132 99406132 1001 86380 86390 1
406851 99406851 1001 86380 86390 1
406870 99406870 1001 86380 86390 1
406918 99406918 1001 86380 86390 1
407100 99407100 1001 86380 86390 1
407587 99407587 1001 86380 86390 1
407677 99407677 1001 86380 86390 1
407679 99407679 1001 86380 86390 1
407896 99407896 1001 86380 86390 1
407883 99407883 1001 86380 86390 1
408447 99408447 1001 86380 86390 1
408521 99408521 1001 86380 86390 1
408494 99408494 1001 86380 86390 1
408472 99408472 1001 86380 86390 1
408687 99408687 1001 86380 86390 1
409348 99409348 1001 86380 86390 1
409586 99409586 1001 86380 86390 1
409600 99409600 1001 86380 86390 1
409855 99409855 1001 86380 86390 1
410789 99410789 1001 86380 86390 1
410853 99410853 1001 86380 86390 1
410862 99410862 1001 86380 86390 1
411621 99411621 1001 86380 86390 1
411688 99411688 1001 86380 86390 1
412077 99412077 1001 86380 86390 1
412155 99412155 1001 86380 86390 1
412104 99412104 1001 86380 86390 1
413290 99413290 1001 86380 86390 1
413478 99413478 1001 86380 86390 1
413485 99413485 1001 86380 86390 1
413587 99413587 1001 86380 86390 1
412932 99412932 1001 86380 86390 1
413149 99413149 1001 86380 86390 1
413024 99413024 1001 86380 86390 1
412801 99412801 1001 86380 86390 1
413804 99413804 1001 86380 86390 1
413972 99413972 1001 86380 86390 1
414099 99414099 1001 86380 86390 1
415227 99415227 1001 86380 86390 1
415084 99415084 1001 86380 86390 1
415176 99415176 1001 86380 86390 1
415231 99415231 1001 86380 86390 1
415305 99415305 1001 86380 86390 1
414501 99414501 1001 86380 86390 1
414332 99414332 1001 86380 86390 1
415360 99415360 1001 86380 86390 1
416679 99416679 1001 86380 86390 1
416966 99416966 1001 86380 86390 1
416317 99416317 1001 86380 86390 1
416384 99416384 1001 86380 86390 1
415997 99415997 1001 86380 86390 1
417115 99417115 1001 86380 86390 1
417474 99417474 1001 86380 86390 1
418663 99418663 1001 86380 86390 1
418615 99418615 1001 86380 86390 1
417848 99417848 1001 86380 86390 1
417797 99417797 1001 86380 86390 1
417639 99417639 1001 86380 86390 1
419157 99419157 1001 86380 86390 1
419207 99419207 1001 86380 86390 1
418881 99418881 1001 86380 86390 1
420446 99420446 1001 86380 86390 1
419615 99419615 1001 86380 86390 1
419509 99419509 1001 86380 86390 1
419341 99419341 1001 86380 86390 1
421950 99421950 1001 86380 86390 1
421672 99421672 1001 86380 86390 1
421465 99421465 1001 86380 86390 1
422120 99422120 1001 86380 86390 1
422316 99422316 1001 86380 86390 1
423278 99423278 1001 86380 86390 1
422862 99422862 1001 86380 86390 1
422815 99422815 1001 86380 86390 1
425220 99425220 1001 86380 86390 1
425153 99425153 1001 86380 86390 1
425260 99425260 1001 86380 86390 1
425233 99425233 1001 86380 86390 1
425315 99425315 1001 86380 86390 1
425288 99425288 1001 86380 86390 1
424645 99424645 1001 86380 86390 1
424184 99424184 1001 86380 86390 1
425388 99425388 1001 86380 86390 1
425670 99425670 1001 86380 86390 1
426619 99426619 1001 86380 86390 1
426007 99426007 1001 86380 86390 1
426117 99426117 1001 86380 86390 1
426194 99426194 1001 86380 86390 1
428193 99428193 1001 86380 86390 1
428243 99428243 1001 86380 86390 1
428331 99428331 1001 86380 86390 1
427597 99427597 1001 86380 86390 1
427575 99427575 1001 86380 86390 1
427604 99427604 1001 86380 86390 1
427547 99427547 1001 86380 86390 1
427871 99427871 1001 86380 86390 1
429761 99429761 1001 86380 86390 1
430529 99430529 1001 86380 86390 1
430459 99430459 1001 86380 86390 1
430542 99430542 1001 86380 86390 1
430629 99430629 1001 86380 86390 1
431764 99431764 1001 86380 86390 1
431410 99431410 1001 86380 86390 1
431465 99431465 1001 86380 86390 1
431171 99431171 1001 86380 86390 1
432373 99432373 1001 86380 86390 1
433587 99433587 1001 86380 86390 1
433574 99433574 1001 86380 86390 1
433387 99433387 1001 86380 86390 1
433054 99433054 1001 86380 86390 1
432718 99432718 1001 86380 86390 1
433812 99433812 1001 86380 86390 1
433977 99433977 1001 86380 86390 1
433872 99433872 1001 86380 86390 1
435311 99435311 1001 86380 86390 1
434450 99434450 1001 86380 86390 1
436604 99436604 1001 86380 86390 1
436675 99436675 1001 86380 86390 1
436614 99436614 1001 86380 86390 1
300037 99300037 1001 86380 86390 1
300585 99300585 1001 86380 86390 1
300445 99300445 1001 86380 86390 1
300384 99300384 1001 86380 86390 1
300349 99300349 1001 86380 86390 1
300894 99300894 1001 86380 86390 1
300761 99300761 1001 86380 86390 1
301494 99301494 1001 86380 86390 1
301488 99301488 1001 86380 86390 1
301336 99301336 1001 86380 86390 1
301746 99301746 1001 86380 86390 1
301566 99301566 1001 86380 86390 1
302240 99302240 1001 86380 86390 1
302331 99302331 1001 86380 86390 1
302356 99302356 1001 86380 86390 1
302097 99302097 1001 86380 86390 1
302064 99302064 1001 86380 86390 1
302091 99302091 1001 86380 86390 1
301945 99301945 1001 86380 86390 1
301881 99301881 1001 86380 86390 1
302470 99302470 1001 86380 86390 1
302438 99302438 1001 86380 86390 1
302834 99302834 1001 86380 86390 1
302589 99302589 1001 86380 86390 1
302748 99302748 1001 86380 86390 1
302606 99302606 1001 86380 86390 1
303335 99303335 1001 86380 86390 1
303999 99303999 1001 86380 86390 1
303753 99303753 1001 86380 86390 1
303554 99303554 1001 86380 86390 1
303491 99303491 1001 86380 86390 1
304215 99304215 1001 86380 86390 1
304598 99304598 1001 86380 86390 1
304484 99304484 1001 86380 86390 1
305589 99305589 1001 86380 86390 1
305553 99305553 1001 86380 86390 1
305380 99305380 1001 86380 86390 1
305293 99305293 1001 86380 86390 1
305196 99305196 1001 86380 86390 1
500103 99500103 1001 86380 86390 1
500136 99500136 1001 86380 86390 1
500162 99500162 1001 86380 86390 1
500432 99500432 1001 86380 86390 1
500578 99500578 1001 86380 86390 1
500463 99500463 1001 86380 86390 1
500271 99500271 1001 86380 86390 1
500195 99500195 1001 86380 86390 1
500293 99500293 1001 86380 86390 1
500968 99500968 1001 86380 86390 1
500926 99500926 1001 86380 86390 1
501551 99501551 1001 86380 86390 1
501552 99501552 1001 86380 86390 1
501565 99501565 1001 86380 86390 1
501504 99501504 1001 86380 86390 1
501427 99501427 1001 86380 86390 1
501130 99501130 1001 86380 86390 1
501121 99501121 1001 86380 86390 1
502452 99502452 1001 86380 86390 1
502461 99502461 1001 86380 86390 1
502646 99502646 1001 86380 86390 1
502544 99502544 1001 86380 86390 1
502574 99502574 1001 86380 86390 1
502867 99502867 1001 86380 86390 1
502719 99502719 1001 86380 86390 1
503439 99503439 1001 86380 86390 1
503416 99503416 1001 86380 86390 1
503930 99503930 1001 86380 86390 1
504108 99504108 1001 86380 86390 1
503912 99503912 1001 86380 86390 1
503848 99503848 1001 86380 86390 1
503837 99503837 1001 86380 86390 1
503815 99503815 1001 86380 86390 1
503672 99503672 1001 86380 86390 1
504211 99504211 1001 86380 86390 1
504613 99504613 1001 86380 86390 1
504388 99504388 1001 86380 86390 1
504370 99504370 1001 86380 86390 1
505147 99505147 1001 86380 86390 1
505721 99505721 1001 86380 86390 1
505605 99505605 1001 86380 86390 1
505597 99505597 1001 86380 86390 1
505474 99505474 1001 86380 86390 1
505412 99505412 1001 86380 86390 1
505431 99505431 1001 86380 86390 1
505549 99505549 1001 86380 86390 1
505245 99505245 1001 86380 86390 1
505285 99505285 1001 86380 86390 1
505196 99505196 1001 86380 86390 1
505888 99505888 1001 86380 86390 1
506300 99506300 1001 86380 86390 1
506282 99506282 1001 86380 86390 1
507319 99507319 1001 86380 86390 1
507347 99507347 1001 86380 86390 1
506909 99506909 1001 86380 86390 1
506862 99506862 1001 86380 86390 1
507576 99507576 1001 86380 86390 1
507565 99507565 1001 86380 86390 1
507480 99507480 1001 86380 86390 1
508160 99508160 1001 86380 86390 1
508232 99508232 1001 86380 86390 1
508168 99508168 1001 86380 86390 1
507944 99507944 1001 86380 86390 1
507920 99507920 1001 86380 86390 1
507759 99507759 1001 86380 86390 1
507710 99507710 1001 86380 86390 1
507712 99507712 1001 86380 86390 1
508272 99508272 1001 86380 86390 1
508362 99508362 1001 86380 86390 1
508355 99508355 1001 86380 86390 1
508932 99508932 1001 86380 86390 1
508779 99508779 1001 86380 86390 1
508825 99508825 1001 86380 86390 1
508748 99508748 1001 86380 86390 1
508526 99508526 1001 86380 86390 1
509099 99509099 1001 86380 86390 1
509125 99509125 1001 86380 86390 1
509839 99509839 1001 86380 86390 1
509791 99509791 1001 86380 86390 1
509887 99509887 1001 86380 86390 1
509580 99509580 1001 86380 86390 1
509549 99509549 1001 86380 86390 1
509498 99509498 1001 86380 86390 1
510026 99510026 1001 86380 86390 1
510650 99510650 1001 86380 86390 1
510669 99510669 1001 86380 86390 1
510170 99510170 1001 86380 86390 1
510889 99510889 1001 86380 86390 1
511435 99511435 1001 86380 86390 1
511292 99511292 1001 86380 86390 1
511062 99511062 1001 86380 86390 1
510987 99510987 1001 86380 86390 1
512284 99512284 1001 86380 86390 1
512521 99512521 1001 86380 86390 1
512562 99512562 1001 86380 86390 1
512930 99512930 1001 86380 86390 1
512892 99512892 1001 86380 86390 1
512675 99512675 1001 86380 86390 1
512727 99512727 1001 86380 86390 1
512696 99512696 1001 86380 86390 1
513257 99513257 1001 86380 86390 1
513290 99513290 1001 86380 86390 1
514030 99514030 1001 86380 86390 1
513999 99513999 1001 86380 86390 1
513735 99513735 1001 86380 86390 1
513790 99513790 1001 86380 86390 1
514189 99514189 1001 86380 86390 1
514815 99514815 1001 86380 86390 1
514804 99514804 1001 86380 86390 1
514617 99514617 1001 86380 86390 1
514437 99514437 1001 86380 86390 1
514897 99514897 1001 86380 86390 1
514888 99514888 1001 86380 86390 1
514930 99514930 1001 86380 86390 1
515622 99515622 1001 86380 86390 1
515615 99515615 1001 86380 86390 1
515541 99515541 1001 86380 86390 1
515856 99515856 1001 86380 86390 1
516500 99516500 1001 86380 86390 1
516231 99516231 1001 86380 86390 1
516250 99516250 1001 86380 86390 1
516303 99516303 1001 86380 86390 1
516005 99516005 1001 86380 86390 1
516042 99516042 1001 86380 86390 1
516567 99516567 1001 86380 86390 1
516685 99516685 1001 86380 86390 1
517332 99517332 1001 86380 86390 1
517248 99517248 1001 86380 86390 1
516928 99516928 1001 86380 86390 1
517101 99517101 1001 86380 86390 1
516743 99516743 1001 86380 86390 1
518064 99518064 1001 86380 86390 1
518014 99518014 1001 86380 86390 1
518044 99518044 1001 86380 86390 1
517816 99517816 1001 86380 86390 1
517881 99517881 1001 86380 86390 1
517620 99517620 1001 86380 86390 1
517698 99517698 1001 86380 86390 1
517675 99517675 1001 86380 86390 1
518328 99518328 1001 86380 86390 1
518240 99518240 1001 86380 86390 1
518884 99518884 1001 86380 86390 1
518743 99518743 1001 86380 86390 1
518518 99518518 1001 86380 86390 1
519105 99519105 1001 86380 86390 1
519766 99519766 1001 86380 86390 1
519601 99519601 1001 86380 86390 1
519499 99519499 1001 86380 86390 1
519553 99519553 1001 86380 86390 1
519368 99519368 1001 86380 86390 1
519883 99519883 1001 86380 86390 1
520394 99520394 1001 86380 86390 1
520291 99520291 1001 86380 86390 1
520433 99520433 1001 86380 86390 1
520034 99520034 1001 86380 86390 1
520725 99520725 1001 86380 86390 1
521376 99521376 1001 86380 86390 1
521276 99521276 1001 86380 86390 1
521393 99521393 1001 86380 86390 1
521150 99521150 1001 86380 86390 1
521099 99521099 1001 86380 86390 1
521609 99521609 1001 86380 86390 1
521553 99521553 1001 86380 86390 1
522106 99522106 1001 86380 86390 1
522223 99522223 1001 86380 86390 1
522109 99522109 1001 86380 86390 1
522288 99522288 1001 86380 86390 1
521893 99521893 1001 86380 86390 1
522060 99522060 1001 86380 86390 1
522799 99522799 1001 86380 86390 1
522736 99522736 1001 86380 86390 1
522801 99522801 1001 86380 86390 1
522817 99522817 1001 86380 86390 1
522519 99522519 1001 86380 86390 1
522664 99522664 1001 86380 86390 1
523296 99523296 1001 86380 86390 1
523192 99523192 1001 86380 86390 1
523856 99523856 1001 86380 86390 1
523774 99523774 1001 86380 86390 1
523684 99523684 1001 86380 86390 1
523362 99523362 1001 86380 86390 1
523989 99523989 1001 86380 86390 1
524132 99524132 1001 86380 86390 1
524593 99524593 1001 86380 86390 1
524588 99524588 1001 86380 86390 1
524334 99524334 1001 86380 86390 1
524322 99524322 1001 86380 86390 1
524343 99524343 1001 86380 86390 1
524797 99524797 1001 86380 86390 1
525519 99525519 1001 86380 86390 1
525215 99525215 1001 86380 86390 1
525372 99525372 1001 86380 86390 1
525373 99525373 1001 86380 86390 1
525258 99525258 1001 86380 86390 1
525183 99525183 1001 86380 86390 1
525082 99525082 1001 86380 86390 1
525737 99525737 1001 86380 86390 1
526364 99526364 1001 86380 86390 1
526358 99526358 1001 86380 86390 1
526029 99526029 1001 86380 86390 1
526189 99526189 1001 86380 86390 1
525947 99525947 1001 86380 86390 1
526478 99526478 1001 86380 86390 1
526467 99526467 1001 86380 86390 1
527074 99527074 1001 86380 86390 1
527228 99527228 1001 86380 86390 1
527063 99527063 1001 86380 86390 1
526804 99526804 1001 86380 86390 1
526703 99526703 1001 86380 86390 1
527921 99527921 1001 86380 86390 1
527551 99527551 1001 86380 86390 1
528124 99528124 1001 86380 86390 1
528076 99528076 1001 86380 86390 1
528774 99528774 1001 86380 86390 1
528717 99528717 1001 86380 86390 1
528554 99528554 1001 86380 86390 1
528532 99528532 1001 86380 86390 1
528534 99528534 1001 86380 86390 1
528457 99528457 1001 86380 86390 1
529014 99529014 1001 86380 86390 1
529680 99529680 1001 86380 86390 1
529705 99529705 1001 86380 86390 1
529409 99529409 1001 86380 86390 1
529314 99529314 1001 86380 86390 1
529169 99529169 1001 86380 86390 1
529273 99529273 1001 86380 86390 1
529837 99529837 1001 86380 86390 1
530417 99530417 1001 86380 86390 1
530340 99530340 1001 86380 86390 1
530177 99530177 1001 86380 86390 1
530242 99530242 1001 86380 86390 1
530025 99530025 1001 86380 86390 1
530094 99530094 1001 86380 86390 1
530111 99530111 1001 86380 86390 1
530582 99530582 1001 86380 86390 1
530558 99530558 1001 86380 86390 1
530639 99530639 1001 86380 86390 1
531060 99531060 1001 86380 86390 1
530882 99530882 1001 86380 86390 1
531511 99531511 1001 86380 86390 1
531502 99531502 1001 86380 86390 1
531568 99531568 1001 86380 86390 1
531885 99531885 1001 86380 86390 1
531881 99531881 1001 86380 86390 1
531614 99531614 1001 86380 86390 1
531590 99531590 1001 86380 86390 1
531724 99531724 1001 86380 86390 1
532931 99532931 1001 86380 86390 1
533022 99533022 1001 86380 86390 1
532627 99532627 1001 86380 86390 1
532445 99532445 1001 86380 86390 1
532433 99532433 1001 86380 86390 1
533205 99533205 1001 86380 86390 1
533551 99533551 1001 86380 86390 1
533565 99533565 1001 86380 86390 1
533607 99533607 1001 86380 86390 1
533396 99533396 1001 86380 86390 1
533425 99533425 1001 86380 86390 1
533904 99533904 1001 86380 86390 1
534579 99534579 1001 86380 86390 1
534580 99534580 1001 86380 86390 1
534134 99534134 1001 86380 86390 1
534178 99534178 1001 86380 86390 1
534725 99534725 1001 86380 86390 1
534970 99534970 1001 86380 86390 1
536149 99536149 1001 86380 86390 1
535983 99535983 1001 86380 86390 1
536024 99536024 1001 86380 86390 1
536065 99536065 1001 86380 86390 1
535896 99535896 1001 86380 86390 1
535743 99535743 1001 86380 86390 1
535839 99535839 1001 86380 86390 1
535829 99535829 1001 86380 86390 1
536360 99536360 1001 86380 86390 1
536420 99536420 1001 86380 86390 1
536395 99536395 1001 86380 86390 1
536919 99536919 1001 86380 86390 1
536740 99536740 1001 86380 86390 1
536679 99536679 1001 86380 86390 1
536731 99536731 1001 86380 86390 1
537943 99537943 1001 86380 86390 1
537708 99537708 1001 86380 86390 1
537672 99537672 1001 86380 86390 1
537560 99537560 1001 86380 86390 1
538145 99538145 1001 86380 86390 1
538549 99538549 1001 86380 86390 1
538472 99538472 1001 86380 86390 1
538349 99538349 1001 86380 86390 1
538301 99538301 1001 86380 86390 1
538610 99538610 1001 86380 86390 1
539600 99539600 1001 86380 86390 1
539358 99539358 1001 86380 86390 1
539763 99539763 1001 86380 86390 1
540263 99540263 1001 86380 86390 1
540433 99540433 1001 86380 86390 1
540131 99540131 1001 86380 86390 1
539978 99539978 1001 86380 86390 1
540037 99540037 1001 86380 86390 1
540551 99540551 1001 86380 86390 1
540475 99540475 1001 86380 86390 1
541177 99541177 1001 86380 86390 1
540933 99540933 1001 86380 86390 1
540938 99540938 1001 86380 86390 1
540783 99540783 1001 86380 86390 1
541485 99541485 1001 86380 86390 1
542053 99542053 1001 86380 86390 1
541679 99541679 1001 86380 86390 1
541519 99541519 1001 86380 86390 1
542206 99542206 1001 86380 86390 1
542287 99542287 1001 86380 86390 1
542847 99542847 1001 86380 86390 1
542443 99542443 1001 86380 86390 1
542383 99542383 1001 86380 86390 1
542436 99542436 1001 86380 86390 1
542374 99542374 1001 86380 86390 1
543121 99543121 1001 86380 86390 1
543674 99543674 1001 86380 86390 1
543730 99543730 1001 86380 86390 1
543416 99543416 1001 86380 86390 1
543380 99543380 1001 86380 86390 1
543348 99543348 1001 86380 86390 1
543329 99543329 1001 86380 86390 1
543962 99543962 1001 86380 86390 1
543862 99543862 1001 86380 86390 1
543954 99543954 1001 86380 86390 1
544534 99544534 1001 86380 86390 1
544432 99544432 1001 86380 86390 1
544398 99544398 1001 86380 86390 1
544404 99544404 1001 86380 86390 1
544048 99544048 1001 86380 86390 1
544154 99544154 1001 86380 86390 1
544065 99544065 1001 86380 86390 1
544185 99544185 1001 86380 86390 1
544665 99544665 1001 86380 86390 1
544678 99544678 1001 86380 86390 1
544619 99544619 1001 86380 86390 1
527862 1018 1002 48844 61607 1
400671 99400671 1001 86380 86390 1
401117 99401117 1001 86380 86390 1
401452 99401452 1001 86380 86390 1
402011 99402011 1001 86380 86390 1
402465 99402465 1001 86380 86390 1
402446 99402446 1001 86380 86390 1
402411 99402411 1001 86380 86390 1
403266 99403266 1001 86380 86390 1
403344 99403344 1001 86380 86390 1
403782 99403782 1001 86380 86390 1
404177 99404177 1001 86380 86390 1
404324 99404324 1001 86380 86390 1
404875 99404875 1001 86380 86390 1
404862 99404862 1001 86380 86390 1
405648 99405648 1001 86380 86390 1
406087 99406087 1001 86380 86390 1
406092 99406092 1001 86380 86390 1
406171 99406171 1001 86380 86390 1
406228 99406228 1001 86380 86390 1
406896 99406896 1001 86380 86390 1
407467 99407467 1001 86380 86390 1
407600 99407600 1001 86380 86390 1
408087 99408087 1001 86380 86390 1
408135 99408135 1001 86380 86390 1
408370 99408370 1001 86380 86390 1
408517 99408517 1001 86380 86390 1
408756 99408756 1001 86380 86390 1
409109 99409109 1001 86380 86390 1
409163 99409163 1001 86380 86390 1
409271 99409271 1001 86380 86390 1
409495 99409495 1001 86380 86390 1
409572 99409572 1001 86380 86390 1
410222 99410222 1001 86380 86390 1
410365 99410365 1001 86380 86390 1
410686 99410686 1001 86380 86390 1
411082 99411082 1001 86380 86390 1
411062 99411062 1001 86380 86390 1
411122 99411122 1001 86380 86390 1
411263 99411263 1001 86380 86390 1
411542 99411542 1001 86380 86390 1
411824 99411824 1001 86380 86390 1
413334 99413334 1001 86380 86390 1
412978 99412978 1001 86380 86390 1
412958 99412958 1001 86380 86390 1
412726 99412726 1001 86380 86390 1
414012 99414012 1001 86380 86390 1
414074 99414074 1001 86380 86390 1
415074 99415074 1001 86380 86390 1
415213 99415213 1001 86380 86390 1
415142 99415142 1001 86380 86390 1
415234 99415234 1001 86380 86390 1
414622 99414622 1001 86380 86390 1
414854 99414854 1001 86380 86390 1
414176 99414176 1001 86380 86390 1
414224 99414224 1001 86380 86390 1
414233 99414233 1001 86380 86390 1
415553 99415553 1001 86380 86390 1
416674 99416674 1001 86380 86390 1
416325 99416325 1001 86380 86390 1
416306 99416306 1001 86380 86390 1
415861 99415861 1001 86380 86390 1
416107 99416107 1001 86380 86390 1
417254 99417254 1001 86380 86390 1
417447 99417447 1001 86380 86390 1
418594 99418594 1001 86380 86390 1
418685 99418685 1001 86380 86390 1
418612 99418612 1001 86380 86390 1
418449 99418449 1001 86380 86390 1
418102 99418102 1001 86380 86390 1
418226 99418226 1001 86380 86390 1
418008 99418008 1001 86380 86390 1
417630 99417630 1001 86380 86390 1
418914 99418914 1001 86380 86390 1
420223 99420223 1001 86380 86390 1
420265 99420265 1001 86380 86390 1
422111 99422111 1001 86380 86390 1
421776 99421776 1001 86380 86390 1
421783 99421783 1001 86380 86390 1
421993 99421993 1001 86380 86390 1
421294 99421294 1001 86380 86390 1
421273 99421273 1001 86380 86390 1
421249 99421249 1001 86380 86390 1
423317 99423317 1001 86380 86390 1
423424 99423424 1001 86380 86390 1
423083 99423083 1001 86380 86390 1
422877 99422877 1001 86380 86390 1
422680 99422680 1001 86380 86390 1
422915 99422915 1001 86380 86390 1
424070 99424070 1001 86380 86390 1
424005 99424005 1001 86380 86390 1
423963 99423963 1001 86380 86390 1
425161 99425161 1001 86380 86390 1
425043 99425043 1001 86380 86390 1
424442 99424442 1001 86380 86390 1
425570 99425570 1001 86380 86390 1
426896 99426896 1001 86380 86390 1
426888 99426888 1001 86380 86390 1
426278 99426278 1001 86380 86390 1
426580 99426580 1001 86380 86390 1
426654 99426654 1001 86380 86390 1
426655 99426655 1001 86380 86390 1
427312 99427312 1001 86380 86390 1
427172 99427172 1001 86380 86390 1
427420 99427420 1001 86380 86390 1
427271 99427271 1001 86380 86390 1
427335 99427335 1001 86380 86390 1
428439 99428439 1001 86380 86390 1
428553 99428553 1001 86380 86390 1
428488 99428488 1001 86380 86390 1
427869 99427869 1001 86380 86390 1
427770 99427770 1001 86380 86390 1
428970 99428970 1001 86380 86390 1
429145 99429145 1001 86380 86390 1
430117 99430117 1001 86380 86390 1
429536 99429536 1001 86380 86390 1
430506 99430506 1001 86380 86390 1
430705 99430705 1001 86380 86390 1
430538 99430538 1001 86380 86390 1
431837 99431837 1001 86380 86390 1
431970 99431970 1001 86380 86390 1
431464 99431464 1001 86380 86390 1
432374 99432374 1001 86380 86390 1
432397 99432397 1001 86380 86390 1
433403 99433403 1001 86380 86390 1
433390 99433390 1001 86380 86390 1
433607 99433607 1001 86380 86390 1
432963 99432963 1001 86380 86390 1
432625 99432625 1001 86380 86390 1
432802 99432802 1001 86380 86390 1
432632 99432632 1001 86380 86390 1
434125 99434125 1001 86380 86390 1
434692 99434692 1001 86380 86390 1
434216 99434216 1001 86380 86390 1
434459 99434459 1001 86380 86390 1
434561 99434561 1001 86380 86390 1
435868 99435868 1001 86380 86390 1
435532 99435532 1001 86380 86390 1
435852 99435852 1001 86380 86390 1
436866 99436866 1001 86380 86390 1
437143 99437143 1001 86380 86390 1
436414 99436414 1001 86380 86390 1
436564 99436564 1001 86380 86390 1
436695 99436695 1001 86380 86390 1
300009 99300009 1001 86380 86390 1
300378 99300378 1001 86380 86390 1
300456 99300456 1001 86380 86390 1
300870 99300870 1001 86380 86390 1
301480 99301480 1001 86380 86390 1
301382 99301382 1001 86380 86390 1
301476 99301476 1001 86380 86390 1
301241 99301241 1001 86380 86390 1
301054 99301054 1001 86380 86390 1
300994 99300994 1001 86380 86390 1
301577 99301577 1001 86380 86390 1
301633 99301633 1001 86380 86390 1
302253 99302253 1001 86380 86390 1
302196 99302196 1001 86380 86390 1
302289 99302289 1001 86380 86390 1
302087 99302087 1001 86380 86390 1
302152 99302152 1001 86380 86390 1
302140 99302140 1001 86380 86390 1
302120 99302120 1001 86380 86390 1
301824 99301824 1001 86380 86390 1
301819 99301819 1001 86380 86390 1
302574 99302574 1001 86380 86390 1
302554 99302554 1001 86380 86390 1
302581 99302581 1001 86380 86390 1
303184 99303184 1001 86380 86390 1
303019 99303019 1001 86380 86390 1
303152 99303152 1001 86380 86390 1
302857 99302857 1001 86380 86390 1
302685 99302685 1001 86380 86390 1
302634 99302634 1001 86380 86390 1
303209 99303209 1001 86380 86390 1
303840 99303840 1001 86380 86390 1
303970 99303970 1001 86380 86390 1
304018 99304018 1001 86380 86390 1
304619 99304619 1001 86380 86390 1
304521 99304521 1001 86380 86390 1
305675 99305675 1001 86380 86390 1
305341 99305341 1001 86380 86390 1
305110 99305110 1001 86380 86390 1
305126 99305126 1001 86380 86390 1
500049 99500049 1001 86380 86390 1
500067 99500067 1001 86380 86390 1
500160 99500160 1001 86380 86390 1
500716 99500716 1001 86380 86390 1
500608 99500608 1001 86380 86390 1
500520 99500520 1001 86380 86390 1
500562 99500562 1001 86380 86390 1
500944 99500944 1001 86380 86390 1
501578 99501578 1001 86380 86390 1
501281 99501281 1001 86380 86390 1
501245 99501245 1001 86380 86390 1
501023 99501023 1001 86380 86390 1
501722 99501722 1001 86380 86390 1
501829 99501829 1001 86380 86390 1
502200 99502200 1001 86380 86390 1
502178 99502178 1001 86380 86390 1
501846 99501846 1001 86380 86390 1
501881 99501881 1001 86380 86390 1
501946 99501946 1001 86380 86390 1
503014 99503014 1001 86380 86390 1
502675 99502675 1001 86380 86390 1
503368 99503368 1001 86380 86390 1
503337 99503337 1001 86380 86390 1
504009 99504009 1001 86380 86390 1
503863 99503863 1001 86380 86390 1
503646 99503646 1001 86380 86390 1
504154 99504154 1001 86380 86390 1
504234 99504234 1001 86380 86390 1
504251 99504251 1001 86380 86390 1
504907 99504907 1001 86380 86390 1
504889 99504889 1001 86380 86390 1
504597 99504597 1001 86380 86390 1
504390 99504390 1001 86380 86390 1
504438 99504438 1001 86380 86390 1
505126 99505126 1001 86380 86390 1
505748 99505748 1001 86380 86390 1
505612 99505612 1001 86380 86390 1
505386 99505386 1001 86380 86390 1
505429 99505429 1001 86380 86390 1
505534 99505534 1001 86380 86390 1
505191 99505191 1001 86380 86390 1
505153 99505153 1001 86380 86390 1
505157 99505157 1001 86380 86390 1
506248 99506248 1001 86380 86390 1
506198 99506198 1001 86380 86390 1
506322 99506322 1001 86380 86390 1
506041 99506041 1001 86380 86390 1
506061 99506061 1001 86380 86390 1
506664 99506664 1001 86380 86390 1
506731 99506731 1001 86380 86390 1
506733 99506733 1001 86380 86390 1
507364 99507364 1001 86380 86390 1
506828 99506828 1001 86380 86390 1
506868 99506868 1001 86380 86390 1
507484 99507484 1001 86380 86390 1
507468 99507468 1001 86380 86390 1
508187 99508187 1001 86380 86390 1
507895 99507895 1001 86380 86390 1
508040 99508040 1001 86380 86390 1
507786 99507786 1001 86380 86390 1
507645 99507645 1001 86380 86390 1
507724 99507724 1001 86380 86390 1
507715 99507715 1001 86380 86390 1
508286 99508286 1001 86380 86390 1
508267 99508267 1001 86380 86390 1
508847 99508847 1001 86380 86390 1
508685 99508685 1001 86380 86390 1
509248 99509248 1001 86380 86390 1
509857 99509857 1001 86380 86390 1
509898 99509898 1001 86380 86390 1
509543 99509543 1001 86380 86390 1
509634 99509634 1001 86380 86390 1
509598 99509598 1001 86380 86390 1
509284 99509284 1001 86380 86390 1
509405 99509405 1001 86380 86390 1
509925 99509925 1001 86380 86390 1
510526 99510526 1001 86380 86390 1
510352 99510352 1001 86380 86390 1
510410 99510410 1001 86380 86390 1
510159 99510159 1001 86380 86390 1
510273 99510273 1001 86380 86390 1
510902 99510902 1001 86380 86390 1
511099 99511099 1001 86380 86390 1
511681 99511681 1001 86380 86390 1
511140 99511140 1001 86380 86390 1
511559 99511559 1001 86380 86390 1
512192 99512192 1001 86380 86390 1
511969 99511969 1001 86380 86390 1
511914 99511914 1001 86380 86390 1
511963 99511963 1001 86380 86390 1
512430 99512430 1001 86380 86390 1
512394 99512394 1001 86380 86390 1
512491 99512491 1001 86380 86390 1
513102 99513102 1001 86380 86390 1
513040 99513040 1001 86380 86390 1
513195 99513195 1001 86380 86390 1
512726 99512726 1001 86380 86390 1
512776 99512776 1001 86380 86390 1
513318 99513318 1001 86380 86390 1
513402 99513402 1001 86380 86390 1
513919 99513919 1001 86380 86390 1
513974 99513974 1001 86380 86390 1
513715 99513715 1001 86380 86390 1
513565 99513565 1001 86380 86390 1
513608 99513608 1001 86380 86390 1
513483 99513483 1001 86380 86390 1
514211 99514211 1001 86380 86390 1
514051 99514051 1001 86380 86390 1
514143 99514143 1001 86380 86390 1
514812 99514812 1001 86380 86390 1
514460 99514460 1001 86380 86390 1
514598 99514598 1001 86380 86390 1
514419 99514419 1001 86380 86390 1
514280 99514280 1001 86380 86390 1
514287 99514287 1001 86380 86390 1
514951 99514951 1001 86380 86390 1
515567 99515567 1001 86380 86390 1
515547 99515547 1001 86380 86390 1
515500 99515500 1001 86380 86390 1
515300 99515300 1001 86380 86390 1
515329 99515329 1001 86380 86390 1
515373 99515373 1001 86380 86390 1
515147 99515147 1001 86380 86390 1
515124 99515124 1001 86380 86390 1
516407 99516407 1001 86380 86390 1
516382 99516382 1001 86380 86390 1
516358 99516358 1001 86380 86390 1
516488 99516488 1001 86380 86390 1
516494 99516494 1001 86380 86390 1
516101 99516101 1001 86380 86390 1
516049 99516049 1001 86380 86390 1
517182 99517182 1001 86380 86390 1
517335 99517335 1001 86380 86390 1
517229 99517229 1001 86380 86390 1
517060 99517060 1001 86380 86390 1
516890 99516890 1001 86380 86390 1
516722 99516722 1001 86380 86390 1
517469 99517469 1001 86380 86390 1
517496 99517496 1001 86380 86390 1
518074 99518074 1001 86380 86390 1
517962 99517962 1001 86380 86390 1
517845 99517845 1001 86380 86390 1
518171 99518171 1001 86380 86390 1
518304 99518304 1001 86380 86390 1
518896 99518896 1001 86380 86390 1
518737 99518737 1001 86380 86390 1
518535 99518535 1001 86380 86390 1
518447 99518447 1001 86380 86390 1
519053 99519053 1001 86380 86390 1
519340 99519340 1001 86380 86390 1
519373 99519373 1001 86380 86390 1
519948 99519948 1001 86380 86390 1
519950 99519950 1001 86380 86390 1
519951 99519951 1001 86380 86390 1
520531 99520531 1001 86380 86390 1
520286 99520286 1001 86380 86390 1
520213 99520213 1001 86380 86390 1
520085 99520085 1001 86380 86390 1
520220 99520220 1001 86380 86390 1
520792 99520792 1001 86380 86390 1
520799 99520799 1001 86380 86390 1
521356 99521356 1001 86380 86390 1
521205 99521205 1001 86380 86390 1
520944 99520944 1001 86380 86390 1
521584 99521584 1001 86380 86390 1
522282 99522282 1001 86380 86390 1
521900 99521900 1001 86380 86390 1
521853 99521853 1001 86380 86390 1
521799 99521799 1001 86380 86390 1
522356 99522356 1001 86380 86390 1
522473 99522473 1001 86380 86390 1
522932 99522932 1001 86380 86390 1
522843 99522843 1001 86380 86390 1
522595 99522595 1001 86380 86390 1
523287 99523287 1001 86380 86390 1
523218 99523218 1001 86380 86390 1
523790 99523790 1001 86380 86390 1
523559 99523559 1001 86380 86390 1
523374 99523374 1001 86380 86390 1
524008 99524008 1001 86380 86390 1
523532 99523532 1001 86380 86390 1
524241 99524241 1001 86380 86390 1
524333 99524333 1001 86380 86390 1
524156 99524156 1001 86380 86390 1
524159 99524159 1001 86380 86390 1
524786 99524786 1001 86380 86390 1
525432 99525432 1001 86380 86390 1
525537 99525537 1001 86380 86390 1
525225 99525225 1001 86380 86390 1
525050 99525050 1001 86380 86390 1
525792 99525792 1001 86380 86390 1
525615 99525615 1001 86380 86390 1
526327 99526327 1001 86380 86390 1
526382 99526382 1001 86380 86390 1
526033 99526033 1001 86380 86390 1
525817 99525817 1001 86380 86390 1
525805 99525805 1001 86380 86390 1
525844 99525844 1001 86380 86390 1
526426 99526426 1001 86380 86390 1
526597 99526597 1001 86380 86390 1
527199 99527199 1001 86380 86390 1
527079 99527079 1001 86380 86390 1
527025 99527025 1001 86380 86390 1
526707 99526707 1001 86380 86390 1
526825 99526825 1001 86380 86390 1
526659 99526659 1001 86380 86390 1
527327 99527327 1001 86380 86390 1
527918 99527918 1001 86380 86390 1
527857 99527857 1001 86380 86390 1
527710 99527710 1001 86380 86390 1
527637 99527637 1001 86380 86390 1
528079 99528079 1001 86380 86390 1
528095 99528095 1001 86380 86390 1
528777 99528777 1001 86380 86390 1
528644 99528644 1001 86380 86390 1
528615 99528615 1001 86380 86390 1
529042 99529042 1001 86380 86390 1
529056 99529056 1001 86380 86390 1
529562 99529562 1001 86380 86390 1
529538 99529538 1001 86380 86390 1
529580 99529580 1001 86380 86390 1
529475 99529475 1001 86380 86390 1
529428 99529428 1001 86380 86390 1
529469 99529469 1001 86380 86390 1
529264 99529264 1001 86380 86390 1
529857 99529857 1001 86380 86390 1
530441 99530441 1001 86380 86390 1
530535 99530535 1001 86380 86390 1
530395 99530395 1001 86380 86390 1
530167 99530167 1001 86380 86390 1
530273 99530273 1001 86380 86390 1
530318 99530318 1001 86380 86390 1
530345 99530345 1001 86380 86390 1
529940 99529940 1001 86380 86390 1
530642 99530642 1001 86380 86390 1
531331 99531331 1001 86380 86390 1
531233 99531233 1001 86380 86390 1
531377 99531377 1001 86380 86390 1
531417 99531417 1001 86380 86390 1
531461 99531461 1001 86380 86390 1
531900 99531900 1001 86380 86390 1
531849 99531849 1001 86380 86390 1
531747 99531747 1001 86380 86390 1
532379 99532379 1001 86380 86390 1
532252 99532252 1001 86380 86390 1
532369 99532369 1001 86380 86390 1
532776 99532776 1001 86380 86390 1
532587 99532587 1001 86380 86390 1
532576 99532576 1001 86380 86390 1
533083 99533083 1001 86380 86390 1
533226 99533226 1001 86380 86390 1
533175 99533175 1001 86380 86390 1
533232 99533232 1001 86380 86390 1
533768 99533768 1001 86380 86390 1
533687 99533687 1001 86380 86390 1
533852 99533852 1001 86380 86390 1
533446 99533446 1001 86380 86390 1
533482 99533482 1001 86380 86390 1
533421 99533421 1001 86380 86390 1
533347 99533347 1001 86380 86390 1
533374 99533374 1001 86380 86390 1
534062 99534062 1001 86380 86390 1
533877 99533877 1001 86380 86390 1
534540 99534540 1001 86380 86390 1
534380 99534380 1001 86380 86390 1
534472 99534472 1001 86380 86390 1
534411 99534411 1001 86380 86390 1
534155 99534155 1001 86380 86390 1
534168 99534168 1001 86380 86390 1
534096 99534096 1001 86380 86390 1
534750 99534750 1001 86380 86390 1
534702 99534702 1001 86380 86390 1
534794 99534794 1001 86380 86390 1
535342 99535342 1001 86380 86390 1
535419 99535419 1001 86380 86390 1
535132 99535132 1001 86380 86390 1
535108 99535108 1001 86380 86390 1
535037 99535037 1001 86380 86390 1
535568 99535568 1001 86380 86390 1
535698 99535698 1001 86380 86390 1
535557 99535557 1001 86380 86390 1
536272 99536272 1001 86380 86390 1
536273 99536273 1001 86380 86390 1
536066 99536066 1001 86380 86390 1
536038 99536038 1001 86380 86390 1
535916 99535916 1001 86380 86390 1
535750 99535750 1001 86380 86390 1
535894 99535894 1001 86380 86390 1
536421 99536421 1001 86380 86390 1
537072 99537072 1001 86380 86390 1
537150 99537150 1001 86380 86390 1
536895 99536895 1001 86380 86390 1
536886 99536886 1001 86380 86390 1
536887 99536887 1001 86380 86390 1
537333 99537333 1001 86380 86390 1
537272 99537272 1001 86380 86390 1
537809 99537809 1001 86380 86390 1
537855 99537855 1001 86380 86390 1
537870 99537870 1001 86380 86390 1
537763 99537763 1001 86380 86390 1
537380 99537380 1001 86380 86390 1
537534 99537534 1001 86380 86390 1
538017 99538017 1001 86380 86390 1
538058 99538058 1001 86380 86390 1
538636 99538636 1001 86380 86390 1
538656 99538656 1001 86380 86390 1
538759 99538759 1001 86380 86390 1
538476 99538476 1001 86380 86390 1
538337 99538337 1001 86380 86390 1
538865 99538865 1001 86380 86390 1
539009 99539009 1001 86380 86390 1
538880 99538880 1001 86380 86390 1
539548 99539548 1001 86380 86390 1
539257 99539257 1001 86380 86390 1
539059 99539059 1001 86380 86390 1
539105 99539105 1001 86380 86390 1
540457 99540457 1001 86380 86390 1
540503 99540503 1001 86380 86390 1
540596 99540596 1001 86380 86390 1
540588 99540588 1001 86380 86390 1
541195 99541195 1001 86380 86390 1
541248 99541248 1001 86380 86390 1
540896 99540896 1001 86380 86390 1
540980 99540980 1001 86380 86390 1
541384 99541384 1001 86380 86390 1
541334 99541334 1001 86380 86390 1
541441 99541441 1001 86380 86390 1
541340 99541340 1001 86380 86390 1
542071 99542071 1001 86380 86390 1
542094 99542094 1001 86380 86390 1
541918 99541918 1001 86380 86390 1
541987 99541987 1001 86380 86390 1
542067 99542067 1001 86380 86390 1
541734 99541734 1001 86380 86390 1
541753 99541753 1001 86380 86390 1
541548 99541548 1001 86380 86390 1
541523 99541523 1001 86380 86390 1
542311 99542311 1001 86380 86390 1
542288 99542288 1001 86380 86390 1
542282 99542282 1001 86380 86390 1
542668 99542668 1001 86380 86390 1
542660 99542660 1001 86380 86390 1
542493 99542493 1001 86380 86390 1
543124 99543124 1001 86380 86390 1
543629 99543629 1001 86380 86390 1
543525 99543525 1001 86380 86390 1
543160 99543160 1001 86380 86390 1
543330 99543330 1001 86380 86390 1
543901 99543901 1001 86380 86390 1
543891 99543891 1001 86380 86390 1
544428 99544428 1001 86380 86390 1
544601 99544601 1001 86380 86390 1
431736 386 1001 22560 23217 1
522242 1019 1001 41359 41658 1
400013 99400013 1001 86380 86390 1
400034 99400034 1001 86380 86390 1
400275 99400275 1001 86380 86390 1
400562 99400562 1001 86380 86390 1
400909 99400909 1001 86380 86390 1
401044 99401044 1001 86380 86390 1
401179 99401179 1001 86380 86390 1
401292 99401292 1001 86380 86390 1
401938 99401938 1001 86380 86390 1
402196 99402196 1001 86380 86390 1
402328 99402328 1001 86380 86390 1
403301 99403301 1001 86380 86390 1
403352 99403352 1001 86380 86390 1
403595 99403595 1001 86380 86390 1
403658 99403658 1001 86380 86390 1
403739 99403739 1001 86380 86390 1
403791 99403791 1001 86380 86390 1
403755 99403755 1001 86380 86390 1
404206 99404206 1001 86380 86390 1
404211 99404211 1001 86380 86390 1
405013 99405013 1001 86380 86390 1
405956 99405956 1001 86380 86390 1
406153 99406153 1001 86380 86390 1
406131 99406131 1001 86380 86390 1
406431 99406431 1001 86380 86390 1
406639 99406639 1001 86380 86390 1
407326 99407326 1001 86380 86390 1
407421 99407421 1001 86380 86390 1
407635 99407635 1001 86380 86390 1
407918 99407918 1001 86380 86390 1
407988 99407988 1001 86380 86390 1
408233 99408233 1001 86380 86390 1
408321 99408321 1001 86380 86390 1
408421 99408421 1001 86380 86390 1
408761 99408761 1001 86380 86390 1
408681 99408681 1001 86380 86390 1
409239 99409239 1001 86380 86390 1
409847 99409847 1001 86380 86390 1
409808 99409808 1001 86380 86390 1
409965 99409965 1001 86380 86390 1
410203 99410203 1001 86380 86390 1
411036 99411036 1001 86380 86390 1
411220 99411220 1001 86380 86390 1
411270 99411270 1001 86380 86390 1
411488 99411488 1001 86380 86390 1
412055 99412055 1001 86380 86390 1
413462 99413462 1001 86380 86390 1
413096 99413096 1001 86380 86390 1
415320 99415320 1001 86380 86390 1
414624 99414624 1001 86380 86390 1
414789 99414789 1001 86380 86390 1
414648 99414648 1001 86380 86390 1
414699 99414699 1001 86380 86390 1
414911 99414911 1001 86380 86390 1
414158 99414158 1001 86380 86390 1
415533 99415533 1001 86380 86390 1
415608 99415608 1001 86380 86390 1
416732 99416732 1001 86380 86390 1
416863 99416863 1001 86380 86390 1
416170 99416170 1001 86380 86390 1
416039 99416039 1001 86380 86390 1
416129 99416129 1001 86380 86390 1
417475 99417475 1001 86380 86390 1
418624 99418624 1001 86380 86390 1
418259 99418259 1001 86380 86390 1
417709 99417709 1001 86380 86390 1
417823 99417823 1001 86380 86390 1
417683 99417683 1001 86380 86390 1
418026 99418026 1001 86380 86390 1
417652 99417652 1001 86380 86390 1
419698 99419698 1001 86380 86390 1
419722 99419722 1001 86380 86390 1
419874 99419874 1001 86380 86390 1
419497 99419497 1001 86380 86390 1
420651 99420651 1001 86380 86390 1
422075 99422075 1001 86380 86390 1
421043 99421043 1001 86380 86390 1
420922 99420922 1001 86380 86390 1
422214 99422214 1001 86380 86390 1
422550 99422550 1001 86380 86390 1
423989 99423989 1001 86380 86390 1
423833 99423833 1001 86380 86390 1
424050 99424050 1001 86380 86390 1
425303 99425303 1001 86380 86390 1
425111 99425111 1001 86380 86390 1
425019 99425019 1001 86380 86390 1
425364 99425364 1001 86380 86390 1
424787 99424787 1001 86380 86390 1
424623 99424623 1001 86380 86390 1
424888 99424888 1001 86380 86390 1
424923 99424923 1001 86380 86390 1
424385 99424385 1001 86380 86390 1
425482 99425482 1001 86380 86390 1
426815 99426815 1001 86380 86390 1
426851 99426851 1001 86380 86390 1
426478 99426478 1001 86380 86390 1
426524 99426524 1001 86380 86390 1
425841 99425841 1001 86380 86390 1
425897 99425897 1001 86380 86390 1
426056 99426056 1001 86380 86390 1
425904 99425904 1001 86380 86390 1
427295 99427295 1001 86380 86390 1
427441 99427441 1001 86380 86390 1
427584 99427584 1001 86380 86390 1
427531 99427531 1001 86380 86390 1
429102 99429102 1001 86380 86390 1
429006 99429006 1001 86380 86390 1
429545 99429545 1001 86380 86390 1
429488 99429488 1001 86380 86390 1
431876 99431876 1001 86380 86390 1
431559 99431559 1001 86380 86390 1
431506 99431506 1001 86380 86390 1
431389 99431389 1001 86380 86390 1
431325 99431325 1001 86380 86390 1
431157 99431157 1001 86380 86390 1
432151 99432151 1001 86380 86390 1
432295 99432295 1001 86380 86390 1
432160 99432160 1001 86380 86390 1
432305 99432305 1001 86380 86390 1
433581 99433581 1001 86380 86390 1
433662 99433662 1001 86380 86390 1
433678 99433678 1001 86380 86390 1
433622 99433622 1001 86380 86390 1
433386 99433386 1001 86380 86390 1
433240 99433240 1001 86380 86390 1
433191 99433191 1001 86380 86390 1
432996 99432996 1001 86380 86390 1
433117 99433117 1001 86380 86390 1
433205 99433205 1001 86380 86390 1
432771 99432771 1001 86380 86390 1
432607 99432607 1001 86380 86390 1
433753 99433753 1001 86380 86390 1
434921 99434921 1001 86380 86390 1
434747 99434747 1001 86380 86390 1
434937 99434937 1001 86380 86390 1
434463 99434463 1001 86380 86390 1
434420 99434420 1001 86380 86390 1
435735 99435735 1001 86380 86390 1
437048 99437048 1001 86380 86390 1
436657 99436657 1001 86380 86390 1
436370 99436370 1001 86380 86390 1
436559 99436559 1001 86380 86390 1
437188 99437188 1001 86380 86390 1
437170 99437170 1001 86380 86390 1
300577 99300577 1001 86380 86390 1
300569 99300569 1001 86380 86390 1
300726 99300726 1001 86380 86390 1
300755 99300755 1001 86380 86390 1
300795 99300795 1001 86380 86390 1
301371 99301371 1001 86380 86390 1
301304 99301304 1001 86380 86390 1
301128 99301128 1001 86380 86390 1
300947 99300947 1001 86380 86390 1
301117 99301117 1001 86380 86390 1
300977 99300977 1001 86380 86390 1
301005 99301005 1001 86380 86390 1
300956 99300956 1001 86380 86390 1
301074 99301074 1001 86380 86390 1
301713 99301713 1001 86380 86390 1
301755 99301755 1001 86380 86390 1
301946 99301946 1001 86380 86390 1
301883 99301883 1001 86380 86390 1
302417 99302417 1001 86380 86390 1
302863 99302863 1001 86380 86390 1
302814 99302814 1001 86380 86390 1
302726 99302726 1001 86380 86390 1
302662 99302662 1001 86380 86390 1
303244 99303244 1001 86380 86390 1
303329 99303329 1001 86380 86390 1
303370 99303370 1001 86380 86390 1
303974 99303974 1001 86380 86390 1
303676 99303676 1001 86380 86390 1
303760 99303760 1001 86380 86390 1
303658 99303658 1001 86380 86390 1
303490 99303490 1001 86380 86390 1
304172 99304172 1001 86380 86390 1
304460 99304460 1001 86380 86390 1
304530 99304530 1001 86380 86390 1
304329 99304329 1001 86380 86390 1
304394 99304394 1001 86380 86390 1
304246 99304246 1001 86380 86390 1
304338 99304338 1001 86380 86390 1
304866 99304866 1001 86380 86390 1
305654 99305654 1001 86380 86390 1
305487 99305487 1001 86380 86390 1
305541 99305541 1001 86380 86390 1
305645 99305645 1001 86380 86390 1
305646 99305646 1001 86380 86390 1
305117 99305117 1001 86380 86390 1
305068 99305068 1001 86380 86390 1
500181 99500181 1001 86380 86390 1
500806 99500806 1001 86380 86390 1
500457 99500457 1001 86380 86390 1
500488 99500488 1001 86380 86390 1
500322 99500322 1001 86380 86390 1
500394 99500394 1001 86380 86390 1
500401 99500401 1001 86380 86390 1
501038 99501038 1001 86380 86390 1
502338 99502338 1001 86380 86390 1
502292 99502292 1001 86380 86390 1
502373 99502373 1001 86380 86390 1
502222 99502222 1001 86380 86390 1
501945 99501945 1001 86380 86390 1
502510 99502510 1001 86380 86390 1
503142 99503142 1001 86380 86390 1
503238 99503238 1001 86380 86390 1
503011 99503011 1001 86380 86390 1
503072 99503072 1001 86380 86390 1
502873 99502873 1001 86380 86390 1
502783 99502783 1001 86380 86390 1
503978 99503978 1001 86380 86390 1
504089 99504089 1001 86380 86390 1
504072 99504072 1001 86380 86390 1
504034 99504034 1001 86380 86390 1
503783 99503783 1001 86380 86390 1
503735 99503735 1001 86380 86390 1
503640 99503640 1001 86380 86390 1
503590 99503590 1001 86380 86390 1
503542 99503542 1001 86380 86390 1
503645 99503645 1001 86380 86390 1
503595 99503595 1001 86380 86390 1
503687 99503687 1001 86380 86390 1
504259 99504259 1001 86380 86390 1
504184 99504184 1001 86380 86390 1
504174 99504174 1001 86380 86390 1
504123 99504123 1001 86380 86390 1
504562 99504562 1001 86380 86390 1
504468 99504468 1001 86380 86390 1
504408 99504408 1001 86380 86390 1
504372 99504372 1001 86380 86390 1
504514 99504514 1001 86380 86390 1
505735 99505735 1001 86380 86390 1
505579 99505579 1001 86380 86390 1
505725 99505725 1001 86380 86390 1
505625 99505625 1001 86380 86390 1
505415 99505415 1001 86380 86390 1
505481 99505481 1001 86380 86390 1
505378 99505378 1001 86380 86390 1
505393 99505393 1001 86380 86390 1
505523 99505523 1001 86380 86390 1
505563 99505563 1001 86380 86390 1
505203 99505203 1001 86380 86390 1
505152 99505152 1001 86380 86390 1
505857 99505857 1001 86380 86390 1
506432 99506432 1001 86380 86390 1
506502 99506502 1001 86380 86390 1
506339 99506339 1001 86380 86390 1
506238 99506238 1001 86380 86390 1
506264 99506264 1001 86380 86390 1
506096 99506096 1001 86380 86390 1
506033 99506033 1001 86380 86390 1
506178 99506178 1001 86380 86390 1
506763 99506763 1001 86380 86390 1
506622 99506622 1001 86380 86390 1
506623 99506623 1001 86380 86390 1
506784 99506784 1001 86380 86390 1
507235 99507235 1001 86380 86390 1
507170 99507170 1001 86380 86390 1
506848 99506848 1001 86380 86390 1
506813 99506813 1001 86380 86390 1
508247 99508247 1001 86380 86390 1
507908 99507908 1001 86380 86390 1
508014 99508014 1001 86380 86390 1
507736 99507736 1001 86380 86390 1
507756 99507756 1001 86380 86390 1
508416 99508416 1001 86380 86390 1
508898 99508898 1001 86380 86390 1
508845 99508845 1001 86380 86390 1
508729 99508729 1001 86380 86390 1
508783 99508783 1001 86380 86390 1
508788 99508788 1001 86380 86390 1
508816 99508816 1001 86380 86390 1
508527 99508527 1001 86380 86390 1
508607 99508607 1001 86380 86390 1
510667 99510667 1001 86380 86390 1
510657 99510657 1001 86380 86390 1
510108 99510108 1001 86380 86390 1
510229 99510229 1001 86380 86390 1
510799 99510799 1001 86380 86390 1
510852 99510852 1001 86380 86390 1
511258 99511258 1001 86380 86390 1
[truncated: 4,082,220 more chars]
