# Supplementary material for: Fast and near-optimal monitoring for healthcare acquired infection outbreaks
Source: PLoS Comput Biol. 2019 Sep 16;15(9):e1007284. doi: 10.1371/journal.pcbi.1007284 (PMC6762212; doi:10.1371/journal.pcbi.1007284)
Supplement: S1 Data — (ZIP) [file pcbi.1007284.s006.zip › MobilityLogs1/HAISE_Carilion_all_visits_day_60.txt]

#Person location Sublocation StartTime EndTime Type
401906 1179 1001 21960 32817 1
424343 212 1001 76920 77757 1
400050 99400050 1001 86380 86390 1
400147 99400147 1001 86380 86390 1
400130 99400130 1001 86380 86390 1
400408 99400408 1001 86380 86390 1
400364 99400364 1001 86380 86390 1
400550 99400550 1001 86380 86390 1
400609 99400609 1001 86380 86390 1
400720 99400720 1001 86380 86390 1
401114 99401114 1001 86380 86390 1
401188 99401188 1001 86380 86390 1
401284 99401284 1001 86380 86390 1
401344 99401344 1001 86380 86390 1
401452 99401452 1001 86380 86390 1
401658 99401658 1001 86380 86390 1
401723 99401723 1001 86380 86390 1
401879 99401879 1001 86380 86390 1
401852 99401852 1001 86380 86390 1
401958 99401958 1001 86380 86390 1
402068 99402068 1001 86380 86390 1
402234 99402234 1001 86380 86390 1
402224 99402224 1001 86380 86390 1
402439 99402439 1001 86380 86390 1
403582 99403582 1001 86380 86390 1
403705 99403705 1001 86380 86390 1
403535 99403535 1001 86380 86390 1
403805 99403805 1001 86380 86390 1
403761 99403761 1001 86380 86390 1
403966 99403966 1001 86380 86390 1
404276 99404276 1001 86380 86390 1
404262 99404262 1001 86380 86390 1
404433 99404433 1001 86380 86390 1
404566 99404566 1001 86380 86390 1
404488 99404488 1001 86380 86390 1
404918 99404918 1001 86380 86390 1
405406 99405406 1001 86380 86390 1
405428 99405428 1001 86380 86390 1
405578 99405578 1001 86380 86390 1
405609 99405609 1001 86380 86390 1
405655 99405655 1001 86380 86390 1
405746 99405746 1001 86380 86390 1
405696 99405696 1001 86380 86390 1
405725 99405725 1001 86380 86390 1
405849 99405849 1001 86380 86390 1
406040 99406040 1001 86380 86390 1
406099 99406099 1001 86380 86390 1
406204 99406204 1001 86380 86390 1
406859 99406859 1001 86380 86390 1
406989 99406989 1001 86380 86390 1
407022 99407022 1001 86380 86390 1
407229 99407229 1001 86380 86390 1
407422 99407422 1001 86380 86390 1
407409 99407409 1001 86380 86390 1
407500 99407500 1001 86380 86390 1
407669 99407669 1001 86380 86390 1
408044 99408044 1001 86380 86390 1
408173 99408173 1001 86380 86390 1
408295 99408295 1001 86380 86390 1
408242 99408242 1001 86380 86390 1
408369 99408369 1001 86380 86390 1
408847 99408847 1001 86380 86390 1
408939 99408939 1001 86380 86390 1
408877 99408877 1001 86380 86390 1
409123 99409123 1001 86380 86390 1
409856 99409856 1001 86380 86390 1
409962 99409962 1001 86380 86390 1
409926 99409926 1001 86380 86390 1
410133 99410133 1001 86380 86390 1
410295 99410295 1001 86380 86390 1
410367 99410367 1001 86380 86390 1
410349 99410349 1001 86380 86390 1
410459 99410459 1001 86380 86390 1
410408 99410408 1001 86380 86390 1
410627 99410627 1001 86380 86390 1
410762 99410762 1001 86380 86390 1
410770 99410770 1001 86380 86390 1
410728 99410728 1001 86380 86390 1
410905 99410905 1001 86380 86390 1
411045 99411045 1001 86380 86390 1
411021 99411021 1001 86380 86390 1
411308 99411308 1001 86380 86390 1
411474 99411474 1001 86380 86390 1
411634 99411634 1001 86380 86390 1
411543 99411543 1001 86380 86390 1
411616 99411616 1001 86380 86390 1
411853 99411853 1001 86380 86390 1
411870 99411870 1001 86380 86390 1
411879 99411879 1001 86380 86390 1
411862 99411862 1001 86380 86390 1
412007 99412007 1001 86380 86390 1
412029 99412029 1001 86380 86390 1
412065 99412065 1001 86380 86390 1
411958 99411958 1001 86380 86390 1
412198 99412198 1001 86380 86390 1
412238 99412238 1001 86380 86390 1
412302 99412302 1001 86380 86390 1
413543 99413543 1001 86380 86390 1
413461 99413461 1001 86380 86390 1
413690 99413690 1001 86380 86390 1
412891 99412891 1001 86380 86390 1
412946 99412946 1001 86380 86390 1
413206 99413206 1001 86380 86390 1
413028 99413028 1001 86380 86390 1
412761 99412761 1001 86380 86390 1
414064 99414064 1001 86380 86390 1
414043 99414043 1001 86380 86390 1
414001 99414001 1001 86380 86390 1
414947 99414947 1001 86380 86390 1
414950 99414950 1001 86380 86390 1
415185 99415185 1001 86380 86390 1
414892 99414892 1001 86380 86390 1
414675 99414675 1001 86380 86390 1
414514 99414514 1001 86380 86390 1
414582 99414582 1001 86380 86390 1
414377 99414377 1001 86380 86390 1
414234 99414234 1001 86380 86390 1
414418 99414418 1001 86380 86390 1
414374 99414374 1001 86380 86390 1
415699 99415699 1001 86380 86390 1
415587 99415587 1001 86380 86390 1
415358 99415358 1001 86380 86390 1
415497 99415497 1001 86380 86390 1
416845 99416845 1001 86380 86390 1
416579 99416579 1001 86380 86390 1
416397 99416397 1001 86380 86390 1
416415 99416415 1001 86380 86390 1
416229 99416229 1001 86380 86390 1
417232 99417232 1001 86380 86390 1
416582 99416582 1001 86380 86390 1
417360 99417360 1001 86380 86390 1
417274 99417274 1001 86380 86390 1
418586 99418586 1001 86380 86390 1
418565 99418565 1001 86380 86390 1
418612 99418612 1001 86380 86390 1
418791 99418791 1001 86380 86390 1
418668 99418668 1001 86380 86390 1
418102 99418102 1001 86380 86390 1
418170 99418170 1001 86380 86390 1
418152 99418152 1001 86380 86390 1
417895 99417895 1001 86380 86390 1
417745 99417745 1001 86380 86390 1
417723 99417723 1001 86380 86390 1
417778 99417778 1001 86380 86390 1
417728 99417728 1001 86380 86390 1
418980 99418980 1001 86380 86390 1
418991 99418991 1001 86380 86390 1
419181 99419181 1001 86380 86390 1
419091 99419091 1001 86380 86390 1
420095 99420095 1001 86380 86390 1
420210 99420210 1001 86380 86390 1
419700 99419700 1001 86380 86390 1
419973 99419973 1001 86380 86390 1
419730 99419730 1001 86380 86390 1
419978 99419978 1001 86380 86390 1
420054 99420054 1001 86380 86390 1
419744 99419744 1001 86380 86390 1
419662 99419662 1001 86380 86390 1
419499 99419499 1001 86380 86390 1
419302 99419302 1001 86380 86390 1
419526 99419526 1001 86380 86390 1
419400 99419400 1001 86380 86390 1
420675 99420675 1001 86380 86390 1
420500 99420500 1001 86380 86390 1
420505 99420505 1001 86380 86390 1
421871 99421871 1001 86380 86390 1
421875 99421875 1001 86380 86390 1
422106 99422106 1001 86380 86390 1
421589 99421589 1001 86380 86390 1
421466 99421466 1001 86380 86390 1
421182 99421182 1001 86380 86390 1
421129 99421129 1001 86380 86390 1
421250 99421250 1001 86380 86390 1
422201 99422201 1001 86380 86390 1
422338 99422338 1001 86380 86390 1
422130 99422130 1001 86380 86390 1
423486 99423486 1001 86380 86390 1
423581 99423581 1001 86380 86390 1
423494 99423494 1001 86380 86390 1
423719 99423719 1001 86380 86390 1
423328 99423328 1001 86380 86390 1
423331 99423331 1001 86380 86390 1
423278 99423278 1001 86380 86390 1
423282 99423282 1001 86380 86390 1
423297 99423297 1001 86380 86390 1
423263 99423263 1001 86380 86390 1
422727 99422727 1001 86380 86390 1
423801 99423801 1001 86380 86390 1
424135 99424135 1001 86380 86390 1
425192 99425192 1001 86380 86390 1
425050 99425050 1001 86380 86390 1
425259 99425259 1001 86380 86390 1
425264 99425264 1001 86380 86390 1
424799 99424799 1001 86380 86390 1
424871 99424871 1001 86380 86390 1
424691 99424691 1001 86380 86390 1
424395 99424395 1001 86380 86390 1
424535 99424535 1001 86380 86390 1
424427 99424427 1001 86380 86390 1
425785 99425785 1001 86380 86390 1
426991 99426991 1001 86380 86390 1
427025 99427025 1001 86380 86390 1
426621 99426621 1001 86380 86390 1
426616 99426616 1001 86380 86390 1
425898 99425898 1001 86380 86390 1
425974 99425974 1001 86380 86390 1
426144 99426144 1001 86380 86390 1
427146 99427146 1001 86380 86390 1
427123 99427123 1001 86380 86390 1
427339 99427339 1001 86380 86390 1
427432 99427432 1001 86380 86390 1
427481 99427481 1001 86380 86390 1
428586 99428586 1001 86380 86390 1
428429 99428429 1001 86380 86390 1
427968 99427968 1001 86380 86390 1
427690 99427690 1001 86380 86390 1
427746 99427746 1001 86380 86390 1
428782 99428782 1001 86380 86390 1
428872 99428872 1001 86380 86390 1
428972 99428972 1001 86380 86390 1
429114 99429114 1001 86380 86390 1
428774 99428774 1001 86380 86390 1
430125 99430125 1001 86380 86390 1
430005 99430005 1001 86380 86390 1
430111 99430111 1001 86380 86390 1
429982 99429982 1001 86380 86390 1
429595 99429595 1001 86380 86390 1
429935 99429935 1001 86380 86390 1
429573 99429573 1001 86380 86390 1
429771 99429771 1001 86380 86390 1
429433 99429433 1001 86380 86390 1
429536 99429536 1001 86380 86390 1
429188 99429188 1001 86380 86390 1
430424 99430424 1001 86380 86390 1
430609 99430609 1001 86380 86390 1
430434 99430434 1001 86380 86390 1
430744 99430744 1001 86380 86390 1
432014 99432014 1001 86380 86390 1
431782 99431782 1001 86380 86390 1
431661 99431661 1001 86380 86390 1
431359 99431359 1001 86380 86390 1
431535 99431535 1001 86380 86390 1
431443 99431443 1001 86380 86390 1
431299 99431299 1001 86380 86390 1
431064 99431064 1001 86380 86390 1
430873 99430873 1001 86380 86390 1
432454 99432454 1001 86380 86390 1
432326 99432326 1001 86380 86390 1
433660 99433660 1001 86380 86390 1
433414 99433414 1001 86380 86390 1
433377 99433377 1001 86380 86390 1
433507 99433507 1001 86380 86390 1
433607 99433607 1001 86380 86390 1
433632 99433632 1001 86380 86390 1
433017 99433017 1001 86380 86390 1
433138 99433138 1001 86380 86390 1
433144 99433144 1001 86380 86390 1
432915 99432915 1001 86380 86390 1
432981 99432981 1001 86380 86390 1
432748 99432748 1001 86380 86390 1
432877 99432877 1001 86380 86390 1
432581 99432581 1001 86380 86390 1
432776 99432776 1001 86380 86390 1
432504 99432504 1001 86380 86390 1
432893 99432893 1001 86380 86390 1
432524 99432524 1001 86380 86390 1
433913 99433913 1001 86380 86390 1
433946 99433946 1001 86380 86390 1
434026 99434026 1001 86380 86390 1
434106 99434106 1001 86380 86390 1
435131 99435131 1001 86380 86390 1
435195 99435195 1001 86380 86390 1
435267 99435267 1001 86380 86390 1
434969 99434969 1001 86380 86390 1
434871 99434871 1001 86380 86390 1
434664 99434664 1001 86380 86390 1
434378 99434378 1001 86380 86390 1
434567 99434567 1001 86380 86390 1
434528 99434528 1001 86380 86390 1
434281 99434281 1001 86380 86390 1
435783 99435783 1001 86380 86390 1
437022 99437022 1001 86380 86390 1
437094 99437094 1001 86380 86390 1
437009 99437009 1001 86380 86390 1
436773 99436773 1001 86380 86390 1
437012 99437012 1001 86380 86390 1
436910 99436910 1001 86380 86390 1
436999 99436999 1001 86380 86390 1
436593 99436593 1001 86380 86390 1
436345 99436345 1001 86380 86390 1
436347 99436347 1001 86380 86390 1
436647 99436647 1001 86380 86390 1
436204 99436204 1001 86380 86390 1
436050 99436050 1001 86380 86390 1
436062 99436062 1001 86380 86390 1
437264 99437264 1001 86380 86390 1
437216 99437216 1001 86380 86390 1
300019 99300019 1001 86380 86390 1
300052 99300052 1001 86380 86390 1
300677 99300677 1001 86380 86390 1
300640 99300640 1001 86380 86390 1
300697 99300697 1001 86380 86390 1
300714 99300714 1001 86380 86390 1
300511 99300511 1001 86380 86390 1
300266 99300266 1001 86380 86390 1
300279 99300279 1001 86380 86390 1
300114 99300114 1001 86380 86390 1
300222 99300222 1001 86380 86390 1
300759 99300759 1001 86380 86390 1
301504 99301504 1001 86380 86390 1
301510 99301510 1001 86380 86390 1
301487 99301487 1001 86380 86390 1
301547 99301547 1001 86380 86390 1
301411 99301411 1001 86380 86390 1
301330 99301330 1001 86380 86390 1
300980 99300980 1001 86380 86390 1
301046 99301046 1001 86380 86390 1
301101 99301101 1001 86380 86390 1
301697 99301697 1001 86380 86390 1
301635 99301635 1001 86380 86390 1
301663 99301663 1001 86380 86390 1
301651 99301651 1001 86380 86390 1
301732 99301732 1001 86380 86390 1
302189 99302189 1001 86380 86390 1
302216 99302216 1001 86380 86390 1
302231 99302231 1001 86380 86390 1
302165 99302165 1001 86380 86390 1
302065 99302065 1001 86380 86390 1
302121 99302121 1001 86380 86390 1
301838 99301838 1001 86380 86390 1
301878 99301878 1001 86380 86390 1
301918 99301918 1001 86380 86390 1
301816 99301816 1001 86380 86390 1
301870 99301870 1001 86380 86390 1
301875 99301875 1001 86380 86390 1
302523 99302523 1001 86380 86390 1
303040 99303040 1001 86380 86390 1
303081 99303081 1001 86380 86390 1
303178 99303178 1001 86380 86390 1
303033 99303033 1001 86380 86390 1
303059 99303059 1001 86380 86390 1
303163 99303163 1001 86380 86390 1
302839 99302839 1001 86380 86390 1
302866 99302866 1001 86380 86390 1
302704 99302704 1001 86380 86390 1
302682 99302682 1001 86380 86390 1
302632 99302632 1001 86380 86390 1
302595 99302595 1001 86380 86390 1
302662 99302662 1001 86380 86390 1
302779 99302779 1001 86380 86390 1
303294 99303294 1001 86380 86390 1
302586 99302586 1001 86380 86390 1
303323 99303323 1001 86380 86390 1
303352 99303352 1001 86380 86390 1
303327 99303327 1001 86380 86390 1
303304 99303304 1001 86380 86390 1
303253 99303253 1001 86380 86390 1
303815 99303815 1001 86380 86390 1
303634 99303634 1001 86380 86390 1
303766 99303766 1001 86380 86390 1
303782 99303782 1001 86380 86390 1
303680 99303680 1001 86380 86390 1
303770 99303770 1001 86380 86390 1
303541 99303541 1001 86380 86390 1
303477 99303477 1001 86380 86390 1
303544 99303544 1001 86380 86390 1
303547 99303547 1001 86380 86390 1
303574 99303574 1001 86380 86390 1
303523 99303523 1001 86380 86390 1
304086 99304086 1001 86380 86390 1
304125 99304125 1001 86380 86390 1
304216 99304216 1001 86380 86390 1
304718 99304718 1001 86380 86390 1
304671 99304671 1001 86380 86390 1
304536 99304536 1001 86380 86390 1
304383 99304383 1001 86380 86390 1
304283 99304283 1001 86380 86390 1
304285 99304285 1001 86380 86390 1
305054 99305054 1001 86380 86390 1
304899 99304899 1001 86380 86390 1
304914 99304914 1001 86380 86390 1
305022 99305022 1001 86380 86390 1
305534 99305534 1001 86380 86390 1
305639 99305639 1001 86380 86390 1
305666 99305666 1001 86380 86390 1
305577 99305577 1001 86380 86390 1
305320 99305320 1001 86380 86390 1
305463 99305463 1001 86380 86390 1
305190 99305190 1001 86380 86390 1
500036 99500036 1001 86380 86390 1
500089 99500089 1001 86380 86390 1
500022 99500022 1001 86380 86390 1
500785 99500785 1001 86380 86390 1
500656 99500656 1001 86380 86390 1
500563 99500563 1001 86380 86390 1
500464 99500464 1001 86380 86390 1
500196 99500196 1001 86380 86390 1
500378 99500378 1001 86380 86390 1
500979 99500979 1001 86380 86390 1
500902 99500902 1001 86380 86390 1
500964 99500964 1001 86380 86390 1
500861 99500861 1001 86380 86390 1
501544 99501544 1001 86380 86390 1
501631 99501631 1001 86380 86390 1
501456 99501456 1001 86380 86390 1
501348 99501348 1001 86380 86390 1
501392 99501392 1001 86380 86390 1
501289 99501289 1001 86380 86390 1
501044 99501044 1001 86380 86390 1
501211 99501211 1001 86380 86390 1
501838 99501838 1001 86380 86390 1
502360 99502360 1001 86380 86390 1
502283 99502283 1001 86380 86390 1
502272 99502272 1001 86380 86390 1
502092 99502092 1001 86380 86390 1
502200 99502200 1001 86380 86390 1
502116 99502116 1001 86380 86390 1
501877 99501877 1001 86380 86390 1
501983 99501983 1001 86380 86390 1
502025 99502025 1001 86380 86390 1
502488 99502488 1001 86380 86390 1
502643 99502643 1001 86380 86390 1
503125 99503125 1001 86380 86390 1
503242 99503242 1001 86380 86390 1
503088 99503088 1001 86380 86390 1
503217 99503217 1001 86380 86390 1
503166 99503166 1001 86380 86390 1
502936 99502936 1001 86380 86390 1
502927 99502927 1001 86380 86390 1
503058 99503058 1001 86380 86390 1
502968 99502968 1001 86380 86390 1
502762 99502762 1001 86380 86390 1
502797 99502797 1001 86380 86390 1
502863 99502863 1001 86380 86390 1
503302 99503302 1001 86380 86390 1
503423 99503423 1001 86380 86390 1
503349 99503349 1001 86380 86390 1
503428 99503428 1001 86380 86390 1
503456 99503456 1001 86380 86390 1
503919 99503919 1001 86380 86390 1
504103 99504103 1001 86380 86390 1
504066 99504066 1001 86380 86390 1
503893 99503893 1001 86380 86390 1
503831 99503831 1001 86380 86390 1
503859 99503859 1001 86380 86390 1
503717 99503717 1001 86380 86390 1
503680 99503680 1001 86380 86390 1
504258 99504258 1001 86380 86390 1
504314 99504314 1001 86380 86390 1
504160 99504160 1001 86380 86390 1
504842 99504842 1001 86380 86390 1
504897 99504897 1001 86380 86390 1
504570 99504570 1001 86380 86390 1
504702 99504702 1001 86380 86390 1
504680 99504680 1001 86380 86390 1
504681 99504681 1001 86380 86390 1
504375 99504375 1001 86380 86390 1
504381 99504381 1001 86380 86390 1
504525 99504525 1001 86380 86390 1
504372 99504372 1001 86380 86390 1
505039 99505039 1001 86380 86390 1
504989 99504989 1001 86380 86390 1
505093 99505093 1001 86380 86390 1
505602 99505602 1001 86380 86390 1
505678 99505678 1001 86380 86390 1
505461 99505461 1001 86380 86390 1
505519 99505519 1001 86380 86390 1
505472 99505472 1001 86380 86390 1
505198 99505198 1001 86380 86390 1
505897 99505897 1001 86380 86390 1
505794 99505794 1001 86380 86390 1
505792 99505792 1001 86380 86390 1
506593 99506593 1001 86380 86390 1
506539 99506539 1001 86380 86390 1
506527 99506527 1001 86380 86390 1
506214 99506214 1001 86380 86390 1
506279 99506279 1001 86380 86390 1
506193 99506193 1001 86380 86390 1
506091 99506091 1001 86380 86390 1
506067 99506067 1001 86380 86390 1
506004 99506004 1001 86380 86390 1
506034 99506034 1001 86380 86390 1
506049 99506049 1001 86380 86390 1
506698 99506698 1001 86380 86390 1
506663 99506663 1001 86380 86390 1
507329 99507329 1001 86380 86390 1
507356 99507356 1001 86380 86390 1
507067 99507067 1001 86380 86390 1
506957 99506957 1001 86380 86390 1
507009 99507009 1001 86380 86390 1
506841 99506841 1001 86380 86390 1
507001 99507001 1001 86380 86390 1
507446 99507446 1001 86380 86390 1
507619 99507619 1001 86380 86390 1
507529 99507529 1001 86380 86390 1
507428 99507428 1001 86380 86390 1
507612 99507612 1001 86380 86390 1
508158 99508158 1001 86380 86390 1
508245 99508245 1001 86380 86390 1
508134 99508134 1001 86380 86390 1
508046 99508046 1001 86380 86390 1
508178 99508178 1001 86380 86390 1
508179 99508179 1001 86380 86390 1
508232 99508232 1001 86380 86390 1
508054 99508054 1001 86380 86390 1
508006 99508006 1001 86380 86390 1
507896 99507896 1001 86380 86390 1
507686 99507686 1001 86380 86390 1
507702 99507702 1001 86380 86390 1
508413 99508413 1001 86380 86390 1
508289 99508289 1001 86380 86390 1
508438 99508438 1001 86380 86390 1
509027 99509027 1001 86380 86390 1
508892 99508892 1001 86380 86390 1
509022 99509022 1001 86380 86390 1
508714 99508714 1001 86380 86390 1
508728 99508728 1001 86380 86390 1
508849 99508849 1001 86380 86390 1
508813 99508813 1001 86380 86390 1
508479 99508479 1001 86380 86390 1
508466 99508466 1001 86380 86390 1
508602 99508602 1001 86380 86390 1
508489 99508489 1001 86380 86390 1
508619 99508619 1001 86380 86390 1
509189 99509189 1001 86380 86390 1
509077 99509077 1001 86380 86390 1
509078 99509078 1001 86380 86390 1
509172 99509172 1001 86380 86390 1
509787 99509787 1001 86380 86390 1
509875 99509875 1001 86380 86390 1
509887 99509887 1001 86380 86390 1
509704 99509704 1001 86380 86390 1
509539 99509539 1001 86380 86390 1
509505 99509505 1001 86380 86390 1
509425 99509425 1001 86380 86390 1
509348 99509348 1001 86380 86390 1
509349 99509349 1001 86380 86390 1
509375 99509375 1001 86380 86390 1
509311 99509311 1001 86380 86390 1
509287 99509287 1001 86380 86390 1
509968 99509968 1001 86380 86390 1
510072 99510072 1001 86380 86390 1
510085 99510085 1001 86380 86390 1
509946 99509946 1001 86380 86390 1
510025 99510025 1001 86380 86390 1
510640 99510640 1001 86380 86390 1
510576 99510576 1001 86380 86390 1
510540 99510540 1001 86380 86390 1
510343 99510343 1001 86380 86390 1
510480 99510480 1001 86380 86390 1
510235 99510235 1001 86380 86390 1
510263 99510263 1001 86380 86390 1
510295 99510295 1001 86380 86390 1
510179 99510179 1001 86380 86390 1
510142 99510142 1001 86380 86390 1
510801 99510801 1001 86380 86390 1
510763 99510763 1001 86380 86390 1
510832 99510832 1001 86380 86390 1
510769 99510769 1001 86380 86390 1
510795 99510795 1001 86380 86390 1
510823 99510823 1001 86380 86390 1
510826 99510826 1001 86380 86390 1
511350 99511350 1001 86380 86390 1
511433 99511433 1001 86380 86390 1
511145 99511145 1001 86380 86390 1
511276 99511276 1001 86380 86390 1
511253 99511253 1001 86380 86390 1
510947 99510947 1001 86380 86390 1
511095 99511095 1001 86380 86390 1
511684 99511684 1001 86380 86390 1
511738 99511738 1001 86380 86390 1
511677 99511677 1001 86380 86390 1
512111 99512111 1001 86380 86390 1
511981 99511981 1001 86380 86390 1
512153 99512153 1001 86380 86390 1
511984 99511984 1001 86380 86390 1
512144 99512144 1001 86380 86390 1
511977 99511977 1001 86380 86390 1
511902 99511902 1001 86380 86390 1
512537 99512537 1001 86380 86390 1
512476 99512476 1001 86380 86390 1
513023 99513023 1001 86380 86390 1
512810 99512810 1001 86380 86390 1
512703 99512703 1001 86380 86390 1
512757 99512757 1001 86380 86390 1
512592 99512592 1001 86380 86390 1
513372 99513372 1001 86380 86390 1
513324 99513324 1001 86380 86390 1
513210 99513210 1001 86380 86390 1
513956 99513956 1001 86380 86390 1
513964 99513964 1001 86380 86390 1
513789 99513789 1001 86380 86390 1
513726 99513726 1001 86380 86390 1
513779 99513779 1001 86380 86390 1
513664 99513664 1001 86380 86390 1
513627 99513627 1001 86380 86390 1
513731 99513731 1001 86380 86390 1
513566 99513566 1001 86380 86390 1
513567 99513567 1001 86380 86390 1
513593 99513593 1001 86380 86390 1
513465 99513465 1001 86380 86390 1
513517 99513517 1001 86380 86390 1
513427 99513427 1001 86380 86390 1
513599 99513599 1001 86380 86390 1
514057 99514057 1001 86380 86390 1
514188 99514188 1001 86380 86390 1
514168 99514168 1001 86380 86390 1
514690 99514690 1001 86380 86390 1
514639 99514639 1001 86380 86390 1
514538 99514538 1001 86380 86390 1
514579 99514579 1001 86380 86390 1
514275 99514275 1001 86380 86390 1
514417 99514417 1001 86380 86390 1
514359 99514359 1001 86380 86390 1
515016 99515016 1001 86380 86390 1
515042 99515042 1001 86380 86390 1
514955 99514955 1001 86380 86390 1
515608 99515608 1001 86380 86390 1
515533 99515533 1001 86380 86390 1
515638 99515638 1001 86380 86390 1
515488 99515488 1001 86380 86390 1
515279 99515279 1001 86380 86390 1
515436 99515436 1001 86380 86390 1
515732 99515732 1001 86380 86390 1
515840 99515840 1001 86380 86390 1
515692 99515692 1001 86380 86390 1
515946 99515946 1001 86380 86390 1
515907 99515907 1001 86380 86390 1
515912 99515912 1001 86380 86390 1
516055 99516055 1001 86380 86390 1
516693 99516693 1001 86380 86390 1
516596 99516596 1001 86380 86390 1
517274 99517274 1001 86380 86390 1
517296 99517296 1001 86380 86390 1
517058 99517058 1001 86380 86390 1
516982 99516982 1001 86380 86390 1
517035 99517035 1001 86380 86390 1
516826 99516826 1001 86380 86390 1
516893 99516893 1001 86380 86390 1
517430 99517430 1001 86380 86390 1
517444 99517444 1001 86380 86390 1
518047 99518047 1001 86380 86390 1
518064 99518064 1001 86380 86390 1
518093 99518093 1001 86380 86390 1
518156 99518156 1001 86380 86390 1
518044 99518044 1001 86380 86390 1
518157 99518157 1001 86380 86390 1
517853 99517853 1001 86380 86390 1
517842 99517842 1001 86380 86390 1
517781 99517781 1001 86380 86390 1
517554 99517554 1001 86380 86390 1
517608 99517608 1001 86380 86390 1
517636 99517636 1001 86380 86390 1
517573 99517573 1001 86380 86390 1
517741 99517741 1001 86380 86390 1
517706 99517706 1001 86380 86390 1
518237 99518237 1001 86380 86390 1
518268 99518268 1001 86380 86390 1
518310 99518310 1001 86380 86390 1
518363 99518363 1001 86380 86390 1
518839 99518839 1001 86380 86390 1
518840 99518840 1001 86380 86390 1
518843 99518843 1001 86380 86390 1
518634 99518634 1001 86380 86390 1
518522 99518522 1001 86380 86390 1
518528 99518528 1001 86380 86390 1
518559 99518559 1001 86380 86390 1
519106 99519106 1001 86380 86390 1
519159 99519159 1001 86380 86390 1
519492 99519492 1001 86380 86390 1
519533 99519533 1001 86380 86390 1
519374 99519374 1001 86380 86390 1
519387 99519387 1001 86380 86390 1
519305 99519305 1001 86380 86390 1
519904 99519904 1001 86380 86390 1
519893 99519893 1001 86380 86390 1
520499 99520499 1001 86380 86390 1
520600 99520600 1001 86380 86390 1
520434 99520434 1001 86380 86390 1
520398 99520398 1001 86380 86390 1
520257 99520257 1001 86380 86390 1
520413 99520413 1001 86380 86390 1
520430 99520430 1001 86380 86390 1
520249 99520249 1001 86380 86390 1
520238 99520238 1001 86380 86390 1
520072 99520072 1001 86380 86390 1
520128 99520128 1001 86380 86390 1
520129 99520129 1001 86380 86390 1
520173 99520173 1001 86380 86390 1
520817 99520817 1001 86380 86390 1
521364 99521364 1001 86380 86390 1
521365 99521365 1001 86380 86390 1
521275 99521275 1001 86380 86390 1
521353 99521353 1001 86380 86390 1
521132 99521132 1001 86380 86390 1
521171 99521171 1001 86380 86390 1
521237 99521237 1001 86380 86390 1
521140 99521140 1001 86380 86390 1
521180 99521180 1001 86380 86390 1
520952 99520952 1001 86380 86390 1
520969 99520969 1001 86380 86390 1
520933 99520933 1001 86380 86390 1
520896 99520896 1001 86380 86390 1
521646 99521646 1001 86380 86390 1
521571 99521571 1001 86380 86390 1
521598 99521598 1001 86380 86390 1
521601 99521601 1001 86380 86390 1
521551 99521551 1001 86380 86390 1
522217 99522217 1001 86380 86390 1
522264 99522264 1001 86380 86390 1
522195 99522195 1001 86380 86390 1
522277 99522277 1001 86380 86390 1
522197 99522197 1001 86380 86390 1
522224 99522224 1001 86380 86390 1
521935 99521935 1001 86380 86390 1
521951 99521951 1001 86380 86390 1
521902 99521902 1001 86380 86390 1
522045 99522045 1001 86380 86390 1
521814 99521814 1001 86380 86390 1
521789 99521789 1001 86380 86390 1
521735 99521735 1001 86380 86390 1
522304 99522304 1001 86380 86390 1
522436 99522436 1001 86380 86390 1
522313 99522313 1001 86380 86390 1
522964 99522964 1001 86380 86390 1
522978 99522978 1001 86380 86390 1
523023 99523023 1001 86380 86390 1
522722 99522722 1001 86380 86390 1
522802 99522802 1001 86380 86390 1
522769 99522769 1001 86380 86390 1
523130 99523130 1001 86380 86390 1
523144 99523144 1001 86380 86390 1
523171 99523171 1001 86380 86390 1
523146 99523146 1001 86380 86390 1
523187 99523187 1001 86380 86390 1
523295 99523295 1001 86380 86390 1
523257 99523257 1001 86380 86390 1
523835 99523835 1001 86380 86390 1
523664 99523664 1001 86380 86390 1
523593 99523593 1001 86380 86390 1
523659 99523659 1001 86380 86390 1
523416 99523416 1001 86380 86390 1
523339 99523339 1001 86380 86390 1
523381 99523381 1001 86380 86390 1
523420 99523420 1001 86380 86390 1
523346 99523346 1001 86380 86390 1
523399 99523399 1001 86380 86390 1
524090 99524090 1001 86380 86390 1
524636 99524636 1001 86380 86390 1
524434 99524434 1001 86380 86390 1
524503 99524503 1001 86380 86390 1
524560 99524560 1001 86380 86390 1
524320 99524320 1001 86380 86390 1
524218 99524218 1001 86380 86390 1
524180 99524180 1001 86380 86390 1
524349 99524349 1001 86380 86390 1
524197 99524197 1001 86380 86390 1
524212 99524212 1001 86380 86390 1
524265 99524265 1001 86380 86390 1
524330 99524330 1001 86380 86390 1
524871 99524871 1001 86380 86390 1
524929 99524929 1001 86380 86390 1
524917 99524917 1001 86380 86390 1
525439 99525439 1001 86380 86390 1
525277 99525277 1001 86380 86390 1
525296 99525296 1001 86380 86390 1
525310 99525310 1001 86380 86390 1
525079 99525079 1001 86380 86390 1
525131 99525131 1001 86380 86390 1
525098 99525098 1001 86380 86390 1
524982 99524982 1001 86380 86390 1
525780 99525780 1001 86380 86390 1
525667 99525667 1001 86380 86390 1
526247 99526247 1001 86380 86390 1
526313 99526313 1001 86380 86390 1
526352 99526352 1001 86380 86390 1
526416 99526416 1001 86380 86390 1
526419 99526419 1001 86380 86390 1
526068 99526068 1001 86380 86390 1
526175 99526175 1001 86380 86390 1
525912 99525912 1001 86380 86390 1
526005 99526005 1001 86380 86390 1
526434 99526434 1001 86380 86390 1
526585 99526585 1001 86380 86390 1
526547 99526547 1001 86380 86390 1
527110 99527110 1001 86380 86390 1
527189 99527189 1001 86380 86390 1
527226 99527226 1001 86380 86390 1
527234 99527234 1001 86380 86390 1
527093 99527093 1001 86380 86390 1
526970 99526970 1001 86380 86390 1
526897 99526897 1001 86380 86390 1
526731 99526731 1001 86380 86390 1
526719 99526719 1001 86380 86390 1
526734 99526734 1001 86380 86390 1
526801 99526801 1001 86380 86390 1
526685 99526685 1001 86380 86390 1
526648 99526648 1001 86380 86390 1
526817 99526817 1001 86380 86390 1
527976 99527976 1001 86380 86390 1
528057 99528057 1001 86380 86390 1
527701 99527701 1001 86380 86390 1
527795 99527795 1001 86380 86390 1
527864 99527864 1001 86380 86390 1
527865 99527865 1001 86380 86390 1
527789 99527789 1001 86380 86390 1
527470 99527470 1001 86380 86390 1
527458 99527458 1001 86380 86390 1
527489 99527489 1001 86380 86390 1
528138 99528138 1001 86380 86390 1
528195 99528195 1001 86380 86390 1
528110 99528110 1001 86380 86390 1
528881 99528881 1001 86380 86390 1
528887 99528887 1001 86380 86390 1
528744 99528744 1001 86380 86390 1
528566 99528566 1001 86380 86390 1
528618 99528618 1001 86380 86390 1
528616 99528616 1001 86380 86390 1
528283 99528283 1001 86380 86390 1
528325 99528325 1001 86380 86390 1
529071 99529071 1001 86380 86390 1
529098 99529098 1001 86380 86390 1
529099 99529099 1001 86380 86390 1
529009 99529009 1001 86380 86390 1
529090 99529090 1001 86380 86390 1
529727 99529727 1001 86380 86390 1
529693 99529693 1001 86380 86390 1
529541 99529541 1001 86380 86390 1
529684 99529684 1001 86380 86390 1
529581 99529581 1001 86380 86390 1
529394 99529394 1001 86380 86390 1
529390 99529390 1001 86380 86390 1
529288 99529288 1001 86380 86390 1
529784 99529784 1001 86380 86390 1
529879 99529879 1001 86380 86390 1
530429 99530429 1001 86380 86390 1
530509 99530509 1001 86380 86390 1
530298 99530298 1001 86380 86390 1
530223 99530223 1001 86380 86390 1
530189 99530189 1001 86380 86390 1
530268 99530268 1001 86380 86390 1
529972 99529972 1001 86380 86390 1
530140 99530140 1001 86380 86390 1
529947 99529947 1001 86380 86390 1
529949 99529949 1001 86380 86390 1
530093 99530093 1001 86380 86390 1
530728 99530728 1001 86380 86390 1
530731 99530731 1001 86380 86390 1
531378 99531378 1001 86380 86390 1
531177 99531177 1001 86380 86390 1
531361 99531361 1001 86380 86390 1
531210 99531210 1001 86380 86390 1
531314 99531314 1001 86380 86390 1
531010 99531010 1001 86380 86390 1
530984 99530984 1001 86380 86390 1
531156 99531156 1001 86380 86390 1
531173 99531173 1001 86380 86390 1
530825 99530825 1001 86380 86390 1
530803 99530803 1001 86380 86390 1
531392 99531392 1001 86380 86390 1
531553 99531553 1001 86380 86390 1
531529 99531529 1001 86380 86390 1
531518 99531518 1001 86380 86390 1
532013 99532013 1001 86380 86390 1
532108 99532108 1001 86380 86390 1
531928 99531928 1001 86380 86390 1
531756 99531756 1001 86380 86390 1
531783 99531783 1001 86380 86390 1
531693 99531693 1001 86380 86390 1
531621 99531621 1001 86380 86390 1
532241 99532241 1001 86380 86390 1
532322 99532322 1001 86380 86390 1
532352 99532352 1001 86380 86390 1
532318 99532318 1001 86380 86390 1
532383 99532383 1001 86380 86390 1
532879 99532879 1001 86380 86390 1
532907 99532907 1001 86380 86390 1
532914 99532914 1001 86380 86390 1
532660 99532660 1001 86380 86390 1
532661 99532661 1001 86380 86390 1
532780 99532780 1001 86380 86390 1
532819 99532819 1001 86380 86390 1
532825 99532825 1001 86380 86390 1
532440 99532440 1001 86380 86390 1
532506 99532506 1001 86380 86390 1
533057 99533057 1001 86380 86390 1
533136 99533136 1001 86380 86390 1
533126 99533126 1001 86380 86390 1
533193 99533193 1001 86380 86390 1
533183 99533183 1001 86380 86390 1
533831 99533831 1001 86380 86390 1
533695 99533695 1001 86380 86390 1
533834 99533834 1001 86380 86390 1
533802 99533802 1001 86380 86390 1
533562 99533562 1001 86380 86390 1
533514 99533514 1001 86380 86390 1
533495 99533495 1001 86380 86390 1
533288 99533288 1001 86380 86390 1
533277 99533277 1001 86380 86390 1
533247 99533247 1001 86380 86390 1
533416 99533416 1001 86380 86390 1
533946 99533946 1001 86380 86390 1
534050 99534050 1001 86380 86390 1
534040 99534040 1001 86380 86390 1
533982 99533982 1001 86380 86390 1
534491 99534491 1001 86380 86390 1
534627 99534627 1001 86380 86390 1
534554 99534554 1001 86380 86390 1
534352 99534352 1001 86380 86390 1
534473 99534473 1001 86380 86390 1
534309 99534309 1001 86380 86390 1
534080 99534080 1001 86380 86390 1
534100 99534100 1001 86380 86390 1
534836 99534836 1001 86380 86390 1
534778 99534778 1001 86380 86390 1
535413 99535413 1001 86380 86390 1
535364 99535364 1001 86380 86390 1
535431 99535431 1001 86380 86390 1
535062 99535062 1001 86380 86390 1
535041 99535041 1001 86380 86390 1
535003 99535003 1001 86380 86390 1
535573 99535573 1001 86380 86390 1
535634 99535634 1001 86380 86390 1
536226 99536226 1001 86380 86390 1
536294 99536294 1001 86380 86390 1
536002 99536002 1001 86380 86390 1
535733 99535733 1001 86380 86390 1
535763 99535763 1001 86380 86390 1
535727 99535727 1001 86380 86390 1
536509 99536509 1001 86380 86390 1
537088 99537088 1001 86380 86390 1
537089 99537089 1001 86380 86390 1
537026 99537026 1001 86380 86390 1
537105 99537105 1001 86380 86390 1
537041 99537041 1001 86380 86390 1
537121 99537121 1001 86380 86390 1
537153 99537153 1001 86380 86390 1
536951 99536951 1001 86380 86390 1
536685 99536685 1001 86380 86390 1
536712 99536712 1001 86380 86390 1
536716 99536716 1001 86380 86390 1
536717 99536717 1001 86380 86390 1
536706 99536706 1001 86380 86390 1
537212 99537212 1001 86380 86390 1
537328 99537328 1001 86380 86390 1
537331 99537331 1001 86380 86390 1
537357 99537357 1001 86380 86390 1
537345 99537345 1001 86380 86390 1
537256 99537256 1001 86380 86390 1
537206 99537206 1001 86380 86390 1
537891 99537891 1001 86380 86390 1
537868 99537868 1001 86380 86390 1
537759 99537759 1001 86380 86390 1
537750 99537750 1001 86380 86390 1
537660 99537660 1001 86380 86390 1
537768 99537768 1001 86380 86390 1
537549 99537549 1001 86380 86390 1
537436 99537436 1001 86380 86390 1
538066 99538066 1001 86380 86390 1
538121 99538121 1001 86380 86390 1
538808 99538808 1001 86380 86390 1
538427 99538427 1001 86380 86390 1
538521 99538521 1001 86380 86390 1
538602 99538602 1001 86380 86390 1
538514 99538514 1001 86380 86390 1
538502 99538502 1001 86380 86390 1
538273 99538273 1001 86380 86390 1
538368 99538368 1001 86380 86390 1
538382 99538382 1001 86380 86390 1
538331 99538331 1001 86380 86390 1
538370 99538370 1001 86380 86390 1
538358 99538358 1001 86380 86390 1
538229 99538229 1001 86380 86390 1
538986 99538986 1001 86380 86390 1
538923 99538923 1001 86380 86390 1
538823 99538823 1001 86380 86390 1
539565 99539565 1001 86380 86390 1
539333 99539333 1001 86380 86390 1
539372 99539372 1001 86380 86390 1
539337 99539337 1001 86380 86390 1
539048 99539048 1001 86380 86390 1
539074 99539074 1001 86380 86390 1
539159 99539159 1001 86380 86390 1
539757 99539757 1001 86380 86390 1
539759 99539759 1001 86380 86390 1
539697 99539697 1001 86380 86390 1
539699 99539699 1001 86380 86390 1
539764 99539764 1001 86380 86390 1
539713 99539713 1001 86380 86390 1
540151 99540151 1001 86380 86390 1
540060 99540060 1001 86380 86390 1
540091 99540091 1001 86380 86390 1
540246 99540246 1001 86380 86390 1
539847 99539847 1001 86380 86390 1
539883 99539883 1001 86380 86390 1
539974 99539974 1001 86380 86390 1
540556 99540556 1001 86380 86390 1
540624 99540624 1001 86380 86390 1
540560 99540560 1001 86380 86390 1
540535 99540535 1001 86380 86390 1
540577 99540577 1001 86380 86390 1
540592 99540592 1001 86380 86390 1
541183 99541183 1001 86380 86390 1
541211 99541211 1001 86380 86390 1
541096 99541096 1001 86380 86390 1
541002 99541002 1001 86380 86390 1
541017 99541017 1001 86380 86390 1
540928 99540928 1001 86380 86390 1
540955 99540955 1001 86380 86390 1
541046 99541046 1001 86380 86390 1
540788 99540788 1001 86380 86390 1
540752 99540752 1001 86380 86390 1
540746 99540746 1001 86380 86390 1
540837 99540837 1001 86380 86390 1
540786 99540786 1001 86380 86390 1
541357 99541357 1001 86380 86390 1
541927 99541927 1001 86380 86390 1
542006 99542006 1001 86380 86390 1
542092 99542092 1001 86380 86390 1
542036 99542036 1001 86380 86390 1
541801 99541801 1001 86380 86390 1
541867 99541867 1001 86380 86390 1
541739 99541739 1001 86380 86390 1
541693 99541693 1001 86380 86390 1
541642 99541642 1001 86380 86390 1
541644 99541644 1001 86380 86390 1
541646 99541646 1001 86380 86390 1
542210 99542210 1001 86380 86390 1
542148 99542148 1001 86380 86390 1
542189 99542189 1001 86380 86390 1
542885 99542885 1001 86380 86390 1
542823 99542823 1001 86380 86390 1
542878 99542878 1001 86380 86390 1
542691 99542691 1001 86380 86390 1
542370 99542370 1001 86380 86390 1
542361 99542361 1001 86380 86390 1
543020 99543020 1001 86380 86390 1
543137 99543137 1001 86380 86390 1
543089 99543089 1001 86380 86390 1
542993 99542993 1001 86380 86390 1
543670 99543670 1001 86380 86390 1
543739 99543739 1001 86380 86390 1
543740 99543740 1001 86380 86390 1
543698 99543698 1001 86380 86390 1
543611 99543611 1001 86380 86390 1
543664 99543664 1001 86380 86390 1
543428 99543428 1001 86380 86390 1
543545 99543545 1001 86380 86390 1
543494 99543494 1001 86380 86390 1
543483 99543483 1001 86380 86390 1
543549 99543549 1001 86380 86390 1
543266 99543266 1001 86380 86390 1
543808 99543808 1001 86380 86390 1
543359 99543359 1001 86380 86390 1
543849 99543849 1001 86380 86390 1
543862 99543862 1001 86380 86390 1
543811 99543811 1001 86380 86390 1
543917 99543917 1001 86380 86390 1
543814 99543814 1001 86380 86390 1
543944 99543944 1001 86380 86390 1
543815 99543815 1001 86380 86390 1
543961 99543961 1001 86380 86390 1
543897 99543897 1001 86380 86390 1
544277 99544277 1001 86380 86390 1
544189 99544189 1001 86380 86390 1
544361 99544361 1001 86380 86390 1
544122 99544122 1001 86380 86390 1
544006 99544006 1001 86380 86390 1
544127 99544127 1001 86380 86390 1
544674 99544674 1001 86380 86390 1
544676 99544676 1001 86380 86390 1
544626 99544626 1001 86380 86390 1
544708 99544708 1001 86380 86390 1
414349 354 1001 31920 32397 1
511506 866 1002 53681 55470 1
400062 99400062 1001 86380 86390 1
400166 99400166 1001 86380 86390 1
400221 99400221 1001 86380 86390 1
400153 99400153 1001 86380 86390 1
400257 99400257 1001 86380 86390 1
400330 99400330 1001 86380 86390 1
400386 99400386 1001 86380 86390 1
400349 99400349 1001 86380 86390 1
400487 99400487 1001 86380 86390 1
400471 99400471 1001 86380 86390 1
400543 99400543 1001 86380 86390 1
400555 99400555 1001 86380 86390 1
400713 99400713 1001 86380 86390 1
400775 99400775 1001 86380 86390 1
401033 99401033 1001 86380 86390 1
401248 99401248 1001 86380 86390 1
401293 99401293 1001 86380 86390 1
401377 99401377 1001 86380 86390 1
401807 99401807 1001 86380 86390 1
401762 99401762 1001 86380 86390 1
401938 99401938 1001 86380 86390 1
401926 99401926 1001 86380 86390 1
402064 99402064 1001 86380 86390 1
402171 99402171 1001 86380 86390 1
402254 99402254 1001 86380 86390 1
402492 99402492 1001 86380 86390 1
402679 99402679 1001 86380 86390 1
402682 99402682 1001 86380 86390 1
402630 99402630 1001 86380 86390 1
402720 99402720 1001 86380 86390 1
402896 99402896 1001 86380 86390 1
403034 99403034 1001 86380 86390 1
403254 99403254 1001 86380 86390 1
403460 99403460 1001 86380 86390 1
403507 99403507 1001 86380 86390 1
403648 99403648 1001 86380 86390 1
403842 99403842 1001 86380 86390 1
403970 99403970 1001 86380 86390 1
404196 99404196 1001 86380 86390 1
404466 99404466 1001 86380 86390 1
404575 99404575 1001 86380 86390 1
404584 99404584 1001 86380 86390 1
404667 99404667 1001 86380 86390 1
404720 99404720 1001 86380 86390 1
404733 99404733 1001 86380 86390 1
404835 99404835 1001 86380 86390 1
404864 99404864 1001 86380 86390 1
404929 99404929 1001 86380 86390 1
404931 99404931 1001 86380 86390 1
405337 99405337 1001 86380 86390 1
405393 99405393 1001 86380 86390 1
405462 99405462 1001 86380 86390 1
405420 99405420 1001 86380 86390 1
405576 99405576 1001 86380 86390 1
405577 99405577 1001 86380 86390 1
405733 99405733 1001 86380 86390 1
405686 99405686 1001 86380 86390 1
405779 99405779 1001 86380 86390 1
405852 99405852 1001 86380 86390 1
405895 99405895 1001 86380 86390 1
405997 99405997 1001 86380 86390 1
406087 99406087 1001 86380 86390 1
406110 99406110 1001 86380 86390 1
406729 99406729 1001 86380 86390 1
406870 99406870 1001 86380 86390 1
406857 99406857 1001 86380 86390 1
407197 99407197 1001 86380 86390 1
407251 99407251 1001 86380 86390 1
407256 99407256 1001 86380 86390 1
407484 99407484 1001 86380 86390 1
407704 99407704 1001 86380 86390 1
407832 99407832 1001 86380 86390 1
407809 99407809 1001 86380 86390 1
408196 99408196 1001 86380 86390 1
408233 99408233 1001 86380 86390 1
408258 99408258 1001 86380 86390 1
408287 99408287 1001 86380 86390 1
408290 99408290 1001 86380 86390 1
408429 99408429 1001 86380 86390 1
408471 99408471 1001 86380 86390 1
409251 99409251 1001 86380 86390 1
409319 99409319 1001 86380 86390 1
409300 99409300 1001 86380 86390 1
409433 99409433 1001 86380 86390 1
409571 99409571 1001 86380 86390 1
409505 99409505 1001 86380 86390 1
409803 99409803 1001 86380 86390 1
409831 99409831 1001 86380 86390 1
410294 99410294 1001 86380 86390 1
410393 99410393 1001 86380 86390 1
410803 99410803 1001 86380 86390 1
410889 99410889 1001 86380 86390 1
410931 99410931 1001 86380 86390 1
411044 99411044 1001 86380 86390 1
411129 99411129 1001 86380 86390 1
411137 99411137 1001 86380 86390 1
411355 99411355 1001 86380 86390 1
411443 99411443 1001 86380 86390 1
411447 99411447 1001 86380 86390 1
411546 99411546 1001 86380 86390 1
411730 99411730 1001 86380 86390 1
411843 99411843 1001 86380 86390 1
411900 99411900 1001 86380 86390 1
412194 99412194 1001 86380 86390 1
412426 99412426 1001 86380 86390 1
412380 99412380 1001 86380 86390 1
413382 99413382 1001 86380 86390 1
413527 99413527 1001 86380 86390 1
412659 99412659 1001 86380 86390 1
413835 99413835 1001 86380 86390 1
413970 99413970 1001 86380 86390 1
413740 99413740 1001 86380 86390 1
414048 99414048 1001 86380 86390 1
413854 99413854 1001 86380 86390 1
415058 99415058 1001 86380 86390 1
414703 99414703 1001 86380 86390 1
414655 99414655 1001 86380 86390 1
414779 99414779 1001 86380 86390 1
414851 99414851 1001 86380 86390 1
414608 99414608 1001 86380 86390 1
414815 99414815 1001 86380 86390 1
414428 99414428 1001 86380 86390 1
414180 99414180 1001 86380 86390 1
414231 99414231 1001 86380 86390 1
414434 99414434 1001 86380 86390 1
414254 99414254 1001 86380 86390 1
414153 99414153 1001 86380 86390 1
415411 99415411 1001 86380 86390 1
415553 99415553 1001 86380 86390 1
415711 99415711 1001 86380 86390 1
415436 99415436 1001 86380 86390 1
415468 99415468 1001 86380 86390 1
416811 99416811 1001 86380 86390 1
416752 99416752 1001 86380 86390 1
416884 99416884 1001 86380 86390 1
417000 99417000 1001 86380 86390 1
416711 99416711 1001 86380 86390 1
416823 99416823 1001 86380 86390 1
416876 99416876 1001 86380 86390 1
416140 99416140 1001 86380 86390 1
416531 99416531 1001 86380 86390 1
416196 99416196 1001 86380 86390 1
415860 99415860 1001 86380 86390 1
415933 99415933 1001 86380 86390 1
415914 99415914 1001 86380 86390 1
415726 99415726 1001 86380 86390 1
415973 99415973 1001 86380 86390 1
415921 99415921 1001 86380 86390 1
415940 99415940 1001 86380 86390 1
416022 99416022 1001 86380 86390 1
416076 99416076 1001 86380 86390 1
417057 99417057 1001 86380 86390 1
418800 99418800 1001 86380 86390 1
418678 99418678 1001 86380 86390 1
418470 99418470 1001 86380 86390 1
418497 99418497 1001 86380 86390 1
418199 99418199 1001 86380 86390 1
418255 99418255 1001 86380 86390 1
418380 99418380 1001 86380 86390 1
418423 99418423 1001 86380 86390 1
418184 99418184 1001 86380 86390 1
418149 99418149 1001 86380 86390 1
418403 99418403 1001 86380 86390 1
417938 99417938 1001 86380 86390 1
417871 99417871 1001 86380 86390 1
417692 99417692 1001 86380 86390 1
417836 99417836 1001 86380 86390 1
419000 99419000 1001 86380 86390 1
418910 99418910 1001 86380 86390 1
418803 99418803 1001 86380 86390 1
419137 99419137 1001 86380 86390 1
418989 99418989 1001 86380 86390 1
419010 99419010 1001 86380 86390 1
420148 99420148 1001 86380 86390 1
419698 99419698 1001 86380 86390 1
419741 99419741 1001 86380 86390 1
419717 99419717 1001 86380 86390 1
419450 99419450 1001 86380 86390 1
419427 99419427 1001 86380 86390 1
419474 99419474 1001 86380 86390 1
419607 99419607 1001 86380 86390 1
419590 99419590 1001 86380 86390 1
420676 99420676 1001 86380 86390 1
420703 99420703 1001 86380 86390 1
421781 99421781 1001 86380 86390 1
421662 99421662 1001 86380 86390 1
421380 99421380 1001 86380 86390 1
420969 99420969 1001 86380 86390 1
422253 99422253 1001 86380 86390 1
422151 99422151 1001 86380 86390 1
422466 99422466 1001 86380 86390 1
422401 99422401 1001 86380 86390 1
423664 99423664 1001 86380 86390 1
423456 99423456 1001 86380 86390 1
423095 99423095 1001 86380 86390 1
422660 99422660 1001 86380 86390 1
422608 99422608 1001 86380 86390 1
422876 99422876 1001 86380 86390 1
423868 99423868 1001 86380 86390 1
424027 99424027 1001 86380 86390 1
423765 99423765 1001 86380 86390 1
425199 99425199 1001 86380 86390 1
425334 99425334 1001 86380 86390 1
425101 99425101 1001 86380 86390 1
424981 99424981 1001 86380 86390 1
424888 99424888 1001 86380 86390 1
424838 99424838 1001 86380 86390 1
424519 99424519 1001 86380 86390 1
424258 99424258 1001 86380 86390 1
424528 99424528 1001 86380 86390 1
425005 99425005 1001 86380 86390 1
425411 99425411 1001 86380 86390 1
425629 99425629 1001 86380 86390 1
426815 99426815 1001 86380 86390 1
427005 99427005 1001 86380 86390 1
426769 99426769 1001 86380 86390 1
426729 99426729 1001 86380 86390 1
426573 99426573 1001 86380 86390 1
426643 99426643 1001 86380 86390 1
426292 99426292 1001 86380 86390 1
426296 99426296 1001 86380 86390 1
426332 99426332 1001 86380 86390 1
426572 99426572 1001 86380 86390 1
426226 99426226 1001 86380 86390 1
426148 99426148 1001 86380 86390 1
425829 99425829 1001 86380 86390 1
427150 99427150 1001 86380 86390 1
427494 99427494 1001 86380 86390 1
427334 99427334 1001 86380 86390 1
428515 99428515 1001 86380 86390 1
428615 99428615 1001 86380 86390 1
428094 99428094 1001 86380 86390 1
428217 99428217 1001 86380 86390 1
427931 99427931 1001 86380 86390 1
428272 99428272 1001 86380 86390 1
427624 99427624 1001 86380 86390 1
427544 99427544 1001 86380 86390 1
428847 99428847 1001 86380 86390 1
428775 99428775 1001 86380 86390 1
429169 99429169 1001 86380 86390 1
429172 99429172 1001 86380 86390 1
430320 99430320 1001 86380 86390 1
430161 99430161 1001 86380 86390 1
429738 99429738 1001 86380 86390 1
429623 99429623 1001 86380 86390 1
429919 99429919 1001 86380 86390 1
429853 99429853 1001 86380 86390 1
429392 99429392 1001 86380 86390 1
429178 99429178 1001 86380 86390 1
429483 99429483 1001 86380 86390 1
429486 99429486 1001 86380 86390 1
430505 99430505 1001 86380 86390 1
430393 99430393 1001 86380 86390 1
431719 99431719 1001 86380 86390 1
431905 99431905 1001 86380 86390 1
431932 99431932 1001 86380 86390 1
431328 99431328 1001 86380 86390 1
431342 99431342 1001 86380 86390 1
431274 99431274 1001 86380 86390 1
431155 99431155 1001 86380 86390 1
430991 99430991 1001 86380 86390 1
433486 99433486 1001 86380 86390 1
433645 99433645 1001 86380 86390 1
433330 99433330 1001 86380 86390 1
433083 99433083 1001 86380 86390 1
433306 99433306 1001 86380 86390 1
433235 99433235 1001 86380 86390 1
432826 99432826 1001 86380 86390 1
432590 99432590 1001 86380 86390 1
433733 99433733 1001 86380 86390 1
433770 99433770 1001 86380 86390 1
435128 99435128 1001 86380 86390 1
435339 99435339 1001 86380 86390 1
435111 99435111 1001 86380 86390 1
435135 99435135 1001 86380 86390 1
435120 99435120 1001 86380 86390 1
434745 99434745 1001 86380 86390 1
434905 99434905 1001 86380 86390 1
434783 99434783 1001 86380 86390 1
434165 99434165 1001 86380 86390 1
435546 99435546 1001 86380 86390 1
435550 99435550 1001 86380 86390 1
435772 99435772 1001 86380 86390 1
435636 99435636 1001 86380 86390 1
435886 99435886 1001 86380 86390 1
436992 99436992 1001 86380 86390 1
436791 99436791 1001 86380 86390 1
436822 99436822 1001 86380 86390 1
437143 99437143 1001 86380 86390 1
437144 99437144 1001 86380 86390 1
436544 99436544 1001 86380 86390 1
436683 99436683 1001 86380 86390 1
436637 99436637 1001 86380 86390 1
436506 99436506 1001 86380 86390 1
436554 99436554 1001 86380 86390 1
436483 99436483 1001 86380 86390 1
436540 99436540 1001 86380 86390 1
436328 99436328 1001 86380 86390 1
437239 99437239 1001 86380 86390 1
300051 99300051 1001 86380 86390 1
300682 99300682 1001 86380 86390 1
300545 99300545 1001 86380 86390 1
300584 99300584 1001 86380 86390 1
300419 99300419 1001 86380 86390 1
300416 99300416 1001 86380 86390 1
300418 99300418 1001 86380 86390 1
300160 99300160 1001 86380 86390 1
300111 99300111 1001 86380 86390 1
300126 99300126 1001 86380 86390 1
300914 99300914 1001 86380 86390 1
300889 99300889 1001 86380 86390 1
301509 99301509 1001 86380 86390 1
301324 99301324 1001 86380 86390 1
301196 99301196 1001 86380 86390 1
301164 99301164 1001 86380 86390 1
301204 99301204 1001 86380 86390 1
301128 99301128 1001 86380 86390 1
301001 99301001 1001 86380 86390 1
301005 99301005 1001 86380 86390 1
301032 99301032 1001 86380 86390 1
300996 99300996 1001 86380 86390 1
301022 99301022 1001 86380 86390 1
301605 99301605 1001 86380 86390 1
301736 99301736 1001 86380 86390 1
301633 99301633 1001 86380 86390 1
301582 99301582 1001 86380 86390 1
302239 99302239 1001 86380 86390 1
302297 99302297 1001 86380 86390 1
302301 99302301 1001 86380 86390 1
302007 99302007 1001 86380 86390 1
301981 99301981 1001 86380 86390 1
302036 99302036 1001 86380 86390 1
302127 99302127 1001 86380 86390 1
301798 99301798 1001 86380 86390 1
301864 99301864 1001 86380 86390 1
301775 99301775 1001 86380 86390 1
301841 99301841 1001 86380 86390 1
301963 99301963 1001 86380 86390 1
302418 99302418 1001 86380 86390 1
302579 99302579 1001 86380 86390 1
303171 99303171 1001 86380 86390 1
303141 99303141 1001 86380 86390 1
302924 99302924 1001 86380 86390 1
302967 99302967 1001 86380 86390 1
302981 99302981 1001 86380 86390 1
302958 99302958 1001 86380 86390 1
302782 99302782 1001 86380 86390 1
302734 99302734 1001 86380 86390 1
303386 99303386 1001 86380 86390 1
303219 99303219 1001 86380 86390 1
303223 99303223 1001 86380 86390 1
303265 99303265 1001 86380 86390 1
303687 99303687 1001 86380 86390 1
303811 99303811 1001 86380 86390 1
303631 99303631 1001 86380 86390 1
303558 99303558 1001 86380 86390 1
303470 99303470 1001 86380 86390 1
303496 99303496 1001 86380 86390 1
303616 99303616 1001 86380 86390 1
303461 99303461 1001 86380 86390 1
303617 99303617 1001 86380 86390 1
304185 99304185 1001 86380 86390 1
304191 99304191 1001 86380 86390 1
304732 99304732 1001 86380 86390 1
304733 99304733 1001 86380 86390 1
304831 99304831 1001 86380 86390 1
304686 99304686 1001 86380 86390 1
304753 99304753 1001 86380 86390 1
304459 99304459 1001 86380 86390 1
304604 99304604 1001 86380 86390 1
304519 99304519 1001 86380 86390 1
304624 99304624 1001 86380 86390 1
304496 99304496 1001 86380 86390 1
304523 99304523 1001 86380 86390 1
304432 99304432 1001 86380 86390 1
304423 99304423 1001 86380 86390 1
304412 99304412 1001 86380 86390 1
304999 99304999 1001 86380 86390 1
304979 99304979 1001 86380 86390 1
304875 99304875 1001 86380 86390 1
305035 99305035 1001 86380 86390 1
305527 99305527 1001 86380 86390 1
305467 99305467 1001 86380 86390 1
305315 99305315 1001 86380 86390 1
305413 99305413 1001 86380 86390 1
500115 99500115 1001 86380 86390 1
500155 99500155 1001 86380 86390 1
500627 99500627 1001 86380 86390 1
500733 99500733 1001 86380 86390 1
500773 99500773 1001 86380 86390 1
500504 99500504 1001 86380 86390 1
500453 99500453 1001 86380 86390 1
500523 99500523 1001 86380 86390 1
500400 99500400 1001 86380 86390 1
500275 99500275 1001 86380 86390 1
500279 99500279 1001 86380 86390 1
500333 99500333 1001 86380 86390 1
500347 99500347 1001 86380 86390 1
500966 99500966 1001 86380 86390 1
500887 99500887 1001 86380 86390 1
501556 99501556 1001 86380 86390 1
501583 99501583 1001 86380 86390 1
501634 99501634 1001 86380 86390 1
501318 99501318 1001 86380 86390 1
501268 99501268 1001 86380 86390 1
501353 99501353 1001 86380 86390 1
501136 99501136 1001 86380 86390 1
501162 99501162 1001 86380 86390 1
501047 99501047 1001 86380 86390 1
501204 99501204 1001 86380 86390 1
501212 99501212 1001 86380 86390 1
501683 99501683 1001 86380 86390 1
502401 99502401 1001 86380 86390 1
502314 99502314 1001 86380 86390 1
502201 99502201 1001 86380 86390 1
502220 99502220 1001 86380 86390 1
501871 99501871 1001 86380 86390 1
501924 99501924 1001 86380 86390 1
502035 99502035 1001 86380 86390 1
502596 99502596 1001 86380 86390 1
502466 99502466 1001 86380 86390 1
502549 99502549 1001 86380 86390 1
503218 99503218 1001 86380 86390 1
503231 99503231 1001 86380 86390 1
503270 99503270 1001 86380 86390 1
503130 99503130 1001 86380 86390 1
503131 99503131 1001 86380 86390 1
503144 99503144 1001 86380 86390 1
502904 99502904 1001 86380 86390 1
503008 99503008 1001 86380 86390 1
502988 99502988 1001 86380 86390 1
502976 99502976 1001 86380 86390 1
502913 99502913 1001 86380 86390 1
503085 99503085 1001 86380 86390 1
502788 99502788 1001 86380 86390 1
502698 99502698 1001 86380 86390 1
502805 99502805 1001 86380 86390 1
502793 99502793 1001 86380 86390 1
502730 99502730 1001 86380 86390 1
503470 99503470 1001 86380 86390 1
503483 99503483 1001 86380 86390 1
503328 99503328 1001 86380 86390 1
503452 99503452 1001 86380 86390 1
503299 99503299 1001 86380 86390 1
503377 99503377 1001 86380 86390 1
503937 99503937 1001 86380 86390 1
504083 99504083 1001 86380 86390 1
503995 99503995 1001 86380 86390 1
503792 99503792 1001 86380 86390 1
503754 99503754 1001 86380 86390 1
503696 99503696 1001 86380 86390 1
503547 99503547 1001 86380 86390 1
503599 99503599 1001 86380 86390 1
504309 99504309 1001 86380 86390 1
504168 99504168 1001 86380 86390 1
504194 99504194 1001 86380 86390 1
504264 99504264 1001 86380 86390 1
504751 99504751 1001 86380 86390 1
504830 99504830 1001 86380 86390 1
504623 99504623 1001 86380 86390 1
504729 99504729 1001 86380 86390 1
504730 99504730 1001 86380 86390 1
504731 99504731 1001 86380 86390 1
504577 99504577 1001 86380 86390 1
504629 99504629 1001 86380 86390 1
504552 99504552 1001 86380 86390 1
504723 99504723 1001 86380 86390 1
504685 99504685 1001 86380 86390 1
504517 99504517 1001 86380 86390 1
504329 99504329 1001 86380 86390 1
504460 99504460 1001 86380 86390 1
504476 99504476 1001 86380 86390 1
504946 99504946 1001 86380 86390 1
505121 99505121 1001 86380 86390 1
505589 99505589 1001 86380 86390 1
505681 99505681 1001 86380 86390 1
505580 99505580 1001 86380 86390 1
505583 99505583 1001 86380 86390 1
505758 99505758 1001 86380 86390 1
505411 99505411 1001 86380 86390 1
505555 99505555 1001 86380 86390 1
505466 99505466 1001 86380 86390 1
505393 99505393 1001 86380 86390 1
505213 99505213 1001 86380 86390 1
505182 99505182 1001 86380 86390 1
505352 99505352 1001 86380 86390 1
505200 99505200 1001 86380 86390 1
505808 99505808 1001 86380 86390 1
505812 99505812 1001 86380 86390 1
505774 99505774 1001 86380 86390 1
505918 99505918 1001 86380 86390 1
505828 99505828 1001 86380 86390 1
506507 99506507 1001 86380 86390 1
506482 99506482 1001 86380 86390 1
506198 99506198 1001 86380 86390 1
506356 99506356 1001 86380 86390 1
506191 99506191 1001 86380 86390 1
506258 99506258 1001 86380 86390 1
506721 99506721 1001 86380 86390 1
507364 99507364 1001 86380 86390 1
507262 99507262 1001 86380 86390 1
507140 99507140 1001 86380 86390 1
507034 99507034 1001 86380 86390 1
507577 99507577 1001 86380 86390 1
507607 99507607 1001 86380 86390 1
507557 99507557 1001 86380 86390 1
507584 99507584 1001 86380 86390 1
507468 99507468 1001 86380 86390 1
508159 99508159 1001 86380 86390 1
508187 99508187 1001 86380 86390 1
508017 99508017 1001 86380 86390 1
507849 99507849 1001 86380 86390 1
507935 99507935 1001 86380 86390 1
507718 99507718 1001 86380 86390 1
507634 99507634 1001 86380 86390 1
507792 99507792 1001 86380 86390 1
507730 99507730 1001 86380 86390 1
507795 99507795 1001 86380 86390 1
508453 99508453 1001 86380 86390 1
508393 99508393 1001 86380 86390 1
508330 99508330 1001 86380 86390 1
508898 99508898 1001 86380 86390 1
508932 99508932 1001 86380 86390 1
508844 99508844 1001 86380 86390 1
508729 99508729 1001 86380 86390 1
508679 99508679 1001 86380 86390 1
508827 99508827 1001 86380 86390 1
508609 99508609 1001 86380 86390 1
508580 99508580 1001 86380 86390 1
509138 99509138 1001 86380 86390 1
509164 99509164 1001 86380 86390 1
509883 99509883 1001 86380 86390 1
509514 99509514 1001 86380 86390 1
509532 99509532 1001 86380 86390 1
509639 99509639 1001 86380 86390 1
509563 99509563 1001 86380 86390 1
509455 99509455 1001 86380 86390 1
509340 99509340 1001 86380 86390 1
509381 99509381 1001 86380 86390 1
509447 99509447 1001 86380 86390 1
509978 99509978 1001 86380 86390 1
509696 99509696 1001 86380 86390 1
509917 99509917 1001 86380 86390 1
510691 99510691 1001 86380 86390 1
510669 99510669 1001 86380 86390 1
510708 99510708 1001 86380 86390 1
510583 99510583 1001 86380 86390 1
510545 99510545 1001 86380 86390 1
510474 99510474 1001 86380 86390 1
510217 99510217 1001 86380 86390 1
510218 99510218 1001 86380 86390 1
510918 99510918 1001 86380 86390 1
510880 99510880 1001 86380 86390 1
510780 99510780 1001 86380 86390 1
511441 99511441 1001 86380 86390 1
511368 99511368 1001 86380 86390 1
511188 99511188 1001 86380 86390 1
510998 99510998 1001 86380 86390 1
511115 99511115 1001 86380 86390 1
511038 99511038 1001 86380 86390 1
512224 99512224 1001 86380 86390 1
512329 99512329 1001 86380 86390 1
512345 99512345 1001 86380 86390 1
512318 99512318 1001 86380 86390 1
512307 99512307 1001 86380 86390 1
512358 99512358 1001 86380 86390 1
512163 99512163 1001 86380 86390 1
511969 99511969 1001 86380 86390 1
511975 99511975 1001 86380 86390 1
511837 99511837 1001 86380 86390 1
513175 99513175 1001 86380 86390 1
513055 99513055 1001 86380 86390 1
513187 99513187 1001 86380 86390 1
513189 99513189 1001 86380 86390 1
513100 99513100 1001 86380 86390 1
512831 99512831 1001 86380 86390 1
512973 99512973 1001 86380 86390 1
512845 99512845 1001 86380 86390 1
512956 99512956 1001 86380 86390 1
512996 99512996 1001 86380 86390 1
512907 99512907 1001 86380 86390 1
512735 99512735 1001 86380 86390 1
512658 99512658 1001 86380 86390 1
512606 99512606 1001 86380 86390 1
512673 99512673 1001 86380 86390 1
512595 99512595 1001 86380 86390 1
513376 99513376 1001 86380 86390 1
513220 99513220 1001 86380 86390 1
513339 99513339 1001 86380 86390 1
513212 99513212 1001 86380 86390 1
513970 99513970 1001 86380 86390 1
513972 99513972 1001 86380 86390 1
513869 99513869 1001 86380 86390 1
513699 99513699 1001 86380 86390 1
513784 99513784 1001 86380 86390 1
513565 99513565 1001 86380 86390 1
513433 99513433 1001 86380 86390 1
513499 99513499 1001 86380 86390 1
513513 99513513 1001 86380 86390 1
514185 99514185 1001 86380 86390 1
514083 99514083 1001 86380 86390 1
514135 99514135 1001 86380 86390 1
514164 99514164 1001 86380 86390 1
514231 99514231 1001 86380 86390 1
514768 99514768 1001 86380 86390 1
514835 99514835 1001 86380 86390 1
514749 99514749 1001 86380 86390 1
514849 99514849 1001 86380 86390 1
514590 99514590 1001 86380 86390 1
514513 99514513 1001 86380 86390 1
514532 99514532 1001 86380 86390 1
514301 99514301 1001 86380 86390 1
514249 99514249 1001 86380 86390 1
514405 99514405 1001 86380 86390 1
514407 99514407 1001 86380 86390 1
514402 99514402 1001 86380 86390 1
514365 99514365 1001 86380 86390 1
514261 99514261 1001 86380 86390 1
514869 99514869 1001 86380 86390 1
514883 99514883 1001 86380 86390 1
514911 99514911 1001 86380 86390 1
515525 99515525 1001 86380 86390 1
515675 99515675 1001 86380 86390 1
515310 99515310 1001 86380 86390 1
515415 99515415 1001 86380 86390 1
515428 99515428 1001 86380 86390 1
515441 99515441 1001 86380 86390 1
515455 99515455 1001 86380 86390 1
515276 99515276 1001 86380 86390 1
515166 99515166 1001 86380 86390 1
515228 99515228 1001 86380 86390 1
515836 99515836 1001 86380 86390 1
515839 99515839 1001 86380 86390 1
515814 99515814 1001 86380 86390 1
515711 99515711 1001 86380 86390 1
515763 99515763 1001 86380 86390 1
515881 99515881 1001 86380 86390 1
516372 99516372 1001 86380 86390 1
516452 99516452 1001 86380 86390 1
516325 99516325 1001 86380 86390 1
516351 99516351 1001 86380 86390 1
516260 99516260 1001 86380 86390 1
516107 99516107 1001 86380 86390 1
516005 99516005 1001 86380 86390 1
516016 99516016 1001 86380 86390 1
516097 99516097 1001 86380 86390 1
516587 99516587 1001 86380 86390 1
516510 99516510 1001 86380 86390 1
516526 99516526 1001 86380 86390 1
517195 99517195 1001 86380 86390 1
517303 99517303 1001 86380 86390 1
517313 99517313 1001 86380 86390 1
517292 99517292 1001 86380 86390 1
516949 99516949 1001 86380 86390 1
517042 99517042 1001 86380 86390 1
516968 99516968 1001 86380 86390 1
516994 99516994 1001 86380 86390 1
517033 99517033 1001 86380 86390 1
516745 99516745 1001 86380 86390 1
516868 99516868 1001 86380 86390 1
517489 99517489 1001 86380 86390 1
517482 99517482 1001 86380 86390 1
518012 99518012 1001 86380 86390 1
517974 99517974 1001 86380 86390 1
517943 99517943 1001 86380 86390 1
517855 99517855 1001 86380 86390 1
517812 99517812 1001 86380 86390 1
517662 99517662 1001 86380 86390 1
517663 99517663 1001 86380 86390 1
517692 99517692 1001 86380 86390 1
517668 99517668 1001 86380 86390 1
517591 99517591 1001 86380 86390 1
518175 99518175 1001 86380 86390 1
518243 99518243 1001 86380 86390 1
518879 99518879 1001 86380 86390 1
518629 99518629 1001 86380 86390 1
518737 99518737 1001 86380 86390 1
518663 99518663 1001 86380 86390 1
518421 99518421 1001 86380 86390 1
518450 99518450 1001 86380 86390 1
518454 99518454 1001 86380 86390 1
519180 99519180 1001 86380 86390 1
519040 99519040 1001 86380 86390 1
519183 99519183 1001 86380 86390 1
519174 99519174 1001 86380 86390 1
519032 99519032 1001 86380 86390 1
519178 99519178 1001 86380 86390 1
519751 99519751 1001 86380 86390 1
519620 99519620 1001 86380 86390 1
519496 99519496 1001 86380 86390 1
519600 99519600 1001 86380 86390 1
519488 99519488 1001 86380 86390 1
519311 99519311 1001 86380 86390 1
519324 99519324 1001 86380 86390 1
519327 99519327 1001 86380 86390 1
519200 99519200 1001 86380 86390 1
519244 99519244 1001 86380 86390 1
519888 99519888 1001 86380 86390 1
520564 99520564 1001 86380 86390 1
520487 99520487 1001 86380 86390 1
520475 99520475 1001 86380 86390 1
520454 99520454 1001 86380 86390 1
520469 99520469 1001 86380 86390 1
520635 99520635 1001 86380 86390 1
520575 99520575 1001 86380 86390 1
520273 99520273 1001 86380 86390 1
520122 99520122 1001 86380 86390 1
520047 99520047 1001 86380 86390 1
520034 99520034 1001 86380 86390 1
520185 99520185 1001 86380 86390 1
520773 99520773 1001 86380 86390 1
521421 99521421 1001 86380 86390 1
521453 99521453 1001 86380 86390 1
521294 99521294 1001 86380 86390 1
521452 99521452 1001 86380 86390 1
521347 99521347 1001 86380 86390 1
521455 99521455 1001 86380 86390 1
521202 99521202 1001 86380 86390 1
520963 99520963 1001 86380 86390 1
520869 99520869 1001 86380 86390 1
521502 99521502 1001 86380 86390 1
521486 99521486 1001 86380 86390 1
521500 99521500 1001 86380 86390 1
521526 99521526 1001 86380 86390 1
522187 99522187 1001 86380 86390 1
521908 99521908 1001 86380 86390 1
521912 99521912 1001 86380 86390 1
521781 99521781 1001 86380 86390 1
522451 99522451 1001 86380 86390 1
522339 99522339 1001 86380 86390 1
522977 99522977 1001 86380 86390 1
523081 99523081 1001 86380 86390 1
523007 99523007 1001 86380 86390 1
522918 99522918 1001 86380 86390 1
522969 99522969 1001 86380 86390 1
522995 99522995 1001 86380 86390 1
522762 99522762 1001 86380 86390 1
522853 99522853 1001 86380 86390 1
522791 99522791 1001 86380 86390 1
522615 99522615 1001 86380 86390 1
522682 99522682 1001 86380 86390 1
522500 99522500 1001 86380 86390 1
522503 99522503 1001 86380 86390 1
523778 99523778 1001 86380 86390 1
523823 99523823 1001 86380 86390 1
523901 99523901 1001 86380 86390 1
523785 99523785 1001 86380 86390 1
523824 99523824 1001 86380 86390 1
523852 99523852 1001 86380 86390 1
523611 99523611 1001 86380 86390 1
523576 99523576 1001 86380 86390 1
523542 99523542 1001 86380 86390 1
523491 99523491 1001 86380 86390 1
524136 99524136 1001 86380 86390 1
523974 99523974 1001 86380 86390 1
524026 99524026 1001 86380 86390 1
524144 99524144 1001 86380 86390 1
524603 99524603 1001 86380 86390 1
524659 99524659 1001 86380 86390 1
524648 99524648 1001 86380 86390 1
524676 99524676 1001 86380 86390 1
524730 99524730 1001 86380 86390 1
524421 99524421 1001 86380 86390 1
524487 99524487 1001 86380 86390 1
524514 99524514 1001 86380 86390 1
524181 99524181 1001 86380 86390 1
524207 99524207 1001 86380 86390 1
524277 99524277 1001 86380 86390 1
524290 99524290 1001 86380 86390 1
524894 99524894 1001 86380 86390 1
525465 99525465 1001 86380 86390 1
525530 99525530 1001 86380 86390 1
525588 99525588 1001 86380 86390 1
525403 99525403 1001 86380 86390 1
525366 99525366 1001 86380 86390 1
525228 99525228 1001 86380 86390 1
525002 99525002 1001 86380 86390 1
525067 99525067 1001 86380 86390 1
525612 99525612 1001 86380 86390 1
525771 99525771 1001 86380 86390 1
525748 99525748 1001 86380 86390 1
526422 99526422 1001 86380 86390 1
526257 99526257 1001 86380 86390 1
526374 99526374 1001 86380 86390 1
526306 99526306 1001 86380 86390 1
526115 99526115 1001 86380 86390 1
526194 99526194 1001 86380 86390 1
526074 99526074 1001 86380 86390 1
525843 99525843 1001 86380 86390 1
525987 99525987 1001 86380 86390 1
525950 99525950 1001 86380 86390 1
525989 99525989 1001 86380 86390 1
525814 99525814 1001 86380 86390 1
526502 99526502 1001 86380 86390 1
527146 99527146 1001 86380 86390 1
527122 99527122 1001 86380 86390 1
527149 99527149 1001 86380 86390 1
527078 99527078 1001 86380 86390 1
526844 99526844 1001 86380 86390 1
527013 99527013 1001 86380 86390 1
526766 99526766 1001 86380 86390 1
526730 99526730 1001 86380 86390 1
526639 99526639 1001 86380 86390 1
526692 99526692 1001 86380 86390 1
527302 99527302 1001 86380 86390 1
527394 99527394 1001 86380 86390 1
527422 99527422 1001 86380 86390 1
528027 99528027 1001 86380 86390 1
527887 99527887 1001 86380 86390 1
528030 99528030 1001 86380 86390 1
527753 99527753 1001 86380 86390 1
527755 99527755 1001 86380 86390 1
527750 99527750 1001 86380 86390 1
527778 99527778 1001 86380 86390 1
527483 99527483 1001 86380 86390 1
527496 99527496 1001 86380 86390 1
527462 99527462 1001 86380 86390 1
528746 99528746 1001 86380 86390 1
528570 99528570 1001 86380 86390 1
528317 99528317 1001 86380 86390 1
529052 99529052 1001 86380 86390 1
529697 99529697 1001 86380 86390 1
529568 99529568 1001 86380 86390 1
529686 99529686 1001 86380 86390 1
529431 99529431 1001 86380 86390 1
529253 99529253 1001 86380 86390 1
529294 99529294 1001 86380 86390 1
529139 99529139 1001 86380 86390 1
529117 99529117 1001 86380 86390 1
529742 99529742 1001 86380 86390 1
530476 99530476 1001 86380 86390 1
530552 99530552 1001 86380 86390 1
530388 99530388 1001 86380 86390 1
530391 99530391 1001 86380 86390 1
530275 99530275 1001 86380 86390 1
529975 99529975 1001 86380 86390 1
530045 99530045 1001 86380 86390 1
530113 99530113 1001 86380 86390 1
530613 99530613 1001 86380 86390 1
531055 99531055 1001 86380 86390 1
530837 99530837 1001 86380 86390 1
530864 99530864 1001 86380 86390 1
530883 99530883 1001 86380 86390 1
530937 99530937 1001 86380 86390 1
530796 99530796 1001 86380 86390 1
531446 99531446 1001 86380 86390 1
531485 99531485 1001 86380 86390 1
531381 99531381 1001 86380 86390 1
532031 99532031 1001 86380 86390 1
532046 99532046 1001 86380 86390 1
532022 99532022 1001 86380 86390 1
531832 99531832 1001 86380 86390 1
531897 99531897 1001 86380 86390 1
531888 99531888 1001 86380 86390 1
531915 99531915 1001 86380 86390 1
531916 99531916 1001 86380 86390 1
531620 99531620 1001 86380 86390 1
532358 99532358 1001 86380 86390 1
532353 99532353 1001 86380 86390 1
532263 99532263 1001 86380 86390 1
532302 99532302 1001 86380 86390 1
532278 99532278 1001 86380 86390 1
533003 99533003 1001 86380 86390 1
532886 99532886 1001 86380 86390 1
532977 99532977 1001 86380 86390 1
532901 99532901 1001 86380 86390 1
532754 99532754 1001 86380 86390 1
532690 99532690 1001 86380 86390 1
532678 99532678 1001 86380 86390 1
532497 99532497 1001 86380 86390 1
532511 99532511 1001 86380 86390 1
532604 99532604 1001 86380 86390 1
533055 99533055 1001 86380 86390 1
533044 99533044 1001 86380 86390 1
533085 99533085 1001 86380 86390 1
533153 99533153 1001 86380 86390 1
533703 99533703 1001 86380 86390 1
533732 99533732 1001 86380 86390 1
533671 99533671 1001 86380 86390 1
533749 99533749 1001 86380 86390 1
533628 99533628 1001 86380 86390 1
533610 99533610 1001 86380 86390 1
533380 99533380 1001 86380 86390 1
533371 99533371 1001 86380 86390 1
533307 99533307 1001 86380 86390 1
533385 99533385 1001 86380 86390 1
533399 99533399 1001 86380 86390 1
534647 99534647 1001 86380 86390 1
534653 99534653 1001 86380 86390 1
534520 99534520 1001 86380 86390 1
534631 99534631 1001 86380 86390 1
534677 99534677 1001 86380 86390 1
534284 99534284 1001 86380 86390 1
534417 99534417 1001 86380 86390 1
534293 99534293 1001 86380 86390 1
534411 99534411 1001 86380 86390 1
534772 99534772 1001 86380 86390 1
534817 99534817 1001 86380 86390 1
534728 99534728 1001 86380 86390 1
534819 99534819 1001 86380 86390 1
534729 99534729 1001 86380 86390 1
535351 99535351 1001 86380 86390 1
535444 99535444 1001 86380 86390 1
535293 99535293 1001 86380 86390 1
534993 99534993 1001 86380 86390 1
535085 99535085 1001 86380 86390 1
534932 99534932 1001 86380 86390 1
535052 99535052 1001 86380 86390 1
535669 99535669 1001 86380 86390 1
536203 99536203 1001 86380 86390 1
535996 99535996 1001 86380 86390 1
536087 99536087 1001 86380 86390 1
536049 99536049 1001 86380 86390 1
536064 99536064 1001 86380 86390 1
536103 99536103 1001 86380 86390 1
535884 99535884 1001 86380 86390 1
535747 99535747 1001 86380 86390 1
536501 99536501 1001 86380 86390 1
536972 99536972 1001 86380 86390 1
537012 99537012 1001 86380 86390 1
537140 99537140 1001 86380 86390 1
537108 99537108 1001 86380 86390 1
536852 99536852 1001 86380 86390 1
537353 99537353 1001 86380 86390 1
537186 99537186 1001 86380 86390 1
537253 99537253 1001 86380 86390 1
537269 99537269 1001 86380 86390 1
537363 99537363 1001 86380 86390 1
537300 99537300 1001 86380 86390 1
537861 99537861 1001 86380 86390 1
537927 99537927 1001 86380 86390 1
537816 99537816 1001 86380 86390 1
537806 99537806 1001 86380 86390 1
537658 99537658 1001 86380 86390 1
537711 99537711 1001 86380 86390 1
537609 99537609 1001 86380 86390 1
537635 99537635 1001 86380 86390 1
537370 99537370 1001 86380 86390 1
537377 99537377 1001 86380 86390 1
538061 99538061 1001 86380 86390 1
538070 99538070 1001 86380 86390 1
538129 99538129 1001 86380 86390 1
538789 99538789 1001 86380 86390 1
538732 99538732 1001 86380 86390 1
538758 99538758 1001 86380 86390 1
538435 99538435 1001 86380 86390 1
538236 99538236 1001 86380 86390 1
538851 99538851 1001 86380 86390 1
538985 99538985 1001 86380 86390 1
539493 99539493 1001 86380 86390 1
539330 99539330 1001 86380 86390 1
539099 99539099 1001 86380 86390 1
539165 99539165 1001 86380 86390 1
539220 99539220 1001 86380 86390 1
539118 99539118 1001 86380 86390 1
539224 99539224 1001 86380 86390 1
539678 99539678 1001 86380 86390 1
539652 99539652 1001 86380 86390 1
539708 99539708 1001 86380 86390 1
539721 99539721 1001 86380 86390 1
539812 99539812 1001 86380 86390 1
539825 99539825 1001 86380 86390 1
539674 99539674 1001 86380 86390 1
540353 99540353 1001 86380 86390 1
540294 99540294 1001 86380 86390 1
540323 99540323 1001 86380 86390 1
540094 99540094 1001 86380 86390 1
540111 99540111 1001 86380 86390 1
539867 99539867 1001 86380 86390 1
539882 99539882 1001 86380 86390 1
540558 99540558 1001 86380 86390 1
540612 99540612 1001 86380 86390 1
540563 99540563 1001 86380 86390 1
540654 99540654 1001 86380 86390 1
540514 99540514 1001 86380 86390 1
540488 99540488 1001 86380 86390 1
541218 99541218 1001 86380 86390 1
541265 99541265 1001 86380 86390 1
541146 99541146 1001 86380 86390 1
541185 99541185 1001 86380 86390 1
540959 99540959 1001 86380 86390 1
541076 99541076 1001 86380 86390 1
540973 99540973 1001 86380 86390 1
541066 99541066 1001 86380 86390 1
540964 99540964 1001 86380 86390 1
541069 99541069 1001 86380 86390 1
540806 99540806 1001 86380 86390 1
540720 99540720 1001 86380 86390 1
540710 99540710 1001 86380 86390 1
541447 99541447 1001 86380 86390 1
541310 99541310 1001 86380 86390 1
541312 99541312 1001 86380 86390 1
542119 99542119 1001 86380 86390 1
542045 99542045 1001 86380 86390 1
542047 99542047 1001 86380 86390 1
542035 99542035 1001 86380 86390 1
541986 99541986 1001 86380 86390 1
541784 99541784 1001 86380 86390 1
541901 99541901 1001 86380 86390 1
541869 99541869 1001 86380 86390 1
541844 99541844 1001 86380 86390 1
541554 99541554 1001 86380 86390 1
541619 99541619 1001 86380 86390 1
541624 99541624 1001 86380 86390 1
541612 99541612 1001 86380 86390 1
541561 99541561 1001 86380 86390 1
541652 99541652 1001 86380 86390 1
542142 99542142 1001 86380 86390 1
542746 99542746 1001 86380 86390 1
542572 99542572 1001 86380 86390 1
542574 99542574 1001 86380 86390 1
542665 99542665 1001 86380 86390 1
542535 99542535 1001 86380 86390 1
542578 99542578 1001 86380 86390 1
542593 99542593 1001 86380 86390 1
542341 99542341 1001 86380 86390 1
542437 99542437 1001 86380 86390 1
543149 99543149 1001 86380 86390 1
543086 99543086 1001 86380 86390 1
543061 99543061 1001 86380 86390 1
543087 99543087 1001 86380 86390 1
543139 99543139 1001 86380 86390 1
543701 99543701 1001 86380 86390 1
543449 99543449 1001 86380 86390 1
543437 99543437 1001 86380 86390 1
543514 99543514 1001 86380 86390 1
543465 99543465 1001 86380 86390 1
543479 99543479 1001 86380 86390 1
543507 99543507 1001 86380 86390 1
543406 99543406 1001 86380 86390 1
543407 99543407 1001 86380 86390 1
543537 99543537 1001 86380 86390 1
543163 99543163 1001 86380 86390 1
543346 99543346 1001 86380 86390 1
543275 99543275 1001 86380 86390 1
543356 99543356 1001 86380 86390 1
543831 99543831 1001 86380 86390 1
543909 99543909 1001 86380 86390 1
543858 99543858 1001 86380 86390 1
544497 99544497 1001 86380 86390 1
544577 99544577 1001 86380 86390 1
544490 99544490 1001 86380 86390 1
544282 99544282 1001 86380 86390 1
544119 99544119 1001 86380 86390 1
543991 99543991 1001 86380 86390 1
543992 99543992 1001 86380 86390 1
544059 99544059 1001 86380 86390 1
544686 99544686 1001 86380 86390 1
544622 99544622 1001 86380 86390 1
544635 99544635 1001 86380 86390 1
544630 99544630 1001 86380 86390 1
428333 638 1001 25320 27897 1
500512 737 1002 28082 37082 1
522719 701 1001 30347 30646 1
400243 99400243 1001 86380 86390 1
400265 99400265 1001 86380 86390 1
400414 99400414 1001 86380 86390 1
400323 99400323 1001 86380 86390 1
401040 99401040 1001 86380 86390 1
401143 99401143 1001 86380 86390 1
401090 99401090 1001 86380 86390 1
400939 99400939 1001 86380 86390 1
401348 99401348 1001 86380 86390 1
401579 99401579 1001 86380 86390 1
401787 99401787 1001 86380 86390 1
401942 99401942 1001 86380 86390 1
402196 99402196 1001 86380 86390 1
402336 99402336 1001 86380 86390 1
402372 99402372 1001 86380 86390 1
402424 99402424 1001 86380 86390 1
402572 99402572 1001 86380 86390 1
402728 99402728 1001 86380 86390 1
402713 99402713 1001 86380 86390 1
402886 99402886 1001 86380 86390 1
402902 99402902 1001 86380 86390 1
402933 99402933 1001 86380 86390 1
402990 99402990 1001 86380 86390 1
403341 99403341 1001 86380 86390 1
403413 99403413 1001 86380 86390 1
403488 99403488 1001 86380 86390 1
403467 99403467 1001 86380 86390 1
403583 99403583 1001 86380 86390 1
403981 99403981 1001 86380 86390 1
403984 99403984 1001 86380 86390 1
404139 99404139 1001 86380 86390 1
404082 99404082 1001 86380 86390 1
404119 99404119 1001 86380 86390 1
404169 99404169 1001 86380 86390 1
404231 99404231 1001 86380 86390 1
404264 99404264 1001 86380 86390 1
404323 99404323 1001 86380 86390 1
404387 99404387 1001 86380 86390 1
404526 99404526 1001 86380 86390 1
404899 99404899 1001 86380 86390 1
404837 99404837 1001 86380 86390 1
405162 99405162 1001 86380 86390 1
405013 99405013 1001 86380 86390 1
405242 99405242 1001 86380 86390 1
405314 99405314 1001 86380 86390 1
405440 99405440 1001 86380 86390 1
405505 99405505 1001 86380 86390 1
405953 99405953 1001 86380 86390 1
406123 99406123 1001 86380 86390 1
406344 99406344 1001 86380 86390 1
406439 99406439 1001 86380 86390 1
406706 99406706 1001 86380 86390 1
406957 99406957 1001 86380 86390 1
406944 99406944 1001 86380 86390 1
407130 99407130 1001 86380 86390 1
407335 99407335 1001 86380 86390 1
407469 99407469 1001 86380 86390 1
407831 99407831 1001 86380 86390 1
407823 99407823 1001 86380 86390 1
407918 99407918 1001 86380 86390 1
407919 99407919 1001 86380 86390 1
407921 99407921 1001 86380 86390 1
407927 99407927 1001 86380 86390 1
407887 99407887 1001 86380 86390 1
408100 99408100 1001 86380 86390 1
408253 99408253 1001 86380 86390 1
408846 99408846 1001 86380 86390 1
408785 99408785 1001 86380 86390 1
408945 99408945 1001 86380 86390 1
408997 99408997 1001 86380 86390 1
409026 99409026 1001 86380 86390 1
408981 99408981 1001 86380 86390 1
409098 99409098 1001 86380 86390 1
409158 99409158 1001 86380 86390 1
409315 99409315 1001 86380 86390 1
409484 99409484 1001 86380 86390 1
409557 99409557 1001 86380 86390 1
409857 99409857 1001 86380 86390 1
409829 99409829 1001 86380 86390 1
409838 99409838 1001 86380 86390 1
409927 99409927 1001 86380 86390 1
410099 99410099 1001 86380 86390 1
410006 99410006 1001 86380 86390 1
410108 99410108 1001 86380 86390 1
410187 99410187 1001 86380 86390 1
410298 99410298 1001 86380 86390 1
410289 99410289 1001 86380 86390 1
410329 99410329 1001 86380 86390 1
410965 99410965 1001 86380 86390 1
411086 99411086 1001 86380 86390 1
411204 99411204 1001 86380 86390 1
411325 99411325 1001 86380 86390 1
411479 99411479 1001 86380 86390 1
411426 99411426 1001 86380 86390 1
411664 99411664 1001 86380 86390 1
411982 99411982 1001 86380 86390 1
412267 99412267 1001 86380 86390 1
412221 99412221 1001 86380 86390 1
412223 99412223 1001 86380 86390 1
413302 99413302 1001 86380 86390 1
413589 99413589 1001 86380 86390 1
413145 99413145 1001 86380 86390 1
413092 99413092 1001 86380 86390 1
413000 99413000 1001 86380 86390 1
412721 99412721 1001 86380 86390 1
412756 99412756 1001 86380 86390 1
412486 99412486 1001 86380 86390 1
412652 99412652 1001 86380 86390 1
413801 99413801 1001 86380 86390 1
413957 99413957 1001 86380 86390 1
415115 99415115 1001 86380 86390 1
415171 99415171 1001 86380 86390 1
414984 99414984 1001 86380 86390 1
415105 99415105 1001 86380 86390 1
415049 99415049 1001 86380 86390 1
414944 99414944 1001 86380 86390 1
414677 99414677 1001 86380 86390 1
414621 99414621 1001 86380 86390 1
414628 99414628 1001 86380 86390 1
414910 99414910 1001 86380 86390 1
414911 99414911 1001 86380 86390 1
414297 99414297 1001 86380 86390 1
414332 99414332 1001 86380 86390 1
414334 99414334 1001 86380 86390 1
414305 99414305 1001 86380 86390 1
414371 99414371 1001 86380 86390 1
415581 99415581 1001 86380 86390 1
415464 99415464 1001 86380 86390 1
416792 99416792 1001 86380 86390 1
416800 99416800 1001 86380 86390 1
416381 99416381 1001 86380 86390 1
415733 99415733 1001 86380 86390 1
418535 99418535 1001 86380 86390 1
418698 99418698 1001 86380 86390 1
418773 99418773 1001 86380 86390 1
418545 99418545 1001 86380 86390 1
418688 99418688 1001 86380 86390 1
418077 99418077 1001 86380 86390 1
418179 99418179 1001 86380 86390 1
418263 99418263 1001 86380 86390 1
418101 99418101 1001 86380 86390 1
417967 99417967 1001 86380 86390 1
417945 99417945 1001 86380 86390 1
417669 99417669 1001 86380 86390 1
417781 99417781 1001 86380 86390 1
417651 99417651 1001 86380 86390 1
419050 99419050 1001 86380 86390 1
418941 99418941 1001 86380 86390 1
420198 99420198 1001 86380 86390 1
420416 99420416 1001 86380 86390 1
419634 99419634 1001 86380 86390 1
419860 99419860 1001 86380 86390 1
419919 99419919 1001 86380 86390 1
420048 99420048 1001 86380 86390 1
419813 99419813 1001 86380 86390 1
419716 99419716 1001 86380 86390 1
420001 99420001 1001 86380 86390 1
420620 99420620 1001 86380 86390 1
420553 99420553 1001 86380 86390 1
420826 99420826 1001 86380 86390 1
421794 99421794 1001 86380 86390 1
422032 99422032 1001 86380 86390 1
421999 99421999 1001 86380 86390 1
421839 99421839 1001 86380 86390 1
421848 99421848 1001 86380 86390 1
421760 99421760 1001 86380 86390 1
421954 99421954 1001 86380 86390 1
421792 99421792 1001 86380 86390 1
421886 99421886 1001 86380 86390 1
421916 99421916 1001 86380 86390 1
421193 99421193 1001 86380 86390 1
422477 99422477 1001 86380 86390 1
422277 99422277 1001 86380 86390 1
423689 99423689 1001 86380 86390 1
423388 99423388 1001 86380 86390 1
423391 99423391 1001 86380 86390 1
423496 99423496 1001 86380 86390 1
423624 99423624 1001 86380 86390 1
422969 99422969 1001 86380 86390 1
423214 99423214 1001 86380 86390 1
422628 99422628 1001 86380 86390 1
422681 99422681 1001 86380 86390 1
422785 99422785 1001 86380 86390 1
422760 99422760 1001 86380 86390 1
422815 99422815 1001 86380 86390 1
423923 99423923 1001 86380 86390 1
423952 99423952 1001 86380 86390 1
424108 99424108 1001 86380 86390 1
423836 99423836 1001 86380 86390 1
423960 99423960 1001 86380 86390 1
425166 99425166 1001 86380 86390 1
425028 99425028 1001 86380 86390 1
424953 99424953 1001 86380 86390 1
424667 99424667 1001 86380 86390 1
424807 99424807 1001 86380 86390 1
424812 99424812 1001 86380 86390 1
424488 99424488 1001 86380 86390 1
424563 99424563 1001 86380 86390 1
424373 99424373 1001 86380 86390 1
424418 99424418 1001 86380 86390 1
424283 99424283 1001 86380 86390 1
424450 99424450 1001 86380 86390 1
424335 99424335 1001 86380 86390 1
424362 99424362 1001 86380 86390 1
425668 99425668 1001 86380 86390 1
425719 99425719 1001 86380 86390 1
427043 99427043 1001 86380 86390 1
426702 99426702 1001 86380 86390 1
426984 99426984 1001 86380 86390 1
426903 99426903 1001 86380 86390 1
426805 99426805 1001 86380 86390 1
426677 99426677 1001 86380 86390 1
426611 99426611 1001 86380 86390 1
426129 99426129 1001 86380 86390 1
427422 99427422 1001 86380 86390 1
427271 99427271 1001 86380 86390 1
427472 99427472 1001 86380 86390 1
427130 99427130 1001 86380 86390 1
427311 99427311 1001 86380 86390 1
427528 99427528 1001 86380 86390 1
428422 99428422 1001 86380 86390 1
428356 99428356 1001 86380 86390 1
428359 99428359 1001 86380 86390 1
428318 99428318 1001 86380 86390 1
427950 99427950 1001 86380 86390 1
428321 99428321 1001 86380 86390 1
428142 99428142 1001 86380 86390 1
428098 99428098 1001 86380 86390 1
428022 99428022 1001 86380 86390 1
428114 99428114 1001 86380 86390 1
427857 99427857 1001 86380 86390 1
427887 99427887 1001 86380 86390 1
427699 99427699 1001 86380 86390 1
427818 99427818 1001 86380 86390 1
428785 99428785 1001 86380 86390 1
428873 99428873 1001 86380 86390 1
428789 99428789 1001 86380 86390 1
428832 99428832 1001 86380 86390 1
430306 99430306 1001 86380 86390 1
430194 99430194 1001 86380 86390 1
430025 99430025 1001 86380 86390 1
430149 99430149 1001 86380 86390 1
430258 99430258 1001 86380 86390 1
429911 99429911 1001 86380 86390 1
429576 99429576 1001 86380 86390 1
429366 99429366 1001 86380 86390 1
429199 99429199 1001 86380 86390 1
429268 99429268 1001 86380 86390 1
429227 99429227 1001 86380 86390 1
429487 99429487 1001 86380 86390 1
430595 99430595 1001 86380 86390 1
430630 99430630 1001 86380 86390 1
431963 99431963 1001 86380 86390 1
431941 99431941 1001 86380 86390 1
431877 99431877 1001 86380 86390 1
432039 99432039 1001 86380 86390 1
431788 99431788 1001 86380 86390 1
431854 99431854 1001 86380 86390 1
431358 99431358 1001 86380 86390 1
431383 99431383 1001 86380 86390 1
431588 99431588 1001 86380 86390 1
431489 99431489 1001 86380 86390 1
431316 99431316 1001 86380 86390 1
431203 99431203 1001 86380 86390 1
431154 99431154 1001 86380 86390 1
430866 99430866 1001 86380 86390 1
432169 99432169 1001 86380 86390 1
433465 99433465 1001 86380 86390 1
433373 99433373 1001 86380 86390 1
433677 99433677 1001 86380 86390 1
433576 99433576 1001 86380 86390 1
433408 99433408 1001 86380 86390 1
433085 99433085 1001 86380 86390 1
433043 99433043 1001 86380 86390 1
433045 99433045 1001 86380 86390 1
432604 99432604 1001 86380 86390 1
434017 99434017 1001 86380 86390 1
433734 99433734 1001 86380 86390 1
433755 99433755 1001 86380 86390 1
434127 99434127 1001 86380 86390 1
434033 99434033 1001 86380 86390 1
434131 99434131 1001 86380 86390 1
435220 99435220 1001 86380 86390 1
435165 99435165 1001 86380 86390 1
435397 99435397 1001 86380 86390 1
434607 99434607 1001 86380 86390 1
434927 99434927 1001 86380 86390 1
434629 99434629 1001 86380 86390 1
434768 99434768 1001 86380 86390 1
434693 99434693 1001 86380 86390 1
434615 99434615 1001 86380 86390 1
434635 99434635 1001 86380 86390 1
434512 99434512 1001 86380 86390 1
434216 99434216 1001 86380 86390 1
435866 99435866 1001 86380 86390 1
435837 99435837 1001 86380 86390 1
435877 99435877 1001 86380 86390 1
437002 99437002 1001 86380 86390 1
436875 99436875 1001 86380 86390 1
437054 99437054 1001 86380 86390 1
436752 99436752 1001 86380 86390 1
436628 99436628 1001 86380 86390 1
436524 99436524 1001 86380 86390 1
436510 99436510 1001 86380 86390 1
300653 99300653 1001 86380 86390 1
300581 99300581 1001 86380 86390 1
300717 99300717 1001 86380 86390 1
300380 99300380 1001 86380 86390 1
300417 99300417 1001 86380 86390 1
300185 99300185 1001 86380 86390 1
300278 99300278 1001 86380 86390 1
300254 99300254 1001 86380 86390 1
300219 99300219 1001 86380 86390 1
300169 99300169 1001 86380 86390 1
300260 99300260 1001 86380 86390 1
300184 99300184 1001 86380 86390 1
300846 99300846 1001 86380 86390 1
300808 99300808 1001 86380 86390 1
301522 99301522 1001 86380 86390 1
301359 99301359 1001 86380 86390 1
301552 99301552 1001 86380 86390 1
301302 99301302 1001 86380 86390 1
300961 99300961 1001 86380 86390 1
301004 99301004 1001 86380 86390 1
301121 99301121 1001 86380 86390 1
301658 99301658 1001 86380 86390 1
301659 99301659 1001 86380 86390 1
302353 99302353 1001 86380 86390 1
302217 99302217 1001 86380 86390 1
302286 99302286 1001 86380 86390 1
302080 99302080 1001 86380 86390 1
301992 99301992 1001 86380 86390 1
302122 99302122 1001 86380 86390 1
302135 99302135 1001 86380 86390 1
301947 99301947 1001 86380 86390 1
301940 99301940 1001 86380 86390 1
302573 99302573 1001 86380 86390 1
302536 99302536 1001 86380 86390 1
302538 99302538 1001 86380 86390 1
303106 99303106 1001 86380 86390 1
303082 99303082 1001 86380 86390 1
303149 99303149 1001 86380 86390 1
303191 99303191 1001 86380 86390 1
303138 99303138 1001 86380 86390 1
302809 99302809 1001 86380 86390 1
302915 99302915 1001 86380 86390 1
302747 99302747 1001 86380 86390 1
302645 99302645 1001 86380 86390 1
302723 99302723 1001 86380 86390 1
303373 99303373 1001 86380 86390 1
303213 99303213 1001 86380 86390 1
303292 99303292 1001 86380 86390 1
303957 99303957 1001 86380 86390 1
303940 99303940 1001 86380 86390 1
303890 99303890 1001 86380 86390 1
303637 99303637 1001 86380 86390 1
303809 99303809 1001 86380 86390 1
303628 99303628 1001 86380 86390 1
303502 99303502 1001 86380 86390 1
303414 99303414 1001 86380 86390 1
303583 99303583 1001 86380 86390 1
303432 99303432 1001 86380 86390 1
304176 99304176 1001 86380 86390 1
304143 99304143 1001 86380 86390 1
304660 99304660 1001 86380 86390 1
304750 99304750 1001 86380 86390 1
304779 99304779 1001 86380 86390 1
304820 99304820 1001 86380 86390 1
304475 99304475 1001 86380 86390 1
304567 99304567 1001 86380 86390 1
304529 99304529 1001 86380 86390 1
304435 99304435 1001 86380 86390 1
304362 99304362 1001 86380 86390 1
304910 99304910 1001 86380 86390 1
304975 99304975 1001 86380 86390 1
304871 99304871 1001 86380 86390 1
305016 99305016 1001 86380 86390 1
305483 99305483 1001 86380 86390 1
305575 99305575 1001 86380 86390 1
305601 99305601 1001 86380 86390 1
305614 99305614 1001 86380 86390 1
305312 99305312 1001 86380 86390 1
305306 99305306 1001 86380 86390 1
305452 99305452 1001 86380 86390 1
305158 99305158 1001 86380 86390 1
305197 99305197 1001 86380 86390 1
305238 99305238 1001 86380 86390 1
305251 99305251 1001 86380 86390 1
305264 99305264 1001 86380 86390 1
305136 99305136 1001 86380 86390 1
305269 99305269 1001 86380 86390 1
500081 99500081 1001 86380 86390 1
500710 99500710 1001 86380 86390 1
500634 99500634 1001 86380 86390 1
500753 99500753 1001 86380 86390 1
500730 99500730 1001 86380 86390 1
500654 99500654 1001 86380 86390 1
500452 99500452 1001 86380 86390 1
500599 99500599 1001 86380 86390 1
500575 99500575 1001 86380 86390 1
500425 99500425 1001 86380 86390 1
500258 99500258 1001 86380 86390 1
500234 99500234 1001 86380 86390 1
500224 99500224 1001 86380 86390 1
500282 99500282 1001 86380 86390 1
500956 99500956 1001 86380 86390 1
500843 99500843 1001 86380 86390 1
500937 99500937 1001 86380 86390 1
500963 99500963 1001 86380 86390 1
500847 99500847 1001 86380 86390 1
501576 99501576 1001 86380 86390 1
501448 99501448 1001 86380 86390 1
501463 99501463 1001 86380 86390 1
501629 99501629 1001 86380 86390 1
501304 99501304 1001 86380 86390 1
501424 99501424 1001 86380 86390 1
501325 99501325 1001 86380 86390 1
501274 99501274 1001 86380 86390 1
501417 99501417 1001 86380 86390 1
501021 99501021 1001 86380 86390 1
501209 99501209 1001 86380 86390 1
501197 99501197 1001 86380 86390 1
501651 99501651 1001 86380 86390 1
501744 99501744 1001 86380 86390 1
501773 99501773 1001 86380 86390 1
502440 99502440 1001 86380 86390 1
502195 99502195 1001 86380 86390 1
502171 99502171 1001 86380 86390 1
502204 99502204 1001 86380 86390 1
502018 99502018 1001 86380 86390 1
502660 99502660 1001 86380 86390 1
502563 99502563 1001 86380 86390 1
502500 99502500 1001 86380 86390 1
503164 99503164 1001 86380 86390 1
503269 99503269 1001 86380 86390 1
503233 99503233 1001 86380 86390 1
503104 99503104 1001 86380 86390 1
503208 99503208 1001 86380 86390 1
503209 99503209 1001 86380 86390 1
503172 99503172 1001 86380 86390 1
503227 99503227 1001 86380 86390 1
502971 99502971 1001 86380 86390 1
503077 99503077 1001 86380 86390 1
502900 99502900 1001 86380 86390 1
502888 99502888 1001 86380 86390 1
502903 99502903 1001 86380 86390 1
502840 99502840 1001 86380 86390 1
502703 99502703 1001 86380 86390 1
503486 99503486 1001 86380 86390 1
503344 99503344 1001 86380 86390 1
503474 99503474 1001 86380 86390 1
503376 99503376 1001 86380 86390 1
503351 99503351 1001 86380 86390 1
504029 99504029 1001 86380 86390 1
503954 99503954 1001 86380 86390 1
504019 99504019 1001 86380 86390 1
504105 99504105 1001 86380 86390 1
504012 99504012 1001 86380 86390 1
503974 99503974 1001 86380 86390 1
503746 99503746 1001 86380 86390 1
503715 99503715 1001 86380 86390 1
503781 99503781 1001 86380 86390 1
503716 99503716 1001 86380 86390 1
503591 99503591 1001 86380 86390 1
503567 99503567 1001 86380 86390 1
503671 99503671 1001 86380 86390 1
503610 99503610 1001 86380 86390 1
504841 99504841 1001 86380 86390 1
504907 99504907 1001 86380 86390 1
504746 99504746 1001 86380 86390 1
504647 99504647 1001 86380 86390 1
504544 99504544 1001 86380 86390 1
504584 99504584 1001 86380 86390 1
504553 99504553 1001 86380 86390 1
504555 99504555 1001 86380 86390 1
504374 99504374 1001 86380 86390 1
504336 99504336 1001 86380 86390 1
504382 99504382 1001 86380 86390 1
504408 99504408 1001 86380 86390 1
504370 99504370 1001 86380 86390 1
505097 99505097 1001 86380 86390 1
504972 99504972 1001 86380 86390 1
505089 99505089 1001 86380 86390 1
505115 99505115 1001 86380 86390 1
505709 99505709 1001 86380 86390 1
505757 99505757 1001 86380 86390 1
505513 99505513 1001 86380 86390 1
505385 99505385 1001 86380 86390 1
505361 99505361 1001 86380 86390 1
505215 99505215 1001 86380 86390 1
505321 99505321 1001 86380 86390 1
505288 99505288 1001 86380 86390 1
505186 99505186 1001 86380 86390 1
505893 99505893 1001 86380 86390 1
505791 99505791 1001 86380 86390 1
506404 99506404 1001 86380 86390 1
506394 99506394 1001 86380 86390 1
506579 99506579 1001 86380 86390 1
506398 99506398 1001 86380 86390 1
506501 99506501 1001 86380 86390 1
506424 99506424 1001 86380 86390 1
506584 99506584 1001 86380 86390 1
506592 99506592 1001 86380 86390 1
506288 99506288 1001 86380 86390 1
506199 99506199 1001 86380 86390 1
506265 99506265 1001 86380 86390 1
506620 99506620 1001 86380 86390 1
506751 99506751 1001 86380 86390 1
506605 99506605 1001 86380 86390 1
507259 99507259 1001 86380 86390 1
507325 99507325 1001 86380 86390 1
507343 99507343 1001 86380 86390 1
507090 99507090 1001 86380 86390 1
507093 99507093 1001 86380 86390 1
506830 99506830 1001 86380 86390 1
506895 99506895 1001 86380 86390 1
506839 99506839 1001 86380 86390 1
507423 99507423 1001 86380 86390 1
507566 99507566 1001 86380 86390 1
508120 99508120 1001 86380 86390 1
507971 99507971 1001 86380 86390 1
507708 99507708 1001 86380 86390 1
507788 99507788 1001 86380 86390 1
507829 99507829 1001 86380 86390 1
507700 99507700 1001 86380 86390 1
507637 99507637 1001 86380 86390 1
507704 99507704 1001 86380 86390 1
508357 99508357 1001 86380 86390 1
508384 99508384 1001 86380 86390 1
508991 99508991 1001 86380 86390 1
508876 99508876 1001 86380 86390 1
508888 99508888 1001 86380 86390 1
508979 99508979 1001 86380 86390 1
508843 99508843 1001 86380 86390 1
508845 99508845 1001 86380 86390 1
508742 99508742 1001 86380 86390 1
508756 99508756 1001 86380 86390 1
508848 99508848 1001 86380 86390 1
508774 99508774 1001 86380 86390 1
508613 99508613 1001 86380 86390 1
508620 99508620 1001 86380 86390 1
509206 99509206 1001 86380 86390 1
509155 99509155 1001 86380 86390 1
509148 99509148 1001 86380 86390 1
509715 99509715 1001 86380 86390 1
509836 99509836 1001 86380 86390 1
509596 99509596 1001 86380 86390 1
509523 99509523 1001 86380 86390 1
509562 99509562 1001 86380 86390 1
509385 99509385 1001 86380 86390 1
509350 99509350 1001 86380 86390 1
509351 99509351 1001 86380 86390 1
509366 99509366 1001 86380 86390 1
510068 99510068 1001 86380 86390 1
510018 99510018 1001 86380 86390 1
510035 99510035 1001 86380 86390 1
510627 99510627 1001 86380 86390 1
510713 99510713 1001 86380 86390 1
510433 99510433 1001 86380 86390 1
510409 99510409 1001 86380 86390 1
510466 99510466 1001 86380 86390 1
510415 99510415 1001 86380 86390 1
510228 99510228 1001 86380 86390 1
510307 99510307 1001 86380 86390 1
510853 99510853 1001 86380 86390 1
510866 99510866 1001 86380 86390 1
510758 99510758 1001 86380 86390 1
511454 99511454 1001 86380 86390 1
511235 99511235 1001 86380 86390 1
511289 99511289 1001 86380 86390 1
511341 99511341 1001 86380 86390 1
511251 99511251 1001 86380 86390 1
511106 99511106 1001 86380 86390 1
510982 99510982 1001 86380 86390 1
511656 99511656 1001 86380 86390 1
511632 99511632 1001 86380 86390 1
511583 99511583 1001 86380 86390 1
512277 99512277 1001 86380 86390 1
512257 99512257 1001 86380 86390 1
512284 99512284 1001 86380 86390 1
512207 99512207 1001 86380 86390 1
512012 99512012 1001 86380 86390 1
511989 99511989 1001 86380 86390 1
511761 99511761 1001 86380 86390 1
511852 99511852 1001 86380 86390 1
511795 99511795 1001 86380 86390 1
512525 99512525 1001 86380 86390 1
512465 99512465 1001 86380 86390 1
513017 99513017 1001 86380 86390 1
512844 99512844 1001 86380 86390 1
512903 99512903 1001 86380 86390 1
512994 99512994 1001 86380 86390 1
512906 99512906 1001 86380 86390 1
512815 99512815 1001 86380 86390 1
512611 99512611 1001 86380 86390 1
512730 99512730 1001 86380 86390 1
512745 99512745 1001 86380 86390 1
512607 99512607 1001 86380 86390 1
513321 99513321 1001 86380 86390 1
513373 99513373 1001 86380 86390 1
513310 99513310 1001 86380 86390 1
513904 99513904 1001 86380 86390 1
513893 99513893 1001 86380 86390 1
513945 99513945 1001 86380 86390 1
513763 99513763 1001 86380 86390 1
513622 99513622 1001 86380 86390 1
513662 99513662 1001 86380 86390 1
513817 99513817 1001 86380 86390 1
513676 99513676 1001 86380 86390 1
513654 99513654 1001 86380 86390 1
513550 99513550 1001 86380 86390 1
514118 99514118 1001 86380 86390 1
514682 99514682 1001 86380 86390 1
514799 99514799 1001 86380 86390 1
514789 99514789 1001 86380 86390 1
514846 99514846 1001 86380 86390 1
514646 99514646 1001 86380 86390 1
514610 99514610 1001 86380 86390 1
514379 99514379 1001 86380 86390 1
514433 99514433 1001 86380 86390 1
514410 99514410 1001 86380 86390 1
514423 99514423 1001 86380 86390 1
514307 99514307 1001 86380 86390 1
514963 99514963 1001 86380 86390 1
515015 99515015 1001 86380 86390 1
514939 99514939 1001 86380 86390 1
514957 99514957 1001 86380 86390 1
515486 99515486 1001 86380 86390 1
515283 99515283 1001 86380 86390 1
515302 99515302 1001 86380 86390 1
515305 99515305 1001 86380 86390 1
515318 99515318 1001 86380 86390 1
515119 99515119 1001 86380 86390 1
515240 99515240 1001 86380 86390 1
515694 99515694 1001 86380 86390 1
515772 99515772 1001 86380 86390 1
515767 99515767 1001 86380 86390 1
515845 99515845 1001 86380 86390 1
516408 99516408 1001 86380 86390 1
516441 99516441 1001 86380 86390 1
516457 99516457 1001 86380 86390 1
516246 99516246 1001 86380 86390 1
516236 99516236 1001 86380 86390 1
516249 99516249 1001 86380 86390 1
516160 99516160 1001 86380 86390 1
516072 99516072 1001 86380 86390 1
515944 99515944 1001 86380 86390 1
515896 99515896 1001 86380 86390 1
516688 99516688 1001 86380 86390 1
516560 99516560 1001 86380 86390 1
516664 99516664 1001 86380 86390 1
516665 99516665 1001 86380 86390 1
517268 99517268 1001 86380 86390 1
517118 99517118 1001 86380 86390 1
517121 99517121 1001 86380 86390 1
517099 99517099 1001 86380 86390 1
517049 99517049 1001 86380 86390 1
516999 99516999 1001 86380 86390 1
516769 99516769 1001 86380 86390 1
516718 99516718 1001 86380 86390 1
516903 99516903 1001 86380 86390 1
516853 99516853 1001 86380 86390 1
516765 99516765 1001 86380 86390 1
517399 99517399 1001 86380 86390 1
517491 99517491 1001 86380 86390 1
517521 99517521 1001 86380 86390 1
517783 99517783 1001 86380 86390 1
517888 99517888 1001 86380 86390 1
517758 99517758 1001 86380 86390 1
517735 99517735 1001 86380 86390 1
517684 99517684 1001 86380 86390 1
517673 99517673 1001 86380 86390 1
517666 99517666 1001 86380 86390 1
517577 99517577 1001 86380 86390 1
517629 99517629 1001 86380 86390 1
517732 99517732 1001 86380 86390 1
518172 99518172 1001 86380 86390 1
518251 99518251 1001 86380 86390 1
518316 99518316 1001 86380 86390 1
518266 99518266 1001 86380 86390 1
518331 99518331 1001 86380 86390 1
518270 99518270 1001 86380 86390 1
518206 99518206 1001 86380 86390 1
518336 99518336 1001 86380 86390 1
518859 99518859 1001 86380 86390 1
518823 99518823 1001 86380 86390 1
518695 99518695 1001 86380 86390 1
518657 99518657 1001 86380 86390 1
518670 99518670 1001 86380 86390 1
518696 99518696 1001 86380 86390 1
518764 99518764 1001 86380 86390 1
518701 99518701 1001 86380 86390 1
518423 99518423 1001 86380 86390 1
518412 99518412 1001 86380 86390 1
518505 99518505 1001 86380 86390 1
519783 99519783 1001 86380 86390 1
519795 99519795 1001 86380 86390 1
519745 99519745 1001 86380 86390 1
519499 99519499 1001 86380 86390 1
519437 99519437 1001 86380 86390 1
519515 99519515 1001 86380 86390 1
519875 99519875 1001 86380 86390 1
519610 99519610 1001 86380 86390 1
519869 99519869 1001 86380 86390 1
519963 99519963 1001 86380 86390 1
519925 99519925 1001 86380 86390 1
519938 99519938 1001 86380 86390 1
520511 99520511 1001 86380 86390 1
520448 99520448 1001 86380 86390 1
520539 99520539 1001 86380 86390 1
520463 99520463 1001 86380 86390 1
520530 99520530 1001 86380 86390 1
520319 99520319 1001 86380 86390 1
520399 99520399 1001 86380 86390 1
520335 99520335 1001 86380 86390 1
520234 99520234 1001 86380 86390 1
520327 99520327 1001 86380 86390 1
520218 99520218 1001 86380 86390 1
520781 99520781 1001 86380 86390 1
520722 99520722 1001 86380 86390 1
521350 99521350 1001 86380 86390 1
521326 99521326 1001 86380 86390 1
521443 99521443 1001 86380 86390 1
521147 99521147 1001 86380 86390 1
521065 99521065 1001 86380 86390 1
520949 99520949 1001 86380 86390 1
520978 99520978 1001 86380 86390 1
520920 99520920 1001 86380 86390 1
521542 99521542 1001 86380 86390 1
521479 99521479 1001 86380 86390 1
522089 99522089 1001 86380 86390 1
522281 99522281 1001 86380 86390 1
521944 99521944 1001 86380 86390 1
522049 99522049 1001 86380 86390 1
521828 99521828 1001 86380 86390 1
521793 99521793 1001 86380 86390 1
521826 99521826 1001 86380 86390 1
522330 99522330 1001 86380 86390 1
522384 99522384 1001 86380 86390 1
522487 99522487 1001 86380 86390 1
522985 99522985 1001 86380 86390 1
522796 99522796 1001 86380 86390 1
522857 99522857 1001 86380 86390 1
522834 99522834 1001 86380 86390 1
522618 99522618 1001 86380 86390 1
522624 99522624 1001 86380 86390 1
523322 99523322 1001 86380 86390 1
523234 99523234 1001 86380 86390 1
523210 99523210 1001 86380 86390 1
523249 99523249 1001 86380 86390 1
523179 99523179 1001 86380 86390 1
523283 99523283 1001 86380 86390 1
523881 99523881 1001 86380 86390 1
523779 99523779 1001 86380 86390 1
523782 99523782 1001 86380 86390 1
523879 99523879 1001 86380 86390 1
523727 99523727 1001 86380 86390 1
523718 99523718 1001 86380 86390 1
523590 99523590 1001 86380 86390 1
523683 99523683 1001 86380 86390 1
523543 99523543 1001 86380 86390 1
523364 99523364 1001 86380 86390 1
523470 99523470 1001 86380 86390 1
523328 99523328 1001 86380 86390 1
523410 99523410 1001 86380 86390 1
523476 99523476 1001 86380 86390 1
524049 99524049 1001 86380 86390 1
524025 99524025 1001 86380 86390 1
524041 99524041 1001 86380 86390 1
524604 99524604 1001 86380 86390 1
524684 99524684 1001 86380 86390 1
524608 99524608 1001 86380 86390 1
524699 99524699 1001 86380 86390 1
524389 99524389 1001 86380 86390 1
524520 99524520 1001 86380 86390 1
524495 99524495 1001 86380 86390 1
524470 99524470 1001 86380 86390 1
524458 99524458 1001 86380 86390 1
524324 99524324 1001 86380 86390 1
524286 99524286 1001 86380 86390 1
524211 99524211 1001 86380 86390 1
524172 99524172 1001 86380 86390 1
524302 99524302 1001 86380 86390 1
524927 99524927 1001 86380 86390 1
524812 99524812 1001 86380 86390 1
524829 99524829 1001 86380 86390 1
524817 99524817 1001 86380 86390 1
524869 99524869 1001 86380 86390 1
525494 99525494 1001 86380 86390 1
525536 99525536 1001 86380 86390 1
525529 99525529 1001 86380 86390 1
525467 99525467 1001 86380 86390 1
525360 99525360 1001 86380 86390 1
525205 99525205 1001 86380 86390 1
525209 99525209 1001 86380 86390 1
525015 99525015 1001 86380 86390 1
525029 99525029 1001 86380 86390 1
525159 99525159 1001 86380 86390 1
525059 99525059 1001 86380 86390 1
525151 99525151 1001 86380 86390 1
525038 99525038 1001 86380 86390 1
525181 99525181 1001 86380 86390 1
526248 99526248 1001 86380 86390 1
526342 99526342 1001 86380 86390 1
526358 99526358 1001 86380 86390 1
526371 99526371 1001 86380 86390 1
526179 99526179 1001 86380 86390 1
525877 99525877 1001 86380 86390 1
526503 99526503 1001 86380 86390 1
526508 99526508 1001 86380 86390 1
527223 99527223 1001 86380 86390 1
527166 99527166 1001 86380 86390 1
527181 99527181 1001 86380 86390 1
527243 99527243 1001 86380 86390 1
526835 99526835 1001 86380 86390 1
526721 99526721 1001 86380 86390 1
526635 99526635 1001 86380 86390 1
526675 99526675 1001 86380 86390 1
526651 99526651 1001 86380 86390 1
527377 99527377 1001 86380 86390 1
527443 99527443 1001 86380 86390 1
527420 99527420 1001 86380 86390 1
527344 99527344 1001 86380 86390 1
528041 99528041 1001 86380 86390 1
528052 99528052 1001 86380 86390 1
527782 99527782 1001 86380 86390 1
527866 99527866 1001 86380 86390 1
527777 99527777 1001 86380 86390 1
527829 99527829 1001 86380 86390 1
527546 99527546 1001 86380 86390 1
527486 99527486 1001 86380 86390 1
527631 99527631 1001 86380 86390 1
528157 99528157 1001 86380 86390 1
528277 99528277 1001 86380 86390 1
528789 99528789 1001 86380 86390 1
528715 99528715 1001 86380 86390 1
528844 99528844 1001 86380 86390 1
528861 99528861 1001 86380 86390 1
528517 99528517 1001 86380 86390 1
528589 99528589 1001 86380 86390 1
528429 99528429 1001 86380 86390 1
528404 99528404 1001 86380 86390 1
528926 99528926 1001 86380 86390 1
529063 99529063 1001 86380 86390 1
528934 99528934 1001 86380 86390 1
529549 99529549 1001 86380 86390 1
529486 99529486 1001 86380 86390 1
529452 99529452 1001 86380 86390 1
529479 99529479 1001 86380 86390 1
529520 99529520 1001 86380 86390 1
529119 99529119 1001 86380 86390 1
529161 99529161 1001 86380 86390 1
529240 99529240 1001 86380 86390 1
529295 99529295 1001 86380 86390 1
529208 99529208 1001 86380 86390 1
529776 99529776 1001 86380 86390 1
529777 99529777 1001 86380 86390 1
529864 99529864 1001 86380 86390 1
529839 99529839 1001 86380 86390 1
530492 99530492 1001 86380 86390 1
530355 99530355 1001 86380 86390 1
530445 99530445 1001 86380 86390 1
530318 99530318 1001 86380 86390 1
530041 99530041 1001 86380 86390 1
529944 99529944 1001 86380 86390 1
530657 99530657 1001 86380 86390 1
530687 99530687 1001 86380 86390 1
530650 99530650 1001 86380 86390 1
531343 99531343 1001 86380 86390 1
531265 99531265 1001 86380 86390 1
531323 99531323 1001 86380 86390 1
531195 99531195 1001 86380 86390 1
531374 99531374 1001 86380 86390 1
531141 99531141 1001 86380 86390 1
531027 99531027 1001 86380 86390 1
530841 99530841 1001 86380 86390 1
531459 99531459 1001 86380 86390 1
532105 99532105 1001 86380 86390 1
532106 99532106 1001 86380 86390 1
532121 99532121 1001 86380 86390 1
532189 99532189 1001 86380 86390 1
531914 99531914 1001 86380 86390 1
531981 99531981 1001 86380 86390 1
531957 99531957 1001 86380 86390 1
531677 99531677 1001 86380 86390 1
531754 99531754 1001 86380 86390 1
532306 99532306 1001 86380 86390 1
532214 99532214 1001 86380 86390 1
532828 99532828 1001 86380 86390 1
532970 99532970 1001 86380 86390 1
532849 99532849 1001 86380 86390 1
532749 99532749 1001 86380 86390 1
532727 99532727 1001 86380 86390 1
532795 99532795 1001 86380 86390 1
532514 99532514 1001 86380 86390 1
532608 99532608 1001 86380 86390 1
532602 99532602 1001 86380 86390 1
533184 99533184 1001 86380 86390 1
533169 99533169 1001 86380 86390 1
533817 99533817 1001 86380 86390 1
533792 99533792 1001 86380 86390 1
533548 99533548 1001 86380 86390 1
533577 99533577 1001 86380 86390 1
533500 99533500 1001 86380 86390 1
533503 99533503 1001 86380 86390 1
533594 99533594 1001 86380 86390 1
533451 99533451 1001 86380 86390 1
533262 99533262 1001 86380 86390 1
534053 99534053 1001 86380 86390 1
533899 99533899 1001 86380 86390 1
533992 99533992 1001 86380 86390 1
534018 99534018 1001 86380 86390 1
533995 99533995 1001 86380 86390 1
534009 99534009 1001 86380 86390 1
534538 99534538 1001 86380 86390 1
534434 99534434 1001 86380 86390 1
534089 99534089 1001 86380 86390 1
534141 99534141 1001 86380 86390 1
534092 99534092 1001 86380 86390 1
534067 99534067 1001 86380 86390 1
534084 99534084 1001 86380 86390 1
534123 99534123 1001 86380 86390 1
534175 99534175 1001 86380 86390 1
534776 99534776 1001 86380 86390 1
535439 99535439 1001 86380 86390 1
535268 99535268 1001 86380 86390 1
535247 99535247 1001 86380 86390 1
535199 99535199 1001 86380 86390 1
535161 99535161 1001 86380 86390 1
534967 99534967 1001 86380 86390 1
535066 99535066 1001 86380 86390 1
535536 99535536 1001 86380 86390 1
535628 99535628 1001 86380 86390 1
535553 99535553 1001 86380 86390 1
536221 99536221 1001 86380 86390 1
536251 99536251 1001 86380 86390 1
536280 99536280 1001 86380 86390 1
536243 99536243 1001 86380 86390 1
536124 99536124 1001 86380 86390 1
536052 99536052 1001 86380 86390 1
535821 99535821 1001 86380 86390 1
535839 99535839 1001 86380 86390 1
536528 99536528 1001 86380 86390 1
536459 99536459 1001 86380 86390 1
536995 99536995 1001 86380 86390 1
536970 99536970 1001 86380 86390 1
537122 99537122 1001 86380 86390 1
536827 99536827 1001 86380 86390 1
536762 99536762 1001 86380 86390 1
536862 99536862 1001 86380 86390 1
536876 99536876 1001 86380 86390 1
536645 99536645 1001 86380 86390 1
536736 99536736 1001 86380 86390 1
536634 99536634 1001 86380 86390 1
536686 99536686 1001 86380 86390 1
536609 99536609 1001 86380 86390 1
536546 99536546 1001 86380 86390 1
536638 99536638 1001 86380 86390 1
536614 99536614 1001 86380 86390 1
536718 99536718 1001 86380 86390 1
536745 99536745 1001 86380 86390 1
537366 99537366 1001 86380 86390 1
537215 99537215 1001 86380 86390 1
537358 99537358 1001 86380 86390 1
537321 99537321 1001 86380 86390 1
537800 99537800 1001 86380 86390 1
537842 99537842 1001 86380 86390 1
537843 99537843 1001 86380 86390 1
537738 99537738 1001 86380 86390 1
537700 99537700 1001 86380 86390 1
537600 99537600 1001 86380 86390 1
537432 99537432 1001 86380 86390 1
537380 99537380 1001 86380 86390 1
537408 99537408 1001 86380 86390 1
537460 99537460 1001 86380 86390 1
537487 99537487 1001 86380 86390 1
537560 99537560 1001 86380 86390 1
537990 99537990 1001 86380 86390 1
538738 99538738 1001 86380 86390 1
538692 99538692 1001 86380 86390 1
538668 99538668 1001 86380 86390 1
538558 99538558 1001 86380 86390 1
538469 99538469 1001 86380 86390 1
538475 99538475 1001 86380 86390 1
538299 99538299 1001 86380 86390 1
538300 99538300 1001 86380 86390 1
538302 99538302 1001 86380 86390 1
538254 99538254 1001 86380 86390 1
538267 99538267 1001 86380 86390 1
538387 99538387 1001 86380 86390 1
538824 99538824 1001 86380 86390 1
538936 99538936 1001 86380 86390 1
539611 99539611 1001 86380 86390 1
539370 99539370 1001 86380 86390 1
539308 99539308 1001 86380 86390 1
539426 99539426 1001 86380 86390 1
539414 99539414 1001 86380 86390 1
539317 99539317 1001 86380 86390 1
539343 99539343 1001 86380 86390 1
539240 99539240 1001 86380 86390 1
539114 99539114 1001 86380 86390 1
539142 99539142 1001 86380 86390 1
539820 99539820 1001 86380 86390 1
539766 99539766 1001 86380 86390 1
540340 99540340 1001 86380 86390 1
540224 99540224 1001 86380 86390 1
540176 99540176 1001 86380 86390 1
540190 99540190 1001 86380 86390 1
539937 99539937 1001 86380 86390 1
540020 99540020 1001 86380 86390 1
539948 99539948 1001 86380 86390 1
540533 99540533 1001 86380 86390 1
540643 99540643 1001 86380 86390 1
541259 99541259 1001 86380 86390 1
541238 99541238 1001 86380 86390 1
541176 99541176 1001 86380 86390 1
540983 99540983 1001 86380 86390 1
540949 99540949 1001 86380 86390 1
540975 99540975 1001 86380 86390 1
540966 99540966 1001 86380 86390 1
541033 99541033 1001 86380 86390 1
540765 99540765 1001 86380 86390 1
540743 99540743 1001 86380 86390 1
540684 99540684 1001 86380 86390 1
541399 99541399 1001 86380 86390 1
541401 99541401 1001 86380 86390 1
541365 99541365 1001 86380 86390 1
541366 99541366 1001 86380 86390 1
541977 99541977 1001 86380 86390 1
542093 99542093 1001 86380 86390 1
542011 99542011 1001 86380 86390 1
541950 99541950 1001 86380 86390 1
541767 99541767 1001 86380 86390 1
541806 99541806 1001 86380 86390 1
541781 99541781 1001 86380 86390 1
541656 99541656 1001 86380 86390 1
541697 99541697 1001 86380 86390 1
542212 99542212 1001 86380 86390 1
542187 99542187 1001 86380 86390 1
542252 99542252 1001 86380 86390 1
542319 99542319 1001 86380 86390 1
542164 99542164 1001 86380 86390 1
542894 99542894 1001 86380 86390 1
542882 99542882 1001 86380 86390 1
542742 99542742 1001 86380 86390 1
542754 99542754 1001 86380 86390 1
542846 99542846 1001 86380 86390 1
542796 99542796 1001 86380 86390 1
542876 99542876 1001 86380 86390 1
542787 99542787 1001 86380 86390 1
542627 99542627 1001 86380 86390 1
542735 99542735 1001 86380 86390 1
542398 99542398 1001 86380 86390 1
542981 99542981 1001 86380 86390 1
543072 99543072 1001 86380 86390 1
542969 99542969 1001 86380 86390 1
543114 99543114 1001 86380 86390 1
543000 99543000 1001 86380 86390 1
543013 99543013 1001 86380 86390 1
543109 99543109 1001 86380 86390 1
543633 99543633 1001 86380 86390 1
543622 99543622 1001 86380 86390 1
543716 99543716 1001 86380 86390 1
543463 99543463 1001 86380 86390 1
543522 99543522 1001 86380 86390 1
543420 99543420 1001 86380 86390 1
543274 99543274 1001 86380 86390 1
543353 99543353 1001 86380 86390 1
543162 99543162 1001 86380 86390 1
543911 99543911 1001 86380 86390 1
543810 99543810 1001 86380 86390 1
543896 99543896 1001 86380 86390 1
544549 99544549 1001 86380 86390 1
544408 99544408 1001 86380 86390 1
544500 99544500 1001 86380 86390 1
544505 99544505 1001 86380 86390 1
544480 99544480 1001 86380 86390 1
544357 99544357 1001 86380 86390 1
544192 99544192 1001 86380 86390 1
544116 99544116 1001 86380 86390 1
544717 99544717 1001 86380 86390 1
500500 1104 1001 57247 57547 1
425546 595 1001 27600 29877 1
539591 1116 1002 55894 66508 1
400073 99400073 1001 86380 86390 1
400053 99400053 1001 86380 86390 1
400250 99400250 1001 86380 86390 1
400506 99400506 1001 86380 86390 1
400559 99400559 1001 86380 86390 1
400869 99400869 1001 86380 86390 1
400954 99400954 1001 86380 86390 1
401124 99401124 1001 86380 86390 1
401105 99401105 1001 86380 86390 1
401265 99401265 1001 86380 86390 1
401342 99401342 1001 86380 86390 1
401552 99401552 1001 86380 86390 1
401620 99401620 1001 86380 86390 1
401795 99401795 1001 86380 86390 1
401856 99401856 1001 86380 86390 1
402030 99402030 1001 86380 86390 1
402075 99402075 1001 86380 86390 1
402271 99402271 1001 86380 86390 1
402363 99402363 1001 86380 86390 1
402596 99402596 1001 86380 86390 1
402772 99402772 1001 86380 86390 1
402773 99402773 1001 86380 86390 1
402695 99402695 1001 86380 86390 1
402989 99402989 1001 86380 86390 1
403063 99403063 1001 86380 86390 1
403195 99403195 1001 86380 86390 1
403097 99403097 1001 86380 86390 1
403367 99403367 1001 86380 86390 1
403584 99403584 1001 86380 86390 1
403702 99403702 1001 86380 86390 1
404016 99404016 1001 86380 86390 1
403992 99403992 1001 86380 86390 1
403968 99403968 1001 86380 86390 1
404145 99404145 1001 86380 86390 1
404249 99404249 1001 86380 86390 1
404300 99404300 1001 86380 86390 1
404304 99404304 1001 86380 86390 1
404308 99404308 1001 86380 86390 1
404353 99404353 1001 86380 86390 1
404609 99404609 1001 86380 86390 1
404644 99404644 1001 86380 86390 1
404986 99404986 1001 86380 86390 1
405107 99405107 1001 86380 86390 1
405316 99405316 1001 86380 86390 1
405513 99405513 1001 86380 86390 1
405657 99405657 1001 86380 86390 1
405694 99405694 1001 86380 86390 1
405870 99405870 1001 86380 86390 1
405960 99405960 1001 86380 86390 1
406241 99406241 1001 86380 86390 1
406264 99406264 1001 86380 86390 1
406621 99406621 1001 86380 86390 1
407041 99407041 1001 86380 86390 1
407238 99407238 1001 86380 86390 1
407341 99407341 1001 86380 86390 1
407325 99407325 1001 86380 86390 1
407360 99407360 1001 86380 86390 1
407609 99407609 1001 86380 86390 1
407590 99407590 1001 86380 86390 1
407746 99407746 1001 86380 86390 1
407740 99407740 1001 86380 86390 1
407700 99407700 1001 86380 86390 1
407679 99407679 1001 86380 86390 1
407973 99407973 1001 86380 86390 1
407986 99407986 1001 86380 86390 1
407898 99407898 1001 86380 86390 1
408155 99408155 1001 86380 86390 1
408331 99408331 1001 86380 86390 1
408559 99408559 1001 86380 86390 1
408755 99408755 1001 86380 86390 1
408868 99408868 1001 86380 86390 1
408964 99408964 1001 86380 86390 1
408950 99408950 1001 86380 86390 1
409150 99409150 1001 86380 86390 1
409190 99409190 1001 86380 86390 1
409083 99409083 1001 86380 86390 1
409336 99409336 1001 86380 86390 1
409473 99409473 1001 86380 86390 1
409583 99409583 1001 86380 86390 1
409615 99409615 1001 86380 86390 1
409714 99409714 1001 86380 86390 1
409723 99409723 1001 86380 86390 1
409966 99409966 1001 86380 86390 1
410204 99410204 1001 86380 86390 1
410188 99410188 1001 86380 86390 1
410423 99410423 1001 86380 86390 1
410705 99410705 1001 86380 86390 1
410671 99410671 1001 86380 86390 1
410865 99410865 1001 86380 86390 1
410848 99410848 1001 86380 86390 1
410955 99410955 1001 86380 86390 1
410929 99410929 1001 86380 86390 1
411121 99411121 1001 86380 86390 1
411410 99411410 1001 86380 86390 1
411326 99411326 1001 86380 86390 1
411628 99411628 1001 86380 86390 1
411740 99411740 1001 86380 86390 1
411714 99411714 1001 86380 86390 1
411845 99411845 1001 86380 86390 1
411880 99411880 1001 86380 86390 1
412366 99412366 1001 86380 86390 1
412469 99412469 1001 86380 86390 1
413471 99413471 1001 86380 86390 1
413293 99413293 1001 86380 86390 1
412955 99412955 1001 86380 86390 1
413017 99413017 1001 86380 86390 1
413042 99413042 1001 86380 86390 1
413225 99413225 1001 86380 86390 1
412915 99412915 1001 86380 86390 1
412996 99412996 1001 86380 86390 1
413282 99413282 1001 86380 86390 1
413108 99413108 1001 86380 86390 1
412698 99412698 1001 86380 86390 1
412631 99412631 1001 86380 86390 1
412602 99412602 1001 86380 86390 1
413861 99413861 1001 86380 86390 1
413781 99413781 1001 86380 86390 1
414027 99414027 1001 86380 86390 1
413715 99413715 1001 86380 86390 1
415055 99415055 1001 86380 86390 1
415162 99415162 1001 86380 86390 1
415028 99415028 1001 86380 86390 1
415266 99415266 1001 86380 86390 1
414570 99414570 1001 86380 86390 1
414601 99414601 1001 86380 86390 1
414853 99414853 1001 86380 86390 1
414722 99414722 1001 86380 86390 1
414699 99414699 1001 86380 86390 1
414889 99414889 1001 86380 86390 1
414475 99414475 1001 86380 86390 1
414294 99414294 1001 86380 86390 1
414188 99414188 1001 86380 86390 1
415600 99415600 1001 86380 86390 1
415416 99415416 1001 86380 86390 1
415480 99415480 1001 86380 86390 1
415390 99415390 1001 86380 86390 1
415333 99415333 1001 86380 86390 1
416517 99416517 1001 86380 86390 1
416580 99416580 1001 86380 86390 1
416237 99416237 1001 86380 86390 1
416503 99416503 1001 86380 86390 1
416328 99416328 1001 86380 86390 1
416543 99416543 1001 86380 86390 1
416080 99416080 1001 86380 86390 1
415786 99415786 1001 86380 86390 1
416096 99416096 1001 86380 86390 1
417256 99417256 1001 86380 86390 1
417051 99417051 1001 86380 86390 1
417440 99417440 1001 86380 86390 1
418670 99418670 1001 86380 86390 1
418719 99418719 1001 86380 86390 1
418193 99418193 1001 86380 86390 1
418251 99418251 1001 86380 86390 1
418062 99418062 1001 86380 86390 1
418145 99418145 1001 86380 86390 1
418175 99418175 1001 86380 86390 1
418032 99418032 1001 86380 86390 1
417681 99417681 1001 86380 86390 1
417666 99417666 1001 86380 86390 1
417878 99417878 1001 86380 86390 1
417783 99417783 1001 86380 86390 1
418953 99418953 1001 86380 86390 1
418939 99418939 1001 86380 86390 1
420307 99420307 1001 86380 86390 1
420386 99420386 1001 86380 86390 1
420183 99420183 1001 86380 86390 1
420300 99420300 1001 86380 86390 1
420074 99420074 1001 86380 86390 1
420058 99420058 1001 86380 86390 1
419783 99419783 1001 86380 86390 1
419451 99419451 1001 86380 86390 1
419582 99419582 1001 86380 86390 1
420464 99420464 1001 86380 86390 1
420465 99420465 1001 86380 86390 1
420684 99420684 1001 86380 86390 1
422040 99422040 1001 86380 86390 1
421853 99421853 1001 86380 86390 1
421347 99421347 1001 86380 86390 1
421519 99421519 1001 86380 86390 1
421577 99421577 1001 86380 86390 1
421651 99421651 1001 86380 86390 1
421654 99421654 1001 86380 86390 1
421683 99421683 1001 86380 86390 1
421499 99421499 1001 86380 86390 1
421658 99421658 1001 86380 86390 1
420905 99420905 1001 86380 86390 1
422359 99422359 1001 86380 86390 1
422146 99422146 1001 86380 86390 1
422334 99422334 1001 86380 86390 1
422409 99422409 1001 86380 86390 1
422269 99422269 1001 86380 86390 1
423751 99423751 1001 86380 86390 1
423653 99423653 1001 86380 86390 1
423022 99423022 1001 86380 86390 1
423094 99423094 1001 86380 86390 1
423112 99423112 1001 86380 86390 1
423034 99423034 1001 86380 86390 1
423066 99423066 1001 86380 86390 1
422948 99422948 1001 86380 86390 1
423296 99423296 1001 86380 86390 1
423017 99423017 1001 86380 86390 1
423284 99423284 1001 86380 86390 1
422906 99422906 1001 86380 86390 1
422719 99422719 1001 86380 86390 1
423770 99423770 1001 86380 86390 1
423878 99423878 1001 86380 86390 1
425326 99425326 1001 86380 86390 1
425335 99425335 1001 86380 86390 1
424971 99424971 1001 86380 86390 1
424492 99424492 1001 86380 86390 1
424246 99424246 1001 86380 86390 1
424396 99424396 1001 86380 86390 1
424158 99424158 1001 86380 86390 1
424583 99424583 1001 86380 86390 1
424199 99424199 1001 86380 86390 1
425748 99425748 1001 86380 86390 1
425697 99425697 1001 86380 86390 1
425644 99425644 1001 86380 86390 1
426868 99426868 1001 86380 86390 1
426954 99426954 1001 86380 86390 1
426756 99426756 1001 86380 86390 1
426382 99426382 1001 86380 86390 1
426658 99426658 1001 86380 86390 1
426048 99426048 1001 86380 86390 1
426101 99426101 1001 86380 86390 1
427266 99427266 1001 86380 86390 1
427295 99427295 1001 86380 86390 1
427356 99427356 1001 86380 86390 1
428680 99428680 1001 86380 86390 1
428506 99428506 1001 86380 86390 1
428715 99428715 1001 86380 86390 1
428724 99428724 1001 86380 86390 1
428458 99428458 1001 86380 86390 1
428663 99428663 1001 86380 86390 1
428128 99428128 1001 86380 86390 1
428164 99428164 1001 86380 86390 1
428177 99428177 1001 86380 86390 1
428221 99428221 1001 86380 86390 1
428246 99428246 1001 86380 86390 1
428271 99428271 1001 86380 86390 1
427804 99427804 1001 86380 86390 1
427660 99427660 1001 86380 86390 1
429015 99429015 1001 86380 86390 1
428840 99428840 1001 86380 86390 1
428898 99428898 1001 86380 86390 1
430298 99430298 1001 86380 86390 1
429925 99429925 1001 86380 86390 1
429770 99429770 1001 86380 86390 1
429529 99429529 1001 86380 86390 1
430639 99430639 1001 86380 86390 1
430625 99430625 1001 86380 86390 1
430564 99430564 1001 86380 86390 1
430654 99430654 1001 86380 86390 1
431923 99431923 1001 86380 86390 1
432025 99432025 1001 86380 86390 1
431480 99431480 1001 86380 86390 1
431614 99431614 1001 86380 86390 1
430891 99430891 1001 86380 86390 1
431181 99431181 1001 86380 86390 1
431058 99431058 1001 86380 86390 1
432116 99432116 1001 86380 86390 1
432346 99432346 1001 86380 86390 1
432129 99432129 1001 86380 86390 1
432439 99432439 1001 86380 86390 1
432389 99432389 1001 86380 86390 1
432236 99432236 1001 86380 86390 1
432393 99432393 1001 86380 86390 1
432197 99432197 1001 86380 86390 1
432114 99432114 1001 86380 86390 1
433581 99433581 1001 86380 86390 1
433410 99433410 1001 86380 86390 1
433054 99433054 1001 86380 86390 1
433202 99433202 1001 86380 86390 1
432978 99432978 1001 86380 86390 1
432798 99432798 1001 86380 86390 1
432532 99432532 1001 86380 86390 1
432730 99432730 1001 86380 86390 1
432843 99432843 1001 86380 86390 1
433866 99433866 1001 86380 86390 1
434080 99434080 1001 86380 86390 1
433746 99433746 1001 86380 86390 1
435390 99435390 1001 86380 86390 1
435333 99435333 1001 86380 86390 1
434708 99434708 1001 86380 86390 1
434932 99434932 1001 86380 86390 1
434774 99434774 1001 86380 86390 1
434343 99434343 1001 86380 86390 1
434377 99434377 1001 86380 86390 1
434203 99434203 1001 86380 86390 1
434173 99434173 1001 86380 86390 1
434352 99434352 1001 86380 86390 1
434174 99434174 1001 86380 86390 1
434520 99434520 1001 86380 86390 1
435572 99435572 1001 86380 86390 1
435826 99435826 1001 86380 86390 1
435656 99435656 1001 86380 86390 1
435879 99435879 1001 86380 86390 1
437129 99437129 1001 86380 86390 1
436967 99436967 1001 86380 86390 1
436244 99436244 1001 86380 86390 1
437210 99437210 1001 86380 86390 1
437302 99437302 1001 86380 86390 1
300703 99300703 1001 86380 86390 1
300617 99300617 1001 86380 86390 1
300643 99300643 1001 86380 86390 1
300712 99300712 1001 86380 86390 1
300433 99300433 1001 86380 86390 1
300395 99300395 1001 86380 86390 1
300482 99300482 1001 86380 86390 1
300431 99300431 1001 86380 86390 1
300303 99300303 1001 86380 86390 1
300239 99300239 1001 86380 86390 1
300189 99300189 1001 86380 86390 1
300203 99300203 1001 86380 86390 1
300259 99300259 1001 86380 86390 1
300183 99300183 1001 86380 86390 1
300884 99300884 1001 86380 86390 1
301432 99301432 1001 86380 86390 1
301407 99301407 1001 86380 86390 1
301297 99301297 1001 86380 86390 1
301143 99301143 1001 86380 86390 1
301312 99301312 1001 86380 86390 1
301187 99301187 1001 86380 86390 1
301201 99301201 1001 86380 86390 1
301292 99301292 1001 86380 86390 1
301345 99301345 1001 86380 86390 1
301000 99301000 1001 86380 86390 1
301057 99301057 1001 86380 86390 1
300993 99300993 1001 86380 86390 1
301110 99301110 1001 86380 86390 1
301062 99301062 1001 86380 86390 1
301642 99301642 1001 86380 86390 1
301580 99301580 1001 86380 86390 1
301672 99301672 1001 86380 86390 1
301608 99301608 1001 86380 86390 1
301687 99301687 1001 86380 86390 1
301627 99301627 1001 86380 86390 1
302318 99302318 1001 86380 86390 1
302268 99302268 1001 86380 86390 1
302328 99302328 1001 86380 86390 1
302153 99302153 1001 86380 86390 1
302079 99302079 1001 86380 86390 1
301844 99301844 1001 86380 86390 1
301819 99301819 1001 86380 86390 1
302384 99302384 1001 86380 86390 1
302428 99302428 1001 86380 86390 1
303179 99303179 1001 86380 86390 1
303044 99303044 1001 86380 86390 1
303201 99303201 1001 86380 86390 1
302665 99302665 1001 86380 86390 1
302669 99302669 1001 86380 86390 1
302631 99302631 1001 86380 86390 1
302762 99302762 1001 86380 86390 1
303334 99303334 1001 86380 86390 1
303220 99303220 1001 86380 86390 1
303247 99303247 1001 86380 86390 1
303300 99303300 1001 86380 86390 1
303395 99303395 1001 86380 86390 1
303959 99303959 1001 86380 86390 1
303860 99303860 1001 86380 86390 1
303778 99303778 1001 86380 86390 1
303654 99303654 1001 86380 86390 1
303442 99303442 1001 86380 86390 1
303429 99303429 1001 86380 86390 1
303521 99303521 1001 86380 86390 1
303486 99303486 1001 86380 86390 1
303421 99303421 1001 86380 86390 1
303539 99303539 1001 86380 86390 1
304038 99304038 1001 86380 86390 1
304195 99304195 1001 86380 86390 1
304742 99304742 1001 86380 86390 1
304653 99304653 1001 86380 86390 1
304450 99304450 1001 86380 86390 1
304580 99304580 1001 86380 86390 1
304464 99304464 1001 86380 86390 1
304491 99304491 1001 86380 86390 1
304623 99304623 1001 86380 86390 1
304598 99304598 1001 86380 86390 1
304521 99304521 1001 86380 86390 1
304456 99304456 1001 86380 86390 1
304382 99304382 1001 86380 86390 1
304363 99304363 1001 86380 86390 1
305002 99305002 1001 86380 86390 1
305003 99305003 1001 86380 86390 1
305610 99305610 1001 86380 86390 1
305562 99305562 1001 86380 86390 1
305627 99305627 1001 86380 86390 1
305311 99305311 1001 86380 86390 1
305406 99305406 1001 86380 86390 1
305304 99305304 1001 86380 86390 1
305106 99305106 1001 86380 86390 1
305146 99305146 1001 86380 86390 1
305180 99305180 1001 86380 86390 1
500130 99500130 1001 86380 86390 1
305687 99305687 1001 86380 86390 1
500618 99500618 1001 86380 86390 1
500414 99500414 1001 86380 86390 1
500402 99500402 1001 86380 86390 1
500441 99500441 1001 86380 86390 1
500450 99500450 1001 86380 86390 1
500451 99500451 1001 86380 86390 1
500503 99500503 1001 86380 86390 1
500356 99500356 1001 86380 86390 1
500344 99500344 1001 86380 86390 1
500267 99500267 1001 86380 86390 1
500993 99500993 1001 86380 86390 1
500942 99500942 1001 86380 86390 1
500994 99500994 1001 86380 86390 1
500998 99500998 1001 86380 86390 1
501604 99501604 1001 86380 86390 1
501596 99501596 1001 86380 86390 1
501471 99501471 1001 86380 86390 1
501343 99501343 1001 86380 86390 1
501244 99501244 1001 86380 86390 1
501235 99501235 1001 86380 86390 1
501315 99501315 1001 86380 86390 1
501341 99501341 1001 86380 86390 1
501049 99501049 1001 86380 86390 1
501140 99501140 1001 86380 86390 1
501198 99501198 1001 86380 86390 1
501056 99501056 1001 86380 86390 1
501640 99501640 1001 86380 86390 1
501827 99501827 1001 86380 86390 1
501804 99501804 1001 86380 86390 1
502289 99502289 1001 86380 86390 1
502384 99502384 1001 86380 86390 1
502323 99502323 1001 86380 86390 1
502176 99502176 1001 86380 86390 1
502178 99502178 1001 86380 86390 1
502244 99502244 1001 86380 86390 1
502076 99502076 1001 86380 86390 1
502040 99502040 1001 86380 86390 1
502005 99502005 1001 86380 86390 1
501995 99501995 1001 86380 86390 1
501919 99501919 1001 86380 86390 1
501867 99501867 1001 86380 86390 1
502475 99502475 1001 86380 86390 1
502582 99502582 1001 86380 86390 1
502511 99502511 1001 86380 86390 1
503247 99503247 1001 86380 86390 1
502943 99502943 1001 86380 86390 1
502891 99502891 1001 86380 86390 1
502924 99502924 1001 86380 86390 1
502724 99502724 1001 86380 86390 1
502689 99502689 1001 86380 86390 1
502861 99502861 1001 86380 86390 1
502671 99502671 1001 86380 86390 1
503461 99503461 1001 86380 86390 1
503391 99503391 1001 86380 86390 1
503964 99503964 1001 86380 86390 1
504080 99504080 1001 86380 86390 1
504095 99504095 1001 86380 86390 1
504107 99504107 1001 86380 86390 1
503988 99503988 1001 86380 86390 1
503813 99503813 1001 86380 86390 1
503828 99503828 1001 86380 86390 1
503794 99503794 1001 86380 86390 1
503525 99503525 1001 86380 86390 1
503553 99503553 1001 86380 86390 1
503699 99503699 1001 86380 86390 1
504273 99504273 1001 86380 86390 1
504184 99504184 1001 86380 86390 1
504229 99504229 1001 86380 86390 1
504269 99504269 1001 86380 86390 1
504743 99504743 1001 86380 86390 1
504921 99504921 1001 86380 86390 1
504923 99504923 1001 86380 86390 1
504636 99504636 1001 86380 86390 1
504572 99504572 1001 86380 86390 1
504628 99504628 1001 86380 86390 1
504695 99504695 1001 86380 86390 1
504417 99504417 1001 86380 86390 1
504510 99504510 1001 86380 86390 1
504477 99504477 1001 86380 86390 1
505126 99505126 1001 86380 86390 1
504971 99504971 1001 86380 86390 1
505026 99505026 1001 86380 86390 1
505094 99505094 1001 86380 86390 1
505742 99505742 1001 86380 86390 1
505640 99505640 1001 86380 86390 1
505425 99505425 1001 86380 86390 1
505484 99505484 1001 86380 86390 1
505510 99505510 1001 86380 86390 1
505262 99505262 1001 86380 86390 1
505251 99505251 1001 86380 86390 1
505782 99505782 1001 86380 86390 1
505822 99505822 1001 86380 86390 1
505927 99505927 1001 86380 86390 1
505851 99505851 1001 86380 86390 1
505827 99505827 1001 86380 86390 1
505946 99505946 1001 86380 86390 1
506428 99506428 1001 86380 86390 1
506467 99506467 1001 86380 86390 1
506403 99506403 1001 86380 86390 1
506572 99506572 1001 86380 86390 1
506196 99506196 1001 86380 86390 1
506276 99506276 1001 86380 86390 1
506316 99506316 1001 86380 86390 1
506381 99506381 1001 86380 86390 1
506079 99506079 1001 86380 86390 1
506030 99506030 1001 86380 86390 1
506173 99506173 1001 86380 86390 1
506161 99506161 1001 86380 86390 1
506019 99506019 1001 86380 86390 1
506110 99506110 1001 86380 86390 1
506150 99506150 1001 86380 86390 1
506088 99506088 1001 86380 86390 1
506013 99506013 1001 86380 86390 1
506699 99506699 1001 86380 86390 1
506628 99506628 1001 86380 86390 1
507371 99507371 1001 86380 86390 1
507242 99507242 1001 86380 86390 1
507346 99507346 1001 86380 86390 1
507251 99507251 1001 86380 86390 1
507216 99507216 1001 86380 86390 1
507166 99507166 1001 86380 86390 1
507039 99507039 1001 86380 86390 1
507169 99507169 1001 86380 86390 1
507105 99507105 1001 86380 86390 1
507094 99507094 1001 86380 86390 1
506946 99506946 1001 86380 86390 1
506858 99506858 1001 86380 86390 1
506925 99506925 1001 86380 86390 1
506811 99506811 1001 86380 86390 1
507537 99507537 1001 86380 86390 1
507567 99507567 1001 86380 86390 1
507556 99507556 1001 86380 86390 1
507494 99507494 1001 86380 86390 1
507598 99507598 1001 86380 86390 1
507625 99507625 1001 86380 86390 1
508240 99508240 1001 86380 86390 1
508091 99508091 1001 86380 86390 1
508209 99508209 1001 86380 86390 1
508018 99508018 1001 86380 86390 1
507956 99507956 1001 86380 86390 1
507784 99507784 1001 86380 86390 1
507698 99507698 1001 86380 86390 1
507802 99507802 1001 86380 86390 1
507738 99507738 1001 86380 86390 1
507726 99507726 1001 86380 86390 1
507765 99507765 1001 86380 86390 1
507703 99507703 1001 86380 86390 1
507756 99507756 1001 86380 86390 1
508883 99508883 1001 86380 86390 1
508974 99508974 1001 86380 86390 1
508951 99508951 1001 86380 86390 1
508931 99508931 1001 86380 86390 1
508881 99508881 1001 86380 86390 1
508752 99508752 1001 86380 86390 1
508674 99508674 1001 86380 86390 1
508805 99508805 1001 86380 86390 1
508818 99508818 1001 86380 86390 1
508857 99508857 1001 86380 86390 1
508690 99508690 1001 86380 86390 1
508730 99508730 1001 86380 86390 1
508769 99508769 1001 86380 86390 1
508824 99508824 1001 86380 86390 1
508507 99508507 1001 86380 86390 1
508496 99508496 1001 86380 86390 1
509241 99509241 1001 86380 86390 1
509865 99509865 1001 86380 86390 1
509852 99509852 1001 86380 86390 1
509699 99509699 1001 86380 86390 1
509802 99509802 1001 86380 86390 1
509526 99509526 1001 86380 86390 1
509517 99509517 1001 86380 86390 1
509674 99509674 1001 86380 86390 1
509396 99509396 1001 86380 86390 1
509295 99509295 1001 86380 86390 1
509309 99509309 1001 86380 86390 1
509284 99509284 1001 86380 86390 1
509406 99509406 1001 86380 86390 1
509927 99509927 1001 86380 86390 1
510071 99510071 1001 86380 86390 1
510060 99510060 1001 86380 86390 1
510638 99510638 1001 86380 86390 1
510628 99510628 1001 86380 86390 1
510706 99510706 1001 86380 86390 1
510672 99510672 1001 86380 86390 1
510609 99510609 1001 86380 86390 1
510353 99510353 1001 86380 86390 1
510384 99510384 1001 86380 86390 1
510397 99510397 1001 86380 86390 1
510502 99510502 1001 86380 86390 1
510389 99510389 1001 86380 86390 1
510220 99510220 1001 86380 86390 1
510817 99510817 1001 86380 86390 1
510818 99510818 1001 86380 86390 1
510740 99510740 1001 86380 86390 1
510767 99510767 1001 86380 86390 1
510904 99510904 1001 86380 86390 1
511386 99511386 1001 86380 86390 1
511358 99511358 1001 86380 86390 1
511423 99511423 1001 86380 86390 1
511256 99511256 1001 86380 86390 1
511208 99511208 1001 86380 86390 1
511290 99511290 1001 86380 86390 1
511116 99511116 1001 86380 86390 1
511601 99511601 1001 86380 86390 1
511725 99511725 1001 86380 86390 1
511664 99511664 1001 86380 86390 1
511691 99511691 1001 86380 86390 1
511717 99511717 1001 86380 86390 1
511730 99511730 1001 86380 86390 1
512272 99512272 1001 86380 86390 1
512185 99512185 1001 86380 86390 1
512124 99512124 1001 86380 86390 1
512099 99512099 1001 86380 86390 1
512043 99512043 1001 86380 86390 1
511771 99511771 1001 86380 86390 1
511800 99511800 1001 86380 86390 1
511870 99511870 1001 86380 86390 1
511884 99511884 1001 86380 86390 1
511768 99511768 1001 86380 86390 1
512545 99512545 1001 86380 86390 1
512406 99512406 1001 86380 86390 1
512550 99512550 1001 86380 86390 1
512383 99512383 1001 86380 86390 1
513149 99513149 1001 86380 86390 1
513192 99513192 1001 86380 86390 1
512859 99512859 1001 86380 86390 1
512687 99512687 1001 86380 86390 1
512617 99512617 1001 86380 86390 1
512672 99512672 1001 86380 86390 1
513285 99513285 1001 86380 86390 1
513213 99513213 1001 86380 86390 1
513906 99513906 1001 86380 86390 1
513984 99513984 1001 86380 86390 1
514011 99514011 1001 86380 86390 1
513950 99513950 1001 86380 86390 1
513700 99513700 1001 86380 86390 1
513794 99513794 1001 86380 86390 1
513771 99513771 1001 86380 86390 1
513455 99513455 1001 86380 86390 1
513549 99513549 1001 86380 86390 1
513447 99513447 1001 86380 86390 1
514056 99514056 1001 86380 86390 1
514704 99514704 1001 86380 86390 1
514843 99514843 1001 86380 86390 1
514739 99514739 1001 86380 86390 1
514630 99514630 1001 86380 86390 1
514451 99514451 1001 86380 86390 1
514468 99514468 1001 86380 86390 1
514508 99514508 1001 86380 86390 1
514586 99514586 1001 86380 86390 1
514408 99514408 1001 86380 86390 1
514242 99514242 1001 86380 86390 1
514336 99514336 1001 86380 86390 1
514377 99514377 1001 86380 86390 1
514971 99514971 1001 86380 86390 1
514916 99514916 1001 86380 86390 1
515652 99515652 1001 86380 86390 1
515611 99515611 1001 86380 86390 1
515498 99515498 1001 86380 86390 1
515603 99515603 1001 86380 86390 1
515403 99515403 1001 86380 86390 1
515367 99515367 1001 86380 86390 1
515448 99515448 1001 86380 86390 1
515371 99515371 1001 86380 86390 1
515180 99515180 1001 86380 86390 1
515232 99515232 1001 86380 86390 1
515247 99515247 1001 86380 86390 1
515134 99515134 1001 86380 86390 1
515812 99515812 1001 86380 86390 1
515831 99515831 1001 86380 86390 1
515742 99515742 1001 86380 86390 1
516450 99516450 1001 86380 86390 1
516483 99516483 1001 86380 86390 1
516413 99516413 1001 86380 86390 1
516416 99516416 1001 86380 86390 1
516149 99516149 1001 86380 86390 1
516214 99516214 1001 86380 86390 1
516227 99516227 1001 86380 86390 1
516229 99516229 1001 86380 86390 1
516102 99516102 1001 86380 86390 1
516184 99516184 1001 86380 86390 1
516185 99516185 1001 86380 86390 1
515945 99515945 1001 86380 86390 1
516052 99516052 1001 86380 86390 1
516685 99516685 1001 86380 86390 1
517332 99517332 1001 86380 86390 1
517284 99517284 1001 86380 86390 1
517091 99517091 1001 86380 86390 1
517111 99517111 1001 86380 86390 1
517089 99517089 1001 86380 86390 1
517090 99517090 1001 86380 86390 1
516753 99516753 1001 86380 86390 1
516741 99516741 1001 86380 86390 1
516889 99516889 1001 86380 86390 1
517440 99517440 1001 86380 86390 1
517505 99517505 1001 86380 86390 1
517403 99517403 1001 86380 86390 1
517429 99517429 1001 86380 86390 1
517420 99517420 1001 86380 86390 1
518102 99518102 1001 86380 86390 1
518147 99518147 1001 86380 86390 1
518056 99518056 1001 86380 86390 1
517945 99517945 1001 86380 86390 1
517946 99517946 1001 86380 86390 1
517780 99517780 1001 86380 86390 1
517861 99517861 1001 86380 86390 1
517613 99517613 1001 86380 86390 1
517601 99517601 1001 86380 86390 1
517562 99517562 1001 86380 86390 1
517578 99517578 1001 86380 86390 1
518263 99518263 1001 86380 86390 1
518194 99518194 1001 86380 86390 1
518706 99518706 1001 86380 86390 1
518677 99518677 1001 86380 86390 1
518755 99518755 1001 86380 86390 1
518487 99518487 1001 86380 86390 1
518414 99518414 1001 86380 86390 1
518416 99518416 1001 86380 86390 1
518404 99518404 1001 86380 86390 1
519043 99519043 1001 86380 86390 1
519613 99519613 1001 86380 86390 1
519755 99519755 1001 86380 86390 1
519479 99519479 1001 86380 86390 1
519493 99519493 1001 86380 86390 1
519566 99519566 1001 86380 86390 1
519579 99519579 1001 86380 86390 1
519270 99519270 1001 86380 86390 1
519400 99519400 1001 86380 86390 1
519221 99519221 1001 86380 86390 1
519263 99519263 1001 86380 86390 1
519942 99519942 1001 86380 86390 1
519892 99519892 1001 86380 86390 1
519841 99519841 1001 86380 86390 1
519816 99519816 1001 86380 86390 1
519896 99519896 1001 86380 86390 1
519861 99519861 1001 86380 86390 1
520577 99520577 1001 86380 86390 1
520640 99520640 1001 86380 86390 1
520582 99520582 1001 86380 86390 1
520316 99520316 1001 86380 86390 1
520265 99520265 1001 86380 86390 1
520060 99520060 1001 86380 86390 1
520782 99520782 1001 86380 86390 1
520695 99520695 1001 86380 86390 1
521328 99521328 1001 86380 86390 1
521440 99521440 1001 86380 86390 1
521272 99521272 1001 86380 86390 1
521427 99521427 1001 86380 86390 1
521150 99521150 1001 86380 86390 1
521152 99521152 1001 86380 86390 1
521002 99521002 1001 86380 86390 1
520927 99520927 1001 86380 86390 1
520878 99520878 1001 86380 86390 1
521021 99521021 1001 86380 86390 1
520959 99520959 1001 86380 86390 1
520882 99520882 1001 86380 86390 1
520999 99520999 1001 86380 86390 1
520935 99520935 1001 86380 86390 1
521659 99521659 1001 86380 86390 1
521602 99521602 1001 86380 86390 1
522151 99522151 1001 86380 86390 1
522230 99522230 1001 86380 86390 1
522248 99522248 1001 86380 86390 1
522236 99522236 1001 86380 86390 1
522185 99522185 1001 86380 86390 1
521945 99521945 1001 86380 86390 1
521920 99521920 1001 86380 86390 1
522077 99522077 1001 86380 86390 1
521964 99521964 1001 86380 86390 1
522019 99522019 1001 86380 86390 1
522034 99522034 1001 86380 86390 1
521751 99521751 1001 86380 86390 1
521782 99521782 1001 86380 86390 1
521759 99521759 1001 86380 86390 1
522485 99522485 1001 86380 86390 1
522335 99522335 1001 86380 86390 1
522426 99522426 1001 86380 86390 1
522735 99522735 1001 86380 86390 1
522754 99522754 1001 86380 86390 1
522898 99522898 1001 86380 86390 1
522549 99522549 1001 86380 86390 1
522681 99522681 1001 86380 86390 1
522617 99522617 1001 86380 86390 1
522502 99522502 1001 86380 86390 1
522652 99522652 1001 86380 86390 1
523314 99523314 1001 86380 86390 1
523161 99523161 1001 86380 86390 1
523231 99523231 1001 86380 86390 1
523883 99523883 1001 86380 86390 1
523898 99523898 1001 86380 86390 1
523757 99523757 1001 86380 86390 1
523863 99523863 1001 86380 86390 1
523841 99523841 1001 86380 86390 1
523739 99523739 1001 86380 86390 1
523613 99523613 1001 86380 86390 1
523575 99523575 1001 86380 86390 1
523564 99523564 1001 86380 86390 1
523685 99523685 1001 86380 86390 1
523409 99523409 1001 86380 86390 1
523413 99523413 1001 86380 86390 1
523997 99523997 1001 86380 86390 1
524043 99524043 1001 86380 86390 1
524654 99524654 1001 86380 86390 1
524669 99524669 1001 86380 86390 1
524607 99524607 1001 86380 86390 1
524752 99524752 1001 86380 86390 1
524753 99524753 1001 86380 86390 1
524497 99524497 1001 86380 86390 1
524394 99524394 1001 86380 86390 1
524795 99524795 1001 86380 86390 1
524866 99524866 1001 86380 86390 1
525455 99525455 1001 86380 86390 1
525418 99525418 1001 86380 86390 1
525419 99525419 1001 86380 86390 1
525461 99525461 1001 86380 86390 1
525411 99525411 1001 86380 86390 1
525041 99525041 1001 86380 86390 1
524991 99524991 1001 86380 86390 1
525019 99525019 1001 86380 86390 1
525023 99525023 1001 86380 86390 1
524984 99524984 1001 86380 86390 1
525169 99525169 1001 86380 86390 1
525756 99525756 1001 86380 86390 1
526405 99526405 1001 86380 86390 1
526262 99526262 1001 86380 86390 1
526381 99526381 1001 86380 86390 1
526205 99526205 1001 86380 86390 1
526129 99526129 1001 86380 86390 1
526044 99526044 1001 86380 86390 1
526083 99526083 1001 86380 86390 1
526540 99526540 1001 86380 86390 1
526611 99526611 1001 86380 86390 1
526574 99526574 1001 86380 86390 1
526613 99526613 1001 86380 86390 1
527216 99527216 1001 86380 86390 1
527125 99527125 1001 86380 86390 1
527190 99527190 1001 86380 86390 1
527089 99527089 1001 86380 86390 1
526953 99526953 1001 86380 86390 1
526869 99526869 1001 86380 86390 1
527000 99527000 1001 86380 86390 1
527028 99527028 1001 86380 86390 1
526710 99526710 1001 86380 86390 1
526808 99526808 1001 86380 86390 1
527883 99527883 1001 86380 86390 1
527884 99527884 1001 86380 86390 1
528070 99528070 1001 86380 86390 1
527692 99527692 1001 86380 86390 1
527679 99527679 1001 86380 86390 1
527800 99527800 1001 86380 86390 1
527571 99527571 1001 86380 86390 1
527513 99527513 1001 86380 86390 1
527554 99527554 1001 86380 86390 1
528175 99528175 1001 86380 86390 1
528163 99528163 1001 86380 86390 1
528257 99528257 1001 86380 86390 1
528260 99528260 1001 86380 86390 1
528252 99528252 1001 86380 86390 1
528740 99528740 1001 86380 86390 1
528831 99528831 1001 86380 86390 1
528807 99528807 1001 86380 86390 1
528808 99528808 1001 86380 86390 1
528682 99528682 1001 86380 86390 1
528683 99528683 1001 86380 86390 1
528584 99528584 1001 86380 86390 1
528667 99528667 1001 86380 86390 1
528479 99528479 1001 86380 86390 1
528352 99528352 1001 86380 86390 1
528483 99528483 1001 86380 86390 1
528406 99528406 1001 86380 86390 1
528304 99528304 1001 86380 86390 1
529027 99529027 1001 86380 86390 1
529044 99529044 1001 86380 86390 1
529006 99529006 1001 86380 86390 1
529097 99529097 1001 86380 86390 1
529672 99529672 1001 86380 86390 1
529333 99529333 1001 86380 86390 1
529348 99529348 1001 86380 86390 1
529506 99529506 1001 86380 86390 1
529430 99529430 1001 86380 86390 1
529134 99529134 1001 86380 86390 1
529160 99529160 1001 86380 86390 1
529221 99529221 1001 86380 86390 1
529868 99529868 1001 86380 86390 1
530382 99530382 1001 86380 86390 1
530359 99530359 1001 86380 86390 1
530450 99530450 1001 86380 86390 1
530303 99530303 1001 86380 86390 1
530342 99530342 1001 86380 86390 1
530200 99530200 1001 86380 86390 1
530149 99530149 1001 86380 86390 1
530101 99530101 1001 86380 86390 1
529977 99529977 1001 86380 86390 1
530119 99530119 1001 86380 86390 1
530055 99530055 1001 86380 86390 1
530073 99530073 1001 86380 86390 1
530681 99530681 1001 86380 86390 1
530735 99530735 1001 86380 86390 1
531356 99531356 1001 86380 86390 1
531113 99531113 1001 86380 86390 1
531036 99531036 1001 86380 86390 1
531063 99531063 1001 86380 86390 1
530975 99530975 1001 86380 86390 1
531056 99531056 1001 86380 86390 1
531069 99531069 1001 86380 86390 1
530801 99530801 1001 86380 86390 1
530763 99530763 1001 86380 86390 1
530817 99530817 1001 86380 86390 1
530921 99530921 1001 86380 86390 1
530794 99530794 1001 86380 86390 1
531525 99531525 1001 86380 86390 1
531423 99531423 1001 86380 86390 1
531384 99531384 1001 86380 86390 1
531398 99531398 1001 86380 86390 1
532034 99532034 1001 86380 86390 1
532126 99532126 1001 86380 86390 1
532115 99532115 1001 86380 86390 1
531884 99531884 1001 86380 86390 1
531975 99531975 1001 86380 86390 1
531937 99531937 1001 86380 86390 1
531963 99531963 1001 86380 86390 1
531965 99531965 1001 86380 86390 1
531838 99531838 1001 86380 86390 1
531678 99531678 1001 86380 86390 1
531602 99531602 1001 86380 86390 1
531670 99531670 1001 86380 86390 1
532267 99532267 1001 86380 86390 1
532347 99532347 1001 86380 86390 1
532360 99532360 1001 86380 86390 1
532374 99532374 1001 86380 86390 1
532402 99532402 1001 86380 86390 1
532967 99532967 1001 86380 86390 1
532710 99532710 1001 86380 86390 1
532816 99532816 1001 86380 86390 1
532797 99532797 1001 86380 86390 1
532772 99532772 1001 86380 86390 1
532485 99532485 1001 86380 86390 1
532617 99532617 1001 86380 86390 1
533096 99533096 1001 86380 86390 1
533735 99533735 1001 86380 86390 1
533724 99533724 1001 86380 86390 1
533699 99533699 1001 86380 86390 1
533561 99533561 1001 86380 86390 1
533586 99533586 1001 86380 86390 1
533369 99533369 1001 86380 86390 1
533435 99533435 1001 86380 86390 1
533397 99533397 1001 86380 86390 1
533921 99533921 1001 86380 86390 1
533986 99533986 1001 86380 86390 1
534032 99534032 1001 86380 86390 1
533879 99533879 1001 86380 86390 1
534572 99534572 1001 86380 86390 1
534614 99534614 1001 86380 86390 1
534591 99534591 1001 86380 86390 1
534617 99534617 1001 86380 86390 1
534389 99534389 1001 86380 86390 1
534444 99534444 1001 86380 86390 1
534315 99534315 1001 86380 86390 1
534372 99534372 1001 86380 86390 1
534425 99534425 1001 86380 86390 1
534130 99534130 1001 86380 86390 1
534211 99534211 1001 86380 86390 1
534137 99534137 1001 86380 86390 1
534785 99534785 1001 86380 86390 1
534798 99534798 1001 86380 86390 1
534749 99534749 1001 86380 86390 1
534829 99534829 1001 86380 86390 1
535475 99535475 1001 86380 86390 1
535494 99535494 1001 86380 86390 1
535380 99535380 1001 86380 86390 1
535136 99535136 1001 86380 86390 1
535190 99535190 1001 86380 86390 1
535249 99535249 1001 86380 86390 1
535289 99535289 1001 86380 86390 1
535020 99535020 1001 86380 86390 1
535072 99535072 1001 86380 86390 1
535039 99535039 1001 86380 86390 1
535655 99535655 1001 86380 86390 1
535568 99535568 1001 86380 86390 1
535698 99535698 1001 86380 86390 1
535711 99535711 1001 86380 86390 1
536136 99536136 1001 86380 86390 1
536176 99536176 1001 86380 86390 1
536018 99536018 1001 86380 86390 1
536059 99536059 1001 86380 86390 1
535870 99535870 1001 86380 86390 1
535730 99535730 1001 86380 86390 1
535869 99535869 1001 86380 86390 1
536388 99536388 1001 86380 86390 1
536427 99536427 1001 86380 86390 1
536428 99536428 1001 86380 86390 1
536531 99536531 1001 86380 86390 1
536454 99536454 1001 86380 86390 1
536407 99536407 1001 86380 86390 1
536880 99536880 1001 86380 86390 1
536919 99536919 1001 86380 86390 1
536945 99536945 1001 86380 86390 1
536778 99536778 1001 86380 86390 1
536934 99536934 1001 86380 86390 1
536910 99536910 1001 86380 86390 1
536822 99536822 1001 86380 86390 1
536887 99536887 1001 86380 86390 1
536928 99536928 1001 86380 86390 1
536904 99536904 1001 86380 86390 1
537200 99537200 1001 86380 86390 1
537292 99537292 1001 86380 86390 1
537311 99537311 1001 86380 86390 1
537171 99537171 1001 86380 86390 1
537958 99537958 1001 86380 86390 1
537869 99537869 1001 86380 86390 1
537710 99537710 1001 86380 86390 1
537580 99537580 1001 86380 86390 1
537712 99537712 1001 86380 86390 1
538068 99538068 1001 86380 86390 1
538071 99538071 1001 86380 86390 1
538138 99538138 1001 86380 86390 1
538164 99538164 1001 86380 86390 1
538142 99538142 1001 86380 86390 1
538109 99538109 1001 86380 86390 1
538790 99538790 1001 86380 86390 1
538804 99538804 1001 86380 86390 1
538632 99538632 1001 86380 86390 1
538736 99538736 1001 86380 86390 1
538505 99538505 1001 86380 86390 1
538457 99538457 1001 86380 86390 1
538277 99538277 1001 86380 86390 1
538367 99538367 1001 86380 86390 1
538308 99538308 1001 86380 86390 1
538838 99538838 1001 86380 86390 1
538890 99538890 1001 86380 86390 1
538945 99538945 1001 86380 86390 1
539014 99539014 1001 86380 86390 1
538979 99538979 1001 86380 86390 1
539508 99539508 1001 86380 86390 1
539534 99539534 1001 86380 86390 1
539446 99539446 1001 86380 86390 1
539485 99539485 1001 86380 86390 1
539237 99539237 1001 86380 86390 1
539123 99539123 1001 86380 86390 1
539127 99539127 1001 86380 86390 1
539205 99539205 1001 86380 86390 1
539219 99539219 1001 86380 86390 1
539027 99539027 1001 86380 86390 1
539082 99539082 1001 86380 86390 1
539030 99539030 1001 86380 86390 1
539845 99539845 1001 86380 86390 1
539742 99539742 1001 86380 86390 1
539657 99539657 1001 86380 86390 1
540431 99540431 1001 86380 86390 1
540330 99540330 1001 86380 86390 1
540447 99540447 1001 86380 86390 1
540374 99540374 1001 86380 86390 1
540261 99540261 1001 86380 86390 1
540212 99540212 1001 86380 86390 1
540075 99540075 1001 86380 86390 1
540232 99540232 1001 86380 86390 1
539992 99539992 1001 86380 86390 1
539868 99539868 1001 86380 86390 1
540593 99540593 1001 86380 86390 1
540532 99540532 1001 86380 86390 1
540525 99540525 1001 86380 86390 1
540642 99540642 1001 86380 86390 1
540552 99540552 1001 86380 86390 1
541129 99541129 1001 86380 86390 1
541118 99541118 1001 86380 86390 1
541171 99541171 1001 86380 86390 1
540779 99540779 1001 86380 86390 1
540858 99540858 1001 86380 86390 1
540771 99540771 1001 86380 86390 1
540797 99540797 1001 86380 86390 1
540696 99540696 1001 86380 86390 1
541484 99541484 1001 86380 86390 1
541494 99541494 1001 86380 86390 1
541990 99541990 1001 86380 86390 1
541812 99541812 1001 86380 86390 1
541775 99541775 1001 86380 86390 1
541763 99541763 1001 86380 86390 1
541795 99541795 1001 86380 86390 1
541527 99541527 1001 86380 86390 1
541574 99541574 1001 86380 86390 1
542159 99542159 1001 86380 86390 1
542322 99542322 1001 86380 86390 1
542915 99542915 1001 86380 86390 1
542879 99542879 1001 86380 86390 1
542720 99542720 1001 86380 86390 1
542733 99542733 1001 86380 86390 1
542579 99542579 1001 86380 86390 1
542592 99542592 1001 86380 86390 1
542542 99542542 1001 86380 86390 1
542391 99542391 1001 86380 86390 1
542496 99542496 1001 86380 86390 1
542461 99542461 1001 86380 86390 1
543142 99543142 1001 86380 86390 1
542948 99542948 1001 86380 86390 1
542962 99542962 1001 86380 86390 1
543723 99543723 1001 86380 86390 1
543609 99543609 1001 86380 86390 1
543588 99543588 1001 86380 86390 1
543520 99543520 1001 86380 86390 1
543559 99543559 1001 86380 86390 1
543395 99543395 1001 86380 86390 1
543396 99543396 1001 86380 86390 1
543295 99543295 1001 86380 86390 1
543165 99543165 1001 86380 86390 1
543250 99543250 1001 86380 86390 1
543188 99543188 1001 86380 86390 1
543835 99543835 1001 86380 86390 1
543874 99543874 1001 86380 86390 1
543913 99543913 1001 86380 86390 1
543772 99543772 1001 86380 86390 1
543969 99543969 1001 86380 86390 1
543970 99543970 1001 86380 86390 1
543871 99543871 1001 86380 86390 1
544434 99544434 1001 86380 86390 1
544436 99544436 1001 86380 86390 1
544595 99544595 1001 86380 86390 1
544392 99544392 1001 86380 86390 1
544190 99544190 1001 86380 86390 1
543979 99543979 1001 86380 86390 1
544165 99544165 1001 86380 86390 1
544039 99544039 1001 86380 86390 1
544675 99544675 1001 86380 86390 1
400348 385 1001 43200 44097 1
407797 386 1001 30540 31257 1
418456 349 1001 29820 30177 1
420938 214 1001 42480 42957 1
500470 739 1001 71305 71604 1
505919 758 1002 32230 38081 1
519856 493 1002 46523 46841 1
528223 663 1002 57437 62414 1
531135 578 1002 41612 48769 1
542477 902 1002 56254 56954 1
400037 99400037 1001 86380 86390 1
400070 99400070 1001 86380 86390 1
400258 99400258 1001 86380 86390 1
400293 99400293 1001 86380 86390 1
400635 99400635 1001 86380 86390 1
400851 99400851 1001 86380 86390 1
401146 99401146 1001 86380 86390 1
401356 99401356 1001 86380 86390 1
401313 99401313 1001 86380 86390 1
401478 99401478 1001 86380 86390 1
401400 99401400 1001 86380 86390 1
401592 99401592 1001 86380 86390 1
401840 99401840 1001 86380 86390 1
402320 99402320 1001 86380 86390 1
402507 99402507 1001 86380 86390 1
402599 99402599 1001 86380 86390 1
402585 99402585 1001 86380 86390 1
402765 99402765 1001 86380 86390 1
402732 99402732 1001 86380 86390 1
402763 99402763 1001 86380 86390 1
402833 99402833 1001 86380 86390 1
403052 99403052 1001 86380 86390 1
403035 99403035 1001 86380 86390 1
402992 99402992 1001 86380 86390 1
403013 99403013 1001 86380 86390 1
403456 99403456 1001 86380 86390 1
403513 99403513 1001 86380 86390 1
403600 99403600 1001 86380 86390 1
403618 99403618 1001 86380 86390 1
403561 99403561 1001 86380 86390 1
403762 99403762 1001 86380 86390 1
403906 99403906 1001 86380 86390 1
404104 99404104 1001 86380 86390 1
404061 99404061 1001 86380 86390 1
404085 99404085 1001 86380 86390 1
404213 99404213 1001 86380 86390 1
404378 99404378 1001 86380 86390 1
404459 99404459 1001 86380 86390 1
404495 99404495 1001 86380 86390 1
404943 99404943 1001 86380 86390 1
405040 99405040 1001 86380 86390 1
405412 99405412 1001 86380 86390 1
405550 99405550 1001 86380 86390 1
405688 99405688 1001 86380 86390 1
405863 99405863 1001 86380 86390 1
405988 99405988 1001 86380 86390 1
406147 99406147 1001 86380 86390 1
406131 99406131 1001 86380 86390 1
406302 99406302 1001 86380 86390 1
406307 99406307 1001 86380 86390 1
406334 99406334 1001 86380 86390 1
406643 99406643 1001 86380 86390 1
406633 99406633 1001 86380 86390 1
406860 99406860 1001 86380 86390 1
406842 99406842 1001 86380 86390 1
407355 99407355 1001 86380 86390 1
407637 99407637 1001 86380 86390 1
407937 99407937 1001 86380 86390 1
408151 99408151 1001 86380 86390 1
408426 99408426 1001 86380 86390 1
408672 99408672 1001 86380 86390 1
408927 99408927 1001 86380 86390 1
409045 99409045 1001 86380 86390 1
409058 99409058 1001 86380 86390 1
409195 99409195 1001 86380 86390 1
409569 99409569 1001 86380 86390 1
409761 99409761 1001 86380 86390 1
409934 99409934 1001 86380 86390 1
409993 99409993 1001 86380 86390 1
410199 99410199 1001 86380 86390 1
410621 99410621 1001 86380 86390 1
410778 99410778 1001 86380 86390 1
410881 99410881 1001 86380 86390 1
411157 99411157 1001 86380 86390 1
411117 99411117 1001 86380 86390 1
411395 99411395 1001 86380 86390 1
411459 99411459 1001 86380 86390 1
411841 99411841 1001 86380 86390 1
411932 99411932 1001 86380 86390 1
412075 99412075 1001 86380 86390 1
412272 99412272 1001 86380 86390 1
412477 99412477 1001 86380 86390 1
412431 99412431 1001 86380 86390 1
413399 99413399 1001 86380 86390 1
413375 99413375 1001 86380 86390 1
413638 99413638 1001 86380 86390 1
413339 99413339 1001 86380 86390 1
413501 99413501 1001 86380 86390 1
412977 99412977 1001 86380 86390 1
413215 99413215 1001 86380 86390 1
412509 99412509 1001 86380 86390 1
412765 99412765 1001 86380 86390 1
412818 99412818 1001 86380 86390 1
415312 99415312 1001 86380 86390 1
415168 99415168 1001 86380 86390 1
415284 99415284 1001 86380 86390 1
415180 99415180 1001 86380 86390 1
414894 99414894 1001 86380 86390 1
414855 99414855 1001 86380 86390 1
414672 99414672 1001 86380 86390 1
414179 99414179 1001 86380 86390 1
414298 99414298 1001 86380 86390 1
415453 99415453 1001 86380 86390 1
415611 99415611 1001 86380 86390 1
415689 99415689 1001 86380 86390 1
415589 99415589 1001 86380 86390 1
416758 99416758 1001 86380 86390 1
416956 99416956 1001 86380 86390 1
416963 99416963 1001 86380 86390 1
416919 99416919 1001 86380 86390 1
416901 99416901 1001 86380 86390 1
416139 99416139 1001 86380 86390 1
416442 99416442 1001 86380 86390 1
416310 99416310 1001 86380 86390 1
416004 99416004 1001 86380 86390 1
416033 99416033 1001 86380 86390 1
415810 99415810 1001 86380 86390 1
415890 99415890 1001 86380 86390 1
417166 99417166 1001 86380 86390 1
417150 99417150 1001 86380 86390 1
417059 99417059 1001 86380 86390 1
417038 99417038 1001 86380 86390 1
417349 99417349 1001 86380 86390 1
417368 99417368 1001 86380 86390 1
417534 99417534 1001 86380 86390 1
417465 99417465 1001 86380 86390 1
418659 99418659 1001 86380 86390 1
418519 99418519 1001 86380 86390 1
418572 99418572 1001 86380 86390 1
418090 99418090 1001 86380 86390 1
418353 99418353 1001 86380 86390 1
417711 99417711 1001 86380 86390 1
417798 99417798 1001 86380 86390 1
417667 99417667 1001 86380 86390 1
417625 99417625 1001 86380 86390 1
419077 99419077 1001 86380 86390 1
418887 99418887 1001 86380 86390 1
418830 99418830 1001 86380 86390 1
419012 99419012 1001 86380 86390 1
420171 99420171 1001 86380 86390 1
420309 99420309 1001 86380 86390 1
420229 99420229 1001 86380 86390 1
420425 99420425 1001 86380 86390 1
420211 99420211 1001 86380 86390 1
419787 99419787 1001 86380 86390 1
419476 99419476 1001 86380 86390 1
419397 99419397 1001 86380 86390 1
420801 99420801 1001 86380 86390 1
421643 99421643 1001 86380 86390 1
421623 99421623 1001 86380 86390 1
421446 99421446 1001 86380 86390 1
421065 99421065 1001 86380 86390 1
420849 99420849 1001 86380 86390 1
420907 99420907 1001 86380 86390 1
422458 99422458 1001 86380 86390 1
422390 99422390 1001 86380 86390 1
422299 99422299 1001 86380 86390 1
422525 99422525 1001 86380 86390 1
423698 99423698 1001 86380 86390 1
423464 99423464 1001 86380 86390 1
423697 99423697 1001 86380 86390 1
423098 99423098 1001 86380 86390 1
423119 99423119 1001 86380 86390 1
422956 99422956 1001 86380 86390 1
422652 99422652 1001 86380 86390 1
422837 99422837 1001 86380 86390 1
423985 99423985 1001 86380 86390 1
423963 99423963 1001 86380 86390 1
425312 99425312 1001 86380 86390 1
425313 99425313 1001 86380 86390 1
425037 99425037 1001 86380 86390 1
424880 99424880 1001 86380 86390 1
424785 99424785 1001 86380 86390 1
424865 99424865 1001 86380 86390 1
424806 99424806 1001 86380 86390 1
424764 99424764 1001 86380 86390 1
424945 99424945 1001 86380 86390 1
424974 99424974 1001 86380 86390 1
424946 99424946 1001 86380 86390 1
424976 99424976 1001 86380 86390 1
424374 99424374 1001 86380 86390 1
425807 99425807 1001 86380 86390 1
426816 99426816 1001 86380 86390 1
426736 99426736 1001 86380 86390 1
427022 99427022 1001 86380 86390 1
426808 99426808 1001 86380 86390 1
426518 99426518 1001 86380 86390 1
426376 99426376 1001 86380 86390 1
426425 99426425 1001 86380 86390 1
426553 99426553 1001 86380 86390 1
426093 99426093 1001 86380 86390 1
426253 99426253 1001 86380 86390 1
426168 99426168 1001 86380 86390 1
428470 99428470 1001 86380 86390 1
428348 99428348 1001 86380 86390 1
428449 99428449 1001 86380 86390 1
428593 99428593 1001 86380 86390 1
428525 99428525 1001 86380 86390 1
428712 99428712 1001 86380 86390 1
428215 99428215 1001 86380 86390 1
428196 99428196 1001 86380 86390 1
427932 99427932 1001 86380 86390 1
428132 99428132 1001 86380 86390 1
428316 99428316 1001 86380 86390 1
427645 99427645 1001 86380 86390 1
427702 99427702 1001 86380 86390 1
429128 99429128 1001 86380 86390 1
430166 99430166 1001 86380 86390 1
429884 99429884 1001 86380 86390 1
429908 99429908 1001 86380 86390 1
429628 99429628 1001 86380 86390 1
429953 99429953 1001 86380 86390 1
429505 99429505 1001 86380 86390 1
429280 99429280 1001 86380 86390 1
429509 99429509 1001 86380 86390 1
429538 99429538 1001 86380 86390 1
429407 99429407 1001 86380 86390 1
430749 99430749 1001 86380 86390 1
430597 99430597 1001 86380 86390 1
431709 99431709 1001 86380 86390 1
431774 99431774 1001 86380 86390 1
432011 99432011 1001 86380 86390 1
431972 99431972 1001 86380 86390 1
432019 99432019 1001 86380 86390 1
431565 99431565 1001 86380 86390 1
431238 99431238 1001 86380 86390 1
430943 99430943 1001 86380 86390 1
431088 99431088 1001 86380 86390 1
432200 99432200 1001 86380 86390 1
432295 99432295 1001 86380 86390 1
432274 99432274 1001 86380 86390 1
432330 99432330 1001 86380 86390 1
433726 99433726 1001 86380 86390 1
433350 99433350 1001 86380 86390 1
433404 99433404 1001 86380 86390 1
433387 99433387 1001 86380 86390 1
433055 99433055 1001 86380 86390 1
433146 99433146 1001 86380 86390 1
433233 99433233 1001 86380 86390 1
432494 99432494 1001 86380 86390 1
432715 99432715 1001 86380 86390 1
432549 99432549 1001 86380 86390 1
433966 99433966 1001 86380 86390 1
434065 99434065 1001 86380 86390 1
433318 99433318 1001 86380 86390 1
433735 99433735 1001 86380 86390 1
433846 99433846 1001 86380 86390 1
435319 99435319 1001 86380 86390 1
435096 99435096 1001 86380 86390 1
434919 99434919 1001 86380 86390 1
434974 99434974 1001 86380 86390 1
434630 99434630 1001 86380 86390 1
434525 99434525 1001 86380 86390 1
435517 99435517 1001 86380 86390 1
435795 99435795 1001 86380 86390 1
435494 99435494 1001 86380 86390 1
435695 99435695 1001 86380 86390 1
436907 99436907 1001 86380 86390 1
436851 99436851 1001 86380 86390 1
436371 99436371 1001 86380 86390 1
436680 99436680 1001 86380 86390 1
437301 99437301 1001 86380 86390 1
300037 99300037 1001 86380 86390 1
437308 99437308 1001 86380 86390 1
300001 99300001 1001 86380 86390 1
300092 99300092 1001 86380 86390 1
300596 99300596 1001 86380 86390 1
300558 99300558 1001 86380 86390 1
300297 99300297 1001 86380 86390 1
300870 99300870 1001 86380 86390 1
300825 99300825 1001 86380 86390 1
300903 99300903 1001 86380 86390 1
300839 99300839 1001 86380 86390 1
301453 99301453 1001 86380 86390 1
301366 99301366 1001 86380 86390 1
301357 99301357 1001 86380 86390 1
301186 99301186 1001 86380 86390 1
301042 99301042 1001 86380 86390 1
301070 99301070 1001 86380 86390 1
300995 99300995 1001 86380 86390 1
301073 99301073 1001 86380 86390 1
301721 99301721 1001 86380 86390 1
302379 99302379 1001 86380 86390 1
302228 99302228 1001 86380 86390 1
302181 99302181 1001 86380 86390 1
302311 99302311 1001 86380 86390 1
302287 99302287 1001 86380 86390 1
302110 99302110 1001 86380 86390 1
302064 99302064 1001 86380 86390 1
302103 99302103 1001 86380 86390 1
301857 99301857 1001 86380 86390 1
301922 99301922 1001 86380 86390 1
302580 99302580 1001 86380 86390 1
302412 99302412 1001 86380 86390 1
303116 99303116 1001 86380 86390 1
302986 99302986 1001 86380 86390 1
302805 99302805 1001 86380 86390 1
302677 99302677 1001 86380 86390 1
302745 99302745 1001 86380 86390 1
302708 99302708 1001 86380 86390 1
302644 99302644 1001 86380 86390 1
304002 99304002 1001 86380 86390 1
304006 99304006 1001 86380 86390 1
303873 99303873 1001 86380 86390 1
303967 99303967 1001 86380 86390 1
303752 99303752 1001 86380 86390 1
303636 99303636 1001 86380 86390 1
303643 99303643 1001 86380 86390 1
303735 99303735 1001 86380 86390 1
303476 99303476 1001 86380 86390 1
303508 99303508 1001 86380 86390 1
303573 99303573 1001 86380 86390 1
303483 99303483 1001 86380 86390 1
303500 99303500 1001 86380 86390 1
303553 99303553 1001 86380 86390 1
304108 99304108 1001 86380 86390 1
304188 99304188 1001 86380 86390 1
304150 99304150 1001 86380 86390 1
304114 99304114 1001 86380 86390 1
304078 99304078 1001 86380 86390 1
304669 99304669 1001 86380 86390 1
304708 99304708 1001 86380 86390 1
304816 99304816 1001 86380 86390 1
304794 99304794 1001 86380 86390 1
304628 99304628 1001 86380 86390 1
304630 99304630 1001 86380 86390 1
304646 99304646 1001 86380 86390 1
304518 99304518 1001 86380 86390 1
304481 99304481 1001 86380 86390 1
304277 99304277 1001 86380 86390 1
304241 99304241 1001 86380 86390 1
304254 99304254 1001 86380 86390 1
304255 99304255 1001 86380 86390 1
304311 99304311 1001 86380 86390 1
304339 99304339 1001 86380 86390 1
304392 99304392 1001 86380 86390 1
304882 99304882 1001 86380 86390 1
304970 99304970 1001 86380 86390 1
305009 99305009 1001 86380 86390 1
305583 99305583 1001 86380 86390 1
305536 99305536 1001 86380 86390 1
305498 99305498 1001 86380 86390 1
305354 99305354 1001 86380 86390 1
305410 99305410 1001 86380 86390 1
305308 99305308 1001 86380 86390 1
305153 99305153 1001 86380 86390 1
500023 99500023 1001 86380 86390 1
500140 99500140 1001 86380 86390 1
500090 99500090 1001 86380 86390 1
500054 99500054 1001 86380 86390 1
500042 99500042 1001 86380 86390 1
500163 99500163 1001 86380 86390 1
500074 99500074 1001 86380 86390 1
305694 99305694 1001 86380 86390 1
500812 99500812 1001 86380 86390 1
500712 99500712 1001 86380 86390 1
500614 99500614 1001 86380 86390 1
500680 99500680 1001 86380 86390 1
500802 99500802 1001 86380 86390 1
500478 99500478 1001 86380 86390 1
500557 99500557 1001 86380 86390 1
500442 99500442 1001 86380 86390 1
500601 99500601 1001 86380 86390 1
500370 99500370 1001 86380 86390 1
500241 99500241 1001 86380 86390 1
500883 99500883 1001 86380 86390 1
501254 99501254 1001 86380 86390 1
501411 99501411 1001 86380 86390 1
501400 99501400 1001 86380 86390 1
501406 99501406 1001 86380 86390 1
501100 99501100 1001 86380 86390 1
501152 99501152 1001 86380 86390 1
501145 99501145 1001 86380 86390 1
501184 99501184 1001 86380 86390 1
501108 99501108 1001 86380 86390 1
501134 99501134 1001 86380 86390 1
501811 99501811 1001 86380 86390 1
501643 99501643 1001 86380 86390 1
501737 99501737 1001 86380 86390 1
501817 99501817 1001 86380 86390 1
502364 99502364 1001 86380 86390 1
502235 99502235 1001 86380 86390 1
502185 99502185 1001 86380 86390 1
502097 99502097 1001 86380 86390 1
502126 99502126 1001 86380 86390 1
502114 99502114 1001 86380 86390 1
502166 99502166 1001 86380 86390 1
501998 99501998 1001 86380 86390 1
502583 99502583 1001 86380 86390 1
502649 99502649 1001 86380 86390 1
503111 99503111 1001 86380 86390 1
503205 99503205 1001 86380 86390 1
503095 99503095 1001 86380 86390 1
503212 99503212 1001 86380 86390 1
503252 99503252 1001 86380 86390 1
502969 99502969 1001 86380 86390 1
502983 99502983 1001 86380 86390 1
503418 99503418 1001 86380 86390 1
503485 99503485 1001 86380 86390 1
503491 99503491 1001 86380 86390 1
503363 99503363 1001 86380 86390 1
503402 99503402 1001 86380 86390 1
504033 99504033 1001 86380 86390 1
503921 99503921 1001 86380 86390 1
503972 99503972 1001 86380 86390 1
504076 99504076 1001 86380 86390 1
504051 99504051 1001 86380 86390 1
503907 99503907 1001 86380 86390 1
503780 99503780 1001 86380 86390 1
503526 99503526 1001 86380 86390 1
503542 99503542 1001 86380 86390 1
503622 99503622 1001 86380 86390 1
503625 99503625 1001 86380 86390 1
504205 99504205 1001 86380 86390 1
504154 99504154 1001 86380 86390 1
504148 99504148 1001 86380 86390 1
504870 99504870 1001 86380 86390 1
504760 99504760 1001 86380 86390 1
504586 99504586 1001 86380 86390 1
504612 99504612 1001 86380 86390 1
504716 99504716 1001 86380 86390 1
504720 99504720 1001 86380 86390 1
504415 99504415 1001 86380 86390 1
504425 99504425 1001 86380 86390 1
505136 99505136 1001 86380 86390 1
504997 99504997 1001 86380 86390 1
505119 99505119 1001 86380 86390 1
505708 99505708 1001 86380 86390 1
505740 99505740 1001 86380 86390 1
505724 99505724 1001 86380 86390 1
505596 99505596 1001 86380 86390 1
505504 99505504 1001 86380 86390 1
505379 99505379 1001 86380 86390 1
505369 99505369 1001 86380 86390 1
505227 99505227 1001 86380 86390 1
505346 99505346 1001 86380 86390 1
505220 99505220 1001 86380 86390 1
505342 99505342 1001 86380 86390 1
505161 99505161 1001 86380 86390 1
505935 99505935 1001 86380 86390 1
505810 99505810 1001 86380 86390 1
505777 99505777 1001 86380 86390 1
506547 99506547 1001 86380 86390 1
506564 99506564 1001 86380 86390 1
506535 99506535 1001 86380 86390 1
506421 99506421 1001 86380 86390 1
506553 99506553 1001 86380 86390 1
506229 99506229 1001 86380 86390 1
506217 99506217 1001 86380 86390 1
506207 99506207 1001 86380 86390 1
506273 99506273 1001 86380 86390 1
506144 99506144 1001 86380 86390 1
506081 99506081 1001 86380 86390 1
505990 99505990 1001 86380 86390 1
506032 99506032 1001 86380 86390 1
506709 99506709 1001 86380 86390 1
506731 99506731 1001 86380 86390 1
507235 99507235 1001 86380 86390 1
507383 99507383 1001 86380 86390 1
507024 99507024 1001 86380 86390 1
507209 99507209 1001 86380 86390 1
507121 99507121 1001 86380 86390 1
507017 99507017 1001 86380 86390 1
507044 99507044 1001 86380 86390 1
507097 99507097 1001 86380 86390 1
506821 99506821 1001 86380 86390 1
507576 99507576 1001 86380 86390 1
507572 99507572 1001 86380 86390 1
508108 99508108 1001 86380 86390 1
508114 99508114 1001 86380 86390 1
508182 99508182 1001 86380 86390 1
508105 99508105 1001 86380 86390 1
507930 99507930 1001 86380 86390 1
507923 99507923 1001 86380 86390 1
508015 99508015 1001 86380 86390 1
507746 99507746 1001 86380 86390 1
507803 99507803 1001 86380 86390 1
508345 99508345 1001 86380 86390 1
508268 99508268 1001 86380 86390 1
508437 99508437 1001 86380 86390 1
509013 99509013 1001 86380 86390 1
508879 99508879 1001 86380 86390 1
508856 99508856 1001 86380 86390 1
508781 99508781 1001 86380 86390 1
508732 99508732 1001 86380 86390 1
508836 99508836 1001 86380 86390 1
508559 99508559 1001 86380 86390 1
508652 99508652 1001 86380 86390 1
508474 99508474 1001 86380 86390 1
509100 99509100 1001 86380 86390 1
509193 99509193 1001 86380 86390 1
509181 99509181 1001 86380 86390 1
509259 99509259 1001 86380 86390 1
509885 99509885 1001 86380 86390 1
509820 99509820 1001 86380 86390 1
509501 99509501 1001 86380 86390 1
509645 99509645 1001 86380 86390 1
509461 99509461 1001 86380 86390 1
509338 99509338 1001 86380 86390 1
509339 99509339 1001 86380 86390 1
509378 99509378 1001 86380 86390 1
509405 99509405 1001 86380 86390 1
509990 99509990 1001 86380 86390 1
509913 99509913 1001 86380 86390 1
509971 99509971 1001 86380 86390 1
510103 99510103 1001 86380 86390 1
510695 99510695 1001 86380 86390 1
510557 99510557 1001 86380 86390 1
510364 99510364 1001 86380 86390 1
510493 99510493 1001 86380 86390 1
510416 99510416 1001 86380 86390 1
510213 99510213 1001 86380 86390 1
510241 99510241 1001 86380 86390 1
510867 99510867 1001 86380 86390 1
510794 99510794 1001 86380 86390 1
510743 99510743 1001 86380 86390 1
510903 99510903 1001 86380 86390 1
511412 99511412 1001 86380 86390 1
511197 99511197 1001 86380 86390 1
511151 99511151 1001 86380 86390 1
511049 99511049 1001 86380 86390 1
510956 99510956 1001 86380 86390 1
511700 99511700 1001 86380 86390 1
511561 99511561 1001 86380 86390 1
512283 99512283 1001 86380 86390 1
512033 99512033 1001 86380 86390 1
512060 99512060 1001 86380 86390 1
512126 99512126 1001 86380 86390 1
512025 99512025 1001 86380 86390 1
512065 99512065 1001 86380 86390 1
511874 99511874 1001 86380 86390 1
511854 99511854 1001 86380 86390 1
512492 99512492 1001 86380 86390 1
512480 99512480 1001 86380 86390 1
512468 99512468 1001 86380 86390 1
512434 99512434 1001 86380 86390 1
512542 99512542 1001 86380 86390 1
512582 99512582 1001 86380 86390 1
513141 99513141 1001 86380 86390 1
513016 99513016 1001 86380 86390 1
513111 99513111 1001 86380 86390 1
512912 99512912 1001 86380 86390 1
512901 99512901 1001 86380 86390 1
512968 99512968 1001 86380 86390 1
512946 99512946 1001 86380 86390 1
512726 99512726 1001 86380 86390 1
512791 99512791 1001 86380 86390 1
513347 99513347 1001 86380 86390 1
513266 99513266 1001 86380 86390 1
513849 99513849 1001 86380 86390 1
513757 99513757 1001 86380 86390 1
513585 99513585 1001 86380 86390 1
513498 99513498 1001 86380 86390 1
514062 99514062 1001 86380 86390 1
514829 99514829 1001 86380 86390 1
514798 99514798 1001 86380 86390 1
514734 99514734 1001 86380 86390 1
514589 99514589 1001 86380 86390 1
514449 99514449 1001 86380 86390 1
514566 99514566 1001 86380 86390 1
514255 99514255 1001 86380 86390 1
514427 99514427 1001 86380 86390 1
514986 99514986 1001 86380 86390 1
514953 99514953 1001 86380 86390 1
514928 99514928 1001 86380 86390 1
515572 99515572 1001 86380 86390 1
515612 99515612 1001 86380 86390 1
515600 99515600 1001 86380 86390 1
515671 99515671 1001 86380 86390 1
515541 99515541 1001 86380 86390 1
515274 99515274 1001 86380 86390 1
515341 99515341 1001 86380 86390 1
515418 99515418 1001 86380 86390 1
515103 99515103 1001 86380 86390 1
515147 99515147 1001 86380 86390 1
515122 99515122 1001 86380 86390 1
515268 99515268 1001 86380 86390 1
515862 99515862 1001 86380 86390 1
515800 99515800 1001 86380 86390 1
515687 99515687 1001 86380 86390 1
516343 99516343 1001 86380 86390 1
516358 99516358 1001 86380 86390 1
516437 99516437 1001 86380 86390 1
516499 99516499 1001 86380 86390 1
516456 99516456 1001 86380 86390 1
516502 99516502 1001 86380 86390 1
516504 99516504 1001 86380 86390 1
516125 99516125 1001 86380 86390 1
516168 99516168 1001 86380 86390 1
515914 99515914 1001 86380 86390 1
515941 99515941 1001 86380 86390 1
515967 99515967 1001 86380 86390 1
515913 99515913 1001 86380 86390 1
516305 99516305 1001 86380 86390 1
516511 99516511 1001 86380 86390 1
517236 99517236 1001 86380 86390 1
517226 99517226 1001 86380 86390 1
517265 99517265 1001 86380 86390 1
517322 99517322 1001 86380 86390 1
517218 99517218 1001 86380 86390 1
517104 99517104 1001 86380 86390 1
517088 99517088 1001 86380 86390 1
516932 99516932 1001 86380 86390 1
517011 99517011 1001 86380 86390 1
516792 99516792 1001 86380 86390 1
516887 99516887 1001 86380 86390 1
516790 99516790 1001 86380 86390 1
516726 99516726 1001 86380 86390 1
517488 99517488 1001 86380 86390 1
517464 99517464 1001 86380 86390 1
517439 99517439 1001 86380 86390 1
517483 99517483 1001 86380 86390 1
517447 99517447 1001 86380 86390 1
517994 99517994 1001 86380 86390 1
518117 99518117 1001 86380 86390 1
518040 99518040 1001 86380 86390 1
518148 99518148 1001 86380 86390 1
518151 99518151 1001 86380 86390 1
518109 99518109 1001 86380 86390 1
517764 99517764 1001 86380 86390 1
517870 99517870 1001 86380 86390 1
517647 99517647 1001 86380 86390 1
517652 99517652 1001 86380 86390 1
518164 99518164 1001 86380 86390 1
518284 99518284 1001 86380 86390 1
518246 99518246 1001 86380 86390 1
518876 99518876 1001 86380 86390 1
518975 99518975 1001 86380 86390 1
518632 99518632 1001 86380 86390 1
518458 99518458 1001 86380 86390 1
518510 99518510 1001 86380 86390 1
518562 99518562 1001 86380 86390 1
518388 99518388 1001 86380 86390 1
519064 99519064 1001 86380 86390 1
519073 99519073 1001 86380 86390 1
519035 99519035 1001 86380 86390 1
519797 99519797 1001 86380 86390 1
519798 99519798 1001 86380 86390 1
519759 99519759 1001 86380 86390 1
519454 99519454 1001 86380 86390 1
519487 99519487 1001 86380 86390 1
519410 99519410 1001 86380 86390 1
519275 99519275 1001 86380 86390 1
519992 99519992 1001 86380 86390 1
519928 99519928 1001 86380 86390 1
519967 99519967 1001 86380 86390 1
519960 99519960 1001 86380 86390 1
520523 99520523 1001 86380 86390 1
520636 99520636 1001 86380 86390 1
520338 99520338 1001 86380 86390 1
520404 99520404 1001 86380 86390 1
520125 99520125 1001 86380 86390 1
520728 99520728 1001 86380 86390 1
520707 99520707 1001 86380 86390 1
520737 99520737 1001 86380 86390 1
520662 99520662 1001 86380 86390 1
521317 99521317 1001 86380 86390 1
521357 99521357 1001 86380 86390 1
521016 99521016 1001 86380 86390 1
520877 99520877 1001 86380 86390 1
520997 99520997 1001 86380 86390 1
521605 99521605 1001 86380 86390 1
521668 99521668 1001 86380 86390 1
521552 99521552 1001 86380 86390 1
521514 99521514 1001 86380 86390 1
522203 99522203 1001 86380 86390 1
522272 99522272 1001 86380 86390 1
522093 99522093 1001 86380 86390 1
522094 99522094 1001 86380 86390 1
522172 99522172 1001 86380 86390 1
522061 99522061 1001 86380 86390 1
521963 99521963 1001 86380 86390 1
521977 99521977 1001 86380 86390 1
521927 99521927 1001 86380 86390 1
522006 99522006 1001 86380 86390 1
521994 99521994 1001 86380 86390 1
521855 99521855 1001 86380 86390 1
521785 99521785 1001 86380 86390 1
521850 99521850 1001 86380 86390 1
522315 99522315 1001 86380 86390 1
522458 99522458 1001 86380 86390 1
522441 99522441 1001 86380 86390 1
522326 99522326 1001 86380 86390 1
522878 99522878 1001 86380 86390 1
522844 99522844 1001 86380 86390 1
522714 99522714 1001 86380 86390 1
522513 99522513 1001 86380 86390 1
522517 99522517 1001 86380 86390 1
523300 99523300 1001 86380 86390 1
523189 99523189 1001 86380 86390 1
523242 99523242 1001 86380 86390 1
523769 99523769 1001 86380 86390 1
523888 99523888 1001 86380 86390 1
523935 99523935 1001 86380 86390 1
523762 99523762 1001 86380 86390 1
523905 99523905 1001 86380 86390 1
523544 99523544 1001 86380 86390 1
523573 99523573 1001 86380 86390 1
523637 99523637 1001 86380 86390 1
523554 99523554 1001 86380 86390 1
523568 99523568 1001 86380 86390 1
523594 99523594 1001 86380 86390 1
523467 99523467 1001 86380 86390 1
523406 99523406 1001 86380 86390 1
523355 99523355 1001 86380 86390 1
523485 99523485 1001 86380 86390 1
524088 99524088 1001 86380 86390 1
524142 99524142 1001 86380 86390 1
524080 99524080 1001 86380 86390 1
523964 99523964 1001 86380 86390 1
524134 99524134 1001 86380 86390 1
523966 99523966 1001 86380 86390 1
524747 99524747 1001 86380 86390 1
524763 99524763 1001 86380 86390 1
524364 99524364 1001 86380 86390 1
524266 99524266 1001 86380 86390 1
524281 99524281 1001 86380 86390 1
524233 99524233 1001 86380 86390 1
524870 99524870 1001 86380 86390 1
525317 99525317 1001 86380 86390 1
525357 99525357 1001 86380 86390 1
525118 99525118 1001 86380 86390 1
525126 99525126 1001 86380 86390 1
525179 99525179 1001 86380 86390 1
525024 99525024 1001 86380 86390 1
525117 99525117 1001 86380 86390 1
525633 99525633 1001 86380 86390 1
525687 99525687 1001 86380 86390 1
525700 99525700 1001 86380 86390 1
525778 99525778 1001 86380 86390 1
525637 99525637 1001 86380 86390 1
525798 99525798 1001 86380 86390 1
526404 99526404 1001 86380 86390 1
526412 99526412 1001 86380 86390 1
526356 99526356 1001 86380 86390 1
526098 99526098 1001 86380 86390 1
525905 99525905 1001 86380 86390 1
525909 99525909 1001 86380 86390 1
525845 99525845 1001 86380 86390 1
525887 99525887 1001 86380 86390 1
525823 99525823 1001 86380 86390 1
525826 99525826 1001 86380 86390 1
526627 99526627 1001 86380 86390 1
526219 99526219 1001 86380 86390 1
526557 99526557 1001 86380 86390 1
526467 99526467 1001 86380 86390 1
527124 99527124 1001 86380 86390 1
526805 99526805 1001 86380 86390 1
526831 99526831 1001 86380 86390 1
526741 99526741 1001 86380 86390 1
527362 99527362 1001 86380 86390 1
527378 99527378 1001 86380 86390 1
527430 99527430 1001 86380 86390 1
527276 99527276 1001 86380 86390 1
527253 99527253 1001 86380 86390 1
527959 99527959 1001 86380 86390 1
528037 99528037 1001 86380 86390 1
528000 99528000 1001 86380 86390 1
527906 99527906 1001 86380 86390 1
528010 99528010 1001 86380 86390 1
527806 99527806 1001 86380 86390 1
527819 99527819 1001 86380 86390 1
527841 99527841 1001 86380 86390 1
527574 99527574 1001 86380 86390 1
527523 99527523 1001 86380 86390 1
527472 99527472 1001 86380 86390 1
527617 99527617 1001 86380 86390 1
527518 99527518 1001 86380 86390 1
528230 99528230 1001 86380 86390 1
528166 99528166 1001 86380 86390 1
528211 99528211 1001 86380 86390 1
528147 99528147 1001 86380 86390 1
528864 99528864 1001 86380 86390 1
528839 99528839 1001 86380 86390 1
528794 99528794 1001 86380 86390 1
528493 99528493 1001 86380 86390 1
528638 99528638 1001 86380 86390 1
528578 99528578 1001 86380 86390 1
528410 99528410 1001 86380 86390 1
528294 99528294 1001 86380 86390 1
528466 99528466 1001 86380 86390 1
528976 99528976 1001 86380 86390 1
528991 99528991 1001 86380 86390 1
529004 99529004 1001 86380 86390 1
529075 99529075 1001 86380 86390 1
529691 99529691 1001 86380 86390 1
529695 99529695 1001 86380 86390 1
529589 99529589 1001 86380 86390 1
529580 99529580 1001 86380 86390 1
529496 99529496 1001 86380 86390 1
529330 99529330 1001 86380 86390 1
529492 99529492 1001 86380 86390 1
529249 99529249 1001 86380 86390 1
529137 99529137 1001 86380 86390 1
529231 99529231 1001 86380 86390 1
529741 99529741 1001 86380 86390 1
530451 99530451 1001 86380 86390 1
530354 99530354 1001 86380 86390 1
530273 99530273 1001 86380 86390 1
530197 99530197 1001 86380 86390 1
530331 99530331 1001 86380 86390 1
530043 99530043 1001 86380 86390 1
530100 99530100 1001 86380 86390 1
530616 99530616 1001 86380 86390 1
530694 99530694 1001 86380 86390 1
530744 99530744 1001 86380 86390 1
531305 99531305 1001 86380 86390 1
531325 99531325 1001 86380 86390 1
531262 99531262 1001 86380 86390 1
530992 99530992 1001 86380 86390 1
531151 99531151 1001 86380 86390 1
531012 99531012 1001 86380 86390 1
531133 99531133 1001 86380 86390 1
530774 99530774 1001 86380 86390 1
530842 99530842 1001 86380 86390 1
530791 99530791 1001 86380 86390 1
530962 99530962 1001 86380 86390 1
531428 99531428 1001 86380 86390 1
531574 99531574 1001 86380 86390 1
531510 99531510 1001 86380 86390 1
531411 99531411 1001 86380 86390 1
532171 99532171 1001 86380 86390 1
532157 99532157 1001 86380 86390 1
532094 99532094 1001 86380 86390 1
531808 99531808 1001 86380 86390 1
531992 99531992 1001 86380 86390 1
531890 99531890 1001 86380 86390 1
531691 99531691 1001 86380 86390 1
531743 99531743 1001 86380 86390 1
531644 99531644 1001 86380 86390 1
531596 99531596 1001 86380 86390 1
532348 99532348 1001 86380 86390 1
532983 99532983 1001 86380 86390 1
532829 99532829 1001 86380 86390 1
532870 99532870 1001 86380 86390 1
532927 99532927 1001 86380 86390 1
532790 99532790 1001 86380 86390 1
532622 99532622 1001 86380 86390 1
532744 99532744 1001 86380 86390 1
532771 99532771 1001 86380 86390 1
532824 99532824 1001 86380 86390 1
532600 99532600 1001 86380 86390 1
533231 99533231 1001 86380 86390 1
533232 99533232 1001 86380 86390 1
533051 99533051 1001 86380 86390 1
533690 99533690 1001 86380 86390 1
533626 99533626 1001 86380 86390 1
533621 99533621 1001 86380 86390 1
533572 99533572 1001 86380 86390 1
533522 99533522 1001 86380 86390 1
533282 99533282 1001 86380 86390 1
533362 99533362 1001 86380 86390 1
533324 99533324 1001 86380 86390 1
534049 99534049 1001 86380 86390 1
534029 99534029 1001 86380 86390 1
534055 99534055 1001 86380 86390 1
534030 99534030 1001 86380 86390 1
534044 99534044 1001 86380 86390 1
533928 99533928 1001 86380 86390 1
534533 99534533 1001 86380 86390 1
534497 99534497 1001 86380 86390 1
534325 99534325 1001 86380 86390 1
534364 99534364 1001 86380 86390 1
534153 99534153 1001 86380 86390 1
534102 99534102 1001 86380 86390 1
534079 99534079 1001 86380 86390 1
534134 99534134 1001 86380 86390 1
534111 99534111 1001 86380 86390 1
535481 99535481 1001 86380 86390 1
535440 99535440 1001 86380 86390 1
535110 99535110 1001 86380 86390 1
535151 99535151 1001 86380 86390 1
535182 99535182 1001 86380 86390 1
535131 99535131 1001 86380 86390 1
535160 99535160 1001 86380 86390 1
535290 99535290 1001 86380 86390 1
535109 99535109 1001 86380 86390 1
535089 99535089 1001 86380 86390 1
535001 99535001 1001 86380 86390 1
534953 99534953 1001 86380 86390 1
535638 99535638 1001 86380 86390 1
535657 99535657 1001 86380 86390 1
535606 99535606 1001 86380 86390 1
536222 99536222 1001 86380 86390 1
536262 99536262 1001 86380 86390 1
536212 99536212 1001 86380 86390 1
536213 99536213 1001 86380 86390 1
536149 99536149 1001 86380 86390 1
536292 99536292 1001 86380 86390 1
536296 99536296 1001 86380 86390 1
535948 99535948 1001 86380 86390 1
535807 99535807 1001 86380 86390 1
535920 99535920 1001 86380 86390 1
536476 99536476 1001 86380 86390 1
536497 99536497 1001 86380 86390 1
537047 99537047 1001 86380 86390 1
537109 99537109 1001 86380 86390 1
536909 99536909 1001 86380 86390 1
536756 99536756 1001 86380 86390 1
536860 99536860 1001 86380 86390 1
536571 99536571 1001 86380 86390 1
536690 99536690 1001 86380 86390 1
536628 99536628 1001 86380 86390 1
536590 99536590 1001 86380 86390 1
536629 99536629 1001 86380 86390 1
536682 99536682 1001 86380 86390 1
537213 99537213 1001 86380 86390 1
536750 99536750 1001 86380 86390 1
537243 99537243 1001 86380 86390 1
537248 99537248 1001 86380 86390 1
537860 99537860 1001 86380 86390 1
537812 99537812 1001 86380 86390 1
537968 99537968 1001 86380 86390 1
537857 99537857 1001 86380 86390 1
537794 99537794 1001 86380 86390 1
537910 99537910 1001 86380 86390 1
537859 99537859 1001 86380 86390 1
537692 99537692 1001 86380 86390 1
537731 99537731 1001 86380 86390 1
537628 99537628 1001 86380 86390 1
537659 99537659 1001 86380 86390 1
537674 99537674 1001 86380 86390 1
537566 99537566 1001 86380 86390 1
537466 99537466 1001 86380 86390 1
537431 99537431 1001 86380 86390 1
537996 99537996 1001 86380 86390 1
538064 99538064 1001 86380 86390 1
538028 99538028 1001 86380 86390 1
538113 99538113 1001 86380 86390 1
538811 99538811 1001 86380 86390 1
538679 99538679 1001 86380 86390 1
538793 99538793 1001 86380 86390 1
538669 99538669 1001 86380 86390 1
538471 99538471 1001 86380 86390 1
538223 99538223 1001 86380 86390 1
538353 99538353 1001 86380 86390 1
538218 99538218 1001 86380 86390 1
538850 99538850 1001 86380 86390 1
538956 99538956 1001 86380 86390 1
538870 99538870 1001 86380 86390 1
538922 99538922 1001 86380 86390 1
539000 99539000 1001 86380 86390 1
538845 99538845 1001 86380 86390 1
538965 99538965 1001 86380 86390 1
538836 99538836 1001 86380 86390 1
539460 99539460 1001 86380 86390 1
539514 99539514 1001 86380 86390 1
539515 99539515 1001 86380 86390 1
539613 99539613 1001 86380 86390 1
539445 99539445 1001 86380 86390 1
539498 99539498 1001 86380 86390 1
539331 99539331 1001 86380 86390 1
539358 99539358 1001 86380 86390 1
539335 99539335 1001 86380 86390 1
539349 99539349 1001 86380 86390 1
539264 99539264 1001 86380 86390 1
539078 99539078 1001 86380 86390 1
539143 99539143 1001 86380 86390 1
539066 99539066 1001 86380 86390 1
539832 99539832 1001 86380 86390 1
539703 99539703 1001 86380 86390 1
539020 99539020 1001 86380 86390 1
539774 99539774 1001 86380 86390 1
539827 99539827 1001 86380 86390 1
539660 99539660 1001 86380 86390 1
540424 99540424 1001 86380 86390 1
540361 99540361 1001 86380 86390 1
540252 99540252 1001 86380 86390 1
540090 99540090 1001 86380 86390 1
539898 99539898 1001 86380 86390 1
539887 99539887 1001 86380 86390 1
540555 99540555 1001 86380 86390 1
540493 99540493 1001 86380 86390 1
540513 99540513 1001 86380 86390 1
541262 99541262 1001 86380 86390 1
541195 99541195 1001 86380 86390 1
541173 99541173 1001 86380 86390 1
541149 99541149 1001 86380 86390 1
541087 99541087 1001 86380 86390 1
541052 99541052 1001 86380 86390 1
540970 99540970 1001 86380 86390 1
540853 99540853 1001 86380 86390 1
540776 99540776 1001 86380 86390 1
540880 99540880 1001 86380 86390 1
540785 99540785 1001 86380 86390 1
541355 99541355 1001 86380 86390 1
541370 99541370 1001 86380 86390 1
541089 99541089 1001 86380 86390 1
541306 99541306 1001 86380 86390 1
541385 99541385 1001 86380 86390 1
541464 99541464 1001 86380 86390 1
542088 99542088 1001 86380 86390 1
541797 99541797 1001 86380 86390 1
541882 99541882 1001 86380 86390 1
541819 99541819 1001 86380 86390 1
541694 99541694 1001 86380 86390 1
541512 99541512 1001 86380 86390 1
541695 99541695 1001 86380 86390 1
541514 99541514 1001 86380 86390 1
542300 99542300 1001 86380 86390 1
542225 99542225 1001 86380 86390 1
542238 99542238 1001 86380 86390 1
542941 99542941 1001 86380 86390 1
542698 99542698 1001 86380 86390 1
542570 99542570 1001 86380 86390 1
542378 99542378 1001 86380 86390 1
542486 99542486 1001 86380 86390 1
542359 99542359 1001 86380 86390 1
542464 99542464 1001 86380 86390 1
542478 99542478 1001 86380 86390 1
543084 99543084 1001 86380 86390 1
543117 99543117 1001 86380 86390 1
542990 99542990 1001 86380 86390 1
543017 99543017 1001 86380 86390 1
543083 99543083 1001 86380 86390 1
543696 99543696 1001 86380 86390 1
543692 99543692 1001 86380 86390 1
543375 99543375 1001 86380 86390 1
543389 99543389 1001 86380 86390 1
543429 99543429 1001 86380 86390 1
543455 99543455 1001 86380 86390 1
543244 99543244 1001 86380 86390 1
543879 99543879 1001 86380 86390 1
543828 99543828 1001 86380 86390 1
544430 99544430 1001 86380 86390 1
544540 99544540 1001 86380 86390 1
544413 99544413 1001 86380 86390 1
544589 99544589 1001 86380 86390 1
544479 99544479 1001 86380 86390 1
544428 99544428 1001 86380 86390 1
544346 99544346 1001 86380 86390 1
544296 99544296 1001 86380 86390 1
544222 99544222 1001 86380 86390 1
544287 99544287 1001 86380 86390 1
543994 99543994 1001 86380 86390 1
543996 99543996 1001 86380 86390 1
544612 99544612 1001 86380 86390 1
544618 99544618 1001 86380 86390 1
500526 707 1001 40509 40808 1
500526 707 1002 40819 42222 1
503346 595 1002 60117 63074 1
517118 649 1001 48040 48340 1
528223 663 1002 31917 33395 1
400203 99400203 1001 86380 86390 1
400340 99400340 1001 86380 86390 1
400614 99400614 1001 86380 86390 1
400639 99400639 1001 86380 86390 1
400848 99400848 1001 86380 86390 1
400862 99400862 1001 86380 86390 1
401050 99401050 1001 86380 86390 1
401268 99401268 1001 86380 86390 1
401544 99401544 1001 86380 86390 1
401532 99401532 1001 86380 86390 1
401558 99401558 1001 86380 86390 1
401791 99401791 1001 86380 86390 1
402053 99402053 1001 86380 86390 1
402135 99402135 1001 86380 86390 1
402141 99402141 1001 86380 86390 1
402356 99402356 1001 86380 86390 1
402591 99402591 1001 86380 86390 1
402716 99402716 1001 86380 86390 1
403503 99403503 1001 86380 86390 1
403527 99403527 1001 86380 86390 1
403739 99403739 1001 86380 86390 1
403777 99403777 1001 86380 86390 1
404143 99404143 1001 86380 86390 1
404181 99404181 1001 86380 86390 1
404952 99404952 1001 86380 86390 1
405010 99405010 1001 86380 86390 1
405075 99405075 1001 86380 86390 1
405088 99405088 1001 86380 86390 1
405134 99405134 1001 86380 86390 1
405498 99405498 1001 86380 86390 1
405436 99405436 1001 86380 86390 1
405616 99405616 1001 86380 86390 1
405943 99405943 1001 86380 86390 1
406193 99406193 1001 86380 86390 1
406400 99406400 1001 86380 86390 1
406473 99406473 1001 86380 86390 1
406597 99406597 1001 86380 86390 1
406715 99406715 1001 86380 86390 1
406741 99406741 1001 86380 86390 1
406887 99406887 1001 86380 86390 1
406840 99406840 1001 86380 86390 1
407070 99407070 1001 86380 86390 1
407074 99407074 1001 86380 86390 1
407208 99407208 1001 86380 86390 1
407394 99407394 1001 86380 86390 1
407459 99407459 1001 86380 86390 1
407471 99407471 1001 86380 86390 1
407536 99407536 1001 86380 86390 1
407506 99407506 1001 86380 86390 1
407592 99407592 1001 86380 86390 1
407680 99407680 1001 86380 86390 1
407872 99407872 1001 86380 86390 1
408049 99408049 1001 86380 86390 1
408061 99408061 1001 86380 86390 1
408063 99408063 1001 86380 86390 1
408037 99408037 1001 86380 86390 1
408014 99408014 1001 86380 86390 1
408277 99408277 1001 86380 86390 1
408260 99408260 1001 86380 86390 1
408367 99408367 1001 86380 86390 1
408355 99408355 1001 86380 86390 1
408518 99408518 1001 86380 86390 1
408556 99408556 1001 86380 86390 1
408599 99408599 1001 86380 86390 1
408709 99408709 1001 86380 86390 1
408687 99408687 1001 86380 86390 1
408856 99408856 1001 86380 86390 1
408864 99408864 1001 86380 86390 1
409169 99409169 1001 86380 86390 1
409304 99409304 1001 86380 86390 1
409331 99409331 1001 86380 86390 1
409322 99409322 1001 86380 86390 1
409842 99409842 1001 86380 86390 1
409872 99409872 1001 86380 86390 1
409908 99409908 1001 86380 86390 1
410247 99410247 1001 86380 86390 1
410365 99410365 1001 86380 86390 1
410935 99410935 1001 86380 86390 1
411043 99411043 1001 86380 86390 1
411198 99411198 1001 86380 86390 1
411349 99411349 1001 86380 86390 1
411458 99411458 1001 86380 86390 1
411454 99411454 1001 86380 86390 1
411722 99411722 1001 86380 86390 1
411796 99411796 1001 86380 86390 1
411842 99411842 1001 86380 86390 1
411937 99411937 1001 86380 86390 1
412456 99412456 1001 86380 86390 1
412372 99412372 1001 86380 86390 1
412470 99412470 1001 86380 86390 1
413424 99413424 1001 86380 86390 1
413521 99413521 1001 86380 86390 1
413636 99413636 1001 86380 86390 1
413504 99413504 1001 86380 86390 1
413442 99413442 1001 86380 86390 1
413192 99413192 1001 86380 86390 1
412965 99412965 1001 86380 86390 1
413204 99413204 1001 86380 86390 1
412510 99412510 1001 86380 86390 1
412725 99412725 1001 86380 86390 1
412657 99412657 1001 86380 86390 1
412543 99412543 1001 86380 86390 1
414012 99414012 1001 86380 86390 1
414038 99414038 1001 86380 86390 1
414980 99414980 1001 86380 86390 1
415126 99415126 1001 86380 86390 1
415086 99415086 1001 86380 86390 1
415154 99415154 1001 86380 86390 1
414985 99414985 1001 86380 86390 1
414748 99414748 1001 86380 86390 1
414625 99414625 1001 86380 86390 1
414670 99414670 1001 86380 86390 1
414250 99414250 1001 86380 86390 1
415603 99415603 1001 86380 86390 1
416672 99416672 1001 86380 86390 1
416935 99416935 1001 86380 86390 1
416592 99416592 1001 86380 86390 1
416720 99416720 1001 86380 86390 1
416601 99416601 1001 86380 86390 1
416492 99416492 1001 86380 86390 1
416555 99416555 1001 86380 86390 1
416166 99416166 1001 86380 86390 1
416534 99416534 1001 86380 86390 1
416055 99416055 1001 86380 86390 1
416099 99416099 1001 86380 86390 1
415953 99415953 1001 86380 86390 1
417235 99417235 1001 86380 86390 1
417075 99417075 1001 86380 86390 1
417030 99417030 1001 86380 86390 1
417083 99417083 1001 86380 86390 1
417319 99417319 1001 86380 86390 1
417544 99417544 1001 86380 86390 1
417480 99417480 1001 86380 86390 1
418731 99418731 1001 86380 86390 1
418658 99418658 1001 86380 86390 1
418706 99418706 1001 86380 86390 1
418493 99418493 1001 86380 86390 1
418135 99418135 1001 86380 86390 1
418180 99418180 1001 86380 86390 1
418257 99418257 1001 86380 86390 1
418063 99418063 1001 86380 86390 1
418091 99418091 1001 86380 86390 1
418402 99418402 1001 86380 86390 1
418100 99418100 1001 86380 86390 1
417638 99417638 1001 86380 86390 1
417715 99417715 1001 86380 86390 1
417716 99417716 1001 86380 86390 1
418008 99418008 1001 86380 86390 1
417951 99417951 1001 86380 86390 1
419133 99419133 1001 86380 86390 1
418893 99418893 1001 86380 86390 1
418817 99418817 1001 86380 86390 1
420192 99420192 1001 86380 86390 1
420382 99420382 1001 86380 86390 1
420096 99420096 1001 86380 86390 1
420143 99420143 1001 86380 86390 1
420073 99420073 1001 86380 86390 1
420089 99420089 1001 86380 86390 1
419800 99419800 1001 86380 86390 1
419748 99419748 1001 86380 86390 1
419806 99419806 1001 86380 86390 1
419731 99419731 1001 86380 86390 1
419959 99419959 1001 86380 86390 1
419844 99419844 1001 86380 86390 1
420029 99420029 1001 86380 86390 1
419819 99419819 1001 86380 86390 1
419517 99419517 1001 86380 86390 1
419269 99419269 1001 86380 86390 1
420827 99420827 1001 86380 86390 1
421040 99421040 1001 86380 86390 1
420977 99420977 1001 86380 86390 1
420902 99420902 1001 86380 86390 1
421197 99421197 1001 86380 86390 1
420937 99420937 1001 86380 86390 1
420982 99420982 1001 86380 86390 1
422142 99422142 1001 86380 86390 1
422117 99422117 1001 86380 86390 1
422120 99422120 1001 86380 86390 1
423573 99423573 1001 86380 86390 1
423744 99423744 1001 86380 86390 1
423608 99423608 1001 86380 86390 1
423614 99423614 1001 86380 86390 1
423724 99423724 1001 86380 86390 1
423068 99423068 1001 86380 86390 1
422967 99422967 1001 86380 86390 1
423253 99423253 1001 86380 86390 1
422780 99422780 1001 86380 86390 1
422890 99422890 1001 86380 86390 1
422543 99422543 1001 86380 86390 1
423832 99423832 1001 86380 86390 1
423853 99423853 1001 86380 86390 1
423879 99423879 1001 86380 86390 1
424061 99424061 1001 86380 86390 1
425047 99425047 1001 86380 86390 1
425052 99425052 1001 86380 86390 1
425107 99425107 1001 86380 86390 1
425340 99425340 1001 86380 86390 1
425018 99425018 1001 86380 86390 1
424782 99424782 1001 86380 86390 1
424593 99424593 1001 86380 86390 1
424909 99424909 1001 86380 86390 1
425003 99425003 1001 86380 86390 1
424484 99424484 1001 86380 86390 1
424383 99424383 1001 86380 86390 1
424526 99424526 1001 86380 86390 1
425715 99425715 1001 86380 86390 1
425392 99425392 1001 86380 86390 1
427061 99427061 1001 86380 86390 1
426542 99426542 1001 86380 86390 1
426422 99426422 1001 86380 86390 1
426325 99426325 1001 86380 86390 1
426521 99426521 1001 86380 86390 1
426315 99426315 1001 86380 86390 1
426417 99426417 1001 86380 86390 1
426029 99426029 1001 86380 86390 1
427206 99427206 1001 86380 86390 1
427384 99427384 1001 86380 86390 1
427408 99427408 1001 86380 86390 1
428414 99428414 1001 86380 86390 1
428144 99428144 1001 86380 86390 1
428102 99428102 1001 86380 86390 1
428181 99428181 1001 86380 86390 1
427897 99427897 1001 86380 86390 1
427541 99427541 1001 86380 86390 1
427647 99427647 1001 86380 86390 1
428866 99428866 1001 86380 86390 1
428966 99428966 1001 86380 86390 1
429070 99429070 1001 86380 86390 1
430372 99430372 1001 86380 86390 1
430079 99430079 1001 86380 86390 1
429752 99429752 1001 86380 86390 1
429910 99429910 1001 86380 86390 1
430709 99430709 1001 86380 86390 1
430802 99430802 1001 86380 86390 1
430495 99430495 1001 86380 86390 1
430627 99430627 1001 86380 86390 1
430499 99430499 1001 86380 86390 1
431657 99431657 1001 86380 86390 1
431785 99431785 1001 86380 86390 1
431735 99431735 1001 86380 86390 1
431816 99431816 1001 86380 86390 1
431362 99431362 1001 86380 86390 1
430869 99430869 1001 86380 86390 1
431122 99431122 1001 86380 86390 1
431068 99431068 1001 86380 86390 1
430833 99430833 1001 86380 86390 1
431016 99431016 1001 86380 86390 1
430887 99430887 1001 86380 86390 1
432137 99432137 1001 86380 86390 1
433485 99433485 1001 86380 86390 1
433589 99433589 1001 86380 86390 1
433686 99433686 1001 86380 86390 1
433331 99433331 1001 86380 86390 1
433712 99433712 1001 86380 86390 1
432985 99432985 1001 86380 86390 1
433107 99433107 1001 86380 86390 1
433262 99433262 1001 86380 86390 1
433265 99433265 1001 86380 86390 1
432528 99432528 1001 86380 86390 1
432684 99432684 1001 86380 86390 1
433749 99433749 1001 86380 86390 1
434115 99434115 1001 86380 86390 1
434093 99434093 1001 86380 86390 1
435243 99435243 1001 86380 86390 1
435306 99435306 1001 86380 86390 1
435419 99435419 1001 86380 86390 1
434817 99434817 1001 86380 86390 1
434683 99434683 1001 86380 86390 1
434690 99434690 1001 86380 86390 1
434829 99434829 1001 86380 86390 1
434914 99434914 1001 86380 86390 1
434429 99434429 1001 86380 86390 1
434455 99434455 1001 86380 86390 1
434463 99434463 1001 86380 86390 1
435735 99435735 1001 86380 86390 1
435584 99435584 1001 86380 86390 1
437156 99437156 1001 86380 86390 1
437063 99437063 1001 86380 86390 1
436555 99436555 1001 86380 86390 1
436674 99436674 1001 86380 86390 1
436536 99436536 1001 86380 86390 1
436649 99436649 1001 86380 86390 1
436093 99436093 1001 86380 86390 1
436216 99436216 1001 86380 86390 1
436157 99436157 1001 86380 86390 1
300086 99300086 1001 86380 86390 1
437181 99437181 1001 86380 86390 1
300398 99300398 1001 86380 86390 1
300515 99300515 1001 86380 86390 1
300413 99300413 1001 86380 86390 1
300364 99300364 1001 86380 86390 1
300225 99300225 1001 86380 86390 1
300176 99300176 1001 86380 86390 1
300833 99300833 1001 86380 86390 1
300887 99300887 1001 86380 86390 1
300928 99300928 1001 86380 86390 1
301389 99301389 1001 86380 86390 1
301377 99301377 1001 86380 86390 1
301507 99301507 1001 86380 86390 1
301232 99301232 1001 86380 86390 1
301129 99301129 1001 86380 86390 1
300935 99300935 1001 86380 86390 1
301091 99301091 1001 86380 86390 1
300962 99300962 1001 86380 86390 1
301035 99301035 1001 86380 86390 1
301746 99301746 1001 86380 86390 1
301350 99301350 1001 86380 86390 1
301610 99301610 1001 86380 86390 1
301559 99301559 1001 86380 86390 1
301572 99301572 1001 86380 86390 1
301588 99301588 1001 86380 86390 1
301666 99301666 1001 86380 86390 1
302254 99302254 1001 86380 86390 1
302248 99302248 1001 86380 86390 1
302313 99302313 1001 86380 86390 1
302011 99302011 1001 86380 86390 1
301973 99301973 1001 86380 86390 1
302436 99302436 1001 86380 86390 1
303029 99303029 1001 86380 86390 1
303095 99303095 1001 86380 86390 1
303019 99303019 1001 86380 86390 1
302884 99302884 1001 86380 86390 1
302938 99302938 1001 86380 86390 1
302797 99302797 1001 86380 86390 1
302875 99302875 1001 86380 86390 1
302850 99302850 1001 86380 86390 1
302944 99302944 1001 86380 86390 1
302999 99302999 1001 86380 86390 1
302663 99302663 1001 86380 86390 1
302693 99302693 1001 86380 86390 1
302719 99302719 1001 86380 86390 1
302656 99302656 1001 86380 86390 1
302618 99302618 1001 86380 86390 1
302620 99302620 1001 86380 86390 1
303272 99303272 1001 86380 86390 1
303977 99303977 1001 86380 86390 1
303929 99303929 1001 86380 86390 1
303633 99303633 1001 86380 86390 1
303509 99303509 1001 86380 86390 1
303566 99303566 1001 86380 86390 1
304212 99304212 1001 86380 86390 1
304189 99304189 1001 86380 86390 1
304103 99304103 1001 86380 86390 1
304691 99304691 1001 86380 86390 1
304784 99304784 1001 86380 86390 1
304803 99304803 1001 86380 86390 1
304486 99304486 1001 86380 86390 1
304572 99304572 1001 86380 86390 1
304469 99304469 1001 86380 86390 1
304337 99304337 1001 86380 86390 1
304350 99304350 1001 86380 86390 1
304911 99304911 1001 86380 86390 1
305048 99305048 1001 86380 86390 1
305531 99305531 1001 86380 86390 1
305571 99305571 1001 86380 86390 1
305560 99305560 1001 86380 86390 1
305616 99305616 1001 86380 86390 1
305540 99305540 1001 86380 86390 1
305472 99305472 1001 86380 86390 1
305437 99305437 1001 86380 86390 1
305271 99305271 1001 86380 86390 1
305247 99305247 1001 86380 86390 1
305187 99305187 1001 86380 86390 1
305162 99305162 1001 86380 86390 1
500038 99500038 1001 86380 86390 1
500091 99500091 1001 86380 86390 1
500671 99500671 1001 86380 86390 1
500737 99500737 1001 86380 86390 1
500808 99500808 1001 86380 86390 1
500510 99500510 1001 86380 86390 1
500604 99500604 1001 86380 86390 1
500542 99500542 1001 86380 86390 1
500213 99500213 1001 86380 86390 1
500895 99500895 1001 86380 86390 1
500821 99500821 1001 86380 86390 1
501636 99501636 1001 86380 86390 1
501607 99501607 1001 86380 86390 1
501396 99501396 1001 86380 86390 1
501363 99501363 1001 86380 86390 1
501066 99501066 1001 86380 86390 1
501133 99501133 1001 86380 86390 1
501689 99501689 1001 86380 86390 1
501774 99501774 1001 86380 86390 1
502285 99502285 1001 86380 86390 1
502291 99502291 1001 86380 86390 1
502198 99502198 1001 86380 86390 1
502163 99502163 1001 86380 86390 1
502115 99502115 1001 86380 86390 1
502032 99502032 1001 86380 86390 1
501890 99501890 1001 86380 86390 1
501934 99501934 1001 86380 86390 1
502595 99502595 1001 86380 86390 1
502588 99502588 1001 86380 86390 1
503112 99503112 1001 86380 86390 1
503141 99503141 1001 86380 86390 1
503194 99503194 1001 86380 86390 1
503238 99503238 1001 86380 86390 1
502881 99502881 1001 86380 86390 1
502896 99502896 1001 86380 86390 1
503044 99503044 1001 86380 86390 1
502955 99502955 1001 86380 86390 1
502714 99502714 1001 86380 86390 1
502729 99502729 1001 86380 86390 1
502758 99502758 1001 86380 86390 1
502877 99502877 1001 86380 86390 1
503301 99503301 1001 86380 86390 1
503420 99503420 1001 86380 86390 1
503292 99503292 1001 86380 86390 1
503359 99503359 1001 86380 86390 1
503360 99503360 1001 86380 86390 1
503389 99503389 1001 86380 86390 1
503941 99503941 1001 86380 86390 1
503860 99503860 1001 86380 86390 1
503868 99503868 1001 86380 86390 1
503857 99503857 1001 86380 86390 1
503682 99503682 1001 86380 86390 1
503648 99503648 1001 86380 86390 1
503674 99503674 1001 86380 86390 1
504284 99504284 1001 86380 86390 1
504142 99504142 1001 86380 86390 1
504299 99504299 1001 86380 86390 1
504209 99504209 1001 86380 86390 1
504150 99504150 1001 86380 86390 1
504698 99504698 1001 86380 86390 1
504466 99504466 1001 86380 86390 1
504363 99504363 1001 86380 86390 1
504520 99504520 1001 86380 86390 1
504379 99504379 1001 86380 86390 1
505007 99505007 1001 86380 86390 1
504974 99504974 1001 86380 86390 1
505103 99505103 1001 86380 86390 1
505056 99505056 1001 86380 86390 1
505756 99505756 1001 86380 86390 1
505422 99505422 1001 86380 86390 1
505403 99505403 1001 86380 86390 1
505305 99505305 1001 86380 86390 1
505341 99505341 1001 86380 86390 1
505947 99505947 1001 86380 86390 1
506458 99506458 1001 86380 86390 1
506541 99506541 1001 86380 86390 1
506275 99506275 1001 86380 86390 1
506327 99506327 1001 86380 86390 1
506238 99506238 1001 86380 86390 1
506240 99506240 1001 86380 86390 1
506293 99506293 1001 86380 86390 1
506307 99506307 1001 86380 86390 1
506159 99506159 1001 86380 86390 1
506128 99506128 1001 86380 86390 1
506749 99506749 1001 86380 86390 1
506763 99506763 1001 86380 86390 1
506617 99506617 1001 86380 86390 1
507282 99507282 1001 86380 86390 1
507283 99507283 1001 86380 86390 1
507248 99507248 1001 86380 86390 1
507380 99507380 1001 86380 86390 1
507408 99507408 1001 86380 86390 1
507113 99507113 1001 86380 86390 1
507030 99507030 1001 86380 86390 1
507020 99507020 1001 86380 86390 1
506896 99506896 1001 86380 86390 1
506940 99506940 1001 86380 86390 1
507606 99507606 1001 86380 86390 1
507465 99507465 1001 86380 86390 1
508058 99508058 1001 86380 86390 1
508221 99508221 1001 86380 86390 1
508149 99508149 1001 86380 86390 1
508099 99508099 1001 86380 86390 1
508102 99508102 1001 86380 86390 1
507863 99507863 1001 86380 86390 1
507980 99507980 1001 86380 86390 1
507857 99507857 1001 86380 86390 1
508390 99508390 1001 86380 86390 1
508378 99508378 1001 86380 86390 1
508261 99508261 1001 86380 86390 1
508446 99508446 1001 86380 86390 1
508291 99508291 1001 86380 86390 1
508294 99508294 1001 86380 86390 1
508348 99508348 1001 86380 86390 1
508952 99508952 1001 86380 86390 1
509018 99509018 1001 86380 86390 1
509034 99509034 1001 86380 86390 1
508825 99508825 1001 86380 86390 1
508840 99508840 1001 86380 86390 1
508816 99508816 1001 86380 86390 1
508481 99508481 1001 86380 86390 1
508573 99508573 1001 86380 86390 1
509242 99509242 1001 86380 86390 1
509273 99509273 1001 86380 86390 1
509094 99509094 1001 86380 86390 1
509198 99509198 1001 86380 86390 1
509701 99509701 1001 86380 86390 1
509830 99509830 1001 86380 86390 1
509782 99509782 1001 86380 86390 1
509835 99509835 1001 86380 86390 1
509595 99509595 1001 86380 86390 1
509546 99509546 1001 86380 86390 1
509627 99509627 1001 86380 86390 1
509537 99509537 1001 86380 86390 1
509615 99509615 1001 86380 86390 1
509694 99509694 1001 86380 86390 1
509306 99509306 1001 86380 86390 1
509360 99509360 1001 86380 86390 1
509399 99509399 1001 86380 86390 1
509280 99509280 1001 86380 86390 1
510069 99510069 1001 86380 86390 1
509941 99509941 1001 86380 86390 1
509994 99509994 1001 86380 86390 1
510561 99510561 1001 86380 86390 1
510626 99510626 1001 86380 86390 1
510652 99510652 1001 86380 86390 1
510601 99510601 1001 86380 86390 1
510666 99510666 1001 86380 86390 1
510698 99510698 1001 86380 86390 1
510527 99510527 1001 86380 86390 1
510541 99510541 1001 86380 86390 1
510341 99510341 1001 86380 86390 1
510319 99510319 1001 86380 86390 1
510290 99510290 1001 86380 86390 1
510208 99510208 1001 86380 86390 1
510788 99510788 1001 86380 86390 1
510750 99510750 1001 86380 86390 1
510923 99510923 1001 86380 86390 1
510885 99510885 1001 86380 86390 1
510808 99510808 1001 86380 86390 1
510732 99510732 1001 86380 86390 1
510772 99510772 1001 86380 86390 1
510917 99510917 1001 86380 86390 1
511465 99511465 1001 86380 86390 1
511532 99511532 1001 86380 86390 1
511392 99511392 1001 86380 86390 1
511432 99511432 1001 86380 86390 1
511473 99511473 1001 86380 86390 1
511512 99511512 1001 86380 86390 1
511230 99511230 1001 86380 86390 1
511258 99511258 1001 86380 86390 1
511279 99511279 1001 86380 86390 1
511346 99511346 1001 86380 86390 1
510936 99510936 1001 86380 86390 1
511003 99511003 1001 86380 86390 1
511132 99511132 1001 86380 86390 1
511109 99511109 1001 86380 86390 1
512251 99512251 1001 86380 86390 1
512347 99512347 1001 86380 86390 1
512178 99512178 1001 86380 86390 1
512360 99512360 1001 86380 86390 1
512219 99512219 1001 86380 86390 1
512370 99512370 1001 86380 86390 1
512110 99512110 1001 86380 86390 1
512137 99512137 1001 86380 86390 1
511971 99511971 1001 86380 86390 1
511998 99511998 1001 86380 86390 1
512172 99512172 1001 86380 86390 1
511965 99511965 1001 86380 86390 1
511948 99511948 1001 86380 86390 1
511821 99511821 1001 86380 86390 1
512454 99512454 1001 86380 86390 1
512535 99512535 1001 86380 86390 1
512408 99512408 1001 86380 86390 1
512487 99512487 1001 86380 86390 1
512475 99512475 1001 86380 86390 1
513027 99513027 1001 86380 86390 1
513162 99513162 1001 86380 86390 1
513008 99513008 1001 86380 86390 1
513199 99513199 1001 86380 86390 1
512923 99512923 1001 86380 86390 1
512822 99512822 1001 86380 86390 1
512778 99512778 1001 86380 86390 1
512669 99512669 1001 86380 86390 1
513400 99513400 1001 86380 86390 1
513261 99513261 1001 86380 86390 1
513251 99513251 1001 86380 86390 1
513851 99513851 1001 86380 86390 1
514010 99514010 1001 86380 86390 1
514014 99514014 1001 86380 86390 1
513701 99513701 1001 86380 86390 1
513488 99513488 1001 86380 86390 1
513418 99513418 1001 86380 86390 1
513460 99513460 1001 86380 86390 1
514082 99514082 1001 86380 86390 1
514161 99514161 1001 86380 86390 1
514741 99514741 1001 86380 86390 1
514730 99514730 1001 86380 86390 1
514756 99514756 1001 86380 86390 1
514719 99514719 1001 86380 86390 1
514712 99514712 1001 86380 86390 1
514701 99514701 1001 86380 86390 1
514578 99514578 1001 86380 86390 1
514514 99514514 1001 86380 86390 1
514560 99514560 1001 86380 86390 1
514397 99514397 1001 86380 86390 1
514972 99514972 1001 86380 86390 1
514973 99514973 1001 86380 86390 1
515040 99515040 1001 86380 86390 1
514879 99514879 1001 86380 86390 1
515585 99515585 1001 86380 86390 1
515510 99515510 1001 86380 86390 1
515287 99515287 1001 86380 86390 1
515475 99515475 1001 86380 86390 1
515115 99515115 1001 86380 86390 1
515142 99515142 1001 86380 86390 1
515078 99515078 1001 86380 86390 1
515109 99515109 1001 86380 86390 1
515215 99515215 1001 86380 86390 1
515888 99515888 1001 86380 86390 1
515751 99515751 1001 86380 86390 1
515818 99515818 1001 86380 86390 1
515796 99515796 1001 86380 86390 1
515822 99515822 1001 86380 86390 1
516381 99516381 1001 86380 86390 1
516459 99516459 1001 86380 86390 1
516330 99516330 1001 86380 86390 1
516396 99516396 1001 86380 86390 1
516404 99516404 1001 86380 86390 1
516265 99516265 1001 86380 86390 1
516150 99516150 1001 86380 86390 1
516129 99516129 1001 86380 86390 1
516131 99516131 1001 86380 86390 1
516222 99516222 1001 86380 86390 1
515927 99515927 1001 86380 86390 1
515981 99515981 1001 86380 86390 1
516086 99516086 1001 86380 86390 1
516061 99516061 1001 86380 86390 1
515947 99515947 1001 86380 86390 1
516067 99516067 1001 86380 86390 1
516094 99516094 1001 86380 86390 1
516520 99516520 1001 86380 86390 1
516603 99516603 1001 86380 86390 1
516579 99516579 1001 86380 86390 1
516632 99516632 1001 86380 86390 1
516516 99516516 1001 86380 86390 1
517270 99517270 1001 86380 86390 1
516962 99516962 1001 86380 86390 1
516938 99516938 1001 86380 86390 1
516933 99516933 1001 86380 86390 1
516858 99516858 1001 86380 86390 1
516732 99516732 1001 86380 86390 1
516850 99516850 1001 86380 86390 1
517373 99517373 1001 86380 86390 1
517415 99517415 1001 86380 86390 1
517495 99517495 1001 86380 86390 1
517981 99517981 1001 86380 86390 1
518060 99518060 1001 86380 86390 1
518016 99518016 1001 86380 86390 1
518081 99518081 1001 86380 86390 1
517816 99517816 1001 86380 86390 1
517919 99517919 1001 86380 86390 1
517793 99517793 1001 86380 86390 1
517941 99517941 1001 86380 86390 1
517551 99517551 1001 86380 86390 1
518301 99518301 1001 86380 86390 1
518187 99518187 1001 86380 86390 1
518952 99518952 1001 86380 86390 1
518888 99518888 1001 86380 86390 1
518431 99518431 1001 86380 86390 1
518383 99518383 1001 86380 86390 1
518529 99518529 1001 86380 86390 1
519010 99519010 1001 86380 86390 1
519049 99519049 1001 86380 86390 1
519647 99519647 1001 86380 86390 1
519753 99519753 1001 86380 86390 1
519676 99519676 1001 86380 86390 1
519583 99519583 1001 86380 86390 1
519219 99519219 1001 86380 86390 1
519314 99519314 1001 86380 86390 1
520005 99520005 1001 86380 86390 1
519970 99519970 1001 86380 86390 1
519894 99519894 1001 86380 86390 1
519817 99519817 1001 86380 86390 1
520505 99520505 1001 86380 86390 1
520470 99520470 1001 86380 86390 1
520574 99520574 1001 86380 86390 1
520279 99520279 1001 86380 86390 1
520401 99520401 1001 86380 86390 1
520342 99520342 1001 86380 86390 1
520225 99520225 1001 86380 86390 1
520642 99520642 1001 86380 86390 1
520801 99520801 1001 86380 86390 1
520842 99520842 1001 86380 86390 1
520915 99520915 1001 86380 86390 1
521020 99521020 1001 86380 86390 1
521009 99521009 1001 86380 86390 1
520919 99520919 1001 86380 86390 1
521600 99521600 1001 86380 86390 1
521510 99521510 1001 86380 86390 1
522128 99522128 1001 86380 86390 1
522001 99522001 1001 86380 86390 1
522082 99522082 1001 86380 86390 1
521915 99521915 1001 86380 86390 1
522008 99522008 1001 86380 86390 1
521873 99521873 1001 86380 86390 1
522407 99522407 1001 86380 86390 1
522333 99522333 1001 86380 86390 1
522372 99522372 1001 86380 86390 1
522425 99522425 1001 86380 86390 1
522493 99522493 1001 86380 86390 1
523044 99523044 1001 86380 86390 1
522956 99522956 1001 86380 86390 1
523034 99523034 1001 86380 86390 1
523099 99523099 1001 86380 86390 1
523063 99523063 1001 86380 86390 1
523064 99523064 1001 86380 86390 1
522988 99522988 1001 86380 86390 1
522719 99522719 1001 86380 86390 1
522850 99522850 1001 86380 86390 1
522881 99522881 1001 86380 86390 1
522588 99522588 1001 86380 86390 1
522661 99522661 1001 86380 86390 1
523175 99523175 1001 86380 86390 1
523163 99523163 1001 86380 86390 1
523784 99523784 1001 86380 86390 1
523889 99523889 1001 86380 86390 1
523892 99523892 1001 86380 86390 1
523625 99523625 1001 86380 86390 1
523562 99523562 1001 86380 86390 1
523553 99523553 1001 86380 86390 1
523735 99523735 1001 86380 86390 1
523421 99523421 1001 86380 86390 1
523460 99523460 1001 86380 86390 1
523486 99523486 1001 86380 86390 1
523371 99523371 1001 86380 86390 1
524112 99524112 1001 86380 86390 1
524590 99524590 1001 86380 86390 1
524750 99524750 1001 86380 86390 1
524665 99524665 1001 86380 86390 1
524460 99524460 1001 86380 86390 1
524486 99524486 1001 86380 86390 1
524513 99524513 1001 86380 86390 1
524482 99524482 1001 86380 86390 1
524535 99524535 1001 86380 86390 1
524240 99524240 1001 86380 86390 1
524323 99524323 1001 86380 86390 1
524835 99524835 1001 86380 86390 1
524778 99524778 1001 86380 86390 1
524856 99524856 1001 86380 86390 1
525444 99525444 1001 86380 86390 1
525535 99525535 1001 86380 86390 1
525538 99525538 1001 86380 86390 1
525579 99525579 1001 86380 86390 1
525423 99525423 1001 86380 86390 1
525491 99525491 1001 86380 86390 1
525237 99525237 1001 86380 86390 1
525193 99525193 1001 86380 86390 1
525087 99525087 1001 86380 86390 1
525037 99525037 1001 86380 86390 1
524999 99524999 1001 86380 86390 1
525599 99525599 1001 86380 86390 1
525654 99525654 1001 86380 86390 1
526284 99526284 1001 86380 86390 1
526370 99526370 1001 86380 86390 1
526254 99526254 1001 86380 86390 1
526060 99526060 1001 86380 86390 1
525854 99525854 1001 86380 86390 1
526615 99526615 1001 86380 86390 1
526577 99526577 1001 86380 86390 1
526558 99526558 1001 86380 86390 1
527163 99527163 1001 86380 86390 1
527099 99527099 1001 86380 86390 1
527074 99527074 1001 86380 86390 1
527180 99527180 1001 86380 86390 1
526929 99526929 1001 86380 86390 1
526669 99526669 1001 86380 86390 1
526664 99526664 1001 86380 86390 1
527337 99527337 1001 86380 86390 1
527421 99527421 1001 86380 86390 1
527347 99527347 1001 86380 86390 1
527256 99527256 1001 86380 86390 1
527970 99527970 1001 86380 86390 1
528022 99528022 1001 86380 86390 1
527781 99527781 1001 86380 86390 1
527597 99527597 1001 86380 86390 1
527628 99527628 1001 86380 86390 1
527516 99527516 1001 86380 86390 1
527531 99527531 1001 86380 86390 1
528170 99528170 1001 86380 86390 1
528879 99528879 1001 86380 86390 1
528716 99528716 1001 86380 86390 1
528770 99528770 1001 86380 86390 1
528685 99528685 1001 86380 86390 1
528675 99528675 1001 86380 86390 1
528598 99528598 1001 86380 86390 1
528355 99528355 1001 86380 86390 1
529066 99529066 1001 86380 86390 1
528938 99528938 1001 86380 86390 1
529042 99529042 1001 86380 86390 1
528961 99528961 1001 86380 86390 1
528962 99528962 1001 86380 86390 1
529668 99529668 1001 86380 86390 1
529353 99529353 1001 86380 86390 1
529357 99529357 1001 86380 86390 1
529396 99529396 1001 86380 86390 1
529242 99529242 1001 86380 86390 1
529282 99529282 1001 86380 86390 1
529154 99529154 1001 86380 86390 1
529155 99529155 1001 86380 86390 1
529248 99529248 1001 86380 86390 1
529819 99529819 1001 86380 86390 1
529835 99529835 1001 86380 86390 1
529746 99529746 1001 86380 86390 1
529762 99529762 1001 86380 86390 1
530440 99530440 1001 86380 86390 1
530431 99530431 1001 86380 86390 1
530420 99530420 1001 86380 86390 1
530357 99530357 1001 86380 86390 1
530218 99530218 1001 86380 86390 1
530183 99530183 1001 86380 86390 1
530251 99530251 1001 86380 86390 1
530036 99530036 1001 86380 86390 1
530062 99530062 1001 86380 86390 1
529985 99529985 1001 86380 86390 1
529950 99529950 1001 86380 86390 1
530734 99530734 1001 86380 86390 1
530659 99530659 1001 86380 86390 1
530623 99530623 1001 86380 86390 1
531176 99531176 1001 86380 86390 1
531229 99531229 1001 86380 86390 1
531300 99531300 1001 86380 86390 1
531138 99531138 1001 86380 86390 1
531048 99531048 1001 86380 86390 1
531154 99531154 1001 86380 86390 1
531077 99531077 1001 86380 86390 1
531015 99531015 1001 86380 86390 1
530849 99530849 1001 86380 86390 1
530941 99530941 1001 86380 86390 1
530904 99530904 1001 86380 86390 1
530947 99530947 1001 86380 86390 1
531503 99531503 1001 86380 86390 1
532161 99532161 1001 86380 86390 1
532008 99532008 1001 86380 86390 1
532113 99532113 1001 86380 86390 1
532201 99532201 1001 86380 86390 1
531974 99531974 1001 86380 86390 1
531850 99531850 1001 86380 86390 1
531767 99531767 1001 86380 86390 1
531665 99531665 1001 86380 86390 1
531603 99531603 1001 86380 86390 1
531669 99531669 1001 86380 86390 1
531774 99531774 1001 86380 86390 1
531699 99531699 1001 86380 86390 1
532403 99532403 1001 86380 86390 1
532329 99532329 1001 86380 86390 1
532381 99532381 1001 86380 86390 1
532370 99532370 1001 86380 86390 1
532851 99532851 1001 86380 86390 1
532957 99532957 1001 86380 86390 1
532854 99532854 1001 86380 86390 1
532921 99532921 1001 86380 86390 1
532924 99532924 1001 86380 86390 1
532928 99532928 1001 86380 86390 1
532774 99532774 1001 86380 86390 1
532645 99532645 1001 86380 86390 1
532674 99532674 1001 86380 86390 1
532623 99532623 1001 86380 86390 1
532732 99532732 1001 86380 86390 1
532579 99532579 1001 86380 86390 1
532503 99532503 1001 86380 86390 1
532532 99532532 1001 86380 86390 1
532614 99532614 1001 86380 86390 1
533080 99533080 1001 86380 86390 1
533056 99533056 1001 86380 86390 1
533190 99533190 1001 86380 86390 1
533811 99533811 1001 86380 86390 1
533734 99533734 1001 86380 86390 1
533712 99533712 1001 86380 86390 1
533739 99533739 1001 86380 86390 1
533550 99533550 1001 86380 86390 1
533543 99533543 1001 86380 86390 1
533479 99533479 1001 86380 86390 1
533518 99533518 1001 86380 86390 1
533311 99533311 1001 86380 86390 1
534026 99534026 1001 86380 86390 1
533980 99533980 1001 86380 86390 1
534646 99534646 1001 86380 86390 1
534571 99534571 1001 86380 86390 1
534546 99534546 1001 86380 86390 1
534496 99534496 1001 86380 86390 1
534577 99534577 1001 86380 86390 1
534565 99534565 1001 86380 86390 1
534336 99534336 1001 86380 86390 1
534353 99534353 1001 86380 86390 1
534379 99534379 1001 86380 86390 1
534420 99534420 1001 86380 86390 1
534399 99534399 1001 86380 86390 1
534295 99534295 1001 86380 86390 1
534193 99534193 1001 86380 86390 1
534245 99534245 1001 86380 86390 1
534259 99534259 1001 86380 86390 1
534093 99534093 1001 86380 86390 1
534862 99534862 1001 86380 86390 1
534811 99534811 1001 86380 86390 1
534801 99534801 1001 86380 86390 1
534755 99534755 1001 86380 86390 1
535368 99535368 1001 86380 86390 1
535308 99535308 1001 86380 86390 1
535399 99535399 1001 86380 86390 1
535312 99535312 1001 86380 86390 1
535204 99535204 1001 86380 86390 1
535153 99535153 1001 86380 86390 1
535183 99535183 1001 86380 86390 1
535301 99535301 1001 86380 86390 1
535120 99535120 1001 86380 86390 1
535045 99535045 1001 86380 86390 1
535048 99535048 1001 86380 86390 1
535074 99535074 1001 86380 86390 1
535087 99535087 1001 86380 86390 1
535078 99535078 1001 86380 86390 1
534977 99534977 1001 86380 86390 1
535586 99535586 1001 86380 86390 1
535557 99535557 1001 86380 86390 1
535635 99535635 1001 86380 86390 1
536197 99536197 1001 86380 86390 1
536214 99536214 1001 86380 86390 1
535968 99535968 1001 86380 86390 1
535994 99535994 1001 86380 86390 1
536115 99536115 1001 86380 86390 1
535896 99535896 1001 86380 86390 1
535897 99535897 1001 86380 86390 1
535859 99535859 1001 86380 86390 1
535744 99535744 1001 86380 86390 1
535720 99535720 1001 86380 86390 1
535776 99535776 1001 86380 86390 1
536439 99536439 1001 86380 86390 1
536401 99536401 1001 86380 86390 1
536456 99536456 1001 86380 86390 1
536508 99536508 1001 86380 86390 1
536446 99536446 1001 86380 86390 1
536370 99536370 1001 86380 86390 1
537076 99537076 1001 86380 86390 1
536980 99536980 1001 86380 86390 1
536879 99536879 1001 86380 86390 1
536894 99536894 1001 86380 86390 1
536920 99536920 1001 86380 86390 1
536780 99536780 1001 86380 86390 1
536939 99536939 1001 86380 86390 1
536798 99536798 1001 86380 86390 1
536943 99536943 1001 86380 86390 1
536557 99536557 1001 86380 86390 1
536547 99536547 1001 86380 86390 1
536573 99536573 1001 86380 86390 1
536586 99536586 1001 86380 86390 1
537315 99537315 1001 86380 86390 1
537277 99537277 1001 86380 86390 1
537228 99537228 1001 86380 86390 1
537294 99537294 1001 86380 86390 1
537980 99537980 1001 86380 86390 1
537831 99537831 1001 86380 86390 1
537898 99537898 1001 86380 86390 1
537577 99537577 1001 86380 86390 1
537686 99537686 1001 86380 86390 1
537596 99537596 1001 86380 86390 1
537676 99537676 1001 86380 86390 1
537755 99537755 1001 86380 86390 1
537471 99537471 1001 86380 86390 1
537409 99537409 1001 86380 86390 1
537544 99537544 1001 86380 86390 1
537532 99537532 1001 86380 86390 1
537418 99537418 1001 86380 86390 1
538023 99538023 1001 86380 86390 1
538192 99538192 1001 86380 86390 1
538756 99538756 1001 86380 86390 1
538770 99538770 1001 86380 86390 1
538681 99538681 1001 86380 86390 1
538721 99538721 1001 86380 86390 1
538510 99538510 1001 86380 86390 1
538459 99538459 1001 86380 86390 1
538576 99538576 1001 86380 86390 1
538556 99538556 1001 86380 86390 1
538350 99538350 1001 86380 86390 1
538381 99538381 1001 86380 86390 1
538993 99538993 1001 86380 86390 1
539019 99539019 1001 86380 86390 1
538865 99538865 1001 86380 86390 1
538840 99538840 1001 86380 86390 1
538996 99538996 1001 86380 86390 1
539437 99539437 1001 86380 86390 1
539528 99539528 1001 86380 86390 1
539455 99539455 1001 86380 86390 1
539481 99539481 1001 86380 86390 1
539281 99539281 1001 86380 86390 1
539311 99539311 1001 86380 86390 1
539084 99539084 1001 86380 86390 1
539137 99539137 1001 86380 86390 1
539151 99539151 1001 86380 86390 1
539641 99539641 1001 86380 86390 1
539644 99539644 1001 86380 86390 1
540287 99540287 1001 86380 86390 1
540407 99540407 1001 86380 86390 1
540369 99540369 1001 86380 86390 1
540268 99540268 1001 86380 86390 1
540345 99540345 1001 86380 86390 1
540069 99540069 1001 86380 86390 1
540253 99540253 1001 86380 86390 1
539884 99539884 1001 86380 86390 1
540003 99540003 1001 86380 86390 1
540043 99540043 1001 86380 86390 1
539996 99539996 1001 86380 86390 1
539985 99539985 1001 86380 86390 1
539908 99539908 1001 86380 86390 1
540582 99540582 1001 86380 86390 1
540647 99540647 1001 86380 86390 1
540584 99540584 1001 86380 86390 1
540523 99540523 1001 86380 86390 1
540666 99540666 1001 86380 86390 1
541106 99541106 1001 86380 86390 1
541062 99541062 1001 86380 86390 1
540922 99540922 1001 86380 86390 1
540950 99540950 1001 86380 86390 1
541042 99541042 1001 86380 86390 1
540900 99540900 1001 86380 86390 1
540888 99540888 1001 86380 86390 1
541070 99541070 1001 86380 86390 1
541086 99541086 1001 86380 86390 1
540689 99540689 1001 86380 86390 1
541422 99541422 1001 86380 86390 1
542077 99542077 1001 86380 86390 1
542111 99542111 1001 86380 86390 1
542040 99542040 1001 86380 86390 1
541875 99541875 1001 86380 86390 1
541902 99541902 1001 86380 86390 1
541762 99541762 1001 86380 86390 1
541881 99541881 1001 86380 86390 1
541589 99541589 1001 86380 86390 1
541579 99541579 1001 86380 86390 1
541609 99541609 1001 86380 86390 1
542275 99542275 1001 86380 86390 1
542229 99542229 1001 86380 86390 1
542842 99542842 1001 86380 86390 1
542805 99542805 1001 86380 86390 1
542899 99542899 1001 86380 86390 1
542880 99542880 1001 86380 86390 1
542599 99542599 1001 86380 86390 1
542643 99542643 1001 86380 86390 1
542518 99542518 1001 86380 86390 1
542485 99542485 1001 86380 86390 1
542346 99542346 1001 86380 86390 1
543144 99543144 1001 86380 86390 1
543742 99543742 1001 86380 86390 1
543764 99543764 1001 86380 86390 1
543641 99543641 1001 86380 86390 1
543732 99543732 1001 86380 86390 1
543360 99543360 1001 86380 86390 1
543191 99543191 1001 86380 86390 1
543231 99543231 1001 86380 86390 1
543322 99543322 1001 86380 86390 1
543184 99543184 1001 86380 86390 1
543340 99543340 1001 86380 86390 1
543846 99543846 1001 86380 86390 1
543802 99543802 1001 86380 86390 1
543779 99543779 1001 86380 86390 1
543819 99543819 1001 86380 86390 1
544464 99544464 1001 86380 86390 1
544585 99544585 1001 86380 86390 1
544241 99544241 1001 86380 86390 1
544095 99544095 1001 86380 86390 1
544625 99544625 1001 86380 86390 1
544639 99544639 1001 86380 86390 1
544656 99544656 1001 86380 86390 1
544682 99544682 1001 86380 86390 1
433709 218 1001 73140 74577 1
514195 852 1002 67704 71181 1
533946 805 1002 28529 40384 1
525484 1064 1002 36077 48757 1
536746 628 1002 35359 40502 1
400065 99400065 1001 86380 86390 1
400044 99400044 1001 86380 86390 1
400402 99400402 1001 86380 86390 1
400357 99400357 1001 86380 86390 1
400396 99400396 1001 86380 86390 1
400534 99400534 1001 86380 86390 1
400648 99400648 1001 86380 86390 1
400824 99400824 1001 86380 86390 1
400957 99400957 1001 86380 86390 1
401511 99401511 1001 86380 86390 1
401683 99401683 1001 86380 86390 1
401642 99401642 1001 86380 86390 1
401765 99401765 1001 86380 86390 1
401776 99401776 1001 86380 86390 1
401855 99401855 1001 86380 86390 1
402126 99402126 1001 86380 86390 1
402422 99402422 1001 86380 86390 1
402397 99402397 1001 86380 86390 1
402582 99402582 1001 86380 86390 1
402710 99402710 1001 86380 86390 1
403113 99403113 1001 86380 86390 1
403285 99403285 1001 86380 86390 1
403551 99403551 1001 86380 86390 1
403709 99403709 1001 86380 86390 1
403793 99403793 1001 86380 86390 1
403737 99403737 1001 86380 86390 1
403869 99403869 1001 86380 86390 1
403827 99403827 1001 86380 86390 1
404037 99404037 1001 86380 86390 1
404047 99404047 1001 86380 86390 1
404073 99404073 1001 86380 86390 1
404221 99404221 1001 86380 86390 1
404361 99404361 1001 86380 86390 1
404404 99404404 1001 86380 86390 1
404553 99404553 1001 86380 86390 1
404536 99404536 1001 86380 86390 1
404868 99404868 1001 86380 86390 1
404973 99404973 1001 86380 86390 1
405016 99405016 1001 86380 86390 1
405295 99405295 1001 86380 86390 1
405384 99405384 1001 86380 86390 1
405544 99405544 1001 86380 86390 1
405691 99405691 1001 86380 86390 1
405826 99405826 1001 86380 86390 1
405830 99405830 1001 86380 86390 1
406322 99406322 1001 86380 86390 1
406355 99406355 1001 86380 86390 1
406404 99406404 1001 86380 86390 1
406472 99406472 1001 86380 86390 1
406417 99406417 1001 86380 86390 1
406680 99406680 1001 86380 86390 1
407002 99407002 1001 86380 86390 1
407345 99407345 1001 86380 86390 1
407571 99407571 1001 86380 86390 1
407577 99407577 1001 86380 86390 1
407617 99407617 1001 86380 86390 1
407731 99407731 1001 86380 86390 1
407940 99407940 1001 86380 86390 1
408245 99408245 1001 86380 86390 1
408351 99408351 1001 86380 86390 1
408419 99408419 1001 86380 86390 1
408621 99408621 1001 86380 86390 1
408696 99408696 1001 86380 86390 1
408828 99408828 1001 86380 86390 1
408861 99408861 1001 86380 86390 1
409282 99409282 1001 86380 86390 1
409364 99409364 1001 86380 86390 1
409301 99409301 1001 86380 86390 1
409558 99409558 1001 86380 86390 1
409555 99409555 1001 86380 86390 1
409644 99409644 1001 86380 86390 1
409718 99409718 1001 86380 86390 1
409690 99409690 1001 86380 86390 1
410077 99410077 1001 86380 86390 1
410150 99410150 1001 86380 86390 1
410245 99410245 1001 86380 86390 1
410426 99410426 1001 86380 86390 1
410571 99410571 1001 86380 86390 1
410676 99410676 1001 86380 86390 1
410784 99410784 1001 86380 86390 1
410876 99410876 1001 86380 86390 1
410983 99410983 1001 86380 86390 1
410934 99410934 1001 86380 86390 1
411498 99411498 1001 86380 86390 1
411867 99411867 1001 86380 86390 1
411917 99411917 1001 86380 86390 1
411924 99411924 1001 86380 86390 1
411901 99411901 1001 86380 86390 1
412243 99412243 1001 86380 86390 1
412424 99412424 1001 86380 86390 1
412327 99412327 1001 86380 86390 1
412330 99412330 1001 86380 86390 1
413297 99413297 1001 86380 86390 1
413587 99413587 1001 86380 86390 1
413288 99413288 1001 86380 86390 1
413247 99413247 1001 86380 86390 1
413176 99413176 1001 86380 86390 1
412639 99412639 1001 86380 86390 1
412799 99412799 1001 86380 86390 1
412513 99412513 1001 86380 86390 1
412633 99412633 1001 86380 86390 1
412795 99412795 1001 86380 86390 1
412500 99412500 1001 86380 86390 1
413834 99413834 1001 86380 86390 1
415099 99415099 1001 86380 86390 1
414933 99414933 1001 86380 86390 1
415240 99415240 1001 86380 86390 1
414617 99414617 1001 86380 86390 1
414900 99414900 1001 86380 86390 1
414733 99414733 1001 86380 86390 1
414206 99414206 1001 86380 86390 1
414488 99414488 1001 86380 86390 1
414419 99414419 1001 86380 86390 1
415450 99415450 1001 86380 86390 1
415536 99415536 1001 86380 86390 1
415714 99415714 1001 86380 86390 1
416943 99416943 1001 86380 86390 1
416590 99416590 1001 86380 86390 1
416853 99416853 1001 86380 86390 1
416326 99416326 1001 86380 86390 1
416146 99416146 1001 86380 86390 1
416201 99416201 1001 86380 86390 1
416576 99416576 1001 86380 86390 1
415958 99415958 1001 86380 86390 1
415865 99415865 1001 86380 86390 1
417531 99417531 1001 86380 86390 1
417438 99417438 1001 86380 86390 1
418435 99418435 1001 86380 86390 1
418724 99418724 1001 86380 86390 1
418288 99418288 1001 86380 86390 1
418302 99418302 1001 86380 86390 1
417795 99417795 1001 86380 86390 1
417676 99417676 1001 86380 86390 1
418881 99418881 1001 86380 86390 1
418914 99418914 1001 86380 86390 1
419007 99419007 1001 86380 86390 1
420076 99420076 1001 86380 86390 1
420164 99420164 1001 86380 86390 1
420373 99420373 1001 86380 86390 1
419880 99419880 1001 86380 86390 1
419826 99419826 1001 86380 86390 1
420021 99420021 1001 86380 86390 1
419472 99419472 1001 86380 86390 1
419328 99419328 1001 86380 86390 1
419309 99419309 1001 86380 86390 1
419284 99419284 1001 86380 86390 1
420742 99420742 1001 86380 86390 1
421951 99421951 1001 86380 86390 1
421913 99421913 1001 86380 86390 1
421593 99421593 1001 86380 86390 1
421049 99421049 1001 86380 86390 1
420978 99420978 1001 86380 86390 1
421262 99421262 1001 86380 86390 1
422226 99422226 1001 86380 86390 1
422376 99422376 1001 86380 86390 1
422377 99422377 1001 86380 86390 1
423547 99423547 1001 86380 86390 1
423684 99423684 1001 86380 86390 1
423434 99423434 1001 86380 86390 1
423519 99423519 1001 86380 86390 1
423351 99423351 1001 86380 86390 1
423722 99423722 1001 86380 86390 1
423458 99423458 1001 86380 86390 1
423740 99423740 1001 86380 86390 1
423266 99423266 1001 86380 86390 1
422796 99422796 1001 86380 86390 1
422572 99422572 1001 86380 86390 1
422696 99422696 1001 86380 86390 1
422885 99422885 1001 86380 86390 1
422887 99422887 1001 86380 86390 1
423938 99423938 1001 86380 86390 1
424050 99424050 1001 86380 86390 1
425124 99425124 1001 86380 86390 1
425187 99425187 1001 86380 86390 1
425043 99425043 1001 86380 86390 1
425122 99425122 1001 86380 86390 1
424938 99424938 1001 86380 86390 1
424765 99424765 1001 86380 86390 1
424722 99424722 1001 86380 86390 1
424748 99424748 1001 86380 86390 1
424561 99424561 1001 86380 86390 1
424189 99424189 1001 86380 86390 1
424511 99424511 1001 86380 86390 1
424375 99424375 1001 86380 86390 1
425587 99425587 1001 86380 86390 1
425573 99425573 1001 86380 86390 1
425823 99425823 1001 86380 86390 1
425652 99425652 1001 86380 86390 1
427083 99427083 1001 86380 86390 1
426972 99426972 1001 86380 86390 1
426662 99426662 1001 86380 86390 1
426397 99426397 1001 86380 86390 1
426353 99426353 1001 86380 86390 1
426329 99426329 1001 86380 86390 1
426280 99426280 1001 86380 86390 1
426114 99426114 1001 86380 86390 1
425944 99425944 1001 86380 86390 1
425869 99425869 1001 86380 86390 1
426103 99426103 1001 86380 86390 1
426174 99426174 1001 86380 86390 1
426146 99426146 1001 86380 86390 1
427515 99427515 1001 86380 86390 1
427443 99427443 1001 86380 86390 1
428410 99428410 1001 86380 86390 1
428551 99428551 1001 86380 86390 1
428528 99428528 1001 86380 86390 1
428655 99428655 1001 86380 86390 1
428583 99428583 1001 86380 86390 1
428602 99428602 1001 86380 86390 1
428284 99428284 1001 86380 86390 1
427920 99427920 1001 86380 86390 1
427826 99427826 1001 86380 86390 1
427604 99427604 1001 86380 86390 1
427906 99427906 1001 86380 86390 1
427594 99427594 1001 86380 86390 1
427747 99427747 1001 86380 86390 1
427819 99427819 1001 86380 86390 1
429020 99429020 1001 86380 86390 1
428968 99428968 1001 86380 86390 1
429021 99429021 1001 86380 86390 1
429046 99429046 1001 86380 86390 1
428735 99428735 1001 86380 86390 1
428947 99428947 1001 86380 86390 1
429008 99429008 1001 86380 86390 1
429084 99429084 1001 86380 86390 1
429013 99429013 1001 86380 86390 1
430366 99430366 1001 86380 86390 1
429707 99429707 1001 86380 86390 1
429571 99429571 1001 86380 86390 1
429764 99429764 1001 86380 86390 1
429675 99429675 1001 86380 86390 1
429677 99429677 1001 86380 86390 1
429365 99429365 1001 86380 86390 1
429415 99429415 1001 86380 86390 1
430412 99430412 1001 86380 86390 1
431984 99431984 1001 86380 86390 1
432001 99432001 1001 86380 86390 1
431550 99431550 1001 86380 86390 1
431431 99431431 1001 86380 86390 1
431298 99431298 1001 86380 86390 1
431271 99431271 1001 86380 86390 1
430849 99430849 1001 86380 86390 1
430930 99430930 1001 86380 86390 1
431165 99431165 1001 86380 86390 1
432345 99432345 1001 86380 86390 1
432485 99432485 1001 86380 86390 1
432267 99432267 1001 86380 86390 1
432435 99432435 1001 86380 86390 1
433663 99433663 1001 86380 86390 1
433323 99433323 1001 86380 86390 1
433442 99433442 1001 86380 86390 1
432947 99432947 1001 86380 86390 1
433028 99433028 1001 86380 86390 1
433223 99433223 1001 86380 86390 1
432830 99432830 1001 86380 86390 1
432758 99432758 1001 86380 86390 1
433999 99433999 1001 86380 86390 1
433922 99433922 1001 86380 86390 1
435108 99435108 1001 86380 86390 1
435102 99435102 1001 86380 86390 1
434602 99434602 1001 86380 86390 1
434833 99434833 1001 86380 86390 1
434835 99434835 1001 86380 86390 1
434958 99434958 1001 86380 86390 1
434702 99434702 1001 86380 86390 1
434917 99434917 1001 86380 86390 1
434440 99434440 1001 86380 86390 1
435597 99435597 1001 86380 86390 1
435632 99435632 1001 86380 86390 1
436761 99436761 1001 86380 86390 1
436517 99436517 1001 86380 86390 1
436365 99436365 1001 86380 86390 1
436496 99436496 1001 86380 86390 1
436573 99436573 1001 86380 86390 1
436693 99436693 1001 86380 86390 1
436239 99436239 1001 86380 86390 1
436330 99436330 1001 86380 86390 1
436088 99436088 1001 86380 86390 1
437320 99437320 1001 86380 86390 1
437191 99437191 1001 86380 86390 1
437329 99437329 1001 86380 86390 1
300669 99300669 1001 86380 86390 1
300632 99300632 1001 86380 86390 1
300346 99300346 1001 86380 86390 1
300424 99300424 1001 86380 86390 1
300386 99300386 1001 86380 86390 1
300502 99300502 1001 86380 86390 1
300335 99300335 1001 86380 86390 1
300479 99300479 1001 86380 86390 1
300405 99300405 1001 86380 86390 1
300149 99300149 1001 86380 86390 1
300253 99300253 1001 86380 86390 1
300166 99300166 1001 86380 86390 1
300220 99300220 1001 86380 86390 1
300117 99300117 1001 86380 86390 1
300824 99300824 1001 86380 86390 1
300906 99300906 1001 86380 86390 1
301483 99301483 1001 86380 86390 1
301546 99301546 1001 86380 86390 1
301206 99301206 1001 86380 86390 1
301220 99301220 1001 86380 86390 1
301286 99301286 1001 86380 86390 1
301288 99301288 1001 86380 86390 1
301263 99301263 1001 86380 86390 1
301251 99301251 1001 86380 86390 1
301076 99301076 1001 86380 86390 1
301138 99301138 1001 86380 86390 1
301592 99301592 1001 86380 86390 1
301710 99301710 1001 86380 86390 1
302335 99302335 1001 86380 86390 1
302357 99302357 1001 86380 86390 1
302299 99302299 1001 86380 86390 1
302288 99302288 1001 86380 86390 1
302015 99302015 1001 86380 86390 1
302147 99302147 1001 86380 86390 1
301850 99301850 1001 86380 86390 1
301915 99301915 1001 86380 86390 1
301793 99301793 1001 86380 86390 1
301951 99301951 1001 86380 86390 1
301797 99301797 1001 86380 86390 1
302547 99302547 1001 86380 86390 1
302498 99302498 1001 86380 86390 1
303088 99303088 1001 86380 86390 1
303155 99303155 1001 86380 86390 1
302954 99302954 1001 86380 86390 1
302969 99302969 1001 86380 86390 1
302995 99302995 1001 86380 86390 1
302998 99302998 1001 86380 86390 1
302974 99302974 1001 86380 86390 1
302601 99302601 1001 86380 86390 1
302642 99302642 1001 86380 86390 1
302764 99302764 1001 86380 86390 1
303361 99303361 1001 86380 86390 1
304027 99304027 1001 86380 86390 1
304026 99304026 1001 86380 86390 1
303784 99303784 1001 86380 86390 1
303721 99303721 1001 86380 86390 1
303644 99303644 1001 86380 86390 1
303413 99303413 1001 86380 86390 1
303454 99303454 1001 86380 86390 1
303424 99303424 1001 86380 86390 1
304096 99304096 1001 86380 86390 1
304059 99304059 1001 86380 86390 1
304073 99304073 1001 86380 86390 1
304194 99304194 1001 86380 86390 1
304220 99304220 1001 86380 86390 1
304158 99304158 1001 86380 86390 1
304731 99304731 1001 86380 86390 1
304859 99304859 1001 86380 86390 1
304835 99304835 1001 86380 86390 1
304550 99304550 1001 86380 86390 1
304552 99304552 1001 86380 86390 1
304509 99304509 1001 86380 86390 1
304548 99304548 1001 86380 86390 1
304484 99304484 1001 86380 86390 1
304326 99304326 1001 86380 86390 1
304935 99304935 1001 86380 86390 1
304989 99304989 1001 86380 86390 1
305056 99305056 1001 86380 86390 1
305045 99305045 1001 86380 86390 1
305563 99305563 1001 86380 86390 1
305678 99305678 1001 86380 86390 1
305353 99305353 1001 86380 86390 1
305392 99305392 1001 86380 86390 1
305421 99305421 1001 86380 86390 1
305295 99305295 1001 86380 86390 1
305438 99305438 1001 86380 86390 1
305155 99305155 1001 86380 86390 1
305215 99305215 1001 86380 86390 1
305113 99305113 1001 86380 86390 1
305695 99305695 1001 86380 86390 1
500117 99500117 1001 86380 86390 1
500143 99500143 1001 86380 86390 1
500119 99500119 1001 86380 86390 1
500796 99500796 1001 86380 86390 1
500709 99500709 1001 86380 86390 1
500467 99500467 1001 86380 86390 1
500444 99500444 1001 86380 86390 1
500512 99500512 1001 86380 86390 1
500564 99500564 1001 86380 86390 1
500259 99500259 1001 86380 86390 1
500390 99500390 1001 86380 86390 1
500288 99500288 1001 86380 86390 1
500301 99500301 1001 86380 86390 1
500341 99500341 1001 86380 86390 1
500384 99500384 1001 86380 86390 1
501017 99501017 1001 86380 86390 1
501603 99501603 1001 86380 86390 1
501451 99501451 1001 86380 86390 1
501597 99501597 1001 86380 86390 1
501252 99501252 1001 86380 86390 1
501395 99501395 1001 86380 86390 1
501270 99501270 1001 86380 86390 1
501323 99501323 1001 86380 86390 1
501313 99501313 1001 86380 86390 1
501263 99501263 1001 86380 86390 1
501250 99501250 1001 86380 86390 1
501123 99501123 1001 86380 86390 1
501146 99501146 1001 86380 86390 1
501069 99501069 1001 86380 86390 1
501741 99501741 1001 86380 86390 1
501677 99501677 1001 86380 86390 1
501768 99501768 1001 86380 86390 1
501785 99501785 1001 86380 86390 1
501723 99501723 1001 86380 86390 1
502429 99502429 1001 86380 86390 1
502131 99502131 1001 86380 86390 1
502225 99502225 1001 86380 86390 1
502168 99502168 1001 86380 86390 1
501889 99501889 1001 86380 86390 1
502618 99502618 1001 86380 86390 1
502611 99502611 1001 86380 86390 1
502522 99502522 1001 86380 86390 1
502654 99502654 1001 86380 86390 1
502578 99502578 1001 86380 86390 1
503219 99503219 1001 86380 86390 1
503284 99503284 1001 86380 86390 1
502912 99502912 1001 86380 86390 1
502728 99502728 1001 86380 86390 1
502691 99502691 1001 86380 86390 1
502848 99502848 1001 86380 86390 1
503380 99503380 1001 86380 86390 1
503370 99503370 1001 86380 86390 1
503425 99503425 1001 86380 86390 1
503438 99503438 1001 86380 86390 1
503311 99503311 1001 86380 86390 1
503390 99503390 1001 86380 86390 1
504055 99504055 1001 86380 86390 1
504008 99504008 1001 86380 86390 1
503932 99503932 1001 86380 86390 1
503975 99503975 1001 86380 86390 1
504040 99504040 1001 86380 86390 1
503783 99503783 1001 86380 86390 1
503877 99503877 1001 86380 86390 1
503775 99503775 1001 86380 86390 1
503892 99503892 1001 86380 86390 1
503882 99503882 1001 86380 86390 1
503896 99503896 1001 86380 86390 1
503602 99503602 1001 86380 86390 1
503528 99503528 1001 86380 86390 1
503645 99503645 1001 86380 86390 1
504249 99504249 1001 86380 86390 1
504304 99504304 1001 86380 86390 1
504164 99504164 1001 86380 86390 1
504764 99504764 1001 86380 86390 1
504931 99504931 1001 86380 86390 1
504798 99504798 1001 86380 86390 1
504851 99504851 1001 86380 86390 1
504839 99504839 1001 86380 86390 1
504840 99504840 1001 86380 86390 1
504609 99504609 1001 86380 86390 1
504625 99504625 1001 86380 86390 1
504638 99504638 1001 86380 86390 1
504643 99504643 1001 86380 86390 1
504493 99504493 1001 86380 86390 1
504429 99504429 1001 86380 86390 1
504463 99504463 1001 86380 86390 1
505022 99505022 1001 86380 86390 1
504960 99504960 1001 86380 86390 1
505016 99505016 1001 86380 86390 1
505646 99505646 1001 86380 86390 1
505726 99505726 1001 86380 86390 1
505575 99505575 1001 86380 86390 1
505487 99505487 1001 86380 86390 1
505514 99505514 1001 86380 86390 1
505528 99505528 1001 86380 86390 1
505430 99505430 1001 86380 86390 1
505536 99505536 1001 86380 86390 1
505201 99505201 1001 86380 86390 1
505283 99505283 1001 86380 86390 1
505196 99505196 1001 86380 86390 1
505171 99505171 1001 86380 86390 1
505238 99505238 1001 86380 86390 1
505845 99505845 1001 86380 86390 1
505937 99505937 1001 86380 86390 1
506506 99506506 1001 86380 86390 1
506524 99506524 1001 86380 86390 1
506578 99506578 1001 86380 86390 1
506475 99506475 1001 86380 86390 1
506440 99506440 1001 86380 86390 1
506544 99506544 1001 86380 86390 1
506227 99506227 1001 86380 86390 1
506169 99506169 1001 86380 86390 1
506066 99506066 1001 86380 86390 1
506119 99506119 1001 86380 86390 1
506072 99506072 1001 86380 86390 1
506613 99506613 1001 86380 86390 1
507359 99507359 1001 86380 86390 1
507312 99507312 1001 86380 86390 1
507401 99507401 1001 86380 86390 1
507316 99507316 1001 86380 86390 1
507133 99507133 1001 86380 86390 1
507202 99507202 1001 86380 86390 1
506984 99506984 1001 86380 86390 1
506819 99506819 1001 86380 86390 1
506978 99506978 1001 86380 86390 1
506992 99506992 1001 86380 86390 1
507445 99507445 1001 86380 86390 1
507484 99507484 1001 86380 86390 1
507478 99507478 1001 86380 86390 1
508148 99508148 1001 86380 86390 1
508228 99508228 1001 86380 86390 1
508191 99508191 1001 86380 86390 1
508065 99508065 1001 86380 86390 1
507942 99507942 1001 86380 86390 1
508025 99508025 1001 86380 86390 1
507886 99507886 1001 86380 86390 1
507899 99507899 1001 86380 86390 1
508003 99508003 1001 86380 86390 1
507798 99507798 1001 86380 86390 1
507786 99507786 1001 86380 86390 1
507748 99507748 1001 86380 86390 1
507793 99507793 1001 86380 86390 1
509042 99509042 1001 86380 86390 1
508923 99508923 1001 86380 86390 1
509053 99509053 1001 86380 86390 1
508878 99508878 1001 86380 86390 1
508663 99508663 1001 86380 86390 1
508800 99508800 1001 86380 86390 1
508751 99508751 1001 86380 86390 1
508643 99508643 1001 86380 86390 1
508554 99508554 1001 86380 86390 1
508465 99508465 1001 86380 86390 1
508454 99508454 1001 86380 86390 1
509205 99509205 1001 86380 86390 1
509207 99509207 1001 86380 86390 1
509171 99509171 1001 86380 86390 1
509733 99509733 1001 86380 86390 1
509862 99509862 1001 86380 86390 1
509798 99509798 1001 86380 86390 1
509873 99509873 1001 86380 86390 1
509872 99509872 1001 86380 86390 1
509725 99509725 1001 86380 86390 1
509877 99509877 1001 86380 86390 1
509844 99509844 1001 86380 86390 1
509671 99509671 1001 86380 86390 1
509685 99509685 1001 86380 86390 1
509634 99509634 1001 86380 86390 1
509509 99509509 1001 86380 86390 1
509448 99509448 1001 86380 86390 1
509477 99509477 1001 86380 86390 1
509324 99509324 1001 86380 86390 1
510016 99510016 1001 86380 86390 1
509993 99509993 1001 86380 86390 1
510013 99510013 1001 86380 86390 1
510574 99510574 1001 86380 86390 1
510655 99510655 1001 86380 86390 1
510711 99510711 1001 86380 86390 1
510569 99510569 1001 86380 86390 1
510391 99510391 1001 86380 86390 1
510404 99510404 1001 86380 86390 1
510394 99510394 1001 86380 86390 1
510382 99510382 1001 86380 86390 1
510500 99510500 1001 86380 86390 1
510386 99510386 1001 86380 86390 1
510438 99510438 1001 86380 86390 1
510132 99510132 1001 86380 86390 1
510197 99510197 1001 86380 86390 1
510268 99510268 1001 86380 86390 1
510245 99510245 1001 86380 86390 1
510905 99510905 1001 86380 86390 1
510783 99510783 1001 86380 86390 1
510745 99510745 1001 86380 86390 1
510930 99510930 1001 86380 86390 1
511385 99511385 1001 86380 86390 1
511489 99511489 1001 86380 86390 1
511387 99511387 1001 86380 86390 1
511365 99511365 1001 86380 86390 1
511472 99511472 1001 86380 86390 1
511397 99511397 1001 86380 86390 1
511204 99511204 1001 86380 86390 1
511192 99511192 1001 86380 86390 1
511215 99511215 1001 86380 86390 1
511036 99511036 1001 86380 86390 1
511554 99511554 1001 86380 86390 1
511698 99511698 1001 86380 86390 1
511660 99511660 1001 86380 86390 1
511648 99511648 1001 86380 86390 1
511716 99511716 1001 86380 86390 1
512328 99512328 1001 86380 86390 1
512362 99512362 1001 86380 86390 1
512148 99512148 1001 86380 86390 1
512113 99512113 1001 86380 86390 1
511985 99511985 1001 86380 86390 1
511879 99511879 1001 86380 86390 1
511778 99511778 1001 86380 86390 1
512523 99512523 1001 86380 86390 1
512543 99512543 1001 86380 86390 1
513167 99513167 1001 86380 86390 1
513066 99513066 1001 86380 86390 1
513096 99513096 1001 86380 86390 1
513021 99513021 1001 86380 86390 1
512929 99512929 1001 86380 86390 1
512904 99512904 1001 86380 86390 1
512713 99512713 1001 86380 86390 1
512690 99512690 1001 86380 86390 1
512742 99512742 1001 86380 86390 1
512668 99512668 1001 86380 86390 1
513319 99513319 1001 86380 86390 1
513269 99513269 1001 86380 86390 1
513322 99513322 1001 86380 86390 1
513316 99513316 1001 86380 86390 1
513890 99513890 1001 86380 86390 1
513957 99513957 1001 86380 86390 1
513896 99513896 1001 86380 86390 1
513897 99513897 1001 86380 86390 1
513885 99513885 1001 86380 86390 1
513937 99513937 1001 86380 86390 1
513939 99513939 1001 86380 86390 1
514022 99514022 1001 86380 86390 1
513752 99513752 1001 86380 86390 1
513780 99513780 1001 86380 86390 1
513821 99513821 1001 86380 86390 1
513430 99513430 1001 86380 86390 1
513470 99513470 1001 86380 86390 1
513563 99513563 1001 86380 86390 1
513603 99513603 1001 86380 86390 1
514052 99514052 1001 86380 86390 1
514844 99514844 1001 86380 86390 1
514777 99514777 1001 86380 86390 1
514791 99514791 1001 86380 86390 1
514804 99514804 1001 86380 86390 1
514536 99514536 1001 86380 86390 1
514500 99514500 1001 86380 86390 1
514619 99514619 1001 86380 86390 1
514584 99514584 1001 86380 86390 1
514611 99514611 1001 86380 86390 1
514264 99514264 1001 86380 86390 1
514342 99514342 1001 86380 86390 1
514413 99514413 1001 86380 86390 1
515037 99515037 1001 86380 86390 1
514987 99514987 1001 86380 86390 1
514975 99514975 1001 86380 86390 1
514875 99514875 1001 86380 86390 1
514877 99514877 1001 86380 86390 1
515631 99515631 1001 86380 86390 1
515349 99515349 1001 86380 86390 1
515465 99515465 1001 86380 86390 1
515467 99515467 1001 86380 86390 1
515306 99515306 1001 86380 86390 1
515179 99515179 1001 86380 86390 1
515181 99515181 1001 86380 86390 1
515209 99515209 1001 86380 86390 1
515785 99515785 1001 86380 86390 1
515738 99515738 1001 86380 86390 1
515847 99515847 1001 86380 86390 1
516365 99516365 1001 86380 86390 1
516200 99516200 1001 86380 86390 1
515931 99515931 1001 86380 86390 1
516074 99516074 1001 86380 86390 1
515949 99515949 1001 86380 86390 1
516614 99516614 1001 86380 86390 1
516631 99516631 1001 86380 86390 1
516531 99516531 1001 86380 86390 1
517175 99517175 1001 86380 86390 1
517282 99517282 1001 86380 86390 1
517127 99517127 1001 86380 86390 1
516919 99516919 1001 86380 86390 1
517418 99517418 1001 86380 86390 1
518010 99518010 1001 86380 86390 1
518123 99518123 1001 86380 86390 1
517857 99517857 1001 86380 86390 1
517825 99517825 1001 86380 86390 1
517581 99517581 1001 86380 86390 1
517617 99517617 1001 86380 86390 1
518239 99518239 1001 86380 86390 1
518205 99518205 1001 86380 86390 1
518231 99518231 1001 86380 86390 1
518349 99518349 1001 86380 86390 1
518849 99518849 1001 86380 86390 1
518863 99518863 1001 86380 86390 1
518812 99518812 1001 86380 86390 1
518967 99518967 1001 86380 86390 1
518419 99518419 1001 86380 86390 1
518432 99518432 1001 86380 86390 1
518486 99518486 1001 86380 86390 1
518451 99518451 1001 86380 86390 1
518543 99518543 1001 86380 86390 1
518440 99518440 1001 86380 86390 1
519050 99519050 1001 86380 86390 1
519012 99519012 1001 86380 86390 1
519147 99519147 1001 86380 86390 1
519074 99519074 1001 86380 86390 1
519712 99519712 1001 86380 86390 1
519739 99519739 1001 86380 86390 1
519689 99519689 1001 86380 86390 1
519616 99519616 1001 86380 86390 1
519799 99519799 1001 86380 86390 1
519805 99519805 1001 86380 86390 1
519619 99519619 1001 86380 86390 1
519416 99519416 1001 86380 86390 1
519510 99519510 1001 86380 86390 1
519567 99519567 1001 86380 86390 1
519299 99519299 1001 86380 86390 1
519248 99519248 1001 86380 86390 1
519241 99519241 1001 86380 86390 1
519906 99519906 1001 86380 86390 1
520489 99520489 1001 86380 86390 1
520484 99520484 1001 86380 86390 1
520334 99520334 1001 86380 86390 1
520360 99520360 1001 86380 86390 1
520402 99520402 1001 86380 86390 1
520366 99520366 1001 86380 86390 1
520329 99520329 1001 86380 86390 1
520213 99520213 1001 86380 86390 1
520152 99520152 1001 86380 86390 1
520165 99520165 1001 86380 86390 1
520036 99520036 1001 86380 86390 1
520196 99520196 1001 86380 86390 1
520833 99520833 1001 86380 86390 1
520784 99520784 1001 86380 86390 1
520797 99520797 1001 86380 86390 1
520711 99520711 1001 86380 86390 1
520673 99520673 1001 86380 86390 1
520649 99520649 1001 86380 86390 1
521344 99521344 1001 86380 86390 1
521133 99521133 1001 86380 86390 1
521198 99521198 1001 86380 86390 1
521246 99521246 1001 86380 86390 1
521490 99521490 1001 86380 86390 1
521530 99521530 1001 86380 86390 1
521493 99521493 1001 86380 86390 1
521523 99521523 1001 86380 86390 1
521630 99521630 1001 86380 86390 1
522189 99522189 1001 86380 86390 1
521971 99521971 1001 86380 86390 1
522023 99522023 1001 86380 86390 1
522024 99522024 1001 86380 86390 1
522015 99522015 1001 86380 86390 1
521888 99521888 1001 86380 86390 1
522046 99522046 1001 86380 86390 1
521697 99521697 1001 86380 86390 1
521672 99521672 1001 86380 86390 1
522486 99522486 1001 86380 86390 1
522474 99522474 1001 86380 86390 1
522351 99522351 1001 86380 86390 1
522392 99522392 1001 86380 86390 1
522919 99522919 1001 86380 86390 1
522972 99522972 1001 86380 86390 1
523011 99523011 1001 86380 86390 1
522816 99522816 1001 86380 86390 1
522581 99522581 1001 86380 86390 1
522530 99522530 1001 86380 86390 1
522621 99522621 1001 86380 86390 1
522648 99522648 1001 86380 86390 1
522638 99522638 1001 86380 86390 1
523239 99523239 1001 86380 86390 1
523795 99523795 1001 86380 86390 1
523770 99523770 1001 86380 86390 1
523798 99523798 1001 86380 86390 1
523891 99523891 1001 86380 86390 1
523557 99523557 1001 86380 86390 1
523663 99523663 1001 86380 86390 1
523602 99523602 1001 86380 86390 1
523608 99523608 1001 86380 86390 1
523337 99523337 1001 86380 86390 1
523435 99523435 1001 86380 86390 1
523475 99523475 1001 86380 86390 1
523345 99523345 1001 86380 86390 1
523488 99523488 1001 86380 86390 1
524078 99524078 1001 86380 86390 1
524121 99524121 1001 86380 86390 1
524722 99524722 1001 86380 86390 1
524645 99524645 1001 86380 86390 1
524527 99524527 1001 86380 86390 1
524373 99524373 1001 86380 86390 1
524477 99524477 1001 86380 86390 1
524506 99524506 1001 86380 86390 1
524545 99524545 1001 86380 86390 1
524227 99524227 1001 86380 86390 1
524229 99524229 1001 86380 86390 1
524337 99524337 1001 86380 86390 1
524224 99524224 1001 86380 86390 1
524239 99524239 1001 86380 86390 1
524888 99524888 1001 86380 86390 1
524928 99524928 1001 86380 86390 1
524828 99524828 1001 86380 86390 1
524932 99524932 1001 86380 86390 1
524974 99524974 1001 86380 86390 1
525533 99525533 1001 86380 86390 1
525567 99525567 1001 86380 86390 1
525446 99525446 1001 86380 86390 1
525409 99525409 1001 86380 86390 1
525528 99525528 1001 86380 86390 1
525225 99525225 1001 86380 86390 1
525246 99525246 1001 86380 86390 1
525080 99525080 1001 86380 86390 1
525089 99525089 1001 86380 86390 1
525711 99525711 1001 86380 86390 1
525739 99525739 1001 86380 86390 1
525782 99525782 1001 86380 86390 1
525797 99525797 1001 86380 86390 1
526338 99526338 1001 86380 86390 1
526265 99526265 1001 86380 86390 1
526228 99526228 1001 86380 86390 1
526197 99526197 1001 86380 86390 1
526185 99526185 1001 86380 86390 1
526215 99526215 1001 86380 86390 1
525921 99525921 1001 86380 86390 1
525818 99525818 1001 86380 86390 1
525870 99525870 1001 86380 86390 1
525939 99525939 1001 86380 86390 1
525837 99525837 1001 86380 86390 1
526459 99526459 1001 86380 86390 1
527175 99527175 1001 86380 86390 1
527241 99527241 1001 86380 86390 1
526981 99526981 1001 86380 86390 1
526906 99526906 1001 86380 86390 1
526947 99526947 1001 86380 86390 1
526823 99526823 1001 86380 86390 1
526659 99526659 1001 86380 86390 1
526634 99526634 1001 86380 86390 1
526701 99526701 1001 86380 86390 1
526663 99526663 1001 86380 86390 1
527259 99527259 1001 86380 86390 1
527353 99527353 1001 86380 86390 1
527354 99527354 1001 86380 86390 1
527281 99527281 1001 86380 86390 1
527373 99527373 1001 86380 86390 1
527882 99527882 1001 86380 86390 1
527913 99527913 1001 86380 86390 1
527939 99527939 1001 86380 86390 1
527831 99527831 1001 86380 86390 1
527820 99527820 1001 86380 86390 1
527827 99527827 1001 86380 86390 1
527519 99527519 1001 86380 86390 1
527525 99527525 1001 86380 86390 1
527491 99527491 1001 86380 86390 1
528216 99528216 1001 86380 86390 1
528270 99528270 1001 86380 86390 1
528193 99528193 1001 86380 86390 1
528239 99528239 1001 86380 86390 1
528725 99528725 1001 86380 86390 1
528878 99528878 1001 86380 86390 1
528754 99528754 1001 86380 86390 1
528858 99528858 1001 86380 86390 1
528755 99528755 1001 86380 86390 1
528890 99528890 1001 86380 86390 1
528516 99528516 1001 86380 86390 1
528692 99528692 1001 86380 86390 1
528455 99528455 1001 86380 86390 1
528328 99528328 1001 86380 86390 1
528393 99528393 1001 86380 86390 1
528471 99528471 1001 86380 86390 1
528920 99528920 1001 86380 86390 1
529537 99529537 1001 86380 86390 1
529656 99529656 1001 86380 86390 1
529570 99529570 1001 86380 86390 1
529558 99529558 1001 86380 86390 1
529327 99529327 1001 86380 86390 1
529522 99529522 1001 86380 86390 1
529373 99529373 1001 86380 86390 1
529438 99529438 1001 86380 86390 1
529223 99529223 1001 86380 86390 1
529199 99529199 1001 86380 86390 1
529201 99529201 1001 86380 86390 1
529304 99529304 1001 86380 86390 1
529205 99529205 1001 86380 86390 1
529283 99529283 1001 86380 86390 1
529921 99529921 1001 86380 86390 1
529897 99529897 1001 86380 86390 1
529745 99529745 1001 86380 86390 1
529813 99529813 1001 86380 86390 1
529748 99529748 1001 86380 86390 1
530444 99530444 1001 86380 86390 1
530195 99530195 1001 86380 86390 1
530328 99530328 1001 86380 86390 1
530040 99530040 1001 86380 86390 1
530641 99530641 1001 86380 86390 1
530700 99530700 1001 86380 86390 1
530692 99530692 1001 86380 86390 1
531257 99531257 1001 86380 86390 1
531299 99531299 1001 86380 86390 1
531223 99531223 1001 86380 86390 1
531250 99531250 1001 86380 86390 1
531057 99531057 1001 86380 86390 1
531123 99531123 1001 86380 86390 1
531087 99531087 1001 86380 86390 1
531172 99531172 1001 86380 86390 1
531108 99531108 1001 86380 86390 1
530804 99530804 1001 86380 86390 1
530843 99530843 1001 86380 86390 1
530858 99530858 1001 86380 86390 1
530911 99530911 1001 86380 86390 1
530769 99530769 1001 86380 86390 1
531483 99531483 1001 86380 86390 1
531961 99531961 1001 86380 86390 1
531989 99531989 1001 86380 86390 1
531931 99531931 1001 86380 86390 1
531753 99531753 1001 86380 86390 1
531702 99531702 1001 86380 86390 1
531692 99531692 1001 86380 86390 1
531628 99531628 1001 86380 86390 1
531697 99531697 1001 86380 86390 1
532268 99532268 1001 86380 86390 1
532959 99532959 1001 86380 86390 1
532620 99532620 1001 86380 86390 1
532648 99532648 1001 86380 86390 1
532644 99532644 1001 86380 86390 1
532493 99532493 1001 86380 86390 1
532472 99532472 1001 86380 86390 1
533214 99533214 1001 86380 86390 1
533166 99533166 1001 86380 86390 1
533196 99533196 1001 86380 86390 1
533742 99533742 1001 86380 86390 1
533707 99533707 1001 86380 86390 1
533460 99533460 1001 86380 86390 1
533650 99533650 1001 86380 86390 1
533638 99533638 1001 86380 86390 1
533432 99533432 1001 86380 86390 1
533409 99533409 1001 86380 86390 1
533410 99533410 1001 86380 86390 1
533281 99533281 1001 86380 86390 1
533296 99533296 1001 86380 86390 1
533284 99533284 1001 86380 86390 1
533339 99533339 1001 86380 86390 1
533923 99533923 1001 86380 86390 1
533950 99533950 1001 86380 86390 1
533956 99533956 1001 86380 86390 1
533867 99533867 1001 86380 86390 1
534568 99534568 1001 86380 86390 1
534581 99534581 1001 86380 86390 1
534521 99534521 1001 86380 86390 1
534629 99534629 1001 86380 86390 1
534673 99534673 1001 86380 86390 1
534326 99534326 1001 86380 86390 1
534474 99534474 1001 86380 86390 1
534201 99534201 1001 86380 86390 1
534863 99534863 1001 86380 86390 1
534859 99534859 1001 86380 86390 1
535357 99535357 1001 86380 86390 1
535423 99535423 1001 86380 86390 1
535099 99535099 1001 86380 86390 1
535217 99535217 1001 86380 86390 1
535299 99535299 1001 86380 86390 1
535159 99535159 1001 86380 86390 1
535185 99535185 1001 86380 86390 1
535276 99535276 1001 86380 86390 1
534995 99534995 1001 86380 86390 1
535056 99535056 1001 86380 86390 1
535702 99535702 1001 86380 86390 1
535539 99535539 1001 86380 86390 1
535631 99535631 1001 86380 86390 1
536299 99536299 1001 86380 86390 1
536302 99536302 1001 86380 86390 1
536308 99536308 1001 86380 86390 1
536219 99536219 1001 86380 86390 1
536126 99536126 1001 86380 86390 1
535998 99535998 1001 86380 86390 1
536026 99536026 1001 86380 86390 1
535781 99535781 1001 86380 86390 1
535865 99535865 1001 86380 86390 1
535788 99535788 1001 86380 86390 1
535857 99535857 1001 86380 86390 1
536399 99536399 1001 86380 86390 1
537124 99537124 1001 86380 86390 1
537112 99537112 1001 86380 86390 1
536963 99536963 1001 86380 86390 1
536975 99536975 1001 86380 86390 1
537145 99537145 1001 86380 86390 1
537096 99537096 1001 86380 86390 1
536854 99536854 1001 86380 86390 1
536912 99536912 1001 86380 86390 1
536938 99536938 1001 86380 86390 1
536658 99536658 1001 86380 86390 1
536627 99536627 1001 86380 86390 1
536618 99536618 1001 86380 86390 1
537251 99537251 1001 86380 86390 1
537233 99537233 1001 86380 86390 1
537911 99537911 1001 86380 86390 1
537896 99537896 1001 86380 86390 1
537719 99537719 1001 86380 86390 1
537720 99537720 1001 86380 86390 1
537630 99537630 1001 86380 86390 1
537722 99537722 1001 86380 86390 1
537462 99537462 1001 86380 86390 1
537463 99537463 1001 86380 86390 1
537476 99537476 1001 86380 86390 1
537543 99537543 1001 86380 86390 1
537390 99537390 1001 86380 86390 1
537455 99537455 1001 86380 86390 1
537392 99537392 1001 86380 86390 1
538050 99538050 1001 86380 86390 1
537992 99537992 1001 86380 86390 1
538104 99538104 1001 86380 86390 1
538613 99538613 1001 86380 86390 1
538708 99538708 1001 86380 86390 1
538747 99538747 1001 86380 86390 1
538408 99538408 1001 86380 86390 1
538423 99538423 1001 86380 86390 1
538219 99538219 1001 86380 86390 1
538199 99538199 1001 86380 86390 1
538280 99538280 1001 86380 86390 1
538998 99538998 1001 86380 86390 1
538999 99538999 1001 86380 86390 1
538858 99538858 1001 86380 86390 1
538887 99538887 1001 86380 86390 1
539564 99539564 1001 86380 86390 1
539553 99539553 1001 86380 86390 1
539505 99539505 1001 86380 86390 1
539598 99539598 1001 86380 86390 1
539444 99539444 1001 86380 86390 1
539115 99539115 1001 86380 86390 1
539170 99539170 1001 86380 86390 1
539028 99539028 1001 86380 86390 1
539148 99539148 1001 86380 86390 1
539798 99539798 1001 86380 86390 1
539738 99539738 1001 86380 86390 1
540289 99540289 1001 86380 86390 1
540304 99540304 1001 86380 86390 1
540269 99540269 1001 86380 86390 1
540464 99540464 1001 86380 86390 1
540067 99540067 1001 86380 86390 1
540199 99540199 1001 86380 86390 1
540084 99540084 1001 86380 86390 1
540099 99540099 1001 86380 86390 1
540153 99540153 1001 86380 86390 1
540192 99540192 1001 86380 86390 1
540079 99540079 1001 86380 86390 1
539911 99539911 1001 86380 86390 1
539876 99539876 1001 86380 86390 1
539984 99539984 1001 86380 86390 1
540504 99540504 1001 86380 86390 1
540546 99540546 1001 86380 86390 1
540501 99540501 1001 86380 86390 1
541151 99541151 1001 86380 86390 1
541157 99541157 1001 86380 86390 1
540908 99540908 1001 86380 86390 1
540886 99540886 1001 86380 86390 1
540980 99540980 1001 86380 86390 1
540904 99540904 1001 86380 86390 1
540711 99540711 1001 86380 86390 1
540690 99540690 1001 86380 86390 1
541324 99541324 1001 86380 86390 1
541314 99541314 1001 86380 86390 1
542034 99542034 1001 86380 86390 1
541983 99541983 1001 86380 86390 1
541974 99541974 1001 86380 86390 1
541861 99541861 1001 86380 86390 1
541862 99541862 1001 86380 86390 1
541714 99541714 1001 86380 86390 1
541653 99541653 1001 86380 86390 1
541603 99541603 1001 86380 86390 1
541581 99541581 1001 86380 86390 1
541639 99541639 1001 86380 86390 1
542133 99542133 1001 86380 86390 1
542140 99542140 1001 86380 86390 1
542943 99542943 1001 86380 86390 1
542871 99542871 1001 86380 86390 1
542822 99542822 1001 86380 86390 1
542923 99542923 1001 86380 86390 1
542827 99542827 1001 86380 86390 1
542714 99542714 1001 86380 86390 1
542565 99542565 1001 86380 86390 1
542697 99542697 1001 86380 86390 1
542402 99542402 1001 86380 86390 1
542482 99542482 1001 86380 86390 1
542463 99542463 1001 86380 86390 1
542490 99542490 1001 86380 86390 1
543123 99543123 1001 86380 86390 1
543037 99543037 1001 86380 86390 1
543066 99543066 1001 86380 86390 1
543629 99543629 1001 86380 86390 1
543734 99543734 1001 86380 86390 1
543596 99543596 1001 86380 86390 1
543690 99543690 1001 86380 86390 1
543717 99543717 1001 86380 86390 1
543282 99543282 1001 86380 86390 1
543172 99543172 1001 86380 86390 1
543226 99543226 1001 86380 86390 1
543783 99543783 1001 86380 86390 1
543927 99543927 1001 86380 86390 1
543853 99543853 1001 86380 86390 1
544560 99544560 1001 86380 86390 1
544552 99544552 1001 86380 86390 1
544502 99544502 1001 86380 86390 1
544251 99544251 1001 86380 86390 1
544355 99544355 1001 86380 86390 1
544300 99544300 1001 86380 86390 1
544069 99544069 1001 86380 86390 1
544074 99544074 1001 86380 86390 1
544089 99544089 1001 86380 86390 1
544027 99544027 1001 86380 86390 1
544724 99544724 1001 86380 86390 1
544680 99544680 1001 86380 86390 1
544669 99544669 1001 86380 86390 1
544723 99544723 1001 86380 86390 1
414761 1139 1001 13800 14157 1
525484 1064 1001 35767 36066 1
400213 99400213 1001 86380 86390 1
400233 99400233 1001 86380 86390 1
400325 99400325 1001 86380 86390 1
400511 99400511 1001 86380 86390 1
400565 99400565 1001 86380 86390 1
400811 99400811 1001 86380 86390 1
400852 99400852 1001 86380 86390 1
401066 99401066 1001 86380 86390 1
401287 99401287 1001 86380 86390 1
401612 99401612 1001 86380 86390 1
401794 99401794 1001 86380 86390 1
401976 99401976 1001 86380 86390 1
402112 99402112 1001 86380 86390 1
402293 99402293 1001 86380 86390 1
402667 99402667 1001 86380 86390 1
402741 99402741 1001 86380 86390 1
402730 99402730 1001 86380 86390 1
402738 99402738 1001 86380 86390 1
402813 99402813 1001 86380 86390 1
402964 99402964 1001 86380 86390 1
403154 99403154 1001 86380 86390 1
403171 99403171 1001 86380 86390 1
403179 99403179 1001 86380 86390 1
403225 99403225 1001 86380 86390 1
403350 99403350 1001 86380 86390 1
403593 99403593 1001 86380 86390 1
403586 99403586 1001 86380 86390 1
403769 99403769 1001 86380 86390 1
403854 99403854 1001 86380 86390 1
404126 99404126 1001 86380 86390 1
404211 99404211 1001 86380 86390 1
404639 99404639 1001 86380 86390 1
404610 99404610 1001 86380 86390 1
404626 99404626 1001 86380 86390 1
404734 99404734 1001 86380 86390 1
404806 99404806 1001 86380 86390 1
405080 99405080 1001 86380 86390 1
405042 99405042 1001 86380 86390 1
405015 99405015 1001 86380 86390 1
405045 99405045 1001 86380 86390 1
405294 99405294 1001 86380 86390 1
405697 99405697 1001 86380 86390 1
406212 99406212 1001 86380 86390 1
406474 99406474 1001 86380 86390 1
406591 99406591 1001 86380 86390 1
406535 99406535 1001 86380 86390 1
406712 99406712 1001 86380 86390 1
406942 99406942 1001 86380 86390 1
406964 99406964 1001 86380 86390 1
407038 99407038 1001 86380 86390 1
407045 99407045 1001 86380 86390 1
407136 99407136 1001 86380 86390 1
407199 99407199 1001 86380 86390 1
407236 99407236 1001 86380 86390 1
407406 99407406 1001 86380 86390 1
407639 99407639 1001 86380 86390 1
407651 99407651 1001 86380 86390 1
407736 99407736 1001 86380 86390 1
408094 99408094 1001 86380 86390 1
408322 99408322 1001 86380 86390 1
408477 99408477 1001 86380 86390 1
408657 99408657 1001 86380 86390 1
408842 99408842 1001 86380 86390 1
408797 99408797 1001 86380 86390 1
408914 99408914 1001 86380 86390 1
408958 99408958 1001 86380 86390 1
408907 99408907 1001 86380 86390 1
409039 99409039 1001 86380 86390 1
409074 99409074 1001 86380 86390 1
409155 99409155 1001 86380 86390 1
409296 99409296 1001 86380 86390 1
409290 99409290 1001 86380 86390 1
409570 99409570 1001 86380 86390 1
409549 99409549 1001 86380 86390 1
409532 99409532 1001 86380 86390 1
409651 99409651 1001 86380 86390 1
409775 99409775 1001 86380 86390 1
409992 99409992 1001 86380 86390 1
410021 99410021 1001 86380 86390 1
410239 99410239 1001 86380 86390 1
410420 99410420 1001 86380 86390 1
410455 99410455 1001 86380 86390 1
410683 99410683 1001 86380 86390 1
411030 99411030 1001 86380 86390 1
411084 99411084 1001 86380 86390 1
411171 99411171 1001 86380 86390 1
411213 99411213 1001 86380 86390 1
411310 99411310 1001 86380 86390 1
411572 99411572 1001 86380 86390 1
411560 99411560 1001 86380 86390 1
412013 99412013 1001 86380 86390 1
411986 99411986 1001 86380 86390 1
412035 99412035 1001 86380 86390 1
412266 99412266 1001 86380 86390 1
412433 99412433 1001 86380 86390 1
412443 99412443 1001 86380 86390 1
413627 99413627 1001 86380 86390 1
413316 99413316 1001 86380 86390 1
413525 99413525 1001 86380 86390 1
413678 99413678 1001 86380 86390 1
413541 99413541 1001 86380 86390 1
413087 99413087 1001 86380 86390 1
413221 99413221 1001 86380 86390 1
412841 99412841 1001 86380 86390 1
412884 99412884 1001 86380 86390 1
412788 99412788 1001 86380 86390 1
412769 99412769 1001 86380 86390 1
413745 99413745 1001 86380 86390 1
413799 99413799 1001 86380 86390 1
415057 99415057 1001 86380 86390 1
415008 99415008 1001 86380 86390 1
414953 99414953 1001 86380 86390 1
415299 99415299 1001 86380 86390 1
414881 99414881 1001 86380 86390 1
414450 99414450 1001 86380 86390 1
414317 99414317 1001 86380 86390 1
414407 99414407 1001 86380 86390 1
414436 99414436 1001 86380 86390 1
414173 99414173 1001 86380 86390 1
415564 99415564 1001 86380 86390 1
415618 99415618 1001 86380 86390 1
416883 99416883 1001 86380 86390 1
416954 99416954 1001 86380 86390 1
416776 99416776 1001 86380 86390 1
416212 99416212 1001 86380 86390 1
415761 99415761 1001 86380 86390 1
416074 99416074 1001 86380 86390 1
417280 99417280 1001 86380 86390 1
417233 99417233 1001 86380 86390 1
417147 99417147 1001 86380 86390 1
417243 99417243 1001 86380 86390 1
417301 99417301 1001 86380 86390 1
417086 99417086 1001 86380 86390 1
417041 99417041 1001 86380 86390 1
417451 99417451 1001 86380 86390 1
418554 99418554 1001 86380 86390 1
418159 99418159 1001 86380 86390 1
418381 99418381 1001 86380 86390 1
417853 99417853 1001 86380 86390 1
417732 99417732 1001 86380 86390 1
418829 99418829 1001 86380 86390 1
418966 99418966 1001 86380 86390 1
419087 99419087 1001 86380 86390 1
419148 99419148 1001 86380 86390 1
420067 99420067 1001 86380 86390 1
419830 99419830 1001 86380 86390 1
419923 99419923 1001 86380 86390 1
419838 99419838 1001 86380 86390 1
419718 99419718 1001 86380 86390 1
419347 99419347 1001 86380 86390 1
419591 99419591 1001 86380 86390 1
419406 99419406 1001 86380 86390 1
419594 99419594 1001 86380 86390 1
419373 99419373 1001 86380 86390 1
420513 99420513 1001 86380 86390 1
420753 99420753 1001 86380 86390 1
420608 99420608 1001 86380 86390 1
420671 99420671 1001 86380 86390 1
420485 99420485 1001 86380 86390 1
421967 99421967 1001 86380 86390 1
421758 99421758 1001 86380 86390 1
422021 99422021 1001 86380 86390 1
421671 99421671 1001 86380 86390 1
421442 99421442 1001 86380 86390 1
420871 99420871 1001 86380 86390 1
422311 99422311 1001 86380 86390 1
422464 99422464 1001 86380 86390 1
422296 99422296 1001 86380 86390 1
422522 99422522 1001 86380 86390 1
422298 99422298 1001 86380 86390 1
423607 99423607 1001 86380 86390 1
423658 99423658 1001 86380 86390 1
423504 99423504 1001 86380 86390 1
423025 99423025 1001 86380 86390 1
423047 99423047 1001 86380 86390 1
423102 99423102 1001 86380 86390 1
423302 99423302 1001 86380 86390 1
422806 99422806 1001 86380 86390 1
422842 99422842 1001 86380 86390 1
423819 99423819 1001 86380 86390 1
423842 99423842 1001 86380 86390 1
424151 99424151 1001 86380 86390 1
423869 99423869 1001 86380 86390 1
424045 99424045 1001 86380 86390 1
424025 99424025 1001 86380 86390 1
423937 99423937 1001 86380 86390 1
425041 99425041 1001 86380 86390 1
424290 99424290 1001 86380 86390 1
424429 99424429 1001 86380 86390 1
425608 99425608 1001 86380 86390 1
425566 99425566 1001 86380 86390 1
425456 99425456 1001 86380 86390 1
425555 99425555 1001 86380 86390 1
425708 99425708 1001 86380 86390 1
426792 99426792 1001 86380 86390 1
427066 99427066 1001 86380 86390 1
426910 99426910 1001 86380 86390 1
426524 99426524 1001 86380 86390 1
426515 99426515 1001 86380 86390 1
426012 99426012 1001 86380 86390 1
425893 99425893 1001 86380 86390 1
426070 99426070 1001 86380 86390 1
426061 99426061 1001 86380 86390 1
427513 99427513 1001 86380 86390 1
427441 99427441 1001 86380 86390 1
427466 99427466 1001 86380 86390 1
427195 99427195 1001 86380 86390 1
428595 99428595 1001 86380 86390 1
428531 99428531 1001 86380 86390 1
428137 99428137 1001 86380 86390 1
428163 99428163 1001 86380 86390 1
428216 99428216 1001 86380 86390 1
427988 99427988 1001 86380 86390 1
427605 99427605 1001 86380 86390 1
427713 99427713 1001 86380 86390 1
427640 99427640 1001 86380 86390 1
427845 99427845 1001 86380 86390 1
427769 99427769 1001 86380 86390 1
428942 99428942 1001 86380 86390 1
429157 99429157 1001 86380 86390 1
430146 99430146 1001 86380 86390 1
430021 99430021 1001 86380 86390 1
430335 99430335 1001 86380 86390 1
429656 99429656 1001 86380 86390 1
429664 99429664 1001 86380 86390 1
429811 99429811 1001 86380 86390 1
429916 99429916 1001 86380 86390 1
429945 99429945 1001 86380 86390 1
429650 99429650 1001 86380 86390 1
429847 99429847 1001 86380 86390 1
429320 99429320 1001 86380 86390 1
429522 99429522 1001 86380 86390 1
429471 99429471 1001 86380 86390 1
430632 99430632 1001 86380 86390 1
430626 99430626 1001 86380 86390 1
431742 99431742 1001 86380 86390 1
431771 99431771 1001 86380 86390 1
431930 99431930 1001 86380 86390 1
431959 99431959 1001 86380 86390 1
431632 99431632 1001 86380 86390 1
431643 99431643 1001 86380 86390 1
430890 99430890 1001 86380 86390 1
430947 99430947 1001 86380 86390 1
432220 99432220 1001 86380 86390 1
432201 99432201 1001 86380 86390 1
432207 99432207 1001 86380 86390 1
432280 99432280 1001 86380 86390 1
433521 99433521 1001 86380 86390 1
433500 99433500 1001 86380 86390 1
433101 99433101 1001 86380 86390 1
433300 99433300 1001 86380 86390 1
433145 99433145 1001 86380 86390 1
433204 99433204 1001 86380 86390 1
432846 99432846 1001 86380 86390 1
432564 99432564 1001 86380 86390 1
432565 99432565 1001 86380 86390 1
432739 99432739 1001 86380 86390 1
434067 99434067 1001 86380 86390 1
434096 99434096 1001 86380 86390 1
433792 99433792 1001 86380 86390 1
433737 99433737 1001 86380 86390 1
435315 99435315 1001 86380 86390 1
435318 99435318 1001 86380 86390 1
435112 99435112 1001 86380 86390 1
435138 99435138 1001 86380 86390 1
434850 99434850 1001 86380 86390 1
434794 99434794 1001 86380 86390 1
434798 99434798 1001 86380 86390 1
434469 99434469 1001 86380 86390 1
434402 99434402 1001 86380 86390 1
434571 99434571 1001 86380 86390 1
434558 99434558 1001 86380 86390 1
434280 99434280 1001 86380 86390 1
435692 99435692 1001 86380 86390 1
435747 99435747 1001 86380 86390 1
436953 99436953 1001 86380 86390 1
436897 99436897 1001 86380 86390 1
436990 99436990 1001 86380 86390 1
437062 99437062 1001 86380 86390 1
436821 99436821 1001 86380 86390 1
436592 99436592 1001 86380 86390 1
436709 99436709 1001 86380 86390 1
436675 99436675 1001 86380 86390 1
436412 99436412 1001 86380 86390 1
436413 99436413 1001 86380 86390 1
435973 99435973 1001 86380 86390 1
435956 99435956 1001 86380 86390 1
436245 99436245 1001 86380 86390 1
436086 99436086 1001 86380 86390 1
436122 99436122 1001 86380 86390 1
300059 99300059 1001 86380 86390 1
437202 99437202 1001 86380 86390 1
437339 99437339 1001 86380 86390 1
300666 99300666 1001 86380 86390 1
300550 99300550 1001 86380 86390 1
300694 99300694 1001 86380 86390 1
300720 99300720 1001 86380 86390 1
300318 99300318 1001 86380 86390 1
300454 99300454 1001 86380 86390 1
300377 99300377 1001 86380 86390 1
300495 99300495 1001 86380 86390 1
300860 99300860 1001 86380 86390 1
300841 99300841 1001 86380 86390 1
301468 99301468 1001 86380 86390 1
301471 99301471 1001 86380 86390 1
301497 99301497 1001 86380 86390 1
301515 99301515 1001 86380 86390 1
301548 99301548 1001 86380 86390 1
301338 99301338 1001 86380 86390 1
301326 99301326 1001 86380 86390 1
301147 99301147 1001 86380 86390 1
301270 99301270 1001 86380 86390 1
300975 99300975 1001 86380 86390 1
301105 99301105 1001 86380 86390 1
301017 99301017 1001 86380 86390 1
301043 99301043 1001 86380 86390 1
301579 99301579 1001 86380 86390 1
301688 99301688 1001 86380 86390 1
301560 99301560 1001 86380 86390 1
301755 99301755 1001 86380 86390 1
301562 99301562 1001 86380 86390 1
302253 99302253 1001 86380 86390 1
302193 99302193 1001 86380 86390 1
302285 99302285 1001 86380 86390 1
302054 99302054 1001 86380 86390 1
301990 99301990 1001 86380 86390 1
302172 99302172 1001 86380 86390 1
302070 99302070 1001 86380 86390 1
302564 99302564 1001 86380 86390 1
302577 99302577 1001 86380 86390 1
302411 99302411 1001 86380 86390 1
303177 99303177 1001 86380 86390 1
303107 99303107 1001 86380 86390 1
303133 99303133 1001 86380 86390 1
303146 99303146 1001 86380 86390 1
303020 99303020 1001 86380 86390 1
303074 99303074 1001 86380 86390 1
302912 99302912 1001 86380 86390 1
302970 99302970 1001 86380 86390 1
302815 99302815 1001 86380 86390 1
302690 99302690 1001 86380 86390 1
302700 99302700 1001 86380 86390 1
303986 99303986 1001 86380 86390 1
303858 99303858 1001 86380 86390 1
303926 99303926 1001 86380 86390 1
303556 99303556 1001 86380 86390 1
304139 99304139 1001 86380 86390 1
304230 99304230 1001 86380 86390 1
304222 99304222 1001 86380 86390 1
304670 99304670 1001 86380 86390 1
304841 99304841 1001 86380 86390 1
304842 99304842 1001 86380 86390 1
304662 99304662 1001 86380 86390 1
304848 99304848 1001 86380 86390 1
304562 99304562 1001 86380 86390 1
304341 99304341 1001 86380 86390 1
304421 99304421 1001 86380 86390 1
304242 99304242 1001 86380 86390 1
305000 99305000 1001 86380 86390 1
304988 99304988 1001 86380 86390 1
305001 99305001 1001 86380 86390 1
304990 99304990 1001 86380 86390 1
304862 99304862 1001 86380 86390 1
305685 99305685 1001 86380 86390 1
305376 99305376 1001 86380 86390 1
305276 99305276 1001 86380 86390 1
305342 99305342 1001 86380 86390 1
305310 99305310 1001 86380 86390 1
305208 99305208 1001 86380 86390 1
305068 99305068 1001 86380 86390 1
305125 99305125 1001 86380 86390 1
500170 99500170 1001 86380 86390 1
500120 99500120 1001 86380 86390 1
500006 99500006 1001 86380 86390 1
500150 99500150 1001 86380 86390 1
500775 99500775 1001 86380 86390 1
500760 99500760 1001 86380 86390 1
500465 99500465 1001 86380 86390 1
500597 99500597 1001 86380 86390 1
500431 99500431 1001 86380 86390 1
500412 99500412 1001 86380 86390 1
500294 99500294 1001 86380 86390 1
500862 99500862 1001 86380 86390 1
500891 99500891 1001 86380 86390 1
500816 99500816 1001 86380 86390 1
500819 99500819 1001 86380 86390 1
500859 99500859 1001 86380 86390 1
500822 99500822 1001 86380 86390 1
501479 99501479 1001 86380 86390 1
501559 99501559 1001 86380 86390 1
501253 99501253 1001 86380 86390 1
501357 99501357 1001 86380 86390 1
501410 99501410 1001 86380 86390 1
501314 99501314 1001 86380 86390 1
501045 99501045 1001 86380 86390 1
501164 99501164 1001 86380 86390 1
501034 99501034 1001 86380 86390 1
501818 99501818 1001 86380 86390 1
501793 99501793 1001 86380 86390 1
501746 99501746 1001 86380 86390 1
501759 99501759 1001 86380 86390 1
501825 99501825 1001 86380 86390 1
501659 99501659 1001 86380 86390 1
501673 99501673 1001 86380 86390 1
502406 99502406 1001 86380 86390 1
502278 99502278 1001 86380 86390 1
502234 99502234 1001 86380 86390 1
501975 99501975 1001 86380 86390 1
501989 99501989 1001 86380 86390 1
501951 99501951 1001 86380 86390 1
501879 99501879 1001 86380 86390 1
501892 99501892 1001 86380 86390 1
502009 99502009 1001 86380 86390 1
502569 99502569 1001 86380 86390 1
502518 99502518 1001 86380 86390 1
502508 99502508 1001 86380 86390 1
502486 99502486 1001 86380 86390 1
502629 99502629 1001 86380 86390 1
503267 99503267 1001 86380 86390 1
503197 99503197 1001 86380 86390 1
502984 99502984 1001 86380 86390 1
503078 99503078 1001 86380 86390 1
502926 99502926 1001 86380 86390 1
503031 99503031 1001 86380 86390 1
502775 99502775 1001 86380 86390 1
502802 99502802 1001 86380 86390 1
502687 99502687 1001 86380 86390 1
503293 99503293 1001 86380 86390 1
503429 99503429 1001 86380 86390 1
503950 99503950 1001 86380 86390 1
504071 99504071 1001 86380 86390 1
503994 99503994 1001 86380 86390 1
504072 99504072 1001 86380 86390 1
504100 99504100 1001 86380 86390 1
503931 99503931 1001 86380 86390 1
503973 99503973 1001 86380 86390 1
504111 99504111 1001 86380 86390 1
503809 99503809 1001 86380 86390 1
503799 99503799 1001 86380 86390 1
503856 99503856 1001 86380 86390 1
503908 99503908 1001 86380 86390 1
503755 99503755 1001 86380 86390 1
503597 99503597 1001 86380 86390 1
504289 99504289 1001 86380 86390 1
504917 99504917 1001 86380 86390 1
504920 99504920 1001 86380 86390 1
504928 99504928 1001 86380 86390 1
504811 99504811 1001 86380 86390 1
504576 99504576 1001 86380 86390 1
504371 99504371 1001 86380 86390 1
504424 99504424 1001 86380 86390 1
505096 99505096 1001 86380 86390 1
505090 99505090 1001 86380 86390 1
505116 99505116 1001 86380 86390 1
505017 99505017 1001 86380 86390 1
505538 99505538 1001 86380 86390 1
505554 99505554 1001 86380 86390 1
505516 99505516 1001 86380 86390 1
505479 99505479 1001 86380 86390 1
505507 99505507 1001 86380 86390 1
505546 99505546 1001 86380 86390 1
505280 99505280 1001 86380 86390 1
505345 99505345 1001 86380 86390 1
505297 99505297 1001 86380 86390 1
505221 99505221 1001 86380 86390 1
505784 99505784 1001 86380 86390 1
505902 99505902 1001 86380 86390 1
505968 99505968 1001 86380 86390 1
505917 99505917 1001 86380 86390 1
505866 99505866 1001 86380 86390 1
506520 99506520 1001 86380 86390 1
506569 99506569 1001 86380 86390 1
506423 99506423 1001 86380 86390 1
506225 99506225 1001 86380 86390 1
506264 99506264 1001 86380 86390 1
506280 99506280 1001 86380 86390 1
506359 99506359 1001 86380 86390 1
506190 99506190 1001 86380 86390 1
506271 99506271 1001 86380 86390 1
506041 99506041 1001 86380 86390 1
505977 99505977 1001 86380 86390 1
506056 99506056 1001 86380 86390 1
506026 99506026 1001 86380 86390 1
506684 99506684 1001 86380 86390 1
507367 99507367 1001 86380 86390 1
507178 99507178 1001 86380 86390 1
507038 99507038 1001 86380 86390 1
507208 99507208 1001 86380 86390 1
506956 99506956 1001 86380 86390 1
507617 99507617 1001 86380 86390 1
508174 99508174 1001 86380 86390 1
508126 99508126 1001 86380 86390 1
508009 99508009 1001 86380 86390 1
507869 99507869 1001 86380 86390 1
507961 99507961 1001 86380 86390 1
507912 99507912 1001 86380 86390 1
507826 99507826 1001 86380 86390 1
507781 99507781 1001 86380 86390 1
508311 99508311 1001 86380 86390 1
508370 99508370 1001 86380 86390 1
508424 99508424 1001 86380 86390 1
508256 99508256 1001 86380 86390 1
509037 99509037 1001 86380 86390 1
508874 99508874 1001 86380 86390 1
509068 99509068 1001 86380 86390 1
508831 99508831 1001 86380 86390 1
508758 99508758 1001 86380 86390 1
508772 99508772 1001 86380 86390 1
508684 99508684 1001 86380 86390 1
508763 99508763 1001 86380 86390 1
508789 99508789 1001 86380 86390 1
508508 99508508 1001 86380 86390 1
509737 99509737 1001 86380 86390 1
509738 99509738 1001 86380 86390 1
509703 99509703 1001 86380 86390 1
509552 99509552 1001 86380 86390 1
509559 99509559 1001 86380 86390 1
509371 99509371 1001 86380 86390 1
509452 99509452 1001 86380 86390 1
509481 99509481 1001 86380 86390 1
510028 99510028 1001 86380 86390 1
510057 99510057 1001 86380 86390 1
509929 99509929 1001 86380 86390 1
510047 99510047 1001 86380 86390 1
510099 99510099 1001 86380 86390 1
510664 99510664 1001 86380 86390 1
510575 99510575 1001 86380 86390 1
510670 99510670 1001 86380 86390 1
510714 99510714 1001 86380 86390 1
510582 99510582 1001 86380 86390 1
510597 99510597 1001 86380 86390 1
510636 99510636 1001 86380 86390 1
510330 99510330 1001 86380 86390 1
510411 99510411 1001 86380 86390 1
510437 99510437 1001 86380 86390 1
510313 99510313 1001 86380 86390 1
510118 99510118 1001 86380 86390 1
510188 99510188 1001 86380 86390 1
510854 99510854 1001 86380 86390 1
510770 99510770 1001 86380 86390 1
510813 99510813 1001 86380 86390 1
511375 99511375 1001 86380 86390 1
511507 99511507 1001 86380 86390 1
511367 99511367 1001 86380 86390 1
511420 99511420 1001 86380 86390 1
511396 99511396 1001 86380 86390 1
511196 99511196 1001 86380 86390 1
511315 99511315 1001 86380 86390 1
511268 99511268 1001 86380 86390 1
511020 99511020 1001 86380 86390 1
511705 99511705 1001 86380 86390 1
511597 99511597 1001 86380 86390 1
512265 99512265 1001 86380 86390 1
512317 99512317 1001 86380 86390 1
512354 99512354 1001 86380 86390 1
512356 99512356 1001 86380 86390 1
512055 99512055 1001 86380 86390 1
511865 99511865 1001 86380 86390 1
511815 99511815 1001 86380 86390 1
511764 99511764 1001 86380 86390 1
512570 99512570 1001 86380 86390 1
512509 99512509 1001 86380 86390 1
512561 99512561 1001 86380 86390 1
512564 99512564 1001 86380 86390 1
513037 99513037 1001 86380 86390 1
513072 99513072 1001 86380 86390 1
512797 99512797 1001 86380 86390 1
512892 99512892 1001 86380 86390 1
512919 99512919 1001 86380 86390 1
512998 99512998 1001 86380 86390 1
513410 99513410 1001 86380 86390 1
513309 99513309 1001 86380 86390 1
513388 99513388 1001 86380 86390 1
513390 99513390 1001 86380 86390 1
513352 99513352 1001 86380 86390 1
513341 99513341 1001 86380 86390 1
513277 99513277 1001 86380 86390 1
513291 99513291 1001 86380 86390 1
513317 99513317 1001 86380 86390 1
513905 99513905 1001 86380 86390 1
513832 99513832 1001 86380 86390 1
513884 99513884 1001 86380 86390 1
513975 99513975 1001 86380 86390 1
513696 99513696 1001 86380 86390 1
513729 99513729 1001 86380 86390 1
513746 99513746 1001 86380 86390 1
513554 99513554 1001 86380 86390 1
513466 99513466 1001 86380 86390 1
513518 99513518 1001 86380 86390 1
513519 99513519 1001 86380 86390 1
514211 99514211 1001 86380 86390 1
514147 99514147 1001 86380 86390 1
514104 99514104 1001 86380 86390 1
514694 99514694 1001 86380 86390 1
514847 99514847 1001 86380 86390 1
514540 99514540 1001 86380 86390 1
514604 99514604 1001 86380 86390 1
514605 99514605 1001 86380 86390 1
514450 99514450 1001 86380 86390 1
514558 99514558 1001 86380 86390 1
514318 99514318 1001 86380 86390 1
514271 99514271 1001 86380 86390 1
514428 99514428 1001 86380 86390 1
515560 99515560 1001 86380 86390 1
515627 99515627 1001 86380 86390 1
515335 99515335 1001 86380 86390 1
515375 99515375 1001 86380 86390 1
515435 99515435 1001 86380 86390 1
515424 99515424 1001 86380 86390 1
515076 99515076 1001 86380 86390 1
515170 99515170 1001 86380 86390 1
515253 99515253 1001 86380 86390 1
515137 99515137 1001 86380 86390 1
515099 99515099 1001 86380 86390 1
515758 99515758 1001 86380 86390 1
516329 99516329 1001 86380 86390 1
516420 99516420 1001 86380 86390 1
516454 99516454 1001 86380 86390 1
516354 99516354 1001 86380 86390 1
516292 99516292 1001 86380 86390 1
516191 99516191 1001 86380 86390 1
515993 99515993 1001 86380 86390 1
515906 99515906 1001 86380 86390 1
515924 99515924 1001 86380 86390 1
515976 99515976 1001 86380 86390 1
516068 99516068 1001 86380 86390 1
516675 99516675 1001 86380 86390 1
516535 99516535 1001 86380 86390 1
516678 99516678 1001 86380 86390 1
517334 99517334 1001 86380 86390 1
517275 99517275 1001 86380 86390 1
517253 99517253 1001 86380 86390 1
517216 99517216 1001 86380 86390 1
517327 99517327 1001 86380 86390 1
517295 99517295 1001 86380 86390 1
517047 99517047 1001 86380 86390 1
516742 99516742 1001 86380 86390 1
516716 99516716 1001 86380 86390 1
516719 99516719 1001 86380 86390 1
516746 99516746 1001 86380 86390 1
516733 99516733 1001 86380 86390 1
517516 99517516 1001 86380 86390 1
517445 99517445 1001 86380 86390 1
517960 99517960 1001 86380 86390 1
518025 99518025 1001 86380 86390 1
517894 99517894 1001 86380 86390 1
517934 99517934 1001 86380 86390 1
517767 99517767 1001 86380 86390 1
517756 99517756 1001 86380 86390 1
517757 99517757 1001 86380 86390 1
517567 99517567 1001 86380 86390 1
517716 99517716 1001 86380 86390 1
518289 99518289 1001 86380 86390 1
518302 99518302 1001 86380 86390 1
518277 99518277 1001 86380 86390 1
518807 99518807 1001 86380 86390 1
518926 99518926 1001 86380 86390 1
518841 99518841 1001 86380 86390 1
518692 99518692 1001 86380 86390 1
518392 99518392 1001 86380 86390 1
518536 99518536 1001 86380 86390 1
518563 99518563 1001 86380 86390 1
518533 99518533 1001 86380 86390 1
519004 99519004 1001 86380 86390 1
519125 99519125 1001 86380 86390 1
519622 99519622 1001 86380 86390 1
519792 99519792 1001 86380 86390 1
519414 99519414 1001 86380 86390 1
519521 99519521 1001 86380 86390 1
519348 99519348 1001 86380 86390 1
519202 99519202 1001 86380 86390 1
519334 99519334 1001 86380 86390 1
519955 99519955 1001 86380 86390 1
519971 99519971 1001 86380 86390 1
519934 99519934 1001 86380 86390 1
519923 99519923 1001 86380 86390 1
519975 99519975 1001 86380 86390 1
520544 99520544 1001 86380 86390 1
520596 99520596 1001 86380 86390 1
520519 99520519 1001 86380 86390 1
520332 99520332 1001 86380 86390 1
520245 99520245 1001 86380 86390 1
520075 99520075 1001 86380 86390 1
520193 99520193 1001 86380 86390 1
520051 99520051 1001 86380 86390 1
520041 99520041 1001 86380 86390 1
520798 99520798 1001 86380 86390 1
520735 99520735 1001 86380 86390 1
520826 99520826 1001 86380 86390 1
521368 99521368 1001 86380 86390 1
521407 99521407 1001 86380 86390 1
521373 99521373 1001 86380 86390 1
521056 99521056 1001 86380 86390 1
521232 99521232 1001 86380 86390 1
521013 99521013 1001 86380 86390 1
520859 99520859 1001 86380 86390 1
520912 99520912 1001 86380 86390 1
521615 99521615 1001 86380 86390 1
522176 99522176 1001 86380 86390 1
522168 99522168 1001 86380 86390 1
522143 99522143 1001 86380 86390 1
521974 99521974 1001 86380 86390 1
522060 99522060 1001 86380 86390 1
521756 99521756 1001 86380 86390 1
521821 99521821 1001 86380 86390 1
521696 99521696 1001 86380 86390 1
522420 99522420 1001 86380 86390 1
522360 99522360 1001 86380 86390 1
522480 99522480 1001 86380 86390 1
522979 99522979 1001 86380 86390 1
522962 99522962 1001 86380 86390 1
522891 99522891 1001 86380 86390 1
522724 99522724 1001 86380 86390 1
522792 99522792 1001 86380 86390 1
522593 99522593 1001 86380 86390 1
522660 99522660 1001 86380 86390 1
523167 99523167 1001 86380 86390 1
523232 99523232 1001 86380 86390 1
523248 99523248 1001 86380 86390 1
523237 99523237 1001 86380 86390 1
523238 99523238 1001 86380 86390 1
523253 99523253 1001 86380 86390 1
523894 99523894 1001 86380 86390 1
523944 99523944 1001 86380 86390 1
523871 99523871 1001 86380 86390 1
523840 99523840 1001 86380 86390 1
523853 99523853 1001 86380 86390 1
523597 99523597 1001 86380 86390 1
523665 99523665 1001 86380 86390 1
523525 99523525 1001 86380 86390 1
524039 99524039 1001 86380 86390 1
523977 99523977 1001 86380 86390 1
524119 99524119 1001 86380 86390 1
523952 99523952 1001 86380 86390 1
524109 99524109 1001 86380 86390 1
524690 99524690 1001 86380 86390 1
524678 99524678 1001 86380 86390 1
524461 99524461 1001 86380 86390 1
524526 99524526 1001 86380 86390 1
524478 99524478 1001 86380 86390 1
524205 99524205 1001 86380 86390 1
524348 99524348 1001 86380 86390 1
524258 99524258 1001 86380 86390 1
524325 99524325 1001 86380 86390 1
524288 99524288 1001 86380 86390 1
524213 99524213 1001 86380 86390 1
524783 99524783 1001 86380 86390 1
524940 99524940 1001 86380 86390 1
524839 99524839 1001 86380 86390 1
524957 99524957 1001 86380 86390 1
525422 99525422 1001 86380 86390 1
525290 99525290 1001 86380 86390 1
525242 99525242 1001 86380 86390 1
525203 99525203 1001 86380 86390 1
525204 99525204 1001 86380 86390 1
525299 99525299 1001 86380 86390 1
525040 99525040 1001 86380 86390 1
525056 99525056 1001 86380 86390 1
524979 99524979 1001 86380 86390 1
525139 99525139 1001 86380 86390 1
525050 99525050 1001 86380 86390 1
525685 99525685 1001 86380 86390 1
525686 99525686 1001 86380 86390 1
525776 99525776 1001 86380 86390 1
525764 99525764 1001 86380 86390 1
525741 99525741 1001 86380 86390 1
525793 99525793 1001 86380 86390 1
525627 99525627 1001 86380 86390 1
525681 99525681 1001 86380 86390 1
525683 99525683 1001 86380 86390 1
526244 99526244 1001 86380 86390 1
526229 99526229 1001 86380 86390 1
526100 99526100 1001 86380 86390 1
526204 99526204 1001 86380 86390 1
526167 99526167 1001 86380 86390 1
526206 99526206 1001 86380 86390 1
526054 99526054 1001 86380 86390 1
526160 99526160 1001 86380 86390 1
525831 99525831 1001 86380 86390 1
525858 99525858 1001 86380 86390 1
525859 99525859 1001 86380 86390 1
525990 99525990 1001 86380 86390 1
526616 99526616 1001 86380 86390 1
526490 99526490 1001 86380 86390 1
526516 99526516 1001 86380 86390 1
526568 99526568 1001 86380 86390 1
526506 99526506 1001 86380 86390 1
526468 99526468 1001 86380 86390 1
526431 99526431 1001 86380 86390 1
527056 99527056 1001 86380 86390 1
527207 99527207 1001 86380 86390 1
527091 99527091 1001 86380 86390 1
527196 99527196 1001 86380 86390 1
527210 99527210 1001 86380 86390 1
526927 99526927 1001 86380 86390 1
526995 99526995 1001 86380 86390 1
526785 99526785 1001 86380 86390 1
526777 99526777 1001 86380 86390 1
526637 99526637 1001 86380 86390 1
526690 99526690 1001 86380 86390 1
527949 99527949 1001 86380 86390 1
527983 99527983 1001 86380 86390 1
527769 99527769 1001 86380 86390 1
528190 99528190 1001 86380 86390 1
528153 99528153 1001 86380 86390 1
528256 99528256 1001 86380 86390 1
528169 99528169 1001 86380 86390 1
528091 99528091 1001 86380 86390 1
528710 99528710 1001 86380 86390 1
528828 99528828 1001 86380 86390 1
528778 99528778 1001 86380 86390 1
528834 99528834 1001 86380 86390 1
528327 99528327 1001 86380 86390 1
528353 99528353 1001 86380 86390 1
528305 99528305 1001 86380 86390 1
529060 99529060 1001 86380 86390 1
529598 99529598 1001 86380 86390 1
529689 99529689 1001 86380 86390 1
529547 99529547 1001 86380 86390 1
529600 99529600 1001 86380 86390 1
529703 99529703 1001 86380 86390 1
529617 99529617 1001 86380 86390 1
529579 99529579 1001 86380 86390 1
529542 99529542 1001 86380 86390 1
529474 99529474 1001 86380 86390 1
529339 99529339 1001 86380 86390 1
529187 99529187 1001 86380 86390 1
529214 99529214 1001 86380 86390 1
529892 99529892 1001 86380 86390 1
529873 99529873 1001 86380 86390 1
529757 99529757 1001 86380 86390 1
529796 99529796 1001 86380 86390 1
529774 99529774 1001 86380 86390 1
530367 99530367 1001 86380 86390 1
530537 99530537 1001 86380 86390 1
530498 99530498 1001 86380 86390 1
530461 99530461 1001 86380 86390 1
530475 99530475 1001 86380 86390 1
530411 99530411 1001 86380 86390 1
530179 99530179 1001 86380 86390 1
530145 99530145 1001 86380 86390 1
530076 99530076 1001 86380 86390 1
529939 99529939 1001 86380 86390 1
529943 99529943 1001 86380 86390 1
530009 99530009 1001 86380 86390 1
530642 99530642 1001 86380 86390 1
530672 99530672 1001 86380 86390 1
531178 99531178 1001 86380 86390 1
531179 99531179 1001 86380 86390 1
531005 99531005 1001 86380 86390 1
531031 99531031 1001 86380 86390 1
531161 99531161 1001 86380 86390 1
531007 99531007 1001 86380 86390 1
531100 99531100 1001 86380 86390 1
531091 99531091 1001 86380 86390 1
531016 99531016 1001 86380 86390 1
531030 99531030 1001 86380 86390 1
530850 99530850 1001 86380 86390 1
530772 99530772 1001 86380 86390 1
530826 99530826 1001 86380 86390 1
530866 99530866 1001 86380 86390 1
530934 99530934 1001 86380 86390 1
530847 99530847 1001 86380 86390 1
530809 99530809 1001 86380 86390 1
531489 99531489 1001 86380 86390 1
531427 99531427 1001 86380 86390 1
532147 99532147 1001 86380 86390 1
532137 99532137 1001 86380 86390 1
532036 99532036 1001 86380 86390 1
531854 99531854 1001 86380 86390 1
531893 99531893 1001 86380 86390 1
531695 99531695 1001 86380 86390 1
532308 99532308 1001 86380 86390 1
532247 99532247 1001 86380 86390 1
532221 99532221 1001 86380 86390 1
532351 99532351 1001 86380 86390 1
532239 99532239 1001 86380 86390 1
532936 99532936 1001 86380 86390 1
532872 99532872 1001 86380 86390 1
532873 99532873 1001 86380 86390 1
532671 99532671 1001 86380 86390 1
532801 99532801 1001 86380 86390 1
532713 99532713 1001 86380 86390 1
532666 99532666 1001 86380 86390 1
532451 99532451 1001 86380 86390 1
532480 99532480 1001 86380 86390 1
533087 99533087 1001 86380 86390 1
533128 99533128 1001 86380 86390 1
533673 99533673 1001 86380 86390 1
533499 99533499 1001 86380 86390 1
533553 99533553 1001 86380 86390 1
533596 99533596 1001 86380 86390 1
533494 99533494 1001 86380 86390 1
533533 99533533 1001 86380 86390 1
533482 99533482 1001 86380 86390 1
533347 99533347 1001 86380 86390 1
533413 99533413 1001 86380 86390 1
533404 99533404 1001 86380 86390 1
533911 99533911 1001 86380 86390 1
533900 99533900 1001 86380 86390 1
533901 99533901 1001 86380 86390 1
533979 99533979 1001 86380 86390 1
533904 99533904 1001 86380 86390 1
534624 99534624 1001 86380 86390 1
534660 99534660 1001 86380 86390 1
534662 99534662 1001 86380 86390 1
534541 99534541 1001 86380 86390 1
534401 99534401 1001 86380 86390 1
534398 99534398 1001 86380 86390 1
534116 99534116 1001 86380 86390 1
534248 99534248 1001 86380 86390 1
534094 99534094 1001 86380 86390 1
534110 99534110 1001 86380 86390 1
534162 99534162 1001 86380 86390 1
534240 99534240 1001 86380 86390 1
534085 99534085 1001 86380 86390 1
534840 99534840 1001 86380 86390 1
534790 99534790 1001 86380 86390 1
534688 99534688 1001 86380 86390 1
535404 99535404 1001 86380 86390 1
535162 99535162 1001 86380 86390 1
535100 99535100 1001 86380 86390 1
535166 99535166 1001 86380 86390 1
535148 99535148 1001 86380 86390 1
534928 99534928 1001 86380 86390 1
534983 99534983 1001 86380 86390 1
534966 99534966 1001 86380 86390 1
535696 99535696 1001 86380 86390 1
535620 99535620 1001 86380 86390 1
535646 99535646 1001 86380 86390 1
535582 99535582 1001 86380 86390 1
536159 99536159 1001 86380 86390 1
536198 99536198 1001 86380 86390 1
536162 99536162 1001 86380 86390 1
535975 99535975 1001 86380 86390 1
536112 99536112 1001 86380 86390 1
535885 99535885 1001 86380 86390 1
535770 99535770 1001 86380 86390 1
535877 99535877 1001 86380 86390 1
535751 99535751 1001 86380 86390 1
535856 99535856 1001 86380 86390 1
536529 99536529 1001 86380 86390 1
536363 99536363 1001 86380 86390 1
536364 99536364 1001 86380 86390 1
536533 99536533 1001 86380 86390 1
536352 99536352 1001 86380 86390 1
536461 99536461 1001 86380 86390 1
536911 99536911 1001 86380 86390 1
536770 99536770 1001 86380 86390 1
536598 99536598 1001 86380 86390 1
536729 99536729 1001 86380 86390 1
536657 99536657 1001 86380 86390 1
537226 99537226 1001 86380 86390 1
537942 99537942 1001 86380 86390 1
537788 99537788 1001 86380 86390 1
537805 99537805 1001 86380 86390 1
537832 99537832 1001 86380 86390 1
537923 99537923 1001 86380 86390 1
537591 99537591 1001 86380 86390 1
537617 99537617 1001 86380 86390 1
537605 99537605 1001 86380 86390 1
537607 99537607 1001 86380 86390 1
537536 99537536 1001 86380 86390 1
537491 99537491 1001 86380 86390 1
537571 99537571 1001 86380 86390 1
538052 99538052 1001 86380 86390 1
537576 99537576 1001 86380 86390 1
538173 99538173 1001 86380 86390 1
538703 99538703 1001 86380 86390 1
538716 99538716 1001 86380 86390 1
538717 99538717 1001 86380 86390 1
538802 99538802 1001 86380 86390 1
538512 99538512 1001 86380 86390 1
538245 99538245 1001 86380 86390 1
538222 99538222 1001 86380 86390 1
538264 99538264 1001 86380 86390 1
538316 99538316 1001 86380 86390 1
538256 99538256 1001 86380 86390 1
538283 99538283 1001 86380 86390 1
538843 99538843 1001 86380 86390 1
538961 99538961 1001 86380 86390 1
538897 99538897 1001 86380 86390 1
539635 99539635 1001 86380 86390 1
539511 99539511 1001 86380 86390 1
539282 99539282 1001 86380 86390 1
539322 99539322 1001 86380 86390 1
539416 99539416 1001 86380 86390 1
539392 99539392 1001 86380 86390 1
539156 99539156 1001 86380 86390 1
539160 99539160 1001 86380 86390 1
539122 99539122 1001 86380 86390 1
539690 99539690 1001 86380 86390 1
539704 99539704 1001 86380 86390 1
539747 99539747 1001 86380 86390 1
539763 99539763 1001 86380 86390 1
539802 99539802 1001 86380 86390 1
540355 99540355 1001 86380 86390 1
540235 99540235 1001 86380 86390 1
540064 99540064 1001 86380 86390 1
540104 99540104 1001 86380 86390 1
539857 99539857 1001 86380 86390 1
540511 99540511 1001 86380 86390 1
541177 99541177 1001 86380 86390 1
541273 99541273 1001 86380 86390 1
541111 99541111 1001 86380 86390 1
540850 99540850 1001 86380 86390 1
541407 99541407 1001 86380 86390 1
541434 99541434 1001 86380 86390 1
541435 99541435 1001 86380 86390 1
541294 99541294 1001 86380 86390 1
541964 99541964 1001 86380 86390 1
541928 99541928 1001 86380 86390 1
541944 99541944 1001 86380 86390 1
542106 99542106 1001 86380 86390 1
542041 99542041 1001 86380 86390 1
541838 99541838 1001 86380 86390 1
541905 99541905 1001 86380 86390 1
541604 99541604 1001 86380 86390 1
541542 99541542 1001 86380 86390 1
541569 99541569 1001 86380 86390 1
542196 99542196 1001 86380 86390 1
542197 99542197 1001 86380 86390 1
542315 99542315 1001 86380 86390 1
542136 99542136 1001 86380 86390 1
542753 99542753 1001 86380 86390 1
542779 99542779 1001 86380 86390 1
542836 99542836 1001 86380 86390 1
542630 99542630 1001 86380 86390 1
542684 99542684 1001 86380 86390 1
542582 99542582 1001 86380 86390 1
542609 99542609 1001 86380 86390 1
542454 99542454 1001 86380 86390 1
542498 99542498 1001 86380 86390 1
543021 99543021 1001 86380 86390 1
543012 99543012 1001 86380 86390 1
543668 99543668 1001 86380 86390 1
543743 99543743 1001 86380 86390 1
543626 99543626 1001 86380 86390 1
543693 99543693 1001 86380 86390 1
543423 99543423 1001 86380 86390 1
543541 99543541 1001 86380 86390 1
543438 99543438 1001 86380 86390 1
543404 99543404 1001 86380 86390 1
543381 99543381 1001 86380 86390 1
543238 99543238 1001 86380 86390 1
543239 99543239 1001 86380 86390 1
543826 99543826 1001 86380 86390 1
543803 99543803 1001 86380 86390 1
543856 99543856 1001 86380 86390 1
543974 99543974 1001 86380 86390 1
544570 99544570 1001 86380 86390 1
544478 99544478 1001 86380 86390 1
544236 99544236 1001 86380 86390 1
544343 99544343 1001 86380 86390 1
544219 99544219 1001 86380 86390 1
544388 99544388 1001 86380 86390 1
544184 99544184 1001 86380 86390 1
543978 99543978 1001 86380 86390 1
544737 99544737 1001 86380 86390 1
544661 99544661 1001 86380 86390 1
428333 220 1001 24600 25317 1
533939 699 1002 29983 33066 1
536525 469 1001 35776 36076 1
400112 99400112 1001 86380 86390 1
400132 99400132 1001 86380 86390 1
400254 99400254 1001 86380 86390 1
400376 99400376 1001 86380 86390 1
400453 99400453 1001 86380 86390 1
400776 99400776 1001 86380 86390 1
400859 99400859 1001 86380 86390 1
401203 99401203 1001 86380 86390 1
401165 99401165 1001 86380 86390 1
401250 99401250 1001 86380 86390 1
401466 99401466 1001 86380 86390 1
401596 99401596 1001 86380 86390 1
401626 99401626 1001 86380 86390 1
401789 99401789 1001 86380 86390 1
401773 99401773 1001 86380 86390 1
401836 99401836 1001 86380 86390 1
402373 99402373 1001 86380 86390 1
402389 99402389 1001 86380 86390 1
402396 99402396 1001 86380 86390 1
402512 99402512 1001 86380 86390 1
402545 99402545 1001 86380 86390 1
402731 99402731 1001 86380 86390 1
402906 99402906 1001 86380 86390 1
403053 99403053 1001 86380 86390 1
403037 99403037 1001 86380 86390 1
402995 99402995 1001 86380 86390 1
403312 99403312 1001 86380 86390 1
403431 99403431 1001 86380 86390 1
403622 99403622 1001 86380 86390 1
403685 99403685 1001 86380 86390 1
403837 99403837 1001 86380 86390 1
404036 99404036 1001 86380 86390 1
404111 99404111 1001 86380 86390 1
404341 99404341 1001 86380 86390 1
404638 99404638 1001 86380 86390 1
404724 99404724 1001 86380 86390 1
404895 99404895 1001 86380 86390 1
405156 99405156 1001 86380 86390 1
405204 99405204 1001 86380 86390 1
405250 99405250 1001 86380 86390 1
405272 99405272 1001 86380 86390 1
405362 99405362 1001 86380 86390 1
405618 99405618 1001 86380 86390 1
405652 99405652 1001 86380 86390 1
406115 99406115 1001 86380 86390 1
406185 99406185 1001 86380 86390 1
406187 99406187 1001 86380 86390 1
406227 99406227 1001 86380 86390 1
406423 99406423 1001 86380 86390 1
406396 99406396 1001 86380 86390 1
406746 99406746 1001 86380 86390 1
406754 99406754 1001 86380 86390 1
406869 99406869 1001 86380 86390 1
407037 99407037 1001 86380 86390 1
407194 99407194 1001 86380 86390 1
407641 99407641 1001 86380 86390 1
407670 99407670 1001 86380 86390 1
407881 99407881 1001 86380 86390 1
407830 99407830 1001 86380 86390 1
407899 99407899 1001 86380 86390 1
408003 99408003 1001 86380 86390 1
407992 99407992 1001 86380 86390 1
408015 99408015 1001 86380 86390 1
408164 99408164 1001 86380 86390 1
408252 99408252 1001 86380 86390 1
408579 99408579 1001 86380 86390 1
408532 99408532 1001 86380 86390 1
408666 99408666 1001 86380 86390 1
408746 99408746 1001 86380 86390 1
408823 99408823 1001 86380 86390 1
408905 99408905 1001 86380 86390 1
409033 99409033 1001 86380 86390 1
409035 99409035 1001 86380 86390 1
409376 99409376 1001 86380 86390 1
409599 99409599 1001 86380 86390 1
409749 99409749 1001 86380 86390 1
409890 99409890 1001 86380 86390 1
409834 99409834 1001 86380 86390 1
409954 99409954 1001 86380 86390 1
410274 99410274 1001 86380 86390 1
410279 99410279 1001 86380 86390 1
410551 99410551 1001 86380 86390 1
410799 99410799 1001 86380 86390 1
410726 99410726 1001 86380 86390 1
411341 99411341 1001 86380 86390 1
411621 99411621 1001 86380 86390 1
411704 99411704 1001 86380 86390 1
411823 99411823 1001 86380 86390 1
411782 99411782 1001 86380 86390 1
411929 99411929 1001 86380 86390 1
411965 99411965 1001 86380 86390 1
412364 99412364 1001 86380 86390 1
412285 99412285 1001 86380 86390 1
413400 99413400 1001 86380 86390 1
413656 99413656 1001 86380 86390 1
413396 99413396 1001 86380 86390 1
412954 99412954 1001 86380 86390 1
413144 99413144 1001 86380 86390 1
412941 99412941 1001 86380 86390 1
412914 99412914 1001 86380 86390 1
412895 99412895 1001 86380 86390 1
413020 99413020 1001 86380 86390 1
412822 99412822 1001 86380 86390 1
412588 99412588 1001 86380 86390 1
412515 99412515 1001 86380 86390 1
412785 99412785 1001 86380 86390 1
414113 99414113 1001 86380 86390 1
415190 99415190 1001 86380 86390 1
415036 99415036 1001 86380 86390 1
415300 99415300 1001 86380 86390 1
415137 99415137 1001 86380 86390 1
414735 99414735 1001 86380 86390 1
414797 99414797 1001 86380 86390 1
414568 99414568 1001 86380 86390 1
414543 99414543 1001 86380 86390 1
414781 99414781 1001 86380 86390 1
414643 99414643 1001 86380 86390 1
414728 99414728 1001 86380 86390 1
414648 99414648 1001 86380 86390 1
414476 99414476 1001 86380 86390 1
414125 99414125 1001 86380 86390 1
414281 99414281 1001 86380 86390 1
415501 99415501 1001 86380 86390 1
414922 99414922 1001 86380 86390 1
415682 99415682 1001 86380 86390 1
415486 99415486 1001 86380 86390 1
415585 99415585 1001 86380 86390 1
415613 99415613 1001 86380 86390 1
416613 99416613 1001 86380 86390 1
416878 99416878 1001 86380 86390 1
416350 99416350 1001 86380 86390 1
416268 99416268 1001 86380 86390 1
416062 99416062 1001 86380 86390 1
417101 99417101 1001 86380 86390 1
417317 99417317 1001 86380 86390 1
417298 99417298 1001 86380 86390 1
417157 99417157 1001 86380 86390 1
417501 99417501 1001 86380 86390 1
417403 99417403 1001 86380 86390 1
417454 99417454 1001 86380 86390 1
417567 99417567 1001 86380 86390 1
418504 99418504 1001 86380 86390 1
418703 99418703 1001 86380 86390 1
418718 99418718 1001 86380 86390 1
418539 99418539 1001 86380 86390 1
418559 99418559 1001 86380 86390 1
418305 99418305 1001 86380 86390 1
418382 99418382 1001 86380 86390 1
418214 99418214 1001 86380 86390 1
417767 99417767 1001 86380 86390 1
417902 99417902 1001 86380 86390 1
419136 99419136 1001 86380 86390 1
419119 99419119 1001 86380 86390 1
419204 99419204 1001 86380 86390 1
420303 99420303 1001 86380 86390 1
420176 99420176 1001 86380 86390 1
420080 99420080 1001 86380 86390 1
420347 99420347 1001 86380 86390 1
419701 99419701 1001 86380 86390 1
419645 99419645 1001 86380 86390 1
419793 99419793 1001 86380 86390 1
419874 99419874 1001 86380 86390 1
419817 99419817 1001 86380 86390 1
419348 99419348 1001 86380 86390 1
419525 99419525 1001 86380 86390 1
420615 99420615 1001 86380 86390 1
420769 99420769 1001 86380 86390 1
420775 99420775 1001 86380 86390 1
420730 99420730 1001 86380 86390 1
420783 99420783 1001 86380 86390 1
421953 99421953 1001 86380 86390 1
421695 99421695 1001 86380 86390 1
421878 99421878 1001 86380 86390 1
422104 99422104 1001 86380 86390 1
421297 99421297 1001 86380 86390 1
421486 99421486 1001 86380 86390 1
421408 99421408 1001 86380 86390 1
421424 99421424 1001 86380 86390 1
421013 99421013 1001 86380 86390 1
420999 99420999 1001 86380 86390 1
421135 99421135 1001 86380 86390 1
421137 99421137 1001 86380 86390 1
422217 99422217 1001 86380 86390 1
422258 99422258 1001 86380 86390 1
422155 99422155 1001 86380 86390 1
423600 99423600 1001 86380 86390 1
423135 99423135 1001 86380 86390 1
423264 99423264 1001 86380 86390 1
422658 99422658 1001 86380 86390 1
422735 99422735 1001 86380 86390 1
422615 99422615 1001 86380 86390 1
422547 99422547 1001 86380 86390 1
422825 99422825 1001 86380 86390 1
423918 99423918 1001 86380 86390 1
423970 99423970 1001 86380 86390 1
424058 99424058 1001 86380 86390 1
425331 99425331 1001 86380 86390 1
425180 99425180 1001 86380 86390 1
425304 99425304 1001 86380 86390 1
424800 99424800 1001 86380 86390 1
424907 99424907 1001 86380 86390 1
424459 99424459 1001 86380 86390 1
424562 99424562 1001 86380 86390 1
424438 99424438 1001 86380 86390 1
424381 99424381 1001 86380 86390 1
425389 99425389 1001 86380 86390 1
425617 99425617 1001 86380 86390 1
425728 99425728 1001 86380 86390 1
425545 99425545 1001 86380 86390 1
425625 99425625 1001 86380 86390 1
426790 99426790 1001 86380 86390 1
426873 99426873 1001 86380 86390 1
427014 99427014 1001 86380 86390 1
426663 99426663 1001 86380 86390 1
426276 99426276 1001 86380 86390 1
426581 99426581 1001 86380 86390 1
426650 99426650 1001 86380 86390 1
425987 99425987 1001 86380 86390 1
425842 99425842 1001 86380 86390 1
425870 99425870 1001 86380 86390 1
427430 99427430 1001 86380 86390 1
428427 99428427 1001 86380 86390 1
428411 99428411 1001 86380 86390 1
427922 99427922 1001 86380 86390 1
427975 99427975 1001 86380 86390 1
428101 99428101 1001 86380 86390 1
427943 99427943 1001 86380 86390 1
427705 99427705 1001 86380 86390 1
427805 99427805 1001 86380 86390 1
427581 99427581 1001 86380 86390 1
427808 99427808 1001 86380 86390 1
427816 99427816 1001 86380 86390 1
428841 99428841 1001 86380 86390 1
429156 99429156 1001 86380 86390 1
429052 99429052 1001 86380 86390 1
429141 99429141 1001 86380 86390 1
429011 99429011 1001 86380 86390 1
430074 99430074 1001 86380 86390 1
430227 99430227 1001 86380 86390 1
430343 99430343 1001 86380 86390 1
429697 99429697 1001 86380 86390 1
429863 99429863 1001 86380 86390 1
429390 99429390 1001 86380 86390 1
429193 99429193 1001 86380 86390 1
430704 99430704 1001 86380 86390 1
430636 99430636 1001 86380 86390 1
430798 99430798 1001 86380 86390 1
430512 99430512 1001 86380 86390 1
431764 99431764 1001 86380 86390 1
432052 99432052 1001 86380 86390 1
432021 99432021 1001 86380 86390 1
431725 99431725 1001 86380 86390 1
431978 99431978 1001 86380 86390 1
431306 99431306 1001 86380 86390 1
431582 99431582 1001 86380 86390 1
431583 99431583 1001 86380 86390 1
431472 99431472 1001 86380 86390 1
430868 99430868 1001 86380 86390 1
431246 99431246 1001 86380 86390 1
431218 99431218 1001 86380 86390 1
430864 99430864 1001 86380 86390 1
432156 99432156 1001 86380 86390 1
432308 99432308 1001 86380 86390 1
432237 99432237 1001 86380 86390 1
433344 99433344 1001 86380 86390 1
433489 99433489 1001 86380 86390 1
433620 99433620 1001 86380 86390 1
433251 99433251 1001 86380 86390 1
433117 99433117 1001 86380 86390 1
432751 99432751 1001 86380 86390 1
432651 99432651 1001 86380 86390 1
432656 99432656 1001 86380 86390 1
432658 99432658 1001 86380 86390 1
433916 99433916 1001 86380 86390 1
435377 99435377 1001 86380 86390 1
435326 99435326 1001 86380 86390 1
434842 99434842 1001 86380 86390 1
434897 99434897 1001 86380 86390 1
434536 99434536 1001 86380 86390 1
434221 99434221 1001 86380 86390 1
435489 99435489 1001 86380 86390 1
435588 99435588 1001 86380 86390 1
436847 99436847 1001 86380 86390 1
436356 99436356 1001 86380 86390 1
436402 99436402 1001 86380 86390 1
436485 99436485 1001 86380 86390 1
436746 99436746 1001 86380 86390 1
436441 99436441 1001 86380 86390 1
436725 99436725 1001 86380 86390 1
436195 99436195 1001 86380 86390 1
435963 99435963 1001 86380 86390 1
436247 99436247 1001 86380 86390 1
437298 99437298 1001 86380 86390 1
300101 99300101 1001 86380 86390 1
437305 99437305 1001 86380 86390 1
300063 99300063 1001 86380 86390 1
300064 99300064 1001 86380 86390 1
300641 99300641 1001 86380 86390 1
300263 99300263 1001 86380 86390 1
300277 99300277 1001 86380 86390 1
300291 99300291 1001 86380 86390 1
300255 99300255 1001 86380 86390 1
300206 99300206 1001 86380 86390 1
300181 99300181 1001 86380 86390 1
300885 99300885 1001 86380 86390 1
300784 99300784 1001 86380 86390 1
300735 99300735 1001 86380 86390 1
300762 99300762 1001 86380 86390 1
301439 99301439 1001 86380 86390 1
301484 99301484 1001 86380 86390 1
301421 99301421 1001 86380 86390 1
301425 99301425 1001 86380 86390 1
301174 99301174 1001 86380 86390 1
301322 99301322 1001 86380 86390 1
300952 99300952 1001 86380 86390 1
301082 99301082 1001 86380 86390 1
301570 99301570 1001 86380 86390 1
301625 99301625 1001 86380 86390 1
302331 99302331 1001 86380 86390 1
302215 99302215 1001 86380 86390 1
302034 99302034 1001 86380 86390 1
302114 99302114 1001 86380 86390 1
302117 99302117 1001 86380 86390 1
302030 99302030 1001 86380 86390 1
301978 99301978 1001 86380 86390 1
302005 99302005 1001 86380 86390 1
301852 99301852 1001 86380 86390 1
301942 99301942 1001 86380 86390 1
301829 99301829 1001 86380 86390 1
301868 99301868 1001 86380 86390 1
301845 99301845 1001 86380 86390 1
302473 99302473 1001 86380 86390 1
302454 99302454 1001 86380 86390 1
303160 99303160 1001 86380 86390 1
303180 99303180 1001 86380 86390 1
302835 99302835 1001 86380 86390 1
302900 99302900 1001 86380 86390 1
302917 99302917 1001 86380 86390 1
302841 99302841 1001 86380 86390 1
302920 99302920 1001 86380 86390 1
302895 99302895 1001 86380 86390 1
303385 99303385 1001 86380 86390 1
303402 99303402 1001 86380 86390 1
303891 99303891 1001 86380 86390 1
303749 99303749 1001 86380 86390 1
303818 99303818 1001 86380 86390 1
303754 99303754 1001 86380 86390 1
303625 99303625 1001 86380 86390 1
303679 99303679 1001 86380 86390 1
303825 99303825 1001 86380 86390 1
303606 99303606 1001 86380 86390 1
303594 99303594 1001 86380 86390 1
303530 99303530 1001 86380 86390 1
303586 99303586 1001 86380 86390 1
303590 99303590 1001 86380 86390 1
304097 99304097 1001 86380 86390 1
304072 99304072 1001 86380 86390 1
304088 99304088 1001 86380 86390 1
304756 99304756 1001 86380 86390 1
304771 99304771 1001 86380 86390 1
304817 99304817 1001 86380 86390 1
304675 99304675 1001 86380 86390 1
304448 99304448 1001 86380 86390 1
304644 99304644 1001 86380 86390 1
304504 99304504 1001 86380 86390 1
304610 99304610 1001 86380 86390 1
304575 99304575 1001 86380 86390 1
304331 99304331 1001 86380 86390 1
304314 99304314 1001 86380 86390 1
304986 99304986 1001 86380 86390 1
305558 99305558 1001 86380 86390 1
305533 99305533 1001 86380 86390 1
305573 99305573 1001 86380 86390 1
305664 99305664 1001 86380 86390 1
305299 99305299 1001 86380 86390 1
305415 99305415 1001 86380 86390 1
305366 99305366 1001 86380 86390 1
305434 99305434 1001 86380 86390 1
305224 99305224 1001 86380 86390 1
305250 99305250 1001 86380 86390 1
305265 99305265 1001 86380 86390 1
305231 99305231 1001 86380 86390 1
500178 99500178 1001 86380 86390 1
500062 99500062 1001 86380 86390 1
500065 99500065 1001 86380 86390 1
305481 99305481 1001 86380 86390 1
500043 99500043 1001 86380 86390 1
500020 99500020 1001 86380 86390 1
500672 99500672 1001 86380 86390 1
500764 99500764 1001 86380 86390 1
500674 99500674 1001 86380 86390 1
500668 99500668 1001 86380 86390 1
500482 99500482 1001 86380 86390 1
500590 99500590 1001 86380 86390 1
500423 99500423 1001 86380 86390 1
500218 99500218 1001 86380 86390 1
500388 99500388 1001 86380 86390 1
500276 99500276 1001 86380 86390 1
500315 99500315 1001 86380 86390 1
500346 99500346 1001 86380 86390 1
500978 99500978 1001 86380 86390 1
500980 99500980 1001 86380 86390 1
500864 99500864 1001 86380 86390 1
500609 99500609 1001 86380 86390 1
500893 99500893 1001 86380 86390 1
500897 99500897 1001 86380 86390 1
501550 99501550 1001 86380 86390 1
501614 99501614 1001 86380 86390 1
501594 99501594 1001 86380 86390 1
501469 99501469 1001 86380 86390 1
501390 99501390 1001 86380 86390 1
501431 99501431 1001 86380 86390 1
501394 99501394 1001 86380 86390 1
501138 99501138 1001 86380 86390 1
501139 99501139 1001 86380 86390 1
501156 99501156 1001 86380 86390 1
501809 99501809 1001 86380 86390 1
501672 99501672 1001 86380 86390 1
501802 99501802 1001 86380 86390 1
501765 99501765 1001 86380 86390 1
502319 99502319 1001 86380 86390 1
502358 99502358 1001 86380 86390 1
502308 99502308 1001 86380 86390 1
502361 99502361 1001 86380 86390 1
501901 99501901 1001 86380 86390 1
501915 99501915 1001 86380 86390 1
501945 99501945 1001 86380 86390 1
502490 99502490 1001 86380 86390 1
502557 99502557 1001 86380 86390 1
502532 99502532 1001 86380 86390 1
502538 99502538 1001 86380 86390 1
503168 99503168 1001 86380 86390 1
503156 99503156 1001 86380 86390 1
503280 99503280 1001 86380 86390 1
502907 99502907 1001 86380 86390 1
503052 99503052 1001 86380 86390 1
503015 99503015 1001 86380 86390 1
502713 99502713 1001 86380 86390 1
502779 99502779 1001 86380 86390 1
502831 99502831 1001 86380 86390 1
503405 99503405 1001 86380 86390 1
503412 99503412 1001 86380 86390 1
503451 99503451 1001 86380 86390 1
503454 99503454 1001 86380 86390 1
503982 99503982 1001 86380 86390 1
503946 99503946 1001 86380 86390 1
503899 99503899 1001 86380 86390 1
503732 99503732 1001 86380 86390 1
503801 99503801 1001 86380 86390 1
503816 99503816 1001 86380 86390 1
503910 99503910 1001 86380 86390 1
503587 99503587 1001 86380 86390 1
503575 99503575 1001 86380 86390 1
503661 99503661 1001 86380 86390 1
503650 99503650 1001 86380 86390 1
503560 99503560 1001 86380 86390 1
504185 99504185 1001 86380 86390 1
504290 99504290 1001 86380 86390 1
504278 99504278 1001 86380 86390 1
504163 99504163 1001 86380 86390 1
504165 99504165 1001 86380 86390 1
504900 99504900 1001 86380 86390 1
504749 99504749 1001 86380 86390 1
504690 99504690 1001 86380 86390 1
504736 99504736 1001 86380 86390 1
504543 99504543 1001 86380 86390 1
504339 99504339 1001 86380 86390 1
504470 99504470 1001 86380 86390 1
504434 99504434 1001 86380 86390 1
504409 99504409 1001 86380 86390 1
504954 99504954 1001 86380 86390 1
505040 99505040 1001 86380 86390 1
504978 99504978 1001 86380 86390 1
505604 99505604 1001 86380 86390 1
505318 99505318 1001 86380 86390 1
505293 99505293 1001 86380 86390 1
505319 99505319 1001 86380 86390 1
505190 99505190 1001 86380 86390 1
505322 99505322 1001 86380 86390 1
505350 99505350 1001 86380 86390 1
505900 99505900 1001 86380 86390 1
505940 99505940 1001 86380 86390 1
505889 99505889 1001 86380 86390 1
505903 99505903 1001 86380 86390 1
505826 99505826 1001 86380 86390 1
505817 99505817 1001 86380 86390 1
505830 99505830 1001 86380 86390 1
506425 99506425 1001 86380 86390 1
506290 99506290 1001 86380 86390 1
506213 99506213 1001 86380 86390 1
506256 99506256 1001 86380 86390 1
506195 99506195 1001 86380 86390 1
506057 99506057 1001 86380 86390 1
506099 99506099 1001 86380 86390 1
506619 99506619 1001 86380 86390 1
506795 99506795 1001 86380 86390 1
507307 99507307 1001 86380 86390 1
507269 99507269 1001 86380 86390 1
507335 99507335 1001 86380 86390 1
507394 99507394 1001 86380 86390 1
507233 99507233 1001 86380 86390 1
507261 99507261 1001 86380 86390 1
507203 99507203 1001 86380 86390 1
507075 99507075 1001 86380 86390 1
507057 99507057 1001 86380 86390 1
507177 99507177 1001 86380 86390 1
507008 99507008 1001 86380 86390 1
506918 99506918 1001 86380 86390 1
506906 99506906 1001 86380 86390 1
506934 99506934 1001 86380 86390 1
506930 99506930 1001 86380 86390 1
507436 99507436 1001 86380 86390 1
507464 99507464 1001 86380 86390 1
508188 99508188 1001 86380 86390 1
508235 99508235 1001 86380 86390 1
508238 99508238 1001 86380 86390 1
507926 99507926 1001 86380 86390 1
507848 99507848 1001 86380 86390 1
507847 99507847 1001 86380 86390 1
507713 99507713 1001 86380 86390 1
507818 99507818 1001 86380 86390 1
509011 99509011 1001 86380 86390 1
508755 99508755 1001 86380 86390 1
508734 99508734 1001 86380 86390 1
508698 99508698 1001 86380 86390 1
508459 99508459 1001 86380 86390 1
508615 99508615 1001 86380 86390 1
508488 99508488 1001 86380 86390 1
508632 99508632 1001 86380 86390 1
509253 99509253 1001 86380 86390 1
508871 99508871 1001 86380 86390 1
509182 99509182 1001 86380 86390 1
509158 99509158 1001 86380 86390 1
509261 99509261 1001 86380 86390 1
509838 99509838 1001 86380 86390 1
509790 99509790 1001 86380 86390 1
509743 99509743 1001 86380 86390 1
509769 99509769 1001 86380 86390 1
509576 99509576 1001 86380 86390 1
509308 99509308 1001 86380 86390 1
509922 99509922 1001 86380 86390 1
510598 99510598 1001 86380 86390 1
510588 99510588 1001 86380 86390 1
510579 99510579 1001 86380 86390 1
510571 99510571 1001 86380 86390 1
510432 99510432 1001 86380 86390 1
510512 99510512 1001 86380 86390 1
510318 99510318 1001 86380 86390 1
510477 99510477 1001 86380 86390 1
510375 99510375 1001 86380 86390 1
510336 99510336 1001 86380 86390 1
510201 99510201 1001 86380 86390 1
510279 99510279 1001 86380 86390 1
510219 99510219 1001 86380 86390 1
510234 99510234 1001 86380 86390 1
510906 99510906 1001 86380 86390 1
510778 99510778 1001 86380 86390 1
510896 99510896 1001 86380 86390 1
510910 99510910 1001 86380 86390 1
511526 99511526 1001 86380 86390 1
511461 99511461 1001 86380 86390 1
511271 99511271 1001 86380 86390 1
511326 99511326 1001 86380 86390 1
511172 99511172 1001 86380 86390 1
511303 99511303 1001 86380 86390 1
511265 99511265 1001 86380 86390 1
511228 99511228 1001 86380 86390 1
511053 99511053 1001 86380 86390 1
510990 99510990 1001 86380 86390 1
511032 99511032 1001 86380 86390 1
511047 99511047 1001 86380 86390 1
511640 99511640 1001 86380 86390 1
511666 99511666 1001 86380 86390 1
511642 99511642 1001 86380 86390 1
511631 99511631 1001 86380 86390 1
511635 99511635 1001 86380 86390 1
512237 99512237 1001 86380 86390 1
512379 99512379 1001 86380 86390 1
512228 99512228 1001 86380 86390 1
511993 99511993 1001 86380 86390 1
512071 99512071 1001 86380 86390 1
511983 99511983 1001 86380 86390 1
512062 99512062 1001 86380 86390 1
512119 99512119 1001 86380 86390 1
511862 99511862 1001 86380 86390 1
511844 99511844 1001 86380 86390 1
512506 99512506 1001 86380 86390 1
512389 99512389 1001 86380 86390 1
512566 99512566 1001 86380 86390 1
512504 99512504 1001 86380 86390 1
513013 99513013 1001 86380 86390 1
513157 99513157 1001 86380 86390 1
513074 99513074 1001 86380 86390 1
512921 99512921 1001 86380 86390 1
512858 99512858 1001 86380 86390 1
512937 99512937 1001 86380 86390 1
512940 99512940 1001 86380 86390 1
512618 99512618 1001 86380 86390 1
513272 99513272 1001 86380 86390 1
513290 99513290 1001 86380 86390 1
513910 99513910 1001 86380 86390 1
513924 99513924 1001 86380 86390 1
514020 99514020 1001 86380 86390 1
513887 99513887 1001 86380 86390 1
513788 99513788 1001 86380 86390 1
513802 99513802 1001 86380 86390 1
513675 99513675 1001 86380 86390 1
513741 99513741 1001 86380 86390 1
513640 99513640 1001 86380 86390 1
513747 99513747 1001 86380 86390 1
514045 99514045 1001 86380 86390 1
514060 99514060 1001 86380 86390 1
514758 99514758 1001 86380 86390 1
514696 99514696 1001 86380 86390 1
514802 99514802 1001 86380 86390 1
514726 99514726 1001 86380 86390 1
514554 99514554 1001 86380 86390 1
514568 99514568 1001 86380 86390 1
514479 99514479 1001 86380 86390 1
514506 99514506 1001 86380 86390 1
514293 99514293 1001 86380 86390 1
514308 99514308 1001 86380 86390 1
514348 99514348 1001 86380 86390 1
514945 99514945 1001 86380 86390 1
514910 99514910 1001 86380 86390 1
515039 99515039 1001 86380 86390 1
514871 99514871 1001 86380 86390 1
515635 99515635 1001 86380 86390 1
515507 99515507 1001 86380 86390 1
515526 99515526 1001 86380 86390 1
515284 99515284 1001 86380 86390 1
515286 99515286 1001 86380 86390 1
515408 99515408 1001 86380 86390 1
515120 99515120 1001 86380 86390 1
515263 99515263 1001 86380 86390 1
515069 99515069 1001 86380 86390 1
515227 99515227 1001 86380 86390 1
515838 99515838 1001 86380 86390 1
515820 99515820 1001 86380 86390 1
515795 99515795 1001 86380 86390 1
516356 99516356 1001 86380 86390 1
516324 99516324 1001 86380 86390 1
516431 99516431 1001 86380 86390 1
516101 99516101 1001 86380 86390 1
516248 99516248 1001 86380 86390 1
516264 99516264 1001 86380 86390 1
515902 99515902 1001 86380 86390 1
515898 99515898 1001 86380 86390 1
516056 99516056 1001 86380 86390 1
515900 99515900 1001 86380 86390 1
516532 99516532 1001 86380 86390 1
516615 99516615 1001 86380 86390 1
516695 99516695 1001 86380 86390 1
516683 99516683 1001 86380 86390 1
517169 99517169 1001 86380 86390 1
517240 99517240 1001 86380 86390 1
517258 99517258 1001 86380 86390 1
517003 99517003 1001 86380 86390 1
516955 99516955 1001 86380 86390 1
516945 99516945 1001 86380 86390 1
516909 99516909 1001 86380 86390 1
516899 99516899 1001 86380 86390 1
516875 99516875 1001 86380 86390 1
516837 99516837 1001 86380 86390 1
516863 99516863 1001 86380 86390 1
516905 99516905 1001 86380 86390 1
516882 99516882 1001 86380 86390 1
517358 99517358 1001 86380 86390 1
517359 99517359 1001 86380 86390 1
517378 99517378 1001 86380 86390 1
517393 99517393 1001 86380 86390 1
517354 99517354 1001 86380 86390 1
517435 99517435 1001 86380 86390 1
518046 99518046 1001 86380 86390 1
518048 99518048 1001 86380 86390 1
518114 99518114 1001 86380 86390 1
517776 99517776 1001 86380 86390 1
517933 99517933 1001 86380 86390 1
517869 99517869 1001 86380 86390 1
517922 99517922 1001 86380 86390 1
517657 99517657 1001 86380 86390 1
517580 99517580 1001 86380 86390 1
517686 99517686 1001 86380 86390 1
517544 99517544 1001 86380 86390 1
517718 99517718 1001 86380 86390 1
518190 99518190 1001 86380 86390 1
518786 99518786 1001 86380 86390 1
518850 99518850 1001 86380 86390 1
518965 99518965 1001 86380 86390 1
518814 99518814 1001 86380 86390 1
518842 99518842 1001 86380 86390 1
518691 99518691 1001 86380 86390 1
518589 99518589 1001 86380 86390 1
518594 99518594 1001 86380 86390 1
518700 99518700 1001 86380 86390 1
518753 99518753 1001 86380 86390 1
518638 99518638 1001 86380 86390 1
518424 99518424 1001 86380 86390 1
518464 99518464 1001 86380 86390 1
518532 99518532 1001 86380 86390 1
519017 99519017 1001 86380 86390 1
519095 99519095 1001 86380 86390 1
519778 99519778 1001 86380 86390 1
519700 99519700 1001 86380 86390 1
519802 99519802 1001 86380 86390 1
519736 99519736 1001 86380 86390 1
519403 99519403 1001 86380 86390 1
519549 99519549 1001 86380 86390 1
519604 99519604 1001 86380 86390 1
519476 99519476 1001 86380 86390 1
519528 99519528 1001 86380 86390 1
519284 99519284 1001 86380 86390 1
519379 99519379 1001 86380 86390 1
520563 99520563 1001 86380 86390 1
520594 99520594 1001 86380 86390 1
520546 99520546 1001 86380 86390 1
520282 99520282 1001 86380 86390 1
520246 99520246 1001 86380 86390 1
520250 99520250 1001 86380 86390 1
520278 99520278 1001 86380 86390 1
520317 99520317 1001 86380 86390 1
520175 99520175 1001 86380 86390 1
520098 99520098 1001 86380 86390 1
520170 99520170 1001 86380 86390 1
520184 99520184 1001 86380 86390 1
520716 99520716 1001 86380 86390 1
520694 99520694 1001 86380 86390 1
520772 99520772 1001 86380 86390 1
520828 99520828 1001 86380 86390 1
521352 99521352 1001 86380 86390 1
521301 99521301 1001 86380 86390 1
521291 99521291 1001 86380 86390 1
521343 99521343 1001 86380 86390 1
521385 99521385 1001 86380 86390 1
521295 99521295 1001 86380 86390 1
521335 99521335 1001 86380 86390 1
521310 99521310 1001 86380 86390 1
521157 99521157 1001 86380 86390 1
521185 99521185 1001 86380 86390 1
521148 99521148 1001 86380 86390 1
521153 99521153 1001 86380 86390 1
521027 99521027 1001 86380 86390 1
521017 99521017 1001 86380 86390 1
520968 99520968 1001 86380 86390 1
521619 99521619 1001 86380 86390 1
521671 99521671 1001 86380 86390 1
521569 99521569 1001 86380 86390 1
521547 99521547 1001 86380 86390 1
522205 99522205 1001 86380 86390 1
522092 99522092 1001 86380 86390 1
522144 99522144 1001 86380 86390 1
522280 99522280 1001 86380 86390 1
522098 99522098 1001 86380 86390 1
521906 99521906 1001 86380 86390 1
521801 99521801 1001 86380 86390 1
521677 99521677 1001 86380 86390 1
521810 99521810 1001 86380 86390 1
522432 99522432 1001 86380 86390 1
522397 99522397 1001 86380 86390 1
522389 99522389 1001 86380 86390 1
522402 99522402 1001 86380 86390 1
522403 99522403 1001 86380 86390 1
522823 99522823 1001 86380 86390 1
522840 99522840 1001 86380 86390 1
522692 99522692 1001 86380 86390 1
522566 99522566 1001 86380 86390 1
522671 99522671 1001 86380 86390 1
522690 99522690 1001 86380 86390 1
522639 99522639 1001 86380 86390 1
523285 99523285 1001 86380 86390 1
523169 99523169 1001 86380 86390 1
523315 99523315 1001 86380 86390 1
523214 99523214 1001 86380 86390 1
523307 99523307 1001 86380 86390 1
523139 99523139 1001 86380 86390 1
523882 99523882 1001 86380 86390 1
523915 99523915 1001 86380 86390 1
523917 99523917 1001 86380 86390 1
523927 99523927 1001 86380 86390 1
523694 99523694 1001 86380 86390 1
523605 99523605 1001 86380 86390 1
523518 99523518 1001 86380 86390 1
523446 99523446 1001 86380 86390 1
523370 99523370 1001 86380 86390 1
523324 99523324 1001 86380 86390 1
524010 99524010 1001 86380 86390 1
524116 99524116 1001 86380 86390 1
524091 99524091 1001 86380 86390 1
524147 99524147 1001 86380 86390 1
524568 99524568 1001 86380 86390 1
524620 99524620 1001 86380 86390 1
524587 99524587 1001 86380 86390 1
524396 99524396 1001 86380 86390 1
524412 99524412 1001 86380 86390 1
524464 99524464 1001 86380 86390 1
524504 99524504 1001 86380 86390 1
524414 99524414 1001 86380 86390 1
524382 99524382 1001 86380 86390 1
524242 99524242 1001 86380 86390 1
524259 99524259 1001 86380 86390 1
524209 99524209 1001 86380 86390 1
524316 99524316 1001 86380 86390 1
524356 99524356 1001 86380 86390 1
524793 99524793 1001 86380 86390 1
524859 99524859 1001 86380 86390 1
524891 99524891 1001 86380 86390 1
524879 99524879 1001 86380 86390 1
524906 99524906 1001 86380 86390 1
524857 99524857 1001 86380 86390 1
525486 99525486 1001 86380 86390 1
525210 99525210 1001 86380 86390 1
525354 99525354 1001 86380 86390 1
525387 99525387 1001 86380 86390 1
524993 99524993 1001 86380 86390 1
524994 99524994 1001 86380 86390 1
525745 99525745 1001 86380 86390 1
525747 99525747 1001 86380 86390 1
526243 99526243 1001 86380 86390 1
526222 99526222 1001 86380 86390 1
526193 99526193 1001 86380 86390 1
526039 99526039 1001 86380 86390 1
526104 99526104 1001 86380 86390 1
526181 99526181 1001 86380 86390 1
526053 99526053 1001 86380 86390 1
526047 99526047 1001 86380 86390 1
525842 99525842 1001 86380 86390 1
525816 99525816 1001 86380 86390 1
525882 99525882 1001 86380 86390 1
525998 99525998 1001 86380 86390 1
525873 99525873 1001 86380 86390 1
526498 99526498 1001 86380 86390 1
526591 99526591 1001 86380 86390 1
526580 99526580 1001 86380 86390 1
526492 99526492 1001 86380 86390 1
527239 99527239 1001 86380 86390 1
526796 99526796 1001 86380 86390 1
526680 99526680 1001 86380 86390 1
526723 99526723 1001 86380 86390 1
526791 99526791 1001 86380 86390 1
526689 99526689 1001 86380 86390 1
526769 99526769 1001 86380 86390 1
527339 99527339 1001 86380 86390 1
527279 99527279 1001 86380 86390 1
527297 99527297 1001 86380 86390 1
528025 99528025 1001 86380 86390 1
527873 99527873 1001 86380 86390 1
527955 99527955 1001 86380 86390 1
528021 99528021 1001 86380 86390 1
527892 99527892 1001 86380 86390 1
527717 99527717 1001 86380 86390 1
527757 99527757 1001 86380 86390 1
527797 99527797 1001 86380 86390 1
527786 99527786 1001 86380 86390 1
527725 99527725 1001 86380 86390 1
528228 99528228 1001 86380 86390 1
528255 99528255 1001 86380 86390 1
528178 99528178 1001 86380 86390 1
528218 99528218 1001 86380 86390 1
528234 99528234 1001 86380 86390 1
528222 99528222 1001 86380 86390 1
528120 99528120 1001 86380 86390 1
528786 99528786 1001 86380 86390 1
528812 99528812 1001 86380 86390 1
528635 99528635 1001 86380 86390 1
528287 99528287 1001 86380 86390 1
529079 99529079 1001 86380 86390 1
528951 99528951 1001 86380 86390 1
528913 99528913 1001 86380 86390 1
528928 99528928 1001 86380 86390 1
529045 99529045 1001 86380 86390 1
528970 99528970 1001 86380 86390 1
528936 99528936 1001 86380 86390 1
529692 99529692 1001 86380 86390 1
529602 99529602 1001 86380 86390 1
529722 99529722 1001 86380 86390 1
529470 99529470 1001 86380 86390 1
529317 99529317 1001 86380 86390 1
529448 99529448 1001 86380 86390 1
529505 99529505 1001 86380 86390 1
529245 99529245 1001 86380 86390 1
529235 99529235 1001 86380 86390 1
529523 99529523 1001 86380 86390 1
529809 99529809 1001 86380 86390 1
529927 99529927 1001 86380 86390 1
530392 99530392 1001 86380 86390 1
530369 99530369 1001 86380 86390 1
530486 99530486 1001 86380 86390 1
530146 99530146 1001 86380 86390 1
530229 99530229 1001 86380 86390 1
530053 99530053 1001 86380 86390 1
530111 99530111 1001 86380 86390 1
530660 99530660 1001 86380 86390 1
530560 99530560 1001 86380 86390 1
530717 99530717 1001 86380 86390 1
531261 99531261 1001 86380 86390 1
531137 99531137 1001 86380 86390 1
531047 99531047 1001 86380 86390 1
531022 99531022 1001 86380 86390 1
531023 99531023 1001 86380 86390 1
530999 99530999 1001 86380 86390 1
531028 99531028 1001 86380 86390 1
530813 99530813 1001 86380 86390 1
530764 99530764 1001 86380 86390 1
530948 99530948 1001 86380 86390 1
531419 99531419 1001 86380 86390 1
531420 99531420 1001 86380 86390 1
531550 99531550 1001 86380 86390 1
531462 99531462 1001 86380 86390 1
532084 99532084 1001 86380 86390 1
532101 99532101 1001 86380 86390 1
532153 99532153 1001 86380 86390 1
531820 99531820 1001 86380 86390 1
531805 99531805 1001 86380 86390 1
531636 99531636 1001 86380 86390 1
531639 99531639 1001 86380 86390 1
532364 99532364 1001 86380 86390 1
532378 99532378 1001 86380 86390 1
532891 99532891 1001 86380 86390 1
532777 99532777 1001 86380 86390 1
532505 99532505 1001 86380 86390 1
532518 99532518 1001 86380 86390 1
532445 99532445 1001 86380 86390 1
532538 99532538 1001 86380 86390 1
532500 99532500 1001 86380 86390 1
533856 99533856 1001 86380 86390 1
533848 99533848 1001 86380 86390 1
533778 99533778 1001 86380 86390 1
533563 99533563 1001 86380 86390 1
533525 99533525 1001 86380 86390 1
533578 99533578 1001 86380 86390 1
533593 99533593 1001 86380 86390 1
533607 99533607 1001 86380 86390 1
533478 99533478 1001 86380 86390 1
533314 99533314 1001 86380 86390 1
533252 99533252 1001 86380 86390 1
533279 99533279 1001 86380 86390 1
533258 99533258 1001 86380 86390 1
533971 99533971 1001 86380 86390 1
534063 99534063 1001 86380 86390 1
534025 99534025 1001 86380 86390 1
533989 99533989 1001 86380 86390 1
533872 99533872 1001 86380 86390 1
533888 99533888 1001 86380 86390 1
534508 99534508 1001 86380 86390 1
534679 99534679 1001 86380 86390 1
534456 99534456 1001 86380 86390 1
534219 99534219 1001 86380 86390 1
534195 99534195 1001 86380 86390 1
534107 99534107 1001 86380 86390 1
534186 99534186 1001 86380 86390 1
534083 99534083 1001 86380 86390 1
534268 99534268 1001 86380 86390 1
534851 99534851 1001 86380 86390 1
534480 99534480 1001 86380 86390 1
535477 99535477 1001 86380 86390 1
535490 99535490 1001 86380 86390 1
535313 99535313 1001 86380 86390 1
535296 99535296 1001 86380 86390 1
535195 99535195 1001 86380 86390 1
535057 99535057 1001 86380 86390 1
535033 99535033 1001 86380 86390 1
534931 99534931 1001 86380 86390 1
535548 99535548 1001 86380 86390 1
536137 99536137 1001 86380 86390 1
536215 99536215 1001 86380 86390 1
536001 99536001 1001 86380 86390 1
535966 99535966 1001 86380 86390 1
536096 99536096 1001 86380 86390 1
535941 99535941 1001 86380 86390 1
536113 99536113 1001 86380 86390 1
535898 99535898 1001 86380 86390 1
535847 99535847 1001 86380 86390 1
535761 99535761 1001 86380 86390 1
535791 99535791 1001 86380 86390 1
535817 99535817 1001 86380 86390 1
536464 99536464 1001 86380 86390 1
536362 99536362 1001 86380 86390 1
536430 99536430 1001 86380 86390 1
536444 99536444 1001 86380 86390 1
536458 99536458 1001 86380 86390 1
536510 99536510 1001 86380 86390 1
537117 99537117 1001 86380 86390 1
537146 99537146 1001 86380 86390 1
536766 99536766 1001 86380 86390 1
536755 99536755 1001 86380 86390 1
536917 99536917 1001 86380 86390 1
536576 99536576 1001 86380 86390 1
536577 99536577 1001 86380 86390 1
536719 99536719 1001 86380 86390 1
536565 99536565 1001 86380 86390 1
536683 99536683 1001 86380 86390 1
537359 99537359 1001 86380 86390 1
537336 99537336 1001 86380 86390 1
537298 99537298 1001 86380 86390 1
537876 99537876 1001 86380 86390 1
537981 99537981 1001 86380 86390 1
537681 99537681 1001 86380 86390 1
537776 99537776 1001 86380 86390 1
537652 99537652 1001 86380 86390 1
537524 99537524 1001 86380 86390 1
537384 99537384 1001 86380 86390 1
537441 99537441 1001 86380 86390 1
537508 99537508 1001 86380 86390 1
537457 99537457 1001 86380 86390 1
537574 99537574 1001 86380 86390 1
538049 99538049 1001 86380 86390 1
538115 99538115 1001 86380 86390 1
538133 99538133 1001 86380 86390 1
538612 99538612 1001 86380 86390 1
538655 99538655 1001 86380 86390 1
538405 99538405 1001 86380 86390 1
538298 99538298 1001 86380 86390 1
538200 99538200 1001 86380 86390 1
538361 99538361 1001 86380 86390 1
538995 99538995 1001 86380 86390 1
538831 99538831 1001 86380 86390 1
539603 99539603 1001 86380 86390 1
539581 99539581 1001 86380 86390 1
539396 99539396 1001 86380 86390 1
539288 99539288 1001 86380 86390 1
539045 99539045 1001 86380 86390 1
539189 99539189 1001 86380 86390 1
539116 99539116 1001 86380 86390 1
539181 99539181 1001 86380 86390 1
539069 99539069 1001 86380 86390 1
539121 99539121 1001 86380 86390 1
539734 99539734 1001 86380 86390 1
540433 99540433 1001 86380 86390 1
540394 99540394 1001 86380 86390 1
540280 99540280 1001 86380 86390 1
540295 99540295 1001 86380 86390 1
540324 99540324 1001 86380 86390 1
540128 99540128 1001 86380 86390 1
539977 99539977 1001 86380 86390 1
539851 99539851 1001 86380 86390 1
540048 99540048 1001 86380 86390 1
540010 99540010 1001 86380 86390 1
539870 99539870 1001 86380 86390 1
540571 99540571 1001 86380 86390 1
540611 99540611 1001 86380 86390 1
540562 99540562 1001 86380 86390 1
541156 99541156 1001 86380 86390 1
541077 99541077 1001 86380 86390 1
541027 99541027 1001 86380 86390 1
541030 99541030 1001 86380 86390 1
541043 99541043 1001 86380 86390 1
540835 99540835 1001 86380 86390 1
541387 99541387 1001 86380 86390 1
542068 99542068 1001 86380 86390 1
541917 99541917 1001 86380 86390 1
541922 99541922 1001 86380 86390 1
541973 99541973 1001 86380 86390 1
542015 99542015 1001 86380 86390 1
541798 99541798 1001 86380 86390 1
541868 99541868 1001 86380 86390 1
541783 99541783 1001 86380 86390 1
541601 99541601 1001 86380 86390 1
541590 99541590 1001 86380 86390 1
541513 99541513 1001 86380 86390 1
541570 99541570 1001 86380 86390 1
541573 99541573 1001 86380 86390 1
541626 99541626 1001 86380 86390 1
542264 99542264 1001 86380 86390 1
542290 99542290 1001 86380 86390 1
542202 99542202 1001 86380 86390 1
542126 99542126 1001 86380 86390 1
542792 99542792 1001 86380 86390 1
542890 99542890 1001 86380 86390 1
542931 99542931 1001 86380 86390 1
542326 99542326 1001 86380 86390 1
542509 99542509 1001 86380 86390 1
542355 99542355 1001 86380 86390 1
542344 99542344 1001 86380 86390 1
543044 99543044 1001 86380 86390 1
543708 99543708 1001 86380 86390 1
543736 99543736 1001 86380 86390 1
543623 99543623 1001 86380 86390 1
543598 99543598 1001 86380 86390 1
543665 99543665 1001 86380 86390 1
543557 99543557 1001 86380 86390 1
543460 99543460 1001 86380 86390 1
543327 99543327 1001 86380 86390 1
543303 99543303 1001 86380 86390 1
543906 99543906 1001 86380 86390 1
543935 99543935 1001 86380 86390 1
544433 99544433 1001 86380 86390 1
544459 99544459 1001 86380 86390 1
544447 99544447 1001 86380 86390 1
544539 99544539 1001 86380 86390 1
544557 99544557 1001 86380 86390 1
544390 99544390 1001 86380 86390 1
544132 99544132 1001 86380 86390 1
544097 99544097 1001 86380 86390 1
544111 99544111 1001 86380 86390 1
544729 99544729 1001 86380 86390 1
511503 1026 1002 68282 69259 1
514237 832 1002 62394 65488 1
530822 804 1001 63268 63568 1
400034 99400034 1001 86380 86390 1
400218 99400218 1001 86380 86390 1
400318 99400318 1001 86380 86390 1
400675 99400675 1001 86380 86390 1
400818 99400818 1001 86380 86390 1
400868 99400868 1001 86380 86390 1
401087 99401087 1001 86380 86390 1
401070 99401070 1001 86380 86390 1
401324 99401324 1001 86380 86390 1
401407 99401407 1001 86380 86390 1
401628 99401628 1001 86380 86390 1
401669 99401669 1001 86380 86390 1
401700 99401700 1001 86380 86390 1
401888 99401888 1001 86380 86390 1
401967 99401967 1001 86380 86390 1
402341 99402341 1001 86380 86390 1
402443 99402443 1001 86380 86390 1
402382 99402382 1001 86380 86390 1
402447 99402447 1001 86380 86390 1
402501 99402501 1001 86380 86390 1
402764 99402764 1001 86380 86390 1
402931 99402931 1001 86380 86390 1
403012 99403012 1001 86380 86390 1
403107 99403107 1001 86380 86390 1
403143 99403143 1001 86380 86390 1
403098 99403098 1001 86380 86390 1
403437 99403437 1001 86380 86390 1
403384 99403384 1001 86380 86390 1
403494 99403494 1001 86380 86390 1
403571 99403571 1001 86380 86390 1
403726 99403726 1001 86380 86390 1
403794 99403794 1001 86380 86390 1
403925 99403925 1001 86380 86390 1
403943 99403943 1001 86380 86390 1
404207 99404207 1001 86380 86390 1
404376 99404376 1001 86380 86390 1
404256 99404256 1001 86380 86390 1
404411 99404411 1001 86380 86390 1
404877 99404877 1001 86380 86390 1
404823 99404823 1001 86380 86390 1
405002 99405002 1001 86380 86390 1
404969 99404969 1001 86380 86390 1
405194 99405194 1001 86380 86390 1
405225 99405225 1001 86380 86390 1
405581 99405581 1001 86380 86390 1
405662 99405662 1001 86380 86390 1
405637 99405637 1001 86380 86390 1
405699 99405699 1001 86380 86390 1
405839 99405839 1001 86380 86390 1
405869 99405869 1001 86380 86390 1
406050 99406050 1001 86380 86390 1
406012 99406012 1001 86380 86390 1
406105 99406105 1001 86380 86390 1
406186 99406186 1001 86380 86390 1
406182 99406182 1001 86380 86390 1
406368 99406368 1001 86380 86390 1
406797 99406797 1001 86380 86390 1
406748 99406748 1001 86380 86390 1
406941 99406941 1001 86380 86390 1
406888 99406888 1001 86380 86390 1
407262 99407262 1001 86380 86390 1
407416 99407416 1001 86380 86390 1
407835 99407835 1001 86380 86390 1
407800 99407800 1001 86380 86390 1
407963 99407963 1001 86380 86390 1
408017 99408017 1001 86380 86390 1
408032 99408032 1001 86380 86390 1
408280 99408280 1001 86380 86390 1
408349 99408349 1001 86380 86390 1
408374 99408374 1001 86380 86390 1
408333 99408333 1001 86380 86390 1
408411 99408411 1001 86380 86390 1
408863 99408863 1001 86380 86390 1
408902 99408902 1001 86380 86390 1
408906 99408906 1001 86380 86390 1
409092 99409092 1001 86380 86390 1
409208 99409208 1001 86380 86390 1
409474 99409474 1001 86380 86390 1
409635 99409635 1001 86380 86390 1
409738 99409738 1001 86380 86390 1
409853 99409853 1001 86380 86390 1
409788 99409788 1001 86380 86390 1
410068 99410068 1001 86380 86390 1
410180 99410180 1001 86380 86390 1
410341 99410341 1001 86380 86390 1
410382 99410382 1001 86380 86390 1
410442 99410442 1001 86380 86390 1
410480 99410480 1001 86380 86390 1
410516 99410516 1001 86380 86390 1
410878 99410878 1001 86380 86390 1
410926 99410926 1001 86380 86390 1
411087 99411087 1001 86380 86390 1
411187 99411187 1001 86380 86390 1
411473 99411473 1001 86380 86390 1
411573 99411573 1001 86380 86390 1
411737 99411737 1001 86380 86390 1
411884 99411884 1001 86380 86390 1
412230 99412230 1001 86380 86390 1
412474 99412474 1001 86380 86390 1
413564 99413564 1001 86380 86390 1
412646 99412646 1001 86380 86390 1
412857 99412857 1001 86380 86390 1
412601 99412601 1001 86380 86390 1
414089 99414089 1001 86380 86390 1
413876 99413876 1001 86380 86390 1
415004 99415004 1001 86380 86390 1
415052 99415052 1001 86380 86390 1
414821 99414821 1001 86380 86390 1
414590 99414590 1001 86380 86390 1
414744 99414744 1001 86380 86390 1
414879 99414879 1001 86380 86390 1
414597 99414597 1001 86380 86390 1
414519 99414519 1001 86380 86390 1
414421 99414421 1001 86380 86390 1
414221 99414221 1001 86380 86390 1
414363 99414363 1001 86380 86390 1
414187 99414187 1001 86380 86390 1
414391 99414391 1001 86380 86390 1
414473 99414473 1001 86380 86390 1
415478 99415478 1001 86380 86390 1
415577 99415577 1001 86380 86390 1
415466 99415466 1001 86380 86390 1
415331 99415331 1001 86380 86390 1
416782 99416782 1001 86380 86390 1
416813 99416813 1001 86380 86390 1
416616 99416616 1001 86380 86390 1
416521 99416521 1001 86380 86390 1
416323 99416323 1001 86380 86390 1
415961 99415961 1001 86380 86390 1
416114 99416114 1001 86380 86390 1
415806 99415806 1001 86380 86390 1
417362 99417362 1001 86380 86390 1
417456 99417456 1001 86380 86390 1
417516 99417516 1001 86380 86390 1
418760 99418760 1001 86380 86390 1
418774 99418774 1001 86380 86390 1
418449 99418449 1001 86380 86390 1
418413 99418413 1001 86380 86390 1
418432 99418432 1001 86380 86390 1
418087 99418087 1001 86380 86390 1
418291 99418291 1001 86380 86390 1
418349 99418349 1001 86380 86390 1
417932 99417932 1001 86380 86390 1
418838 99418838 1001 86380 86390 1
420150 99420150 1001 86380 86390 1
420166 99420166 1001 86380 86390 1
420030 99420030 1001 86380 86390 1
419918 99419918 1001 86380 86390 1
419593 99419593 1001 86380 86390 1
420665 99420665 1001 86380 86390 1
420642 99420642 1001 86380 86390 1
421799 99421799 1001 86380 86390 1
421721 99421721 1001 86380 86390 1
422094 99422094 1001 86380 86390 1
421484 99421484 1001 86380 86390 1
420877 99420877 1001 86380 86390 1
422440 99422440 1001 86380 86390 1
423418 99423418 1001 86380 86390 1
423009 99423009 1001 86380 86390 1
422958 99422958 1001 86380 86390 1
422699 99422699 1001 86380 86390 1
422841 99422841 1001 86380 86390 1
424132 99424132 1001 86380 86390 1
423780 99423780 1001 86380 86390 1
423972 99423972 1001 86380 86390 1
423954 99423954 1001 86380 86390 1
425327 99425327 1001 86380 86390 1
425237 99425237 1001 86380 86390 1
424851 99424851 1001 86380 86390 1
424930 99424930 1001 86380 86390 1
424993 99424993 1001 86380 86390 1
424892 99424892 1001 86380 86390 1
424256 99424256 1001 86380 86390 1
424310 99424310 1001 86380 86390 1
425776 99425776 1001 86380 86390 1
425492 99425492 1001 86380 86390 1
427003 99427003 1001 86380 86390 1
426709 99426709 1001 86380 86390 1
426941 99426941 1001 86380 86390 1
426580 99426580 1001 86380 86390 1
426675 99426675 1001 86380 86390 1
426660 99426660 1001 86380 86390 1
425912 99425912 1001 86380 86390 1
425938 99425938 1001 86380 86390 1
426222 99426222 1001 86380 86390 1
426256 99426256 1001 86380 86390 1
426022 99426022 1001 86380 86390 1
426238 99426238 1001 86380 86390 1
426210 99426210 1001 86380 86390 1
427342 99427342 1001 86380 86390 1
427289 99427289 1001 86380 86390 1
427370 99427370 1001 86380 86390 1
427376 99427376 1001 86380 86390 1
427134 99427134 1001 86380 86390 1
428516 99428516 1001 86380 86390 1
428424 99428424 1001 86380 86390 1
428425 99428425 1001 86380 86390 1
428501 99428501 1001 86380 86390 1
428357 99428357 1001 86380 86390 1
428120 99428120 1001 86380 86390 1
428138 99428138 1001 86380 86390 1
428063 99428063 1001 86380 86390 1
428189 99428189 1001 86380 86390 1
428085 99428085 1001 86380 86390 1
427674 99427674 1001 86380 86390 1
428811 99428811 1001 86380 86390 1
428973 99428973 1001 86380 86390 1
430054 99430054 1001 86380 86390 1
430109 99430109 1001 86380 86390 1
430135 99430135 1001 86380 86390 1
429860 99429860 1001 86380 86390 1
429890 99429890 1001 86380 86390 1
429946 99429946 1001 86380 86390 1
429827 99429827 1001 86380 86390 1
429387 99429387 1001 86380 86390 1
429334 99429334 1001 86380 86390 1
429352 99429352 1001 86380 86390 1
429282 99429282 1001 86380 86390 1
430644 99430644 1001 86380 86390 1
430515 99430515 1001 86380 86390 1
430414 99430414 1001 86380 86390 1
430700 99430700 1001 86380 86390 1
431896 99431896 1001 86380 86390 1
431352 99431352 1001 86380 86390 1
431465 99431465 1001 86380 86390 1
431451 99431451 1001 86380 86390 1
430970 99430970 1001 86380 86390 1
431007 99431007 1001 86380 86390 1
431150 99431150 1001 86380 86390 1
431051 99431051 1001 86380 86390 1
430882 99430882 1001 86380 86390 1
432266 99432266 1001 86380 86390 1
432224 99432224 1001 86380 86390 1
432214 99432214 1001 86380 86390 1
432394 99432394 1001 86380 86390 1
433357 99433357 1001 86380 86390 1
433545 99433545 1001 86380 86390 1
432965 99432965 1001 86380 86390 1
432908 99432908 1001 86380 86390 1
433016 99433016 1001 86380 86390 1
432591 99432591 1001 86380 86390 1
433964 99433964 1001 86380 86390 1
433995 99433995 1001 86380 86390 1
433899 99433899 1001 86380 86390 1
434006 99434006 1001 86380 86390 1
435075 99435075 1001 86380 86390 1
434888 99434888 1001 86380 86390 1
434991 99434991 1001 86380 86390 1
434679 99434679 1001 86380 86390 1
435757 99435757 1001 86380 86390 1
435460 99435460 1001 86380 86390 1
435660 99435660 1001 86380 86390 1
436895 99436895 1001 86380 86390 1
437006 99437006 1001 86380 86390 1
436860 99436860 1001 86380 86390 1
436933 99436933 1001 86380 86390 1
437105 99437105 1001 86380 86390 1
437130 99437130 1001 86380 86390 1
437015 99437015 1001 86380 86390 1
436728 99436728 1001 86380 86390 1
436666 99436666 1001 86380 86390 1
436735 99436735 1001 86380 86390 1
436377 99436377 1001 86380 86390 1
436539 99436539 1001 86380 86390 1
436617 99436617 1001 86380 86390 1
436079 99436079 1001 86380 86390 1
436105 99436105 1001 86380 86390 1
436228 99436228 1001 86380 86390 1
300016 99300016 1001 86380 86390 1
300085 99300085 1001 86380 86390 1
437307 99437307 1001 86380 86390 1
300535 99300535 1001 86380 86390 1
300394 99300394 1001 86380 86390 1
300331 99300331 1001 86380 86390 1
300373 99300373 1001 86380 86390 1
300464 99300464 1001 86380 86390 1
300375 99300375 1001 86380 86390 1
300466 99300466 1001 86380 86390 1
300336 99300336 1001 86380 86390 1
300133 99300133 1001 86380 86390 1
300286 99300286 1001 86380 86390 1
300813 99300813 1001 86380 86390 1
301400 99301400 1001 86380 86390 1
301554 99301554 1001 86380 86390 1
301434 99301434 1001 86380 86390 1
301223 99301223 1001 86380 86390 1
301115 99301115 1001 86380 86390 1
300964 99300964 1001 86380 86390 1
301097 99301097 1001 86380 86390 1
300958 99300958 1001 86380 86390 1
301569 99301569 1001 86380 86390 1
301725 99301725 1001 86380 86390 1
301703 99301703 1001 86380 86390 1
302190 99302190 1001 86380 86390 1
302205 99302205 1001 86380 86390 1
302356 99302356 1001 86380 86390 1
301997 99301997 1001 86380 86390 1
302063 99302063 1001 86380 86390 1
302133 99302133 1001 86380 86390 1
301977 99301977 1001 86380 86390 1
301811 99301811 1001 86380 86390 1
301893 99301893 1001 86380 86390 1
301886 99301886 1001 86380 86390 1
302509 99302509 1001 86380 86390 1
302511 99302511 1001 86380 86390 1
302437 99302437 1001 86380 86390 1
302427 99302427 1001 86380 86390 1
303118 99303118 1001 86380 86390 1
303119 99303119 1001 86380 86390 1
303158 99303158 1001 86380 86390 1
303161 99303161 1001 86380 86390 1
303090 99303090 1001 86380 86390 1
302926 99302926 1001 86380 86390 1
302828 99302828 1001 86380 86390 1
302946 99302946 1001 86380 86390 1
302819 99302819 1001 86380 86390 1
302754 99302754 1001 86380 86390 1
302630 99302630 1001 86380 86390 1
302709 99302709 1001 86380 86390 1
303383 99303383 1001 86380 86390 1
303933 99303933 1001 86380 86390 1
303856 99303856 1001 86380 86390 1
304012 99304012 1001 86380 86390 1
303790 99303790 1001 86380 86390 1
303816 99303816 1001 86380 86390 1
303635 99303635 1001 86380 86390 1
303666 99303666 1001 86380 86390 1
303821 99303821 1001 86380 86390 1
303529 99303529 1001 86380 86390 1
304190 99304190 1001 86380 86390 1
304166 99304166 1001 86380 86390 1
304796 99304796 1001 86380 86390 1
304745 99304745 1001 86380 86390 1
304805 99304805 1001 86380 86390 1
304781 99304781 1001 86380 86390 1
304640 99304640 1001 86380 86390 1
304553 99304553 1001 86380 86390 1
304479 99304479 1001 86380 86390 1
304583 99304583 1001 86380 86390 1
304304 99304304 1001 86380 86390 1
304344 99304344 1001 86380 86390 1
304346 99304346 1001 86380 86390 1
304334 99304334 1001 86380 86390 1
304315 99304315 1001 86380 86390 1
304992 99304992 1001 86380 86390 1
305007 99305007 1001 86380 86390 1
305549 99305549 1001 86380 86390 1
305499 99305499 1001 86380 86390 1
305669 99305669 1001 86380 86390 1
305592 99305592 1001 86380 86390 1
305567 99305567 1001 86380 86390 1
305321 99305321 1001 86380 86390 1
305322 99305322 1001 86380 86390 1
305169 99305169 1001 86380 86390 1
305234 99305234 1001 86380 86390 1
500026 99500026 1001 86380 86390 1
500182 99500182 1001 86380 86390 1
500118 99500118 1001 86380 86390 1
500751 99500751 1001 86380 86390 1
500636 99500636 1001 86380 86390 1
500782 99500782 1001 86380 86390 1
500791 99500791 1001 86380 86390 1
500731 99500731 1001 86380 86390 1
500719 99500719 1001 86380 86390 1
500434 99500434 1001 86380 86390 1
500460 99500460 1001 86380 86390 1
500527 99500527 1001 86380 86390 1
500387 99500387 1001 86380 86390 1
500278 99500278 1001 86380 86390 1
500991 99500991 1001 86380 86390 1
500914 99500914 1001 86380 86390 1
500972 99500972 1001 86380 86390 1
501588 99501588 1001 86380 86390 1
501565 99501565 1001 86380 86390 1
501462 99501462 1001 86380 86390 1
501531 99501531 1001 86380 86390 1
501584 99501584 1001 86380 86390 1
501292 99501292 1001 86380 86390 1
501305 99501305 1001 86380 86390 1
501217 99501217 1001 86380 86390 1
501076 99501076 1001 86380 86390 1
501090 99501090 1001 86380 86390 1
501716 99501716 1001 86380 86390 1
501821 99501821 1001 86380 86390 1
501823 99501823 1001 86380 86390 1
501738 99501738 1001 86380 86390 1
501726 99501726 1001 86380 86390 1
501661 99501661 1001 86380 86390 1
502327 99502327 1001 86380 86390 1
502455 99502455 1001 86380 86390 1
502359 99502359 1001 86380 86390 1
502457 99502457 1001 86380 86390 1
502399 99502399 1001 86380 86390 1
502054 99502054 1001 86380 86390 1
502136 99502136 1001 86380 86390 1
502240 99502240 1001 86380 86390 1
502124 99502124 1001 86380 86390 1
501949 99501949 1001 86380 86390 1
501930 99501930 1001 86380 86390 1
501972 99501972 1001 86380 86390 1
501985 99501985 1001 86380 86390 1
502554 99502554 1001 86380 86390 1
502600 99502600 1001 86380 86390 1
502525 99502525 1001 86380 86390 1
503176 99503176 1001 86380 86390 1
503353 99503353 1001 86380 86390 1
503432 99503432 1001 86380 86390 1
503441 99503441 1001 86380 86390 1
503976 99503976 1001 86380 86390 1
503942 99503942 1001 86380 86390 1
504048 99504048 1001 86380 86390 1
503984 99503984 1001 86380 86390 1
503796 99503796 1001 86380 86390 1
503774 99503774 1001 86380 86390 1
503762 99503762 1001 86380 86390 1
503843 99503843 1001 86380 86390 1
503620 99503620 1001 86380 86390 1
503518 99503518 1001 86380 86390 1
504211 99504211 1001 86380 86390 1
504226 99504226 1001 86380 86390 1
504123 99504123 1001 86380 86390 1
504793 99504793 1001 86380 86390 1
504915 99504915 1001 86380 86390 1
504919 99504919 1001 86380 86390 1
504669 99504669 1001 86380 86390 1
504579 99504579 1001 86380 86390 1
504618 99504618 1001 86380 86390 1
504365 99504365 1001 86380 86390 1
504979 99504979 1001 86380 86390 1
505101 99505101 1001 86380 86390 1
505038 99505038 1001 86380 86390 1
505014 99505014 1001 86380 86390 1
505029 99505029 1001 86380 86390 1
505671 99505671 1001 86380 86390 1
505597 99505597 1001 86380 86390 1
505585 99505585 1001 86380 86390 1
505475 99505475 1001 86380 86390 1
505476 99505476 1001 86380 86390 1
505478 99505478 1001 86380 86390 1
505284 99505284 1001 86380 86390 1
505167 99505167 1001 86380 86390 1
505210 99505210 1001 86380 86390 1
505806 99505806 1001 86380 86390 1
505807 99505807 1001 86380 86390 1
505833 99505833 1001 86380 86390 1
505859 99505859 1001 86380 86390 1
505950 99505950 1001 86380 86390 1
505836 99505836 1001 86380 86390 1
505915 99505915 1001 86380 86390 1
505790 99505790 1001 86380 86390 1
506434 99506434 1001 86380 86390 1
506500 99506500 1001 86380 86390 1
506436 99506436 1001 86380 86390 1
506358 99506358 1001 86380 86390 1
506255 99506255 1001 86380 86390 1
506361 99506361 1001 86380 86390 1
506219 99506219 1001 86380 86390 1
506246 99506246 1001 86380 86390 1
506054 99506054 1001 86380 86390 1
505989 99505989 1001 86380 86390 1
506635 99506635 1001 86380 86390 1
506726 99506726 1001 86380 86390 1
506778 99506778 1001 86380 86390 1
506668 99506668 1001 86380 86390 1
507403 99507403 1001 86380 86390 1
507276 99507276 1001 86380 86390 1
507126 99507126 1001 86380 86390 1
506831 99506831 1001 86380 86390 1
506872 99506872 1001 86380 86390 1
506807 99506807 1001 86380 86390 1
507579 99507579 1001 86380 86390 1
507610 99507610 1001 86380 86390 1
507623 99507623 1001 86380 86390 1
507534 99507534 1001 86380 86390 1
507483 99507483 1001 86380 86390 1
508122 99508122 1001 86380 86390 1
508218 99508218 1001 86380 86390 1
508123 99508123 1001 86380 86390 1
508072 99508072 1001 86380 86390 1
508137 99508137 1001 86380 86390 1
508154 99508154 1001 86380 86390 1
508234 99508234 1001 86380 86390 1
508130 99508130 1001 86380 86390 1
508208 99508208 1001 86380 86390 1
508066 99508066 1001 86380 86390 1
507900 99507900 1001 86380 86390 1
507875 99507875 1001 86380 86390 1
507839 99507839 1001 86380 86390 1
508024 99508024 1001 86380 86390 1
507948 99507948 1001 86380 86390 1
507669 99507669 1001 86380 86390 1
507670 99507670 1001 86380 86390 1
508375 99508375 1001 86380 86390 1
508298 99508298 1001 86380 86390 1
508382 99508382 1001 86380 86390 1
508408 99508408 1001 86380 86390 1
508265 99508265 1001 86380 86390 1
508321 99508321 1001 86380 86390 1
508998 99508998 1001 86380 86390 1
508910 99508910 1001 86380 86390 1
509014 99509014 1001 86380 86390 1
509019 99509019 1001 86380 86390 1
508969 99508969 1001 86380 86390 1
508574 99508574 1001 86380 86390 1
508458 99508458 1001 86380 86390 1
508501 99508501 1001 86380 86390 1
509084 99509084 1001 86380 86390 1
509143 99509143 1001 86380 86390 1
509225 99509225 1001 86380 86390 1
509740 99509740 1001 86380 86390 1
509623 99509623 1001 86380 86390 1
509602 99509602 1001 86380 86390 1
509654 99509654 1001 86380 86390 1
509322 99509322 1001 86380 86390 1
509480 99509480 1001 86380 86390 1
509325 99509325 1001 86380 86390 1
509352 99509352 1001 86380 86390 1
510002 99510002 1001 86380 86390 1
509926 99509926 1001 86380 86390 1
510004 99510004 1001 86380 86390 1
509928 99509928 1001 86380 86390 1
509955 99509955 1001 86380 86390 1
510078 99510078 1001 86380 86390 1
510525 99510525 1001 86380 86390 1
510604 99510604 1001 86380 86390 1
510558 99510558 1001 86380 86390 1
510393 99510393 1001 86380 86390 1
510434 99510434 1001 86380 86390 1
510326 99510326 1001 86380 86390 1
510287 99510287 1001 86380 86390 1
510172 99510172 1001 86380 86390 1
510134 99510134 1001 86380 86390 1
510803 99510803 1001 86380 86390 1
510890 99510890 1001 86380 86390 1
511548 99511548 1001 86380 86390 1
511217 99511217 1001 86380 86390 1
511272 99511272 1001 86380 86390 1
511273 99511273 1001 86380 86390 1
511173 99511173 1001 86380 86390 1
511227 99511227 1001 86380 86390 1
510973 99510973 1001 86380 86390 1
511090 99511090 1001 86380 86390 1
510989 99510989 1001 86380 86390 1
511082 99511082 1001 86380 86390 1
511614 99511614 1001 86380 86390 1
511604 99511604 1001 86380 86390 1
511736 99511736 1001 86380 86390 1
511752 99511752 1001 86380 86390 1
511559 99511559 1001 86380 86390 1
511639 99511639 1001 86380 86390 1
512308 99512308 1001 86380 86390 1
512194 99512194 1001 86380 86390 1
512301 99512301 1001 86380 86390 1
512005 99512005 1001 86380 86390 1
512045 99512045 1001 86380 86390 1
512011 99512011 1001 86380 86390 1
512041 99512041 1001 86380 86390 1
512080 99512080 1001 86380 86390 1
512094 99512094 1001 86380 86390 1
512146 99512146 1001 86380 86390 1
511929 99511929 1001 86380 86390 1
511802 99511802 1001 86380 86390 1
511807 99511807 1001 86380 86390 1
512392 99512392 1001 86380 86390 1
512522 99512522 1001 86380 86390 1
512407 99512407 1001 86380 86390 1
512541 99512541 1001 86380 86390 1
512883 99512883 1001 86380 86390 1
512862 99512862 1001 86380 86390 1
512894 99512894 1001 86380 86390 1
512654 99512654 1001 86380 86390 1
512708 99512708 1001 86380 86390 1
512684 99512684 1001 86380 86390 1
513384 99513384 1001 86380 86390 1
513001 99513001 1001 86380 86390 1
513365 99513365 1001 86380 86390 1
513839 99513839 1001 86380 86390 1
513814 99513814 1001 86380 86390 1
513737 99513737 1001 86380 86390 1
513791 99513791 1001 86380 86390 1
513734 99513734 1001 86380 86390 1
513438 99513438 1001 86380 86390 1
513573 99513573 1001 86380 86390 1
513510 99513510 1001 86380 86390 1
513473 99513473 1001 86380 86390 1
514196 99514196 1001 86380 86390 1
514160 99514160 1001 86380 86390 1
514073 99514073 1001 86380 86390 1
514203 99514203 1001 86380 86390 1
514065 99514065 1001 86380 86390 1
514831 99514831 1001 86380 86390 1
514511 99514511 1001 86380 86390 1
514475 99514475 1001 86380 86390 1
514625 99514625 1001 86380 86390 1
514456 99514456 1001 86380 86390 1
514245 99514245 1001 86380 86390 1
515672 99515672 1001 86380 86390 1
515272 99515272 1001 86380 86390 1
515456 99515456 1001 86380 86390 1
515423 99515423 1001 86380 86390 1
515130 99515130 1001 86380 86390 1
515158 99515158 1001 86380 86390 1
515174 99515174 1001 86380 86390 1
515733 99515733 1001 86380 86390 1
515824 99515824 1001 86380 86390 1
515734 99515734 1001 86380 86390 1
515271 99515271 1001 86380 86390 1
515816 99515816 1001 86380 86390 1
515769 99515769 1001 86380 86390 1
515808 99515808 1001 86380 86390 1
516433 99516433 1001 86380 86390 1
516509 99516509 1001 86380 86390 1
516306 99516306 1001 86380 86390 1
516489 99516489 1001 86380 86390 1
516493 99516493 1001 86380 86390 1
516428 99516428 1001 86380 86390 1
516259 99516259 1001 86380 86390 1
516223 99516223 1001 86380 86390 1
516084 99516084 1001 86380 86390 1
515890 99515890 1001 86380 86390 1
515942 99515942 1001 86380 86390 1
515921 99515921 1001 86380 86390 1
515939 99515939 1001 86380 86390 1
516626 99516626 1001 86380 86390 1
516696 99516696 1001 86380 86390 1
516529 99516529 1001 86380 86390 1
516672 99516672 1001 86380 86390 1
516674 99516674 1001 86380 86390 1
517133 99517133 1001 86380 86390 1
517146 99517146 1001 86380 86390 1
517174 99517174 1001 86380 86390 1
517039 99517039 1001 86380 86390 1
516820 99516820 1001 86380 86390 1
516828 99516828 1001 86380 86390 1
516829 99516829 1001 86380 86390 1
516791 99516791 1001 86380 86390 1
516843 99516843 1001 86380 86390 1
517477 99517477 1001 86380 86390 1
518034 99518034 1001 86380 86390 1
518118 99518118 1001 86380 86390 1
518119 99518119 1001 86380 86390 1
517865 99517865 1001 86380 86390 1
517808 99517808 1001 86380 86390 1
517821 99517821 1001 86380 86390 1
517726 99517726 1001 86380 86390 1
517637 99517637 1001 86380 86390 1
517560 99517560 1001 86380 86390 1
517626 99517626 1001 86380 86390 1
517744 99517744 1001 86380 86390 1
517549 99517549 1001 86380 86390 1
518244 99518244 1001 86380 86390 1
518362 99518362 1001 86380 86390 1
518862 99518862 1001 86380 86390 1
518969 99518969 1001 86380 86390 1
518818 99518818 1001 86380 86390 1
518719 99518719 1001 86380 86390 1
518716 99518716 1001 86380 86390 1
518574 99518574 1001 86380 86390 1
518396 99518396 1001 86380 86390 1
518474 99518474 1001 86380 86390 1
519078 99519078 1001 86380 86390 1
519027 99519027 1001 86380 86390 1
519022 99519022 1001 86380 86390 1
519061 99519061 1001 86380 86390 1
519139 99519139 1001 86380 86390 1
519776 99519776 1001 86380 86390 1
519716 99519716 1001 86380 86390 1
519791 99519791 1001 86380 86390 1
519639 99519639 1001 86380 86390 1
519722 99519722 1001 86380 86390 1
519433 99519433 1001 86380 86390 1
519420 99519420 1001 86380 86390 1
519474 99519474 1001 86380 86390 1
519240 99519240 1001 86380 86390 1
519870 99519870 1001 86380 86390 1
519974 99519974 1001 86380 86390 1
519988 99519988 1001 86380 86390 1
520477 99520477 1001 86380 86390 1
520503 99520503 1001 86380 86390 1
520467 99520467 1001 86380 86390 1
520624 99520624 1001 86380 86390 1
520369 99520369 1001 86380 86390 1
520256 99520256 1001 86380 86390 1
520375 99520375 1001 86380 86390 1
520020 99520020 1001 86380 86390 1
520169 99520169 1001 86380 86390 1
520221 99520221 1001 86380 86390 1
520845 99520845 1001 86380 86390 1
520769 99520769 1001 86380 86390 1
520786 99520786 1001 86380 86390 1
520748 99520748 1001 86380 86390 1
520802 99520802 1001 86380 86390 1
520751 99520751 1001 86380 86390 1
520687 99520687 1001 86380 86390 1
521302 99521302 1001 86380 86390 1
521405 99521405 1001 86380 86390 1
521370 99521370 1001 86380 86390 1
521332 99521332 1001 86380 86390 1
521457 99521457 1001 86380 86390 1
521323 99521323 1001 86380 86390 1
521084 99521084 1001 86380 86390 1
521203 99521203 1001 86380 86390 1
521192 99521192 1001 86380 86390 1
521076 99521076 1001 86380 86390 1
521031 99521031 1001 86380 86390 1
521045 99521045 1001 86380 86390 1
521658 99521658 1001 86380 86390 1
521472 99521472 1001 86380 86390 1
522258 99522258 1001 86380 86390 1
522013 99522013 1001 86380 86390 1
521916 99521916 1001 86380 86390 1
521981 99521981 1001 86380 86390 1
521714 99521714 1001 86380 86390 1
521703 99521703 1001 86380 86390 1
521733 99521733 1001 86380 86390 1
521709 99521709 1001 86380 86390 1
522380 99522380 1001 86380 86390 1
522318 99522318 1001 86380 86390 1
522461 99522461 1001 86380 86390 1
522453 99522453 1001 86380 86390 1
522926 99522926 1001 86380 86390 1
523006 99523006 1001 86380 86390 1
522947 99522947 1001 86380 86390 1
523112 99523112 1001 86380 86390 1
522937 99522937 1001 86380 86390 1
522900 99522900 1001 86380 86390 1
522798 99522798 1001 86380 86390 1
522838 99522838 1001 86380 86390 1
522755 99522755 1001 86380 86390 1
522632 99522632 1001 86380 86390 1
523310 99523310 1001 86380 86390 1
523287 99523287 1001 86380 86390 1
523224 99523224 1001 86380 86390 1
523174 99523174 1001 86380 86390 1
523819 99523819 1001 86380 86390 1
523885 99523885 1001 86380 86390 1
523924 99523924 1001 86380 86390 1
523902 99523902 1001 86380 86390 1
523838 99523838 1001 86380 86390 1
523865 99523865 1001 86380 86390 1
523763 99523763 1001 86380 86390 1
523721 99523721 1001 86380 86390 1
523479 99523479 1001 86380 86390 1
523389 99523389 1001 86380 86390 1
523429 99523429 1001 86380 86390 1
523359 99523359 1001 86380 86390 1
523514 99523514 1001 86380 86390 1
524101 99524101 1001 86380 86390 1
524725 99524725 1001 86380 86390 1
524687 99524687 1001 86380 86390 1
524610 99524610 1001 86380 86390 1
524358 99524358 1001 86380 86390 1
524544 99524544 1001 86380 86390 1
524340 99524340 1001 86380 86390 1
524832 99524832 1001 86380 86390 1
524896 99524896 1001 86380 86390 1
525473 99525473 1001 86380 86390 1
525202 99525202 1001 86380 86390 1
525282 99525282 1001 86380 86390 1
525259 99525259 1001 86380 86390 1
525272 99525272 1001 86380 86390 1
524996 99524996 1001 86380 86390 1
525127 99525127 1001 86380 86390 1
525660 99525660 1001 86380 86390 1
525648 99525648 1001 86380 86390 1
525732 99525732 1001 86380 86390 1
525758 99525758 1001 86380 86390 1
526307 99526307 1001 86380 86390 1
526337 99526337 1001 86380 86390 1
526077 99526077 1001 86380 86390 1
526207 99526207 1001 86380 86390 1
526198 99526198 1001 86380 86390 1
526201 99526201 1001 86380 86390 1
526176 99526176 1001 86380 86390 1
526021 99526021 1001 86380 86390 1
526448 99526448 1001 86380 86390 1
526605 99526605 1001 86380 86390 1
526570 99526570 1001 86380 86390 1
526626 99526626 1001 86380 86390 1
527095 99527095 1001 86380 86390 1
527160 99527160 1001 86380 86390 1
527109 99527109 1001 86380 86390 1
527194 99527194 1001 86380 86390 1
527237 99527237 1001 86380 86390 1
526889 99526889 1001 86380 86390 1
526837 99526837 1001 86380 86390 1
526838 99526838 1001 86380 86390 1
526925 99526925 1001 86380 86390 1
526977 99526977 1001 86380 86390 1
526824 99526824 1001 86380 86390 1
527364 99527364 1001 86380 86390 1
527274 99527274 1001 86380 86390 1
527961 99527961 1001 86380 86390 1
528017 99528017 1001 86380 86390 1
527890 99527890 1001 86380 86390 1
528007 99528007 1001 86380 86390 1
528068 99528068 1001 86380 86390 1
527688 99527688 1001 86380 86390 1
527756 99527756 1001 86380 86390 1
527861 99527861 1001 86380 86390 1
527810 99527810 1001 86380 86390 1
527733 99527733 1001 86380 86390 1
527813 99527813 1001 86380 86390 1
527605 99527605 1001 86380 86390 1
527658 99527658 1001 86380 86390 1
528274 99528274 1001 86380 86390 1
528766 99528766 1001 86380 86390 1
528899 99528899 1001 86380 86390 1
528671 99528671 1001 86380 86390 1
528673 99528673 1001 86380 86390 1
528544 99528544 1001 86380 86390 1
528624 99528624 1001 86380 86390 1
528641 99528641 1001 86380 86390 1
528693 99528693 1001 86380 86390 1
528617 99528617 1001 86380 86390 1
528950 99528950 1001 86380 86390 1
529053 99529053 1001 86380 86390 1
529062 99529062 1001 86380 86390 1
529001 99529001 1001 86380 86390 1
529694 99529694 1001 86380 86390 1
529578 99529578 1001 86380 86390 1
529704 99529704 1001 86380 86390 1
529709 99529709 1001 86380 86390 1
529418 99529418 1001 86380 86390 1
529499 99529499 1001 86380 86390 1
529461 99529461 1001 86380 86390 1
529426 99529426 1001 86380 86390 1
529132 99529132 1001 86380 86390 1
529287 99529287 1001 86380 86390 1
529261 99529261 1001 86380 86390 1
529895 99529895 1001 86380 86390 1
529735 99529735 1001 86380 86390 1
530413 99530413 1001 86380 86390 1
530377 99530377 1001 86380 86390 1
530480 99530480 1001 86380 86390 1
530410 99530410 1001 86380 86390 1
530319 99530319 1001 86380 86390 1
529965 99529965 1001 86380 86390 1
529980 99529980 1001 86380 86390 1
529994 99529994 1001 86380 86390 1
529956 99529956 1001 86380 86390 1
530706 99530706 1001 86380 86390 1
530751 99530751 1001 86380 86390 1
531282 99531282 1001 86380 86390 1
531308 99531308 1001 86380 86390 1
531270 99531270 1001 86380 86390 1
531245 99531245 1001 86380 86390 1
531236 99531236 1001 86380 86390 1
531372 99531372 1001 86380 86390 1
531144 99531144 1001 86380 86390 1
531132 99531132 1001 86380 86390 1
530767 99530767 1001 86380 86390 1
530860 99530860 1001 86380 86390 1
531416 99531416 1001 86380 86390 1
531558 99531558 1001 86380 86390 1
531484 99531484 1001 86380 86390 1
531563 99531563 1001 86380 86390 1
531564 99531564 1001 86380 86390 1
531568 99531568 1001 86380 86390 1
531452 99531452 1001 86380 86390 1
532149 99532149 1001 86380 86390 1
532111 99532111 1001 86380 86390 1
532151 99532151 1001 86380 86390 1
532037 99532037 1001 86380 86390 1
531951 99531951 1001 86380 86390 1
531863 99531863 1001 86380 86390 1
531638 99531638 1001 86380 86390 1
531707 99531707 1001 86380 86390 1
531659 99531659 1001 86380 86390 1
531634 99531634 1001 86380 86390 1
531673 99531673 1001 86380 86390 1
531700 99531700 1001 86380 86390 1
532215 99532215 1001 86380 86390 1
532307 99532307 1001 86380 86390 1
532265 99532265 1001 86380 86390 1
532240 99532240 1001 86380 86390 1
532865 99532865 1001 86380 86390 1
532934 99532934 1001 86380 86390 1
532922 99532922 1001 86380 86390 1
533018 99533018 1001 86380 86390 1
532438 99532438 1001 86380 86390 1
532519 99532519 1001 86380 86390 1
532520 99532520 1001 86380 86390 1
532547 99532547 1001 86380 86390 1
532562 99532562 1001 86380 86390 1
532539 99532539 1001 86380 86390 1
533197 99533197 1001 86380 86390 1
533098 99533098 1001 86380 86390 1
533103 99533103 1001 86380 86390 1
533220 99533220 1001 86380 86390 1
533157 99533157 1001 86380 86390 1
533667 99533667 1001 86380 86390 1
533736 99533736 1001 86380 86390 1
533854 99533854 1001 86380 86390 1
533606 99533606 1001 86380 86390 1
533634 99533634 1001 86380 86390 1
533493 99533493 1001 86380 86390 1
533285 99533285 1001 86380 86390 1
533896 99533896 1001 86380 86390 1
533964 99533964 1001 86380 86390 1
533993 99533993 1001 86380 86390 1
534529 99534529 1001 86380 86390 1
534566 99534566 1001 86380 86390 1
534579 99534579 1001 86380 86390 1
534593 99534593 1001 86380 86390 1
534378 99534378 1001 86380 86390 1
534396 99534396 1001 86380 86390 1
534192 99534192 1001 86380 86390 1
534225 99534225 1001 86380 86390 1
534711 99534711 1001 86380 86390 1
534803 99534803 1001 86380 86390 1
534717 99534717 1001 86380 86390 1
534769 99534769 1001 86380 86390 1
534692 99534692 1001 86380 86390 1
535425 99535425 1001 86380 86390 1
535337 99535337 1001 86380 86390 1
535291 99535291 1001 86380 86390 1
535286 99535286 1001 86380 86390 1
535135 99535135 1001 86380 86390 1
534970 99534970 1001 86380 86390 1
534905 99534905 1001 86380 86390 1
534945 99534945 1001 86380 86390 1
534933 99534933 1001 86380 86390 1
535513 99535513 1001 86380 86390 1
536207 99536207 1001 86380 86390 1
536196 99536196 1001 86380 86390 1
536307 99536307 1001 86380 86390 1
536147 99536147 1001 86380 86390 1
535954 99535954 1001 86380 86390 1
536111 99536111 1001 86380 86390 1
536125 99536125 1001 86380 86390 1
536023 99536023 1001 86380 86390 1
536114 99536114 1001 86380 86390 1
535946 99535946 1001 86380 86390 1
536063 99536063 1001 86380 86390 1
535754 99535754 1001 86380 86390 1
535742 99535742 1001 86380 86390 1
535813 99535813 1001 86380 86390 1
535894 99535894 1001 86380 86390 1
535804 99535804 1001 86380 86390 1
536540 99536540 1001 86380 86390 1
536489 99536489 1001 86380 86390 1
536452 99536452 1001 86380 86390 1
536348 99536348 1001 86380 86390 1
537102 99537102 1001 86380 86390 1
537053 99537053 1001 86380 86390 1
537017 99537017 1001 86380 86390 1
536817 99536817 1001 86380 86390 1
536792 99536792 1001 86380 86390 1
536883 99536883 1001 86380 86390 1
536768 99536768 1001 86380 86390 1
536937 99536937 1001 86380 86390 1
536795 99536795 1001 86380 86390 1
536891 99536891 1001 86380 86390 1
536956 99536956 1001 86380 86390 1
536580 99536580 1001 86380 86390 1
536699 99536699 1001 86380 86390 1
536635 99536635 1001 86380 86390 1
536641 99536641 1001 86380 86390 1
537333 99537333 1001 86380 86390 1
537347 99537347 1001 86380 86390 1
537309 99537309 1001 86380 86390 1
537364 99537364 1001 86380 86390 1
537183 99537183 1001 86380 86390 1
537589 99537589 1001 86380 86390 1
537682 99537682 1001 86380 86390 1
537618 99537618 1001 86380 86390 1
537647 99537647 1001 86380 86390 1
537587 99537587 1001 86380 86390 1
537691 99537691 1001 86380 86390 1
537998 99537998 1001 86380 86390 1
538128 99538128 1001 86380 86390 1
538676 99538676 1001 86380 86390 1
538773 99538773 1001 86380 86390 1
538805 99538805 1001 86380 86390 1
538761 99538761 1001 86380 86390 1
538750 99538750 1001 86380 86390 1
538461 99538461 1001 86380 86390 1
538592 99538592 1001 86380 86390 1
538541 99538541 1001 86380 86390 1
538580 99538580 1001 86380 86390 1
538349 99538349 1001 86380 86390 1
538312 99538312 1001 86380 86390 1
538288 99538288 1001 86380 86390 1
538372 99538372 1001 86380 86390 1
538855 99538855 1001 86380 86390 1
538844 99538844 1001 86380 86390 1
538818 99538818 1001 86380 86390 1
538820 99538820 1001 86380 86390 1
539561 99539561 1001 86380 86390 1
539305 99539305 1001 86380 86390 1
539385 99539385 1001 86380 86390 1
539363 99539363 1001 86380 86390 1
539302 99539302 1001 86380 86390 1
539166 99539166 1001 86380 86390 1
539168 99539168 1001 86380 86390 1
539057 99539057 1001 86380 86390 1
539767 99539767 1001 86380 86390 1
539797 99539797 1001 86380 86390 1
539733 99539733 1001 86380 86390 1
540313 99540313 1001 86380 86390 1
540406 99540406 1001 86380 86390 1
540310 99540310 1001 86380 86390 1
540402 99540402 1001 86380 86390 1
540132 99540132 1001 86380 86390 1
540213 99540213 1001 86380 86390 1
540214 99540214 1001 86380 86390 1
540182 99540182 1001 86380 86390 1
540195 99540195 1001 86380 86390 1
539880 99539880 1001 86380 86390 1
540516 99540516 1001 86380 86390 1
540617 99540617 1001 86380 86390 1
541229 99541229 1001 86380 86390 1
541207 99541207 1001 86380 86390 1
541284 99541284 1001 86380 86390 1
540945 99540945 1001 86380 86390 1
540933 99540933 1001 86380 86390 1
540899 99540899 1001 86380 86390 1
540941 99540941 1001 86380 86390 1
540815 99540815 1001 86380 86390 1
540860 99540860 1001 86380 86390 1
540721 99540721 1001 86380 86390 1
540709 99540709 1001 86380 86390 1
541477 99541477 1001 86380 86390 1
541388 99541388 1001 86380 86390 1
541391 99541391 1001 86380 86390 1
541300 99541300 1001 86380 86390 1
541929 99541929 1001 86380 86390 1
542072 99542072 1001 86380 86390 1
542103 99542103 1001 86380 86390 1
541836 99541836 1001 86380 86390 1
541842 99541842 1001 86380 86390 1
541755 99541755 1001 86380 86390 1
541615 99541615 1001 86380 86390 1
541504 99541504 1001 86380 86390 1
541665 99541665 1001 86380 86390 1
541704 99541704 1001 86380 86390 1
542324 99542324 1001 86380 86390 1
542144 99542144 1001 86380 86390 1
542249 99542249 1001 86380 86390 1
542301 99542301 1001 86380 86390 1
542237 99542237 1001 86380 86390 1
542926 99542926 1001 86380 86390 1
542788 99542788 1001 86380 86390 1
542543 99542543 1001 86380 86390 1
542350 99542350 1001 86380 86390 1
542507 99542507 1001 86380 86390 1
542440 99542440 1001 86380 86390 1
542349 99542349 1001 86380 86390 1
542999 99542999 1001 86380 86390 1
543040 99543040 1001 86380 86390 1
543604 99543604 1001 86380 86390 1
543618 99543618 1001 86380 86390 1
543632 99543632 1001 86380 86390 1
543697 99543697 1001 86380 86390 1
543451 99543451 1001 86380 86390 1
543413 99543413 1001 86380 86390 1
543440 99543440 1001 86380 86390 1
543418 99543418 1001 86380 86390 1
543306 99543306 1001 86380 86390 1
543263 99543263 1001 86380 86390 1
543315 99543315 1001 86380 86390 1
543847 99543847 1001 86380 86390 1
543776 99543776 1001 86380 86390 1
543855 99543855 1001 86380 86390 1
544431 99544431 1001 86380 86390 1
544462 99544462 1001 86380 86390 1
544476 99544476 1001 86380 86390 1
544477 99544477 1001 86380 86390 1
544353 99544353 1001 86380 86390 1
544329 99544329 1001 86380 86390 1
544330 99544330 1001 86380 86390 1
544246 99544246 1001 86380 86390 1
544086 99544086 1001 86380 86390 1
544037 99544037 1001 86380 86390 1
544681 99544681 1001 86380 86390 1
417754 939 1001 80520 83037 1
409700 380 1001 74100 75537 1
508679 1203 1002 46464 46893 1
511504 866 1002 28324 32565 1
400038 99400038 1001 86380 86390 1
400398 99400398 1001 86380 86390 1
400549 99400549 1001 86380 86390 1
400658 99400658 1001 86380 86390 1
400745 99400745 1001 86380 86390 1
400928 99400928 1001 86380 86390 1
401012 99401012 1001 86380 86390 1
401085 99401085 1001 86380 86390 1
401151 99401151 1001 86380 86390 1
401106 99401106 1001 86380 86390 1
401237 99401237 1001 86380 86390 1
401300 99401300 1001 86380 86390 1
401391 99401391 1001 86380 86390 1
402098 99402098 1001 86380 86390 1
402328 99402328 1001 86380 86390 1
402376 99402376 1001 86380 86390 1
402411 99402411 1001 86380 86390 1
402574 99402574 1001 86380 86390 1
402505 99402505 1001 86380 86390 1
402783 99402783 1001 86380 86390 1
402955 99402955 1001 86380 86390 1
402984 99402984 1001 86380 86390 1
403006 99403006 1001 86380 86390 1
403250 99403250 1001 86380 86390 1
403432 99403432 1001 86380 86390 1
403355 99403355 1001 86380 86390 1
403505 99403505 1001 86380 86390 1
403610 99403610 1001 86380 86390 1
403644 99403644 1001 86380 86390 1
403826 99403826 1001 86380 86390 1
403845 99403845 1001 86380 86390 1
404102 99404102 1001 86380 86390 1
404154 99404154 1001 86380 86390 1
404603 99404603 1001 86380 86390 1
404703 99404703 1001 86380 86390 1
404692 99404692 1001 86380 86390 1
404972 99404972 1001 86380 86390 1
404919 99404919 1001 86380 86390 1
405123 99405123 1001 86380 86390 1
405193 99405193 1001 86380 86390 1
405391 99405391 1001 86380 86390 1
405627 99405627 1001 86380 86390 1
405650 99405650 1001 86380 86390 1
405714 99405714 1001 86380 86390 1
406171 99406171 1001 86380 86390 1
406328 99406328 1001 86380 86390 1
406736 99406736 1001 86380 86390 1
406948 99406948 1001 86380 86390 1
407134 99407134 1001 86380 86390 1
407231 99407231 1001 86380 86390 1
407170 99407170 1001 86380 86390 1
407527 99407527 1001 86380 86390 1
407470 99407470 1001 86380 86390 1
407661 99407661 1001 86380 86390 1
407647 99407647 1001 86380 86390 1
407770 99407770 1001 86380 86390 1
408001 99408001 1001 86380 86390 1
408208 99408208 1001 86380 86390 1
408306 99408306 1001 86380 86390 1
408335 99408335 1001 86380 86390 1
408938 99408938 1001 86380 86390 1
409127 99409127 1001 86380 86390 1
409140 99409140 1001 86380 86390 1
409308 99409308 1001 86380 86390 1
409375 99409375 1001 86380 86390 1
409424 99409424 1001 86380 86390 1
409577 99409577 1001 86380 86390 1
409534 99409534 1001 86380 86390 1
409646 99409646 1001 86380 86390 1
409824 99409824 1001 86380 86390 1
409868 99409868 1001 86380 86390 1
409913 99409913 1001 86380 86390 1
410158 99410158 1001 86380 86390 1
410263 99410263 1001 86380 86390 1
410783 99410783 1001 86380 86390 1
411103 99411103 1001 86380 86390 1
411089 99411089 1001 86380 86390 1
411301 99411301 1001 86380 86390 1
411444 99411444 1001 86380 86390 1
411686 99411686 1001 86380 86390 1
411838 99411838 1001 86380 86390 1
411809 99411809 1001 86380 86390 1
411934 99411934 1001 86380 86390 1
412203 99412203 1001 86380 86390 1
412446 99412446 1001 86380 86390 1
413621 99413621 1001 86380 86390 1
413500 99413500 1001 86380 86390 1
413531 99413531 1001 86380 86390 1
413438 99413438 1001 86380 86390 1
413684 99413684 1001 86380 86390 1
413027 99413027 1001 86380 86390 1
412548 99412548 1001 86380 86390 1
412579 99412579 1001 86380 86390 1
412782 99412782 1001 86380 86390 1
412828 99412828 1001 86380 86390 1
412592 99412592 1001 86380 86390 1
413925 99413925 1001 86380 86390 1
415259 99415259 1001 86380 86390 1
415275 99415275 1001 86380 86390 1
414864 99414864 1001 86380 86390 1
414593 99414593 1001 86380 86390 1
414788 99414788 1001 86380 86390 1
414225 99414225 1001 86380 86390 1
414368 99414368 1001 86380 86390 1
415483 99415483 1001 86380 86390 1
415609 99415609 1001 86380 86390 1
415328 99415328 1001 86380 86390 1
415408 99415408 1001 86380 86390 1
416636 99416636 1001 86380 86390 1
416959 99416959 1001 86380 86390 1
416389 99416389 1001 86380 86390 1
416458 99416458 1001 86380 86390 1
416277 99416277 1001 86380 86390 1
415938 99415938 1001 86380 86390 1
416127 99416127 1001 86380 86390 1
417012 99417012 1001 86380 86390 1
417514 99417514 1001 86380 86390 1
417538 99417538 1001 86380 86390 1
418558 99418558 1001 86380 86390 1
418780 99418780 1001 86380 86390 1
418689 99418689 1001 86380 86390 1
418092 99418092 1001 86380 86390 1
418246 99418246 1001 86380 86390 1
417942 99417942 1001 86380 86390 1
417630 99417630 1001 86380 86390 1
418873 99418873 1001 86380 86390 1
419031 99419031 1001 86380 86390 1
420117 99420117 1001 86380 86390 1
420439 99420439 1001 86380 86390 1
420075 99420075 1001 86380 86390 1
420179 99420179 1001 86380 86390 1
420414 99420414 1001 86380 86390 1
420004 99420004 1001 86380 86390 1
420051 99420051 1001 86380 86390 1
419237 99419237 1001 86380 86390 1
419297 99419297 1001 86380 86390 1
419215 99419215 1001 86380 86390 1
419548 99419548 1001 86380 86390 1
419329 99419329 1001 86380 86390 1
419509 99419509 1001 86380 86390 1
422115 99422115 1001 86380 86390 1
422000 99422000 1001 86380 86390 1
421847 99421847 1001 86380 86390 1
421448 99421448 1001 86380 86390 1
420895 99420895 1001 86380 86390 1
421153 99421153 1001 86380 86390 1
420958 99420958 1001 86380 86390 1
422247 99422247 1001 86380 86390 1
422332 99422332 1001 86380 86390 1
422251 99422251 1001 86380 86390 1
422362 99422362 1001 86380 86390 1
422408 99422408 1001 86380 86390 1
422517 99422517 1001 86380 86390 1
423370 99423370 1001 86380 86390 1
423669 99423669 1001 86380 86390 1
423107 99423107 1001 86380 86390 1
423204 99423204 1001 86380 86390 1
423081 99423081 1001 86380 86390 1
422761 99422761 1001 86380 86390 1
423798 99423798 1001 86380 86390 1
425324 99425324 1001 86380 86390 1
425061 99425061 1001 86380 86390 1
425139 99425139 1001 86380 86390 1
424604 99424604 1001 86380 86390 1
424839 99424839 1001 86380 86390 1
424729 99424729 1001 86380 86390 1
424262 99424262 1001 86380 86390 1
424297 99424297 1001 86380 86390 1
424346 99424346 1001 86380 86390 1
424307 99424307 1001 86380 86390 1
424361 99424361 1001 86380 86390 1
424584 99424584 1001 86380 86390 1
424408 99424408 1001 86380 86390 1
424363 99424363 1001 86380 86390 1
424409 99424409 1001 86380 86390 1
424206 99424206 1001 86380 86390 1
425664 99425664 1001 86380 86390 1
425721 99425721 1001 86380 86390 1
425591 99425591 1001 86380 86390 1
425735 99425735 1001 86380 86390 1
425466 99425466 1001 86380 86390 1
425578 99425578 1001 86380 86390 1
425824 99425824 1001 86380 86390 1
426881 99426881 1001 86380 86390 1
427089 99427089 1001 86380 86390 1
426810 99426810 1001 86380 86390 1
426400 99426400 1001 86380 86390 1
426649 99426649 1001 86380 86390 1
426165 99426165 1001 86380 86390 1
426056 99426056 1001 86380 86390 1
427164 99427164 1001 86380 86390 1
427519 99427519 1001 86380 86390 1
427361 99427361 1001 86380 86390 1
428612 99428612 1001 86380 86390 1
427961 99427961 1001 86380 86390 1
427752 99427752 1001 86380 86390 1
427561 99427561 1001 86380 86390 1
430260 99430260 1001 86380 86390 1
430356 99430356 1001 86380 86390 1
429693 99429693 1001 86380 86390 1
429861 99429861 1001 86380 86390 1
429674 99429674 1001 86380 86390 1
429203 99429203 1001 86380 86390 1
430502 99430502 1001 86380 86390 1
430607 99430607 1001 86380 86390 1
430401 99430401 1001 86380 86390 1
429961 99429961 1001 86380 86390 1
430788 99430788 1001 86380 86390 1
431713 99431713 1001 86380 86390 1
431675 99431675 1001 86380 86390 1
431628 99431628 1001 86380 86390 1
431629 99431629 1001 86380 86390 1
431573 99431573 1001 86380 86390 1
431366 99431366 1001 86380 86390 1
431600 99431600 1001 86380 86390 1
431470 99431470 1001 86380 86390 1
431029 99431029 1001 86380 86390 1
430928 99430928 1001 86380 86390 1
431167 99431167 1001 86380 86390 1
432407 99432407 1001 86380 86390 1
432084 99432084 1001 86380 86390 1
432127 99432127 1001 86380 86390 1
432251 99432251 1001 86380 86390 1
432279 99432279 1001 86380 86390 1
432363 99432363 1001 86380 86390 1
432318 99432318 1001 86380 86390 1
433657 99433657 1001 86380 86390 1
433468 99433468 1001 86380 86390 1
433684 99433684 1001 86380 86390 1
433378 99433378 1001 86380 86390 1
433580 99433580 1001 86380 86390 1
433316 99433316 1001 86380 86390 1
433277 99433277 1001 86380 86390 1
432792 99432792 1001 86380 86390 1
432558 99432558 1001 86380 86390 1
432775 99432775 1001 86380 86390 1
432707 99432707 1001 86380 86390 1
432861 99432861 1001 86380 86390 1
432538 99432538 1001 86380 86390 1
432890 99432890 1001 86380 86390 1
433936 99433936 1001 86380 86390 1
433967 99433967 1001 86380 86390 1
433923 99433923 1001 86380 86390 1
433880 99433880 1001 86380 86390 1
435434 99435434 1001 86380 86390 1
435193 99435193 1001 86380 86390 1
435009 99435009 1001 86380 86390 1
435350 99435350 1001 86380 86390 1
434880 99434880 1001 86380 86390 1
434673 99434673 1001 86380 86390 1
434778 99434778 1001 86380 86390 1
434228 99434228 1001 86380 86390 1
434299 99434299 1001 86380 86390 1
434483 99434483 1001 86380 86390 1
434248 99434248 1001 86380 86390 1
435724 99435724 1001 86380 86390 1
435792 99435792 1001 86380 86390 1
435630 99435630 1001 86380 86390 1
435530 99435530 1001 86380 86390 1
435811 99435811 1001 86380 86390 1
435721 99435721 1001 86380 86390 1
437079 99437079 1001 86380 86390 1
436815 99436815 1001 86380 86390 1
437107 99437107 1001 86380 86390 1
436908 99436908 1001 86380 86390 1
436888 99436888 1001 86380 86390 1
436574 99436574 1001 86380 86390 1
436678 99436678 1001 86380 86390 1
436097 99436097 1001 86380 86390 1
436149 99436149 1001 86380 86390 1
435939 99435939 1001 86380 86390 1
435921 99435921 1001 86380 86390 1
435947 99435947 1001 86380 86390 1
300106 99300106 1001 86380 86390 1
300042 99300042 1001 86380 86390 1
300041 99300041 1001 86380 86390 1
300542 99300542 1001 86380 86390 1
300716 99300716 1001 86380 86390 1
300488 99300488 1001 86380 86390 1
300516 99300516 1001 86380 86390 1
300362 99300362 1001 86380 86390 1
300389 99300389 1001 86380 86390 1
300480 99300480 1001 86380 86390 1
300326 99300326 1001 86380 86390 1
300392 99300392 1001 86380 86390 1
300302 99300302 1001 86380 86390 1
300142 99300142 1001 86380 86390 1
300155 99300155 1001 86380 86390 1
300221 99300221 1001 86380 86390 1
300757 99300757 1001 86380 86390 1
301417 99301417 1001 86380 86390 1
301355 99301355 1001 86380 86390 1
301485 99301485 1001 86380 86390 1
301542 99301542 1001 86380 86390 1
301361 99301361 1001 86380 86390 1
301160 99301160 1001 86380 86390 1
301161 99301161 1001 86380 86390 1
301030 99301030 1001 86380 86390 1
301008 99301008 1001 86380 86390 1
301577 99301577 1001 86380 86390 1
301734 99301734 1001 86380 86390 1
301557 99301557 1001 86380 86390 1
301718 99301718 1001 86380 86390 1
302244 99302244 1001 86380 86390 1
302234 99302234 1001 86380 86390 1
302050 99302050 1001 86380 86390 1
302158 99302158 1001 86380 86390 1
301902 99301902 1001 86380 86390 1
301911 99301911 1001 86380 86390 1
301939 99301939 1001 86380 86390 1
301810 99301810 1001 86380 86390 1
302512 99302512 1001 86380 86390 1
302551 99302551 1001 86380 86390 1
302465 99302465 1001 86380 86390 1
302558 99302558 1001 86380 86390 1
302571 99302571 1001 86380 86390 1
303042 99303042 1001 86380 86390 1
303007 99303007 1001 86380 86390 1
303076 99303076 1001 86380 86390 1
302755 99302755 1001 86380 86390 1
302629 99302629 1001 86380 86390 1
302597 99302597 1001 86380 86390 1
303360 99303360 1001 86380 86390 1
303335 99303335 1001 86380 86390 1
303279 99303279 1001 86380 86390 1
304009 99304009 1001 86380 86390 1
303775 99303775 1001 86380 86390 1
303659 99303659 1001 86380 86390 1
303660 99303660 1001 86380 86390 1
303714 99303714 1001 86380 86390 1
303697 99303697 1001 86380 86390 1
303469 99303469 1001 86380 86390 1
304226 99304226 1001 86380 86390 1
304175 99304175 1001 86380 86390 1
304221 99304221 1001 86380 86390 1
304795 99304795 1001 86380 86390 1
304682 99304682 1001 86380 86390 1
304590 99304590 1001 86380 86390 1
304503 99304503 1001 86380 86390 1
304454 99304454 1001 86380 86390 1
304549 99304549 1001 86380 86390 1
304639 99304639 1001 86380 86390 1
304422 99304422 1001 86380 86390 1
304270 99304270 1001 86380 86390 1
304441 99304441 1001 86380 86390 1
304261 99304261 1001 86380 86390 1
304302 99304302 1001 86380 86390 1
304896 99304896 1001 86380 86390 1
304889 99304889 1001 86380 86390 1
305539 99305539 1001 86380 86390 1
305515 99305515 1001 86380 86390 1
305479 99305479 1001 86380 86390 1
305372 99305372 1001 86380 86390 1
305228 99305228 1001 86380 86390 1
500014 99500014 1001 86380 86390 1
500111 99500111 1001 86380 86390 1
500647 99500647 1001 86380 86390 1
500673 99500673 1001 86380 86390 1
500615 99500615 1001 86380 86390 1
500653 99500653 1001 86380 86390 1
500669 99500669 1001 86380 86390 1
500427 99500427 1001 86380 86390 1
500569 99500569 1001 86380 86390 1
500244 99500244 1001 86380 86390 1
500209 99500209 1001 86380 86390 1
500353 99500353 1001 86380 86390 1
500238 99500238 1001 86380 86390 1
500355 99500355 1001 86380 86390 1
500256 99500256 1001 86380 86390 1
500334 99500334 1001 86380 86390 1
500916 99500916 1001 86380 86390 1
500826 99500826 1001 86380 86390 1
501239 99501239 1001 86380 86390 1
501308 99501308 1001 86380 86390 1
501190 99501190 1001 86380 86390 1
501792 99501792 1001 86380 86390 1
502396 99502396 1001 86380 86390 1
502157 99502157 1001 86380 86390 1
502147 99502147 1001 86380 86390 1
502162 99502162 1001 86380 86390 1
502218 99502218 1001 86380 86390 1
501963 99501963 1001 86380 86390 1
502045 99502045 1001 86380 86390 1
501865 99501865 1001 86380 86390 1
502038 99502038 1001 86380 86390 1
502478 99502478 1001 86380 86390 1
502570 99502570 1001 86380 86390 1
502625 99502625 1001 86380 86390 1
503091 99503091 1001 86380 86390 1
503195 99503195 1001 86380 86390 1
503061 99503061 1001 86380 86390 1
502854 99502854 1001 86380 86390 1
502674 99502674 1001 86380 86390 1
502870 99502870 1001 86380 86390 1
502757 99502757 1001 86380 86390 1
502746 99502746 1001 86380 86390 1
502837 99502837 1001 86380 86390 1
503372 99503372 1001 86380 86390 1
503920 99503920 1001 86380 86390 1
503810 99503810 1001 86380 86390 1
503713 99503713 1001 86380 86390 1
503804 99503804 1001 86380 86390 1
503729 99503729 1001 86380 86390 1
503500 99503500 1001 86380 86390 1
503688 99503688 1001 86380 86390 1
504215 99504215 1001 86380 86390 1
504843 99504843 1001 86380 86390 1
504860 99504860 1001 86380 86390 1
504887 99504887 1001 86380 86390 1
504788 99504788 1001 86380 86390 1
504662 99504662 1001 86380 86390 1
504403 99504403 1001 86380 86390 1
504443 99504443 1001 86380 86390 1
504380 99504380 1001 86380 86390 1
505123 99505123 1001 86380 86390 1
505111 99505111 1001 86380 86390 1
505114 99505114 1001 86380 86390 1
505603 99505603 1001 86380 86390 1
505769 99505769 1001 86380 86390 1
505552 99505552 1001 86380 86390 1
505521 99505521 1001 86380 86390 1
505485 99505485 1001 86380 86390 1
505179 99505179 1001 86380 86390 1
505205 99505205 1001 86380 86390 1
505874 99505874 1001 86380 86390 1
505953 99505953 1001 86380 86390 1
505802 99505802 1001 86380 86390 1
505855 99505855 1001 86380 86390 1
506530 99506530 1001 86380 86390 1
506377 99506377 1001 86380 86390 1
506302 99506302 1001 86380 86390 1
506270 99506270 1001 86380 86390 1
506094 99506094 1001 86380 86390 1
506122 99506122 1001 86380 86390 1
506023 99506023 1001 86380 86390 1
505999 99505999 1001 86380 86390 1
506606 99506606 1001 86380 86390 1
506621 99506621 1001 86380 86390 1
506703 99506703 1001 86380 86390 1
506641 99506641 1001 86380 86390 1
507308 99507308 1001 86380 86390 1
507336 99507336 1001 86380 86390 1
507412 99507412 1001 86380 86390 1
507227 99507227 1001 86380 86390 1
507191 99507191 1001 86380 86390 1
507050 99507050 1001 86380 86390 1
507147 99507147 1001 86380 86390 1
507138 99507138 1001 86380 86390 1
506854 99506854 1001 86380 86390 1
506945 99506945 1001 86380 86390 1
506868 99506868 1001 86380 86390 1
506874 99506874 1001 86380 86390 1
507614 99507614 1001 86380 86390 1
507460 99507460 1001 86380 86390 1
507487 99507487 1001 86380 86390 1
507218 99507218 1001 86380 86390 1
507594 99507594 1001 86380 86390 1
507597 99507597 1001 86380 86390 1
508220 99508220 1001 86380 86390 1
508047 99508047 1001 86380 86390 1
507850 99507850 1001 86380 86390 1
508020 99508020 1001 86380 86390 1
507959 99507959 1001 86380 86390 1
507990 99507990 1001 86380 86390 1
507796 99507796 1001 86380 86390 1
507745 99507745 1001 86380 86390 1
508263 99508263 1001 86380 86390 1
508253 99508253 1001 86380 86390 1
508347 99508347 1001 86380 86390 1
508309 99508309 1001 86380 86390 1
508270 99508270 1001 86380 86390 1
508947 99508947 1001 86380 86390 1
508990 99508990 1001 86380 86390 1
509036 99509036 1001 86380 86390 1
508820 99508820 1001 86380 86390 1
508665 99508665 1001 86380 86390 1
508759 99508759 1001 86380 86390 1
508785 99508785 1001 86380 86390 1
508641 99508641 1001 86380 86390 1
508502 99508502 1001 86380 86390 1
509254 99509254 1001 86380 86390 1
509711 99509711 1001 86380 86390 1
509556 99509556 1001 86380 86390 1
509571 99509571 1001 86380 86390 1
509662 99509662 1001 86380 86390 1
509550 99509550 1001 86380 86390 1
509439 99509439 1001 86380 86390 1
509301 99509301 1001 86380 86390 1
509329 99509329 1001 86380 86390 1
509368 99509368 1001 86380 86390 1
509459 99509459 1001 86380 86390 1
509343 99509343 1001 86380 86390 1
509395 99509395 1001 86380 86390 1
509901 99509901 1001 86380 86390 1
510538 99510538 1001 86380 86390 1
510687 99510687 1001 86380 86390 1
510354 99510354 1001 86380 86390 1
510426 99510426 1001 86380 86390 1
510377 99510377 1001 86380 86390 1
510768 99510768 1001 86380 86390 1
510864 99510864 1001 86380 86390 1
511463 99511463 1001 86380 86390 1
511352 99511352 1001 86380 86390 1
511364 99511364 1001 86380 86390 1
511403 99511403 1001 86380 86390 1
511418 99511418 1001 86380 86390 1
511540 99511540 1001 86380 86390 1
511434 99511434 1001 86380 86390 1
511513 99511513 1001 86380 86390 1
511169 99511169 1001 86380 86390 1
511299 99511299 1001 86380 86390 1
511209 99511209 1001 86380 86390 1
511239 99511239 1001 86380 86390 1
511017 99511017 1001 86380 86390 1
511108 99511108 1001 86380 86390 1
511135 99511135 1001 86380 86390 1
510953 99510953 1001 86380 86390 1
511097 99511097 1001 86380 86390 1
511588 99511588 1001 86380 86390 1
511659 99511659 1001 86380 86390 1
511582 99511582 1001 86380 86390 1
511598 99511598 1001 86380 86390 1
512321 99512321 1001 86380 86390 1
512118 99512118 1001 86380 86390 1
511888 99511888 1001 86380 86390 1
511811 99511811 1001 86380 86390 1
511915 99511915 1001 86380 86390 1
511937 99511937 1001 86380 86390 1
512518 99512518 1001 86380 86390 1
512494 99512494 1001 86380 86390 1
512430 99512430 1001 86380 86390 1
512470 99512470 1001 86380 86390 1
512501 99512501 1001 86380 86390 1
513131 99513131 1001 86380 86390 1
513020 99513020 1001 86380 86390 1
513112 99513112 1001 86380 86390 1
513195 99513195 1001 86380 86390 1
512975 99512975 1001 86380 86390 1
512989 99512989 1001 86380 86390 1
512939 99512939 1001 86380 86390 1
512727 99512727 1001 86380 86390 1
512755 99512755 1001 86380 86390 1
512632 99512632 1001 86380 86390 1
512633 99512633 1001 86380 86390 1
512621 99512621 1001 86380 86390 1
513216 99513216 1001 86380 86390 1
513287 99513287 1001 86380 86390 1
513380 99513380 1001 86380 86390 1
514001 99514001 1001 86380 86390 1
513900 99513900 1001 86380 86390 1
513825 99513825 1001 86380 86390 1
513730 99513730 1001 86380 86390 1
513639 99513639 1001 86380 86390 1
513797 99513797 1001 86380 86390 1
513612 99513612 1001 86380 86390 1
514132 99514132 1001 86380 86390 1
514109 99514109 1001 86380 86390 1
514110 99514110 1001 86380 86390 1
514149 99514149 1001 86380 86390 1
514046 99514046 1001 86380 86390 1
514234 99514234 1001 86380 86390 1
514781 99514781 1001 86380 86390 1
514498 99514498 1001 86380 86390 1
514577 99514577 1001 86380 86390 1
514515 99514515 1001 86380 86390 1
514555 99514555 1001 86380 86390 1
514493 99514493 1001 86380 86390 1
514545 99514545 1001 86380 86390 1
514366 99514366 1001 86380 86390 1
514303 99514303 1001 86380 86390 1
514251 99514251 1001 86380 86390 1
514239 99514239 1001 86380 86390 1
514387 99514387 1001 86380 86390 1
514352 99514352 1001 86380 86390 1
514858 99514858 1001 86380 86390 1
514913 99514913 1001 86380 86390 1
514901 99514901 1001 86380 86390 1
515504 99515504 1001 86380 86390 1
515481 99515481 1001 86380 86390 1
515636 99515636 1001 86380 86390 1
515662 99515662 1001 86380 86390 1
515614 99515614 1001 86380 86390 1
515640 99515640 1001 86380 86390 1
515336 99515336 1001 86380 86390 1
515466 99515466 1001 86380 86390 1
515277 99515277 1001 86380 86390 1
515330 99515330 1001 86380 86390 1
515278 99515278 1001 86380 86390 1
515422 99515422 1001 86380 86390 1
515206 99515206 1001 86380 86390 1
515719 99515719 1001 86380 86390 1
515749 99515749 1001 86380 86390 1
516207 99516207 1001 86380 86390 1
516146 99516146 1001 86380 86390 1
516070 99516070 1001 86380 86390 1
516007 99516007 1001 86380 86390 1
515957 99515957 1001 86380 86390 1
515935 99515935 1001 86380 86390 1
516041 99516041 1001 86380 86390 1
516662 99516662 1001 86380 86390 1
516575 99516575 1001 86380 86390 1
516555 99516555 1001 86380 86390 1
517155 99517155 1001 86380 86390 1
517198 99517198 1001 86380 86390 1
517066 99517066 1001 86380 86390 1
517114 99517114 1001 86380 86390 1
517102 99517102 1001 86380 86390 1
517103 99517103 1001 86380 86390 1
516835 99516835 1001 86380 86390 1
516810 99516810 1001 86380 86390 1
516917 99516917 1001 86380 86390 1
516735 99516735 1001 86380 86390 1
516749 99516749 1001 86380 86390 1
516803 99516803 1001 86380 86390 1
517514 99517514 1001 86380 86390 1
517490 99517490 1001 86380 86390 1
517390 99517390 1001 86380 86390 1
517405 99517405 1001 86380 86390 1
517510 99517510 1001 86380 86390 1
518113 99518113 1001 86380 86390 1
518006 99518006 1001 86380 86390 1
518071 99518071 1001 86380 86390 1
517788 99517788 1001 86380 86390 1
517778 99517778 1001 86380 86390 1
517755 99517755 1001 86380 86390 1
517950 99517950 1001 86380 86390 1
517785 99517785 1001 86380 86390 1
517547 99517547 1001 86380 86390 1
517693 99517693 1001 86380 86390 1
518250 99518250 1001 86380 86390 1
518174 99518174 1001 86380 86390 1
518317 99518317 1001 86380 86390 1
518296 99518296 1001 86380 86390 1
518861 99518861 1001 86380 86390 1
518977 99518977 1001 86380 86390 1
518857 99518857 1001 86380 86390 1
518832 99518832 1001 86380 86390 1
518770 99518770 1001 86380 86390 1
518685 99518685 1001 86380 86390 1
518506 99518506 1001 86380 86390 1
519114 99519114 1001 86380 86390 1
519077 99519077 1001 86380 86390 1
519168 99519168 1001 86380 86390 1
519172 99519172 1001 86380 86390 1
519108 99519108 1001 86380 86390 1
518996 99518996 1001 86380 86390 1
519009 99519009 1001 86380 86390 1
519635 99519635 1001 86380 86390 1
519796 99519796 1001 86380 86390 1
519749 99519749 1001 86380 86390 1
519609 99519609 1001 86380 86390 1
519558 99519558 1001 86380 86390 1
519497 99519497 1001 86380 86390 1
519485 99519485 1001 86380 86390 1
519578 99519578 1001 86380 86390 1
519529 99519529 1001 86380 86390 1
519452 99519452 1001 86380 86390 1
[truncated: 4,065,528 more chars]
