# Supplementary material for: Fast and near-optimal monitoring for healthcare acquired infection outbreaks
Source: PLoS Comput Biol. 2019 Sep 16;15(9):e1007284. doi: 10.1371/journal.pcbi.1007284 (PMC6762212; doi:10.1371/journal.pcbi.1007284)
Supplement: S1 Data — (ZIP) [file pcbi.1007284.s006.zip › MobilityLogs1/HAISE_Carilion_all_visits_day_61.txt]

#Person location Sublocation StartTime EndTime Type
435460 509 1001 53640 54417 1
508647 647 1001 37628 37927 1
508713 664 1002 57202 66572 1
522708 1060 1002 55519 63133 1
542484 863 1001 32856 33155 1
400029 99400029 1001 86380 86390 1
400063 99400063 1001 86380 86390 1
400177 99400177 1001 86380 86390 1
400208 99400208 1001 86380 86390 1
400775 99400775 1001 86380 86390 1
400868 99400868 1001 86380 86390 1
400960 99400960 1001 86380 86390 1
400941 99400941 1001 86380 86390 1
401080 99401080 1001 86380 86390 1
401212 99401212 1001 86380 86390 1
401930 99401930 1001 86380 86390 1
401940 99401940 1001 86380 86390 1
402167 99402167 1001 86380 86390 1
402357 99402357 1001 86380 86390 1
402422 99402422 1001 86380 86390 1
402433 99402433 1001 86380 86390 1
402440 99402440 1001 86380 86390 1
402764 99402764 1001 86380 86390 1
402705 99402705 1001 86380 86390 1
402816 99402816 1001 86380 86390 1
402900 99402900 1001 86380 86390 1
402903 99402903 1001 86380 86390 1
402958 99402958 1001 86380 86390 1
403057 99403057 1001 86380 86390 1
403312 99403312 1001 86380 86390 1
403384 99403384 1001 86380 86390 1
403768 99403768 1001 86380 86390 1
403993 99403993 1001 86380 86390 1
404102 99404102 1001 86380 86390 1
404162 99404162 1001 86380 86390 1
404198 99404198 1001 86380 86390 1
404517 99404517 1001 86380 86390 1
404635 99404635 1001 86380 86390 1
404659 99404659 1001 86380 86390 1
405092 99405092 1001 86380 86390 1
405235 99405235 1001 86380 86390 1
405285 99405285 1001 86380 86390 1
405269 99405269 1001 86380 86390 1
405246 99405246 1001 86380 86390 1
405364 99405364 1001 86380 86390 1
405507 99405507 1001 86380 86390 1
405640 99405640 1001 86380 86390 1
405706 99405706 1001 86380 86390 1
405830 99405830 1001 86380 86390 1
405788 99405788 1001 86380 86390 1
405906 99405906 1001 86380 86390 1
406037 99406037 1001 86380 86390 1
406038 99406038 1001 86380 86390 1
406131 99406131 1001 86380 86390 1
406243 99406243 1001 86380 86390 1
406487 99406487 1001 86380 86390 1
406460 99406460 1001 86380 86390 1
406930 99406930 1001 86380 86390 1
407018 99407018 1001 86380 86390 1
407095 99407095 1001 86380 86390 1
407121 99407121 1001 86380 86390 1
407180 99407180 1001 86380 86390 1
407278 99407278 1001 86380 86390 1
407336 99407336 1001 86380 86390 1
407272 99407272 1001 86380 86390 1
407363 99407363 1001 86380 86390 1
407557 99407557 1001 86380 86390 1
407669 99407669 1001 86380 86390 1
407933 99407933 1001 86380 86390 1
408123 99408123 1001 86380 86390 1
408135 99408135 1001 86380 86390 1
408309 99408309 1001 86380 86390 1
408540 99408540 1001 86380 86390 1
408815 99408815 1001 86380 86390 1
409156 99409156 1001 86380 86390 1
409109 99409109 1001 86380 86390 1
409137 99409137 1001 86380 86390 1
409114 99409114 1001 86380 86390 1
409235 99409235 1001 86380 86390 1
409304 99409304 1001 86380 86390 1
409316 99409316 1001 86380 86390 1
409557 99409557 1001 86380 86390 1
409677 99409677 1001 86380 86390 1
409775 99409775 1001 86380 86390 1
409755 99409755 1001 86380 86390 1
409887 99409887 1001 86380 86390 1
409787 99409787 1001 86380 86390 1
409945 99409945 1001 86380 86390 1
410031 99410031 1001 86380 86390 1
410018 99410018 1001 86380 86390 1
410416 99410416 1001 86380 86390 1
410487 99410487 1001 86380 86390 1
410474 99410474 1001 86380 86390 1
411259 99411259 1001 86380 86390 1
411334 99411334 1001 86380 86390 1
411465 99411465 1001 86380 86390 1
411777 99411777 1001 86380 86390 1
412363 99412363 1001 86380 86390 1
413493 99413493 1001 86380 86390 1
413700 99413700 1001 86380 86390 1
413621 99413621 1001 86380 86390 1
413549 99413549 1001 86380 86390 1
413502 99413502 1001 86380 86390 1
413584 99413584 1001 86380 86390 1
413195 99413195 1001 86380 86390 1
413026 99413026 1001 86380 86390 1
412884 99412884 1001 86380 86390 1
412828 99412828 1001 86380 86390 1
412624 99412624 1001 86380 86390 1
413786 99413786 1001 86380 86390 1
414097 99414097 1001 86380 86390 1
413909 99413909 1001 86380 86390 1
413961 99413961 1001 86380 86390 1
415249 99415249 1001 86380 86390 1
415087 99415087 1001 86380 86390 1
415238 99415238 1001 86380 86390 1
414639 99414639 1001 86380 86390 1
414824 99414824 1001 86380 86390 1
414744 99414744 1001 86380 86390 1
414696 99414696 1001 86380 86390 1
414648 99414648 1001 86380 86390 1
414474 99414474 1001 86380 86390 1
414252 99414252 1001 86380 86390 1
414480 99414480 1001 86380 86390 1
414298 99414298 1001 86380 86390 1
414280 99414280 1001 86380 86390 1
414369 99414369 1001 86380 86390 1
415416 99415416 1001 86380 86390 1
415711 99415711 1001 86380 86390 1
416903 99416903 1001 86380 86390 1
416928 99416928 1001 86380 86390 1
416762 99416762 1001 86380 86390 1
416914 99416914 1001 86380 86390 1
416983 99416983 1001 86380 86390 1
416415 99416415 1001 86380 86390 1
416246 99416246 1001 86380 86390 1
416426 99416426 1001 86380 86390 1
416462 99416462 1001 86380 86390 1
417317 99417317 1001 86380 86390 1
417562 99417562 1001 86380 86390 1
418598 99418598 1001 86380 86390 1
418711 99418711 1001 86380 86390 1
418391 99418391 1001 86380 86390 1
417954 99417954 1001 86380 86390 1
418912 99418912 1001 86380 86390 1
418893 99418893 1001 86380 86390 1
420147 99420147 1001 86380 86390 1
420350 99420350 1001 86380 86390 1
419720 99419720 1001 86380 86390 1
419773 99419773 1001 86380 86390 1
419792 99419792 1001 86380 86390 1
419685 99419685 1001 86380 86390 1
420740 99420740 1001 86380 86390 1
420694 99420694 1001 86380 86390 1
420609 99420609 1001 86380 86390 1
421740 99421740 1001 86380 86390 1
421825 99421825 1001 86380 86390 1
421431 99421431 1001 86380 86390 1
421618 99421618 1001 86380 86390 1
421441 99421441 1001 86380 86390 1
421493 99421493 1001 86380 86390 1
421658 99421658 1001 86380 86390 1
421534 99421534 1001 86380 86390 1
420841 99420841 1001 86380 86390 1
421083 99421083 1001 86380 86390 1
421092 99421092 1001 86380 86390 1
421034 99421034 1001 86380 86390 1
421201 99421201 1001 86380 86390 1
422462 99422462 1001 86380 86390 1
422341 99422341 1001 86380 86390 1
422468 99422468 1001 86380 86390 1
422324 99422324 1001 86380 86390 1
423412 99423412 1001 86380 86390 1
423468 99423468 1001 86380 86390 1
423055 99423055 1001 86380 86390 1
423080 99423080 1001 86380 86390 1
422917 99422917 1001 86380 86390 1
422763 99422763 1001 86380 86390 1
422792 99422792 1001 86380 86390 1
423965 99423965 1001 86380 86390 1
423972 99423972 1001 86380 86390 1
425376 99425376 1001 86380 86390 1
425050 99425050 1001 86380 86390 1
425125 99425125 1001 86380 86390 1
425016 99425016 1001 86380 86390 1
425358 99425358 1001 86380 86390 1
425212 99425212 1001 86380 86390 1
424614 99424614 1001 86380 86390 1
424996 99424996 1001 86380 86390 1
424604 99424604 1001 86380 86390 1
424847 99424847 1001 86380 86390 1
424314 99424314 1001 86380 86390 1
424262 99424262 1001 86380 86390 1
424292 99424292 1001 86380 86390 1
424446 99424446 1001 86380 86390 1
424518 99424518 1001 86380 86390 1
424161 99424161 1001 86380 86390 1
424287 99424287 1001 86380 86390 1
425559 99425559 1001 86380 86390 1
425005 99425005 1001 86380 86390 1
425515 99425515 1001 86380 86390 1
425466 99425466 1001 86380 86390 1
426899 99426899 1001 86380 86390 1
426854 99426854 1001 86380 86390 1
426491 99426491 1001 86380 86390 1
426387 99426387 1001 86380 86390 1
425937 99425937 1001 86380 86390 1
425913 99425913 1001 86380 86390 1
426195 99426195 1001 86380 86390 1
426129 99426129 1001 86380 86390 1
426139 99426139 1001 86380 86390 1
427518 99427518 1001 86380 86390 1
427122 99427122 1001 86380 86390 1
427304 99427304 1001 86380 86390 1
428540 99428540 1001 86380 86390 1
428416 99428416 1001 86380 86390 1
428718 99428718 1001 86380 86390 1
428583 99428583 1001 86380 86390 1
428489 99428489 1001 86380 86390 1
428137 99428137 1001 86380 86390 1
428282 99428282 1001 86380 86390 1
428009 99428009 1001 86380 86390 1
427753 99427753 1001 86380 86390 1
427571 99427571 1001 86380 86390 1
427799 99427799 1001 86380 86390 1
427921 99427921 1001 86380 86390 1
430069 99430069 1001 86380 86390 1
430059 99430059 1001 86380 86390 1
430182 99430182 1001 86380 86390 1
429981 99429981 1001 86380 86390 1
429902 99429902 1001 86380 86390 1
429593 99429593 1001 86380 86390 1
429946 99429946 1001 86380 86390 1
429681 99429681 1001 86380 86390 1
429433 99429433 1001 86380 86390 1
429503 99429503 1001 86380 86390 1
429254 99429254 1001 86380 86390 1
429336 99429336 1001 86380 86390 1
429218 99429218 1001 86380 86390 1
430505 99430505 1001 86380 86390 1
430653 99430653 1001 86380 86390 1
431712 99431712 1001 86380 86390 1
431863 99431863 1001 86380 86390 1
431719 99431719 1001 86380 86390 1
431782 99431782 1001 86380 86390 1
431762 99431762 1001 86380 86390 1
431978 99431978 1001 86380 86390 1
431643 99431643 1001 86380 86390 1
431281 99431281 1001 86380 86390 1
431258 99431258 1001 86380 86390 1
430972 99430972 1001 86380 86390 1
431090 99431090 1001 86380 86390 1
430977 99430977 1001 86380 86390 1
431095 99431095 1001 86380 86390 1
431074 99431074 1001 86380 86390 1
430906 99430906 1001 86380 86390 1
430841 99430841 1001 86380 86390 1
432130 99432130 1001 86380 86390 1
432420 99432420 1001 86380 86390 1
433581 99433581 1001 86380 86390 1
433690 99433690 1001 86380 86390 1
433117 99433117 1001 86380 86390 1
433092 99433092 1001 86380 86390 1
433069 99433069 1001 86380 86390 1
432664 99432664 1001 86380 86390 1
432564 99432564 1001 86380 86390 1
432893 99432893 1001 86380 86390 1
433749 99433749 1001 86380 86390 1
433826 99433826 1001 86380 86390 1
435216 99435216 1001 86380 86390 1
435304 99435304 1001 86380 86390 1
435332 99435332 1001 86380 86390 1
434888 99434888 1001 86380 86390 1
434679 99434679 1001 86380 86390 1
434169 99434169 1001 86380 86390 1
434401 99434401 1001 86380 86390 1
434516 99434516 1001 86380 86390 1
434471 99434471 1001 86380 86390 1
435601 99435601 1001 86380 86390 1
437057 99437057 1001 86380 86390 1
437134 99437134 1001 86380 86390 1
436308 99436308 1001 86380 86390 1
436297 99436297 1001 86380 86390 1
435962 99435962 1001 86380 86390 1
436086 99436086 1001 86380 86390 1
300005 99300005 1001 86380 86390 1
300096 99300096 1001 86380 86390 1
300008 99300008 1001 86380 86390 1
300618 99300618 1001 86380 86390 1
300634 99300634 1001 86380 86390 1
300624 99300624 1001 86380 86390 1
300586 99300586 1001 86380 86390 1
300446 99300446 1001 86380 86390 1
300459 99300459 1001 86380 86390 1
300473 99300473 1001 86380 86390 1
300396 99300396 1001 86380 86390 1
300491 99300491 1001 86380 86390 1
300430 99300430 1001 86380 86390 1
300291 99300291 1001 86380 86390 1
300244 99300244 1001 86380 86390 1
300311 99300311 1001 86380 86390 1
300314 99300314 1001 86380 86390 1
300743 99300743 1001 86380 86390 1
300770 99300770 1001 86380 86390 1
300913 99300913 1001 86380 86390 1
300760 99300760 1001 86380 86390 1
301364 99301364 1001 86380 86390 1
301425 99301425 1001 86380 86390 1
301183 99301183 1001 86380 86390 1
301148 99301148 1001 86380 86390 1
301343 99301343 1001 86380 86390 1
301229 99301229 1001 86380 86390 1
301117 99301117 1001 86380 86390 1
301044 99301044 1001 86380 86390 1
301083 99301083 1001 86380 86390 1
301566 99301566 1001 86380 86390 1
301619 99301619 1001 86380 86390 1
301676 99301676 1001 86380 86390 1
302216 99302216 1001 86380 86390 1
302209 99302209 1001 86380 86390 1
302197 99302197 1001 86380 86390 1
301993 99301993 1001 86380 86390 1
302098 99302098 1001 86380 86390 1
301855 99301855 1001 86380 86390 1
301921 99301921 1001 86380 86390 1
302468 99302468 1001 86380 86390 1
302498 99302498 1001 86380 86390 1
302515 99302515 1001 86380 86390 1
303095 99303095 1001 86380 86390 1
303129 99303129 1001 86380 86390 1
302988 99302988 1001 86380 86390 1
302989 99302989 1001 86380 86390 1
302978 99302978 1001 86380 86390 1
302967 99302967 1001 86380 86390 1
302985 99302985 1001 86380 86390 1
302896 99302896 1001 86380 86390 1
302974 99302974 1001 86380 86390 1
302771 99302771 1001 86380 86390 1
302607 99302607 1001 86380 86390 1
302662 99302662 1001 86380 86390 1
303246 99303246 1001 86380 86390 1
303369 99303369 1001 86380 86390 1
303949 99303949 1001 86380 86390 1
303888 99303888 1001 86380 86390 1
303968 99303968 1001 86380 86390 1
303674 99303674 1001 86380 86390 1
303728 99303728 1001 86380 86390 1
303784 99303784 1001 86380 86390 1
303655 99303655 1001 86380 86390 1
303786 99303786 1001 86380 86390 1
303606 99303606 1001 86380 86390 1
303609 99303609 1001 86380 86390 1
303601 99303601 1001 86380 86390 1
304098 99304098 1001 86380 86390 1
304113 99304113 1001 86380 86390 1
304062 99304062 1001 86380 86390 1
304803 99304803 1001 86380 86390 1
304551 99304551 1001 86380 86390 1
304242 99304242 1001 86380 86390 1
304361 99304361 1001 86380 86390 1
304864 99304864 1001 86380 86390 1
305623 99305623 1001 86380 86390 1
305572 99305572 1001 86380 86390 1
305537 99305537 1001 86380 86390 1
305667 99305667 1001 86380 86390 1
305680 99305680 1001 86380 86390 1
305472 99305472 1001 86380 86390 1
305473 99305473 1001 86380 86390 1
305143 99305143 1001 86380 86390 1
305172 99305172 1001 86380 86390 1
305072 99305072 1001 86380 86390 1
500091 99500091 1001 86380 86390 1
500067 99500067 1001 86380 86390 1
500145 99500145 1001 86380 86390 1
500029 99500029 1001 86380 86390 1
500084 99500084 1001 86380 86390 1
500634 99500634 1001 86380 86390 1
500694 99500694 1001 86380 86390 1
500440 99500440 1001 86380 86390 1
500535 99500535 1001 86380 86390 1
500461 99500461 1001 86380 86390 1
500311 99500311 1001 86380 86390 1
500378 99500378 1001 86380 86390 1
500330 99500330 1001 86380 86390 1
500902 99500902 1001 86380 86390 1
500832 99500832 1001 86380 86390 1
501472 99501472 1001 86380 86390 1
501604 99501604 1001 86380 86390 1
501591 99501591 1001 86380 86390 1
501415 99501415 1001 86380 86390 1
501036 99501036 1001 86380 86390 1
501675 99501675 1001 86380 86390 1
501715 99501715 1001 86380 86390 1
501782 99501782 1001 86380 86390 1
501759 99501759 1001 86380 86390 1
501803 99501803 1001 86380 86390 1
501726 99501726 1001 86380 86390 1
502286 99502286 1001 86380 86390 1
502351 99502351 1001 86380 86390 1
502359 99502359 1001 86380 86390 1
502295 99502295 1001 86380 86390 1
502168 99502168 1001 86380 86390 1
502030 99502030 1001 86380 86390 1
501981 99501981 1001 86380 86390 1
502632 99502632 1001 86380 86390 1
502470 99502470 1001 86380 86390 1
502589 99502589 1001 86380 86390 1
503163 99503163 1001 86380 86390 1
503253 99503253 1001 86380 86390 1
503244 99503244 1001 86380 86390 1
503102 99503102 1001 86380 86390 1
503269 99503269 1001 86380 86390 1
503013 99503013 1001 86380 86390 1
502772 99502772 1001 86380 86390 1
502812 99502812 1001 86380 86390 1
503392 99503392 1001 86380 86390 1
503316 99503316 1001 86380 86390 1
503343 99503343 1001 86380 86390 1
503331 99503331 1001 86380 86390 1
504104 99504104 1001 86380 86390 1
504076 99504076 1001 86380 86390 1
504110 99504110 1001 86380 86390 1
503785 99503785 1001 86380 86390 1
503888 99503888 1001 86380 86390 1
503824 99503824 1001 86380 86390 1
503902 99503902 1001 86380 86390 1
503786 99503786 1001 86380 86390 1
503639 99503639 1001 86380 86390 1
503500 99503500 1001 86380 86390 1
503539 99503539 1001 86380 86390 1
504301 99504301 1001 86380 86390 1
504211 99504211 1001 86380 86390 1
504268 99504268 1001 86380 86390 1
504165 99504165 1001 86380 86390 1
504815 99504815 1001 86380 86390 1
504907 99504907 1001 86380 86390 1
504920 99504920 1001 86380 86390 1
504887 99504887 1001 86380 86390 1
504660 99504660 1001 86380 86390 1
504715 99504715 1001 86380 86390 1
504732 99504732 1001 86380 86390 1
504710 99504710 1001 86380 86390 1
504467 99504467 1001 86380 86390 1
504481 99504481 1001 86380 86390 1
504328 99504328 1001 86380 86390 1
504463 99504463 1001 86380 86390 1
504995 99504995 1001 86380 86390 1
505642 99505642 1001 86380 86390 1
505698 99505698 1001 86380 86390 1
505610 99505610 1001 86380 86390 1
505436 99505436 1001 86380 86390 1
505536 99505536 1001 86380 86390 1
505169 99505169 1001 86380 86390 1
505922 99505922 1001 86380 86390 1
505846 99505846 1001 86380 86390 1
505906 99505906 1001 86380 86390 1
505843 99505843 1001 86380 86390 1
506482 99506482 1001 86380 86390 1
506508 99506508 1001 86380 86390 1
506568 99506568 1001 86380 86390 1
506463 99506463 1001 86380 86390 1
506238 99506238 1001 86380 86390 1
506286 99506286 1001 86380 86390 1
506162 99506162 1001 86380 86390 1
506115 99506115 1001 86380 86390 1
505987 99505987 1001 86380 86390 1
506640 99506640 1001 86380 86390 1
506784 99506784 1001 86380 86390 1
506694 99506694 1001 86380 86390 1
506643 99506643 1001 86380 86390 1
507385 99507385 1001 86380 86390 1
507388 99507388 1001 86380 86390 1
507391 99507391 1001 86380 86390 1
507336 99507336 1001 86380 86390 1
507273 99507273 1001 86380 86390 1
507087 99507087 1001 86380 86390 1
507024 99507024 1001 86380 86390 1
507040 99507040 1001 86380 86390 1
507122 99507122 1001 86380 86390 1
507163 99507163 1001 86380 86390 1
507176 99507176 1001 86380 86390 1
506992 99506992 1001 86380 86390 1
506993 99506993 1001 86380 86390 1
507424 99507424 1001 86380 86390 1
507508 99507508 1001 86380 86390 1
507534 99507534 1001 86380 86390 1
508217 99508217 1001 86380 86390 1
508224 99508224 1001 86380 86390 1
507986 99507986 1001 86380 86390 1
507770 99507770 1001 86380 86390 1
507811 99507811 1001 86380 86390 1
507763 99507763 1001 86380 86390 1
507691 99507691 1001 86380 86390 1
508310 99508310 1001 86380 86390 1
508336 99508336 1001 86380 86390 1
508351 99508351 1001 86380 86390 1
508287 99508287 1001 86380 86390 1
508249 99508249 1001 86380 86390 1
508444 99508444 1001 86380 86390 1
508344 99508344 1001 86380 86390 1
508409 99508409 1001 86380 86390 1
509074 99509074 1001 86380 86390 1
509048 99509048 1001 86380 86390 1
508942 99508942 1001 86380 86390 1
508970 99508970 1001 86380 86390 1
508729 99508729 1001 86380 86390 1
508680 99508680 1001 86380 86390 1
508733 99508733 1001 86380 86390 1
508763 99508763 1001 86380 86390 1
508649 99508649 1001 86380 86390 1
508567 99508567 1001 86380 86390 1
508607 99508607 1001 86380 86390 1
509126 99509126 1001 86380 86390 1
509220 99509220 1001 86380 86390 1
509710 99509710 1001 86380 86390 1
509857 99509857 1001 86380 86390 1
509703 99509703 1001 86380 86390 1
509781 99509781 1001 86380 86390 1
509807 99509807 1001 86380 86390 1
509771 99509771 1001 86380 86390 1
509583 99509583 1001 86380 86390 1
509650 99509650 1001 86380 86390 1
509564 99509564 1001 86380 86390 1
509462 99509462 1001 86380 86390 1
509375 99509375 1001 86380 86390 1
509325 99509325 1001 86380 86390 1
509469 99509469 1001 86380 86390 1
509353 99509353 1001 86380 86390 1
509329 99509329 1001 86380 86390 1
509395 99509395 1001 86380 86390 1
509304 99509304 1001 86380 86390 1
510014 99510014 1001 86380 86390 1
510030 99510030 1001 86380 86390 1
510663 99510663 1001 86380 86390 1
510548 99510548 1001 86380 86390 1
510587 99510587 1001 86380 86390 1
510603 99510603 1001 86380 86390 1
510620 99510620 1001 86380 86390 1
510609 99510609 1001 86380 86390 1
510432 99510432 1001 86380 86390 1
510484 99510484 1001 86380 86390 1
510485 99510485 1001 86380 86390 1
510371 99510371 1001 86380 86390 1
510427 99510427 1001 86380 86390 1
510323 99510323 1001 86380 86390 1
510468 99510468 1001 86380 86390 1
510157 99510157 1001 86380 86390 1
510125 99510125 1001 86380 86390 1
510203 99510203 1001 86380 86390 1
510207 99510207 1001 86380 86390 1
510247 99510247 1001 86380 86390 1
510853 99510853 1001 86380 86390 1
510793 99510793 1001 86380 86390 1
510911 99510911 1001 86380 86390 1
510796 99510796 1001 86380 86390 1
510759 99510759 1001 86380 86390 1
511509 99511509 1001 86380 86390 1
511297 99511297 1001 86380 86390 1
511197 99511197 1001 86380 86390 1
511307 99511307 1001 86380 86390 1
511048 99511048 1001 86380 86390 1
510997 99510997 1001 86380 86390 1
510977 99510977 1001 86380 86390 1
511119 99511119 1001 86380 86390 1
511033 99511033 1001 86380 86390 1
511034 99511034 1001 86380 86390 1
511640 99511640 1001 86380 86390 1
511617 99511617 1001 86380 86390 1
511723 99511723 1001 86380 86390 1
511597 99511597 1001 86380 86390 1
512204 99512204 1001 86380 86390 1
512232 99512232 1001 86380 86390 1
512048 99512048 1001 86380 86390 1
511799 99511799 1001 86380 86390 1
511929 99511929 1001 86380 86390 1
511830 99511830 1001 86380 86390 1
511895 99511895 1001 86380 86390 1
512531 99512531 1001 86380 86390 1
512482 99512482 1001 86380 86390 1
512491 99512491 1001 86380 86390 1
513116 99513116 1001 86380 86390 1
513197 99513197 1001 86380 86390 1
512864 99512864 1001 86380 86390 1
512763 99512763 1001 86380 86390 1
513346 99513346 1001 86380 86390 1
513349 99513349 1001 86380 86390 1
513401 99513401 1001 86380 86390 1
513339 99513339 1001 86380 86390 1
514000 99514000 1001 86380 86390 1
513649 99513649 1001 86380 86390 1
513689 99513689 1001 86380 86390 1
513703 99513703 1001 86380 86390 1
513693 99513693 1001 86380 86390 1
513592 99513592 1001 86380 86390 1
513567 99513567 1001 86380 86390 1
513597 99513597 1001 86380 86390 1
513546 99513546 1001 86380 86390 1
514057 99514057 1001 86380 86390 1
514136 99514136 1001 86380 86390 1
514176 99514176 1001 86380 86390 1
514809 99514809 1001 86380 86390 1
514814 99514814 1001 86380 86390 1
514845 99514845 1001 86380 86390 1
514699 99514699 1001 86380 86390 1
514568 99514568 1001 86380 86390 1
514504 99514504 1001 86380 86390 1
514650 99514650 1001 86380 86390 1
514407 99514407 1001 86380 86390 1
514346 99514346 1001 86380 86390 1
515032 99515032 1001 86380 86390 1
514981 99514981 1001 86380 86390 1
515581 99515581 1001 86380 86390 1
515662 99515662 1001 86380 86390 1
515642 99515642 1001 86380 86390 1
515592 99515592 1001 86380 86390 1
515391 99515391 1001 86380 86390 1
515469 99515469 1001 86380 86390 1
515218 99515218 1001 86380 86390 1
515233 99515233 1001 86380 86390 1
515246 99515246 1001 86380 86390 1
515169 99515169 1001 86380 86390 1
515108 99515108 1001 86380 86390 1
515225 99515225 1001 86380 86390 1
515753 99515753 1001 86380 86390 1
515871 99515871 1001 86380 86390 1
516399 99516399 1001 86380 86390 1
516465 99516465 1001 86380 86390 1
516389 99516389 1001 86380 86390 1
516153 99516153 1001 86380 86390 1
516085 99516085 1001 86380 86390 1
515913 99515913 1001 86380 86390 1
516690 99516690 1001 86380 86390 1
516668 99516668 1001 86380 86390 1
516672 99516672 1001 86380 86390 1
516661 99516661 1001 86380 86390 1
517188 99517188 1001 86380 86390 1
517329 99517329 1001 86380 86390 1
517081 99517081 1001 86380 86390 1
516939 99516939 1001 86380 86390 1
516956 99516956 1001 86380 86390 1
516744 99516744 1001 86380 86390 1
516822 99516822 1001 86380 86390 1
516836 99516836 1001 86380 86390 1
516862 99516862 1001 86380 86390 1
516746 99516746 1001 86380 86390 1
516762 99516762 1001 86380 86390 1
516804 99516804 1001 86380 86390 1
517397 99517397 1001 86380 86390 1
518126 99518126 1001 86380 86390 1
518034 99518034 1001 86380 86390 1
518146 99518146 1001 86380 86390 1
518029 99518029 1001 86380 86390 1
517843 99517843 1001 86380 86390 1
517825 99517825 1001 86380 86390 1
517542 99517542 1001 86380 86390 1
517570 99517570 1001 86380 86390 1
517611 99517611 1001 86380 86390 1
518300 99518300 1001 86380 86390 1
518900 99518900 1001 86380 86390 1
518798 99518798 1001 86380 86390 1
518681 99518681 1001 86380 86390 1
518669 99518669 1001 86380 86390 1
518683 99518683 1001 86380 86390 1
518710 99518710 1001 86380 86390 1
518672 99518672 1001 86380 86390 1
518483 99518483 1001 86380 86390 1
518445 99518445 1001 86380 86390 1
518565 99518565 1001 86380 86390 1
518542 99518542 1001 86380 86390 1
518478 99518478 1001 86380 86390 1
518997 99518997 1001 86380 86390 1
519169 99519169 1001 86380 86390 1
519621 99519621 1001 86380 86390 1
519675 99519675 1001 86380 86390 1
519701 99519701 1001 86380 86390 1
519786 99519786 1001 86380 86390 1
519806 99519806 1001 86380 86390 1
519658 99519658 1001 86380 86390 1
519479 99519479 1001 86380 86390 1
519441 99519441 1001 86380 86390 1
519257 99519257 1001 86380 86390 1
519222 99519222 1001 86380 86390 1
519290 99519290 1001 86380 86390 1
519332 99519332 1001 86380 86390 1
519966 99519966 1001 86380 86390 1
519847 99519847 1001 86380 86390 1
520486 99520486 1001 86380 86390 1
520452 99520452 1001 86380 86390 1
520571 99520571 1001 86380 86390 1
520533 99520533 1001 86380 86390 1
520572 99520572 1001 86380 86390 1
520510 99520510 1001 86380 86390 1
520382 99520382 1001 86380 86390 1
520238 99520238 1001 86380 86390 1
520097 99520097 1001 86380 86390 1
520123 99520123 1001 86380 86390 1
520101 99520101 1001 86380 86390 1
520221 99520221 1001 86380 86390 1
520682 99520682 1001 86380 86390 1
520659 99520659 1001 86380 86390 1
521311 99521311 1001 86380 86390 1
521277 99521277 1001 86380 86390 1
521401 99521401 1001 86380 86390 1
521209 99521209 1001 86380 86390 1
521198 99521198 1001 86380 86390 1
521212 99521212 1001 86380 86390 1
521150 99521150 1001 86380 86390 1
520950 99520950 1001 86380 86390 1
520859 99520859 1001 86380 86390 1
520904 99520904 1001 86380 86390 1
521505 99521505 1001 86380 86390 1
521533 99521533 1001 86380 86390 1
522189 99522189 1001 86380 86390 1
522115 99522115 1001 86380 86390 1
522167 99522167 1001 86380 86390 1
522266 99522266 1001 86380 86390 1
522156 99522156 1001 86380 86390 1
522094 99522094 1001 86380 86390 1
522236 99522236 1001 86380 86390 1
522110 99522110 1001 86380 86390 1
522149 99522149 1001 86380 86390 1
521970 99521970 1001 86380 86390 1
522047 99522047 1001 86380 86390 1
521700 99521700 1001 86380 86390 1
521704 99521704 1001 86380 86390 1
521694 99521694 1001 86380 86390 1
522088 99522088 1001 86380 86390 1
522320 99522320 1001 86380 86390 1
522294 99522294 1001 86380 86390 1
522426 99522426 1001 86380 86390 1
522296 99522296 1001 86380 86390 1
522379 99522379 1001 86380 86390 1
523085 99523085 1001 86380 86390 1
522978 99522978 1001 86380 86390 1
522955 99522955 1001 86380 86390 1
522988 99522988 1001 86380 86390 1
523053 99523053 1001 86380 86390 1
522876 99522876 1001 86380 86390 1
522735 99522735 1001 86380 86390 1
522653 99522653 1001 86380 86390 1
522637 99522637 1001 86380 86390 1
523285 99523285 1001 86380 86390 1
523857 99523857 1001 86380 86390 1
523832 99523832 1001 86380 86390 1
523858 99523858 1001 86380 86390 1
523688 99523688 1001 86380 86390 1
523664 99523664 1001 86380 86390 1
523452 99523452 1001 86380 86390 1
524059 99524059 1001 86380 86390 1
523989 99523989 1001 86380 86390 1
524594 99524594 1001 86380 86390 1
524515 99524515 1001 86380 86390 1
524522 99524522 1001 86380 86390 1
524307 99524307 1001 86380 86390 1
524321 99524321 1001 86380 86390 1
524846 99524846 1001 86380 86390 1
524834 99524834 1001 86380 86390 1
524918 99524918 1001 86380 86390 1
524818 99524818 1001 86380 86390 1
525274 99525274 1001 86380 86390 1
525249 99525249 1001 86380 86390 1
525290 99525290 1001 86380 86390 1
525278 99525278 1001 86380 86390 1
525291 99525291 1001 86380 86390 1
525172 99525172 1001 86380 86390 1
524991 99524991 1001 86380 86390 1
525071 99525071 1001 86380 86390 1
525645 99525645 1001 86380 86390 1
525674 99525674 1001 86380 86390 1
525629 99525629 1001 86380 86390 1
525746 99525746 1001 86380 86390 1
526298 99526298 1001 86380 86390 1
526179 99526179 1001 86380 86390 1
526089 99526089 1001 86380 86390 1
526051 99526051 1001 86380 86390 1
526104 99526104 1001 86380 86390 1
526016 99526016 1001 86380 86390 1
526033 99526033 1001 86380 86390 1
525920 99525920 1001 86380 86390 1
525985 99525985 1001 86380 86390 1
525948 99525948 1001 86380 86390 1
525961 99525961 1001 86380 86390 1
525910 99525910 1001 86380 86390 1
525950 99525950 1001 86380 86390 1
525917 99525917 1001 86380 86390 1
526446 99526446 1001 86380 86390 1
526511 99526511 1001 86380 86390 1
526537 99526537 1001 86380 86390 1
526448 99526448 1001 86380 86390 1
526577 99526577 1001 86380 86390 1
526617 99526617 1001 86380 86390 1
526606 99526606 1001 86380 86390 1
526532 99526532 1001 86380 86390 1
527095 99527095 1001 86380 86390 1
527059 99527059 1001 86380 86390 1
527179 99527179 1001 86380 86390 1
527233 99527233 1001 86380 86390 1
527236 99527236 1001 86380 86390 1
527065 99527065 1001 86380 86390 1
527156 99527156 1001 86380 86390 1
527105 99527105 1001 86380 86390 1
526940 99526940 1001 86380 86390 1
526872 99526872 1001 86380 86390 1
526799 99526799 1001 86380 86390 1
526632 99526632 1001 86380 86390 1
527416 99527416 1001 86380 86390 1
527300 99527300 1001 86380 86390 1
527365 99527365 1001 86380 86390 1
527302 99527302 1001 86380 86390 1
527308 99527308 1001 86380 86390 1
527908 99527908 1001 86380 86390 1
527962 99527962 1001 86380 86390 1
528020 99528020 1001 86380 86390 1
527930 99527930 1001 86380 86390 1
527818 99527818 1001 86380 86390 1
527794 99527794 1001 86380 86390 1
527732 99527732 1001 86380 86390 1
527708 99527708 1001 86380 86390 1
527648 99527648 1001 86380 86390 1
527510 99527510 1001 86380 86390 1
527526 99527526 1001 86380 86390 1
527489 99527489 1001 86380 86390 1
528241 99528241 1001 86380 86390 1
528127 99528127 1001 86380 86390 1
528258 99528258 1001 86380 86390 1
528220 99528220 1001 86380 86390 1
528130 99528130 1001 86380 86390 1
528108 99528108 1001 86380 86390 1
528265 99528265 1001 86380 86390 1
528624 99528624 1001 86380 86390 1
528665 99528665 1001 86380 86390 1
528679 99528679 1001 86380 86390 1
528451 99528451 1001 86380 86390 1
528400 99528400 1001 86380 86390 1
528281 99528281 1001 86380 86390 1
529047 99529047 1001 86380 86390 1
529625 99529625 1001 86380 86390 1
529617 99529617 1001 86380 86390 1
529318 99529318 1001 86380 86390 1
529415 99529415 1001 86380 86390 1
529390 99529390 1001 86380 86390 1
529227 99529227 1001 86380 86390 1
529176 99529176 1001 86380 86390 1
529240 99529240 1001 86380 86390 1
529307 99529307 1001 86380 86390 1
529816 99529816 1001 86380 86390 1
529759 99529759 1001 86380 86390 1
529798 99529798 1001 86380 86390 1
530402 99530402 1001 86380 86390 1
530525 99530525 1001 86380 86390 1
530430 99530430 1001 86380 86390 1
530443 99530443 1001 86380 86390 1
530530 99530530 1001 86380 86390 1
530512 99530512 1001 86380 86390 1
530265 99530265 1001 86380 86390 1
530149 99530149 1001 86380 86390 1
530216 99530216 1001 86380 86390 1
530191 99530191 1001 86380 86390 1
530565 99530565 1001 86380 86390 1
530645 99530645 1001 86380 86390 1
530697 99530697 1001 86380 86390 1
530687 99530687 1001 86380 86390 1
530726 99530726 1001 86380 86390 1
530584 99530584 1001 86380 86390 1
530611 99530611 1001 86380 86390 1
530640 99530640 1001 86380 86390 1
531343 99531343 1001 86380 86390 1
531176 99531176 1001 86380 86390 1
531227 99531227 1001 86380 86390 1
531232 99531232 1001 86380 86390 1
531311 99531311 1001 86380 86390 1
530918 99530918 1001 86380 86390 1
530854 99530854 1001 86380 86390 1
530893 99530893 1001 86380 86390 1
530791 99530791 1001 86380 86390 1
531493 99531493 1001 86380 86390 1
531560 99531560 1001 86380 86390 1
531405 99531405 1001 86380 86390 1
531525 99531525 1001 86380 86390 1
532129 99532129 1001 86380 86390 1
532069 99532069 1001 86380 86390 1
531794 99531794 1001 86380 86390 1
531938 99531938 1001 86380 86390 1
531888 99531888 1001 86380 86390 1
531999 99531999 1001 86380 86390 1
531691 99531691 1001 86380 86390 1
531601 99531601 1001 86380 86390 1
531608 99531608 1001 86380 86390 1
531622 99531622 1001 86380 86390 1
532377 99532377 1001 86380 86390 1
532288 99532288 1001 86380 86390 1
532316 99532316 1001 86380 86390 1
532905 99532905 1001 86380 86390 1
532962 99532962 1001 86380 86390 1
533015 99533015 1001 86380 86390 1
532722 99532722 1001 86380 86390 1
532632 99532632 1001 86380 86390 1
532650 99532650 1001 86380 86390 1
532693 99532693 1001 86380 86390 1
532515 99532515 1001 86380 86390 1
532561 99532561 1001 86380 86390 1
532574 99532574 1001 86380 86390 1
533040 99533040 1001 86380 86390 1
533691 99533691 1001 86380 86390 1
533576 99533576 1001 86380 86390 1
533504 99533504 1001 86380 86390 1
533373 99533373 1001 86380 86390 1
533338 99533338 1001 86380 86390 1
533907 99533907 1001 86380 86390 1
533941 99533941 1001 86380 86390 1
533967 99533967 1001 86380 86390 1
534048 99534048 1001 86380 86390 1
534648 99534648 1001 86380 86390 1
534533 99534533 1001 86380 86390 1
534359 99534359 1001 86380 86390 1
534065 99534065 1001 86380 86390 1
534100 99534100 1001 86380 86390 1
534733 99534733 1001 86380 86390 1
534812 99534812 1001 86380 86390 1
534816 99534816 1001 86380 86390 1
534807 99534807 1001 86380 86390 1
535459 99535459 1001 86380 86390 1
535479 99535479 1001 86380 86390 1
535385 99535385 1001 86380 86390 1
535387 99535387 1001 86380 86390 1
535439 99535439 1001 86380 86390 1
535377 99535377 1001 86380 86390 1
535378 99535378 1001 86380 86390 1
535430 99535430 1001 86380 86390 1
535123 99535123 1001 86380 86390 1
535113 99535113 1001 86380 86390 1
535210 99535210 1001 86380 86390 1
535051 99535051 1001 86380 86390 1
535067 99535067 1001 86380 86390 1
535650 99535650 1001 86380 86390 1
535664 99535664 1001 86380 86390 1
535576 99535576 1001 86380 86390 1
535608 99535608 1001 86380 86390 1
535648 99535648 1001 86380 86390 1
536286 99536286 1001 86380 86390 1
536184 99536184 1001 86380 86390 1
536140 99536140 1001 86380 86390 1
536110 99536110 1001 86380 86390 1
535958 99535958 1001 86380 86390 1
536051 99536051 1001 86380 86390 1
536103 99536103 1001 86380 86390 1
535884 99535884 1001 86380 86390 1
535864 99535864 1001 86380 86390 1
535761 99535761 1001 86380 86390 1
535813 99535813 1001 86380 86390 1
536346 99536346 1001 86380 86390 1
536515 99536515 1001 86380 86390 1
536376 99536376 1001 86380 86390 1
536455 99536455 1001 86380 86390 1
536996 99536996 1001 86380 86390 1
537162 99537162 1001 86380 86390 1
537033 99537033 1001 86380 86390 1
536751 99536751 1001 86380 86390 1
536820 99536820 1001 86380 86390 1
536888 99536888 1001 86380 86390 1
536675 99536675 1001 86380 86390 1
537217 99537217 1001 86380 86390 1
537220 99537220 1001 86380 86390 1
537195 99537195 1001 86380 86390 1
537259 99537259 1001 86380 86390 1
537247 99537247 1001 86380 86390 1
537184 99537184 1001 86380 86390 1
537836 99537836 1001 86380 86390 1
537862 99537862 1001 86380 86390 1
537817 99537817 1001 86380 86390 1
537884 99537884 1001 86380 86390 1
537910 99537910 1001 86380 86390 1
537692 99537692 1001 86380 86390 1
537719 99537719 1001 86380 86390 1
537617 99537617 1001 86380 86390 1
537778 99537778 1001 86380 86390 1
537728 99537728 1001 86380 86390 1
537396 99537396 1001 86380 86390 1
537500 99537500 1001 86380 86390 1
537450 99537450 1001 86380 86390 1
537463 99537463 1001 86380 86390 1
538012 99538012 1001 86380 86390 1
538053 99538053 1001 86380 86390 1
538016 99538016 1001 86380 86390 1
537991 99537991 1001 86380 86390 1
538186 99538186 1001 86380 86390 1
538676 99538676 1001 86380 86390 1
538794 99538794 1001 86380 86390 1
538466 99538466 1001 86380 86390 1
538596 99538596 1001 86380 86390 1
538533 99538533 1001 86380 86390 1
538407 99538407 1001 86380 86390 1
538542 99538542 1001 86380 86390 1
538327 99538327 1001 86380 86390 1
538355 99538355 1001 86380 86390 1
538265 99538265 1001 86380 86390 1
538395 99538395 1001 86380 86390 1
538374 99538374 1001 86380 86390 1
538993 99538993 1001 86380 86390 1
538997 99538997 1001 86380 86390 1
538848 99538848 1001 86380 86390 1
538926 99538926 1001 86380 86390 1
539531 99539531 1001 86380 86390 1
539557 99539557 1001 86380 86390 1
539584 99539584 1001 86380 86390 1
539547 99539547 1001 86380 86390 1
539563 99539563 1001 86380 86390 1
539279 99539279 1001 86380 86390 1
539346 99539346 1001 86380 86390 1
539257 99539257 1001 86380 86390 1
539246 99539246 1001 86380 86390 1
539380 99539380 1001 86380 86390 1
539201 99539201 1001 86380 86390 1
539164 99539164 1001 86380 86390 1
539082 99539082 1001 86380 86390 1
539226 99539226 1001 86380 86390 1
539680 99539680 1001 86380 86390 1
539641 99539641 1001 86380 86390 1
539813 99539813 1001 86380 86390 1
540316 99540316 1001 86380 86390 1
540331 99540331 1001 86380 86390 1
540324 99540324 1001 86380 86390 1
540376 99540376 1001 86380 86390 1
540170 99540170 1001 86380 86390 1
540067 99540067 1001 86380 86390 1
540111 99540111 1001 86380 86390 1
539886 99539886 1001 86380 86390 1
539951 99539951 1001 86380 86390 1
539889 99539889 1001 86380 86390 1
539855 99539855 1001 86380 86390 1
540581 99540581 1001 86380 86390 1
540607 99540607 1001 86380 86390 1
540507 99540507 1001 86380 86390 1
540547 99540547 1001 86380 86390 1
541133 99541133 1001 86380 86390 1
541279 99541279 1001 86380 86390 1
541289 99541289 1001 86380 86390 1
540996 99540996 1001 86380 86390 1
540985 99540985 1001 86380 86390 1
541063 99541063 1001 86380 86390 1
540896 99540896 1001 86380 86390 1
540925 99540925 1001 86380 86390 1
540980 99540980 1001 86380 86390 1
540790 99540790 1001 86380 86390 1
540865 99540865 1001 86380 86390 1
541422 99541422 1001 86380 86390 1
542006 99542006 1001 86380 86390 1
542102 99542102 1001 86380 86390 1
542014 99542014 1001 86380 86390 1
541963 99541963 1001 86380 86390 1
541810 99541810 1001 86380 86390 1
541901 99541901 1001 86380 86390 1
541905 99541905 1001 86380 86390 1
541715 99541715 1001 86380 86390 1
541743 99541743 1001 86380 86390 1
541886 99541886 1001 86380 86390 1
541757 99541757 1001 86380 86390 1
541632 99541632 1001 86380 86390 1
542312 99542312 1001 86380 86390 1
542262 99542262 1001 86380 86390 1
542318 99542318 1001 86380 86390 1
542293 99542293 1001 86380 86390 1
542758 99542758 1001 86380 86390 1
542927 99542927 1001 86380 86390 1
542933 99542933 1001 86380 86390 1
542726 99542726 1001 86380 86390 1
542594 99542594 1001 86380 86390 1
542633 99542633 1001 86380 86390 1
542570 99542570 1001 86380 86390 1
542520 99542520 1001 86380 86390 1
542445 99542445 1001 86380 86390 1
542408 99542408 1001 86380 86390 1
542412 99542412 1001 86380 86390 1
542426 99542426 1001 86380 86390 1
543040 99543040 1001 86380 86390 1
543069 99543069 1001 86380 86390 1
543736 99543736 1001 86380 86390 1
543697 99543697 1001 86380 86390 1
543612 99543612 1001 86380 86390 1
543436 99543436 1001 86380 86390 1
543557 99543557 1001 86380 86390 1
543486 99543486 1001 86380 86390 1
543499 99543499 1001 86380 86390 1
543349 99543349 1001 86380 86390 1
543234 99543234 1001 86380 86390 1
543887 99543887 1001 86380 86390 1
543773 99543773 1001 86380 86390 1
543955 99543955 1001 86380 86390 1
543855 99543855 1001 86380 86390 1
544460 99544460 1001 86380 86390 1
544486 99544486 1001 86380 86390 1
544452 99544452 1001 86380 86390 1
544428 99544428 1001 86380 86390 1
544041 99544041 1001 86380 86390 1
544183 99544183 1001 86380 86390 1
544010 99544010 1001 86380 86390 1
424290 517 1001 66000 71757 1
410158 1140 1001 60060 61497 1
418548 607 1001 62040 73017 1
410158 1157 1001 61920 63717 1
505996 1066 1002 39945 48794 1
506005 613 1001 49916 50216 1
506005 613 1002 50226 56059 1
514201 1066 1002 49710 55595 1
514201 1066 1001 66604 66903 1
517119 1214 1001 58436 58736 1
400022 99400022 1001 86380 86390 1
400153 99400153 1001 86380 86390 1
400342 99400342 1001 86380 86390 1
400568 99400568 1001 86380 86390 1
400845 99400845 1001 86380 86390 1
401254 99401254 1001 86380 86390 1
401250 99401250 1001 86380 86390 1
401358 99401358 1001 86380 86390 1
401276 99401276 1001 86380 86390 1
401445 99401445 1001 86380 86390 1
401483 99401483 1001 86380 86390 1
401542 99401542 1001 86380 86390 1
401781 99401781 1001 86380 86390 1
402023 99402023 1001 86380 86390 1
402061 99402061 1001 86380 86390 1
402190 99402190 1001 86380 86390 1
402247 99402247 1001 86380 86390 1
402443 99402443 1001 86380 86390 1
402712 99402712 1001 86380 86390 1
402779 99402779 1001 86380 86390 1
402784 99402784 1001 86380 86390 1
403016 99403016 1001 86380 86390 1
403128 99403128 1001 86380 86390 1
403110 99403110 1001 86380 86390 1
403823 99403823 1001 86380 86390 1
404122 99404122 1001 86380 86390 1
404126 99404126 1001 86380 86390 1
404427 99404427 1001 86380 86390 1
404742 99404742 1001 86380 86390 1
404988 99404988 1001 86380 86390 1
405026 99405026 1001 86380 86390 1
405318 99405318 1001 86380 86390 1
405511 99405511 1001 86380 86390 1
405516 99405516 1001 86380 86390 1
405616 99405616 1001 86380 86390 1
405600 99405600 1001 86380 86390 1
405627 99405627 1001 86380 86390 1
405587 99405587 1001 86380 86390 1
405612 99405612 1001 86380 86390 1
405849 99405849 1001 86380 86390 1
405852 99405852 1001 86380 86390 1
405940 99405940 1001 86380 86390 1
406078 99406078 1001 86380 86390 1
406317 99406317 1001 86380 86390 1
406330 99406330 1001 86380 86390 1
406334 99406334 1001 86380 86390 1
406419 99406419 1001 86380 86390 1
406449 99406449 1001 86380 86390 1
406423 99406423 1001 86380 86390 1
406474 99406474 1001 86380 86390 1
406705 99406705 1001 86380 86390 1
406706 99406706 1001 86380 86390 1
406818 99406818 1001 86380 86390 1
406967 99406967 1001 86380 86390 1
406946 99406946 1001 86380 86390 1
407123 99407123 1001 86380 86390 1
407130 99407130 1001 86380 86390 1
407108 99407108 1001 86380 86390 1
407213 99407213 1001 86380 86390 1
407252 99407252 1001 86380 86390 1
407502 99407502 1001 86380 86390 1
407504 99407504 1001 86380 86390 1
407657 99407657 1001 86380 86390 1
407745 99407745 1001 86380 86390 1
407798 99407798 1001 86380 86390 1
407800 99407800 1001 86380 86390 1
407918 99407918 1001 86380 86390 1
407899 99407899 1001 86380 86390 1
408131 99408131 1001 86380 86390 1
408253 99408253 1001 86380 86390 1
408461 99408461 1001 86380 86390 1
408501 99408501 1001 86380 86390 1
408758 99408758 1001 86380 86390 1
408772 99408772 1001 86380 86390 1
408858 99408858 1001 86380 86390 1
408902 99408902 1001 86380 86390 1
408927 99408927 1001 86380 86390 1
408960 99408960 1001 86380 86390 1
409058 99409058 1001 86380 86390 1
409094 99409094 1001 86380 86390 1
409195 99409195 1001 86380 86390 1
409348 99409348 1001 86380 86390 1
409339 99409339 1001 86380 86390 1
409632 99409632 1001 86380 86390 1
409615 99409615 1001 86380 86390 1
409686 99409686 1001 86380 86390 1
409788 99409788 1001 86380 86390 1
410644 99410644 1001 86380 86390 1
410898 99410898 1001 86380 86390 1
410881 99410881 1001 86380 86390 1
410956 99410956 1001 86380 86390 1
411036 99411036 1001 86380 86390 1
411118 99411118 1001 86380 86390 1
411263 99411263 1001 86380 86390 1
411340 99411340 1001 86380 86390 1
411430 99411430 1001 86380 86390 1
411433 99411433 1001 86380 86390 1
411423 99411423 1001 86380 86390 1
412088 99412088 1001 86380 86390 1
412055 99412055 1001 86380 86390 1
412163 99412163 1001 86380 86390 1
412344 99412344 1001 86380 86390 1
412345 99412345 1001 86380 86390 1
412308 99412308 1001 86380 86390 1
413420 99413420 1001 86380 86390 1
413519 99413519 1001 86380 86390 1
413098 99413098 1001 86380 86390 1
413101 99413101 1001 86380 86390 1
413052 99413052 1001 86380 86390 1
412853 99412853 1001 86380 86390 1
413734 99413734 1001 86380 86390 1
413900 99413900 1001 86380 86390 1
414043 99414043 1001 86380 86390 1
414048 99414048 1001 86380 86390 1
415317 99415317 1001 86380 86390 1
415191 99415191 1001 86380 86390 1
414657 99414657 1001 86380 86390 1
414630 99414630 1001 86380 86390 1
414610 99414610 1001 86380 86390 1
414321 99414321 1001 86380 86390 1
414180 99414180 1001 86380 86390 1
414313 99414313 1001 86380 86390 1
415682 99415682 1001 86380 86390 1
415383 99415383 1001 86380 86390 1
415522 99415522 1001 86380 86390 1
416935 99416935 1001 86380 86390 1
416906 99416906 1001 86380 86390 1
416659 99416659 1001 86380 86390 1
416745 99416745 1001 86380 86390 1
416926 99416926 1001 86380 86390 1
416464 99416464 1001 86380 86390 1
416142 99416142 1001 86380 86390 1
416238 99416238 1001 86380 86390 1
416392 99416392 1001 86380 86390 1
416491 99416491 1001 86380 86390 1
415883 99415883 1001 86380 86390 1
416096 99416096 1001 86380 86390 1
415763 99415763 1001 86380 86390 1
415921 99415921 1001 86380 86390 1
415823 99415823 1001 86380 86390 1
417173 99417173 1001 86380 86390 1
417003 99417003 1001 86380 86390 1
417147 99417147 1001 86380 86390 1
417572 99417572 1001 86380 86390 1
417415 99417415 1001 86380 86390 1
417569 99417569 1001 86380 86390 1
418651 99418651 1001 86380 86390 1
418307 99418307 1001 86380 86390 1
418122 99418122 1001 86380 86390 1
417744 99417744 1001 86380 86390 1
419194 99419194 1001 86380 86390 1
419167 99419167 1001 86380 86390 1
419084 99419084 1001 86380 86390 1
418940 99418940 1001 86380 86390 1
420139 99420139 1001 86380 86390 1
420038 99420038 1001 86380 86390 1
419676 99419676 1001 86380 86390 1
419704 99419704 1001 86380 86390 1
419470 99419470 1001 86380 86390 1
419545 99419545 1001 86380 86390 1
419594 99419594 1001 86380 86390 1
420744 99420744 1001 86380 86390 1
420448 99420448 1001 86380 86390 1
422116 99422116 1001 86380 86390 1
422080 99422080 1001 86380 86390 1
421809 99421809 1001 86380 86390 1
421476 99421476 1001 86380 86390 1
421227 99421227 1001 86380 86390 1
421116 99421116 1001 86380 86390 1
421139 99421139 1001 86380 86390 1
422362 99422362 1001 86380 86390 1
422265 99422265 1001 86380 86390 1
422269 99422269 1001 86380 86390 1
423547 99423547 1001 86380 86390 1
423583 99423583 1001 86380 86390 1
423464 99423464 1001 86380 86390 1
423733 99423733 1001 86380 86390 1
423246 99423246 1001 86380 86390 1
423205 99423205 1001 86380 86390 1
423284 99423284 1001 86380 86390 1
422929 99422929 1001 86380 86390 1
423944 99423944 1001 86380 86390 1
423890 99423890 1001 86380 86390 1
424024 99424024 1001 86380 86390 1
423766 99423766 1001 86380 86390 1
425047 99425047 1001 86380 86390 1
425274 99425274 1001 86380 86390 1
425093 99425093 1001 86380 86390 1
425316 99425316 1001 86380 86390 1
425041 99425041 1001 86380 86390 1
425369 99425369 1001 86380 86390 1
424663 99424663 1001 86380 86390 1
424648 99424648 1001 86380 86390 1
424765 99424765 1001 86380 86390 1
424809 99424809 1001 86380 86390 1
424413 99424413 1001 86380 86390 1
424159 99424159 1001 86380 86390 1
425596 99425596 1001 86380 86390 1
426955 99426955 1001 86380 86390 1
426776 99426776 1001 86380 86390 1
426998 99426998 1001 86380 86390 1
426781 99426781 1001 86380 86390 1
426860 99426860 1001 86380 86390 1
426276 99426276 1001 86380 86390 1
426577 99426577 1001 86380 86390 1
426681 99426681 1001 86380 86390 1
425959 99425959 1001 86380 86390 1
426015 99426015 1001 86380 86390 1
426167 99426167 1001 86380 86390 1
426004 99426004 1001 86380 86390 1
427450 99427450 1001 86380 86390 1
427229 99427229 1001 86380 86390 1
428669 99428669 1001 86380 86390 1
428569 99428569 1001 86380 86390 1
428410 99428410 1001 86380 86390 1
428429 99428429 1001 86380 86390 1
428561 99428561 1001 86380 86390 1
427552 99427552 1001 86380 86390 1
427866 99427866 1001 86380 86390 1
427765 99427765 1001 86380 86390 1
428763 99428763 1001 86380 86390 1
428994 99428994 1001 86380 86390 1
428949 99428949 1001 86380 86390 1
428887 99428887 1001 86380 86390 1
428980 99428980 1001 86380 86390 1
428904 99428904 1001 86380 86390 1
430193 99430193 1001 86380 86390 1
430172 99430172 1001 86380 86390 1
429858 99429858 1001 86380 86390 1
429595 99429595 1001 86380 86390 1
429809 99429809 1001 86380 86390 1
430492 99430492 1001 86380 86390 1
430518 99430518 1001 86380 86390 1
430392 99430392 1001 86380 86390 1
431742 99431742 1001 86380 86390 1
431771 99431771 1001 86380 86390 1
431811 99431811 1001 86380 86390 1
431322 99431322 1001 86380 86390 1
431617 99431617 1001 86380 86390 1
431641 99431641 1001 86380 86390 1
430947 99430947 1001 86380 86390 1
430855 99430855 1001 86380 86390 1
432383 99432383 1001 86380 86390 1
432283 99432283 1001 86380 86390 1
433621 99433621 1001 86380 86390 1
433400 99433400 1001 86380 86390 1
432971 99432971 1001 86380 86390 1
433101 99433101 1001 86380 86390 1
433003 99433003 1001 86380 86390 1
432674 99432674 1001 86380 86390 1
432543 99432543 1001 86380 86390 1
432743 99432743 1001 86380 86390 1
433860 99433860 1001 86380 86390 1
433819 99433819 1001 86380 86390 1
435044 99435044 1001 86380 86390 1
435166 99435166 1001 86380 86390 1
434637 99434637 1001 86380 86390 1
434607 99434607 1001 86380 86390 1
434877 99434877 1001 86380 86390 1
434590 99434590 1001 86380 86390 1
434451 99434451 1001 86380 86390 1
434230 99434230 1001 86380 86390 1
434477 99434477 1001 86380 86390 1
434481 99434481 1001 86380 86390 1
434248 99434248 1001 86380 86390 1
435656 99435656 1001 86380 86390 1
435665 99435665 1001 86380 86390 1
436990 99436990 1001 86380 86390 1
437105 99437105 1001 86380 86390 1
436554 99436554 1001 86380 86390 1
436602 99436602 1001 86380 86390 1
436559 99436559 1001 86380 86390 1
436174 99436174 1001 86380 86390 1
436107 99436107 1001 86380 86390 1
436251 99436251 1001 86380 86390 1
435919 99435919 1001 86380 86390 1
300069 99300069 1001 86380 86390 1
300010 99300010 1001 86380 86390 1
437329 99437329 1001 86380 86390 1
300011 99300011 1001 86380 86390 1
300709 99300709 1001 86380 86390 1
300569 99300569 1001 86380 86390 1
300384 99300384 1001 86380 86390 1
300504 99300504 1001 86380 86390 1
300226 99300226 1001 86380 86390 1
300240 99300240 1001 86380 86390 1
300297 99300297 1001 86380 86390 1
300181 99300181 1001 86380 86390 1
300195 99300195 1001 86380 86390 1
300811 99300811 1001 86380 86390 1
301423 99301423 1001 86380 86390 1
301170 99301170 1001 86380 86390 1
301197 99301197 1001 86380 86390 1
301158 99301158 1001 86380 86390 1
301211 99301211 1001 86380 86390 1
301347 99301347 1001 86380 86390 1
301070 99301070 1001 86380 86390 1
301630 99301630 1001 86380 86390 1
301671 99301671 1001 86380 86390 1
301752 99301752 1001 86380 86390 1
301727 99301727 1001 86380 86390 1
301728 99301728 1001 86380 86390 1
302346 99302346 1001 86380 86390 1
302369 99302369 1001 86380 86390 1
302062 99302062 1001 86380 86390 1
302001 99302001 1001 86380 86390 1
302119 99302119 1001 86380 86390 1
301960 99301960 1001 86380 86390 1
302437 99302437 1001 86380 86390 1
302543 99302543 1001 86380 86390 1
303017 99303017 1001 86380 86390 1
303180 99303180 1001 86380 86390 1
303020 99303020 1001 86380 86390 1
303155 99303155 1001 86380 86390 1
302847 99302847 1001 86380 86390 1
302795 99302795 1001 86380 86390 1
302927 99302927 1001 86380 86390 1
302955 99302955 1001 86380 86390 1
302891 99302891 1001 86380 86390 1
302904 99302904 1001 86380 86390 1
302969 99302969 1001 86380 86390 1
302933 99302933 1001 86380 86390 1
302960 99302960 1001 86380 86390 1
302793 99302793 1001 86380 86390 1
302588 99302588 1001 86380 86390 1
303208 99303208 1001 86380 86390 1
303391 99303391 1001 86380 86390 1
303934 99303934 1001 86380 86390 1
303849 99303849 1001 86380 86390 1
303634 99303634 1001 86380 86390 1
303665 99303665 1001 86380 86390 1
303438 99303438 1001 86380 86390 1
303496 99303496 1001 86380 86390 1
303420 99303420 1001 86380 86390 1
304140 99304140 1001 86380 86390 1
304209 99304209 1001 86380 86390 1
304763 99304763 1001 86380 86390 1
304738 99304738 1001 86380 86390 1
304844 99304844 1001 86380 86390 1
304513 99304513 1001 86380 86390 1
304528 99304528 1001 86380 86390 1
304311 99304311 1001 86380 86390 1
304379 99304379 1001 86380 86390 1
304948 99304948 1001 86380 86390 1
305508 99305508 1001 86380 86390 1
305484 99305484 1001 86380 86390 1
305511 99305511 1001 86380 86390 1
305672 99305672 1001 86380 86390 1
305514 99305514 1001 86380 86390 1
305644 99305644 1001 86380 86390 1
305298 99305298 1001 86380 86390 1
305350 99305350 1001 86380 86390 1
305377 99305377 1001 86380 86390 1
305279 99305279 1001 86380 86390 1
305308 99305308 1001 86380 86390 1
305109 99305109 1001 86380 86390 1
305201 99305201 1001 86380 86390 1
305229 99305229 1001 86380 86390 1
305269 99305269 1001 86380 86390 1
305695 99305695 1001 86380 86390 1
500000 99500000 1001 86380 86390 1
500710 99500710 1001 86380 86390 1
500617 99500617 1001 86380 86390 1
500804 99500804 1001 86380 86390 1
500808 99500808 1001 86380 86390 1
500423 99500423 1001 86380 86390 1
500542 99500542 1001 86380 86390 1
500350 99500350 1001 86380 86390 1
500392 99500392 1001 86380 86390 1
500212 99500212 1001 86380 86390 1
500875 99500875 1001 86380 86390 1
501617 99501617 1001 86380 86390 1
501573 99501573 1001 86380 86390 1
501458 99501458 1001 86380 86390 1
501343 99501343 1001 86380 86390 1
501296 99501296 1001 86380 86390 1
501351 99501351 1001 86380 86390 1
501429 99501429 1001 86380 86390 1
501250 99501250 1001 86380 86390 1
501393 99501393 1001 86380 86390 1
501125 99501125 1001 86380 86390 1
501142 99501142 1001 86380 86390 1
501693 99501693 1001 86380 86390 1
501659 99501659 1001 86380 86390 1
502341 99502341 1001 86380 86390 1
502410 99502410 1001 86380 86390 1
502240 99502240 1001 86380 86390 1
502246 99502246 1001 86380 86390 1
501885 99501885 1001 86380 86390 1
502515 99502515 1001 86380 86390 1
502606 99502606 1001 86380 86390 1
502645 99502645 1001 86380 86390 1
502498 99502498 1001 86380 86390 1
503208 99503208 1001 86380 86390 1
503105 99503105 1001 86380 86390 1
503279 99503279 1001 86380 86390 1
503161 99503161 1001 86380 86390 1
502891 99502891 1001 86380 86390 1
503052 99503052 1001 86380 86390 1
502965 99502965 1001 86380 86390 1
502869 99502869 1001 86380 86390 1
502759 99502759 1001 86380 86390 1
503458 99503458 1001 86380 86390 1
502671 99502671 1001 86380 86390 1
503459 99503459 1001 86380 86390 1
503397 99503397 1001 86380 86390 1
503324 99503324 1001 86380 86390 1
504114 99504114 1001 86380 86390 1
504084 99504084 1001 86380 86390 1
504058 99504058 1001 86380 86390 1
503850 99503850 1001 86380 86390 1
503710 99503710 1001 86380 86390 1
503893 99503893 1001 86380 86390 1
503909 99503909 1001 86380 86390 1
503793 99503793 1001 86380 86390 1
503730 99503730 1001 86380 86390 1
503692 99503692 1001 86380 86390 1
503592 99503592 1001 86380 86390 1
503514 99503514 1001 86380 86390 1
504216 99504216 1001 86380 86390 1
504229 99504229 1001 86380 86390 1
504870 99504870 1001 86380 86390 1
504919 99504919 1001 86380 86390 1
504757 99504757 1001 86380 86390 1
504847 99504847 1001 86380 86390 1
504796 99504796 1001 86380 86390 1
504761 99504761 1001 86380 86390 1
504904 99504904 1001 86380 86390 1
504939 99504939 1001 86380 86390 1
504840 99504840 1001 86380 86390 1
504634 99504634 1001 86380 86390 1
504700 99504700 1001 86380 86390 1
504538 99504538 1001 86380 86390 1
504466 99504466 1001 86380 86390 1
504505 99504505 1001 86380 86390 1
504521 99504521 1001 86380 86390 1
504354 99504354 1001 86380 86390 1
504386 99504386 1001 86380 86390 1
505090 99505090 1001 86380 86390 1
505629 99505629 1001 86380 86390 1
505740 99505740 1001 86380 86390 1
505670 99505670 1001 86380 86390 1
505568 99505568 1001 86380 86390 1
505639 99505639 1001 86380 86390 1
505705 99505705 1001 86380 86390 1
505411 99505411 1001 86380 86390 1
505450 99505450 1001 86380 86390 1
505412 99505412 1001 86380 86390 1
505438 99505438 1001 86380 86390 1
505413 99505413 1001 86380 86390 1
505490 99505490 1001 86380 86390 1
505190 99505190 1001 86380 86390 1
505346 99505346 1001 86380 86390 1
505179 99505179 1001 86380 86390 1
505258 99505258 1001 86380 86390 1
505275 99505275 1001 86380 86390 1
505793 99505793 1001 86380 86390 1
505877 99505877 1001 86380 86390 1
505929 99505929 1001 86380 86390 1
506572 99506572 1001 86380 86390 1
506575 99506575 1001 86380 86390 1
506582 99506582 1001 86380 86390 1
506543 99506543 1001 86380 86390 1
506228 99506228 1001 86380 86390 1
506385 99506385 1001 86380 86390 1
506099 99506099 1001 86380 86390 1
506154 99506154 1001 86380 86390 1
506763 99506763 1001 86380 86390 1
506607 99506607 1001 86380 86390 1
506660 99506660 1001 86380 86390 1
506742 99506742 1001 86380 86390 1
507244 99507244 1001 86380 86390 1
507245 99507245 1001 86380 86390 1
507323 99507323 1001 86380 86390 1
507403 99507403 1001 86380 86390 1
507277 99507277 1001 86380 86390 1
507317 99507317 1001 86380 86390 1
507383 99507383 1001 86380 86390 1
507050 99507050 1001 86380 86390 1
507093 99507093 1001 86380 86390 1
507043 99507043 1001 86380 86390 1
507188 99507188 1001 86380 86390 1
506861 99506861 1001 86380 86390 1
507003 99507003 1001 86380 86390 1
506953 99506953 1001 86380 86390 1
506979 99506979 1001 86380 86390 1
506902 99506902 1001 86380 86390 1
507552 99507552 1001 86380 86390 1
507479 99507479 1001 86380 86390 1
507533 99507533 1001 86380 86390 1
507572 99507572 1001 86380 86390 1
507496 99507496 1001 86380 86390 1
508146 99508146 1001 86380 86390 1
508187 99508187 1001 86380 86390 1
508237 99508237 1001 86380 86390 1
508017 99508017 1001 86380 86390 1
507906 99507906 1001 86380 86390 1
507921 99507921 1001 86380 86390 1
507681 99507681 1001 86380 86390 1
507798 99507798 1001 86380 86390 1
507672 99507672 1001 86380 86390 1
507828 99507828 1001 86380 86390 1
507712 99507712 1001 86380 86390 1
507767 99507767 1001 86380 86390 1
509072 99509072 1001 86380 86390 1
508883 99508883 1001 86380 86390 1
508887 99508887 1001 86380 86390 1
508956 99508956 1001 86380 86390 1
508867 99508867 1001 86380 86390 1
508790 99508790 1001 86380 86390 1
508575 99508575 1001 86380 86390 1
508645 99508645 1001 86380 86390 1
508646 99508646 1001 86380 86390 1
509175 99509175 1001 86380 86390 1
509087 99509087 1001 86380 86390 1
509078 99509078 1001 86380 86390 1
509200 99509200 1001 86380 86390 1
509862 99509862 1001 86380 86390 1
509839 99509839 1001 86380 86390 1
509827 99509827 1001 86380 86390 1
509833 99509833 1001 86380 86390 1
509898 99509898 1001 86380 86390 1
509695 99509695 1001 86380 86390 1
509548 99509548 1001 86380 86390 1
509476 99509476 1001 86380 86390 1
509438 99509438 1001 86380 86390 1
509451 99509451 1001 86380 86390 1
509441 99509441 1001 86380 86390 1
509355 99509355 1001 86380 86390 1
510056 99510056 1001 86380 86390 1
509955 99509955 1001 86380 86390 1
510087 99510087 1001 86380 86390 1
509973 99509973 1001 86380 86390 1
510638 99510638 1001 86380 86390 1
510640 99510640 1001 86380 86390 1
510653 99510653 1001 86380 86390 1
510709 99510709 1001 86380 86390 1
510542 99510542 1001 86380 86390 1
510672 99510672 1001 86380 86390 1
510584 99510584 1001 86380 86390 1
510486 99510486 1001 86380 86390 1
510450 99510450 1001 86380 86390 1
510491 99510491 1001 86380 86390 1
510171 99510171 1001 86380 86390 1
510119 99510119 1001 86380 86390 1
510311 99510311 1001 86380 86390 1
510792 99510792 1001 86380 86390 1
510850 99510850 1001 86380 86390 1
510826 99510826 1001 86380 86390 1
511508 99511508 1001 86380 86390 1
511547 99511547 1001 86380 86390 1
511146 99511146 1001 86380 86390 1
511226 99511226 1001 86380 86390 1
511293 99511293 1001 86380 86390 1
511000 99511000 1001 86380 86390 1
510976 99510976 1001 86380 86390 1
511056 99511056 1001 86380 86390 1
511135 99511135 1001 86380 86390 1
510954 99510954 1001 86380 86390 1
511705 99511705 1001 86380 86390 1
511563 99511563 1001 86380 86390 1
511603 99511603 1001 86380 86390 1
511746 99511746 1001 86380 86390 1
511747 99511747 1001 86380 86390 1
511581 99511581 1001 86380 86390 1
511583 99511583 1001 86380 86390 1
511609 99511609 1001 86380 86390 1
511754 99511754 1001 86380 86390 1
511665 99511665 1001 86380 86390 1
512290 99512290 1001 86380 86390 1
512317 99512317 1001 86380 86390 1
512281 99512281 1001 86380 86390 1
512180 99512180 1001 86380 86390 1
512207 99512207 1001 86380 86390 1
512300 99512300 1001 86380 86390 1
512070 99512070 1001 86380 86390 1
512127 99512127 1001 86380 86390 1
512119 99512119 1001 86380 86390 1
511957 99511957 1001 86380 86390 1
512455 99512455 1001 86380 86390 1
512395 99512395 1001 86380 86390 1
512501 99512501 1001 86380 86390 1
513102 99513102 1001 86380 86390 1
513115 99513115 1001 86380 86390 1
513067 99513067 1001 86380 86390 1
512987 99512987 1001 86380 86390 1
512859 99512859 1001 86380 86390 1
512597 99512597 1001 86380 86390 1
512792 99512792 1001 86380 86390 1
512658 99512658 1001 86380 86390 1
512635 99512635 1001 86380 86390 1
512790 99512790 1001 86380 86390 1
513229 99513229 1001 86380 86390 1
513244 99513244 1001 86380 86390 1
513284 99513284 1001 86380 86390 1
513868 99513868 1001 86380 86390 1
514024 99514024 1001 86380 86390 1
513927 99513927 1001 86380 86390 1
513812 99513812 1001 86380 86390 1
513802 99513802 1001 86380 86390 1
513804 99513804 1001 86380 86390 1
513664 99513664 1001 86380 86390 1
513666 99513666 1001 86380 86390 1
513756 99513756 1001 86380 86390 1
513821 99513821 1001 86380 86390 1
513681 99513681 1001 86380 86390 1
513617 99513617 1001 86380 86390 1
513434 99513434 1001 86380 86390 1
513513 99513513 1001 86380 86390 1
514107 99514107 1001 86380 86390 1
514112 99514112 1001 86380 86390 1
514035 99514035 1001 86380 86390 1
514102 99514102 1001 86380 86390 1
514092 99514092 1001 86380 86390 1
514195 99514195 1001 86380 86390 1
514793 99514793 1001 86380 86390 1
514857 99514857 1001 86380 86390 1
514710 99514710 1001 86380 86390 1
514738 99514738 1001 86380 86390 1
514486 99514486 1001 86380 86390 1
514447 99514447 1001 86380 86390 1
514593 99514593 1001 86380 86390 1
514606 99514606 1001 86380 86390 1
514451 99514451 1001 86380 86390 1
514340 99514340 1001 86380 86390 1
514345 99514345 1001 86380 86390 1
514371 99514371 1001 86380 86390 1
514268 99514268 1001 86380 86390 1
514255 99514255 1001 86380 86390 1
514256 99514256 1001 86380 86390 1
515010 99515010 1001 86380 86390 1
514933 99514933 1001 86380 86390 1
515508 99515508 1001 86380 86390 1
515441 99515441 1001 86380 86390 1
515470 99515470 1001 86380 86390 1
515354 99515354 1001 86380 86390 1
515393 99515393 1001 86380 86390 1
515472 99515472 1001 86380 86390 1
515199 99515199 1001 86380 86390 1
515788 99515788 1001 86380 86390 1
515766 99515766 1001 86380 86390 1
515844 99515844 1001 86380 86390 1
515872 99515872 1001 86380 86390 1
515847 99515847 1001 86380 86390 1
516461 99516461 1001 86380 86390 1
516346 99516346 1001 86380 86390 1
516414 99516414 1001 86380 86390 1
516379 99516379 1001 86380 86390 1
516161 99516161 1001 86380 86390 1
516242 99516242 1001 86380 86390 1
516106 99516106 1001 86380 86390 1
515996 99515996 1001 86380 86390 1
516012 99516012 1001 86380 86390 1
515964 99515964 1001 86380 86390 1
516679 99516679 1001 86380 86390 1
516604 99516604 1001 86380 86390 1
516516 99516516 1001 86380 86390 1
517195 99517195 1001 86380 86390 1
517134 99517134 1001 86380 86390 1
517042 99517042 1001 86380 86390 1
516955 99516955 1001 86380 86390 1
516720 99516720 1001 86380 86390 1
516838 99516838 1001 86380 86390 1
516891 99516891 1001 86380 86390 1
516881 99516881 1001 86380 86390 1
517360 99517360 1001 86380 86390 1
517516 99517516 1001 86380 86390 1
517452 99517452 1001 86380 86390 1
517351 99517351 1001 86380 86390 1
518008 99518008 1001 86380 86390 1
518134 99518134 1001 86380 86390 1
518116 99518116 1001 86380 86390 1
517977 99517977 1001 86380 86390 1
517801 99517801 1001 86380 86390 1
517817 99517817 1001 86380 86390 1
517848 99517848 1001 86380 86390 1
517810 99517810 1001 86380 86390 1
517748 99517748 1001 86380 86390 1
517649 99517649 1001 86380 86390 1
517600 99517600 1001 86380 86390 1
517693 99517693 1001 86380 86390 1
517577 99517577 1001 86380 86390 1
517655 99517655 1001 86380 86390 1
518266 99518266 1001 86380 86390 1
518267 99518267 1001 86380 86390 1
518345 99518345 1001 86380 86390 1
518294 99518294 1001 86380 86390 1
518908 99518908 1001 86380 86390 1
518705 99518705 1001 86380 86390 1
518693 99518693 1001 86380 86390 1
518631 99518631 1001 86380 86390 1
518593 99518593 1001 86380 86390 1
518599 99518599 1001 86380 86390 1
518755 99518755 1001 86380 86390 1
518432 99518432 1001 86380 86390 1
518497 99518497 1001 86380 86390 1
518553 99518553 1001 86380 86390 1
518384 99518384 1001 86380 86390 1
519066 99519066 1001 86380 86390 1
519095 99519095 1001 86380 86390 1
519174 99519174 1001 86380 86390 1
519007 99519007 1001 86380 86390 1
519784 99519784 1001 86380 86390 1
519795 99519795 1001 86380 86390 1
519671 99519671 1001 86380 86390 1
519534 99519534 1001 86380 86390 1
519458 99519458 1001 86380 86390 1
519529 99519529 1001 86380 86390 1
519244 99519244 1001 86380 86390 1
519283 99519283 1001 86380 86390 1
519375 99519375 1001 86380 86390 1
519315 99519315 1001 86380 86390 1
519892 99519892 1001 86380 86390 1
520551 99520551 1001 86380 86390 1
520604 99520604 1001 86380 86390 1
520566 99520566 1001 86380 86390 1
520612 99520612 1001 86380 86390 1
520528 99520528 1001 86380 86390 1
520385 99520385 1001 86380 86390 1
520429 99520429 1001 86380 86390 1
520262 99520262 1001 86380 86390 1
520161 99520161 1001 86380 86390 1
520187 99520187 1001 86380 86390 1
520728 99520728 1001 86380 86390 1
520819 99520819 1001 86380 86390 1
520730 99520730 1001 86380 86390 1
520653 99520653 1001 86380 86390 1
521324 99521324 1001 86380 86390 1
521382 99521382 1001 86380 86390 1
521370 99521370 1001 86380 86390 1
521334 99521334 1001 86380 86390 1
521387 99521387 1001 86380 86390 1
521210 99521210 1001 86380 86390 1
521211 99521211 1001 86380 86390 1
521095 99521095 1001 86380 86390 1
521162 99521162 1001 86380 86390 1
521061 99521061 1001 86380 86390 1
521243 99521243 1001 86380 86390 1
520902 99520902 1001 86380 86390 1
521011 99521011 1001 86380 86390 1
521489 99521489 1001 86380 86390 1
521622 99521622 1001 86380 86390 1
521509 99521509 1001 86380 86390 1
521668 99521668 1001 86380 86390 1
521514 99521514 1001 86380 86390 1
522208 99522208 1001 86380 86390 1
521906 99521906 1001 86380 86390 1
522074 99522074 1001 86380 86390 1
521894 99521894 1001 86380 86390 1
522029 99522029 1001 86380 86390 1
521929 99521929 1001 86380 86390 1
521982 99521982 1001 86380 86390 1
521808 99521808 1001 86380 86390 1
521847 99521847 1001 86380 86390 1
521680 99521680 1001 86380 86390 1
522439 99522439 1001 86380 86390 1
523080 99523080 1001 86380 86390 1
523104 99523104 1001 86380 86390 1
522989 99522989 1001 86380 86390 1
523066 99523066 1001 86380 86390 1
522732 99522732 1001 86380 86390 1
522758 99522758 1001 86380 86390 1
522791 99522791 1001 86380 86390 1
522728 99522728 1001 86380 86390 1
522629 99522629 1001 86380 86390 1
522638 99522638 1001 86380 86390 1
522561 99522561 1001 86380 86390 1
523304 99523304 1001 86380 86390 1
523189 99523189 1001 86380 86390 1
523308 99523308 1001 86380 86390 1
523283 99523283 1001 86380 86390 1
523778 99523778 1001 86380 86390 1
523870 99523870 1001 86380 86390 1
523760 99523760 1001 86380 86390 1
523826 99523826 1001 86380 86390 1
523622 99523622 1001 86380 86390 1
523662 99523662 1001 86380 86390 1
523671 99523671 1001 86380 86390 1
524123 99524123 1001 86380 86390 1
524706 99524706 1001 86380 86390 1
524713 99524713 1001 86380 86390 1
524500 99524500 1001 86380 86390 1
524456 99524456 1001 86380 86390 1
524206 99524206 1001 86380 86390 1
524337 99524337 1001 86380 86390 1
524239 99524239 1001 86380 86390 1
524884 99524884 1001 86380 86390 1
524927 99524927 1001 86380 86390 1
524921 99524921 1001 86380 86390 1
525455 99525455 1001 86380 86390 1
525398 99525398 1001 86380 86390 1
525527 99525527 1001 86380 86390 1
525355 99525355 1001 86380 86390 1
525356 99525356 1001 86380 86390 1
525094 99525094 1001 86380 86390 1
525031 99525031 1001 86380 86390 1
524984 99524984 1001 86380 86390 1
525000 99525000 1001 86380 86390 1
525130 99525130 1001 86380 86390 1
525752 99525752 1001 86380 86390 1
525703 99525703 1001 86380 86390 1
525773 99525773 1001 86380 86390 1
526320 99526320 1001 86380 86390 1
526423 99526423 1001 86380 86390 1
526252 99526252 1001 86380 86390 1
526278 99526278 1001 86380 86390 1
526229 99526229 1001 86380 86390 1
526064 99526064 1001 86380 86390 1
526194 99526194 1001 86380 86390 1
526195 99526195 1001 86380 86390 1
526042 99526042 1001 86380 86390 1
526200 99526200 1001 86380 86390 1
526046 99526046 1001 86380 86390 1
525853 99525853 1001 86380 86390 1
525834 99525834 1001 86380 86390 1
526563 99526563 1001 86380 86390 1
526464 99526464 1001 86380 86390 1
526568 99526568 1001 86380 86390 1
526479 99526479 1001 86380 86390 1
526442 99526442 1001 86380 86390 1
527047 99527047 1001 86380 86390 1
526869 99526869 1001 86380 86390 1
526882 99526882 1001 86380 86390 1
526899 99526899 1001 86380 86390 1
526732 99526732 1001 86380 86390 1
526817 99526817 1001 86380 86390 1
527429 99527429 1001 86380 86390 1
527379 99527379 1001 86380 86390 1
527382 99527382 1001 86380 86390 1
527449 99527449 1001 86380 86390 1
527411 99527411 1001 86380 86390 1
527961 99527961 1001 86380 86390 1
527886 99527886 1001 86380 86390 1
528031 99528031 1001 86380 86390 1
528063 99528063 1001 86380 86390 1
527879 99527879 1001 86380 86390 1
527891 99527891 1001 86380 86390 1
527832 99527832 1001 86380 86390 1
527756 99527756 1001 86380 86390 1
527826 99527826 1001 86380 86390 1
527842 99527842 1001 86380 86390 1
527635 99527635 1001 86380 86390 1
527505 99527505 1001 86380 86390 1
528135 99528135 1001 86380 86390 1
528864 99528864 1001 86380 86390 1
528843 99528843 1001 86380 86390 1
528755 99528755 1001 86380 86390 1
528834 99528834 1001 86380 86390 1
528899 99528899 1001 86380 86390 1
528862 99528862 1001 86380 86390 1
528671 99528671 1001 86380 86390 1
528490 99528490 1001 86380 86390 1
528688 99528688 1001 86380 86390 1
528535 99528535 1001 86380 86390 1
528654 99528654 1001 86380 86390 1
528366 99528366 1001 86380 86390 1
528369 99528369 1001 86380 86390 1
529067 99529067 1001 86380 86390 1
529042 99529042 1001 86380 86390 1
529685 99529685 1001 86380 86390 1
529719 99529719 1001 86380 86390 1
529327 99529327 1001 86380 86390 1
529408 99529408 1001 86380 86390 1
529399 99529399 1001 86380 86390 1
529440 99529440 1001 86380 86390 1
529306 99529306 1001 86380 86390 1
529898 99529898 1001 86380 86390 1
529801 99529801 1001 86380 86390 1
530425 99530425 1001 86380 86390 1
530378 99530378 1001 86380 86390 1
530392 99530392 1001 86380 86390 1
530411 99530411 1001 86380 86390 1
530232 99530232 1001 86380 86390 1
530224 99530224 1001 86380 86390 1
530264 99530264 1001 86380 86390 1
530343 99530343 1001 86380 86390 1
530202 99530202 1001 86380 86390 1
529941 99529941 1001 86380 86390 1
530651 99530651 1001 86380 86390 1
531290 99531290 1001 86380 86390 1
531363 99531363 1001 86380 86390 1
531148 99531148 1001 86380 86390 1
531128 99531128 1001 86380 86390 1
530975 99530975 1001 86380 86390 1
531094 99531094 1001 86380 86390 1
530828 99530828 1001 86380 86390 1
530803 99530803 1001 86380 86390 1
530919 99530919 1001 86380 86390 1
530920 99530920 1001 86380 86390 1
530792 99530792 1001 86380 86390 1
530935 99530935 1001 86380 86390 1
531501 99531501 1001 86380 86390 1
531385 99531385 1001 86380 86390 1
532188 99532188 1001 86380 86390 1
532085 99532085 1001 86380 86390 1
532197 99532197 1001 86380 86390 1
531853 99531853 1001 86380 86390 1
531986 99531986 1001 86380 86390 1
531603 99531603 1001 86380 86390 1
531720 99531720 1001 86380 86390 1
531787 99531787 1001 86380 86390 1
531723 99531723 1001 86380 86390 1
532272 99532272 1001 86380 86390 1
532930 99532930 1001 86380 86390 1
532881 99532881 1001 86380 86390 1
532947 99532947 1001 86380 86390 1
532925 99532925 1001 86380 86390 1
532952 99532952 1001 86380 86390 1
532979 99532979 1001 86380 86390 1
532993 99532993 1001 86380 86390 1
532787 99532787 1001 86380 86390 1
532635 99532635 1001 86380 86390 1
532627 99532627 1001 86380 86390 1
532747 99532747 1001 86380 86390 1
532568 99532568 1001 86380 86390 1
532483 99532483 1001 86380 86390 1
532603 99532603 1001 86380 86390 1
532422 99532422 1001 86380 86390 1
532526 99532526 1001 86380 86390 1
533212 99533212 1001 86380 86390 1
533233 99533233 1001 86380 86390 1
533659 99533659 1001 86380 86390 1
533839 99533839 1001 86380 86390 1
533648 99533648 1001 86380 86390 1
533520 99533520 1001 86380 86390 1
533508 99533508 1001 86380 86390 1
533612 99533612 1001 86380 86390 1
533353 99533353 1001 86380 86390 1
533444 99533444 1001 86380 86390 1
533385 99533385 1001 86380 86390 1
533983 99533983 1001 86380 86390 1
534575 99534575 1001 86380 86390 1
534297 99534297 1001 86380 86390 1
534288 99534288 1001 86380 86390 1
534446 99534446 1001 86380 86390 1
534277 99534277 1001 86380 86390 1
534093 99534093 1001 86380 86390 1
534829 99534829 1001 86380 86390 1
534861 99534861 1001 86380 86390 1
535448 99535448 1001 86380 86390 1
535400 99535400 1001 86380 86390 1
535352 99535352 1001 86380 86390 1
535405 99535405 1001 86380 86390 1
535154 99535154 1001 86380 86390 1
535233 99535233 1001 86380 86390 1
535250 99535250 1001 86380 86390 1
535121 99535121 1001 86380 86390 1
534915 99534915 1001 86380 86390 1
534969 99534969 1001 86380 86390 1
535021 99535021 1001 86380 86390 1
534944 99534944 1001 86380 86390 1
535023 99535023 1001 86380 86390 1
534894 99534894 1001 86380 86390 1
534961 99534961 1001 86380 86390 1
535563 99535563 1001 86380 86390 1
535565 99535565 1001 86380 86390 1
535606 99535606 1001 86380 86390 1
535543 99535543 1001 86380 86390 1
535621 99535621 1001 86380 86390 1
536194 99536194 1001 86380 86390 1
536233 99536233 1001 86380 86390 1
536156 99536156 1001 86380 86390 1
536219 99536219 1001 86380 86390 1
536296 99536296 1001 86380 86390 1
536010 99536010 1001 86380 86390 1
535873 99535873 1001 86380 86390 1
535880 99535880 1001 86380 86390 1
536493 99536493 1001 86380 86390 1
536338 99536338 1001 86380 86390 1
536357 99536357 1001 86380 86390 1
537077 99537077 1001 86380 86390 1
537153 99537153 1001 86380 86390 1
536918 99536918 1001 86380 86390 1
536921 99536921 1001 86380 86390 1
536934 99536934 1001 86380 86390 1
536940 99536940 1001 86380 86390 1
536865 99536865 1001 86380 86390 1
536917 99536917 1001 86380 86390 1
536735 99536735 1001 86380 86390 1
536621 99536621 1001 86380 86390 1
536699 99536699 1001 86380 86390 1
536558 99536558 1001 86380 86390 1
536613 99536613 1001 86380 86390 1
536602 99536602 1001 86380 86390 1
536667 99536667 1001 86380 86390 1
537225 99537225 1001 86380 86390 1
537187 99537187 1001 86380 86390 1
537288 99537288 1001 86380 86390 1
537835 99537835 1001 86380 86390 1
537974 99537974 1001 86380 86390 1
537757 99537757 1001 86380 86390 1
537711 99537711 1001 86380 86390 1
537776 99537776 1001 86380 86390 1
537582 99537582 1001 86380 86390 1
537445 99537445 1001 86380 86390 1
537382 99537382 1001 86380 86390 1
537422 99537422 1001 86380 86390 1
537410 99537410 1001 86380 86390 1
537479 99537479 1001 86380 86390 1
538064 99538064 1001 86380 86390 1
538141 99538141 1001 86380 86390 1
538158 99538158 1001 86380 86390 1
538682 99538682 1001 86380 86390 1
538619 99538619 1001 86380 86390 1
538567 99538567 1001 86380 86390 1
538411 99538411 1001 86380 86390 1
538220 99538220 1001 86380 86390 1
538221 99538221 1001 86380 86390 1
538337 99538337 1001 86380 86390 1
538196 99538196 1001 86380 86390 1
538211 99538211 1001 86380 86390 1
538367 99538367 1001 86380 86390 1
538278 99538278 1001 86380 86390 1
538855 99538855 1001 86380 86390 1
538816 99538816 1001 86380 86390 1
538911 99538911 1001 86380 86390 1
539003 99539003 1001 86380 86390 1
539473 99539473 1001 86380 86390 1
539449 99539449 1001 86380 86390 1
539502 99539502 1001 86380 86390 1
539624 99539624 1001 86380 86390 1
539472 99539472 1001 86380 86390 1
539423 99539423 1001 86380 86390 1
539335 99539335 1001 86380 86390 1
539235 99539235 1001 86380 86390 1
539431 99539431 1001 86380 86390 1
539078 99539078 1001 86380 86390 1
539212 99539212 1001 86380 86390 1
539666 99539666 1001 86380 86390 1
539818 99539818 1001 86380 86390 1
540408 99540408 1001 86380 86390 1
540412 99540412 1001 86380 86390 1
540131 99540131 1001 86380 86390 1
540106 99540106 1001 86380 86390 1
540121 99540121 1001 86380 86390 1
540113 99540113 1001 86380 86390 1
540168 99540168 1001 86380 86390 1
540234 99540234 1001 86380 86390 1
539912 99539912 1001 86380 86390 1
539869 99539869 1001 86380 86390 1
540538 99540538 1001 86380 86390 1
540551 99540551 1001 86380 86390 1
540473 99540473 1001 86380 86390 1
541276 99541276 1001 86380 86390 1
541237 99541237 1001 86380 86390 1
541137 99541137 1001 86380 86390 1
541080 99541080 1001 86380 86390 1
540952 99540952 1001 86380 86390 1
540866 99540866 1001 86380 86390 1
540725 99540725 1001 86380 86390 1
541303 99541303 1001 86380 86390 1
541304 99541304 1001 86380 86390 1
541334 99541334 1001 86380 86390 1
541399 99541399 1001 86380 86390 1
541366 99541366 1001 86380 86390 1
541470 99541470 1001 86380 86390 1
542081 99542081 1001 86380 86390 1
541974 99541974 1001 86380 86390 1
541838 99541838 1001 86380 86390 1
541711 99541711 1001 86380 86390 1
541755 99541755 1001 86380 86390 1
541781 99541781 1001 86380 86390 1
541847 99541847 1001 86380 86390 1
541630 99541630 1001 86380 86390 1
541527 99541527 1001 86380 86390 1
541501 99541501 1001 86380 86390 1
541657 99541657 1001 86380 86390 1
541621 99541621 1001 86380 86390 1
541611 99541611 1001 86380 86390 1
541637 99541637 1001 86380 86390 1
541599 99541599 1001 86380 86390 1
541690 99541690 1001 86380 86390 1
542130 99542130 1001 86380 86390 1
542184 99542184 1001 86380 86390 1
542227 99542227 1001 86380 86390 1
542215 99542215 1001 86380 86390 1
542294 99542294 1001 86380 86390 1
542779 99542779 1001 86380 86390 1
542847 99542847 1001 86380 86390 1
542749 99542749 1001 86380 86390 1
542576 99542576 1001 86380 86390 1
542382 99542382 1001 86380 86390 1
542499 99542499 1001 86380 86390 1
542423 99542423 1001 86380 86390 1
542450 99542450 1001 86380 86390 1
543136 99543136 1001 86380 86390 1
543138 99543138 1001 86380 86390 1
543146 99543146 1001 86380 86390 1
543017 99543017 1001 86380 86390 1
543135 99543135 1001 86380 86390 1
543794 99543794 1001 86380 86390 1
543951 99543951 1001 86380 86390 1
543567 99543567 1001 86380 86390 1
543784 99543784 1001 86380 86390 1
543865 99543865 1001 86380 86390 1
544464 99544464 1001 86380 86390 1
544301 99544301 1001 86380 86390 1
544263 99544263 1001 86380 86390 1
544233 99544233 1001 86380 86390 1
544685 99544685 1001 86380 86390 1
544624 99544624 1001 86380 86390 1
514247 745 1001 63647 63946 1
539565 1222 1002 63271 66806 1
400210 99400210 1001 86380 86390 1
400294 99400294 1001 86380 86390 1
400358 99400358 1001 86380 86390 1
400386 99400386 1001 86380 86390 1
400406 99400406 1001 86380 86390 1
400604 99400604 1001 86380 86390 1
400661 99400661 1001 86380 86390 1
400729 99400729 1001 86380 86390 1
400822 99400822 1001 86380 86390 1
400928 99400928 1001 86380 86390 1
400932 99400932 1001 86380 86390 1
401020 99401020 1001 86380 86390 1
401257 99401257 1001 86380 86390 1
401265 99401265 1001 86380 86390 1
401960 99401960 1001 86380 86390 1
401976 99401976 1001 86380 86390 1
402264 99402264 1001 86380 86390 1
402290 99402290 1001 86380 86390 1
402345 99402345 1001 86380 86390 1
402696 99402696 1001 86380 86390 1
402829 99402829 1001 86380 86390 1
403033 99403033 1001 86380 86390 1
403175 99403175 1001 86380 86390 1
403339 99403339 1001 86380 86390 1
403472 99403472 1001 86380 86390 1
403546 99403546 1001 86380 86390 1
403543 99403543 1001 86380 86390 1
403871 99403871 1001 86380 86390 1
403844 99403844 1001 86380 86390 1
403946 99403946 1001 86380 86390 1
404551 99404551 1001 86380 86390 1
404527 99404527 1001 86380 86390 1
404530 99404530 1001 86380 86390 1
404512 99404512 1001 86380 86390 1
404907 99404907 1001 86380 86390 1
405086 99405086 1001 86380 86390 1
405325 99405325 1001 86380 86390 1
405344 99405344 1001 86380 86390 1
405498 99405498 1001 86380 86390 1
405524 99405524 1001 86380 86390 1
405646 99405646 1001 86380 86390 1
405648 99405648 1001 86380 86390 1
405660 99405660 1001 86380 86390 1
405748 99405748 1001 86380 86390 1
405737 99405737 1001 86380 86390 1
405882 99405882 1001 86380 86390 1
406153 99406153 1001 86380 86390 1
406084 99406084 1001 86380 86390 1
406951 99406951 1001 86380 86390 1
407019 99407019 1001 86380 86390 1
407158 99407158 1001 86380 86390 1
407315 99407315 1001 86380 86390 1
407341 99407341 1001 86380 86390 1
407401 99407401 1001 86380 86390 1
407371 99407371 1001 86380 86390 1
407383 99407383 1001 86380 86390 1
407758 99407758 1001 86380 86390 1
407712 99407712 1001 86380 86390 1
407816 99407816 1001 86380 86390 1
407973 99407973 1001 86380 86390 1
407997 99407997 1001 86380 86390 1
408126 99408126 1001 86380 86390 1
408492 99408492 1001 86380 86390 1
408522 99408522 1001 86380 86390 1
408570 99408570 1001 86380 86390 1
408914 99408914 1001 86380 86390 1
409116 99409116 1001 86380 86390 1
409290 99409290 1001 86380 86390 1
409364 99409364 1001 86380 86390 1
409469 99409469 1001 86380 86390 1
409474 99409474 1001 86380 86390 1
409570 99409570 1001 86380 86390 1
409649 99409649 1001 86380 86390 1
409662 99409662 1001 86380 86390 1
409667 99409667 1001 86380 86390 1
409962 99409962 1001 86380 86390 1
410204 99410204 1001 86380 86390 1
410197 99410197 1001 86380 86390 1
410308 99410308 1001 86380 86390 1
410360 99410360 1001 86380 86390 1
410420 99410420 1001 86380 86390 1
410527 99410527 1001 86380 86390 1
410530 99410530 1001 86380 86390 1
410651 99410651 1001 86380 86390 1
410991 99410991 1001 86380 86390 1
411012 99411012 1001 86380 86390 1
411135 99411135 1001 86380 86390 1
411383 99411383 1001 86380 86390 1
411419 99411419 1001 86380 86390 1
411344 99411344 1001 86380 86390 1
411610 99411610 1001 86380 86390 1
411937 99411937 1001 86380 86390 1
411904 99411904 1001 86380 86390 1
411997 99411997 1001 86380 86390 1
412168 99412168 1001 86380 86390 1
412221 99412221 1001 86380 86390 1
412326 99412326 1001 86380 86390 1
412372 99412372 1001 86380 86390 1
412374 99412374 1001 86380 86390 1
413403 99413403 1001 86380 86390 1
413488 99413488 1001 86380 86390 1
413031 99413031 1001 86380 86390 1
413111 99413111 1001 86380 86390 1
412934 99412934 1001 86380 86390 1
413038 99413038 1001 86380 86390 1
413202 99413202 1001 86380 86390 1
412973 99412973 1001 86380 86390 1
412836 99412836 1001 86380 86390 1
414038 99414038 1001 86380 86390 1
413842 99413842 1001 86380 86390 1
413979 99413979 1001 86380 86390 1
415099 99415099 1001 86380 86390 1
415177 99415177 1001 86380 86390 1
414755 99414755 1001 86380 86390 1
414508 99414508 1001 86380 86390 1
414143 99414143 1001 86380 86390 1
415449 99415449 1001 86380 86390 1
415426 99415426 1001 86380 86390 1
415490 99415490 1001 86380 86390 1
416752 99416752 1001 86380 86390 1
416698 99416698 1001 86380 86390 1
416599 99416599 1001 86380 86390 1
416626 99416626 1001 86380 86390 1
416492 99416492 1001 86380 86390 1
416269 99416269 1001 86380 86390 1
416361 99416361 1001 86380 86390 1
416181 99416181 1001 86380 86390 1
415984 99415984 1001 86380 86390 1
415890 99415890 1001 86380 86390 1
415874 99415874 1001 86380 86390 1
417380 99417380 1001 86380 86390 1
417028 99417028 1001 86380 86390 1
417360 99417360 1001 86380 86390 1
417083 99417083 1001 86380 86390 1
417345 99417345 1001 86380 86390 1
417364 99417364 1001 86380 86390 1
417135 99417135 1001 86380 86390 1
417500 99417500 1001 86380 86390 1
417607 99417607 1001 86380 86390 1
417588 99417588 1001 86380 86390 1
418620 99418620 1001 86380 86390 1
418509 99418509 1001 86380 86390 1
418657 99418657 1001 86380 86390 1
418334 99418334 1001 86380 86390 1
418381 99418381 1001 86380 86390 1
418264 99418264 1001 86380 86390 1
418054 99418054 1001 86380 86390 1
417819 99417819 1001 86380 86390 1
417853 99417853 1001 86380 86390 1
417866 99417866 1001 86380 86390 1
419165 99419165 1001 86380 86390 1
419007 99419007 1001 86380 86390 1
419199 99419199 1001 86380 86390 1
420148 99420148 1001 86380 86390 1
419698 99419698 1001 86380 86390 1
420003 99420003 1001 86380 86390 1
419786 99419786 1001 86380 86390 1
419578 99419578 1001 86380 86390 1
420688 99420688 1001 86380 86390 1
420764 99420764 1001 86380 86390 1
422075 99422075 1001 86380 86390 1
421804 99421804 1001 86380 86390 1
421863 99421863 1001 86380 86390 1
421369 99421369 1001 86380 86390 1
421667 99421667 1001 86380 86390 1
421482 99421482 1001 86380 86390 1
421549 99421549 1001 86380 86390 1
421097 99421097 1001 86380 86390 1
422509 99422509 1001 86380 86390 1
422285 99422285 1001 86380 86390 1
422515 99422515 1001 86380 86390 1
422397 99422397 1001 86380 86390 1
422432 99422432 1001 86380 86390 1
422214 99422214 1001 86380 86390 1
423711 99423711 1001 86380 86390 1
423720 99423720 1001 86380 86390 1
423497 99423497 1001 86380 86390 1
423432 99423432 1001 86380 86390 1
422956 99422956 1001 86380 86390 1
423189 99423189 1001 86380 86390 1
422547 99422547 1001 86380 86390 1
423753 99423753 1001 86380 86390 1
425372 99425372 1001 86380 86390 1
425276 99425276 1001 86380 86390 1
425300 99425300 1001 86380 86390 1
425091 99425091 1001 86380 86390 1
425287 99425287 1001 86380 86390 1
425351 99425351 1001 86380 86390 1
424709 99424709 1001 86380 86390 1
424944 99424944 1001 86380 86390 1
424875 99424875 1001 86380 86390 1
424343 99424343 1001 86380 86390 1
424462 99424462 1001 86380 86390 1
424252 99424252 1001 86380 86390 1
424478 99424478 1001 86380 86390 1
424232 99424232 1001 86380 86390 1
424361 99424361 1001 86380 86390 1
424234 99424234 1001 86380 86390 1
424238 99424238 1001 86380 86390 1
425410 99425410 1001 86380 86390 1
425721 99425721 1001 86380 86390 1
425760 99425760 1001 86380 86390 1
425813 99425813 1001 86380 86390 1
425599 99425599 1001 86380 86390 1
426744 99426744 1001 86380 86390 1
427038 99427038 1001 86380 86390 1
427057 99427057 1001 86380 86390 1
426412 99426412 1001 86380 86390 1
426067 99426067 1001 86380 86390 1
425944 99425944 1001 86380 86390 1
425946 99425946 1001 86380 86390 1
426132 99426132 1001 86380 86390 1
426005 99426005 1001 86380 86390 1
427397 99427397 1001 86380 86390 1
427271 99427271 1001 86380 86390 1
428425 99428425 1001 86380 86390 1
428683 99428683 1001 86380 86390 1
428646 99428646 1001 86380 86390 1
428724 99428724 1001 86380 86390 1
428663 99428663 1001 86380 86390 1
428136 99428136 1001 86380 86390 1
427752 99427752 1001 86380 86390 1
427630 99427630 1001 86380 86390 1
427905 99427905 1001 86380 86390 1
429015 99429015 1001 86380 86390 1
429098 99429098 1001 86380 86390 1
428917 99428917 1001 86380 86390 1
428795 99428795 1001 86380 86390 1
430046 99430046 1001 86380 86390 1
430082 99430082 1001 86380 86390 1
430286 99430286 1001 86380 86390 1
430088 99430088 1001 86380 86390 1
430185 99430185 1001 86380 86390 1
429751 99429751 1001 86380 86390 1
429199 99429199 1001 86380 86390 1
429263 99429263 1001 86380 86390 1
430395 99430395 1001 86380 86390 1
430594 99430594 1001 86380 86390 1
430624 99430624 1001 86380 86390 1
430596 99430596 1001 86380 86390 1
431910 99431910 1001 86380 86390 1
432001 99432001 1001 86380 86390 1
432027 99432027 1001 86380 86390 1
431465 99431465 1001 86380 86390 1
431472 99431472 1001 86380 86390 1
431096 99431096 1001 86380 86390 1
431257 99431257 1001 86380 86390 1
432319 99432319 1001 86380 86390 1
432304 99432304 1001 86380 86390 1
432236 99432236 1001 86380 86390 1
433714 99433714 1001 86380 86390 1
433547 99433547 1001 86380 86390 1
433201 99433201 1001 86380 86390 1
432721 99432721 1001 86380 86390 1
432581 99432581 1001 86380 86390 1
432535 99432535 1001 86380 86390 1
432842 99432842 1001 86380 86390 1
432823 99432823 1001 86380 86390 1
433995 99433995 1001 86380 86390 1
433912 99433912 1001 86380 86390 1
434137 99434137 1001 86380 86390 1
433998 99433998 1001 86380 86390 1
433969 99433969 1001 86380 86390 1
434040 99434040 1001 86380 86390 1
435109 99435109 1001 86380 86390 1
435004 99435004 1001 86380 86390 1
434941 99434941 1001 86380 86390 1
434945 99434945 1001 86380 86390 1
434753 99434753 1001 86380 86390 1
434228 99434228 1001 86380 86390 1
434427 99434427 1001 86380 86390 1
434345 99434345 1001 86380 86390 1
434378 99434378 1001 86380 86390 1
434550 99434550 1001 86380 86390 1
434333 99434333 1001 86380 86390 1
435680 99435680 1001 86380 86390 1
435552 99435552 1001 86380 86390 1
435509 99435509 1001 86380 86390 1
436897 99436897 1001 86380 86390 1
436931 99436931 1001 86380 86390 1
436819 99436819 1001 86380 86390 1
436996 99436996 1001 86380 86390 1
436587 99436587 1001 86380 86390 1
437186 99437186 1001 86380 86390 1
437188 99437188 1001 86380 86390 1
437274 99437274 1001 86380 86390 1
300012 99300012 1001 86380 86390 1
300678 99300678 1001 86380 86390 1
300643 99300643 1001 86380 86390 1
300633 99300633 1001 86380 86390 1
300531 99300531 1001 86380 86390 1
300559 99300559 1001 86380 86390 1
300335 99300335 1001 86380 86390 1
300336 99300336 1001 86380 86390 1
300115 99300115 1001 86380 86390 1
300210 99300210 1001 86380 86390 1
300778 99300778 1001 86380 86390 1
300870 99300870 1001 86380 86390 1
300794 99300794 1001 86380 86390 1
301541 99301541 1001 86380 86390 1
301194 99301194 1001 86380 86390 1
301259 99301259 1001 86380 86390 1
301312 99301312 1001 86380 86390 1
301338 99301338 1001 86380 86390 1
301236 99301236 1001 86380 86390 1
301251 99301251 1001 86380 86390 1
301177 99301177 1001 86380 86390 1
301320 99301320 1001 86380 86390 1
301064 99301064 1001 86380 86390 1
301669 99301669 1001 86380 86390 1
301670 99301670 1001 86380 86390 1
301688 99301688 1001 86380 86390 1
301729 99301729 1001 86380 86390 1
302379 99302379 1001 86380 86390 1
302232 99302232 1001 86380 86390 1
302246 99302246 1001 86380 86390 1
302259 99302259 1001 86380 86390 1
301925 99301925 1001 86380 86390 1
302521 99302521 1001 86380 86390 1
302503 99302503 1001 86380 86390 1
302568 99302568 1001 86380 86390 1
303091 99303091 1001 86380 86390 1
303156 99303156 1001 86380 86390 1
303205 99303205 1001 86380 86390 1
302849 99302849 1001 86380 86390 1
302862 99302862 1001 86380 86390 1
302907 99302907 1001 86380 86390 1
302946 99302946 1001 86380 86390 1
302857 99302857 1001 86380 86390 1
302744 99302744 1001 86380 86390 1
302617 99302617 1001 86380 86390 1
302734 99302734 1001 86380 86390 1
302786 99302786 1001 86380 86390 1
303295 99303295 1001 86380 86390 1
303326 99303326 1001 86380 86390 1
303224 99303224 1001 86380 86390 1
303331 99303331 1001 86380 86390 1
303959 99303959 1001 86380 86390 1
304008 99304008 1001 86380 86390 1
303990 99303990 1001 86380 86390 1
303738 99303738 1001 86380 86390 1
303820 99303820 1001 86380 86390 1
303710 99303710 1001 86380 86390 1
303608 99303608 1001 86380 86390 1
303483 99303483 1001 86380 86390 1
303576 99303576 1001 86380 86390 1
304088 99304088 1001 86380 86390 1
304232 99304232 1001 86380 86390 1
304171 99304171 1001 86380 86390 1
304689 99304689 1001 86380 86390 1
304640 99304640 1001 86380 86390 1
304540 99304540 1001 86380 86390 1
304546 99304546 1001 86380 86390 1
304625 99304625 1001 86380 86390 1
304265 99304265 1001 86380 86390 1
304330 99304330 1001 86380 86390 1
304378 99304378 1001 86380 86390 1
304655 99304655 1001 86380 86390 1
305055 99305055 1001 86380 86390 1
304965 99304965 1001 86380 86390 1
304941 99304941 1001 86380 86390 1
304984 99304984 1001 86380 86390 1
305545 99305545 1001 86380 86390 1
305548 99305548 1001 86380 86390 1
305594 99305594 1001 86380 86390 1
305392 99305392 1001 86380 86390 1
305471 99305471 1001 86380 86390 1
305439 99305439 1001 86380 86390 1
305262 99305262 1001 86380 86390 1
305082 99305082 1001 86380 86390 1
305231 99305231 1001 86380 86390 1
500106 99500106 1001 86380 86390 1
500148 99500148 1001 86380 86390 1
500058 99500058 1001 86380 86390 1
500812 99500812 1001 86380 86390 1
500700 99500700 1001 86380 86390 1
500800 99500800 1001 86380 86390 1
500439 99500439 1001 86380 86390 1
500599 99500599 1001 86380 86390 1
500438 99500438 1001 86380 86390 1
500238 99500238 1001 86380 86390 1
500868 99500868 1001 86380 86390 1
500933 99500933 1001 86380 86390 1
501579 99501579 1001 86380 86390 1
501504 99501504 1001 86380 86390 1
501239 99501239 1001 86380 86390 1
501370 99501370 1001 86380 86390 1
501410 99501410 1001 86380 86390 1
501406 99501406 1001 86380 86390 1
501122 99501122 1001 86380 86390 1
501219 99501219 1001 86380 86390 1
501170 99501170 1001 86380 86390 1
501830 99501830 1001 86380 86390 1
501674 99501674 1001 86380 86390 1
502326 99502326 1001 86380 86390 1
502210 99502210 1001 86380 86390 1
501899 99501899 1001 86380 86390 1
501889 99501889 1001 86380 86390 1
502530 99502530 1001 86380 86390 1
502661 99502661 1001 86380 86390 1
502628 99502628 1001 86380 86390 1
502564 99502564 1001 86380 86390 1
502656 99502656 1001 86380 86390 1
503192 99503192 1001 86380 86390 1
503239 99503239 1001 86380 86390 1
502912 99502912 1001 86380 86390 1
503002 99503002 1001 86380 86390 1
503004 99503004 1001 86380 86390 1
503072 99503072 1001 86380 86390 1
502736 99502736 1001 86380 86390 1
502830 99502830 1001 86380 86390 1
502742 99502742 1001 86380 86390 1
502770 99502770 1001 86380 86390 1
503993 99503993 1001 86380 86390 1
504072 99504072 1001 86380 86390 1
504049 99504049 1001 86380 86390 1
503756 99503756 1001 86380 86390 1
503798 99503798 1001 86380 86390 1
503901 99503901 1001 86380 86390 1
503852 99503852 1001 86380 86390 1
503776 99503776 1001 86380 86390 1
503653 99503653 1001 86380 86390 1
503511 99503511 1001 86380 86390 1
503579 99503579 1001 86380 86390 1
503595 99503595 1001 86380 86390 1
504283 99504283 1001 86380 86390 1
504831 99504831 1001 86380 86390 1
504782 99504782 1001 86380 86390 1
504610 99504610 1001 86380 86390 1
504600 99504600 1001 86380 86390 1
504691 99504691 1001 86380 86390 1
504730 99504730 1001 86380 86390 1
504591 99504591 1001 86380 86390 1
504388 99504388 1001 86380 86390 1
504405 99504405 1001 86380 86390 1
505068 99505068 1001 86380 86390 1
505478 99505478 1001 86380 86390 1
505544 99505544 1001 86380 86390 1
505454 99505454 1001 86380 86390 1
505228 99505228 1001 86380 86390 1
505245 99505245 1001 86380 86390 1
505859 99505859 1001 86380 86390 1
505925 99505925 1001 86380 86390 1
505955 99505955 1001 86380 86390 1
506521 99506521 1001 86380 86390 1
506567 99506567 1001 86380 86390 1
506471 99506471 1001 86380 86390 1
506490 99506490 1001 86380 86390 1
506213 99506213 1001 86380 86390 1
506067 99506067 1001 86380 86390 1
506043 99506043 1001 86380 86390 1
506045 99506045 1001 86380 86390 1
505982 99505982 1001 86380 86390 1
506177 99506177 1001 86380 86390 1
506049 99506049 1001 86380 86390 1
506661 99506661 1001 86380 86390 1
506611 99506611 1001 86380 86390 1
506795 99506795 1001 86380 86390 1
506655 99506655 1001 86380 86390 1
507014 99507014 1001 86380 86390 1
507133 99507133 1001 86380 86390 1
506839 99506839 1001 86380 86390 1
507503 99507503 1001 86380 86390 1
507426 99507426 1001 86380 86390 1
507608 99507608 1001 86380 86390 1
508071 99508071 1001 86380 86390 1
508168 99508168 1001 86380 86390 1
508065 99508065 1001 86380 86390 1
507928 99507928 1001 86380 86390 1
507872 99507872 1001 86380 86390 1
507773 99507773 1001 86380 86390 1
507788 99507788 1001 86380 86390 1
507814 99507814 1001 86380 86390 1
507752 99507752 1001 86380 86390 1
508260 99508260 1001 86380 86390 1
508380 99508380 1001 86380 86390 1
508330 99508330 1001 86380 86390 1
508946 99508946 1001 86380 86390 1
509013 99509013 1001 86380 86390 1
508941 99508941 1001 86380 86390 1
509060 99509060 1001 86380 86390 1
509006 99509006 1001 86380 86390 1
508455 99508455 1001 86380 86390 1
508521 99508521 1001 86380 86390 1
508573 99508573 1001 86380 86390 1
508586 99508586 1001 86380 86390 1
508615 99508615 1001 86380 86390 1
508582 99508582 1001 86380 86390 1
509178 99509178 1001 86380 86390 1
508871 99508871 1001 86380 86390 1
509257 99509257 1001 86380 86390 1
509121 99509121 1001 86380 86390 1
509877 99509877 1001 86380 86390 1
509890 99509890 1001 86380 86390 1
509658 99509658 1001 86380 86390 1
509611 99509611 1001 86380 86390 1
509345 99509345 1001 86380 86390 1
509299 99509299 1001 86380 86390 1
509287 99509287 1001 86380 86390 1
509328 99509328 1001 86380 86390 1
509291 99509291 1001 86380 86390 1
509939 99509939 1001 86380 86390 1
510072 99510072 1001 86380 86390 1
510034 99510034 1001 86380 86390 1
510100 99510100 1001 86380 86390 1
510723 99510723 1001 86380 86390 1
510563 99510563 1001 86380 86390 1
510552 99510552 1001 86380 86390 1
510530 99510530 1001 86380 86390 1
510509 99510509 1001 86380 86390 1
510384 99510384 1001 86380 86390 1
510359 99510359 1001 86380 86390 1
510398 99510398 1001 86380 86390 1
510426 99510426 1001 86380 86390 1
510306 99510306 1001 86380 86390 1
510258 99510258 1001 86380 86390 1
510182 99510182 1001 86380 86390 1
510879 99510879 1001 86380 86390 1
510899 99510899 1001 86380 86390 1
510925 99510925 1001 86380 86390 1
510734 99510734 1001 86380 86390 1
511415 99511415 1001 86380 86390 1
511378 99511378 1001 86380 86390 1
511406 99511406 1001 86380 86390 1
511287 99511287 1001 86380 86390 1
511145 99511145 1001 86380 86390 1
511163 99511163 1001 86380 86390 1
511178 99511178 1001 86380 86390 1
511065 99511065 1001 86380 86390 1
511055 99511055 1001 86380 86390 1
510991 99510991 1001 86380 86390 1
511069 99511069 1001 86380 86390 1
512356 99512356 1001 86380 86390 1
512361 99512361 1001 86380 86390 1
512366 99512366 1001 86380 86390 1
512373 99512373 1001 86380 86390 1
512376 99512376 1001 86380 86390 1
512174 99512174 1001 86380 86390 1
511967 99511967 1001 86380 86390 1
512171 99512171 1001 86380 86390 1
511900 99511900 1001 86380 86390 1
511801 99511801 1001 86380 86390 1
511803 99511803 1001 86380 86390 1
511765 99511765 1001 86380 86390 1
512549 99512549 1001 86380 86390 1
512960 99512960 1001 86380 86390 1
512962 99512962 1001 86380 86390 1
512892 99512892 1001 86380 86390 1
512868 99512868 1001 86380 86390 1
512907 99512907 1001 86380 86390 1
512783 99512783 1001 86380 86390 1
512608 99512608 1001 86380 86390 1
513383 99513383 1001 86380 86390 1
513345 99513345 1001 86380 86390 1
513372 99513372 1001 86380 86390 1
513282 99513282 1001 86380 86390 1
513221 99513221 1001 86380 86390 1
513265 99513265 1001 86380 86390 1
513317 99513317 1001 86380 86390 1
514016 99514016 1001 86380 86390 1
513940 99513940 1001 86380 86390 1
513713 99513713 1001 86380 86390 1
513678 99513678 1001 86380 86390 1
513618 99513618 1001 86380 86390 1
513476 99513476 1001 86380 86390 1
513472 99513472 1001 86380 86390 1
514205 99514205 1001 86380 86390 1
514053 99514053 1001 86380 86390 1
514801 99514801 1001 86380 86390 1
514777 99514777 1001 86380 86390 1
514577 99514577 1001 86380 86390 1
514566 99514566 1001 86380 86390 1
514309 99514309 1001 86380 86390 1
514374 99514374 1001 86380 86390 1
514893 99514893 1001 86380 86390 1
514963 99514963 1001 86380 86390 1
514952 99514952 1001 86380 86390 1
514991 99514991 1001 86380 86390 1
514970 99514970 1001 86380 86390 1
515652 99515652 1001 86380 86390 1
515501 99515501 1001 86380 86390 1
515454 99515454 1001 86380 86390 1
515338 99515338 1001 86380 86390 1
515405 99515405 1001 86380 86390 1
515292 99515292 1001 86380 86390 1
515238 99515238 1001 86380 86390 1
515229 99515229 1001 86380 86390 1
515720 99515720 1001 86380 86390 1
515876 99515876 1001 86380 86390 1
515764 99515764 1001 86380 86390 1
515833 99515833 1001 86380 86390 1
516423 99516423 1001 86380 86390 1
516360 99516360 1001 86380 86390 1
516378 99516378 1001 86380 86390 1
516315 99516315 1001 86380 86390 1
516431 99516431 1001 86380 86390 1
516124 99516124 1001 86380 86390 1
515999 99515999 1001 86380 86390 1
515962 99515962 1001 86380 86390 1
517332 99517332 1001 86380 86390 1
517149 99517149 1001 86380 86390 1
517240 99517240 1001 86380 86390 1
517190 99517190 1001 86380 86390 1
517229 99517229 1001 86380 86390 1
517217 99517217 1001 86380 86390 1
517029 99517029 1001 86380 86390 1
516783 99516783 1001 86380 86390 1
516813 99516813 1001 86380 86390 1
517372 99517372 1001 86380 86390 1
517376 99517376 1001 86380 86390 1
517473 99517473 1001 86380 86390 1
517958 99517958 1001 86380 86390 1
517944 99517944 1001 86380 86390 1
517898 99517898 1001 86380 86390 1
517711 99517711 1001 86380 86390 1
517724 99517724 1001 86380 86390 1
517702 99517702 1001 86380 86390 1
518873 99518873 1001 86380 86390 1
518812 99518812 1001 86380 86390 1
518934 99518934 1001 86380 86390 1
518680 99518680 1001 86380 86390 1
518642 99518642 1001 86380 86390 1
518766 99518766 1001 86380 86390 1
518741 99518741 1001 86380 86390 1
518500 99518500 1001 86380 86390 1
518569 99518569 1001 86380 86390 1
519031 99519031 1001 86380 86390 1
519777 99519777 1001 86380 86390 1
519791 99519791 1001 86380 86390 1
519723 99519723 1001 86380 86390 1
519435 99519435 1001 86380 86390 1
519461 99519461 1001 86380 86390 1
519491 99519491 1001 86380 86390 1
519993 99519993 1001 86380 86390 1
519972 99519972 1001 86380 86390 1
519924 99519924 1001 86380 86390 1
519899 99519899 1001 86380 86390 1
520576 99520576 1001 86380 86390 1
520514 99520514 1001 86380 86390 1
520543 99520543 1001 86380 86390 1
520599 99520599 1001 86380 86390 1
520256 99520256 1001 86380 86390 1
520428 99520428 1001 86380 86390 1
520300 99520300 1001 86380 86390 1
520380 99520380 1001 86380 86390 1
520317 99520317 1001 86380 86390 1
520049 99520049 1001 86380 86390 1
520191 99520191 1001 86380 86390 1
520732 99520732 1001 86380 86390 1
520723 99520723 1001 86380 86390 1
520686 99520686 1001 86380 86390 1
520699 99520699 1001 86380 86390 1
521264 99521264 1001 86380 86390 1
521331 99521331 1001 86380 86390 1
521447 99521447 1001 86380 86390 1
521272 99521272 1001 86380 86390 1
521219 99521219 1001 86380 86390 1
521027 99521027 1001 86380 86390 1
521017 99521017 1001 86380 86390 1
520852 99520852 1001 86380 86390 1
521558 99521558 1001 86380 86390 1
521584 99521584 1001 86380 86390 1
521494 99521494 1001 86380 86390 1
522103 99522103 1001 86380 86390 1
522145 99522145 1001 86380 86390 1
522184 99522184 1001 86380 86390 1
522159 99522159 1001 86380 86390 1
522237 99522237 1001 86380 86390 1
522288 99522288 1001 86380 86390 1
521957 99521957 1001 86380 86390 1
521971 99521971 1001 86380 86390 1
522044 99522044 1001 86380 86390 1
521865 99521865 1001 86380 86390 1
521739 99521739 1001 86380 86390 1
521702 99521702 1001 86380 86390 1
521682 99521682 1001 86380 86390 1
521709 99521709 1001 86380 86390 1
522354 99522354 1001 86380 86390 1
522393 99522393 1001 86380 86390 1
522458 99522458 1001 86380 86390 1
522433 99522433 1001 86380 86390 1
522318 99522318 1001 86380 86390 1
522435 99522435 1001 86380 86390 1
522333 99522333 1001 86380 86390 1
522400 99522400 1001 86380 86390 1
523096 99523096 1001 86380 86390 1
522961 99522961 1001 86380 86390 1
522937 99522937 1001 86380 86390 1
523079 99523079 1001 86380 86390 1
522773 99522773 1001 86380 86390 1
522866 99522866 1001 86380 86390 1
522752 99522752 1001 86380 86390 1
522717 99522717 1001 86380 86390 1
522730 99522730 1001 86380 86390 1
522527 99522527 1001 86380 86390 1
522528 99522528 1001 86380 86390 1
522698 99522698 1001 86380 86390 1
522676 99522676 1001 86380 86390 1
522690 99522690 1001 86380 86390 1
523210 99523210 1001 86380 86390 1
523159 99523159 1001 86380 86390 1
523314 99523314 1001 86380 86390 1
523746 99523746 1001 86380 86390 1
523930 99523930 1001 86380 86390 1
523903 99523903 1001 86380 86390 1
523677 99523677 1001 86380 86390 1
523423 99523423 1001 86380 86390 1
523462 99523462 1001 86380 86390 1
523411 99523411 1001 86380 86390 1
523476 99523476 1001 86380 86390 1
524032 99524032 1001 86380 86390 1
523982 99523982 1001 86380 86390 1
524113 99524113 1001 86380 86390 1
524049 99524049 1001 86380 86390 1
524005 99524005 1001 86380 86390 1
524657 99524657 1001 86380 86390 1
524645 99524645 1001 86380 86390 1
524759 99524759 1001 86380 86390 1
524189 99524189 1001 86380 86390 1
524313 99524313 1001 86380 86390 1
524197 99524197 1001 86380 86390 1
524793 99524793 1001 86380 86390 1
524858 99524858 1001 86380 86390 1
524963 99524963 1001 86380 86390 1
524782 99524782 1001 86380 86390 1
524902 99524902 1001 86380 86390 1
524851 99524851 1001 86380 86390 1
524947 99524947 1001 86380 86390 1
525520 99525520 1001 86380 86390 1
525497 99525497 1001 86380 86390 1
525447 99525447 1001 86380 86390 1
525577 99525577 1001 86380 86390 1
525242 99525242 1001 86380 86390 1
525129 99525129 1001 86380 86390 1
525711 99525711 1001 86380 86390 1
525675 99525675 1001 86380 86390 1
525656 99525656 1001 86380 86390 1
525747 99525747 1001 86380 86390 1
526361 99526361 1001 86380 86390 1
526246 99526246 1001 86380 86390 1
526115 99526115 1001 86380 86390 1
525894 99525894 1001 86380 86390 1
525850 99525850 1001 86380 86390 1
525878 99525878 1001 86380 86390 1
527147 99527147 1001 86380 86390 1
527158 99527158 1001 86380 86390 1
526987 99526987 1001 86380 86390 1
526912 99526912 1001 86380 86390 1
526784 99526784 1001 86380 86390 1
526836 99526836 1001 86380 86390 1
526790 99526790 1001 86380 86390 1
527276 99527276 1001 86380 86390 1
527292 99527292 1001 86380 86390 1
527370 99527370 1001 86380 86390 1
527319 99527319 1001 86380 86390 1
527281 99527281 1001 86380 86390 1
527940 99527940 1001 86380 86390 1
527982 99527982 1001 86380 86390 1
527561 99527561 1001 86380 86390 1
528085 99528085 1001 86380 86390 1
528210 99528210 1001 86380 86390 1
528263 99528263 1001 86380 86390 1
528733 99528733 1001 86380 86390 1
528800 99528800 1001 86380 86390 1
528901 99528901 1001 86380 86390 1
528579 99528579 1001 86380 86390 1
528501 99528501 1001 86380 86390 1
528651 99528651 1001 86380 86390 1
528677 99528677 1001 86380 86390 1
528641 99528641 1001 86380 86390 1
528453 99528453 1001 86380 86390 1
528392 99528392 1001 86380 86390 1
528380 99528380 1001 86380 86390 1
528990 99528990 1001 86380 86390 1
529029 99529029 1001 86380 86390 1
529004 99529004 1001 86380 86390 1
529046 99529046 1001 86380 86390 1
529051 99529051 1001 86380 86390 1
529623 99529623 1001 86380 86390 1
529419 99529419 1001 86380 86390 1
529450 99529450 1001 86380 86390 1
529439 99529439 1001 86380 86390 1
529181 99529181 1001 86380 86390 1
529781 99529781 1001 86380 86390 1
529735 99529735 1001 86380 86390 1
530353 99530353 1001 86380 86390 1
530385 99530385 1001 86380 86390 1
530307 99530307 1001 86380 86390 1
529945 99529945 1001 86380 86390 1
529946 99529946 1001 86380 86390 1
530118 99530118 1001 86380 86390 1
529943 99529943 1001 86380 86390 1
530720 99530720 1001 86380 86390 1
530554 99530554 1001 86380 86390 1
530581 99530581 1001 86380 86390 1
530713 99530713 1001 86380 86390 1
531306 99531306 1001 86380 86390 1
531242 99531242 1001 86380 86390 1
531038 99531038 1001 86380 86390 1
531003 99531003 1001 86380 86390 1
530904 99530904 1001 86380 86390 1
530801 99530801 1001 86380 86390 1
530829 99530829 1001 86380 86390 1
530848 99530848 1001 86380 86390 1
531537 99531537 1001 86380 86390 1
531382 99531382 1001 86380 86390 1
531395 99531395 1001 86380 86390 1
531487 99531487 1001 86380 86390 1
531517 99531517 1001 86380 86390 1
532135 99532135 1001 86380 86390 1
532019 99532019 1001 86380 86390 1
532035 99532035 1001 86380 86390 1
532112 99532112 1001 86380 86390 1
532164 99532164 1001 86380 86390 1
531948 99531948 1001 86380 86390 1
531954 99531954 1001 86380 86390 1
531931 99531931 1001 86380 86390 1
531638 99531638 1001 86380 86390 1
531657 99531657 1001 86380 86390 1
531659 99531659 1001 86380 86390 1
532238 99532238 1001 86380 86390 1
532956 99532956 1001 86380 86390 1
532989 99532989 1001 86380 86390 1
532675 99532675 1001 86380 86390 1
532779 99532779 1001 86380 86390 1
532745 99532745 1001 86380 86390 1
532810 99532810 1001 86380 86390 1
532557 99532557 1001 86380 86390 1
532550 99532550 1001 86380 86390 1
533172 99533172 1001 86380 86390 1
533043 99533043 1001 86380 86390 1
533122 99533122 1001 86380 86390 1
533099 99533099 1001 86380 86390 1
533858 99533858 1001 86380 86390 1
533744 99533744 1001 86380 86390 1
533551 99533551 1001 86380 86390 1
533604 99533604 1001 86380 86390 1
533623 99533623 1001 86380 86390 1
533611 99533611 1001 86380 86390 1
533469 99533469 1001 86380 86390 1
533328 99533328 1001 86380 86390 1
533251 99533251 1001 86380 86390 1
533295 99533295 1001 86380 86390 1
533984 99533984 1001 86380 86390 1
534534 99534534 1001 86380 86390 1
534627 99534627 1001 86380 86390 1
534112 99534112 1001 86380 86390 1
534828 99534828 1001 86380 86390 1
534753 99534753 1001 86380 86390 1
534728 99534728 1001 86380 86390 1
534767 99534767 1001 86380 86390 1
534691 99534691 1001 86380 86390 1
535257 99535257 1001 86380 86390 1
535289 99535289 1001 86380 86390 1
535044 99535044 1001 86380 86390 1
534893 99534893 1001 86380 86390 1
534987 99534987 1001 86380 86390 1
534924 99534924 1001 86380 86390 1
534912 99534912 1001 86380 86390 1
535082 99535082 1001 86380 86390 1
535696 99535696 1001 86380 86390 1
536207 99536207 1001 86380 86390 1
536136 99536136 1001 86380 86390 1
536330 99536330 1001 86380 86390 1
536131 99536131 1001 86380 86390 1
536012 99536012 1001 86380 86390 1
535832 99535832 1001 86380 86390 1
535818 99535818 1001 86380 86390 1
536475 99536475 1001 86380 86390 1
536513 99536513 1001 86380 86390 1
537091 99537091 1001 86380 86390 1
536988 99536988 1001 86380 86390 1
537106 99537106 1001 86380 86390 1
537005 99537005 1001 86380 86390 1
537007 99537007 1001 86380 86390 1
536953 99536953 1001 86380 86390 1
536889 99536889 1001 86380 86390 1
536748 99536748 1001 86380 86390 1
536647 99536647 1001 86380 86390 1
536612 99536612 1001 86380 86390 1
536639 99536639 1001 86380 86390 1
536709 99536709 1001 86380 86390 1
537363 99537363 1001 86380 86390 1
537221 99537221 1001 86380 86390 1
537937 99537937 1001 86380 86390 1
537813 99537813 1001 86380 86390 1
537922 99537922 1001 86380 86390 1
537981 99537981 1001 86380 86390 1
537718 99537718 1001 86380 86390 1
537765 99537765 1001 86380 86390 1
537401 99537401 1001 86380 86390 1
538086 99538086 1001 86380 86390 1
538725 99538725 1001 86380 86390 1
538667 99538667 1001 86380 86390 1
538735 99538735 1001 86380 86390 1
538597 99538597 1001 86380 86390 1
538529 99538529 1001 86380 86390 1
538222 99538222 1001 86380 86390 1
538394 99538394 1001 86380 86390 1
538913 99538913 1001 86380 86390 1
538940 99538940 1001 86380 86390 1
539488 99539488 1001 86380 86390 1
539456 99539456 1001 86380 86390 1
539632 99539632 1001 86380 86390 1
539636 99539636 1001 86380 86390 1
539307 99539307 1001 86380 86390 1
539269 99539269 1001 86380 86390 1
539324 99539324 1001 86380 86390 1
539389 99539389 1001 86380 86390 1
539408 99539408 1001 86380 86390 1
539203 99539203 1001 86380 86390 1
539053 99539053 1001 86380 86390 1
539679 99539679 1001 86380 86390 1
539842 99539842 1001 86380 86390 1
540409 99540409 1001 86380 86390 1
540414 99540414 1001 86380 86390 1
540043 99540043 1001 86380 86390 1
540018 99540018 1001 86380 86390 1
539915 99539915 1001 86380 86390 1
539893 99539893 1001 86380 86390 1
539896 99539896 1001 86380 86390 1
541139 99541139 1001 86380 86390 1
541293 99541293 1001 86380 86390 1
541104 99541104 1001 86380 86390 1
541119 99541119 1001 86380 86390 1
541123 99541123 1001 86380 86390 1
540907 99540907 1001 86380 86390 1
540898 99540898 1001 86380 86390 1
540970 99540970 1001 86380 86390 1
540713 99540713 1001 86380 86390 1
540714 99540714 1001 86380 86390 1
540675 99540675 1001 86380 86390 1
540783 99540783 1001 86380 86390 1
540784 99540784 1001 86380 86390 1
540720 99540720 1001 86380 86390 1
540785 99540785 1001 86380 86390 1
541397 99541397 1001 86380 86390 1
541320 99541320 1001 86380 86390 1
541495 99541495 1001 86380 86390 1
541917 99541917 1001 86380 86390 1
541929 99541929 1001 86380 86390 1
542106 99542106 1001 86380 86390 1
541747 99541747 1001 86380 86390 1
541843 99541843 1001 86380 86390 1
541910 99541910 1001 86380 86390 1
541783 99541783 1001 86380 86390 1
541604 99541604 1001 86380 86390 1
541592 99541592 1001 86380 86390 1
542168 99542168 1001 86380 86390 1
542249 99542249 1001 86380 86390 1
542203 99542203 1001 86380 86390 1
542896 99542896 1001 86380 86390 1
542918 99542918 1001 86380 86390 1
542773 99542773 1001 86380 86390 1
542559 99542559 1001 86380 86390 1
542386 99542386 1001 86380 86390 1
542348 99542348 1001 86380 86390 1
543048 99543048 1001 86380 86390 1
543685 99543685 1001 86380 86390 1
543624 99543624 1001 86380 86390 1
543397 99543397 1001 86380 86390 1
543462 99543462 1001 86380 86390 1
543566 99543566 1001 86380 86390 1
543511 99543511 1001 86380 86390 1
543563 99543563 1001 86380 86390 1
543216 99543216 1001 86380 86390 1
543347 99543347 1001 86380 86390 1
543323 99543323 1001 86380 86390 1
543924 99543924 1001 86380 86390 1
543889 99543889 1001 86380 86390 1
543917 99543917 1001 86380 86390 1
544568 99544568 1001 86380 86390 1
544422 99544422 1001 86380 86390 1
544476 99544476 1001 86380 86390 1
544584 99544584 1001 86380 86390 1
544224 99544224 1001 86380 86390 1
544277 99544277 1001 86380 86390 1
544355 99544355 1001 86380 86390 1
544278 99544278 1001 86380 86390 1
544190 99544190 1001 86380 86390 1
544244 99544244 1001 86380 86390 1
544285 99544285 1001 86380 86390 1
544028 99544028 1001 86380 86390 1
544037 99544037 1001 86380 86390 1
544598 99544598 1001 86380 86390 1
544679 99544679 1001 86380 86390 1
544694 99544694 1001 86380 86390 1
539515 795 1002 63978 67495 1
400098 99400098 1001 86380 86390 1
400120 99400120 1001 86380 86390 1
400204 99400204 1001 86380 86390 1
400309 99400309 1001 86380 86390 1
400232 99400232 1001 86380 86390 1
400519 99400519 1001 86380 86390 1
400447 99400447 1001 86380 86390 1
400645 99400645 1001 86380 86390 1
400649 99400649 1001 86380 86390 1
400863 99400863 1001 86380 86390 1
400923 99400923 1001 86380 86390 1
401101 99401101 1001 86380 86390 1
401050 99401050 1001 86380 86390 1
401552 99401552 1001 86380 86390 1
401557 99401557 1001 86380 86390 1
401744 99401744 1001 86380 86390 1
402324 99402324 1001 86380 86390 1
402396 99402396 1001 86380 86390 1
402690 99402690 1001 86380 86390 1
402619 99402619 1001 86380 86390 1
402785 99402785 1001 86380 86390 1
402936 99402936 1001 86380 86390 1
402995 99402995 1001 86380 86390 1
403155 99403155 1001 86380 86390 1
403704 99403704 1001 86380 86390 1
403776 99403776 1001 86380 86390 1
404104 99404104 1001 86380 86390 1
404252 99404252 1001 86380 86390 1
404557 99404557 1001 86380 86390 1
405156 99405156 1001 86380 86390 1
405013 99405013 1001 86380 86390 1
405323 99405323 1001 86380 86390 1
405372 99405372 1001 86380 86390 1
405354 99405354 1001 86380 86390 1
405510 99405510 1001 86380 86390 1
405513 99405513 1001 86380 86390 1
405817 99405817 1001 86380 86390 1
405831 99405831 1001 86380 86390 1
405938 99405938 1001 86380 86390 1
406197 99406197 1001 86380 86390 1
406301 99406301 1001 86380 86390 1
406708 99406708 1001 86380 86390 1
406816 99406816 1001 86380 86390 1
406923 99406923 1001 86380 86390 1
406956 99406956 1001 86380 86390 1
407238 99407238 1001 86380 86390 1
407157 99407157 1001 86380 86390 1
407257 99407257 1001 86380 86390 1
407415 99407415 1001 86380 86390 1
407443 99407443 1001 86380 86390 1
407605 99407605 1001 86380 86390 1
407794 99407794 1001 86380 86390 1
407972 99407972 1001 86380 86390 1
407988 99407988 1001 86380 86390 1
407910 99407910 1001 86380 86390 1
407993 99407993 1001 86380 86390 1
408157 99408157 1001 86380 86390 1
408297 99408297 1001 86380 86390 1
408233 99408233 1001 86380 86390 1
408520 99408520 1001 86380 86390 1
408527 99408527 1001 86380 86390 1
408433 99408433 1001 86380 86390 1
408627 99408627 1001 86380 86390 1
408545 99408545 1001 86380 86390 1
408532 99408532 1001 86380 86390 1
408598 99408598 1001 86380 86390 1
408906 99408906 1001 86380 86390 1
409095 99409095 1001 86380 86390 1
409319 99409319 1001 86380 86390 1
409448 99409448 1001 86380 86390 1
409555 99409555 1001 86380 86390 1
409641 99409641 1001 86380 86390 1
409726 99409726 1001 86380 86390 1
409973 99409973 1001 86380 86390 1
410012 99410012 1001 86380 86390 1
410293 99410293 1001 86380 86390 1
410265 99410265 1001 86380 86390 1
410536 99410536 1001 86380 86390 1
410511 99410511 1001 86380 86390 1
410583 99410583 1001 86380 86390 1
410653 99410653 1001 86380 86390 1
410815 99410815 1001 86380 86390 1
410884 99410884 1001 86380 86390 1
411086 99411086 1001 86380 86390 1
411517 99411517 1001 86380 86390 1
411615 99411615 1001 86380 86390 1
411619 99411619 1001 86380 86390 1
411796 99411796 1001 86380 86390 1
411853 99411853 1001 86380 86390 1
411942 99411942 1001 86380 86390 1
412043 99412043 1001 86380 86390 1
412167 99412167 1001 86380 86390 1
412109 99412109 1001 86380 86390 1
412272 99412272 1001 86380 86390 1
412458 99412458 1001 86380 86390 1
413630 99413630 1001 86380 86390 1
413458 99413458 1001 86380 86390 1
413303 99413303 1001 86380 86390 1
413308 99413308 1001 86380 86390 1
413204 99413204 1001 86380 86390 1
412699 99412699 1001 86380 86390 1
412674 99412674 1001 86380 86390 1
412702 99412702 1001 86380 86390 1
412590 99412590 1001 86380 86390 1
412729 99412729 1001 86380 86390 1
412872 99412872 1001 86380 86390 1
412500 99412500 1001 86380 86390 1
412482 99412482 1001 86380 86390 1
413955 99413955 1001 86380 86390 1
414020 99414020 1001 86380 86390 1
413741 99413741 1001 86380 86390 1
413918 99413918 1001 86380 86390 1
414952 99414952 1001 86380 86390 1
414692 99414692 1001 86380 86390 1
414668 99414668 1001 86380 86390 1
414792 99414792 1001 86380 86390 1
414527 99414527 1001 86380 86390 1
414634 99414634 1001 86380 86390 1
414529 99414529 1001 86380 86390 1
414247 99414247 1001 86380 86390 1
414201 99414201 1001 86380 86390 1
414390 99414390 1001 86380 86390 1
414468 99414468 1001 86380 86390 1
415619 99415619 1001 86380 86390 1
416887 99416887 1001 86380 86390 1
416757 99416757 1001 86380 86390 1
416822 99416822 1001 86380 86390 1
416900 99416900 1001 86380 86390 1
416498 99416498 1001 86380 86390 1
416196 99416196 1001 86380 86390 1
416391 99416391 1001 86380 86390 1
416359 99416359 1001 86380 86390 1
416127 99416127 1001 86380 86390 1
417425 99417425 1001 86380 86390 1
418755 99418755 1001 86380 86390 1
418520 99418520 1001 86380 86390 1
418341 99418341 1001 86380 86390 1
418229 99418229 1001 86380 86390 1
418149 99418149 1001 86380 86390 1
417624 99417624 1001 86380 86390 1
418806 99418806 1001 86380 86390 1
418947 99418947 1001 86380 86390 1
420144 99420144 1001 86380 86390 1
419923 99419923 1001 86380 86390 1
419757 99419757 1001 86380 86390 1
419411 99419411 1001 86380 86390 1
420500 99420500 1001 86380 86390 1
420516 99420516 1001 86380 86390 1
420804 99420804 1001 86380 86390 1
421950 99421950 1001 86380 86390 1
421831 99421831 1001 86380 86390 1
421296 99421296 1001 86380 86390 1
421668 99421668 1001 86380 86390 1
421593 99421593 1001 86380 86390 1
421492 99421492 1001 86380 86390 1
421243 99421243 1001 86380 86390 1
421006 99421006 1001 86380 86390 1
422220 99422220 1001 86380 86390 1
422408 99422408 1001 86380 86390 1
422409 99422409 1001 86380 86390 1
422444 99422444 1001 86380 86390 1
422348 99422348 1001 86380 86390 1
422132 99422132 1001 86380 86390 1
422473 99422473 1001 86380 86390 1
423684 99423684 1001 86380 86390 1
423557 99423557 1001 86380 86390 1
423710 99423710 1001 86380 86390 1
423227 99423227 1001 86380 86390 1
423183 99423183 1001 86380 86390 1
422798 99422798 1001 86380 86390 1
422638 99422638 1001 86380 86390 1
422688 99422688 1001 86380 86390 1
422543 99422543 1001 86380 86390 1
422592 99422592 1001 86380 86390 1
422795 99422795 1001 86380 86390 1
424099 99424099 1001 86380 86390 1
423853 99423853 1001 86380 86390 1
423856 99423856 1001 86380 86390 1
424058 99424058 1001 86380 86390 1
425104 99425104 1001 86380 86390 1
425226 99425226 1001 86380 86390 1
425092 99425092 1001 86380 86390 1
425037 99425037 1001 86380 86390 1
425066 99425066 1001 86380 86390 1
425318 99425318 1001 86380 86390 1
424800 99424800 1001 86380 86390 1
424935 99424935 1001 86380 86390 1
424808 99424808 1001 86380 86390 1
424199 99424199 1001 86380 86390 1
425549 99425549 1001 86380 86390 1
427032 99427032 1001 86380 86390 1
427036 99427036 1001 86380 86390 1
426792 99426792 1001 86380 86390 1
426896 99426896 1001 86380 86390 1
426822 99426822 1001 86380 86390 1
426542 99426542 1001 86380 86390 1
426473 99426473 1001 86380 86390 1
426325 99426325 1001 86380 86390 1
426521 99426521 1001 86380 86390 1
426484 99426484 1001 86380 86390 1
426541 99426541 1001 86380 86390 1
425964 99425964 1001 86380 86390 1
426053 99426053 1001 86380 86390 1
426226 99426226 1001 86380 86390 1
426237 99426237 1001 86380 86390 1
427236 99427236 1001 86380 86390 1
427150 99427150 1001 86380 86390 1
427523 99427523 1001 86380 86390 1
427505 99427505 1001 86380 86390 1
428497 99428497 1001 86380 86390 1
428441 99428441 1001 86380 86390 1
428624 99428624 1001 86380 86390 1
428602 99428602 1001 86380 86390 1
428060 99428060 1001 86380 86390 1
428065 99428065 1001 86380 86390 1
428107 99428107 1001 86380 86390 1
428177 99428177 1001 86380 86390 1
427806 99427806 1001 86380 86390 1
427544 99427544 1001 86380 86390 1
429066 99429066 1001 86380 86390 1
429127 99429127 1001 86380 86390 1
429026 99429026 1001 86380 86390 1
428934 99428934 1001 86380 86390 1
428807 99428807 1001 86380 86390 1
429092 99429092 1001 86380 86390 1
430276 99430276 1001 86380 86390 1
430247 99430247 1001 86380 86390 1
430130 99430130 1001 86380 86390 1
430112 99430112 1001 86380 86390 1
429734 99429734 1001 86380 86390 1
429635 99429635 1001 86380 86390 1
429761 99429761 1001 86380 86390 1
429574 99429574 1001 86380 86390 1
429366 99429366 1001 86380 86390 1
429472 99429472 1001 86380 86390 1
429398 99429398 1001 86380 86390 1
429556 99429556 1001 86380 86390 1
430685 99430685 1001 86380 86390 1
430746 99430746 1001 86380 86390 1
430408 99430408 1001 86380 86390 1
430721 99430721 1001 86380 86390 1
430415 99430415 1001 86380 86390 1
431708 99431708 1001 86380 86390 1
431772 99431772 1001 86380 86390 1
431894 99431894 1001 86380 86390 1
431687 99431687 1001 86380 86390 1
431429 99431429 1001 86380 86390 1
431559 99431559 1001 86380 86390 1
431587 99431587 1001 86380 86390 1
431635 99431635 1001 86380 86390 1
431542 99431542 1001 86380 86390 1
430896 99430896 1001 86380 86390 1
430833 99430833 1001 86380 86390 1
430994 99430994 1001 86380 86390 1
432186 99432186 1001 86380 86390 1
432279 99432279 1001 86380 86390 1
433726 99433726 1001 86380 86390 1
433660 99433660 1001 86380 86390 1
433321 99433321 1001 86380 86390 1
433399 99433399 1001 86380 86390 1
433421 99433421 1001 86380 86390 1
433147 99433147 1001 86380 86390 1
433015 99433015 1001 86380 86390 1
432767 99432767 1001 86380 86390 1
434117 99434117 1001 86380 86390 1
434043 99434043 1001 86380 86390 1
433918 99433918 1001 86380 86390 1
433957 99433957 1001 86380 86390 1
433880 99433880 1001 86380 86390 1
435082 99435082 1001 86380 86390 1
435136 99435136 1001 86380 86390 1
435000 99435000 1001 86380 86390 1
434951 99434951 1001 86380 86390 1
434770 99434770 1001 86380 86390 1
434934 99434934 1001 86380 86390 1
434678 99434678 1001 86380 86390 1
434734 99434734 1001 86380 86390 1
434463 99434463 1001 86380 86390 1
434464 99434464 1001 86380 86390 1
435862 99435862 1001 86380 86390 1
435574 99435574 1001 86380 86390 1
435839 99435839 1001 86380 86390 1
437009 99437009 1001 86380 86390 1
437062 99437062 1001 86380 86390 1
436948 99436948 1001 86380 86390 1
436851 99436851 1001 86380 86390 1
436450 99436450 1001 86380 86390 1
436536 99436536 1001 86380 86390 1
436557 99436557 1001 86380 86390 1
436442 99436442 1001 86380 86390 1
436325 99436325 1001 86380 86390 1
436056 99436056 1001 86380 86390 1
437344 99437344 1001 86380 86390 1
300064 99300064 1001 86380 86390 1
300525 99300525 1001 86380 86390 1
300646 99300646 1001 86380 86390 1
300635 99300635 1001 86380 86390 1
300623 99300623 1001 86380 86390 1
300435 99300435 1001 86380 86390 1
300133 99300133 1001 86380 86390 1
300279 99300279 1001 86380 86390 1
300249 99300249 1001 86380 86390 1
300753 99300753 1001 86380 86390 1
300833 99300833 1001 86380 86390 1
300800 99300800 1001 86380 86390 1
301431 99301431 1001 86380 86390 1
301385 99301385 1001 86380 86390 1
301411 99301411 1001 86380 86390 1
301187 99301187 1001 86380 86390 1
301218 99301218 1001 86380 86390 1
300935 99300935 1001 86380 86390 1
300950 99300950 1001 86380 86390 1
301060 99301060 1001 86380 86390 1
301733 99301733 1001 86380 86390 1
301604 99301604 1001 86380 86390 1
301644 99301644 1001 86380 86390 1
301647 99301647 1001 86380 86390 1
301689 99301689 1001 86380 86390 1
301612 99301612 1001 86380 86390 1
301757 99301757 1001 86380 86390 1
302312 99302312 1001 86380 86390 1
302372 99302372 1001 86380 86390 1
302059 99302059 1001 86380 86390 1
302104 99302104 1001 86380 86390 1
301943 99301943 1001 86380 86390 1
301918 99301918 1001 86380 86390 1
301926 99301926 1001 86380 86390 1
301927 99301927 1001 86380 86390 1
302457 99302457 1001 86380 86390 1
302511 99302511 1001 86380 86390 1
302571 99302571 1001 86380 86390 1
303078 99303078 1001 86380 86390 1
303092 99303092 1001 86380 86390 1
303119 99303119 1001 86380 86390 1
302851 99302851 1001 86380 86390 1
302895 99302895 1001 86380 86390 1
302618 99302618 1001 86380 86390 1
302605 99302605 1001 86380 86390 1
302633 99302633 1001 86380 86390 1
303347 99303347 1001 86380 86390 1
303373 99303373 1001 86380 86390 1
303248 99303248 1001 86380 86390 1
303921 99303921 1001 86380 86390 1
303955 99303955 1001 86380 86390 1
303790 99303790 1001 86380 86390 1
303729 99303729 1001 86380 86390 1
303696 99303696 1001 86380 86390 1
303813 99303813 1001 86380 86390 1
303528 99303528 1001 86380 86390 1
303521 99303521 1001 86380 86390 1
303418 99303418 1001 86380 86390 1
303459 99303459 1001 86380 86390 1
304212 99304212 1001 86380 86390 1
304228 99304228 1001 86380 86390 1
304093 99304093 1001 86380 86390 1
304834 99304834 1001 86380 86390 1
304776 99304776 1001 86380 86390 1
304842 99304842 1001 86380 86390 1
304753 99304753 1001 86380 86390 1
304481 99304481 1001 86380 86390 1
304484 99304484 1001 86380 86390 1
304510 99304510 1001 86380 86390 1
304316 99304316 1001 86380 86390 1
304304 99304304 1001 86380 86390 1
304333 99304333 1001 86380 86390 1
304338 99304338 1001 86380 86390 1
304998 99304998 1001 86380 86390 1
304974 99304974 1001 86380 86390 1
304977 99304977 1001 86380 86390 1
305018 99305018 1001 86380 86390 1
305009 99305009 1001 86380 86390 1
305630 99305630 1001 86380 86390 1
305491 99305491 1001 86380 86390 1
305429 99305429 1001 86380 86390 1
305417 99305417 1001 86380 86390 1
305420 99305420 1001 86380 86390 1
305398 99305398 1001 86380 86390 1
305258 99305258 1001 86380 86390 1
305240 99305240 1001 86380 86390 1
305167 99305167 1001 86380 86390 1
500172 99500172 1001 86380 86390 1
500185 99500185 1001 86380 86390 1
500018 99500018 1001 86380 86390 1
500045 99500045 1001 86380 86390 1
500176 99500176 1001 86380 86390 1
305694 99305694 1001 86380 86390 1
500698 99500698 1001 86380 86390 1
500753 99500753 1001 86380 86390 1
500787 99500787 1001 86380 86390 1
500669 99500669 1001 86380 86390 1
500773 99500773 1001 86380 86390 1
500466 99500466 1001 86380 86390 1
500556 99500556 1001 86380 86390 1
500548 99500548 1001 86380 86390 1
500549 99500549 1001 86380 86390 1
500486 99500486 1001 86380 86390 1
500577 99500577 1001 86380 86390 1
500360 99500360 1001 86380 86390 1
500195 99500195 1001 86380 86390 1
500854 99500854 1001 86380 86390 1
501540 99501540 1001 86380 86390 1
501637 99501637 1001 86380 86390 1
501471 99501471 1001 86380 86390 1
501292 99501292 1001 86380 86390 1
501281 99501281 1001 86380 86390 1
501364 99501364 1001 86380 86390 1
501365 99501365 1001 86380 86390 1
501328 99501328 1001 86380 86390 1
501137 99501137 1001 86380 86390 1
501154 99501154 1001 86380 86390 1
501210 99501210 1001 86380 86390 1
501223 99501223 1001 86380 86390 1
501095 99501095 1001 86380 86390 1
501806 99501806 1001 86380 86390 1
501684 99501684 1001 86380 86390 1
501710 99501710 1001 86380 86390 1
501765 99501765 1001 86380 86390 1
501661 99501661 1001 86380 86390 1
502273 99502273 1001 86380 86390 1
502387 99502387 1001 86380 86390 1
502156 99502156 1001 86380 86390 1
502079 99502079 1001 86380 86390 1
502158 99502158 1001 86380 86390 1
502048 99502048 1001 86380 86390 1
501958 99501958 1001 86380 86390 1
502556 99502556 1001 86380 86390 1
502492 99502492 1001 86380 86390 1
502665 99502665 1001 86380 86390 1
503247 99503247 1001 86380 86390 1
503211 99503211 1001 86380 86390 1
503147 99503147 1001 86380 86390 1
503123 99503123 1001 86380 86390 1
502991 99502991 1001 86380 86390 1
503017 99503017 1001 86380 86390 1
502847 99502847 1001 86380 86390 1
502785 99502785 1001 86380 86390 1
503370 99503370 1001 86380 86390 1
503427 99503427 1001 86380 86390 1
504019 99504019 1001 86380 86390 1
504106 99504106 1001 86380 86390 1
504025 99504025 1001 86380 86390 1
504051 99504051 1001 86380 86390 1
503745 99503745 1001 86380 86390 1
503724 99503724 1001 86380 86390 1
503791 99503791 1001 86380 86390 1
503683 99503683 1001 86380 86390 1
503596 99503596 1001 86380 86390 1
504233 99504233 1001 86380 86390 1
504197 99504197 1001 86380 86390 1
504249 99504249 1001 86380 86390 1
504159 99504159 1001 86380 86390 1
504942 99504942 1001 86380 86390 1
504843 99504843 1001 86380 86390 1
504614 99504614 1001 86380 86390 1
504733 99504733 1001 86380 86390 1
504695 99504695 1001 86380 86390 1
504504 99504504 1001 86380 86390 1
504408 99504408 1001 86380 86390 1
505018 99505018 1001 86380 86390 1
505097 99505097 1001 86380 86390 1
505112 99505112 1001 86380 86390 1
505143 99505143 1001 86380 86390 1
505029 99505029 1001 86380 86390 1
505739 99505739 1001 86380 86390 1
505572 99505572 1001 86380 86390 1
505575 99505575 1001 86380 86390 1
505764 99505764 1001 86380 86390 1
505453 99505453 1001 86380 86390 1
505166 99505166 1001 86380 86390 1
505336 99505336 1001 86380 86390 1
505342 99505342 1001 86380 86390 1
505937 99505937 1001 86380 86390 1
505781 99505781 1001 86380 86390 1
505823 99505823 1001 86380 86390 1
505915 99505915 1001 86380 86390 1
505972 99505972 1001 86380 86390 1
506512 99506512 1001 86380 86390 1
506577 99506577 1001 86380 86390 1
506586 99506586 1001 86380 86390 1
506452 99506452 1001 86380 86390 1
506250 99506250 1001 86380 86390 1
506371 99506371 1001 86380 86390 1
506244 99506244 1001 86380 86390 1
506195 99506195 1001 86380 86390 1
506156 99506156 1001 86380 86390 1
506027 99506027 1001 86380 86390 1
506144 99506144 1001 86380 86390 1
506172 99506172 1001 86380 86390 1
505979 99505979 1001 86380 86390 1
506022 99506022 1001 86380 86390 1
506624 99506624 1001 86380 86390 1
506598 99506598 1001 86380 86390 1
506781 99506781 1001 86380 86390 1
506695 99506695 1001 86380 86390 1
507358 99507358 1001 86380 86390 1
507333 99507333 1001 86380 86390 1
507284 99507284 1001 86380 86390 1
507221 99507221 1001 86380 86390 1
507338 99507338 1001 86380 86390 1
507409 99507409 1001 86380 86390 1
507291 99507291 1001 86380 86390 1
507090 99507090 1001 86380 86390 1
507144 99507144 1001 86380 86390 1
507045 99507045 1001 86380 86390 1
507097 99507097 1001 86380 86390 1
506956 99506956 1001 86380 86390 1
506934 99506934 1001 86380 86390 1
507574 99507574 1001 86380 86390 1
507423 99507423 1001 86380 86390 1
507585 99507585 1001 86380 86390 1
507470 99507470 1001 86380 86390 1
508200 99508200 1001 86380 86390 1
508127 99508127 1001 86380 86390 1
507953 99507953 1001 86380 86390 1
507943 99507943 1001 86380 86390 1
507923 99507923 1001 86380 86390 1
507846 99507846 1001 86380 86390 1
507810 99507810 1001 86380 86390 1
507709 99507709 1001 86380 86390 1
507631 99507631 1001 86380 86390 1
508453 99508453 1001 86380 86390 1
508341 99508341 1001 86380 86390 1
508407 99508407 1001 86380 86390 1
508424 99508424 1001 86380 86390 1
508283 99508283 1001 86380 86390 1
508309 99508309 1001 86380 86390 1
508973 99508973 1001 86380 86390 1
508914 99508914 1001 86380 86390 1
508707 99508707 1001 86380 86390 1
508710 99508710 1001 86380 86390 1
508546 99508546 1001 86380 86390 1
508624 99508624 1001 86380 86390 1
508534 99508534 1001 86380 86390 1
508562 99508562 1001 86380 86390 1
509123 99509123 1001 86380 86390 1
509098 99509098 1001 86380 86390 1
509141 99509141 1001 86380 86390 1
509089 99509089 1001 86380 86390 1
509233 99509233 1001 86380 86390 1
509143 99509143 1001 86380 86390 1
509120 99509120 1001 86380 86390 1
509251 99509251 1001 86380 86390 1
509226 99509226 1001 86380 86390 1
509759 99509759 1001 86380 86390 1
509702 99509702 1001 86380 86390 1
509728 99509728 1001 86380 86390 1
509754 99509754 1001 86380 86390 1
509645 99509645 1001 86380 86390 1
509603 99509603 1001 86380 86390 1
509312 99509312 1001 86380 86390 1
509338 99509338 1001 86380 86390 1
509406 99509406 1001 86380 86390 1
509473 99509473 1001 86380 86390 1
510002 99510002 1001 86380 86390 1
510005 99510005 1001 86380 86390 1
510083 99510083 1001 86380 86390 1
510699 99510699 1001 86380 86390 1
510654 99510654 1001 86380 86390 1
510592 99510592 1001 86380 86390 1
510684 99510684 1001 86380 86390 1
510570 99510570 1001 86380 86390 1
510483 99510483 1001 86380 86390 1
510362 99510362 1001 86380 86390 1
510351 99510351 1001 86380 86390 1
510252 99510252 1001 86380 86390 1
510268 99510268 1001 86380 86390 1
510194 99510194 1001 86380 86390 1
510260 99510260 1001 86380 86390 1
510764 99510764 1001 86380 86390 1
511450 99511450 1001 86380 86390 1
511503 99511503 1001 86380 86390 1
511351 99511351 1001 86380 86390 1
511531 99511531 1001 86380 86390 1
511474 99511474 1001 86380 86390 1
511230 99511230 1001 86380 86390 1
511196 99511196 1001 86380 86390 1
511210 99511210 1001 86380 86390 1
511290 99511290 1001 86380 86390 1
511292 99511292 1001 86380 86390 1
511254 99511254 1001 86380 86390 1
511090 99511090 1001 86380 86390 1
511008 99511008 1001 86380 86390 1
511712 99511712 1001 86380 86390 1
511624 99511624 1001 86380 86390 1
512188 99512188 1001 86380 86390 1
512293 99512293 1001 86380 86390 1
512364 99512364 1001 86380 86390 1
512301 99512301 1001 86380 86390 1
512008 99512008 1001 86380 86390 1
512103 99512103 1001 86380 86390 1
512168 99512168 1001 86380 86390 1
511862 99511862 1001 86380 86390 1
511866 99511866 1001 86380 86390 1
511962 99511962 1001 86380 86390 1
511781 99511781 1001 86380 86390 1
512466 99512466 1001 86380 86390 1
512503 99512503 1001 86380 86390 1
512400 99512400 1001 86380 86390 1
513132 99513132 1001 86380 86390 1
512947 99512947 1001 86380 86390 1
512910 99512910 1001 86380 86390 1
512899 99512899 1001 86380 86390 1
512799 99512799 1001 86380 86390 1
512959 99512959 1001 86380 86390 1
512803 99512803 1001 86380 86390 1
512691 99512691 1001 86380 86390 1
512692 99512692 1001 86380 86390 1
513377 99513377 1001 86380 86390 1
513253 99513253 1001 86380 86390 1
513863 99513863 1001 86380 86390 1
513997 99513997 1001 86380 86390 1
513976 99513976 1001 86380 86390 1
513793 99513793 1001 86380 86390 1
513665 99513665 1001 86380 86390 1
513628 99513628 1001 86380 86390 1
513694 99513694 1001 86380 86390 1
513488 99513488 1001 86380 86390 1
513603 99513603 1001 86380 86390 1
514119 99514119 1001 86380 86390 1
514187 99514187 1001 86380 86390 1
514163 99514163 1001 86380 86390 1
514115 99514115 1001 86380 86390 1
514182 99514182 1001 86380 86390 1
514808 99514808 1001 86380 86390 1
514843 99514843 1001 86380 86390 1
514727 99514727 1001 86380 86390 1
514805 99514805 1001 86380 86390 1
514471 99514471 1001 86380 86390 1
514550 99514550 1001 86380 86390 1
514517 99514517 1001 86380 86390 1
514276 99514276 1001 86380 86390 1
514381 99514381 1001 86380 86390 1
514282 99514282 1001 86380 86390 1
514920 99514920 1001 86380 86390 1
515003 99515003 1001 86380 86390 1
515497 99515497 1001 86380 86390 1
515314 99515314 1001 86380 86390 1
515369 99515369 1001 86380 86390 1
515449 99515449 1001 86380 86390 1
515412 99515412 1001 86380 86390 1
515114 99515114 1001 86380 86390 1
515181 99515181 1001 86380 86390 1
515734 99515734 1001 86380 86390 1
515812 99515812 1001 86380 86390 1
515801 99515801 1001 86380 86390 1
515831 99515831 1001 86380 86390 1
516480 99516480 1001 86380 86390 1
516444 99516444 1001 86380 86390 1
516294 99516294 1001 86380 86390 1
516210 99516210 1001 86380 86390 1
516211 99516211 1001 86380 86390 1
516040 99516040 1001 86380 86390 1
516571 99516571 1001 86380 86390 1
517157 99517157 1001 86380 86390 1
517200 99517200 1001 86380 86390 1
517317 99517317 1001 86380 86390 1
517001 99517001 1001 86380 86390 1
517118 99517118 1001 86380 86390 1
517108 99517108 1001 86380 86390 1
516979 99516979 1001 86380 86390 1
517044 99517044 1001 86380 86390 1
516942 99516942 1001 86380 86390 1
517111 99517111 1001 86380 86390 1
517036 99517036 1001 86380 86390 1
517387 99517387 1001 86380 86390 1
517400 99517400 1001 86380 86390 1
517519 99517519 1001 86380 86390 1
517483 99517483 1001 86380 86390 1
517538 99517538 1001 86380 86390 1
518004 99518004 1001 86380 86390 1
518155 99518155 1001 86380 86390 1
517919 99517919 1001 86380 86390 1
517778 99517778 1001 86380 86390 1
517920 99517920 1001 86380 86390 1
517797 99517797 1001 86380 86390 1
517914 99517914 1001 86380 86390 1
517727 99517727 1001 86380 86390 1
517627 99517627 1001 86380 86390 1
517744 99517744 1001 86380 86390 1
518212 99518212 1001 86380 86390 1
518316 99518316 1001 86380 86390 1
518230 99518230 1001 86380 86390 1
518323 99518323 1001 86380 86390 1
518194 99518194 1001 86380 86390 1
518259 99518259 1001 86380 86390 1
518273 99518273 1001 86380 86390 1
518351 99518351 1001 86380 86390 1
518235 99518235 1001 86380 86390 1
518620 99518620 1001 86380 86390 1
518674 99518674 1001 86380 86390 1
518740 99518740 1001 86380 86390 1
518689 99518689 1001 86380 86390 1
518476 99518476 1001 86380 86390 1
518547 99518547 1001 86380 86390 1
519038 99519038 1001 86380 86390 1
519000 99519000 1001 86380 86390 1
519143 99519143 1001 86380 86390 1
518991 99518991 1001 86380 86390 1
519727 99519727 1001 86380 86390 1
519731 99519731 1001 86380 86390 1
519616 99519616 1001 86380 86390 1
519433 99519433 1001 86380 86390 1
519335 99519335 1001 86380 86390 1
519376 99519376 1001 86380 86390 1
519937 99519937 1001 86380 86390 1
520448 99520448 1001 86380 86390 1
520500 99520500 1001 86380 86390 1
520565 99520565 1001 86380 86390 1
520489 99520489 1001 86380 86390 1
520541 99520541 1001 86380 86390 1
520622 99520622 1001 86380 86390 1
520519 99520519 1001 86380 86390 1
520455 99520455 1001 86380 86390 1
520598 99520598 1001 86380 86390 1
520575 99520575 1001 86380 86390 1
520332 99520332 1001 86380 86390 1
520410 99520410 1001 86380 86390 1
520232 99520232 1001 86380 86390 1
520239 99520239 1001 86380 86390 1
520110 99520110 1001 86380 86390 1
520679 99520679 1001 86380 86390 1
521314 99521314 1001 86380 86390 1
521418 99521418 1001 86380 86390 1
521437 99521437 1001 86380 86390 1
521380 99521380 1001 86380 86390 1
521446 99521446 1001 86380 86390 1
521280 99521280 1001 86380 86390 1
521374 99521374 1001 86380 86390 1
521166 99521166 1001 86380 86390 1
521103 99521103 1001 86380 86390 1
520987 99520987 1001 86380 86390 1
520911 99520911 1001 86380 86390 1
520989 99520989 1001 86380 86390 1
520888 99520888 1001 86380 86390 1
520850 99520850 1001 86380 86390 1
520943 99520943 1001 86380 86390 1
520881 99520881 1001 86380 86390 1
521559 99521559 1001 86380 86390 1
521665 99521665 1001 86380 86390 1
521564 99521564 1001 86380 86390 1
522244 99522244 1001 86380 86390 1
522246 99522246 1001 86380 86390 1
522170 99522170 1001 86380 86390 1
522199 99522199 1001 86380 86390 1
521892 99521892 1001 86380 86390 1
521989 99521989 1001 86380 86390 1
521938 99521938 1001 86380 86390 1
522043 99522043 1001 86380 86390 1
522070 99522070 1001 86380 86390 1
521902 99521902 1001 86380 86390 1
521852 99521852 1001 86380 86390 1
521788 99521788 1001 86380 86390 1
521720 99521720 1001 86380 86390 1
521825 99521825 1001 86380 86390 1
522409 99522409 1001 86380 86390 1
522332 99522332 1001 86380 86390 1
522413 99522413 1001 86380 86390 1
522979 99522979 1001 86380 86390 1
523007 99523007 1001 86380 86390 1
522861 99522861 1001 86380 86390 1
522776 99522776 1001 86380 86390 1
522897 99522897 1001 86380 86390 1
522589 99522589 1001 86380 86390 1
522682 99522682 1001 86380 86390 1
522584 99522584 1001 86380 86390 1
522639 99522639 1001 86380 86390 1
523313 99523313 1001 86380 86390 1
523253 99523253 1001 86380 86390 1
523757 99523757 1001 86380 86390 1
523797 99523797 1001 86380 86390 1
523888 99523888 1001 86380 86390 1
523558 99523558 1001 86380 86390 1
523603 99523603 1001 86380 86390 1
523518 99523518 1001 86380 86390 1
523351 99523351 1001 86380 86390 1
523419 99523419 1001 86380 86390 1
523368 99523368 1001 86380 86390 1
523395 99523395 1001 86380 86390 1
523372 99523372 1001 86380 86390 1
523465 99523465 1001 86380 86390 1
523949 99523949 1001 86380 86390 1
524056 99524056 1001 86380 86390 1
524109 99524109 1001 86380 86390 1
524623 99524623 1001 86380 86390 1
524765 99524765 1001 86380 86390 1
524705 99524705 1001 86380 86390 1
524551 99524551 1001 86380 86390 1
524488 99524488 1001 86380 86390 1
524398 99524398 1001 86380 86390 1
524361 99524361 1001 86380 86390 1
524439 99524439 1001 86380 86390 1
524445 99524445 1001 86380 86390 1
524939 99524939 1001 86380 86390 1
524825 99524825 1001 86380 86390 1
524879 99524879 1001 86380 86390 1
524931 99524931 1001 86380 86390 1
524896 99524896 1001 86380 86390 1
525397 99525397 1001 86380 86390 1
525543 99525543 1001 86380 86390 1
525531 99525531 1001 86380 86390 1
525366 99525366 1001 86380 86390 1
525369 99525369 1001 86380 86390 1
525215 99525215 1001 86380 86390 1
525307 99525307 1001 86380 86390 1
525283 99525283 1001 86380 86390 1
525349 99525349 1001 86380 86390 1
524990 99524990 1001 86380 86390 1
524992 99524992 1001 86380 86390 1
525050 99525050 1001 86380 86390 1
525754 99525754 1001 86380 86390 1
525757 99525757 1001 86380 86390 1
526346 99526346 1001 86380 86390 1
526419 99526419 1001 86380 86390 1
526181 99526181 1001 86380 86390 1
525854 99525854 1001 86380 86390 1
525958 99525958 1001 86380 86390 1
525830 99525830 1001 86380 86390 1
525857 99525857 1001 86380 86390 1
525955 99525955 1001 86380 86390 1
526007 99526007 1001 86380 86390 1
525995 99525995 1001 86380 86390 1
526627 99526627 1001 86380 86390 1
526554 99526554 1001 86380 86390 1
527175 99527175 1001 86380 86390 1
527201 99527201 1001 86380 86390 1
527049 99527049 1001 86380 86390 1
527191 99527191 1001 86380 86390 1
526970 99526970 1001 86380 86390 1
526999 99526999 1001 86380 86390 1
526950 99526950 1001 86380 86390 1
526828 99526828 1001 86380 86390 1
526816 99526816 1001 86380 86390 1
526791 99526791 1001 86380 86390 1
526753 99526753 1001 86380 86390 1
526831 99526831 1001 86380 86390 1
526702 99526702 1001 86380 86390 1
526794 99526794 1001 86380 86390 1
527440 99527440 1001 86380 86390 1
527296 99527296 1001 86380 86390 1
528027 99528027 1001 86380 86390 1
528054 99528054 1001 86380 86390 1
527904 99527904 1001 86380 86390 1
527944 99527944 1001 86380 86390 1
527779 99527779 1001 86380 86390 1
527786 99527786 1001 86380 86390 1
527813 99527813 1001 86380 86390 1
527868 99527868 1001 86380 86390 1
527652 99527652 1001 86380 86390 1
528143 99528143 1001 86380 86390 1
528156 99528156 1001 86380 86390 1
528079 99528079 1001 86380 86390 1
528747 99528747 1001 86380 86390 1
528839 99528839 1001 86380 86390 1
528788 99528788 1001 86380 86390 1
528804 99528804 1001 86380 86390 1
528821 99528821 1001 86380 86390 1
528720 99528720 1001 86380 86390 1
528491 99528491 1001 86380 86390 1
528600 99528600 1001 86380 86390 1
528565 99528565 1001 86380 86390 1
528578 99528578 1001 86380 86390 1
528604 99528604 1001 86380 86390 1
528308 99528308 1001 86380 86390 1
528283 99528283 1001 86380 86390 1
528356 99528356 1001 86380 86390 1
528486 99528486 1001 86380 86390 1
529015 99529015 1001 86380 86390 1
529016 99529016 1001 86380 86390 1
528971 99528971 1001 86380 86390 1
529573 99529573 1001 86380 86390 1
529645 99529645 1001 86380 86390 1
529715 99529715 1001 86380 86390 1
529558 99529558 1001 86380 86390 1
529379 99529379 1001 86380 86390 1
529342 99529342 1001 86380 86390 1
529411 99529411 1001 86380 86390 1
529337 99529337 1001 86380 86390 1
529314 99529314 1001 86380 86390 1
529299 99529299 1001 86380 86390 1
529261 99529261 1001 86380 86390 1
529118 99529118 1001 86380 86390 1
529871 99529871 1001 86380 86390 1
529795 99529795 1001 86380 86390 1
529849 99529849 1001 86380 86390 1
529915 99529915 1001 86380 86390 1
529891 99529891 1001 86380 86390 1
530520 99530520 1001 86380 86390 1
530504 99530504 1001 86380 86390 1
530482 99530482 1001 86380 86390 1
530459 99530459 1001 86380 86390 1
530316 99530316 1001 86380 86390 1
529985 99529985 1001 86380 86390 1
530041 99530041 1001 86380 86390 1
530031 99530031 1001 86380 86390 1
530123 99530123 1001 86380 86390 1
529969 99529969 1001 86380 86390 1
530724 99530724 1001 86380 86390 1
531220 99531220 1001 86380 86390 1
531259 99531259 1001 86380 86390 1
531234 99531234 1001 86380 86390 1
531373 99531373 1001 86380 86390 1
531007 99531007 1001 86380 86390 1
531021 99531021 1001 86380 86390 1
531026 99531026 1001 86380 86390 1
530881 99530881 1001 86380 86390 1
530873 99530873 1001 86380 86390 1
531542 99531542 1001 86380 86390 1
531491 99531491 1001 86380 86390 1
532066 99532066 1001 86380 86390 1
532141 99532141 1001 86380 86390 1
531831 99531831 1001 86380 86390 1
531896 99531896 1001 86380 86390 1
531987 99531987 1001 86380 86390 1
531952 99531952 1001 86380 86390 1
531894 99531894 1001 86380 86390 1
532354 99532354 1001 86380 86390 1
532383 99532383 1001 86380 86390 1
532906 99532906 1001 86380 86390 1
532863 99532863 1001 86380 86390 1
532726 99532726 1001 86380 86390 1
532691 99532691 1001 86380 86390 1
532768 99532768 1001 86380 86390 1
532679 99532679 1001 86380 86390 1
532797 99532797 1001 86380 86390 1
532444 99532444 1001 86380 86390 1
532548 99532548 1001 86380 86390 1
532615 99532615 1001 86380 86390 1
532564 99532564 1001 86380 86390 1
533678 99533678 1001 86380 86390 1
533824 99533824 1001 86380 86390 1
533787 99533787 1001 86380 86390 1
533673 99533673 1001 86380 86390 1
533471 99533471 1001 86380 86390 1
533531 99533531 1001 86380 86390 1
533314 99533314 1001 86380 86390 1
533253 99533253 1001 86380 86390 1
533417 99533417 1001 86380 86390 1
533973 99533973 1001 86380 86390 1
533887 99533887 1001 86380 86390 1
534009 99534009 1001 86380 86390 1
534620 99534620 1001 86380 86390 1
534596 99534596 1001 86380 86390 1
534613 99534613 1001 86380 86390 1
534439 99534439 1001 86380 86390 1
534299 99534299 1001 86380 86390 1
534179 99534179 1001 86380 86390 1
534192 99534192 1001 86380 86390 1
534171 99534171 1001 86380 86390 1
534165 99534165 1001 86380 86390 1
535433 99535433 1001 86380 86390 1
535422 99535422 1001 86380 86390 1
535373 99535373 1001 86380 86390 1
535349 99535349 1001 86380 86390 1
535457 99535457 1001 86380 86390 1
535162 99535162 1001 86380 86390 1
535155 99535155 1001 86380 86390 1
535182 99535182 1001 86380 86390 1
535223 99535223 1001 86380 86390 1
534921 99534921 1001 86380 86390 1
535591 99535591 1001 86380 86390 1
535581 99535581 1001 86380 86390 1
535633 99535633 1001 86380 86390 1
536276 99536276 1001 86380 86390 1
536239 99536239 1001 86380 86390 1
536054 99536054 1001 86380 86390 1
536101 99536101 1001 86380 86390 1
536000 99536000 1001 86380 86390 1
535756 99535756 1001 86380 86390 1
535799 99535799 1001 86380 86390 1
535775 99535775 1001 86380 86390 1
535739 99535739 1001 86380 86390 1
536463 99536463 1001 86380 86390 1
536399 99536399 1001 86380 86390 1
536438 99536438 1001 86380 86390 1
536440 99536440 1001 86380 86390 1
536518 99536518 1001 86380 86390 1
536494 99536494 1001 86380 86390 1
536383 99536383 1001 86380 86390 1
537006 99537006 1001 86380 86390 1
536778 99536778 1001 86380 86390 1
536951 99536951 1001 86380 86390 1
536769 99536769 1001 86380 86390 1
536760 99536760 1001 86380 86390 1
536761 99536761 1001 86380 86390 1
536671 99536671 1001 86380 86390 1
536697 99536697 1001 86380 86390 1
536649 99536649 1001 86380 86390 1
536716 99536716 1001 86380 86390 1
536576 99536576 1001 86380 86390 1
537366 99537366 1001 86380 86390 1
537341 99537341 1001 86380 86390 1
537280 99537280 1001 86380 86390 1
537269 99537269 1001 86380 86390 1
537245 99537245 1001 86380 86390 1
537234 99537234 1001 86380 86390 1
537840 99537840 1001 86380 86390 1
537969 99537969 1001 86380 86390 1
537832 99537832 1001 86380 86390 1
537689 99537689 1001 86380 86390 1
537766 99537766 1001 86380 86390 1
537435 99537435 1001 86380 86390 1
537440 99537440 1001 86380 86390 1
538060 99538060 1001 86380 86390 1
538075 99538075 1001 86380 86390 1
538089 99538089 1001 86380 86390 1
538188 99538188 1001 86380 86390 1
538741 99538741 1001 86380 86390 1
538638 99538638 1001 86380 86390 1
538643 99538643 1001 86380 86390 1
538506 99538506 1001 86380 86390 1
538550 99538550 1001 86380 86390 1
538451 99538451 1001 86380 86390 1
538607 99538607 1001 86380 86390 1
538413 99538413 1001 86380 86390 1
538300 99538300 1001 86380 86390 1
538236 99538236 1001 86380 86390 1
538379 99538379 1001 86380 86390 1
538380 99538380 1001 86380 86390 1
538381 99538381 1001 86380 86390 1
538369 99538369 1001 86380 86390 1
538937 99538937 1001 86380 86390 1
539513 99539513 1001 86380 86390 1
539566 99539566 1001 86380 86390 1
539490 99539490 1001 86380 86390 1
539503 99539503 1001 86380 86390 1
539629 99539629 1001 86380 86390 1
539446 99539446 1001 86380 86390 1
539373 99539373 1001 86380 86390 1
539325 99539325 1001 86380 86390 1
539045 99539045 1001 86380 86390 1
539105 99539105 1001 86380 86390 1
539107 99539107 1001 86380 86390 1
539756 99539756 1001 86380 86390 1
539670 99539670 1001 86380 86390 1
539762 99539762 1001 86380 86390 1
539801 99539801 1001 86380 86390 1
540364 99540364 1001 86380 86390 1
540315 99540315 1001 86380 86390 1
540441 99540441 1001 86380 86390 1
540332 99540332 1001 86380 86390 1
540386 99540386 1001 86380 86390 1
540459 99540459 1001 86380 86390 1
540311 99540311 1001 86380 86390 1
540119 99540119 1001 86380 86390 1
539871 99539871 1001 86380 86390 1
540019 99540019 1001 86380 86390 1
539904 99539904 1001 86380 86390 1
539868 99539868 1001 86380 86390 1
540050 99540050 1001 86380 86390 1
540051 99540051 1001 86380 86390 1
540562 99540562 1001 86380 86390 1
540524 99540524 1001 86380 86390 1
541204 99541204 1001 86380 86390 1
541166 99541166 1001 86380 86390 1
541270 99541270 1001 86380 86390 1
541209 99541209 1001 86380 86390 1
541024 99541024 1001 86380 86390 1
540901 99540901 1001 86380 86390 1
540941 99540941 1001 86380 86390 1
540968 99540968 1001 86380 86390 1
540743 99540743 1001 86380 86390 1
540679 99540679 1001 86380 86390 1
540774 99540774 1001 86380 86390 1
541419 99541419 1001 86380 86390 1
541476 99541476 1001 86380 86390 1
541464 99541464 1001 86380 86390 1
541312 99541312 1001 86380 86390 1
541443 99541443 1001 86380 86390 1
541952 99541952 1001 86380 86390 1
541980 99541980 1001 86380 86390 1
541746 99541746 1001 86380 86390 1
541902 99541902 1001 86380 86390 1
541724 99541724 1001 86380 86390 1
541756 99541756 1001 86380 86390 1
541860 99541860 1001 86380 86390 1
541524 99541524 1001 86380 86390 1
541619 99541619 1001 86380 86390 1
541545 99541545 1001 86380 86390 1
541558 99541558 1001 86380 86390 1
541661 99541661 1001 86380 86390 1
541509 99541509 1001 86380 86390 1
542805 99542805 1001 86380 86390 1
542810 99542810 1001 86380 86390 1
542682 99542682 1001 86380 86390 1
542469 99542469 1001 86380 86390 1
542516 99542516 1001 86380 86390 1
542452 99542452 1001 86380 86390 1
542983 99542983 1001 86380 86390 1
543038 99543038 1001 86380 86390 1
542950 99542950 1001 86380 86390 1
542965 99542965 1001 86380 86390 1
543617 99543617 1001 86380 86390 1
543647 99543647 1001 86380 86390 1
543627 99543627 1001 86380 86390 1
543385 99543385 1001 86380 86390 1
543558 99543558 1001 86380 86390 1
543407 99543407 1001 86380 86390 1
543230 99543230 1001 86380 86390 1
543221 99543221 1001 86380 86390 1
543834 99543834 1001 86380 86390 1
543940 99543940 1001 86380 86390 1
543906 99543906 1001 86380 86390 1
543856 99543856 1001 86380 86390 1
543908 99543908 1001 86380 86390 1
543947 99543947 1001 86380 86390 1
543910 99543910 1001 86380 86390 1
544573 99544573 1001 86380 86390 1
544397 99544397 1001 86380 86390 1
544203 99544203 1001 86380 86390 1
544335 99544335 1001 86380 86390 1
544362 99544362 1001 86380 86390 1
544248 99544248 1001 86380 86390 1
544162 99544162 1001 86380 86390 1
544112 99544112 1001 86380 86390 1
544114 99544114 1001 86380 86390 1
544051 99544051 1001 86380 86390 1
544131 99544131 1001 86380 86390 1
544609 99544609 1001 86380 86390 1
544667 99544667 1001 86380 86390 1
403850 879 1001 71220 79617 1
413153 306 1001 31560 32037 1
514234 859 1001 28783 29082 1
519852 822 1002 56447 66442 1
525451 735 1002 62295 65656 1
531160 620 1001 41547 41847 1
536812 1067 1002 63131 71115 1
400070 99400070 1001 86380 86390 1
400073 99400073 1001 86380 86390 1
400239 99400239 1001 86380 86390 1
400325 99400325 1001 86380 86390 1
400659 99400659 1001 86380 86390 1
400679 99400679 1001 86380 86390 1
400524 99400524 1001 86380 86390 1
400869 99400869 1001 86380 86390 1
400832 99400832 1001 86380 86390 1
401023 99401023 1001 86380 86390 1
400944 99400944 1001 86380 86390 1
401150 99401150 1001 86380 86390 1
401141 99401141 1001 86380 86390 1
401407 99401407 1001 86380 86390 1
401437 99401437 1001 86380 86390 1
401418 99401418 1001 86380 86390 1
401638 99401638 1001 86380 86390 1
401782 99401782 1001 86380 86390 1
402081 99402081 1001 86380 86390 1
402356 99402356 1001 86380 86390 1
402630 99402630 1001 86380 86390 1
402767 99402767 1001 86380 86390 1
402699 99402699 1001 86380 86390 1
402847 99402847 1001 86380 86390 1
403104 99403104 1001 86380 86390 1
403242 99403242 1001 86380 86390 1
403380 99403380 1001 86380 86390 1
403469 99403469 1001 86380 86390 1
403558 99403558 1001 86380 86390 1
403537 99403537 1001 86380 86390 1
403922 99403922 1001 86380 86390 1
404241 99404241 1001 86380 86390 1
404303 99404303 1001 86380 86390 1
404385 99404385 1001 86380 86390 1
404489 99404489 1001 86380 86390 1
404606 99404606 1001 86380 86390 1
404645 99404645 1001 86380 86390 1
404767 99404767 1001 86380 86390 1
404899 99404899 1001 86380 86390 1
404971 99404971 1001 86380 86390 1
405195 99405195 1001 86380 86390 1
405232 99405232 1001 86380 86390 1
405642 99405642 1001 86380 86390 1
405899 99405899 1001 86380 86390 1
406068 99406068 1001 86380 86390 1
406224 99406224 1001 86380 86390 1
406193 99406193 1001 86380 86390 1
406255 99406255 1001 86380 86390 1
406184 99406184 1001 86380 86390 1
406426 99406426 1001 86380 86390 1
406520 99406520 1001 86380 86390 1
406735 99406735 1001 86380 86390 1
406777 99406777 1001 86380 86390 1
407023 99407023 1001 86380 86390 1
407187 99407187 1001 86380 86390 1
407471 99407471 1001 86380 86390 1
407612 99407612 1001 86380 86390 1
407593 99407593 1001 86380 86390 1
407707 99407707 1001 86380 86390 1
407731 99407731 1001 86380 86390 1
407704 99407704 1001 86380 86390 1
407725 99407725 1001 86380 86390 1
407814 99407814 1001 86380 86390 1
408148 99408148 1001 86380 86390 1
408616 99408616 1001 86380 86390 1
408747 99408747 1001 86380 86390 1
409113 99409113 1001 86380 86390 1
409460 99409460 1001 86380 86390 1
409580 99409580 1001 86380 86390 1
409707 99409707 1001 86380 86390 1
409822 99409822 1001 86380 86390 1
409828 99409828 1001 86380 86390 1
409906 99409906 1001 86380 86390 1
409935 99409935 1001 86380 86390 1
409939 99409939 1001 86380 86390 1
410107 99410107 1001 86380 86390 1
410115 99410115 1001 86380 86390 1
410127 99410127 1001 86380 86390 1
410384 99410384 1001 86380 86390 1
410584 99410584 1001 86380 86390 1
410682 99410682 1001 86380 86390 1
411095 99411095 1001 86380 86390 1
411087 99411087 1001 86380 86390 1
411204 99411204 1001 86380 86390 1
411188 99411188 1001 86380 86390 1
411198 99411198 1001 86380 86390 1
411310 99411310 1001 86380 86390 1
411392 99411392 1001 86380 86390 1
411508 99411508 1001 86380 86390 1
411426 99411426 1001 86380 86390 1
411592 99411592 1001 86380 86390 1
411605 99411605 1001 86380 86390 1
411810 99411810 1001 86380 86390 1
411790 99411790 1001 86380 86390 1
411897 99411897 1001 86380 86390 1
412013 99412013 1001 86380 86390 1
412083 99412083 1001 86380 86390 1
412400 99412400 1001 86380 86390 1
412456 99412456 1001 86380 86390 1
412402 99412402 1001 86380 86390 1
412329 99412329 1001 86380 86390 1
412379 99412379 1001 86380 86390 1
413648 99413648 1001 86380 86390 1
413530 99413530 1001 86380 86390 1
412978 99412978 1001 86380 86390 1
412964 99412964 1001 86380 86390 1
412897 99412897 1001 86380 86390 1
413024 99413024 1001 86380 86390 1
412638 99412638 1001 86380 86390 1
412557 99412557 1001 86380 86390 1
412661 99412661 1001 86380 86390 1
414034 99414034 1001 86380 86390 1
413973 99413973 1001 86380 86390 1
413994 99413994 1001 86380 86390 1
415164 99415164 1001 86380 86390 1
415103 99415103 1001 86380 86390 1
414841 99414841 1001 86380 86390 1
414678 99414678 1001 86380 86390 1
414714 99414714 1001 86380 86390 1
414781 99414781 1001 86380 86390 1
414826 99414826 1001 86380 86390 1
414526 99414526 1001 86380 86390 1
414733 99414733 1001 86380 86390 1
414349 99414349 1001 86380 86390 1
415447 99415447 1001 86380 86390 1
415622 99415622 1001 86380 86390 1
415684 99415684 1001 86380 86390 1
416908 99416908 1001 86380 86390 1
416640 99416640 1001 86380 86390 1
416592 99416592 1001 86380 86390 1
416668 99416668 1001 86380 86390 1
416551 99416551 1001 86380 86390 1
416555 99416555 1001 86380 86390 1
416357 99416357 1001 86380 86390 1
416536 99416536 1001 86380 86390 1
416247 99416247 1001 86380 86390 1
416429 99416429 1001 86380 86390 1
415777 99415777 1001 86380 86390 1
415961 99415961 1001 86380 86390 1
416122 99416122 1001 86380 86390 1
415915 99415915 1001 86380 86390 1
415975 99415975 1001 86380 86390 1
417047 99417047 1001 86380 86390 1
417265 99417265 1001 86380 86390 1
417545 99417545 1001 86380 86390 1
417523 99417523 1001 86380 86390 1
418628 99418628 1001 86380 86390 1
418471 99418471 1001 86380 86390 1
418340 99418340 1001 86380 86390 1
418386 99418386 1001 86380 86390 1
417846 99417846 1001 86380 86390 1
417723 99417723 1001 86380 86390 1
417692 99417692 1001 86380 86390 1
417933 99417933 1001 86380 86390 1
419097 99419097 1001 86380 86390 1
419027 99419027 1001 86380 86390 1
418803 99418803 1001 86380 86390 1
419201 99419201 1001 86380 86390 1
419094 99419094 1001 86380 86390 1
420171 99420171 1001 86380 86390 1
420215 99420215 1001 86380 86390 1
419851 99419851 1001 86380 86390 1
419725 99419725 1001 86380 86390 1
419677 99419677 1001 86380 86390 1
419680 99419680 1001 86380 86390 1
419894 99419894 1001 86380 86390 1
419936 99419936 1001 86380 86390 1
419472 99419472 1001 86380 86390 1
419249 99419249 1001 86380 86390 1
420537 99420537 1001 86380 86390 1
420468 99420468 1001 86380 86390 1
422007 99422007 1001 86380 86390 1
421979 99421979 1001 86380 86390 1
421345 99421345 1001 86380 86390 1
421466 99421466 1001 86380 86390 1
421611 99421611 1001 86380 86390 1
420858 99420858 1001 86380 86390 1
420944 99420944 1001 86380 86390 1
420919 99420919 1001 86380 86390 1
420952 99420952 1001 86380 86390 1
421161 99421161 1001 86380 86390 1
421091 99421091 1001 86380 86390 1
422477 99422477 1001 86380 86390 1
422385 99422385 1001 86380 86390 1
422495 99422495 1001 86380 86390 1
423605 99423605 1001 86380 86390 1
423450 99423450 1001 86380 86390 1
423618 99423618 1001 86380 86390 1
423668 99423668 1001 86380 86390 1
423216 99423216 1001 86380 86390 1
423171 99423171 1001 86380 86390 1
423289 99423289 1001 86380 86390 1
423062 99423062 1001 86380 86390 1
423295 99423295 1001 86380 86390 1
423299 99423299 1001 86380 86390 1
423019 99423019 1001 86380 86390 1
422796 99422796 1001 86380 86390 1
422790 99422790 1001 86380 86390 1
423794 99423794 1001 86380 86390 1
424108 99424108 1001 86380 86390 1
424011 99424011 1001 86380 86390 1
425383 99425383 1001 86380 86390 1
425056 99425056 1001 86380 86390 1
425347 99425347 1001 86380 86390 1
425095 99425095 1001 86380 86390 1
425357 99425357 1001 86380 86390 1
424909 99424909 1001 86380 86390 1
424994 99424994 1001 86380 86390 1
424771 99424771 1001 86380 86390 1
424242 99424242 1001 86380 86390 1
424370 99424370 1001 86380 86390 1
424403 99424403 1001 86380 86390 1
425482 99425482 1001 86380 86390 1
425421 99425421 1001 86380 86390 1
426743 99426743 1001 86380 86390 1
426872 99426872 1001 86380 86390 1
426928 99426928 1001 86380 86390 1
427069 99427069 1001 86380 86390 1
427074 99427074 1001 86380 86390 1
427083 99427083 1001 86380 86390 1
426712 99426712 1001 86380 86390 1
426740 99426740 1001 86380 86390 1
426891 99426891 1001 86380 86390 1
426664 99426664 1001 86380 86390 1
426553 99426553 1001 86380 86390 1
426307 99426307 1001 86380 86390 1
426658 99426658 1001 86380 86390 1
425938 99425938 1001 86380 86390 1
426095 99426095 1001 86380 86390 1
425988 99425988 1001 86380 86390 1
425923 99425923 1001 86380 86390 1
426026 99426026 1001 86380 86390 1
425854 99425854 1001 86380 86390 1
427495 99427495 1001 86380 86390 1
428732 99428732 1001 86380 86390 1
428372 99428372 1001 86380 86390 1
428523 99428523 1001 86380 86390 1
428722 99428722 1001 86380 86390 1
428155 99428155 1001 86380 86390 1
428256 99428256 1001 86380 86390 1
428235 99428235 1001 86380 86390 1
428243 99428243 1001 86380 86390 1
428055 99428055 1001 86380 86390 1
427692 99427692 1001 86380 86390 1
427910 99427910 1001 86380 86390 1
427569 99427569 1001 86380 86390 1
428937 99428937 1001 86380 86390 1
429011 99429011 1001 86380 86390 1
430245 99430245 1001 86380 86390 1
429754 99429754 1001 86380 86390 1
429844 99429844 1001 86380 86390 1
429387 99429387 1001 86380 86390 1
429308 99429308 1001 86380 86390 1
430593 99430593 1001 86380 86390 1
432031 99432031 1001 86380 86390 1
431333 99431333 1001 86380 86390 1
431325 99431325 1001 86380 86390 1
431549 99431549 1001 86380 86390 1
431103 99431103 1001 86380 86390 1
431112 99431112 1001 86380 86390 1
432452 99432452 1001 86380 86390 1
432220 99432220 1001 86380 86390 1
432176 99432176 1001 86380 86390 1
432375 99432375 1001 86380 86390 1
433449 99433449 1001 86380 86390 1
433021 99433021 1001 86380 86390 1
432999 99432999 1001 86380 86390 1
432876 99432876 1001 86380 86390 1
432854 99432854 1001 86380 86390 1
432675 99432675 1001 86380 86390 1
433946 99433946 1001 86380 86390 1
433949 99433949 1001 86380 86390 1
433980 99433980 1001 86380 86390 1
434029 99434029 1001 86380 86390 1
433771 99433771 1001 86380 86390 1
435153 99435153 1001 86380 86390 1
435114 99435114 1001 86380 86390 1
435205 99435205 1001 86380 86390 1
434639 99434639 1001 86380 86390 1
434790 99434790 1001 86380 86390 1
434931 99434931 1001 86380 86390 1
434982 99434982 1001 86380 86390 1
434802 99434802 1001 86380 86390 1
434232 99434232 1001 86380 86390 1
434352 99434352 1001 86380 86390 1
434235 99434235 1001 86380 86390 1
434458 99434458 1001 86380 86390 1
434149 99434149 1001 86380 86390 1
434362 99434362 1001 86380 86390 1
434161 99434161 1001 86380 86390 1
435826 99435826 1001 86380 86390 1
435742 99435742 1001 86380 86390 1
435495 99435495 1001 86380 86390 1
435532 99435532 1001 86380 86390 1
435672 99435672 1001 86380 86390 1
436894 99436894 1001 86380 86390 1
437054 99437054 1001 86380 86390 1
436971 99436971 1001 86380 86390 1
436422 99436422 1001 86380 86390 1
436423 99436423 1001 86380 86390 1
436673 99436673 1001 86380 86390 1
436356 99436356 1001 86380 86390 1
436016 99436016 1001 86380 86390 1
436077 99436077 1001 86380 86390 1
437239 99437239 1001 86380 86390 1
300062 99300062 1001 86380 86390 1
437197 99437197 1001 86380 86390 1
437339 99437339 1001 86380 86390 1
300574 99300574 1001 86380 86390 1
300436 99300436 1001 86380 86390 1
300411 99300411 1001 86380 86390 1
300374 99300374 1001 86380 86390 1
300303 99300303 1001 86380 86390 1
300122 99300122 1001 86380 86390 1
300234 99300234 1001 86380 86390 1
300765 99300765 1001 86380 86390 1
300883 99300883 1001 86380 86390 1
301401 99301401 1001 86380 86390 1
301429 99301429 1001 86380 86390 1
301476 99301476 1001 86380 86390 1
301317 99301317 1001 86380 86390 1
301330 99301330 1001 86380 86390 1
301217 99301217 1001 86380 86390 1
301283 99301283 1001 86380 86390 1
301065 99301065 1001 86380 86390 1
300980 99300980 1001 86380 86390 1
300941 99300941 1001 86380 86390 1
301736 99301736 1001 86380 86390 1
301737 99301737 1001 86380 86390 1
301758 99301758 1001 86380 86390 1
302304 99302304 1001 86380 86390 1
302353 99302353 1001 86380 86390 1
302225 99302225 1001 86380 86390 1
302167 99302167 1001 86380 86390 1
301992 99301992 1001 86380 86390 1
301837 99301837 1001 86380 86390 1
301854 99301854 1001 86380 86390 1
302550 99302550 1001 86380 86390 1
302399 99302399 1001 86380 86390 1
303027 99303027 1001 86380 86390 1
303080 99303080 1001 86380 86390 1
302873 99302873 1001 86380 86390 1
302824 99302824 1001 86380 86390 1
302944 99302944 1001 86380 86390 1
302728 99302728 1001 86380 86390 1
302770 99302770 1001 86380 86390 1
303229 99303229 1001 86380 86390 1
303220 99303220 1001 86380 86390 1
303363 99303363 1001 86380 86390 1
304016 99304016 1001 86380 86390 1
303731 99303731 1001 86380 86390 1
303506 99303506 1001 86380 86390 1
303417 99303417 1001 86380 86390 1
304060 99304060 1001 86380 86390 1
304038 99304038 1001 86380 86390 1
304116 99304116 1001 86380 86390 1
304040 99304040 1001 86380 86390 1
304798 99304798 1001 86380 86390 1
304721 99304721 1001 86380 86390 1
304672 99304672 1001 86380 86390 1
304662 99304662 1001 86380 86390 1
304687 99304687 1001 86380 86390 1
304675 99304675 1001 86380 86390 1
304545 99304545 1001 86380 86390 1
304547 99304547 1001 86380 86390 1
304522 99304522 1001 86380 86390 1
304433 99304433 1001 86380 86390 1
304396 99304396 1001 86380 86390 1
304973 99304973 1001 86380 86390 1
304987 99304987 1001 86380 86390 1
305041 99305041 1001 86380 86390 1
305006 99305006 1001 86380 86390 1
305033 99305033 1001 86380 86390 1
305570 99305570 1001 86380 86390 1
305551 99305551 1001 86380 86390 1
305590 99305590 1001 86380 86390 1
305513 99305513 1001 86380 86390 1
305565 99305565 1001 86380 86390 1
305578 99305578 1001 86380 86390 1
305515 99305515 1001 86380 86390 1
305382 99305382 1001 86380 86390 1
305232 99305232 1001 86380 86390 1
305268 99305268 1001 86380 86390 1
500135 99500135 1001 86380 86390 1
500021 99500021 1001 86380 86390 1
500738 99500738 1001 86380 86390 1
500649 99500649 1001 86380 86390 1
500638 99500638 1001 86380 86390 1
500720 99500720 1001 86380 86390 1
500467 99500467 1001 86380 86390 1
500470 99500470 1001 86380 86390 1
500436 99500436 1001 86380 86390 1
500528 99500528 1001 86380 86390 1
500290 99500290 1001 86380 86390 1
500874 99500874 1001 86380 86390 1
501462 99501462 1001 86380 86390 1
501501 99501501 1001 86380 86390 1
501569 99501569 1001 86380 86390 1
501374 99501374 1001 86380 86390 1
501340 99501340 1001 86380 86390 1
501329 99501329 1001 86380 86390 1
501070 99501070 1001 86380 86390 1
501192 99501192 1001 86380 86390 1
501076 99501076 1001 86380 86390 1
501772 99501772 1001 86380 86390 1
501839 99501839 1001 86380 86390 1
502299 99502299 1001 86380 86390 1
502445 99502445 1001 86380 86390 1
502369 99502369 1001 86380 86390 1
502451 99502451 1001 86380 86390 1
502163 99502163 1001 86380 86390 1
502232 99502232 1001 86380 86390 1
502181 99502181 1001 86380 86390 1
502015 99502015 1001 86380 86390 1
502031 99502031 1001 86380 86390 1
501903 99501903 1001 86380 86390 1
501891 99501891 1001 86380 86390 1
502566 99502566 1001 86380 86390 1
502647 99502647 1001 86380 86390 1
502471 99502471 1001 86380 86390 1
503257 99503257 1001 86380 86390 1
503221 99503221 1001 86380 86390 1
503270 99503270 1001 86380 86390 1
503237 99503237 1001 86380 86390 1
503121 99503121 1001 86380 86390 1
503073 99503073 1001 86380 86390 1
502931 99502931 1001 86380 86390 1
502977 99502977 1001 86380 86390 1
502675 99502675 1001 86380 86390 1
502810 99502810 1001 86380 86390 1
503369 99503369 1001 86380 86390 1
503364 99503364 1001 86380 86390 1
503313 99503313 1001 86380 86390 1
503979 99503979 1001 86380 86390 1
504005 99504005 1001 86380 86390 1
503933 99503933 1001 86380 86390 1
503972 99503972 1001 86380 86390 1
503735 99503735 1001 86380 86390 1
503737 99503737 1001 86380 86390 1
503715 99503715 1001 86380 86390 1
503561 99503561 1001 86380 86390 1
503600 99503600 1001 86380 86390 1
503657 99503657 1001 86380 86390 1
503541 99503541 1001 86380 86390 1
503607 99503607 1001 86380 86390 1
504208 99504208 1001 86380 86390 1
504157 99504157 1001 86380 86390 1
504183 99504183 1001 86380 86390 1
504162 99504162 1001 86380 86390 1
504189 99504189 1001 86380 86390 1
504827 99504827 1001 86380 86390 1
504662 99504662 1001 86380 86390 1
504613 99504613 1001 86380 86390 1
504653 99504653 1001 86380 86390 1
504642 99504642 1001 86380 86390 1
504734 99504734 1001 86380 86390 1
504579 99504579 1001 86380 86390 1
504553 99504553 1001 86380 86390 1
504374 99504374 1001 86380 86390 1
504517 99504517 1001 86380 86390 1
504326 99504326 1001 86380 86390 1
505033 99505033 1001 86380 86390 1
505010 99505010 1001 86380 86390 1
505088 99505088 1001 86380 86390 1
505024 99505024 1001 86380 86390 1
505647 99505647 1001 86380 86390 1
505727 99505727 1001 86380 86390 1
505426 99505426 1001 86380 86390 1
505494 99505494 1001 86380 86390 1
505508 99505508 1001 86380 86390 1
505334 99505334 1001 86380 86390 1
505185 99505185 1001 86380 86390 1
505276 99505276 1001 86380 86390 1
505939 99505939 1001 86380 86390 1
505943 99505943 1001 86380 86390 1
506495 99506495 1001 86380 86390 1
506419 99506419 1001 86380 86390 1
506526 99506526 1001 86380 86390 1
506248 99506248 1001 86380 86390 1
506377 99506377 1001 86380 86390 1
506326 99506326 1001 86380 86390 1
506215 99506215 1001 86380 86390 1
506358 99506358 1001 86380 86390 1
506335 99506335 1001 86380 86390 1
506095 99506095 1001 86380 86390 1
506085 99506085 1001 86380 86390 1
506073 99506073 1001 86380 86390 1
506151 99506151 1001 86380 86390 1
505996 99505996 1001 86380 86390 1
506634 99506634 1001 86380 86390 1
506647 99506647 1001 86380 86390 1
506777 99506777 1001 86380 86390 1
506692 99506692 1001 86380 86390 1
507373 99507373 1001 86380 86390 1
507233 99507233 1001 86380 86390 1
507416 99507416 1001 86380 86390 1
507067 99507067 1001 86380 86390 1
507042 99507042 1001 86380 86390 1
507121 99507121 1001 86380 86390 1
507212 99507212 1001 86380 86390 1
507110 99507110 1001 86380 86390 1
506803 99506803 1001 86380 86390 1
506896 99506896 1001 86380 86390 1
507001 99507001 1001 86380 86390 1
506812 99506812 1001 86380 86390 1
507591 99507591 1001 86380 86390 1
507515 99507515 1001 86380 86390 1
507425 99507425 1001 86380 86390 1
508072 99508072 1001 86380 86390 1
508235 99508235 1001 86380 86390 1
507915 99507915 1001 86380 86390 1
507869 99507869 1001 86380 86390 1
508002 99508002 1001 86380 86390 1
507655 99507655 1001 86380 86390 1
507746 99507746 1001 86380 86390 1
507699 99507699 1001 86380 86390 1
508352 99508352 1001 86380 86390 1
508302 99508302 1001 86380 86390 1
508264 99508264 1001 86380 86390 1
508347 99508347 1001 86380 86390 1
508888 99508888 1001 86380 86390 1
508917 99508917 1001 86380 86390 1
508982 99508982 1001 86380 86390 1
508983 99508983 1001 86380 86390 1
508701 99508701 1001 86380 86390 1
508668 99508668 1001 86380 86390 1
508772 99508772 1001 86380 86390 1
508723 99508723 1001 86380 86390 1
508585 99508585 1001 86380 86390 1
508458 99508458 1001 86380 86390 1
508606 99508606 1001 86380 86390 1
508632 99508632 1001 86380 86390 1
508491 99508491 1001 86380 86390 1
508543 99508543 1001 86380 86390 1
508556 99508556 1001 86380 86390 1
509176 99509176 1001 86380 86390 1
509146 99509146 1001 86380 86390 1
509148 99509148 1001 86380 86390 1
509803 99509803 1001 86380 86390 1
509884 99509884 1001 86380 86390 1
509552 99509552 1001 86380 86390 1
509527 99509527 1001 86380 86390 1
509593 99509593 1001 86380 86390 1
509581 99509581 1001 86380 86390 1
509492 99509492 1001 86380 86390 1
509522 99509522 1001 86380 86390 1
509386 99509386 1001 86380 86390 1
509439 99509439 1001 86380 86390 1
509478 99509478 1001 86380 86390 1
509343 99509343 1001 86380 86390 1
509447 99509447 1001 86380 86390 1
510048 99510048 1001 86380 86390 1
510537 99510537 1001 86380 86390 1
510629 99510629 1001 86380 86390 1
510569 99510569 1001 86380 86390 1
510393 99510393 1001 86380 86390 1
510329 99510329 1001 86380 86390 1
510520 99510520 1001 86380 86390 1
510237 99510237 1001 86380 86390 1
510303 99510303 1001 86380 86390 1
510161 99510161 1001 86380 86390 1
510270 99510270 1001 86380 86390 1
510127 99510127 1001 86380 86390 1
510298 99510298 1001 86380 86390 1
510737 99510737 1001 86380 86390 1
510880 99510880 1001 86380 86390 1
510863 99510863 1001 86380 86390 1
510890 99510890 1001 86380 86390 1
511526 99511526 1001 86380 86390 1
511417 99511417 1001 86380 86390 1
511259 99511259 1001 86380 86390 1
511183 99511183 1001 86380 86390 1
511223 99511223 1001 86380 86390 1
511216 99511216 1001 86380 86390 1
510970 99510970 1001 86380 86390 1
511132 99511132 1001 86380 86390 1
510938 99510938 1001 86380 86390 1
510953 99510953 1001 86380 86390 1
511021 99511021 1001 86380 86390 1
511699 99511699 1001 86380 86390 1
511651 99511651 1001 86380 86390 1
511741 99511741 1001 86380 86390 1
512251 99512251 1001 86380 86390 1
512229 99512229 1001 86380 86390 1
512037 99512037 1001 86380 86390 1
511973 99511973 1001 86380 86390 1
512004 99512004 1001 86380 86390 1
511902 99511902 1001 86380 86390 1
511778 99511778 1001 86380 86390 1
511937 99511937 1001 86380 86390 1
512442 99512442 1001 86380 86390 1
512410 99512410 1001 86380 86390 1
512450 99512450 1001 86380 86390 1
512412 99512412 1001 86380 86390 1
512438 99512438 1001 86380 86390 1
513141 99513141 1001 86380 86390 1
513097 99513097 1001 86380 86390 1
512928 99512928 1001 86380 86390 1
512943 99512943 1001 86380 86390 1
512880 99512880 1001 86380 86390 1
512629 99512629 1001 86380 86390 1
512603 99512603 1001 86380 86390 1
513287 99513287 1001 86380 86390 1
513390 99513390 1001 86380 86390 1
513340 99513340 1001 86380 86390 1
513828 99513828 1001 86380 86390 1
513831 99513831 1001 86380 86390 1
513908 99513908 1001 86380 86390 1
513975 99513975 1001 86380 86390 1
514022 99514022 1001 86380 86390 1
513763 99513763 1001 86380 86390 1
513752 99513752 1001 86380 86390 1
513565 99513565 1001 86380 86390 1
513426 99513426 1001 86380 86390 1
513454 99513454 1001 86380 86390 1
513494 99513494 1001 86380 86390 1
513520 99513520 1001 86380 86390 1
513471 99513471 1001 86380 86390 1
513459 99513459 1001 86380 86390 1
513447 99513447 1001 86380 86390 1
514071 99514071 1001 86380 86390 1
514165 99514165 1001 86380 86390 1
514821 99514821 1001 86380 86390 1
514771 99514771 1001 86380 86390 1
514810 99514810 1001 86380 86390 1
514748 99514748 1001 86380 86390 1
514714 99514714 1001 86380 86390 1
514539 99514539 1001 86380 86390 1
514440 99514440 1001 86380 86390 1
515052 99515052 1001 86380 86390 1
514925 99514925 1001 86380 86390 1
515597 99515597 1001 86380 86390 1
515509 99515509 1001 86380 86390 1
515589 99515589 1001 86380 86390 1
515353 99515353 1001 86380 86390 1
515379 99515379 1001 86380 86390 1
515438 99515438 1001 86380 86390 1
515116 99515116 1001 86380 86390 1
515171 99515171 1001 86380 86390 1
515189 99515189 1001 86380 86390 1
515215 99515215 1001 86380 86390 1
515874 99515874 1001 86380 86390 1
515864 99515864 1001 86380 86390 1
516307 99516307 1001 86380 86390 1
516496 99516496 1001 86380 86390 1
516340 99516340 1001 86380 86390 1
516418 99516418 1001 86380 86390 1
516228 99516228 1001 86380 86390 1
516126 99516126 1001 86380 86390 1
516204 99516204 1001 86380 86390 1
516244 99516244 1001 86380 86390 1
516283 99516283 1001 86380 86390 1
516238 99516238 1001 86380 86390 1
515940 99515940 1001 86380 86390 1
515953 99515953 1001 86380 86390 1
515945 99515945 1001 86380 86390 1
515985 99515985 1001 86380 86390 1
516064 99516064 1001 86380 86390 1
516066 99516066 1001 86380 86390 1
516080 99516080 1001 86380 86390 1
516675 99516675 1001 86380 86390 1
517274 99517274 1001 86380 86390 1
517201 99517201 1001 86380 86390 1
516924 99516924 1001 86380 86390 1
517020 99517020 1001 86380 86390 1
517126 99517126 1001 86380 86390 1
517050 99517050 1001 86380 86390 1
516973 99516973 1001 86380 86390 1
517064 99517064 1001 86380 86390 1
516741 99516741 1001 86380 86390 1
516761 99516761 1001 86380 86390 1
516921 99516921 1001 86380 86390 1
517410 99517410 1001 86380 86390 1
517489 99517489 1001 86380 86390 1
517425 99517425 1001 86380 86390 1
517352 99517352 1001 86380 86390 1
517404 99517404 1001 86380 86390 1
518061 99518061 1001 86380 86390 1
518107 99518107 1001 86380 86390 1
518083 99518083 1001 86380 86390 1
518032 99518032 1001 86380 86390 1
517881 99517881 1001 86380 86390 1
517939 99517939 1001 86380 86390 1
517704 99517704 1001 86380 86390 1
517718 99517718 1001 86380 86390 1
517707 99517707 1001 86380 86390 1
517733 99517733 1001 86380 86390 1
518275 99518275 1001 86380 86390 1
518333 99518333 1001 86380 86390 1
518207 99518207 1001 86380 86390 1
518272 99518272 1001 86380 86390 1
518299 99518299 1001 86380 86390 1
518889 99518889 1001 86380 86390 1
518813 99518813 1001 86380 86390 1
518793 99518793 1001 86380 86390 1
518616 99518616 1001 86380 86390 1
518711 99518711 1001 86380 86390 1
518662 99518662 1001 86380 86390 1
518626 99518626 1001 86380 86390 1
518394 99518394 1001 86380 86390 1
518566 99518566 1001 86380 86390 1
518543 99518543 1001 86380 86390 1
518480 99518480 1001 86380 86390 1
518403 99518403 1001 86380 86390 1
519041 99519041 1001 86380 86390 1
519158 99519158 1001 86380 86390 1
519068 99519068 1001 86380 86390 1
519173 99519173 1001 86380 86390 1
519005 99519005 1001 86380 86390 1
519057 99519057 1001 86380 86390 1
519635 99519635 1001 86380 86390 1
519683 99519683 1001 86380 86390 1
519427 99519427 1001 86380 86390 1
519575 99519575 1001 86380 86390 1
519459 99519459 1001 86380 86390 1
519434 99519434 1001 86380 86390 1
519477 99519477 1001 86380 86390 1
519542 99519542 1001 86380 86390 1
519208 99519208 1001 86380 86390 1
519380 99519380 1001 86380 86390 1
519321 99519321 1001 86380 86390 1
519815 99519815 1001 86380 86390 1
519829 99519829 1001 86380 86390 1
519843 99519843 1001 86380 86390 1
519833 99519833 1001 86380 86390 1
520602 99520602 1001 86380 86390 1
520564 99520564 1001 86380 86390 1
520593 99520593 1001 86380 86390 1
520441 99520441 1001 86380 86390 1
520483 99520483 1001 86380 86390 1
520633 99520633 1001 86380 86390 1
520497 99520497 1001 86380 86390 1
520305 99520305 1001 86380 86390 1
520309 99520309 1001 86380 86390 1
520252 99520252 1001 86380 86390 1
520170 99520170 1001 86380 86390 1
520147 99520147 1001 86380 86390 1
520741 99520741 1001 86380 86390 1
520675 99520675 1001 86380 86390 1
520778 99520778 1001 86380 86390 1
521289 99521289 1001 86380 86390 1
521435 99521435 1001 86380 86390 1
521328 99521328 1001 86380 86390 1
521217 99521217 1001 86380 86390 1
521244 99521244 1001 86380 86390 1
520953 99520953 1001 86380 86390 1
520993 99520993 1001 86380 86390 1
520920 99520920 1001 86380 86390 1
520921 99520921 1001 86380 86390 1
521490 99521490 1001 86380 86390 1
522255 99522255 1001 86380 86390 1
522286 99522286 1001 86380 86390 1
521907 99521907 1001 86380 86390 1
521908 99521908 1001 86380 86390 1
521926 99521926 1001 86380 86390 1
521787 99521787 1001 86380 86390 1
522331 99522331 1001 86380 86390 1
522300 99522300 1001 86380 86390 1
523046 99523046 1001 86380 86390 1
522919 99522919 1001 86380 86390 1
522839 99522839 1001 86380 86390 1
522884 99522884 1001 86380 86390 1
522859 99522859 1001 86380 86390 1
522914 99522914 1001 86380 86390 1
523262 99523262 1001 86380 86390 1
523263 99523263 1001 86380 86390 1
523187 99523187 1001 86380 86390 1
523162 99523162 1001 86380 86390 1
523137 99523137 1001 86380 86390 1
523138 99523138 1001 86380 86390 1
523165 99523165 1001 86380 86390 1
523944 99523944 1001 86380 86390 1
523756 99523756 1001 86380 86390 1
523824 99523824 1001 86380 86390 1
523865 99523865 1001 86380 86390 1
523719 99523719 1001 86380 86390 1
523735 99523735 1001 86380 86390 1
523634 99523634 1001 86380 86390 1
523479 99523479 1001 86380 86390 1
523382 99523382 1001 86380 86390 1
523434 99523434 1001 86380 86390 1
524058 99524058 1001 86380 86390 1
523954 99523954 1001 86380 86390 1
523986 99523986 1001 86380 86390 1
524066 99524066 1001 86380 86390 1
523992 99523992 1001 86380 86390 1
524416 99524416 1001 86380 86390 1
524348 99524348 1001 86380 86390 1
524274 99524274 1001 86380 86390 1
524339 99524339 1001 86380 86390 1
524276 99524276 1001 86380 86390 1
524820 99524820 1001 86380 86390 1
524847 99524847 1001 86380 86390 1
524822 99524822 1001 86380 86390 1
524802 99524802 1001 86380 86390 1
524973 99524973 1001 86380 86390 1
524870 99524870 1001 86380 86390 1
525494 99525494 1001 86380 86390 1
525412 99525412 1001 86380 86390 1
525464 99525464 1001 86380 86390 1
525465 99525465 1001 86380 86390 1
525218 99525218 1001 86380 86390 1
525157 99525157 1001 86380 86390 1
525028 99525028 1001 86380 86390 1
525165 99525165 1001 86380 86390 1
525089 99525089 1001 86380 86390 1
525128 99525128 1001 86380 86390 1
524998 99524998 1001 86380 86390 1
525789 99525789 1001 86380 86390 1
525731 99525731 1001 86380 86390 1
525631 99525631 1001 86380 86390 1
526402 99526402 1001 86380 86390 1
526225 99526225 1001 86380 86390 1
526228 99526228 1001 86380 86390 1
526036 99526036 1001 86380 86390 1
526082 99526082 1001 86380 86390 1
526160 99526160 1001 86380 86390 1
525820 99525820 1001 86380 86390 1
525929 99525929 1001 86380 86390 1
526523 99526523 1001 86380 86390 1
526427 99526427 1001 86380 86390 1
526506 99526506 1001 86380 86390 1
527094 99527094 1001 86380 86390 1
527189 99527189 1001 86380 86390 1
526875 99526875 1001 86380 86390 1
526921 99526921 1001 86380 86390 1
526843 99526843 1001 86380 86390 1
526698 99526698 1001 86380 86390 1
526661 99526661 1001 86380 86390 1
526674 99526674 1001 86380 86390 1
527403 99527403 1001 86380 86390 1
527392 99527392 1001 86380 86390 1
527309 99527309 1001 86380 86390 1
527438 99527438 1001 86380 86390 1
527949 99527949 1001 86380 86390 1
527989 99527989 1001 86380 86390 1
527902 99527902 1001 86380 86390 1
527666 99527666 1001 86380 86390 1
527721 99527721 1001 86380 86390 1
527866 99527866 1001 86380 86390 1
527828 99527828 1001 86380 86390 1
527560 99527560 1001 86380 86390 1
527562 99527562 1001 86380 86390 1
527563 99527563 1001 86380 86390 1
527486 99527486 1001 86380 86390 1
527642 99527642 1001 86380 86390 1
527565 99527565 1001 86380 86390 1
527593 99527593 1001 86380 86390 1
528087 99528087 1001 86380 86390 1
528192 99528192 1001 86380 86390 1
528194 99528194 1001 86380 86390 1
528221 99528221 1001 86380 86390 1
528144 99528144 1001 86380 86390 1
528235 99528235 1001 86380 86390 1
528160 99528160 1001 86380 86390 1
528831 99528831 1001 86380 86390 1
528618 99528618 1001 86380 86390 1
528649 99528649 1001 86380 86390 1
528638 99528638 1001 86380 86390 1
528628 99528628 1001 86380 86390 1
528447 99528447 1001 86380 86390 1
528938 99528938 1001 86380 86390 1
528968 99528968 1001 86380 86390 1
528982 99528982 1001 86380 86390 1
529038 99529038 1001 86380 86390 1
528935 99528935 1001 86380 86390 1
529666 99529666 1001 86380 86390 1
529576 99529576 1001 86380 86390 1
529542 99529542 1001 86380 86390 1
529583 99529583 1001 86380 86390 1
529497 99529497 1001 86380 86390 1
529521 99529521 1001 86380 86390 1
529159 99529159 1001 86380 86390 1
529123 99529123 1001 86380 86390 1
529191 99529191 1001 86380 86390 1
529883 99529883 1001 86380 86390 1
529820 99529820 1001 86380 86390 1
529774 99529774 1001 86380 86390 1
529787 99529787 1001 86380 86390 1
530390 99530390 1001 86380 86390 1
530404 99530404 1001 86380 86390 1
530284 99530284 1001 86380 86390 1
530310 99530310 1001 86380 86390 1
530325 99530325 1001 86380 86390 1
530197 99530197 1001 86380 86390 1
530301 99530301 1001 86380 86390 1
530101 99530101 1001 86380 86390 1
530013 99530013 1001 86380 86390 1
530132 99530132 1001 86380 86390 1
530068 99530068 1001 86380 86390 1
530073 99530073 1001 86380 86390 1
530112 99530112 1001 86380 86390 1
530061 99530061 1001 86380 86390 1
530684 99530684 1001 86380 86390 1
530674 99530674 1001 86380 86390 1
530702 99530702 1001 86380 86390 1
530692 99530692 1001 86380 86390 1
531254 99531254 1001 86380 86390 1
531293 99531293 1001 86380 86390 1
531282 99531282 1001 86380 86390 1
531313 99531313 1001 86380 86390 1
531289 99531289 1001 86380 86390 1
531162 99531162 1001 86380 86390 1
531049 99531049 1001 86380 86390 1
531050 99531050 1001 86380 86390 1
531119 99531119 1001 86380 86390 1
530784 99530784 1001 86380 86390 1
530926 99530926 1001 86380 86390 1
531514 99531514 1001 86380 86390 1
532007 99532007 1001 86380 86390 1
532008 99532008 1001 86380 86390 1
532193 99532193 1001 86380 86390 1
532011 99532011 1001 86380 86390 1
532063 99532063 1001 86380 86390 1
531976 99531976 1001 86380 86390 1
531913 99531913 1001 86380 86390 1
531614 99531614 1001 86380 86390 1
532258 99532258 1001 86380 86390 1
532955 99532955 1001 86380 86390 1
532994 99532994 1001 86380 86390 1
532866 99532866 1001 86380 86390 1
533010 99533010 1001 86380 86390 1
532909 99532909 1001 86380 86390 1
532911 99532911 1001 86380 86390 1
532633 99532633 1001 86380 86390 1
532666 99532666 1001 86380 86390 1
532732 99532732 1001 86380 86390 1
532595 99532595 1001 86380 86390 1
532586 99532586 1001 86380 86390 1
532509 99532509 1001 86380 86390 1
532471 99532471 1001 86380 86390 1
532411 99532411 1001 86380 86390 1
533722 99533722 1001 86380 86390 1
533749 99533749 1001 86380 86390 1
533698 99533698 1001 86380 86390 1
533535 99533535 1001 86380 86390 1
533589 99533589 1001 86380 86390 1
533461 99533461 1001 86380 86390 1
533527 99533527 1001 86380 86390 1
533607 99533607 1001 86380 86390 1
533637 99533637 1001 86380 86390 1
533938 99533938 1001 86380 86390 1
533980 99533980 1001 86380 86390 1
534582 99534582 1001 86380 86390 1
534647 99534647 1001 86380 86390 1
534520 99534520 1001 86380 86390 1
534641 99534641 1001 86380 86390 1
534528 99534528 1001 86380 86390 1
534645 99534645 1001 86380 86390 1
534337 99534337 1001 86380 86390 1
534441 99534441 1001 86380 86390 1
534385 99534385 1001 86380 86390 1
534451 99534451 1001 86380 86390 1
534218 99534218 1001 86380 86390 1
534214 99534214 1001 86380 86390 1
534480 99534480 1001 86380 86390 1
534764 99534764 1001 86380 86390 1
535478 99535478 1001 86380 86390 1
535437 99535437 1001 86380 86390 1
535351 99535351 1001 86380 86390 1
535404 99535404 1001 86380 86390 1
535503 99535503 1001 86380 86390 1
535354 99535354 1001 86380 86390 1
535071 99535071 1001 86380 86390 1
534942 99534942 1001 86380 86390 1
535059 99535059 1001 86380 86390 1
535094 99535094 1001 86380 86390 1
534978 99534978 1001 86380 86390 1
535566 99535566 1001 86380 86390 1
535517 99535517 1001 86380 86390 1
536143 99536143 1001 86380 86390 1
536223 99536223 1001 86380 86390 1
536135 99536135 1001 86380 86390 1
536148 99536148 1001 86380 86390 1
535955 99535955 1001 86380 86390 1
536072 99536072 1001 86380 86390 1
535931 99535931 1001 86380 86390 1
535934 99535934 1001 86380 86390 1
536519 99536519 1001 86380 86390 1
536445 99536445 1001 86380 86390 1
536486 99536486 1001 86380 86390 1
537098 99537098 1001 86380 86390 1
537125 99537125 1001 86380 86390 1
537056 99537056 1001 86380 86390 1
536777 99536777 1001 86380 86390 1
536792 99536792 1001 86380 86390 1
536835 99536835 1001 86380 86390 1
536813 99536813 1001 86380 86390 1
536638 99536638 1001 86380 86390 1
536615 99536615 1001 86380 86390 1
536744 99536744 1001 86380 86390 1
536655 99536655 1001 86380 86390 1
537924 99537924 1001 86380 86390 1
537786 99537786 1001 86380 86390 1
537932 99537932 1001 86380 86390 1
537681 99537681 1001 86380 86390 1
537696 99537696 1001 86380 86390 1
537583 99537583 1001 86380 86390 1
537768 99537768 1001 86380 86390 1
537571 99537571 1001 86380 86390 1
537379 99537379 1001 86380 86390 1
538111 99538111 1001 86380 86390 1
538163 99538163 1001 86380 86390 1
538686 99538686 1001 86380 86390 1
538709 99538709 1001 86380 86390 1
538572 99538572 1001 86380 86390 1
538486 99538486 1001 86380 86390 1
538363 99538363 1001 86380 86390 1
538198 99538198 1001 86380 86390 1
538370 99538370 1001 86380 86390 1
538839 99538839 1001 86380 86390 1
538984 99538984 1001 86380 86390 1
538817 99538817 1001 86380 86390 1
538896 99538896 1001 86380 86390 1
538922 99538922 1001 86380 86390 1
538832 99538832 1001 86380 86390 1
539560 99539560 1001 86380 86390 1
539383 99539383 1001 86380 86390 1
539364 99539364 1001 86380 86390 1
539046 99539046 1001 86380 86390 1
539189 99539189 1001 86380 86390 1
539126 99539126 1001 86380 86390 1
539702 99539702 1001 86380 86390 1
539716 99539716 1001 86380 86390 1
539837 99539837 1001 86380 86390 1
539738 99539738 1001 86380 86390 1
540305 99540305 1001 86380 86390 1
540138 99540138 1001 86380 86390 1
540256 99540256 1001 86380 86390 1
540040 99540040 1001 86380 86390 1
539939 99539939 1001 86380 86390 1
539959 99539959 1001 86380 86390 1
539882 99539882 1001 86380 86390 1
540026 99540026 1001 86380 86390 1
540635 99540635 1001 86380 86390 1
541268 99541268 1001 86380 86390 1
541199 99541199 1001 86380 86390 1
541240 99541240 1001 86380 86390 1
541163 99541163 1001 86380 86390 1
541215 99541215 1001 86380 86390 1
540882 99540882 1001 86380 86390 1
541073 99541073 1001 86380 86390 1
540775 99540775 1001 86380 86390 1
540791 99540791 1001 86380 86390 1
540831 99540831 1001 86380 86390 1
540877 99540877 1001 86380 86390 1
541342 99541342 1001 86380 86390 1
541305 99541305 1001 86380 86390 1
541487 99541487 1001 86380 86390 1
541410 99541410 1001 86380 86390 1
541297 99541297 1001 86380 86390 1
541494 99541494 1001 86380 86390 1
541417 99541417 1001 86380 86390 1
541990 99541990 1001 86380 86390 1
542004 99542004 1001 86380 86390 1
542070 99542070 1001 86380 86390 1
541968 99541968 1001 86380 86390 1
541982 99541982 1001 86380 86390 1
542063 99542063 1001 86380 86390 1
542114 99542114 1001 86380 86390 1
541742 99541742 1001 86380 86390 1
541666 99541666 1001 86380 86390 1
541692 99541692 1001 86380 86390 1
541654 99541654 1001 86380 86390 1
541555 99541555 1001 86380 86390 1
541582 99541582 1001 86380 86390 1
542830 99542830 1001 86380 86390 1
542832 99542832 1001 86380 86390 1
542795 99542795 1001 86380 86390 1
542586 99542586 1001 86380 86390 1
542588 99542588 1001 86380 86390 1
542680 99542680 1001 86380 86390 1
542697 99542697 1001 86380 86390 1
542672 99542672 1001 86380 86390 1
542380 99542380 1001 86380 86390 1
542473 99542473 1001 86380 86390 1
542410 99542410 1001 86380 86390 1
542424 99542424 1001 86380 86390 1
542463 99542463 1001 86380 86390 1
542966 99542966 1001 86380 86390 1
543671 99543671 1001 86380 86390 1
543749 99543749 1001 86380 86390 1
543490 99543490 1001 86380 86390 1
543443 99543443 1001 86380 86390 1
543564 99543564 1001 86380 86390 1
543259 99543259 1001 86380 86390 1
543337 99543337 1001 86380 86390 1
543184 99543184 1001 86380 86390 1
543782 99543782 1001 86380 86390 1
543953 99543953 1001 86380 86390 1
543775 99543775 1001 86380 86390 1
544475 99544475 1001 86380 86390 1
544516 99544516 1001 86380 86390 1
544586 99544586 1001 86380 86390 1
544305 99544305 1001 86380 86390 1
544219 99544219 1001 86380 86390 1
544087 99544087 1001 86380 86390 1
544700 99544700 1001 86380 86390 1
544688 99544688 1001 86380 86390 1
544702 99544702 1001 86380 86390 1
544625 99544625 1001 86380 86390 1
544653 99544653 1001 86380 86390 1
415573 791 1001 31980 32397 1
511545 799 1001 34838 35137 1
400046 99400046 1001 86380 86390 1
400710 99400710 1001 86380 86390 1
400655 99400655 1001 86380 86390 1
400864 99400864 1001 86380 86390 1
400859 99400859 1001 86380 86390 1
400950 99400950 1001 86380 86390 1
401062 99401062 1001 86380 86390 1
401070 99401070 1001 86380 86390 1
401075 99401075 1001 86380 86390 1
402021 99402021 1001 86380 86390 1
402110 99402110 1001 86380 86390 1
402358 99402358 1001 86380 86390 1
402359 99402359 1001 86380 86390 1
402328 99402328 1001 86380 86390 1
402452 99402452 1001 86380 86390 1
402275 99402275 1001 86380 86390 1
402498 99402498 1001 86380 86390 1
402736 99402736 1001 86380 86390 1
402879 99402879 1001 86380 86390 1
402981 99402981 1001 86380 86390 1
403113 99403113 1001 86380 86390 1
403120 99403120 1001 86380 86390 1
403306 99403306 1001 86380 86390 1
403482 99403482 1001 86380 86390 1
403505 99403505 1001 86380 86390 1
403622 99403622 1001 86380 86390 1
403705 99403705 1001 86380 86390 1
403860 99403860 1001 86380 86390 1
403978 99403978 1001 86380 86390 1
404340 99404340 1001 86380 86390 1
404811 99404811 1001 86380 86390 1
405012 99405012 1001 86380 86390 1
405039 99405039 1001 86380 86390 1
405148 99405148 1001 86380 86390 1
405826 99405826 1001 86380 86390 1
405925 99405925 1001 86380 86390 1
405956 99405956 1001 86380 86390 1
406110 99406110 1001 86380 86390 1
406111 99406111 1001 86380 86390 1
406734 99406734 1001 86380 86390 1
406643 99406643 1001 86380 86390 1
406911 99406911 1001 86380 86390 1
407200 99407200 1001 86380 86390 1
407428 99407428 1001 86380 86390 1
407641 99407641 1001 86380 86390 1
407768 99407768 1001 86380 86390 1
408004 99408004 1001 86380 86390 1
408035 99408035 1001 86380 86390 1
408071 99408071 1001 86380 86390 1
408173 99408173 1001 86380 86390 1
408277 99408277 1001 86380 86390 1
408280 99408280 1001 86380 86390 1
408223 99408223 1001 86380 86390 1
408518 99408518 1001 86380 86390 1
408579 99408579 1001 86380 86390 1
408569 99408569 1001 86380 86390 1
408677 99408677 1001 86380 86390 1
408739 99408739 1001 86380 86390 1
408987 99408987 1001 86380 86390 1
408998 99408998 1001 86380 86390 1
409180 99409180 1001 86380 86390 1
409217 99409217 1001 86380 86390 1
409368 99409368 1001 86380 86390 1
409571 99409571 1001 86380 86390 1
409639 99409639 1001 86380 86390 1
409700 99409700 1001 86380 86390 1
409892 99409892 1001 86380 86390 1
409949 99409949 1001 86380 86390 1
410278 99410278 1001 86380 86390 1
410233 99410233 1001 86380 86390 1
410295 99410295 1001 86380 86390 1
410523 99410523 1001 86380 86390 1
410650 99410650 1001 86380 86390 1
410866 99410866 1001 86380 86390 1
411206 99411206 1001 86380 86390 1
411152 99411152 1001 86380 86390 1
411139 99411139 1001 86380 86390 1
411336 99411336 1001 86380 86390 1
411447 99411447 1001 86380 86390 1
411427 99411427 1001 86380 86390 1
411572 99411572 1001 86380 86390 1
411595 99411595 1001 86380 86390 1
411688 99411688 1001 86380 86390 1
411781 99411781 1001 86380 86390 1
411865 99411865 1001 86380 86390 1
411924 99411924 1001 86380 86390 1
412079 99412079 1001 86380 86390 1
412222 99412222 1001 86380 86390 1
412476 99412476 1001 86380 86390 1
413424 99413424 1001 86380 86390 1
413321 99413321 1001 86380 86390 1
413394 99413394 1001 86380 86390 1
413032 99413032 1001 86380 86390 1
413112 99413112 1001 86380 86390 1
412697 99412697 1001 86380 86390 1
412680 99412680 1001 86380 86390 1
413740 99413740 1001 86380 86390 1
413981 99413981 1001 86380 86390 1
413982 99413982 1001 86380 86390 1
415080 99415080 1001 86380 86390 1
415105 99415105 1001 86380 86390 1
415109 99415109 1001 86380 86390 1
414856 99414856 1001 86380 86390 1
414317 99414317 1001 86380 86390 1
414376 99414376 1001 86380 86390 1
414428 99414428 1001 86380 86390 1
414367 99414367 1001 86380 86390 1
414213 99414213 1001 86380 86390 1
415501 99415501 1001 86380 86390 1
416701 99416701 1001 86380 86390 1
416792 99416792 1001 86380 86390 1
416844 99416844 1001 86380 86390 1
416470 99416470 1001 86380 86390 1
416390 99416390 1001 86380 86390 1
416150 99416150 1001 86380 86390 1
415886 99415886 1001 86380 86390 1
415910 99415910 1001 86380 86390 1
415788 99415788 1001 86380 86390 1
416020 99416020 1001 86380 86390 1
417264 99417264 1001 86380 86390 1
417080 99417080 1001 86380 86390 1
417106 99417106 1001 86380 86390 1
417158 99417158 1001 86380 86390 1
417499 99417499 1001 86380 86390 1
417593 99417593 1001 86380 86390 1
417440 99417440 1001 86380 86390 1
417517 99417517 1001 86380 86390 1
418474 99418474 1001 86380 86390 1
418743 99418743 1001 86380 86390 1
418747 99418747 1001 86380 86390 1
418558 99418558 1001 86380 86390 1
418308 99418308 1001 86380 86390 1
418378 99418378 1001 86380 86390 1
418242 99418242 1001 86380 86390 1
418217 99418217 1001 86380 86390 1
417816 99417816 1001 86380 86390 1
417893 99417893 1001 86380 86390 1
417901 99417901 1001 86380 86390 1
418891 99418891 1001 86380 86390 1
418943 99418943 1001 86380 86390 1
418948 99418948 1001 86380 86390 1
418870 99418870 1001 86380 86390 1
420352 99420352 1001 86380 86390 1
420277 99420277 1001 86380 86390 1
420446 99420446 1001 86380 86390 1
420063 99420063 1001 86380 86390 1
420229 99420229 1001 86380 86390 1
420269 99420269 1001 86380 86390 1
420325 99420325 1001 86380 86390 1
419663 99419663 1001 86380 86390 1
419906 99419906 1001 86380 86390 1
419919 99419919 1001 86380 86390 1
419645 99419645 1001 86380 86390 1
419980 99419980 1001 86380 86390 1
419292 99419292 1001 86380 86390 1
419402 99419402 1001 86380 86390 1
419451 99419451 1001 86380 86390 1
419444 99419444 1001 86380 86390 1
420698 99420698 1001 86380 86390 1
420552 99420552 1001 86380 86390 1
420480 99420480 1001 86380 86390 1
421818 99421818 1001 86380 86390 1
422068 99422068 1001 86380 86390 1
421875 99421875 1001 86380 86390 1
421954 99421954 1001 86380 86390 1
421857 99421857 1001 86380 86390 1
421426 99421426 1001 86380 86390 1
421267 99421267 1001 86380 86390 1
421570 99421570 1001 86380 86390 1
420987 99420987 1001 86380 86390 1
421246 99421246 1001 86380 86390 1
422334 99422334 1001 86380 86390 1
422451 99422451 1001 86380 86390 1
422396 99422396 1001 86380 86390 1
422186 99422186 1001 86380 86390 1
423517 99423517 1001 86380 86390 1
423610 99423610 1001 86380 86390 1
423634 99423634 1001 86380 86390 1
423570 99423570 1001 86380 86390 1
423266 99423266 1001 86380 86390 1
423273 99423273 1001 86380 86390 1
423069 99423069 1001 86380 86390 1
422783 99422783 1001 86380 86390 1
422539 99422539 1001 86380 86390 1
422786 99422786 1001 86380 86390 1
422862 99422862 1001 86380 86390 1
422548 99422548 1001 86380 86390 1
423934 99423934 1001 86380 86390 1
423883 99423883 1001 86380 86390 1
423937 99423937 1001 86380 86390 1
424090 99424090 1001 86380 86390 1
425324 99425324 1001 86380 86390 1
425152 99425152 1001 86380 86390 1
425282 99425282 1001 86380 86390 1
424748 99424748 1001 86380 86390 1
424495 99424495 1001 86380 86390 1
424399 99424399 1001 86380 86390 1
424166 99424166 1001 86380 86390 1
425584 99425584 1001 86380 86390 1
425417 99425417 1001 86380 86390 1
425735 99425735 1001 86380 86390 1
425427 99425427 1001 86380 86390 1
426793 99426793 1001 86380 86390 1
426756 99426756 1001 86380 86390 1
426677 99426677 1001 86380 86390 1
425957 99425957 1001 86380 86390 1
426012 99426012 1001 86380 86390 1
427342 99427342 1001 86380 86390 1
427439 99427439 1001 86380 86390 1
427184 99427184 1001 86380 86390 1
427403 99427403 1001 86380 86390 1
427453 99427453 1001 86380 86390 1
428366 99428366 1001 86380 86390 1
428687 99428687 1001 86380 86390 1
428551 99428551 1001 86380 86390 1
428553 99428553 1001 86380 86390 1
428595 99428595 1001 86380 86390 1
428530 99428530 1001 86380 86390 1
428723 99428723 1001 86380 86390 1
428664 99428664 1001 86380 86390 1
427998 99427998 1001 86380 86390 1
428006 99428006 1001 86380 86390 1
428217 99428217 1001 86380 86390 1
428328 99428328 1001 86380 86390 1
428223 99428223 1001 86380 86390 1
427850 99427850 1001 86380 86390 1
427735 99427735 1001 86380 86390 1
427561 99427561 1001 86380 86390 1
427739 99427739 1001 86380 86390 1
427608 99427608 1001 86380 86390 1
429156 99429156 1001 86380 86390 1
428768 99428768 1001 86380 86390 1
428898 99428898 1001 86380 86390 1
430327 99430327 1001 86380 86390 1
430055 99430055 1001 86380 86390 1
429601 99429601 1001 86380 86390 1
429622 99429622 1001 86380 86390 1
429375 99429375 1001 86380 86390 1
430486 99430486 1001 86380 86390 1
430584 99430584 1001 86380 86390 1
430447 99430447 1001 86380 86390 1
430603 99430603 1001 86380 86390 1
430482 99430482 1001 86380 86390 1
431912 99431912 1001 86380 86390 1
431979 99431979 1001 86380 86390 1
431527 99431527 1001 86380 86390 1
431599 99431599 1001 86380 86390 1
430849 99430849 1001 86380 86390 1
430875 99430875 1001 86380 86390 1
431233 99431233 1001 86380 86390 1
432199 99432199 1001 86380 86390 1
432242 99432242 1001 86380 86390 1
432084 99432084 1001 86380 86390 1
432419 99432419 1001 86380 86390 1
432068 99432068 1001 86380 86390 1
432164 99432164 1001 86380 86390 1
432393 99432393 1001 86380 86390 1
432142 99432142 1001 86380 86390 1
433436 99433436 1001 86380 86390 1
433525 99433525 1001 86380 86390 1
433648 99433648 1001 86380 86390 1
433098 99433098 1001 86380 86390 1
433214 99433214 1001 86380 86390 1
432932 99432932 1001 86380 86390 1
433056 99433056 1001 86380 86390 1
433227 99433227 1001 86380 86390 1
433260 99433260 1001 86380 86390 1
432630 99432630 1001 86380 86390 1
432707 99432707 1001 86380 86390 1
433767 99433767 1001 86380 86390 1
433877 99433877 1001 86380 86390 1
435339 99435339 1001 86380 86390 1
435330 99435330 1001 86380 86390 1
435120 99435120 1001 86380 86390 1
435031 99435031 1001 86380 86390 1
435274 99435274 1001 86380 86390 1
434627 99434627 1001 86380 86390 1
434950 99434950 1001 86380 86390 1
434767 99434767 1001 86380 86390 1
434835 99434835 1001 86380 86390 1
434284 99434284 1001 86380 86390 1
434578 99434578 1001 86380 86390 1
435822 99435822 1001 86380 86390 1
437080 99437080 1001 86380 86390 1
437095 99437095 1001 86380 86390 1
436920 99436920 1001 86380 86390 1
436593 99436593 1001 86380 86390 1
436630 99436630 1001 86380 86390 1
436196 99436196 1001 86380 86390 1
436144 99436144 1001 86380 86390 1
436300 99436300 1001 86380 86390 1
437250 99437250 1001 86380 86390 1
300651 99300651 1001 86380 86390 1
300629 99300629 1001 86380 86390 1
300555 99300555 1001 86380 86390 1
300458 99300458 1001 86380 86390 1
300342 99300342 1001 86380 86390 1
300475 99300475 1001 86380 86390 1
300360 99300360 1001 86380 86390 1
300502 99300502 1001 86380 86390 1
300390 99300390 1001 86380 86390 1
300444 99300444 1001 86380 86390 1
300200 99300200 1001 86380 86390 1
300179 99300179 1001 86380 86390 1
300219 99300219 1001 86380 86390 1
300197 99300197 1001 86380 86390 1
300868 99300868 1001 86380 86390 1
300808 99300808 1001 86380 86390 1
300796 99300796 1001 86380 86390 1
301491 99301491 1001 86380 86390 1
301517 99301517 1001 86380 86390 1
301487 99301487 1001 86380 86390 1
301386 99301386 1001 86380 86390 1
301188 99301188 1001 86380 86390 1
301191 99301191 1001 86380 86390 1
301243 99301243 1001 86380 86390 1
300990 99300990 1001 86380 86390 1
300942 99300942 1001 86380 86390 1
301632 99301632 1001 86380 86390 1
301703 99301703 1001 86380 86390 1
301679 99301679 1001 86380 86390 1
302351 99302351 1001 86380 86390 1
302261 99302261 1001 86380 86390 1
302300 99302300 1001 86380 86390 1
301982 99301982 1001 86380 86390 1
302140 99302140 1001 86380 86390 1
302002 99302002 1001 86380 86390 1
301980 99301980 1001 86380 86390 1
301917 99301917 1001 86380 86390 1
301763 99301763 1001 86380 86390 1
301816 99301816 1001 86380 86390 1
301792 99301792 1001 86380 86390 1
302418 99302418 1001 86380 86390 1
302451 99302451 1001 86380 86390 1
303065 99303065 1001 86380 86390 1
303029 99303029 1001 86380 86390 1
303055 99303055 1001 86380 86390 1
303082 99303082 1001 86380 86390 1
303070 99303070 1001 86380 86390 1
303025 99303025 1001 86380 86390 1
302884 99302884 1001 86380 86390 1
302964 99302964 1001 86380 86390 1
302839 99302839 1001 86380 86390 1
302855 99302855 1001 86380 86390 1
302592 99302592 1001 86380 86390 1
302787 99302787 1001 86380 86390 1
302790 99302790 1001 86380 86390 1
302675 99302675 1001 86380 86390 1
302792 99302792 1001 86380 86390 1
303411 99303411 1001 86380 86390 1
303368 99303368 1001 86380 86390 1
304002 99304002 1001 86380 86390 1
304009 99304009 1001 86380 86390 1
304021 99304021 1001 86380 86390 1
303837 99303837 1001 86380 86390 1
303597 99303597 1001 86380 86390 1
303482 99303482 1001 86380 86390 1
303444 99303444 1001 86380 86390 1
303474 99303474 1001 86380 86390 1
304235 99304235 1001 86380 86390 1
304683 99304683 1001 86380 86390 1
304847 99304847 1001 86380 86390 1
304677 99304677 1001 86380 86390 1
304596 99304596 1001 86380 86390 1
304532 99304532 1001 86380 86390 1
304278 99304278 1001 86380 86390 1
304343 99304343 1001 86380 86390 1
304382 99304382 1001 86380 86390 1
304423 99304423 1001 86380 86390 1
304385 99304385 1001 86380 86390 1
304391 99304391 1001 86380 86390 1
305005 99305005 1001 86380 86390 1
305558 99305558 1001 86380 86390 1
305674 99305674 1001 86380 86390 1
305431 99305431 1001 86380 86390 1
305247 99305247 1001 86380 86390 1
305260 99305260 1001 86380 86390 1
305088 99305088 1001 86380 86390 1
305141 99305141 1001 86380 86390 1
500155 99500155 1001 86380 86390 1
305481 99305481 1001 86380 86390 1
500173 99500173 1001 86380 86390 1
500122 99500122 1001 86380 86390 1
500019 99500019 1001 86380 86390 1
500490 99500490 1001 86380 86390 1
500425 99500425 1001 86380 86390 1
500196 99500196 1001 86380 86390 1
500340 99500340 1001 86380 86390 1
500354 99500354 1001 86380 86390 1
500304 99500304 1001 86380 86390 1
500229 99500229 1001 86380 86390 1
500914 99500914 1001 86380 86390 1
500904 99500904 1001 86380 86390 1
500909 99500909 1001 86380 86390 1
501013 99501013 1001 86380 86390 1
501280 99501280 1001 86380 86390 1
501245 99501245 1001 86380 86390 1
501430 99501430 1001 86380 86390 1
501072 99501072 1001 86380 86390 1
501054 99501054 1001 86380 86390 1
501766 99501766 1001 86380 86390 1
501695 99501695 1001 86380 86390 1
501708 99501708 1001 86380 86390 1
501656 99501656 1001 86380 86390 1
501711 99501711 1001 86380 86390 1
502289 99502289 1001 86380 86390 1
502421 99502421 1001 86380 86390 1
502460 99502460 1001 86380 86390 1
502400 99502400 1001 86380 86390 1
502463 99502463 1001 86380 86390 1
502375 99502375 1001 86380 86390 1
502143 99502143 1001 86380 86390 1
502054 99502054 1001 86380 86390 1
502249 99502249 1001 86380 86390 1
502056 99502056 1001 86380 86390 1
502059 99502059 1001 86380 86390 1
502087 99502087 1001 86380 86390 1
502165 99502165 1001 86380 86390 1
502019 99502019 1001 86380 86390 1
501869 99501869 1001 86380 86390 1
502623 99502623 1001 86380 86390 1
503261 99503261 1001 86380 86390 1
503128 99503128 1001 86380 86390 1
503251 99503251 1001 86380 86390 1
502957 99502957 1001 86380 86390 1
502984 99502984 1001 86380 86390 1
502999 99502999 1001 86380 86390 1
502967 99502967 1001 86380 86390 1
502748 99502748 1001 86380 86390 1
502775 99502775 1001 86380 86390 1
502724 99502724 1001 86380 86390 1
503457 99503457 1001 86380 86390 1
504015 99504015 1001 86380 86390 1
504081 99504081 1001 86380 86390 1
504056 99504056 1001 86380 86390 1
504060 99504060 1001 86380 86390 1
504012 99504012 1001 86380 86390 1
504040 99504040 1001 86380 86390 1
503894 99503894 1001 86380 86390 1
503522 99503522 1001 86380 86390 1
503537 99503537 1001 86380 86390 1
503589 99503589 1001 86380 86390 1
503512 99503512 1001 86380 86390 1
503608 99503608 1001 86380 86390 1
503544 99503544 1001 86380 86390 1
503609 99503609 1001 86380 86390 1
504133 99504133 1001 86380 86390 1
504252 99504252 1001 86380 86390 1
504560 99504560 1001 86380 86390 1
504694 99504694 1001 86380 86390 1
504452 99504452 1001 86380 86390 1
504478 99504478 1001 86380 86390 1
504433 99504433 1001 86380 86390 1
504461 99504461 1001 86380 86390 1
504335 99504335 1001 86380 86390 1
505061 99505061 1001 86380 86390 1
505089 99505089 1001 86380 86390 1
505118 99505118 1001 86380 86390 1
505768 99505768 1001 86380 86390 1
505770 99505770 1001 86380 86390 1
505728 99505728 1001 86380 86390 1
505512 99505512 1001 86380 86390 1
505461 99505461 1001 86380 86390 1
505437 99505437 1001 86380 86390 1
505375 99505375 1001 86380 86390 1
505523 99505523 1001 86380 86390 1
505328 99505328 1001 86380 86390 1
505909 99505909 1001 86380 86390 1
505885 99505885 1001 86380 86390 1
505836 99505836 1001 86380 86390 1
505942 99505942 1001 86380 86390 1
505878 99505878 1001 86380 86390 1
505814 99505814 1001 86380 86390 1
506533 99506533 1001 86380 86390 1
506555 99506555 1001 86380 86390 1
506413 99506413 1001 86380 86390 1
506531 99506531 1001 86380 86390 1
506313 99506313 1001 86380 86390 1
506292 99506292 1001 86380 86390 1
506373 99506373 1001 86380 86390 1
506142 99506142 1001 86380 86390 1
506753 99506753 1001 86380 86390 1
506773 99506773 1001 86380 86390 1
507362 99507362 1001 86380 86390 1
507286 99507286 1001 86380 86390 1
507223 99507223 1001 86380 86390 1
507370 99507370 1001 86380 86390 1
507181 99507181 1001 86380 86390 1
507194 99507194 1001 86380 86390 1
507117 99507117 1001 86380 86390 1
507056 99507056 1001 86380 86390 1
507069 99507069 1001 86380 86390 1
507082 99507082 1001 86380 86390 1
507148 99507148 1001 86380 86390 1
506892 99506892 1001 86380 86390 1
506817 99506817 1001 86380 86390 1
506989 99506989 1001 86380 86390 1
506991 99506991 1001 86380 86390 1
506875 99506875 1001 86380 86390 1
507549 99507549 1001 86380 86390 1
507562 99507562 1001 86380 86390 1
507541 99507541 1001 86380 86390 1
507581 99507581 1001 86380 86390 1
507543 99507543 1001 86380 86390 1
508148 99508148 1001 86380 86390 1
508150 99508150 1001 86380 86390 1
508125 99508125 1001 86380 86390 1
508165 99508165 1001 86380 86390 1
508169 99508169 1001 86380 86390 1
507993 99507993 1001 86380 86390 1
508020 99508020 1001 86380 86390 1
508034 99508034 1001 86380 86390 1
507895 99507895 1001 86380 86390 1
507934 99507934 1001 86380 86390 1
507653 99507653 1001 86380 86390 1
507799 99507799 1001 86380 86390 1
507711 99507711 1001 86380 86390 1
507634 99507634 1001 86380 86390 1
507791 99507791 1001 86380 86390 1
507833 99507833 1001 86380 86390 1
508896 99508896 1001 86380 86390 1
508962 99508962 1001 86380 86390 1
509056 99509056 1001 86380 86390 1
509035 99509035 1001 86380 86390 1
508831 99508831 1001 86380 86390 1
508748 99508748 1001 86380 86390 1
508800 99508800 1001 86380 86390 1
508826 99508826 1001 86380 86390 1
508598 99508598 1001 86380 86390 1
508588 99508588 1001 86380 86390 1
508551 99508551 1001 86380 86390 1
509124 99509124 1001 86380 86390 1
509100 99509100 1001 86380 86390 1
509698 99509698 1001 86380 86390 1
509882 99509882 1001 86380 86390 1
509555 99509555 1001 86380 86390 1
509504 99509504 1001 86380 86390 1
509584 99509584 1001 86380 86390 1
509574 99509574 1001 86380 86390 1
509307 99509307 1001 86380 86390 1
509377 99509377 1001 86380 86390 1
510006 99510006 1001 86380 86390 1
509946 99509946 1001 86380 86390 1
509922 99509922 1001 86380 86390 1
510632 99510632 1001 86380 86390 1
510673 99510673 1001 86380 86390 1
510327 99510327 1001 86380 86390 1
510511 99510511 1001 86380 86390 1
510395 99510395 1001 86380 86390 1
510331 99510331 1001 86380 86390 1
510397 99510397 1001 86380 86390 1
510519 99510519 1001 86380 86390 1
510108 99510108 1001 86380 86390 1
510838 99510838 1001 86380 86390 1
511452 99511452 1001 86380 86390 1
511390 99511390 1001 86380 86390 1
511429 99511429 1001 86380 86390 1
511468 99511468 1001 86380 86390 1
511433 99511433 1001 86380 86390 1
511397 99511397 1001 86380 86390 1
511167 99511167 1001 86380 86390 1
511311 99511311 1001 86380 86390 1
511023 99511023 1001 86380 86390 1
511049 99511049 1001 86380 86390 1
511111 99511111 1001 86380 86390 1
511718 99511718 1001 86380 86390 1
511591 99511591 1001 86380 86390 1
511670 99511670 1001 86380 86390 1
511611 99511611 1001 86380 86390 1
512277 99512277 1001 86380 86390 1
512330 99512330 1001 86380 86390 1
512352 99512352 1001 86380 86390 1
512336 99512336 1001 86380 86390 1
512337 99512337 1001 86380 86390 1
512287 99512287 1001 86380 86390 1
512023 99512023 1001 86380 86390 1
512105 99512105 1001 86380 86390 1
511989 99511989 1001 86380 86390 1
511825 99511825 1001 86380 86390 1
511943 99511943 1001 86380 86390 1
511844 99511844 1001 86380 86390 1
512448 99512448 1001 86380 86390 1
513080 99513080 1001 86380 86390 1
513106 99513106 1001 86380 86390 1
513109 99513109 1001 86380 86390 1
513188 99513188 1001 86380 86390 1
512797 99512797 1001 86380 86390 1
512983 99512983 1001 86380 86390 1
512996 99512996 1001 86380 86390 1
512816 99512816 1001 86380 86390 1
512636 99512636 1001 86380 86390 1
512641 99512641 1001 86380 86390 1
512673 99512673 1001 86380 86390 1
512751 99512751 1001 86380 86390 1
513344 99513344 1001 86380 86390 1
513215 99513215 1001 86380 86390 1
513206 99513206 1001 86380 86390 1
513337 99513337 1001 86380 86390 1
513395 99513395 1001 86380 86390 1
513876 99513876 1001 86380 86390 1
514028 99514028 1001 86380 86390 1
514029 99514029 1001 86380 86390 1
513970 99513970 1001 86380 86390 1
513881 99513881 1001 86380 86390 1
513907 99513907 1001 86380 86390 1
513949 99513949 1001 86380 86390 1
513645 99513645 1001 86380 86390 1
513708 99513708 1001 86380 86390 1
513773 99513773 1001 86380 86390 1
513539 99513539 1001 86380 86390 1
513501 99513501 1001 86380 86390 1
513503 99513503 1001 86380 86390 1
513461 99513461 1001 86380 86390 1
514149 99514149 1001 86380 86390 1
514214 99514214 1001 86380 86390 1
514152 99514152 1001 86380 86390 1
514193 99514193 1001 86380 86390 1
514051 99514051 1001 86380 86390 1
514708 99514708 1001 86380 86390 1
514816 99514816 1001 86380 86390 1
514617 99514617 1001 86380 86390 1
514631 99514631 1001 86380 86390 1
514637 99514637 1001 86380 86390 1
514417 99514417 1001 86380 86390 1
514431 99514431 1001 86380 86390 1
514884 99514884 1001 86380 86390 1
515020 99515020 1001 86380 86390 1
514956 99514956 1001 86380 86390 1
515683 99515683 1001 86380 86390 1
515669 99515669 1001 86380 86390 1
515603 99515603 1001 86380 86390 1
515323 99515323 1001 86380 86390 1
515415 99515415 1001 86380 86390 1
515166 99515166 1001 86380 86390 1
515210 99515210 1001 86380 86390 1
515697 99515697 1001 86380 86390 1
515751 99515751 1001 86380 86390 1
515689 99515689 1001 86380 86390 1
515770 99515770 1001 86380 86390 1
516489 99516489 1001 86380 86390 1
516388 99516388 1001 86380 86390 1
516174 99516174 1001 86380 86390 1
516178 99516178 1001 86380 86390 1
515979 99515979 1001 86380 86390 1
515894 99515894 1001 86380 86390 1
515974 99515974 1001 86380 86390 1
515889 99515889 1001 86380 86390 1
516691 99516691 1001 86380 86390 1
516680 99516680 1001 86380 86390 1
516530 99516530 1001 86380 86390 1
517266 99517266 1001 86380 86390 1
516925 99516925 1001 86380 86390 1
516926 99516926 1001 86380 86390 1
516967 99516967 1001 86380 86390 1
517354 99517354 1001 86380 86390 1
517408 99517408 1001 86380 86390 1
518068 99518068 1001 86380 86390 1
518094 99518094 1001 86380 86390 1
517992 99517992 1001 86380 86390 1
517788 99517788 1001 86380 86390 1
517867 99517867 1001 86380 86390 1
517908 99517908 1001 86380 86390 1
517845 99517845 1001 86380 86390 1
517941 99517941 1001 86380 86390 1
518210 99518210 1001 86380 86390 1
518176 99518176 1001 86380 86390 1
518166 99518166 1001 86380 86390 1
518861 99518861 1001 86380 86390 1
518837 99518837 1001 86380 86390 1
518928 99518928 1001 86380 86390 1
518790 99518790 1001 86380 86390 1
518868 99518868 1001 86380 86390 1
518896 99518896 1001 86380 86390 1
518668 99518668 1001 86380 86390 1
518695 99518695 1001 86380 86390 1
518670 99518670 1001 86380 86390 1
518713 99518713 1001 86380 86390 1
518535 99518535 1001 86380 86390 1
518391 99518391 1001 86380 86390 1
518482 99518482 1001 86380 86390 1
518560 99518560 1001 86380 86390 1
519065 99519065 1001 86380 86390 1
519072 99519072 1001 86380 86390 1
519699 99519699 1001 86380 86390 1
519782 99519782 1001 86380 86390 1
519744 99519744 1001 86380 86390 1
519801 99519801 1001 86380 86390 1
519681 99519681 1001 86380 86390 1
519619 99519619 1001 86380 86390 1
519407 99519407 1001 86380 86390 1
519449 99519449 1001 86380 86390 1
519361 99519361 1001 86380 86390 1
519216 99519216 1001 86380 86390 1
519958 99519958 1001 86380 86390 1
520447 99520447 1001 86380 86390 1
520437 99520437 1001 86380 86390 1
520503 99520503 1001 86380 86390 1
520618 99520618 1001 86380 86390 1
520443 99520443 1001 86380 86390 1
520254 99520254 1001 86380 86390 1
520337 99520337 1001 86380 86390 1
520249 99520249 1001 86380 86390 1
520185 99520185 1001 86380 86390 1
520810 99520810 1001 86380 86390 1
520799 99520799 1001 86380 86390 1
521317 99521317 1001 86380 86390 1
521307 99521307 1001 86380 86390 1
521411 99521411 1001 86380 86390 1
521336 99521336 1001 86380 86390 1
521131 99521131 1001 86380 86390 1
521144 99521144 1001 86380 86390 1
521199 99521199 1001 86380 86390 1
521174 99521174 1001 86380 86390 1
521232 99521232 1001 86380 86390 1
520925 99520925 1001 86380 86390 1
521016 99521016 1001 86380 86390 1
520955 99520955 1001 86380 86390 1
520906 99520906 1001 86380 86390 1
521515 99521515 1001 86380 86390 1
521661 99521661 1001 86380 86390 1
521534 99521534 1001 86380 86390 1
521483 99521483 1001 86380 86390 1
521603 99521603 1001 86380 86390 1
522248 99522248 1001 86380 86390 1
522226 99522226 1001 86380 86390 1
521881 99521881 1001 86380 86390 1
521900 99521900 1001 86380 86390 1
522031 99522031 1001 86380 86390 1
521803 99521803 1001 86380 86390 1
521753 99521753 1001 86380 86390 1
521719 99521719 1001 86380 86390 1
522444 99522444 1001 86380 86390 1
522356 99522356 1001 86380 86390 1
523072 99523072 1001 86380 86390 1
522684 99522684 1001 86380 86390 1
522635 99522635 1001 86380 86390 1
522545 99522545 1001 86380 86390 1
523272 99523272 1001 86380 86390 1
523119 99523119 1001 86380 86390 1
523880 99523880 1001 86380 86390 1
523829 99523829 1001 86380 86390 1
523910 99523910 1001 86380 86390 1
523925 99523925 1001 86380 86390 1
523649 99523649 1001 86380 86390 1
523563 99523563 1001 86380 86390 1
523568 99523568 1001 86380 86390 1
523414 99523414 1001 86380 86390 1
523512 99523512 1001 86380 86390 1
524096 99524096 1001 86380 86390 1
524619 99524619 1001 86380 86390 1
524599 99524599 1001 86380 86390 1
524761 99524761 1001 86380 86390 1
524730 99524730 1001 86380 86390 1
524509 99524509 1001 86380 86390 1
524269 99524269 1001 86380 86390 1
524155 99524155 1001 86380 86390 1
524171 99524171 1001 86380 86390 1
524808 99524808 1001 86380 86390 1
524966 99524966 1001 86380 86390 1
524799 99524799 1001 86380 86390 1
524891 99524891 1001 86380 86390 1
524959 99524959 1001 86380 86390 1
524934 99524934 1001 86380 86390 1
525535 99525535 1001 86380 86390 1
525569 99525569 1001 86380 86390 1
525479 99525479 1001 86380 86390 1
525241 99525241 1001 86380 86390 1
525269 99525269 1001 86380 86390 1
525038 99525038 1001 86380 86390 1
524986 99524986 1001 86380 86390 1
525715 99525715 1001 86380 86390 1
525793 99525793 1001 86380 86390 1
525782 99525782 1001 86380 86390 1
525785 99525785 1001 86380 86390 1
526284 99526284 1001 86380 86390 1
526285 99526285 1001 86380 86390 1
526235 99526235 1001 86380 86390 1
526399 99526399 1001 86380 86390 1
526276 99526276 1001 86380 86390 1
526103 99526103 1001 86380 86390 1
525907 99525907 1001 86380 86390 1
525831 99525831 1001 86380 86390 1
525937 99525937 1001 86380 86390 1
525886 99525886 1001 86380 86390 1
525925 99525925 1001 86380 86390 1
526425 99526425 1001 86380 86390 1
526466 99526466 1001 86380 86390 1
527081 99527081 1001 86380 86390 1
527076 99527076 1001 86380 86390 1
526854 99526854 1001 86380 86390 1
527026 99527026 1001 86380 86390 1
526847 99526847 1001 86380 86390 1
526721 99526721 1001 86380 86390 1
526820 99526820 1001 86380 86390 1
527441 99527441 1001 86380 86390 1
527344 99527344 1001 86380 86390 1
528013 99528013 1001 86380 86390 1
528015 99528015 1001 86380 86390 1
527953 99527953 1001 86380 86390 1
528034 99528034 1001 86380 86390 1
527690 99527690 1001 86380 86390 1
527459 99527459 1001 86380 86390 1
527539 99527539 1001 86380 86390 1
527655 99527655 1001 86380 86390 1
527531 99527531 1001 86380 86390 1
528214 99528214 1001 86380 86390 1
528273 99528273 1001 86380 86390 1
528774 99528774 1001 86380 86390 1
528701 99528701 1001 86380 86390 1
528714 99528714 1001 86380 86390 1
528859 99528859 1001 86380 86390 1
528683 99528683 1001 86380 86390 1
528633 99528633 1001 86380 86390 1
528609 99528609 1001 86380 86390 1
528573 99528573 1001 86380 86390 1
528423 99528423 1001 86380 86390 1
528334 99528334 1001 86380 86390 1
528285 99528285 1001 86380 86390 1
528324 99528324 1001 86380 86390 1
528383 99528383 1001 86380 86390 1
529002 99529002 1001 86380 86390 1
528939 99528939 1001 86380 86390 1
528927 99528927 1001 86380 86390 1
528993 99528993 1001 86380 86390 1
529099 99529099 1001 86380 86390 1
528958 99528958 1001 86380 86390 1
529036 99529036 1001 86380 86390 1
528999 99528999 1001 86380 86390 1
528936 99528936 1001 86380 86390 1
529683 99529683 1001 86380 86390 1
529621 99529621 1001 86380 86390 1
529687 99529687 1001 86380 86390 1
529725 99529725 1001 86380 86390 1
529420 99529420 1001 86380 86390 1
529383 99529383 1001 86380 86390 1
529461 99529461 1001 86380 86390 1
529517 99529517 1001 86380 86390 1
529376 99529376 1001 86380 86390 1
529241 99529241 1001 86380 86390 1
529282 99529282 1001 86380 86390 1
529206 99529206 1001 86380 86390 1
529272 99529272 1001 86380 86390 1
529828 99529828 1001 86380 86390 1
529738 99529738 1001 86380 86390 1
529847 99529847 1001 86380 86390 1
529758 99529758 1001 86380 86390 1
529810 99529810 1001 86380 86390 1
530364 99530364 1001 86380 86390 1
530367 99530367 1001 86380 86390 1
530323 99530323 1001 86380 86390 1
530220 99530220 1001 86380 86390 1
530160 99530160 1001 86380 86390 1
530321 99530321 1001 86380 86390 1
530023 99530023 1001 86380 86390 1
529939 99529939 1001 86380 86390 1
530591 99530591 1001 86380 86390 1
530721 99530721 1001 86380 86390 1
530736 99530736 1001 86380 86390 1
530609 99530609 1001 86380 86390 1
531317 99531317 1001 86380 86390 1
531332 99531332 1001 86380 86390 1
531370 99531370 1001 86380 86390 1
531048 99531048 1001 86380 86390 1
531063 99531063 1001 86380 86390 1
531025 99531025 1001 86380 86390 1
531092 99531092 1001 86380 86390 1
530785 99530785 1001 86380 86390 1
530837 99530837 1001 86380 86390 1
530787 99530787 1001 86380 86390 1
530945 99530945 1001 86380 86390 1
530896 99530896 1001 86380 86390 1
530768 99530768 1001 86380 86390 1
530950 99530950 1001 86380 86390 1
530847 99530847 1001 86380 86390 1
531526 99531526 1001 86380 86390 1
532078 99532078 1001 86380 86390 1
532107 99532107 1001 86380 86390 1
532180 99532180 1001 86380 86390 1
532182 99532182 1001 86380 86390 1
532123 99532123 1001 86380 86390 1
532086 99532086 1001 86380 86390 1
532012 99532012 1001 86380 86390 1
531870 99531870 1001 86380 86390 1
531977 99531977 1001 86380 86390 1
531901 99531901 1001 86380 86390 1
531829 99531829 1001 86380 86390 1
531728 99531728 1001 86380 86390 1
531704 99531704 1001 86380 86390 1
531679 99531679 1001 86380 86390 1
531748 99531748 1001 86380 86390 1
531724 99531724 1001 86380 86390 1
532361 99532361 1001 86380 86390 1
532393 99532393 1001 86380 86390 1
532856 99532856 1001 86380 86390 1
532462 99532462 1001 86380 86390 1
532594 99532594 1001 86380 86390 1
532430 99532430 1001 86380 86390 1
533130 99533130 1001 86380 86390 1
533840 99533840 1001 86380 86390 1
533789 99533789 1001 86380 86390 1
533778 99533778 1001 86380 86390 1
533510 99533510 1001 86380 86390 1
533536 99533536 1001 86380 86390 1
533485 99533485 1001 86380 86390 1
533615 99533615 1001 86380 86390 1
533578 99533578 1001 86380 86390 1
533596 99533596 1001 86380 86390 1
533560 99533560 1001 86380 86390 1
533332 99533332 1001 86380 86390 1
533403 99533403 1001 86380 86390 1
533889 99533889 1001 86380 86390 1
533931 99533931 1001 86380 86390 1
534584 99534584 1001 86380 86390 1
534623 99534623 1001 86380 86390 1
534586 99534586 1001 86380 86390 1
534640 99534640 1001 86380 86390 1
534524 99534524 1001 86380 86390 1
534566 99534566 1001 86380 86390 1
534307 99534307 1001 86380 86390 1
534267 99534267 1001 86380 86390 1
534151 99534151 1001 86380 86390 1
534255 99534255 1001 86380 86390 1
534889 99534889 1001 86380 86390 1
534883 99534883 1001 86380 86390 1
534719 99534719 1001 86380 86390 1
535342 99535342 1001 86380 86390 1
535396 99535396 1001 86380 86390 1
535451 99535451 1001 86380 86390 1
535361 99535361 1001 86380 86390 1
535227 99535227 1001 86380 86390 1
535150 99535150 1001 86380 86390 1
535166 99535166 1001 86380 86390 1
535157 99535157 1001 86380 86390 1
535118 99535118 1001 86380 86390 1
535264 99535264 1001 86380 86390 1
535252 99535252 1001 86380 86390 1
535072 99535072 1001 86380 86390 1
535048 99535048 1001 86380 86390 1
535689 99535689 1001 86380 86390 1
535574 99535574 1001 86380 86390 1
535536 99535536 1001 86380 86390 1
535614 99535614 1001 86380 86390 1
535627 99535627 1001 86380 86390 1
535706 99535706 1001 86380 86390 1
535578 99535578 1001 86380 86390 1
535622 99535622 1001 86380 86390 1
536333 99536333 1001 86380 86390 1
536287 99536287 1001 86380 86390 1
536255 99536255 1001 86380 86390 1
536068 99536068 1001 86380 86390 1
535979 99535979 1001 86380 86390 1
536075 99536075 1001 86380 86390 1
536064 99536064 1001 86380 86390 1
536052 99536052 1001 86380 86390 1
535780 99535780 1001 86380 86390 1
535838 99535838 1001 86380 86390 1
535865 99535865 1001 86380 86390 1
535905 99535905 1001 86380 86390 1
535920 99535920 1001 86380 86390 1
536490 99536490 1001 86380 86390 1
536530 99536530 1001 86380 86390 1
536368 99536368 1001 86380 86390 1
537086 99537086 1001 86380 86390 1
537009 99537009 1001 86380 86390 1
537061 99537061 1001 86380 86390 1
537018 99537018 1001 86380 86390 1
537032 99537032 1001 86380 86390 1
537045 99537045 1001 86380 86390 1
536905 99536905 1001 86380 86390 1
536854 99536854 1001 86380 86390 1
536867 99536867 1001 86380 86390 1
536793 99536793 1001 86380 86390 1
536948 99536948 1001 86380 86390 1
536659 99536659 1001 86380 86390 1
536570 99536570 1001 86380 86390 1
536648 99536648 1001 86380 86390 1
536743 99536743 1001 86380 86390 1
537302 99537302 1001 86380 86390 1
537333 99537333 1001 86380 86390 1
537273 99537273 1001 86380 86390 1
537210 99537210 1001 86380 86390 1
537236 99537236 1001 86380 86390 1
537301 99537301 1001 86380 86390 1
537925 99537925 1001 86380 86390 1
537964 99537964 1001 86380 86390 1
537794 99537794 1001 86380 86390 1
537603 99537603 1001 86380 86390 1
537604 99537604 1001 86380 86390 1
537633 99537633 1001 86380 86390 1
537687 99537687 1001 86380 86390 1
537380 99537380 1001 86380 86390 1
537465 99537465 1001 86380 86390 1
537547 99537547 1001 86380 86390 1
537522 99537522 1001 86380 86390 1
538037 99538037 1001 86380 86390 1
538045 99538045 1001 86380 86390 1
538640 99538640 1001 86380 86390 1
538746 99538746 1001 86380 86390 1
538772 99538772 1001 86380 86390 1
538802 99538802 1001 86380 86390 1
538498 99538498 1001 86380 86390 1
538434 99538434 1001 86380 86390 1
538452 99538452 1001 86380 86390 1
538223 99538223 1001 86380 86390 1
538914 99538914 1001 86380 86390 1
539448 99539448 1001 86380 86390 1
539567 99539567 1001 86380 86390 1
539586 99539586 1001 86380 86390 1
539574 99539574 1001 86380 86390 1
539498 99539498 1001 86380 86390 1
539348 99539348 1001 86380 86390 1
539407 99539407 1001 86380 86390 1
539084 99539084 1001 86380 86390 1
539120 99539120 1001 86380 86390 1
539791 99539791 1001 86380 86390 1
540325 99540325 1001 86380 86390 1
540300 99540300 1001 86380 86390 1
540356 99540356 1001 86380 86390 1
540136 99540136 1001 86380 86390 1
540013 99540013 1001 86380 86390 1
540528 99540528 1001 86380 86390 1
540632 99540632 1001 86380 86390 1
540625 99540625 1001 86380 86390 1
541231 99541231 1001 86380 86390 1
541154 99541154 1001 86380 86390 1
541273 99541273 1001 86380 86390 1
541226 99541226 1001 86380 86390 1
541017 99541017 1001 86380 86390 1
540929 99540929 1001 86380 86390 1
540981 99540981 1001 86380 86390 1
540814 99540814 1001 86380 86390 1
540757 99540757 1001 86380 86390 1
541358 99541358 1001 86380 86390 1
541385 99541385 1001 86380 86390 1
541452 99541452 1001 86380 86390 1
541478 99541478 1001 86380 86390 1
541964 99541964 1001 86380 86390 1
542118 99542118 1001 86380 86390 1
541709 99541709 1001 86380 86390 1
541881 99541881 1001 86380 86390 1
541590 99541590 1001 86380 86390 1
541685 99541685 1001 86380 86390 1
542208 99542208 1001 86380 86390 1
542247 99542247 1001 86380 86390 1
542213 99542213 1001 86380 86390 1
542192 99542192 1001 86380 86390 1
542141 99542141 1001 86380 86390 1
542557 99542557 1001 86380 86390 1
542481 99542481 1001 86380 86390 1
542477 99542477 1001 86380 86390 1
542361 99542361 1001 86380 86390 1
542362 99542362 1001 86380 86390 1
542401 99542401 1001 86380 86390 1
543035 99543035 1001 86380 86390 1
543026 99543026 1001 86380 86390 1
543052 99543052 1001 86380 86390 1
542963 99542963 1001 86380 86390 1
543742 99543742 1001 86380 86390 1
543512 99543512 1001 86380 86390 1
543205 99543205 1001 86380 86390 1
543246 99543246 1001 86380 86390 1
543188 99543188 1001 86380 86390 1
543796 99543796 1001 86380 86390 1
543930 99543930 1001 86380 86390 1
543789 99543789 1001 86380 86390 1
543803 99543803 1001 86380 86390 1
544508 99544508 1001 86380 86390 1
544483 99544483 1001 86380 86390 1
544497 99544497 1001 86380 86390 1
544411 99544411 1001 86380 86390 1
544502 99544502 1001 86380 86390 1
544542 99544542 1001 86380 86390 1
544340 99544340 1001 86380 86390 1
544267 99544267 1001 86380 86390 1
544319 99544319 1001 86380 86390 1
544360 99544360 1001 86380 86390 1
544365 99544365 1001 86380 86390 1
544008 99544008 1001 86380 86390 1
544049 99544049 1001 86380 86390 1
543986 99543986 1001 86380 86390 1
544645 99544645 1001 86380 86390 1
403850 785 1001 54240 63237 1
403850 634 1001 51180 54057 1
503279 894 1001 31986 32286 1
400124 99400124 1001 86380 86390 1
400182 99400182 1001 86380 86390 1
400376 99400376 1001 86380 86390 1
400389 99400389 1001 86380 86390 1
400694 99400694 1001 86380 86390 1
400910 99400910 1001 86380 86390 1
401044 99401044 1001 86380 86390 1
401547 99401547 1001 86380 86390 1
401506 99401506 1001 86380 86390 1
401739 99401739 1001 86380 86390 1
402002 99402002 1001 86380 86390 1
402249 99402249 1001 86380 86390 1
402684 99402684 1001 86380 86390 1
402636 99402636 1001 86380 86390 1
402883 99402883 1001 86380 86390 1
402971 99402971 1001 86380 86390 1
403346 99403346 1001 86380 86390 1
403526 99403526 1001 86380 86390 1
403924 99403924 1001 86380 86390 1
403827 99403827 1001 86380 86390 1
404181 99404181 1001 86380 86390 1
404448 99404448 1001 86380 86390 1
404701 99404701 1001 86380 86390 1
404848 99404848 1001 86380 86390 1
404972 99404972 1001 86380 86390 1
404953 99404953 1001 86380 86390 1
404965 99404965 1001 86380 86390 1
405403 99405403 1001 86380 86390 1
405391 99405391 1001 86380 86390 1
405870 99405870 1001 86380 86390 1
405948 99405948 1001 86380 86390 1
405928 99405928 1001 86380 86390 1
405953 99405953 1001 86380 86390 1
406086 99406086 1001 86380 86390 1
406364 99406364 1001 86380 86390 1
406433 99406433 1001 86380 86390 1
406702 99406702 1001 86380 86390 1
406823 99406823 1001 86380 86390 1
406902 99406902 1001 86380 86390 1
406852 99406852 1001 86380 86390 1
406857 99406857 1001 86380 86390 1
407296 99407296 1001 86380 86390 1
407549 99407549 1001 86380 86390 1
407546 99407546 1001 86380 86390 1
407643 99407643 1001 86380 86390 1
407947 99407947 1001 86380 86390 1
408703 99408703 1001 86380 86390 1
408915 99408915 1001 86380 86390 1
409060 99409060 1001 86380 86390 1
409296 99409296 1001 86380 86390 1
409311 99409311 1001 86380 86390 1
409322 99409322 1001 86380 86390 1
409524 99409524 1001 86380 86390 1
409651 99409651 1001 86380 86390 1
409628 99409628 1001 86380 86390 1
409742 99409742 1001 86380 86390 1
409954 99409954 1001 86380 86390 1
410289 99410289 1001 86380 86390 1
410330 99410330 1001 86380 86390 1
410598 99410598 1001 86380 86390 1
410586 99410586 1001 86380 86390 1
410556 99410556 1001 86380 86390 1
410667 99410667 1001 86380 86390 1
410865 99410865 1001 86380 86390 1
410986 99410986 1001 86380 86390 1
411007 99411007 1001 86380 86390 1
411163 99411163 1001 86380 86390 1
411253 99411253 1001 86380 86390 1
411284 99411284 1001 86380 86390 1
411390 99411390 1001 86380 86390 1
411415 99411415 1001 86380 86390 1
411510 99411510 1001 86380 86390 1
411498 99411498 1001 86380 86390 1
411634 99411634 1001 86380 86390 1
411614 99411614 1001 86380 86390 1
412022 99412022 1001 86380 86390 1
412058 99412058 1001 86380 86390 1
412102 99412102 1001 86380 86390 1
412290 99412290 1001 86380 86390 1
412281 99412281 1001 86380 86390 1
413477 99413477 1001 86380 86390 1
413396 99413396 1001 86380 86390 1
413443 99413443 1001 86380 86390 1
413136 99413136 1001 86380 86390 1
413245 99413245 1001 86380 86390 1
412941 99412941 1001 86380 86390 1
413132 99413132 1001 86380 86390 1
412843 99412843 1001 86380 86390 1
412781 99412781 1001 86380 86390 1
412511 99412511 1001 86380 86390 1
413920 99413920 1001 86380 86390 1
414065 99414065 1001 86380 86390 1
413840 99413840 1001 86380 86390 1
413793 99413793 1001 86380 86390 1
413773 99413773 1001 86380 86390 1
414001 99414001 1001 86380 86390 1
413828 99413828 1001 86380 86390 1
414107 99414107 1001 86380 86390 1
414972 99414972 1001 86380 86390 1
415069 99415069 1001 86380 86390 1
415049 99415049 1001 86380 86390 1
414700 99414700 1001 86380 86390 1
414248 99414248 1001 86380 86390 1
414166 99414166 1001 86380 86390 1
414254 99414254 1001 86380 86390 1
414488 99414488 1001 86380 86390 1
414133 99414133 1001 86380 86390 1
414922 99414922 1001 86380 86390 1
415712 99415712 1001 86380 86390 1
416729 99416729 1001 86380 86390 1
416863 99416863 1001 86380 86390 1
416815 99416815 1001 86380 86390 1
416231 99416231 1001 86380 86390 1
416493 99416493 1001 86380 86390 1
416350 99416350 1001 86380 86390 1
416472 99416472 1001 86380 86390 1
416501 99416501 1001 86380 86390 1
416276 99416276 1001 86380 86390 1
416311 99416311 1001 86380 86390 1
416008 99416008 1001 86380 86390 1
415995 99415995 1001 86380 86390 1
415926 99415926 1001 86380 86390 1
415901 99415901 1001 86380 86390 1
417143 99417143 1001 86380 86390 1
417155 99417155 1001 86380 86390 1
418731 99418731 1001 86380 86390 1
418648 99418648 1001 86380 86390 1
418222 99418222 1001 86380 86390 1
418169 99418169 1001 86380 86390 1
418230 99418230 1001 86380 86390 1
418187 99418187 1001 86380 86390 1
418354 99418354 1001 86380 86390 1
418124 99418124 1001 86380 86390 1
417945 99417945 1001 86380 86390 1
417630 99417630 1001 86380 86390 1
419042 99419042 1001 86380 86390 1
420117 99420117 1001 86380 86390 1
420220 99420220 1001 86380 86390 1
420256 99420256 1001 86380 86390 1
420116 99420116 1001 86380 86390 1
420440 99420440 1001 86380 86390 1
419729 99419729 1001 86380 86390 1
419950 99419950 1001 86380 86390 1
419660 99419660 1001 86380 86390 1
419819 99419819 1001 86380 86390 1
419877 99419877 1001 86380 86390 1
419450 99419450 1001 86380 86390 1
419482 99419482 1001 86380 86390 1
419509 99419509 1001 86380 86390 1
420060 99420060 1001 86380 86390 1
420751 99420751 1001 86380 86390 1
420577 99420577 1001 86380 86390 1
421840 99421840 1001 86380 86390 1
421923 99421923 1001 86380 86390 1
422073 99422073 1001 86380 86390 1
421824 99421824 1001 86380 86390 1
421729 99421729 1001 86380 86390 1
421766 99421766 1001 86380 86390 1
421293 99421293 1001 86380 86390 1
421548 99421548 1001 86380 86390 1
421353 99421353 1001 86380 86390 1
421404 99421404 1001 86380 86390 1
421604 99421604 1001 86380 86390 1
421564 99421564 1001 86380 86390 1
421018 99421018 1001 86380 86390 1
420999 99420999 1001 86380 86390 1
420847 99420847 1001 86380 86390 1
422120 99422120 1001 86380 86390 1
422154 99422154 1001 86380 86390 1
423750 99423750 1001 86380 86390 1
423576 99423576 1001 86380 86390 1
423651 99423651 1001 86380 86390 1
423550 99423550 1001 86380 86390 1
423608 99423608 1001 86380 86390 1
423559 99423559 1001 86380 86390 1
423199 99423199 1001 86380 86390 1
422990 99422990 1001 86380 86390 1
422973 99422973 1001 86380 86390 1
423263 99423263 1001 86380 86390 1
422681 99422681 1001 86380 86390 1
422610 99422610 1001 86380 86390 1
422671 99422671 1001 86380 86390 1
422846 99422846 1001 86380 86390 1
423797 99423797 1001 86380 86390 1
423981 99423981 1001 86380 86390 1
425036 99425036 1001 86380 86390 1
425024 99425024 1001 86380 86390 1
424888 99424888 1001 86380 86390 1
424722 99424722 1001 86380 86390 1
424606 99424606 1001 86380 86390 1
424529 99424529 1001 86380 86390 1
424318 99424318 1001 86380 86390 1
424369 99424369 1001 86380 86390 1
425505 99425505 1001 86380 86390 1
425804 99425804 1001 86380 86390 1
425574 99425574 1001 86380 86390 1
425600 99425600 1001 86380 86390 1
427113 99427113 1001 86380 86390 1
427012 99427012 1001 86380 86390 1
426300 99426300 1001 86380 86390 1
426288 99426288 1001 86380 86390 1
425853 99425853 1001 86380 86390 1
426174 99426174 1001 86380 86390 1
427258 99427258 1001 86380 86390 1
427529 99427529 1001 86380 86390 1
427510 99427510 1001 86380 86390 1
427513 99427513 1001 86380 86390 1
427340 99427340 1001 86380 86390 1
428632 99428632 1001 86380 86390 1
428452 99428452 1001 86380 86390 1
428438 99428438 1001 86380 86390 1
428279 99428279 1001 86380 86390 1
427925 99427925 1001 86380 86390 1
428218 99428218 1001 86380 86390 1
428131 99428131 1001 86380 86390 1
428292 99428292 1001 86380 86390 1
428269 99428269 1001 86380 86390 1
428252 99428252 1001 86380 86390 1
427577 99427577 1001 86380 86390 1
427690 99427690 1001 86380 86390 1
428907 99428907 1001 86380 86390 1
429020 99429020 1001 86380 86390 1
429053 99429053 1001 86380 86390 1
428799 99428799 1001 86380 86390 1
428864 99428864 1001 86380 86390 1
430373 99430373 1001 86380 86390 1
430319 99430319 1001 86380 86390 1
430246 99430246 1001 86380 86390 1
430195 99430195 1001 86380 86390 1
430324 99430324 1001 86380 86390 1
430263 99430263 1001 86380 86390 1
429755 99429755 1001 86380 86390 1
429811 99429811 1001 86380 86390 1
429393 99429393 1001 86380 86390 1
429347 99429347 1001 86380 86390 1
429185 99429185 1001 86380 86390 1
429513 99429513 1001 86380 86390 1
429537 99429537 1001 86380 86390 1
429560 99429560 1001 86380 86390 1
429192 99429192 1001 86380 86390 1
430483 99430483 1001 86380 86390 1
430701 99430701 1001 86380 86390 1
430634 99430634 1001 86380 86390 1
430774 99430774 1001 86380 86390 1
431673 99431673 1001 86380 86390 1
431794 99431794 1001 86380 86390 1
431360 99431360 1001 86380 86390 1
431211 99431211 1001 86380 86390 1
430985 99430985 1001 86380 86390 1
431021 99431021 1001 86380 86390 1
431088 99431088 1001 86380 86390 1
432151 99432151 1001 86380 86390 1
432327 99432327 1001 86380 86390 1
432233 99432233 1001 86380 86390 1
432421 99432421 1001 86380 86390 1
433618 99433618 1001 86380 86390 1
433675 99433675 1001 86380 86390 1
433500 99433500 1001 86380 86390 1
433699 99433699 1001 86380 86390 1
433574 99433574 1001 86380 86390 1
433268 99433268 1001 86380 86390 1
432946 99432946 1001 86380 86390 1
432936 99432936 1001 86380 86390 1
433282 99433282 1001 86380 86390 1
432494 99432494 1001 86380 86390 1
432532 99432532 1001 86380 86390 1
432808 99432808 1001 86380 86390 1
433964 99433964 1001 86380 86390 1
433793 99433793 1001 86380 86390 1
433948 99433948 1001 86380 86390 1
435285 99435285 1001 86380 86390 1
435160 99435160 1001 86380 86390 1
435138 99435138 1001 86380 86390 1
435391 99435391 1001 86380 86390 1
435351 99435351 1001 86380 86390 1
434896 99434896 1001 86380 86390 1
434171 99434171 1001 86380 86390 1
434217 99434217 1001 86380 86390 1
434440 99434440 1001 86380 86390 1
435578 99435578 1001 86380 86390 1
435444 99435444 1001 86380 86390 1
436802 99436802 1001 86380 86390 1
436933 99436933 1001 86380 86390 1
436970 99436970 1001 86380 86390 1
436794 99436794 1001 86380 86390 1
436522 99436522 1001 86380 86390 1
436346 99436346 1001 86380 86390 1
436687 99436687 1001 86380 86390 1
436693 99436693 1001 86380 86390 1
436441 99436441 1001 86380 86390 1
436679 99436679 1001 86380 86390 1
436236 99436236 1001 86380 86390 1
300046 99300046 1001 86380 86390 1
437328 99437328 1001 86380 86390 1
300605 99300605 1001 86380 86390 1
300367 99300367 1001 86380 86390 1
300516 99300516 1001 86380 86390 1
300324 99300324 1001 86380 86390 1
300403 99300403 1001 86380 86390 1
300506 99300506 1001 86380 86390 1
300494 99300494 1001 86380 86390 1
300327 99300327 1001 86380 86390 1
300315 99300315 1001 86380 86390 1
300241 99300241 1001 86380 86390 1
300193 99300193 1001 86380 86390 1
300155 99300155 1001 86380 86390 1
300119 99300119 1001 86380 86390 1
300910 99300910 1001 86380 86390 1
300755 99300755 1001 86380 86390 1
300885 99300885 1001 86380 86390 1
300813 99300813 1001 86380 86390 1
301426 99301426 1001 86380 86390 1
301379 99301379 1001 86380 86390 1
301444 99301444 1001 86380 86390 1
301447 99301447 1001 86380 86390 1
301169 99301169 1001 86380 86390 1
301157 99301157 1001 86380 86390 1
301248 99301248 1001 86380 86390 1
301326 99301326 1001 86380 86390 1
301039 99301039 1001 86380 86390 1
301093 99301093 1001 86380 86390 1
301603 99301603 1001 86380 86390 1
301607 99301607 1001 86380 86390 1
301750 99301750 1001 86380 86390 1
301699 99301699 1001 86380 86390 1
301751 99301751 1001 86380 86390 1
302226 99302226 1001 86380 86390 1
302310 99302310 1001 86380 86390 1
302207 99302207 1001 86380 86390 1
302339 99302339 1001 86380 86390 1
302340 99302340 1001 86380 86390 1
302289 99302289 1001 86380 86390 1
302238 99302238 1001 86380 86390 1
302136 99302136 1001 86380 86390 1
302073 99302073 1001 86380 86390 1
302170 99302170 1001 86380 86390 1
302042 99302042 1001 86380 86390 1
301878 99301878 1001 86380 86390 1
301867 99301867 1001 86380 86390 1
302574 99302574 1001 86380 86390 1
302528 99302528 1001 86380 86390 1
302554 99302554 1001 86380 86390 1
302477 99302477 1001 86380 86390 1
303104 99303104 1001 86380 86390 1
303084 99303084 1001 86380 86390 1
303114 99303114 1001 86380 86390 1
302894 99302894 1001 86380 86390 1
302650 99302650 1001 86380 86390 1
302625 99302625 1001 86380 86390 1
302775 99302775 1001 86380 86390 1
302672 99302672 1001 86380 86390 1
302777 99302777 1001 86380 86390 1
303375 99303375 1001 86380 86390 1
303212 99303212 1001 86380 86390 1
303225 99303225 1001 86380 86390 1
303851 99303851 1001 86380 86390 1
303864 99303864 1001 86380 86390 1
303804 99303804 1001 86380 86390 1
303817 99303817 1001 86380 86390 1
303741 99303741 1001 86380 86390 1
303516 99303516 1001 86380 86390 1
303465 99303465 1001 86380 86390 1
303427 99303427 1001 86380 86390 1
303537 99303537 1001 86380 86390 1
303461 99303461 1001 86380 86390 1
304122 99304122 1001 86380 86390 1
304084 99304084 1001 86380 86390 1
304216 99304216 1001 86380 86390 1
304152 99304152 1001 86380 86390 1
304053 99304053 1001 86380 86390 1
304694 99304694 1001 86380 86390 1
304785 99304785 1001 86380 86390 1
304696 99304696 1001 86380 86390 1
304833 99304833 1001 86380 86390 1
304789 99304789 1001 86380 86390 1
304549 99304549 1001 86380 86390 1
304240 99304240 1001 86380 86390 1
304388 99304388 1001 86380 86390 1
304351 99304351 1001 86380 86390 1
304313 99304313 1001 86380 86390 1
304985 99304985 1001 86380 86390 1
305063 99305063 1001 86380 86390 1
304986 99304986 1001 86380 86390 1
305000 99305000 1001 86380 86390 1
305052 99305052 1001 86380 86390 1
304923 99304923 1001 86380 86390 1
304898 99304898 1001 86380 86390 1
304900 99304900 1001 86380 86390 1
304929 99304929 1001 86380 86390 1
304917 99304917 1001 86380 86390 1
305556 99305556 1001 86380 86390 1
305684 99305684 1001 86380 86390 1
305546 99305546 1001 86380 86390 1
305378 99305378 1001 86380 86390 1
305276 99305276 1001 86380 86390 1
305459 99305459 1001 86380 86390 1
305347 99305347 1001 86380 86390 1
305198 99305198 1001 86380 86390 1
305071 99305071 1001 86380 86390 1
305128 99305128 1001 86380 86390 1
500182 99500182 1001 86380 86390 1
500016 99500016 1001 86380 86390 1
500657 99500657 1001 86380 86390 1
500414 99500414 1001 86380 86390 1
500557 99500557 1001 86380 86390 1
500600 99500600 1001 86380 86390 1
500458 99500458 1001 86380 86390 1
500420 99500420 1001 86380 86390 1
500434 99500434 1001 86380 86390 1
500315 99500315 1001 86380 86390 1
500396 99500396 1001 86380 86390 1
500294 99500294 1001 86380 86390 1
500866 99500866 1001 86380 86390 1
500861 99500861 1001 86380 86390 1
501498 99501498 1001 86380 86390 1
501396 99501396 1001 86380 86390 1
501257 99501257 1001 86380 86390 1
501390 99501390 1001 86380 86390 1
501315 99501315 1001 86380 86390 1
501130 99501130 1001 86380 86390 1
501069 99501069 1001 86380 86390 1
501043 99501043 1001 86380 86390 1
501811 99501811 1001 86380 86390 1
502433 99502433 1001 86380 86390 1
502274 99502274 1001 86380 86390 1
502381 99502381 1001 86380 86390 1
502446 99502446 1001 86380 86390 1
502078 99502078 1001 86380 86390 1
502183 99502183 1001 86380 86390 1
502248 99502248 1001 86380 86390 1
502085 99502085 1001 86380 86390 1
502014 99502014 1001 86380 86390 1
502020 99502020 1001 86380 86390 1
501957 99501957 1001 86380 86390 1
502467 99502467 1001 86380 86390 1
502533 99502533 1001 86380 86390 1
502574 99502574 1001 86380 86390 1
502669 99502669 1001 86380 86390 1
503268 99503268 1001 86380 86390 1
503248 99503248 1001 86380 86390 1
503096 99503096 1001 86380 86390 1
503035 99503035 1001 86380 86390 1
503074 99503074 1001 86380 86390 1
502938 99502938 1001 86380 86390 1
502955 99502955 1001 86380 86390 1
502749 99502749 1001 86380 86390 1
502674 99502674 1001 86380 86390 1
502701 99502701 1001 86380 86390 1
502733 99502733 1001 86380 86390 1
502825 99502825 1001 86380 86390 1
503449 99503449 1001 86380 86390 1
503378 99503378 1001 86380 86390 1
503704 99503704 1001 86380 86390 1
503694 99503694 1001 86380 86390 1
503591 99503591 1001 86380 86390 1
503617 99503617 1001 86380 86390 1
503555 99503555 1001 86380 86390 1
504766 99504766 1001 86380 86390 1
504883 99504883 1001 86380 86390 1
504635 99504635 1001 86380 86390 1
504598 99504598 1001 86380 86390 1
504664 99504664 1001 86380 86390 1
504588 99504588 1001 86380 86390 1
504565 99504565 1001 86380 86390 1
504659 99504659 1001 86380 86390 1
504414 99504414 1001 86380 86390 1
504325 99504325 1001 86380 86390 1
504352 99504352 1001 86380 86390 1
504457 99504457 1001 86380 86390 1
504358 99504358 1001 86380 86390 1
504334 99504334 1001 86380 86390 1
505070 99505070 1001 86380 86390 1
504967 99504967 1001 86380 86390 1
505099 99505099 1001 86380 86390 1
504961 99504961 1001 86380 86390 1
505657 99505657 1001 86380 86390 1
505623 99505623 1001 86380 86390 1
505689 99505689 1001 86380 86390 1
505600 99505600 1001 86380 86390 1
505640 99505640 1001 86380 86390 1
505513 99505513 1001 86380 86390 1
505547 99505547 1001 86380 86390 1
505446 99505446 1001 86380 86390 1
505317 99505317 1001 86380 86390 1
505305 99505305 1001 86380 86390 1
505162 99505162 1001 86380 86390 1
505293 99505293 1001 86380 86390 1
505163 99505163 1001 86380 86390 1
505250 99505250 1001 86380 86390 1
505966 99505966 1001 86380 86390 1
505788 99505788 1001 86380 86390 1
505973 99505973 1001 86380 86390 1
506469 99506469 1001 86380 86390 1
506405 99506405 1001 86380 86390 1
506459 99506459 1001 86380 86390 1
506421 99506421 1001 86380 86390 1
506542 99506542 1001 86380 86390 1
506379 99506379 1001 86380 86390 1
506252 99506252 1001 86380 86390 1
506368 99506368 1001 86380 86390 1
506081 99506081 1001 86380 86390 1
506150 99506150 1001 86380 86390 1
506697 99506697 1001 86380 86390 1
506791 99506791 1001 86380 86390 1
506653 99506653 1001 86380 86390 1
507297 99507297 1001 86380 86390 1
507287 99507287 1001 86380 86390 1
507327 99507327 1001 86380 86390 1
507241 99507241 1001 86380 86390 1
507127 99507127 1001 86380 86390 1
507155 99507155 1001 86380 86390 1
507158 99507158 1001 86380 86390 1
507123 99507123 1001 86380 86390 1
507175 99507175 1001 86380 86390 1
507034 99507034 1001 86380 86390 1
506982 99506982 1001 86380 86390 1
506886 99506886 1001 86380 86390 1
506913 99506913 1001 86380 86390 1
506965 99506965 1001 86380 86390 1
507473 99507473 1001 86380 86390 1
507517 99507517 1001 86380 86390 1
508084 99508084 1001 86380 86390 1
508112 99508112 1001 86380 86390 1
508166 99508166 1001 86380 86390 1
508167 99508167 1001 86380 86390 1
507957 99507957 1001 86380 86390 1
507945 99507945 1001 86380 86390 1
507694 99507694 1001 86380 86390 1
507707 99507707 1001 86380 86390 1
507669 99507669 1001 86380 86390 1
507762 99507762 1001 86380 86390 1
507724 99507724 1001 86380 86390 1
507751 99507751 1001 86380 86390 1
508284 99508284 1001 86380 86390 1
508389 99508389 1001 86380 86390 1
508358 99508358 1001 86380 86390 1
508897 99508897 1001 86380 86390 1
509054 99509054 1001 86380 86390 1
508902 99508902 1001 86380 86390 1
508969 99508969 1001 86380 86390 1
508792 99508792 1001 86380 86390 1
508869 99508869 1001 86380 86390 1
508835 99508835 1001 86380 86390 1
508686 99508686 1001 86380 86390 1
508527 99508527 1001 86380 86390 1
509140 99509140 1001 86380 86390 1
509786 99509786 1001 86380 86390 1
509825 99509825 1001 86380 86390 1
509814 99509814 1001 86380 86390 1
509737 99509737 1001 86380 86390 1
509828 99509828 1001 86380 86390 1
509856 99509856 1001 86380 86390 1
509753 99509753 1001 86380 86390 1
509729 99509729 1001 86380 86390 1
509489 99509489 1001 86380 86390 1
509639 99509639 1001 86380 86390 1
509694 99509694 1001 86380 86390 1
509284 99509284 1001 86380 86390 1
509364 99509364 1001 86380 86390 1
510043 99510043 1001 86380 86390 1
509930 99509930 1001 86380 86390 1
509918 99509918 1001 86380 86390 1
509961 99509961 1001 86380 86390 1
510550 99510550 1001 86380 86390 1
510591 99510591 1001 86380 86390 1
510607 99510607 1001 86380 86390 1
510147 99510147 1001 86380 86390 1
510289 99510289 1001 86380 86390 1
510199 99510199 1001 86380 86390 1
510200 99510200 1001 86380 86390 1
510294 99510294 1001 86380 86390 1
510284 99510284 1001 86380 86390 1
510754 99510754 1001 86380 86390 1
510807 99510807 1001 86380 86390 1
510822 99510822 1001 86380 86390 1
510900 99510900 1001 86380 86390 1
511389 99511389 1001 86380 86390 1
511467 99511467 1001 86380 86390 1
511455 99511455 1001 86380 86390 1
511507 99511507 1001 86380 86390 1
511309 99511309 1001 86380 86390 1
511153 99511153 1001 86380 86390 1
511174 99511174 1001 86380 86390 1
511331 99511331 1001 86380 86390 1
511113 99511113 1001 86380 86390 1
510984 99510984 1001 86380 86390 1
510963 99510963 1001 86380 86390 1
511097 99511097 1001 86380 86390 1
511585 99511585 1001 86380 86390 1
512181 99512181 1001 86380 86390 1
512193 99512193 1001 86380 86390 1
512060 99512060 1001 86380 86390 1
511982 99511982 1001 86380 86390 1
512075 99512075 1001 86380 86390 1
512078 99512078 1001 86380 86390 1
512159 99512159 1001 86380 86390 1
512172 99512172 1001 86380 86390 1
511927 99511927 1001 86380 86390 1
511869 99511869 1001 86380 86390 1
511934 99511934 1001 86380 86390 1
511871 99511871 1001 86380 86390 1
511780 99511780 1001 86380 86390 1
511847 99511847 1001 86380 86390 1
512380 99512380 1001 86380 86390 1
512459 99512459 1001 86380 86390 1
512387 99512387 1001 86380 86390 1
513174 99513174 1001 86380 86390 1
512849 99512849 1001 86380 86390 1
512702 99512702 1001 86380 86390 1
512602 99512602 1001 86380 86390 1
512644 99512644 1001 86380 86390 1
513267 99513267 1001 86380 86390 1
513307 99513307 1001 86380 86390 1
513301 99513301 1001 86380 86390 1
513392 99513392 1001 86380 86390 1
513225 99513225 1001 86380 86390 1
513959 99513959 1001 86380 86390 1
513963 99513963 1001 86380 86390 1
513978 99513978 1001 86380 86390 1
513695 99513695 1001 86380 86390 1
513493 99513493 1001 86380 86390 1
513416 99513416 1001 86380 86390 1
513484 99513484 1001 86380 86390 1
513510 99513510 1001 86380 86390 1
513550 99513550 1001 86380 86390 1
514223 99514223 1001 86380 86390 1
514110 99514110 1001 86380 86390 1
514111 99514111 1001 86380 86390 1
514142 99514142 1001 86380 86390 1
514130 99514130 1001 86380 86390 1
514822 99514822 1001 86380 86390 1
514786 99514786 1001 86380 86390 1
514697 99514697 1001 86380 86390 1
514687 99514687 1001 86380 86390 1
514532 99514532 1001 86380 86390 1
514433 99514433 1001 86380 86390 1
514270 99514270 1001 86380 86390 1
514987 99514987 1001 86380 86390 1
514949 99514949 1001 86380 86390 1
514886 99514886 1001 86380 86390 1
514875 99514875 1001 86380 86390 1
515033 99515033 1001 86380 86390 1
515656 99515656 1001 86380 86390 1
515407 99515407 1001 86380 86390 1
515446 99515446 1001 86380 86390 1
515269 99515269 1001 86380 86390 1
515133 99515133 1001 86380 86390 1
515187 99515187 1001 86380 86390 1
515824 99515824 1001 86380 86390 1
515855 99515855 1001 86380 86390 1
516407 99516407 1001 86380 86390 1
516348 99516348 1001 86380 86390 1
516214 99516214 1001 86380 86390 1
516282 99516282 1001 86380 86390 1
515893 99515893 1001 86380 86390 1
516076 99516076 1001 86380 86390 1
515910 99515910 1001 86380 86390 1
515926 99515926 1001 86380 86390 1
517202 99517202 1001 86380 86390 1
517231 99517231 1001 86380 86390 1
517270 99517270 1001 86380 86390 1
516975 99516975 1001 86380 86390 1
516978 99516978 1001 86380 86390 1
517100 99517100 1001 86380 86390 1
516818 99516818 1001 86380 86390 1
516872 99516872 1001 86380 86390 1
516841 99516841 1001 86380 86390 1
517416 99517416 1001 86380 86390 1
517382 99517382 1001 86380 86390 1
517383 99517383 1001 86380 86390 1
518049 99518049 1001 86380 86390 1
518050 99518050 1001 86380 86390 1
517963 99517963 1001 86380 86390 1
517967 99517967 1001 86380 86390 1
517815 99517815 1001 86380 86390 1
517947 99517947 1001 86380 86390 1
517782 99517782 1001 86380 86390 1
517738 99517738 1001 86380 86390 1
517746 99517746 1001 86380 86390 1
518328 99518328 1001 86380 86390 1
518227 99518227 1001 86380 86390 1
518183 99518183 1001 86380 86390 1
518951 99518951 1001 86380 86390 1
518960 99518960 1001 86380 86390 1
518903 99518903 1001 86380 86390 1
518905 99518905 1001 86380 86390 1
518881 99518881 1001 86380 86390 1
518869 99518869 1001 86380 86390 1
518805 99518805 1001 86380 86390 1
518983 99518983 1001 86380 86390 1
518984 99518984 1001 86380 86390 1
518780 99518780 1001 86380 86390 1
518522 99518522 1001 86380 86390 1
518527 99518527 1001 86380 86390 1
518505 99518505 1001 86380 86390 1
519089 99519089 1001 86380 86390 1
519133 99519133 1001 86380 86390 1
519134 99519134 1001 86380 86390 1
519099 99519099 1001 86380 86390 1
519711 99519711 1001 86380 86390 1
519759 99519759 1001 86380 86390 1
519571 99519571 1001 86380 86390 1
519520 99519520 1001 86380 86390 1
519559 99519559 1001 86380 86390 1
519482 99519482 1001 86380 86390 1
519560 99519560 1001 86380 86390 1
519460 99519460 1001 86380 86390 1
519423 99519423 1001 86380 86390 1
519515 99519515 1001 86380 86390 1
519387 99519387 1001 86380 86390 1
519310 99519310 1001 86380 86390 1
519903 99519903 1001 86380 86390 1
519996 99519996 1001 86380 86390 1
519844 99519844 1001 86380 86390 1
519845 99519845 1001 86380 86390 1
519962 99519962 1001 86380 86390 1
520550 99520550 1001 86380 86390 1
520605 99520605 1001 86380 86390 1
520627 99520627 1001 86380 86390 1
520324 99520324 1001 86380 86390 1
520303 99520303 1001 86380 86390 1
520058 99520058 1001 86380 86390 1
520126 99520126 1001 86380 86390 1
520050 99520050 1001 86380 86390 1
520094 99520094 1001 86380 86390 1
520211 99520211 1001 86380 86390 1
520782 99520782 1001 86380 86390 1
520771 99520771 1001 86380 86390 1
520750 99520750 1001 86380 86390 1
520649 99520649 1001 86380 86390 1
521353 99521353 1001 86380 86390 1
521278 99521278 1001 86380 86390 1
521448 99521448 1001 86380 86390 1
521185 99521185 1001 86380 86390 1
521250 99521250 1001 86380 86390 1
521098 99521098 1001 86380 86390 1
521246 99521246 1001 86380 86390 1
520916 99520916 1001 86380 86390 1
520907 99520907 1001 86380 86390 1
521619 99521619 1001 86380 86390 1
521666 99521666 1001 86380 86390 1
522228 99522228 1001 86380 86390 1
522191 99522191 1001 86380 86390 1
522022 99522022 1001 86380 86390 1
521999 99521999 1001 86380 86390 1
521964 99521964 1001 86380 86390 1
521827 99521827 1001 86380 86390 1
521776 99521776 1001 86380 86390 1
521751 99521751 1001 86380 86390 1
521816 99521816 1001 86380 86390 1
521824 99521824 1001 86380 86390 1
521786 99521786 1001 86380 86390 1
522459 99522459 1001 86380 86390 1
522408 99522408 1001 86380 86390 1
522384 99522384 1001 86380 86390 1
523057 99523057 1001 86380 86390 1
523093 99523093 1001 86380 86390 1
523039 99523039 1001 86380 86390 1
522829 99522829 1001 86380 86390 1
522780 99522780 1001 86380 86390 1
522577 99522577 1001 86380 86390 1
522595 99522595 1001 86380 86390 1
522703 99522703 1001 86380 86390 1
522509 99522509 1001 86380 86390 1
523236 99523236 1001 86380 86390 1
523146 99523146 1001 86380 86390 1
523302 99523302 1001 86380 86390 1
523254 99523254 1001 86380 86390 1
523164 99523164 1001 86380 86390 1
523216 99523216 1001 86380 86390 1
523270 99523270 1001 86380 86390 1
523780 99523780 1001 86380 86390 1
523904 99523904 1001 86380 86390 1
523763 99523763 1001 86380 86390 1
523575 99523575 1001 86380 86390 1
523428 99523428 1001 86380 86390 1
523505 99523505 1001 86380 86390 1
523956 99523956 1001 86380 86390 1
524128 99524128 1001 86380 86390 1
524081 99524081 1001 86380 86390 1
524667 99524667 1001 86380 86390 1
524658 99524658 1001 86380 86390 1
524609 99524609 1001 86380 86390 1
524691 99524691 1001 86380 86390 1
524526 99524526 1001 86380 86390 1
524424 99524424 1001 86380 86390 1
524372 99524372 1001 86380 86390 1
524412 99524412 1001 86380 86390 1
524556 99524556 1001 86380 86390 1
524403 99524403 1001 86380 86390 1
524444 99524444 1001 86380 86390 1
524549 99524549 1001 86380 86390 1
524300 99524300 1001 86380 86390 1
524776 99524776 1001 86380 86390 1
524777 99524777 1001 86380 86390 1
524869 99524869 1001 86380 86390 1
525444 99525444 1001 86380 86390 1
525453 99525453 1001 86380 86390 1
525001 99525001 1001 86380 86390 1
525092 99525092 1001 86380 86390 1
525015 99525015 1001 86380 86390 1
525043 99525043 1001 86380 86390 1
525098 99525098 1001 86380 86390 1
525060 99525060 1001 86380 86390 1
525124 99525124 1001 86380 86390 1
525074 99525074 1001 86380 86390 1
525788 99525788 1001 86380 86390 1
525801 99525801 1001 86380 86390 1
525699 99525699 1001 86380 86390 1
525739 99525739 1001 86380 86390 1
525701 99525701 1001 86380 86390 1
525599 99525599 1001 86380 86390 1
525612 99525612 1001 86380 86390 1
525718 99525718 1001 86380 86390 1
526343 99526343 1001 86380 86390 1
526170 99526170 1001 86380 86390 1
526085 99526085 1001 86380 86390 1
525860 99525860 1001 86380 86390 1
525835 99525835 1001 86380 86390 1
525836 99525836 1001 86380 86390 1
526591 99526591 1001 86380 86390 1
526437 99526437 1001 86380 86390 1
527186 99527186 1001 86380 86390 1
526980 99526980 1001 86380 86390 1
526956 99526956 1001 86380 86390 1
526976 99526976 1001 86380 86390 1
527016 99527016 1001 86380 86390 1
526641 99526641 1001 86380 86390 1
526670 99526670 1001 86380 86390 1
526666 99526666 1001 86380 86390 1
526782 99526782 1001 86380 86390 1
527288 99527288 1001 86380 86390 1
527262 99527262 1001 86380 86390 1
527290 99527290 1001 86380 86390 1
527330 99527330 1001 86380 86390 1
527357 99527357 1001 86380 86390 1
528018 99528018 1001 86380 86390 1
528061 99528061 1001 86380 86390 1
527918 99527918 1001 86380 86390 1
527792 99527792 1001 86380 86390 1
527777 99527777 1001 86380 86390 1
527739 99527739 1001 86380 86390 1
527589 99527589 1001 86380 86390 1
528107 99528107 1001 86380 86390 1
528725 99528725 1001 86380 86390 1
528857 99528857 1001 86380 86390 1
528847 99528847 1001 86380 86390 1
528684 99528684 1001 86380 86390 1
528505 99528505 1001 86380 86390 1
528558 99528558 1001 86380 86390 1
528509 99528509 1001 86380 86390 1
528437 99528437 1001 86380 86390 1
528363 99528363 1001 86380 86390 1
528390 99528390 1001 86380 86390 1
528403 99528403 1001 86380 86390 1
528482 99528482 1001 86380 86390 1
528445 99528445 1001 86380 86390 1
528368 99528368 1001 86380 86390 1
529093 99529093 1001 86380 86390 1
528992 99528992 1001 86380 86390 1
528974 99528974 1001 86380 86390 1
529600 99529600 1001 86380 86390 1
529524 99529524 1001 86380 86390 1
529718 99529718 1001 86380 86390 1
529406 99529406 1001 86380 86390 1
529438 99529438 1001 86380 86390 1
529351 99529351 1001 86380 86390 1
529185 99529185 1001 86380 86390 1
529292 99529292 1001 86380 86390 1
529204 99529204 1001 86380 86390 1
529899 99529899 1001 86380 86390 1
529928 99529928 1001 86380 86390 1
529788 99529788 1001 86380 86390 1
529879 99529879 1001 86380 86390 1
530451 99530451 1001 86380 86390 1
530478 99530478 1001 86380 86390 1
530409 99530409 1001 86380 86390 1
530167 99530167 1001 86380 86390 1
530338 99530338 1001 86380 86390 1
530279 99530279 1001 86380 86390 1
530305 99530305 1001 86380 86390 1
530105 99530105 1001 86380 86390 1
530080 99530080 1001 86380 86390 1
530004 99530004 1001 86380 86390 1
529940 99529940 1001 86380 86390 1
530020 99530020 1001 86380 86390 1
530099 99530099 1001 86380 86390 1
530595 99530595 1001 86380 86390 1
530728 99530728 1001 86380 86390 1
531047 99531047 1001 86380 86390 1
531154 99531154 1001 86380 86390 1
531105 99531105 1001 86380 86390 1
531030 99531030 1001 86380 86390 1
530867 99530867 1001 86380 86390 1
531572 99531572 1001 86380 86390 1
531435 99531435 1001 86380 86390 1
531540 99531540 1001 86380 86390 1
532202 99532202 1001 86380 86390 1
532204 99532204 1001 86380 86390 1
532093 99532093 1001 86380 86390 1
532042 99532042 1001 86380 86390 1
531978 99531978 1001 86380 86390 1
531881 99531881 1001 86380 86390 1
531792 99531792 1001 86380 86390 1
531767 99531767 1001 86380 86390 1
531745 99531745 1001 86380 86390 1
531788 99531788 1001 86380 86390 1
531763 99531763 1001 86380 86390 1
531726 99531726 1001 86380 86390 1
532386 99532386 1001 86380 86390 1
532261 99532261 1001 86380 86390 1
532946 99532946 1001 86380 86390 1
532792 99532792 1001 86380 86390 1
532680 99532680 1001 86380 86390 1
532631 99532631 1001 86380 86390 1
532618 99532618 1001 86380 86390 1
532572 99532572 1001 86380 86390 1
533044 99533044 1001 86380 86390 1
533201 99533201 1001 86380 86390 1
533229 99533229 1001 86380 86390 1
533165 99533165 1001 86380 86390 1
533677 99533677 1001 86380 86390 1
533668 99533668 1001 86380 86390 1
533458 99533458 1001 86380 86390 1
533497 99533497 1001 86380 86390 1
533628 99533628 1001 86380 86390 1
533473 99533473 1001 86380 86390 1
533487 99533487 1001 86380 86390 1
533462 99533462 1001 86380 86390 1
533556 99533556 1001 86380 86390 1
533453 99533453 1001 86380 86390 1
533650 99533650 1001 86380 86390 1
533255 99533255 1001 86380 86390 1
533933 99533933 1001 86380 86390 1
533916 99533916 1001 86380 86390 1
534516 99534516 1001 86380 86390 1
534488 99534488 1001 86380 86390 1
534377 99534377 1001 86380 86390 1
534328 99534328 1001 86380 86390 1
534419 99534419 1001 86380 86390 1
534396 99534396 1001 86380 86390 1
534104 99534104 1001 86380 86390 1
534249 99534249 1001 86380 86390 1
534189 99534189 1001 86380 86390 1
534825 99534825 1001 86380 86390 1
534714 99534714 1001 86380 86390 1
534806 99534806 1001 86380 86390 1
535371 99535371 1001 86380 86390 1
535403 99535403 1001 86380 86390 1
535339 99535339 1001 86380 86390 1
535254 99535254 1001 86380 86390 1
535242 99535242 1001 86380 86390 1
535109 99535109 1001 86380 86390 1
535018 99535018 1001 86380 86390 1
535080 99535080 1001 86380 86390 1
535675 99535675 1001 86380 86390 1
535663 99535663 1001 86380 86390 1
535651 99535651 1001 86380 86390 1
535617 99535617 1001 86380 86390 1
535514 99535514 1001 86380 86390 1
536159 99536159 1001 86380 86390 1
536292 99536292 1001 86380 86390 1
536178 99536178 1001 86380 86390 1
536283 99536283 1001 86380 86390 1
535976 99535976 1001 86380 86390 1
536079 99536079 1001 86380 86390 1
535983 99535983 1001 86380 86390 1
535845 99535845 1001 86380 86390 1
535900 99535900 1001 86380 86390 1
535798 99535798 1001 86380 86390 1
536505 99536505 1001 86380 86390 1
536352 99536352 1001 86380 86390 1
536458 99536458 1001 86380 86390 1
536409 99536409 1001 86380 86390 1
536526 99536526 1001 86380 86390 1
537047 99537047 1001 86380 86390 1
536959 99536959 1001 86380 86390 1
536906 99536906 1001 86380 86390 1
536754 99536754 1001 86380 86390 1
536822 99536822 1001 86380 86390 1
536877 99536877 1001 86380 86390 1
536749 99536749 1001 86380 86390 1
536729 99536729 1001 86380 86390 1
536732 99536732 1001 86380 86390 1
536616 99536616 1001 86380 86390 1
536592 99536592 1001 86380 86390 1
536605 99536605 1001 86380 86390 1
537353 99537353 1001 86380 86390 1
537172 99537172 1001 86380 86390 1
537213 99537213 1001 86380 86390 1
537918 99537918 1001 86380 86390 1
537615 99537615 1001 86380 86390 1
537620 99537620 1001 86380 86390 1
537625 99537625 1001 86380 86390 1
537458 99537458 1001 86380 86390 1
537417 99537417 1001 86380 86390 1
538074 99538074 1001 86380 86390 1
538055 99538055 1001 86380 86390 1
538159 99538159 1001 86380 86390 1
538107 99538107 1001 86380 86390 1
538134 99538134 1001 86380 86390 1
538147 99538147 1001 86380 86390 1
538097 99538097 1001 86380 86390 1
538765 99538765 1001 86380 86390 1
538653 99538653 1001 86380 86390 1
538685 99538685 1001 86380 86390 1
538763 99538763 1001 86380 86390 1
538557 99538557 1001 86380 86390 1
538521 99538521 1001 86380 86390 1
538601 99538601 1001 86380 86390 1
538462 99538462 1001 86380 86390 1
538388 99538388 1001 86380 86390 1
538366 99538366 1001 86380 86390 1
538356 99538356 1001 86380 86390 1
538358 99538358 1001 86380 86390 1
538230 99538230 1001 86380 86390 1
538320 99538320 1001 86380 86390 1
538335 99538335 1001 86380 86390 1
538929 99538929 1001 86380 86390 1
538945 99538945 1001 86380 86390 1
538843 99538843 1001 86380 86390 1
538985 99538985 1001 86380 86390 1
538858 99538858 1001 86380 86390 1
538822 99538822 1001 86380 86390 1
538953 99538953 1001 86380 86390 1
539460 99539460 1001 86380 86390 1
539611 99539611 1001 86380 86390 1
539621 99539621 1001 86380 86390 1
539519 99539519 1001 86380 86390 1
539523 99539523 1001 86380 86390 1
539267 99539267 1001 86380 86390 1
539255 99539255 1001 86380 86390 1
539363 99539363 1001 86380 86390 1
539262 99539262 1001 86380 86390 1
539177 99539177 1001 86380 86390 1
539115 99539115 1001 86380 86390 1
539077 99539077 1001 86380 86390 1
539185 99539185 1001 86380 86390 1
539200 99539200 1001 86380 86390 1
539821 99539821 1001 86380 86390 1
539798 99539798 1001 86380 86390 1
539786 99539786 1001 86380 86390 1
539827 99539827 1001 86380 86390 1
539685 99539685 1001 86380 86390 1
539646 99539646 1001 86380 86390 1
540327 99540327 1001 86380 86390 1
540405 99540405 1001 86380 86390 1
540328 99540328 1001 86380 86390 1
540306 99540306 1001 86380 86390 1
540413 99540413 1001 86380 86390 1
540375 99540375 1001 86380 86390 1
540202 99540202 1001 86380 86390 1
540087 99540087 1001 86380 86390 1
540258 99540258 1001 86380 86390 1
540054 99540054 1001 86380 86390 1
539980 99539980 1001 86380 86390 1
539998 99539998 1001 86380 86390 1
539895 99539895 1001 86380 86390 1
539870 99539870 1001 86380 86390 1
540489 99540489 1001 86380 86390 1
540503 99540503 1001 86380 86390 1
540572 99540572 1001 86380 86390 1
540599 99540599 1001 86380 86390 1
541130 99541130 1001 86380 86390 1
541093 99541093 1001 86380 86390 1
541132 99541132 1001 86380 86390 1
541110 99541110 1001 86380 86390 1
541228 99541228 1001 86380 86390 1
540959 99540959 1001 86380 86390 1
541011 99541011 1001 86380 86390 1
540926 99540926 1001 86380 86390 1
541043 99541043 1001 86380 86390 1
540736 99540736 1001 86380 86390 1
540867 99540867 1001 86380 86390 1
540744 99540744 1001 86380 86390 1
541393 99541393 1001 86380 86390 1
541498 99541498 1001 86380 86390 1
541330 99541330 1001 86380 86390 1
541318 99541318 1001 86380 86390 1
541357 99541357 1001 86380 86390 1
542056 99542056 1001 86380 86390 1
541811 99541811 1001 86380 86390 1
541889 99541889 1001 86380 86390 1
541761 99541761 1001 86380 86390 1
541800 99541800 1001 86380 86390 1
541868 99541868 1001 86380 86390 1
541752 99541752 1001 86380 86390 1
541821 99541821 1001 86380 86390 1
541730 99541730 1001 86380 86390 1
541731 99541731 1001 86380 86390 1
541646 99541646 1001 86380 86390 1
541612 99541612 1001 86380 86390 1
542187 99542187 1001 86380 86390 1
542911 99542911 1001 86380 86390 1
542917 99542917 1001 86380 86390 1
542720 99542720 1001 86380 86390 1
542363 99542363 1001 86380 86390 1
542497 99542497 1001 86380 86390 1
542359 99542359 1001 86380 86390 1
542375 99542375 1001 86380 86390 1
542995 99542995 1001 86380 86390 1
543112 99543112 1001 86380 86390 1
542741 99542741 1001 86380 86390 1
542958 99542958 1001 86380 86390 1
542952 99542952 1001 86380 86390 1
543683 99543683 1001 86380 86390 1
543743 99543743 1001 86380 86390 1
543570 99543570 1001 86380 86390 1
543544 99543544 1001 86380 86390 1
543293 99543293 1001 86380 86390 1
543219 99543219 1001 86380 86390 1
543236 99543236 1001 86380 86390 1
543278 99543278 1001 86380 86390 1
543305 99543305 1001 86380 86390 1
543175 99543175 1001 86380 86390 1
543963 99543963 1001 86380 86390 1
543925 99543925 1001 86380 86390 1
544561 99544561 1001 86380 86390 1
544457 99544457 1001 86380 86390 1
544407 99544407 1001 86380 86390 1
544448 99544448 1001 86380 86390 1
544530 99544530 1001 86380 86390 1
544004 99544004 1001 86380 86390 1
544018 99544018 1001 86380 86390 1
544083 99544083 1001 86380 86390 1
544033 99544033 1001 86380 86390 1
544693 99544693 1001 86380 86390 1
544734 99544734 1001 86380 86390 1
528314 791 1001 51832 52132 1
533902 992 1002 49313 52866 1
400065 99400065 1001 86380 86390 1
400256 99400256 1001 86380 86390 1
400408 99400408 1001 86380 86390 1
400365 99400365 1001 86380 86390 1
400392 99400392 1001 86380 86390 1
400663 99400663 1001 86380 86390 1
400720 99400720 1001 86380 86390 1
400667 99400667 1001 86380 86390 1
401107 99401107 1001 86380 86390 1
401054 99401054 1001 86380 86390 1
401393 99401393 1001 86380 86390 1
401491 99401491 1001 86380 86390 1
401609 99401609 1001 86380 86390 1
402028 99402028 1001 86380 86390 1
402011 99402011 1001 86380 86390 1
402268 99402268 1001 86380 86390 1
402334 99402334 1001 86380 86390 1
402284 99402284 1001 86380 86390 1
402420 99402420 1001 86380 86390 1
402686 99402686 1001 86380 86390 1
402965 99402965 1001 86380 86390 1
403075 99403075 1001 86380 86390 1
403097 99403097 1001 86380 86390 1
403124 99403124 1001 86380 86390 1
403221 99403221 1001 86380 86390 1
403300 99403300 1001 86380 86390 1
403372 99403372 1001 86380 86390 1
403550 99403550 1001 86380 86390 1
403701 99403701 1001 86380 86390 1
403969 99403969 1001 86380 86390 1
404012 99404012 1001 86380 86390 1
404234 99404234 1001 86380 86390 1
404344 99404344 1001 86380 86390 1
404418 99404418 1001 86380 86390 1
404456 99404456 1001 86380 86390 1
404523 99404523 1001 86380 86390 1
404483 99404483 1001 86380 86390 1
404679 99404679 1001 86380 86390 1
404603 99404603 1001 86380 86390 1
404682 99404682 1001 86380 86390 1
404618 99404618 1001 86380 86390 1
404625 99404625 1001 86380 86390 1
404588 99404588 1001 86380 86390 1
404943 99404943 1001 86380 86390 1
405104 99405104 1001 86380 86390 1
405225 99405225 1001 86380 86390 1
405307 99405307 1001 86380 86390 1
405216 99405216 1001 86380 86390 1
405400 99405400 1001 86380 86390 1
405575 99405575 1001 86380 86390 1
405583 99405583 1001 86380 86390 1
405605 99405605 1001 86380 86390 1
405705 99405705 1001 86380 86390 1
406344 99406344 1001 86380 86390 1
406796 99406796 1001 86380 86390 1
406756 99406756 1001 86380 86390 1
406993 99406993 1001 86380 86390 1
406975 99406975 1001 86380 86390 1
407129 99407129 1001 86380 86390 1
407033 99407033 1001 86380 86390 1
407226 99407226 1001 86380 86390 1
407440 99407440 1001 86380 86390 1
407456 99407456 1001 86380 86390 1
407577 99407577 1001 86380 86390 1
407618 99407618 1001 86380 86390 1
407737 99407737 1001 86380 86390 1
408140 99408140 1001 86380 86390 1
408097 99408097 1001 86380 86390 1
408447 99408447 1001 86380 86390 1
408310 99408310 1001 86380 86390 1
409266 99409266 1001 86380 86390 1
409342 99409342 1001 86380 86390 1
409621 99409621 1001 86380 86390 1
409780 99409780 1001 86380 86390 1
410158 99410158 1001 86380 86390 1
410210 99410210 1001 86380 86390 1
410258 99410258 1001 86380 86390 1
410475 99410475 1001 86380 86390 1
410948 99410948 1001 86380 86390 1
410934 99410934 1001 86380 86390 1
410972 99410972 1001 86380 86390 1
411195 99411195 1001 86380 86390 1
411298 99411298 1001 86380 86390 1
411342 99411342 1001 86380 86390 1
411375 99411375 1001 86380 86390 1
411222 99411222 1001 86380 86390 1
411644 99411644 1001 86380 86390 1
411797 99411797 1001 86380 86390 1
411986 99411986 1001 86380 86390 1
412170 99412170 1001 86380 86390 1
412474 99412474 1001 86380 86390 1
412404 99412404 1001 86380 86390 1
413056 99413056 1001 86380 86390 1
413163 99413163 1001 86380 86390 1
413096 99413096 1001 86380 86390 1
412861 99412861 1001 86380 86390 1
412777 99412777 1001 86380 86390 1
412616 99412616 1001 86380 86390 1
412875 99412875 1001 86380 86390 1
414011 99414011 1001 86380 86390 1
413798 99413798 1001 86380 86390 1
415077 99415077 1001 86380 86390 1
415269 99415269 1001 86380 86390 1
415268 99415268 1001 86380 86390 1
415237 99415237 1001 86380 86390 1
415132 99415132 1001 86380 86390 1
415205 99415205 1001 86380 86390 1
414850 99414850 1001 86380 86390 1
414667 99414667 1001 86380 86390 1
414139 99414139 1001 86380 86390 1
415573 99415573 1001 86380 86390 1
416971 99416971 1001 86380 86390 1
416917 99416917 1001 86380 86390 1
416773 99416773 1001 86380 86390 1
416346 99416346 1001 86380 86390 1
416439 99416439 1001 86380 86390 1
416257 99416257 1001 86380 86390 1
416460 99416460 1001 86380 86390 1
416054 99416054 1001 86380 86390 1
415970 99415970 1001 86380 86390 1
415792 99415792 1001 86380 86390 1
416031 99416031 1001 86380 86390 1
415858 99415858 1001 86380 86390 1
417140 99417140 1001 86380 86390 1
417307 99417307 1001 86380 86390 1
417544 99417544 1001 86380 86390 1
417532 99417532 1001 86380 86390 1
418554 99418554 1001 86380 86390 1
418658 99418658 1001 86380 86390 1
418685 99418685 1001 86380 86390 1
418413 99418413 1001 86380 86390 1
418210 99418210 1001 86380 86390 1
418322 99418322 1001 86380 86390 1
417677 99417677 1001 86380 86390 1
417697 99417697 1001 86380 86390 1
418910 99418910 1001 86380 86390 1
418868 99418868 1001 86380 86390 1
420080 99420080 1001 86380 86390 1
420420 99420420 1001 86380 86390 1
419746 99419746 1001 86380 86390 1
420039 99420039 1001 86380 86390 1
420021 99420021 1001 86380 86390 1
419979 99419979 1001 86380 86390 1
419213 99419213 1001 86380 86390 1
419410 99419410 1001 86380 86390 1
419487 99419487 1001 86380 86390 1
419583 99419583 1001 86380 86390 1
419622 99419622 1001 86380 86390 1
420676 99420676 1001 86380 86390 1
420465 99420465 1001 86380 86390 1
420502 99420502 1001 86380 86390 1
420663 99420663 1001 86380 86390 1
422025 99422025 1001 86380 86390 1
422111 99422111 1001 86380 86390 1
421888 99421888 1001 86380 86390 1
421798 99421798 1001 86380 86390 1
421803 99421803 1001 86380 86390 1
421537 99421537 1001 86380 86390 1
421454 99421454 1001 86380 86390 1
421511 99421511 1001 86380 86390 1
421285 99421285 1001 86380 86390 1
421309 99421309 1001 86380 86390 1
421608 99421608 1001 86380 86390 1
421499 99421499 1001 86380 86390 1
421047 99421047 1001 86380 86390 1
421022 99421022 1001 86380 86390 1
421029 99421029 1001 86380 86390 1
422271 99422271 1001 86380 86390 1
422415 99422415 1001 86380 86390 1
423699 99423699 1001 86380 86390 1
423328 99423328 1001 86380 86390 1
423244 99423244 1001 86380 86390 1
423094 99423094 1001 86380 86390 1
423095 99423095 1001 86380 86390 1
423097 99423097 1001 86380 86390 1
423098 99423098 1001 86380 86390 1
423259 99423259 1001 86380 86390 1
423213 99423213 1001 86380 86390 1
422702 99422702 1001 86380 86390 1
422545 99422545 1001 86380 86390 1
424053 99424053 1001 86380 86390 1
424110 99424110 1001 86380 86390 1
425338 99425338 1001 86380 86390 1
425096 99425096 1001 86380 86390 1
424953 99424953 1001 86380 86390 1
424741 99424741 1001 86380 86390 1
424246 99424246 1001 86380 86390 1
424269 99424269 1001 86380 86390 1
424156 99424156 1001 86380 86390 1
424254 99424254 1001 86380 86390 1
424584 99424584 1001 86380 86390 1
424383 99424383 1001 86380 86390 1
424486 99424486 1001 86380 86390 1
425435 99425435 1001 86380 86390 1
425634 99425634 1001 86380 86390 1
425485 99425485 1001 86380 86390 1
425794 99425794 1001 86380 86390 1
425555 99425555 1001 86380 86390 1
426974 99426974 1001 86380 86390 1
426951 99426951 1001 86380 86390 1
426875 99426875 1001 86380 86390 1
426787 99426787 1001 86380 86390 1
426621 99426621 1001 86380 86390 1
426333 99426333 1001 86380 86390 1
426637 99426637 1001 86380 86390 1
426638 99426638 1001 86380 86390 1
426467 99426467 1001 86380 86390 1
425850 99425850 1001 86380 86390 1
427196 99427196 1001 86380 86390 1
427316 99427316 1001 86380 86390 1
427309 99427309 1001 86380 86390 1
427504 99427504 1001 86380 86390 1
428446 99428446 1001 86380 86390 1
428375 99428375 1001 86380 86390 1
428627 99428627 1001 86380 86390 1
428361 99428361 1001 86380 86390 1
428318 99428318 1001 86380 86390 1
427931 99427931 1001 86380 86390 1
427958 99427958 1001 86380 86390 1
428052 99428052 1001 86380 86390 1
428181 99428181 1001 86380 86390 1
427803 99427803 1001 86380 86390 1
427708 99427708 1001 86380 86390 1
428833 99428833 1001 86380 86390 1
429165 99429165 1001 86380 86390 1
430236 99430236 1001 86380 86390 1
429708 99429708 1001 86380 86390 1
429758 99429758 1001 86380 86390 1
429859 99429859 1001 86380 86390 1
429823 99429823 1001 86380 86390 1
429235 99429235 1001 86380 86390 1
430788 99430788 1001 86380 86390 1
431713 99431713 1001 86380 86390 1
431698 99431698 1001 86380 86390 1
431975 99431975 1001 86380 86390 1
431684 99431684 1001 86380 86390 1
431949 99431949 1001 86380 86390 1
431528 99431528 1001 86380 86390 1
431308 99431308 1001 86380 86390 1
431493 99431493 1001 86380 86390 1
430829 99430829 1001 86380 86390 1
431009 99431009 1001 86380 86390 1
431130 99431130 1001 86380 86390 1
432124 99432124 1001 86380 86390 1
432444 99432444 1001 86380 86390 1
432264 99432264 1001 86380 86390 1
433439 99433439 1001 86380 86390 1
433503 99433503 1001 86380 86390 1
433504 99433504 1001 86380 86390 1
432944 99432944 1001 86380 86390 1
433247 99433247 1001 86380 86390 1
433251 99433251 1001 86380 86390 1
433047 99433047 1001 86380 86390 1
435277 99435277 1001 86380 86390 1
435362 99435362 1001 86380 86390 1
435053 99435053 1001 86380 86390 1
435326 99435326 1001 86380 86390 1
435336 99435336 1001 86380 86390 1
434611 99434611 1001 86380 86390 1
434833 99434833 1001 86380 86390 1
434938 99434938 1001 86380 86390 1
434867 99434867 1001 86380 86390 1
434241 99434241 1001 86380 86390 1
434390 99434390 1001 86380 86390 1
435488 99435488 1001 86380 86390 1
435775 99435775 1001 86380 86390 1
435446 99435446 1001 86380 86390 1
436806 99436806 1001 86380 86390 1
437085 99437085 1001 86380 86390 1
436786 99436786 1001 86380 86390 1
436965 99436965 1001 86380 86390 1
436461 99436461 1001 86380 86390 1
436307 99436307 1001 86380 86390 1
436212 99436212 1001 86380 86390 1
300060 99300060 1001 86380 86390 1
300065 99300065 1001 86380 86390 1
300653 99300653 1001 86380 86390 1
300708 99300708 1001 86380 86390 1
300625 99300625 1001 86380 86390 1
300419 99300419 1001 86380 86390 1
300306 99300306 1001 86380 86390 1
300751 99300751 1001 86380 86390 1
300869 99300869 1001 86380 86390 1
300845 99300845 1001 86380 86390 1
300837 99300837 1001 86380 86390 1
300902 99300902 1001 86380 86390 1
300814 99300814 1001 86380 86390 1
301376 99301376 1001 86380 86390 1
301442 99301442 1001 86380 86390 1
301470 99301470 1001 86380 86390 1
301432 99301432 1001 86380 86390 1
301462 99301462 1001 86380 86390 1
301168 99301168 1001 86380 86390 1
301146 99301146 1001 86380 86390 1
301149 99301149 1001 86380 86390 1
301308 99301308 1001 86380 86390 1
300991 99300991 1001 86380 86390 1
301629 99301629 1001 86380 86390 1
301759 99301759 1001 86380 86390 1
301610 99301610 1001 86380 86390 1
302239 99302239 1001 86380 86390 1
302364 99302364 1001 86380 86390 1
302099 99302099 1001 86380 86390 1
302103 99302103 1001 86380 86390 1
302134 99302134 1001 86380 86390 1
302160 99302160 1001 86380 86390 1
301876 99301876 1001 86380 86390 1
301772 99301772 1001 86380 86390 1
301826 99301826 1001 86380 86390 1
301852 99301852 1001 86380 86390 1
301789 99301789 1001 86380 86390 1
301893 99301893 1001 86380 86390 1
301946 99301946 1001 86380 86390 1
302536 99302536 1001 86380 86390 1
302542 99302542 1001 86380 86390 1
302439 99302439 1001 86380 86390 1
303143 99303143 1001 86380 86390 1
303044 99303044 1001 86380 86390 1
303197 99303197 1001 86380 86390 1
302630 99302630 1001 86380 86390 1
302774 99302774 1001 86380 86390 1
303259 99303259 1001 86380 86390 1
303364 99303364 1001 86380 86390 1
303274 99303274 1001 86380 86390 1
303266 99303266 1001 86380 86390 1
303998 99303998 1001 86380 86390 1
303920 99303920 1001 86380 86390 1
303755 99303755 1001 86380 86390 1
303797 99303797 1001 86380 86390 1
303709 99303709 1001 86380 86390 1
303631 99303631 1001 86380 86390 1
303569 99303569 1001 86380 86390 1
303582 99303582 1001 86380 86390 1
303414 99303414 1001 86380 86390 1
303557 99303557 1001 86380 86390 1
304155 99304155 1001 86380 86390 1
304156 99304156 1001 86380 86390 1
304157 99304157 1001 86380 86390 1
304196 99304196 1001 86380 86390 1
304769 99304769 1001 86380 86390 1
304486 99304486 1001 86380 86390 1
304500 99304500 1001 86380 86390 1
304544 99304544 1001 86380 86390 1
304622 99304622 1001 86380 86390 1
304597 99304597 1001 86380 86390 1
304419 99304419 1001 86380 86390 1
304251 99304251 1001 86380 86390 1
304317 99304317 1001 86380 86390 1
304356 99304356 1001 86380 86390 1
304268 99304268 1001 86380 86390 1
304261 99304261 1001 86380 86390 1
304906 99304906 1001 86380 86390 1
305595 99305595 1001 86380 86390 1
305495 99305495 1001 86380 86390 1
305646 99305646 1001 86380 86390 1
305391 99305391 1001 86380 86390 1
305357 99305357 1001 86380 86390 1
305462 99305462 1001 86380 86390 1
305156 99305156 1001 86380 86390 1
305092 99305092 1001 86380 86390 1
305183 99305183 1001 86380 86390 1
305249 99305249 1001 86380 86390 1
305095 99305095 1001 86380 86390 1
305176 99305176 1001 86380 86390 1
500050 99500050 1001 86380 86390 1
500188 99500188 1001 86380 86390 1
500791 99500791 1001 86380 86390 1
500654 99500654 1001 86380 86390 1
500435 99500435 1001 86380 86390 1
500246 99500246 1001 86380 86390 1
500255 99500255 1001 86380 86390 1
500204 99500204 1001 86380 86390 1
500941 99500941 1001 86380 86390 1
500851 99500851 1001 86380 86390 1
500856 99500856 1001 86380 86390 1
500848 99500848 1001 86380 86390 1
501636 99501636 1001 86380 86390 1
501515 99501515 1001 86380 86390 1
501541 99501541 1001 86380 86390 1
501456 99501456 1001 86380 86390 1
501633 99501633 1001 86380 86390 1
501386 99501386 1001 86380 86390 1
501425 99501425 1001 86380 86390 1
501427 99501427 1001 86380 86390 1
501058 99501058 1001 86380 86390 1
501189 99501189 1001 86380 86390 1
501178 99501178 1001 86380 86390 1
501211 99501211 1001 86380 86390 1
501224 99501224 1001 86380 86390 1
501108 99501108 1001 86380 86390 1
501843 99501843 1001 86380 86390 1
501769 99501769 1001 86380 86390 1
501785 99501785 1001 86380 86390 1
502255 99502255 1001 86380 86390 1
502100 99502100 1001 86380 86390 1
501898 99501898 1001 86380 86390 1
501976 99501976 1001 86380 86390 1
501866 99501866 1001 86380 86390 1
501998 99501998 1001 86380 86390 1
503124 99503124 1001 86380 86390 1
503114 99503114 1001 86380 86390 1
503272 99503272 1001 86380 86390 1
503157 99503157 1001 86380 86390 1
502934 99502934 1001 86380 86390 1
503079 99503079 1001 86380 86390 1
502791 99502791 1001 86380 86390 1
502835 99502835 1001 86380 86390 1
502836 99502836 1001 86380 86390 1
503341 99503341 1001 86380 86390 1
503421 99503421 1001 86380 86390 1
503320 99503320 1001 86380 86390 1
503347 99503347 1001 86380 86390 1
503425 99503425 1001 86380 86390 1
503337 99503337 1001 86380 86390 1
503494 99503494 1001 86380 86390 1
504018 99504018 1001 86380 86390 1
503922 99503922 1001 86380 86390 1
503848 99503848 1001 86380 86390 1
503758 99503758 1001 86380 86390 1
503904 99503904 1001 86380 86390 1
503829 99503829 1001 86380 86390 1
503830 99503830 1001 86380 86390 1
504258 99504258 1001 86380 86390 1
504158 99504158 1001 86380 86390 1
504250 99504250 1001 86380 86390 1
504134 99504134 1001 86380 86390 1
504765 99504765 1001 86380 86390 1
504917 99504917 1001 86380 86390 1
504875 99504875 1001 86380 86390 1
504673 99504673 1001 86380 86390 1
504630 99504630 1001 86380 86390 1
504365 99504365 1001 86380 86390 1
504391 99504391 1001 86380 86390 1
504343 99504343 1001 86380 86390 1
504525 99504525 1001 86380 86390 1
504360 99504360 1001 86380 86390 1
505013 99505013 1001 86380 86390 1
504978 99504978 1001 86380 86390 1
505734 99505734 1001 86380 86390 1
505643 99505643 1001 86380 86390 1
505592 99505592 1001 86380 86390 1
505624 99505624 1001 86380 86390 1
505502 99505502 1001 86380 86390 1
505386 99505386 1001 86380 86390 1
505452 99505452 1001 86380 86390 1
505533 99505533 1001 86380 86390 1
505239 99505239 1001 86380 86390 1
505337 99505337 1001 86380 86390 1
505273 99505273 1001 86380 86390 1
505353 99505353 1001 86380 86390 1
505794 99505794 1001 86380 86390 1
505913 99505913 1001 86380 86390 1
505930 99505930 1001 86380 86390 1
505804 99505804 1001 86380 86390 1
505895 99505895 1001 86380 86390 1
506485 99506485 1001 86380 86390 1
506209 99506209 1001 86380 86390 1
506223 99506223 1001 86380 86390 1
506255 99506255 1001 86380 86390 1
506221 99506221 1001 86380 86390 1
506135 99506135 1001 86380 86390 1
506097 99506097 1001 86380 86390 1
505993 99505993 1001 86380 86390 1
506072 99506072 1001 86380 86390 1
506088 99506088 1001 86380 86390 1
506012 99506012 1001 86380 86390 1
506723 99506723 1001 86380 86390 1
506750 99506750 1001 86380 86390 1
506778 99506778 1001 86380 86390 1
506727 99506727 1001 86380 86390 1
506604 99506604 1001 86380 86390 1
507257 99507257 1001 86380 86390 1
507324 99507324 1001 86380 86390 1
507265 99507265 1001 86380 86390 1
507417 99507417 1001 86380 86390 1
507047 99507047 1001 86380 86390 1
506920 99506920 1001 86380 86390 1
506954 99506954 1001 86380 86390 1
506890 99506890 1001 86380 86390 1
506813 99506813 1001 86380 86390 1
507459 99507459 1001 86380 86390 1
507485 99507485 1001 86380 86390 1
507550 99507550 1001 86380 86390 1
507567 99507567 1001 86380 86390 1
507594 99507594 1001 86380 86390 1
508045 99508045 1001 86380 86390 1
508060 99508060 1001 86380 86390 1
508114 99508114 1001 86380 86390 1
508231 99508231 1001 86380 86390 1
508091 99508091 1001 86380 86390 1
508143 99508143 1001 86380 86390 1
507861 99507861 1001 86380 86390 1
507849 99507849 1001 86380 86390 1
507982 99507982 1001 86380 86390 1
507946 99507946 1001 86380 86390 1
508011 99508011 1001 86380 86390 1
507808 99507808 1001 86380 86390 1
507629 99507629 1001 86380 86390 1
507647 99507647 1001 86380 86390 1
507663 99507663 1001 86380 86390 1
508430 99508430 1001 86380 86390 1
508354 99508354 1001 86380 86390 1
508446 99508446 1001 86380 86390 1
508296 99508296 1001 86380 86390 1
508895 99508895 1001 86380 86390 1
508874 99508874 1001 86380 86390 1
508801 99508801 1001 86380 86390 1
508725 99508725 1001 86380 86390 1
508751 99508751 1001 86380 86390 1
508622 99508622 1001 86380 86390 1
508490 99508490 1001 86380 86390 1
509229 99509229 1001 86380 86390 1
509255 99509255 1001 86380 86390 1
509116 99509116 1001 86380 86390 1
509183 99509183 1001 86380 86390 1
509723 99509723 1001 86380 86390 1
509706 99509706 1001 86380 86390 1
509517 99509517 1001 86380 86390 1
509518 99509518 1001 86380 86390 1
509661 99509661 1001 86380 86390 1
509585 99509585 1001 86380 86390 1
509641 99509641 1001 86380 86390 1
509387 99509387 1001 86380 86390 1
509311 99509311 1001 86380 86390 1
509389 99509389 1001 86380 86390 1
509339 99509339 1001 86380 86390 1
509484 99509484 1001 86380 86390 1
510029 99510029 1001 86380 86390 1
509966 99509966 1001 86380 86390 1
509979 99509979 1001 86380 86390 1
509907 99509907 1001 86380 86390 1
510726 99510726 1001 86380 86390 1
510539 99510539 1001 86380 86390 1
510655 99510655 1001 86380 86390 1
510443 99510443 1001 86380 86390 1
510346 99510346 1001 86380 86390 1
510415 99510415 1001 86380 86390 1
510493 99510493 1001 86380 86390 1
510305 99510305 1001 86380 86390 1
510165 99510165 1001 86380 86390 1
510245 99510245 1001 86380 86390 1
510814 99510814 1001 86380 86390 1
510802 99510802 1001 86380 86390 1
510841 99510841 1001 86380 86390 1
510885 99510885 1001 86380 86390 1
511352 99511352 1001 86380 86390 1
511530 99511530 1001 86380 86390 1
511529 99511529 1001 86380 86390 1
511419 99511419 1001 86380 86390 1
511382 99511382 1001 86380 86390 1
511237 99511237 1001 86380 86390 1
511202 99511202 1001 86380 86390 1
511190 99511190 1001 86380 86390 1
511139 99511139 1001 86380 86390 1
511036 99511036 1001 86380 86390 1
511106 99511106 1001 86380 86390 1
510978 99510978 1001 86380 86390 1
511122 99511122 1001 86380 86390 1
511614 99511614 1001 86380 86390 1
511628 99511628 1001 86380 86390 1
511586 99511586 1001 86380 86390 1
512342 99512342 1001 86380 86390 1
512247 99512247 1001 86380 86390 1
512169 99512169 1001 86380 86390 1
512170 99512170 1001 86380 86390 1
511925 99511925 1001 86380 86390 1
512392 99512392 1001 86380 86390 1
512445 99512445 1001 86380 86390 1
512436 99512436 1001 86380 86390 1
512555 99512555 1001 86380 86390 1
513082 99513082 1001 86380 86390 1
512855 99512855 1001 86380 86390 1
512637 99512637 1001 86380 86390 1
512768 99512768 1001 86380 86390 1
512670 99512670 1001 86380 86390 1
512738 99512738 1001 86380 86390 1
513232 99513232 1001 86380 86390 1
513352 99513352 1001 86380 86390 1
513278 99513278 1001 86380 86390 1
513865 99513865 1001 86380 86390 1
513966 99513966 1001 86380 86390 1
513727 99513727 1001 86380 86390 1
513758 99513758 1001 86380 86390 1
513721 99513721 1001 86380 86390 1
513734 99513734 1001 86380 86390 1
513424 99513424 1001 86380 86390 1
513496 99513496 1001 86380 86390 1
513420 99513420 1001 86380 86390 1
514228 99514228 1001 86380 86390 1
514128 99514128 1001 86380 86390 1
514180 99514180 1001 86380 86390 1
514104 99514104 1001 86380 86390 1
514105 99514105 1001 86380 86390 1
514785 99514785 1001 86380 86390 1
514709 99514709 1001 86380 86390 1
514791 99514791 1001 86380 86390 1
514589 99514589 1001 86380 86390 1
514499 99514499 1001 86380 86390 1
514633 99514633 1001 86380 86390 1
514467 99514467 1001 86380 86390 1
514533 99514533 1001 86380 86390 1
514357 99514357 1001 86380 86390 1
514894 99514894 1001 86380 86390 1
514885 99514885 1001 86380 86390 1
514967 99514967 1001 86380 86390 1
515622 99515622 1001 86380 86390 1
515494 99515494 1001 86380 86390 1
515484 99515484 1001 86380 86390 1
515431 99515431 1001 86380 86390 1
515444 99515444 1001 86380 86390 1
515450 99515450 1001 86380 86390 1
515064 99515064 1001 86380 86390 1
515095 99515095 1001 86380 86390 1
515200 99515200 1001 86380 86390 1
515239 99515239 1001 86380 86390 1
515164 99515164 1001 86380 86390 1
515787 99515787 1001 86380 86390 1
515762 99515762 1001 86380 86390 1
515789 99515789 1001 86380 86390 1
515790 99515790 1001 86380 86390 1
515856 99515856 1001 86380 86390 1
516369 99516369 1001 86380 86390 1
516424 99516424 1001 86380 86390 1
516413 99516413 1001 86380 86390 1
516312 99516312 1001 86380 86390 1
516351 99516351 1001 86380 86390 1
516403 99516403 1001 86380 86390 1
516221 99516221 1001 86380 86390 1
516131 99516131 1001 86380 86390 1
516118 99516118 1001 86380 86390 1
516236 99516236 1001 86380 86390 1
515890 99515890 1001 86380 86390 1
515942 99515942 1001 86380 86390 1
515930 99515930 1001 86380 86390 1
515908 99515908 1001 86380 86390 1
516636 99516636 1001 86380 86390 1
516586 99516586 1001 86380 86390 1
516625 99516625 1001 86380 86390 1
516704 99516704 1001 86380 86390 1
516588 99516588 1001 86380 86390 1
516708 99516708 1001 86380 86390 1
516515 99516515 1001 86380 86390 1
516686 99516686 1001 86380 86390 1
517237 99517237 1001 86380 86390 1
517322 99517322 1001 86380 86390 1
517269 99517269 1001 86380 86390 1
517167 99517167 1001 86380 86390 1
517026 99517026 1001 86380 86390 1
517035 99517035 1001 86380 86390 1
516947 99516947 1001 86380 86390 1
516835 99516835 1001 86380 86390 1
516733 99516733 1001 86380 86390 1
517361 99517361 1001 86380 86390 1
517379 99517379 1001 86380 86390 1
517498 99517498 1001 86380 86390 1
518007 99518007 1001 86380 86390 1
518157 99518157 1001 86380 86390 1
518084 99518084 1001 86380 86390 1
517751 99517751 1001 86380 86390 1
517798 99517798 1001 86380 86390 1
518357 99518357 1001 86380 86390 1
518189 99518189 1001 86380 86390 1
518231 99518231 1001 86380 86390 1
518937 99518937 1001 86380 86390 1
518877 99518877 1001 86380 86390 1
518855 99518855 1001 86380 86390 1
518977 99518977 1001 86380 86390 1
518665 99518665 1001 86380 86390 1
518758 99518758 1001 86380 86390 1
518580 99518580 1001 86380 86390 1
518598 99518598 1001 86380 86390 1
518448 99518448 1001 86380 86390 1
518477 99518477 1001 86380 86390 1
518556 99518556 1001 86380 86390 1
518466 99518466 1001 86380 86390 1
518544 99518544 1001 86380 86390 1
519053 99519053 1001 86380 86390 1
519157 99519157 1001 86380 86390 1
519183 99519183 1001 86380 86390 1
519120 99519120 1001 86380 86390 1
519161 99519161 1001 86380 86390 1
519071 99519071 1001 86380 86390 1
519087 99519087 1001 86380 86390 1
519100 99519100 1001 86380 86390 1
519624 99519624 1001 86380 86390 1
519790 99519790 1001 86380 86390 1
519774 99519774 1001 86380 86390 1
519518 99519518 1001 86380 86390 1
519428 99519428 1001 86380 86390 1
519429 99519429 1001 86380 86390 1
519420 99519420 1001 86380 86390 1
519438 99519438 1001 86380 86390 1
519400 99519400 1001 86380 86390 1
519303 99519303 1001 86380 86390 1
519305 99519305 1001 86380 86390 1
519398 99519398 1001 86380 86390 1
519876 99519876 1001 86380 86390 1
519841 99519841 1001 86380 86390 1
520001 99520001 1001 86380 86390 1
519836 99519836 1001 86380 86390 1
520639 99520639 1001 86380 86390 1
520557 99520557 1001 86380 86390 1
520630 99520630 1001 86380 86390 1
520587 99520587 1001 86380 86390 1
520435 99520435 1001 86380 86390 1
520306 99520306 1001 86380 86390 1
520320 99520320 1001 86380 86390 1
520413 99520413 1001 86380 86390 1
520036 99520036 1001 86380 86390 1
520075 99520075 1001 86380 86390 1
520128 99520128 1001 86380 86390 1
520132 99520132 1001 86380 86390 1
520172 99520172 1001 86380 86390 1
520717 99520717 1001 86380 86390 1
520826 99520826 1001 86380 86390 1
520803 99520803 1001 86380 86390 1
521183 99521183 1001 86380 86390 1
521261 99521261 1001 86380 86390 1
521147 99521147 1001 86380 86390 1
521135 99521135 1001 86380 86390 1
521124 99521124 1001 86380 86390 1
521100 99521100 1001 86380 86390 1
521218 99521218 1001 86380 86390 1
520980 99520980 1001 86380 86390 1
520935 99520935 1001 86380 86390 1
521529 99521529 1001 86380 86390 1
521623 99521623 1001 86380 86390 1
522260 99522260 1001 86380 86390 1
522168 99522168 1001 86380 86390 1
522092 99522092 1001 86380 86390 1
522183 99522183 1001 86380 86390 1
521958 99521958 1001 86380 86390 1
522024 99522024 1001 86380 86390 1
521936 99521936 1001 86380 86390 1
521748 99521748 1001 86380 86390 1
522369 99522369 1001 86380 86390 1
522346 99522346 1001 86380 86390 1
522388 99522388 1001 86380 86390 1
522363 99522363 1001 86380 86390 1
522468 99522468 1001 86380 86390 1
522494 99522494 1001 86380 86390 1
522926 99522926 1001 86380 86390 1
522936 99522936 1001 86380 86390 1
522905 99522905 1001 86380 86390 1
522790 99522790 1001 86380 86390 1
522806 99522806 1001 86380 86390 1
522697 99522697 1001 86380 86390 1
522548 99522548 1001 86380 86390 1
523204 99523204 1001 86380 86390 1
523793 99523793 1001 86380 86390 1
523871 99523871 1001 86380 86390 1
523921 99523921 1001 86380 86390 1
523623 99523623 1001 86380 86390 1
523600 99523600 1001 86380 86390 1
523653 99523653 1001 86380 86390 1
523642 99523642 1001 86380 86390 1
523604 99523604 1001 86380 86390 1
523579 99523579 1001 86380 86390 1
523632 99523632 1001 86380 86390 1
523437 99523437 1001 86380 86390 1
523993 99523993 1001 86380 86390 1
524085 99524085 1001 86380 86390 1
524112 99524112 1001 86380 86390 1
524102 99524102 1001 86380 86390 1
524014 99524014 1001 86380 86390 1
524628 99524628 1001 86380 86390 1
524651 99524651 1001 86380 86390 1
524614 99524614 1001 86380 86390 1
524468 99524468 1001 86380 86390 1
524310 99524310 1001 86380 86390 1
524200 99524200 1001 86380 86390 1
524832 99524832 1001 86380 86390 1
524800 99524800 1001 86380 86390 1
524932 99524932 1001 86380 86390 1
525593 99525593 1001 86380 86390 1
525508 99525508 1001 86380 86390 1
525486 99525486 1001 86380 86390 1
525330 99525330 1001 86380 86390 1
525106 99525106 1001 86380 86390 1
525003 99525003 1001 86380 86390 1
525107 99525107 1001 86380 86390 1
525121 99525121 1001 86380 86390 1
525160 99525160 1001 86380 86390 1
525609 99525609 1001 86380 86390 1
525719 99525719 1001 86380 86390 1
526359 99526359 1001 86380 86390 1
526269 99526269 1001 86380 86390 1
526373 99526373 1001 86380 86390 1
526362 99526362 1001 86380 86390 1
526250 99526250 1001 86380 86390 1
526185 99526185 1001 86380 86390 1
525901 99525901 1001 86380 86390 1
525904 99525904 1001 86380 86390 1
525827 99525827 1001 86380 86390 1
526505 99526505 1001 86380 86390 1
526622 99526622 1001 86380 86390 1
526624 99526624 1001 86380 86390 1
527212 99527212 1001 86380 86390 1
526862 99526862 1001 86380 86390 1
527037 99527037 1001 86380 86390 1
526936 99526936 1001 86380 86390 1
526885 99526885 1001 86380 86390 1
527041 99527041 1001 86380 86390 1
526691 99526691 1001 86380 86390 1
527404 99527404 1001 86380 86390 1
527420 99527420 1001 86380 86390 1
527278 99527278 1001 86380 86390 1
527265 99527265 1001 86380 86390 1
527297 99527297 1001 86380 86390 1
528000 99528000 1001 86380 86390 1
527795 99527795 1001 86380 86390 1
527724 99527724 1001 86380 86390 1
527536 99527536 1001 86380 86390 1
527576 99527576 1001 86380 86390 1
527604 99527604 1001 86380 86390 1
527871 99527871 1001 86380 86390 1
528231 99528231 1001 86380 86390 1
528876 99528876 1001 86380 86390 1
528795 99528795 1001 86380 86390 1
528770 99528770 1001 86380 86390 1
528672 99528672 1001 86380 86390 1
528611 99528611 1001 86380 86390 1
528655 99528655 1001 86380 86390 1
528436 99528436 1001 86380 86390 1
528386 99528386 1001 86380 86390 1
528391 99528391 1001 86380 86390 1
528290 99528290 1001 86380 86390 1
528303 99528303 1001 86380 86390 1
528395 99528395 1001 86380 86390 1
529053 99529053 1001 86380 86390 1
529006 99529006 1001 86380 86390 1
528905 99528905 1001 86380 86390 1
529025 99529025 1001 86380 86390 1
529655 99529655 1001 86380 86390 1
529503 99529503 1001 86380 86390 1
529350 99529350 1001 86380 86390 1
529378 99529378 1001 86380 86390 1
529158 99529158 1001 86380 86390 1
529193 99529193 1001 86380 86390 1
529157 99529157 1001 86380 86390 1
530359 99530359 1001 86380 86390 1
530273 99530273 1001 86380 86390 1
530150 99530150 1001 86380 86390 1
530269 99530269 1001 86380 86390 1
530098 99530098 1001 86380 86390 1
530608 99530608 1001 86380 86390 1
530596 99530596 1001 86380 86390 1
530678 99530678 1001 86380 86390 1
531189 99531189 1001 86380 86390 1
531320 99531320 1001 86380 86390 1
531243 99531243 1001 86380 86390 1
531181 99531181 1001 86380 86390 1
531233 99531233 1001 86380 86390 1
530981 99530981 1001 86380 86390 1
531008 99531008 1001 86380 86390 1
531077 99531077 1001 86380 86390 1
531052 99531052 1001 86380 86390 1
531043 99531043 1001 86380 86390 1
531536 99531536 1001 86380 86390 1
531562 99531562 1001 86380 86390 1
532138 99532138 1001 86380 86390 1
532198 99532198 1001 86380 86390 1
532153 99532153 1001 86380 86390 1
532128 99532128 1001 86380 86390 1
531909 99531909 1001 86380 86390 1
531863 99531863 1001 86380 86390 1
531855 99531855 1001 86380 86390 1
531998 99531998 1001 86380 86390 1
531692 99531692 1001 86380 86390 1
531732 99531732 1001 86380 86390 1
531771 99531771 1001 86380 86390 1
531721 99531721 1001 86380 86390 1
531606 99531606 1001 86380 86390 1
532257 99532257 1001 86380 86390 1
532387 99532387 1001 86380 86390 1
532851 99532851 1001 86380 86390 1
533000 99533000 1001 86380 86390 1
532869 99532869 1001 86380 86390 1
532887 99532887 1001 86380 86390 1
532624 99532624 1001 86380 86390 1
532426 99532426 1001 86380 86390 1
532414 99532414 1001 86380 86390 1
532429 99532429 1001 86380 86390 1
532469 99532469 1001 86380 86390 1
532497 99532497 1001 86380 86390 1
532512 99532512 1001 86380 86390 1
533068 99533068 1001 86380 86390 1
533083 99533083 1001 86380 86390 1
533071 99533071 1001 86380 86390 1
533151 99533151 1001 86380 86390 1
533752 99533752 1001 86380 86390 1
533765 99533765 1001 86380 86390 1
533652 99533652 1001 86380 86390 1
533538 99533538 1001 86380 86390 1
533422 99533422 1001 86380 86390 1
533307 99533307 1001 86380 86390 1
533323 99533323 1001 86380 86390 1
533285 99533285 1001 86380 86390 1
533324 99533324 1001 86380 86390 1
533313 99533313 1001 86380 86390 1
533965 99533965 1001 86380 86390 1
533954 99533954 1001 86380 86390 1
534019 99534019 1001 86380 86390 1
534651 99534651 1001 86380 86390 1
534587 99534587 1001 86380 86390 1
534673 99534673 1001 86380 86390 1
534415 99534415 1001 86380 86390 1
534326 99534326 1001 86380 86390 1
534355 99534355 1001 86380 86390 1
534246 99534246 1001 86380 86390 1
534072 99534072 1001 86380 86390 1
534113 99534113 1001 86380 86390 1
534868 99534868 1001 86380 86390 1
534699 99534699 1001 86380 86390 1
534765 99534765 1001 86380 86390 1
534689 99534689 1001 86380 86390 1
534782 99534782 1001 86380 86390 1
535506 99535506 1001 86380 86390 1
535163 99535163 1001 86380 86390 1
535208 99535208 1001 86380 86390 1
535160 99535160 1001 86380 86390 1
535212 99535212 1001 86380 86390 1
535086 99535086 1001 86380 86390 1
534963 99534963 1001 86380 86390 1
535042 99535042 1001 86380 86390 1
535533 99535533 1001 86380 86390 1
535703 99535703 1001 86380 86390 1
535711 99535711 1001 86380 86390 1
536154 99536154 1001 86380 86390 1
535994 99535994 1001 86380 86390 1
535959 99535959 1001 86380 86390 1
535744 99535744 1001 86380 86390 1
535734 99535734 1001 86380 86390 1
535816 99535816 1001 86380 86390 1
535844 99535844 1001 86380 86390 1
536482 99536482 1001 86380 86390 1
536340 99536340 1001 86380 86390 1
536419 99536419 1001 86380 86390 1
537036 99537036 1001 86380 86390 1
536975 99536975 1001 86380 86390 1
536989 99536989 1001 86380 86390 1
536801 99536801 1001 86380 86390 1
536841 99536841 1001 86380 86390 1
536750 99536750 1001 86380 86390 1
537227 99537227 1001 86380 86390 1
537332 99537332 1001 86380 86390 1
537359 99537359 1001 86380 86390 1
537207 99537207 1001 86380 86390 1
537685 99537685 1001 86380 86390 1
537663 99537663 1001 86380 86390 1
537703 99537703 1001 86380 86390 1
537447 99537447 1001 86380 86390 1
537555 99537555 1001 86380 86390 1
537558 99537558 1001 86380 86390 1
537560 99537560 1001 86380 86390 1
537457 99537457 1001 86380 86390 1
538038 99538038 1001 86380 86390 1
538161 99538161 1001 86380 86390 1
538647 99538647 1001 86380 86390 1
538764 99538764 1001 86380 86390 1
538611 99538611 1001 86380 86390 1
538677 99538677 1001 86380 86390 1
538744 99538744 1001 86380 86390 1
538644 99538644 1001 86380 86390 1
538749 99538749 1001 86380 86390 1
538494 99538494 1001 86380 86390 1
538423 99538423 1001 86380 86390 1
538580 99538580 1001 86380 86390 1
538594 99538594 1001 86380 86390 1
538304 99538304 1001 86380 86390 1
538941 99538941 1001 86380 86390 1
538877 99538877 1001 86380 86390 1
539001 99539001 1001 86380 86390 1
538834 99538834 1001 86380 86390 1
539607 99539607 1001 86380 86390 1
539517 99539517 1001 86380 86390 1
539520 99539520 1001 86380 86390 1
539457 99539457 1001 86380 86390 1
539294 99539294 1001 86380 86390 1
539168 99539168 1001 86380 86390 1
539135 99539135 1001 86380 86390 1
539689 99539689 1001 86380 86390 1
539660 99539660 1001 86380 86390 1
540383 99540383 1001 86380 86390 1
540268 99540268 1001 86380 86390 1
540346 99540346 1001 86380 86390 1
540270 99540270 1001 86380 86390 1
540348 99540348 1001 86380 86390 1
540080 99540080 1001 86380 86390 1
540229 99540229 1001 86380 86390 1
540166 99540166 1001 86380 86390 1
539863 99539863 1001 86380 86390 1
539942 99539942 1001 86380 86390 1
539943 99539943 1001 86380 86390 1
539880 99539880 1001 86380 86390 1
539987 99539987 1001 86380 86390 1
540000 99540000 1001 86380 86390 1
540530 99540530 1001 86380 86390 1
540660 99540660 1001 86380 86390 1
540545 99540545 1001 86380 86390 1
540513 99540513 1001 86380 86390 1
541179 99541179 1001 86380 86390 1
541182 99541182 1001 86380 86390 1
541146 99541146 1001 86380 86390 1
541188 99541188 1001 86380 86390 1
541052 99541052 1001 86380 86390 1
540753 99540753 1001 86380 86390 1
540769 99540769 1001 86380 86390 1
540691 99540691 1001 86380 86390 1
540745 99540745 1001 86380 86390 1
541486 99541486 1001 86380 86390 1
541414 99541414 1001 86380 86390 1
541480 99541480 1001 86380 86390 1
541939 99541939 1001 86380 86390 1
542061 99542061 1001 86380 86390 1
542101 99542101 1001 86380 86390 1
542011 99542011 1001 86380 86390 1
541758 99541758 1001 86380 86390 1
541824 99541824 1001 86380 86390 1
541760 99541760 1001 86380 86390 1
541867 99541867 1001 86380 86390 1
541777 99541777 1001 86380 86390 1
541907 99541907 1001 86380 86390 1
541628 99541628 1001 86380 86390 1
541670 99541670 1001 86380 86390 1
541660 99541660 1001 86380 86390 1
541676 99541676 1001 86380 86390 1
542233 99542233 1001 86380 86390 1
542842 99542842 1001 86380 86390 1
542743 99542743 1001 86380 86390 1
542923 99542923 1001 86380 86390 1
542928 99542928 1001 86380 86390 1
542762 99542762 1001 86380 86390 1
542727 99542727 1001 86380 86390 1
542668 99542668 1001 86380 86390 1
542409 99542409 1001 86380 86390 1
542427 99542427 1001 86380 86390 1
543054 99543054 1001 86380 86390 1
543055 99543055 1001 86380 86390 1
543030 99543030 1001 86380 86390 1
543758 99543758 1001 86380 86390 1
543667 99543667 1001 86380 86390 1
543372 99543372 1001 86380 86390 1
543559 99543559 1001 86380 86390 1
543510 99543510 1001 86380 86390 1
543513 99543513 1001 86380 86390 1
543357 99543357 1001 86380 86390 1
543181 99543181 1001 86380 86390 1
543849 99543849 1001 86380 86390 1
543876 99543876 1001 86380 86390 1
543827 99543827 1001 86380 86390 1
543879 99543879 1001 86380 86390 1
543907 99543907 1001 86380 86390 1
543832 99543832 1001 86380 86390 1
544569 99544569 1001 86380 86390 1
544302 99544302 1001 86380 86390 1
544317 99544317 1001 86380 86390 1
544050 99544050 1001 86380 86390 1
544118 99544118 1001 86380 86390 1
544662 99544662 1001 86380 86390 1
544632 99544632 1001 86380 86390 1
423412 232 1001 40500 40857 1
506009 986 1001 29818 30118 1
508712 664 1001 59299 59598 1
511507 1008 1002 26882 37250 1
522695 830 1001 35945 36245 1
531135 578 1002 34201 39143 1
400016 99400016 1001 86380 86390 1
400007 99400007 1001 86380 86390 1
400129 99400129 1001 86380 86390 1
400459 99400459 1001 86380 86390 1
400571 99400571 1001 86380 86390 1
400721 99400721 1001 86380 86390 1
400654 99400654 1001 86380 86390 1
400980 99400980 1001 86380 86390 1
401123 99401123 1001 86380 86390 1
401568 99401568 1001 86380 86390 1
401522 99401522 1001 86380 86390 1
401839 99401839 1001 86380 86390 1
401984 99401984 1001 86380 86390 1
402329 99402329 1001 86380 86390 1
402465 99402465 1001 86380 86390 1
402655 99402655 1001 86380 86390 1
402709 99402709 1001 86380 86390 1
402762 99402762 1001 86380 86390 1
402902 99402902 1001 86380 86390 1
403091 99403091 1001 86380 86390 1
403143 99403143 1001 86380 86390 1
403174 99403174 1001 86380 86390 1
403441 99403441 1001 86380 86390 1
403410 99403410 1001 86380 86390 1
403475 99403475 1001 86380 86390 1
403553 99403553 1001 86380 86390 1
403643 99403643 1001 86380 86390 1
403684 99403684 1001 86380 86390 1
403658 99403658 1001 86380 86390 1
403739 99403739 1001 86380 86390 1
403942 99403942 1001 86380 86390 1
404442 99404442 1001 86380 86390 1
404526 99404526 1001 86380 86390 1
404656 99404656 1001 86380 86390 1
404731 99404731 1001 86380 86390 1
404717 99404717 1001 86380 86390 1
404906 99404906 1001 86380 86390 1
404862 99404862 1001 86380 86390 1
404916 99404916 1001 86380 86390 1
405100 99405100 1001 86380 86390 1
405188 99405188 1001 86380 86390 1
405406 99405406 1001 86380 86390 1
405436 99405436 1001 86380 86390 1
405556 99405556 1001 86380 86390 1
405540 99405540 1001 86380 86390 1
405657 99405657 1001 86380 86390 1
405658 99405658 1001 86380 86390 1
406139 99406139 1001 86380 86390 1
406391 99406391 1001 86380 86390 1
406664 99406664 1001 86380 86390 1
406666 99406666 1001 86380 86390 1
406793 99406793 1001 86380 86390 1
406748 99406748 1001 86380 86390 1
407021 99407021 1001 86380 86390 1
406840 99406840 1001 86380 86390 1
407335 99407335 1001 86380 86390 1
407474 99407474 1001 86380 86390 1
407693 99407693 1001 86380 86390 1
407805 99407805 1001 86380 86390 1
407771 99407771 1001 86380 86390 1
408094 99408094 1001 86380 86390 1
407991 99407991 1001 86380 86390 1
408196 99408196 1001 86380 86390 1
408204 99408204 1001 86380 86390 1
408138 99408138 1001 86380 86390 1
408394 99408394 1001 86380 86390 1
408376 99408376 1001 86380 86390 1
408419 99408419 1001 86380 86390 1
408486 99408486 1001 86380 86390 1
408551 99408551 1001 86380 86390 1
408756 99408756 1001 86380 86390 1
408782 99408782 1001 86380 86390 1
408796 99408796 1001 86380 86390 1
409074 99409074 1001 86380 86390 1
409236 99409236 1001 86380 86390 1
409336 99409336 1001 86380 86390 1
409347 99409347 1001 86380 86390 1
409675 99409675 1001 86380 86390 1
409855 99409855 1001 86380 86390 1
409926 99409926 1001 86380 86390 1
410160 99410160 1001 86380 86390 1
410198 99410198 1001 86380 86390 1
410239 99410239 1001 86380 86390 1
410245 99410245 1001 86380 86390 1
410364 99410364 1001 86380 86390 1
410369 99410369 1001 86380 86390 1
410459 99410459 1001 86380 86390 1
410609 99410609 1001 86380 86390 1
410507 99410507 1001 86380 86390 1
410724 99410724 1001 86380 86390 1
410785 99410785 1001 86380 86390 1
410891 99410891 1001 86380 86390 1
411137 99411137 1001 86380 86390 1
411965 99411965 1001 86380 86390 1
412092 99412092 1001 86380 86390 1
412387 99412387 1001 86380 86390 1
413495 99413495 1001 86380 86390 1
413612 99413612 1001 86380 86390 1
413144 99413144 1001 86380 86390 1
412850 99412850 1001 86380 86390 1
412601 99412601 1001 86380 86390 1
412602 99412602 1001 86380 86390 1
413764 99413764 1001 86380 86390 1
413978 99413978 1001 86380 86390 1
414106 99414106 1001 86380 86390 1
415289 99415289 1001 86380 86390 1
414707 99414707 1001 86380 86390 1
414593 99414593 1001 86380 86390 1
414825 99414825 1001 86380 86390 1
414624 99414624 1001 86380 86390 1
414829 99414829 1001 86380 86390 1
414562 99414562 1001 86380 86390 1
414891 99414891 1001 86380 86390 1
414389 99414389 1001 86380 86390 1
414154 99414154 1001 86380 86390 1
415367 99415367 1001 86380 86390 1
416608 99416608 1001 86380 86390 1
416820 99416820 1001 86380 86390 1
416283 99416283 1001 86380 86390 1
416189 99416189 1001 86380 86390 1
416322 99416322 1001 86380 86390 1
416323 99416323 1001 86380 86390 1
416327 99416327 1001 86380 86390 1
416228 99416228 1001 86380 86390 1
416341 99416341 1001 86380 86390 1
416180 99416180 1001 86380 86390 1
415988 99415988 1001 86380 86390 1
415817 99415817 1001 86380 86390 1
415978 99415978 1001 86380 86390 1
417141 99417141 1001 86380 86390 1
417183 99417183 1001 86380 86390 1
417010 99417010 1001 86380 86390 1
417366 99417366 1001 86380 86390 1
417472 99417472 1001 86380 86390 1
417410 99417410 1001 86380 86390 1
418439 99418439 1001 86380 86390 1
418537 99418537 1001 86380 86390 1
418491 99418491 1001 86380 86390 1
418587 99418587 1001 86380 86390 1
418107 99418107 1001 86380 86390 1
418213 99418213 1001 86380 86390 1
418188 99418188 1001 86380 86390 1
417673 99417673 1001 86380 86390 1
417700 99417700 1001 86380 86390 1
417652 99417652 1001 86380 86390 1
419060 99419060 1001 86380 86390 1
419168 99419168 1001 86380 86390 1
418829 99418829 1001 86380 86390 1
420094 99420094 1001 86380 86390 1
420308 99420308 1001 86380 86390 1
420124 99420124 1001 86380 86390 1
420182 99420182 1001 86380 86390 1
420411 99420411 1001 86380 86390 1
420160 99420160 1001 86380 86390 1
420417 99420417 1001 86380 86390 1
420185 99420185 1001 86380 86390 1
420208 99420208 1001 86380 86390 1
420092 99420092 1001 86380 86390 1
419972 99419972 1001 86380 86390 1
419689 99419689 1001 86380 86390 1
419596 99419596 1001 86380 86390 1
419389 99419389 1001 86380 86390 1
420704 99420704 1001 86380 86390 1
421926 99421926 1001 86380 86390 1
421826 99421826 1001 86380 86390 1
422024 99422024 1001 86380 86390 1
421440 99421440 1001 86380 86390 1
421552 99421552 1001 86380 86390 1
421331 99421331 1001 86380 86390 1
420948 99420948 1001 86380 86390 1
420846 99420846 1001 86380 86390 1
420906 99420906 1001 86380 86390 1
420982 99420982 1001 86380 86390 1
422412 99422412 1001 86380 86390 1
422228 99422228 1001 86380 86390 1
422263 99422263 1001 86380 86390 1
422156 99422156 1001 86380 86390 1
422242 99422242 1001 86380 86390 1
422270 99422270 1001 86380 86390 1
423367 99423367 1001 86380 86390 1
423460 99423460 1001 86380 86390 1
423652 99423652 1001 86380 86390 1
423521 99423521 1001 86380 86390 1
423716 99423716 1001 86380 86390 1
423004 99423004 1001 86380 86390 1
423033 99423033 1001 86380 86390 1
423212 99423212 1001 86380 86390 1
423214 99423214 1001 86380 86390 1
423264 99423264 1001 86380 86390 1
422630 99422630 1001 86380 86390 1
422658 99422658 1001 86380 86390 1
422643 99422643 1001 86380 86390 1
424071 99424071 1001 86380 86390 1
424025 99424025 1001 86380 86390 1
423901 99423901 1001 86380 86390 1
424054 99424054 1001 86380 86390 1
425342 99425342 1001 86380 86390 1
425238 99425238 1001 86380 86390 1
425317 99425317 1001 86380 86390 1
425166 99425166 1001 86380 86390 1
425245 99425245 1001 86380 86390 1
424665 99424665 1001 86380 86390 1
424645 99424645 1001 86380 86390 1
424790 99424790 1001 86380 86390 1
424902 99424902 1001 86380 86390 1
424374 99424374 1001 86380 86390 1
424356 99424356 1001 86380 86390 1
424205 99424205 1001 86380 86390 1
424310 99424310 1001 86380 86390 1
425702 99425702 1001 86380 86390 1
425651 99425651 1001 86380 86390 1
425795 99425795 1001 86380 86390 1
426844 99426844 1001 86380 86390 1
426939 99426939 1001 86380 86390 1
426358 99426358 1001 86380 86390 1
426070 99426070 1001 86380 86390 1
427464 99427464 1001 86380 86390 1
427469 99427469 1001 86380 86390 1
427472 99427472 1001 86380 86390 1
427220 99427220 1001 86380 86390 1
428342 99428342 1001 86380 86390 1
428708 99428708 1001 86380 86390 1
428436 99428436 1001 86380 86390 1
428040 99428040 1001 86380 86390 1
427973 99427973 1001 86380 86390 1
428238 99428238 1001 86380 86390 1
428289 99428289 1001 86380 86390 1
428079 99428079 1001 86380 86390 1
428332 99428332 1001 86380 86390 1
427940 99427940 1001 86380 86390 1
427653 99427653 1001 86380 86390 1
427548 99427548 1001 86380 86390 1
427747 99427747 1001 86380 86390 1
428767 99428767 1001 86380 86390 1
428956 99428956 1001 86380 86390 1
430146 99430146 1001 86380 86390 1
430131 99430131 1001 86380 86390 1
430189 99430189 1001 86380 86390 1
429828 99429828 1001 86380 86390 1
429674 99429674 1001 86380 86390 1
429575 99429575 1001 86380 86390 1
429923 99429923 1001 86380 86390 1
429474 99429474 1001 86380 86390 1
429416 99429416 1001 86380 86390 1
429402 99429402 1001 86380 86390 1
429427 99429427 1001 86380 86390 1
430773 99430773 1001 86380 86390 1
430748 99430748 1001 86380 86390 1
430694 99430694 1001 86380 86390 1
431674 99431674 1001 86380 86390 1
431923 99431923 1001 86380 86390 1
431948 99431948 1001 86380 86390 1
432045 99432045 1001 86380 86390 1
431607 99431607 1001 86380 86390 1
430998 99430998 1001 86380 86390 1
431203 99431203 1001 86380 86390 1
430992 99430992 1001 86380 86390 1
433642 99433642 1001 86380 86390 1
433381 99433381 1001 86380 86390 1
433160 99433160 1001 86380 86390 1
433191 99433191 1001 86380 86390 1
433029 99433029 1001 86380 86390 1
433301 99433301 1001 86380 86390 1
432802 99432802 1001 86380 86390 1
432541 99432541 1001 86380 86390 1
432547 99432547 1001 86380 86390 1
433863 99433863 1001 86380 86390 1
435321 99435321 1001 86380 86390 1
435388 99435388 1001 86380 86390 1
435310 99435310 1001 86380 86390 1
434616 99434616 1001 86380 86390 1
434669 99434669 1001 86380 86390 1
434614 99434614 1001 86380 86390 1
434339 99434339 1001 86380 86390 1
434537 99434537 1001 86380 86390 1
434144 99434144 1001 86380 86390 1
434313 99434313 1001 86380 86390 1
435608 99435608 1001 86380 86390 1
435637 99435637 1001 86380 86390 1
436872 99436872 1001 86380 86390 1
436917 99436917 1001 86380 86390 1
436840 99436840 1001 86380 86390 1
436845 99436845 1001 86380 86390 1
436524 99436524 1001 86380 86390 1
436598 99436598 1001 86380 86390 1
436581 99436581 1001 86380 86390 1
436745 99436745 1001 86380 86390 1
436166 99436166 1001 86380 86390 1
436011 99436011 1001 86380 86390 1
436182 99436182 1001 86380 86390 1
300035 99300035 1001 86380 86390 1
300100 99300100 1001 86380 86390 1
300025 99300025 1001 86380 86390 1
300693 99300693 1001 86380 86390 1
300395 99300395 1001 86380 86390 1
300345 99300345 1001 86380 86390 1
300405 99300405 1001 86380 86390 1
300159 99300159 1001 86380 86390 1
300305 99300305 1001 86380 86390 1
300112 99300112 1001 86380 86390 1
300781 99300781 1001 86380 86390 1
300821 99300821 1001 86380 86390 1
300784 99300784 1001 86380 86390 1
300927 99300927 1001 86380 86390 1
301493 99301493 1001 86380 86390 1
301418 99301418 1001 86380 86390 1
301262 99301262 1001 86380 86390 1
300974 99300974 1001 86380 86390 1
301027 99301027 1001 86380 86390 1
301045 99301045 1001 86380 86390 1
301684 99301684 1001 86380 86390 1
301600 99301600 1001 86380 86390 1
302314 99302314 1001 86380 86390 1
302263 99302263 1001 86380 86390 1
301981 99301981 1001 86380 86390 1
302022 99302022 1001 86380 86390 1
302116 99302116 1001 86380 86390 1
301813 99301813 1001 86380 86390 1
301865 99301865 1001 86380 86390 1
301906 99301906 1001 86380 86390 1
302575 99302575 1001 86380 86390 1
302473 99302473 1001 86380 86390 1
302384 99302384 1001 86380 86390 1
302414 99302414 1001 86380 86390 1
303013 99303013 1001 86380 86390 1
302812 99302812 1001 86380 86390 1
302741 99302741 1001 86380 86390 1
302718 99302718 1001 86380 86390 1
302746 99302746 1001 86380 86390 1
302644 99302644 1001 86380 86390 1
303386 99303386 1001 86380 86390 1
303402 99303402 1001 86380 86390 1
303357 99303357 1001 86380 86390 1
303228 99303228 1001 86380 86390 1
303972 99303972 1001 86380 86390 1
303960 99303960 1001 86380 86390 1
303848 99303848 1001 86380 86390 1
303660 99303660 1001 86380 86390 1
303667 99303667 1001 86380 86390 1
303747 99303747 1001 86380 86390 1
303600 99303600 1001 86380 86390 1
303614 99303614 1001 86380 86390 1
303590 99303590 1001 86380 86390 1
303527 99303527 1001 86380 86390 1
303553 99303553 1001 86380 86390 1
304094 99304094 1001 86380 86390 1
304039 99304039 1001 86380 86390 1
304832 99304832 1001 86380 86390 1
304816 99304816 1001 86380 86390 1
304665 99304665 1001 86380 86390 1
304462 99304462 1001 86380 86390 1
304477 99304477 1001 86380 86390 1
304632 99304632 1001 86380 86390 1
304253 99304253 1001 86380 86390 1
304409 99304409 1001 86380 86390 1
304254 99304254 1001 86380 86390 1
304346 99304346 1001 86380 86390 1
305038 99305038 1001 86380 86390 1
304915 99304915 1001 86380 86390 1
305517 99305517 1001 86380 86390 1
305582 99305582 1001 86380 86390 1
305585 99305585 1001 86380 86390 1
305536 99305536 1001 86380 86390 1
305601 99305601 1001 86380 86390 1
305668 99305668 1001 86380 86390 1
305490 99305490 1001 86380 86390 1
305389 99305389 1001 86380 86390 1
305475 99305475 1001 86380 86390 1
305360 99305360 1001 86380 86390 1
305173 99305173 1001 86380 86390 1
305140 99305140 1001 86380 86390 1
500102 99500102 1001 86380 86390 1
500156 99500156 1001 86380 86390 1
500074 99500074 1001 86380 86390 1
500750 99500750 1001 86380 86390 1
500813 99500813 1001 86380 86390 1
500678 99500678 1001 86380 86390 1
500441 99500441 1001 86380 86390 1
500495 99500495 1001 86380 86390 1
500418 99500418 1001 86380 86390 1
500373 99500373 1001 86380 86390 1
500300 99500300 1001 86380 86390 1
500307 99500307 1001 86380 86390 1
500956 99500956 1001 86380 86390 1
500841 99500841 1001 86380 86390 1
500881 99500881 1001 86380 86390 1
501588 99501588 1001 86380 86390 1
501485 99501485 1001 86380 86390 1
501554 99501554 1001 86380 86390 1
501595 99501595 1001 86380 86390 1
501342 99501342 1001 86380 86390 1
501096 99501096 1001 86380 86390 1
501111 99501111 1001 86380 86390 1
501038 99501038 1001 86380 86390 1
501185 99501185 1001 86380 86390 1
501677 99501677 1001 86380 86390 1
501703 99501703 1001 86380 86390 1
501652 99501652 1001 86380 86390 1
501745 99501745 1001 86380 86390 1
501823 99501823 1001 86380 86390 1
501720 99501720 1001 86380 86390 1
501733 99501733 1001 86380 86390 1
502366 99502366 1001 86380 86390 1
502316 99502316 1001 86380 86390 1
502357 99502357 1001 86380 86390 1
502459 99502459 1001 86380 86390 1
502060 99502060 1001 86380 86390 1
502205 99502205 1001 86380 86390 1
502103 99502103 1001 86380 86390 1
502032 99502032 1001 86380 86390 1
501856 99501856 1001 86380 86390 1
502495 99502495 1001 86380 86390 1
502500 99502500 1001 86380 86390 1
503254 99503254 1001 86380 86390 1
503245 99503245 1001 86380 86390 1
502933 99502933 1001 86380 86390 1
503063 99503063 1001 86380 86390 1
503012 99503012 1001 86380 86390 1
502987 99502987 1001 86380 86390 1
502911 99502911 1001 86380 86390 1
502994 99502994 1001 86380 86390 1
502814 99502814 1001 86380 86390 1
502715 99502715 1001 86380 86390 1
502676 99502676 1001 86380 86390 1
502744 99502744 1001 86380 86390 1
502849 99502849 1001 86380 86390 1
503301 99503301 1001 86380 86390 1
503385 99503385 1001 86380 86390 1
503376 99503376 1001 86380 86390 1
503938 99503938 1001 86380 86390 1
504092 99504092 1001 86380 86390 1
504102 99504102 1001 86380 86390 1
504011 99504011 1001 86380 86390 1
503861 99503861 1001 86380 86390 1
503746 99503746 1001 86380 86390 1
503629 99503629 1001 86380 86390 1
503540 99503540 1001 86380 86390 1
504288 99504288 1001 86380 86390 1
504161 99504161 1001 86380 86390 1
504201 99504201 1001 86380 86390 1
504751 99504751 1001 86380 86390 1
504729 99504729 1001 86380 86390 1
504336 99504336 1001 86380 86390 1
504377 99504377 1001 86380 86390 1
504339 99504339 1001 86380 86390 1
504383 99504383 1001 86380 86390 1
504528 99504528 1001 86380 86390 1
504988 99504988 1001 86380 86390 1
504952 99504952 1001 86380 86390 1
505069 99505069 1001 86380 86390 1
505755 99505755 1001 86380 86390 1
505757 99505757 1001 86380 86390 1
505702 99505702 1001 86380 86390 1
505528 99505528 1001 86380 86390 1
505402 99505402 1001 86380 86390 1
505459 99505459 1001 86380 86390 1
505408 99505408 1001 86380 86390 1
505330 99505330 1001 86380 86390 1
505227 99505227 1001 86380 86390 1
505271 99505271 1001 86380 86390 1
505310 99505310 1001 86380 86390 1
505355 99505355 1001 86380 86390 1
505844 99505844 1001 86380 86390 1
505815 99505815 1001 86380 86390 1
506563 99506563 1001 86380 86390 1
506583 99506583 1001 86380 86390 1
506492 99506492 1001 86380 86390 1
506290 99506290 1001 86380 86390 1
506266 99506266 1001 86380 86390 1
506345 99506345 1001 86380 86390 1
506361 99506361 1001 86380 86390 1
506374 99506374 1001 86380 86390 1
506030 99506030 1001 86380 86390 1
506155 99506155 1001 86380 86390 1
506689 99506689 1001 86380 86390 1
506644 99506644 1001 86380 86390 1
507295 99507295 1001 86380 86390 1
507234 99507234 1001 86380 86390 1
507300 99507300 1001 86380 86390 1
507023 99507023 1001 86380 86390 1
507168 99507168 1001 86380 86390 1
507092 99507092 1001 86380 86390 1
506943 99506943 1001 86380 86390 1
506843 99506843 1001 86380 86390 1
506950 99506950 1001 86380 86390 1
506942 99506942 1001 86380 86390 1
507475 99507475 1001 86380 86390 1
507454 99507454 1001 86380 86390 1
508095 99508095 1001 86380 86390 1
508244 99508244 1001 86380 86390 1
508021 99508021 1001 86380 86390 1
507809 99507809 1001 86380 86390 1
507806 99507806 1001 86380 86390 1
508348 99508348 1001 86380 86390 1
509014 99509014 1001 86380 86390 1
508950 99508950 1001 86380 86390 1
509004 99509004 1001 86380 86390 1
509031 99509031 1001 86380 86390 1
508905 99508905 1001 86380 86390 1
508727 99508727 1001 86380 86390 1
508740 99508740 1001 86380 86390 1
508807 99508807 1001 86380 86390 1
508822 99508822 1001 86380 86390 1
508667 99508667 1001 86380 86390 1
508837 99508837 1001 86380 86390 1
508850 99508850 1001 86380 86390 1
508737 99508737 1001 86380 86390 1
508495 99508495 1001 86380 86390 1
508614 99508614 1001 86380 86390 1
508555 99508555 1001 86380 86390 1
509192 99509192 1001 86380 86390 1
509722 99509722 1001 86380 86390 1
509885 99509885 1001 86380 86390 1
509832 99509832 1001 86380 86390 1
509860 99509860 1001 86380 86390 1
509618 99509618 1001 86380 86390 1
509607 99509607 1001 86380 86390 1
509582 99509582 1001 86380 86390 1
509675 99509675 1001 86380 86390 1
509679 99509679 1001 86380 86390 1
509642 99509642 1001 86380 86390 1
509443 99509443 1001 86380 86390 1
509340 99509340 1001 86380 86390 1
509911 99509911 1001 86380 86390 1
509932 99509932 1001 86380 86390 1
510037 99510037 1001 86380 86390 1
510025 99510025 1001 86380 86390 1
510612 99510612 1001 86380 86390 1
510712 99510712 1001 86380 86390 1
510715 99510715 1001 86380 86390 1
510341 99510341 1001 86380 86390 1
510451 99510451 1001 86380 86390 1
510516 99510516 1001 86380 86390 1
510413 99510413 1001 86380 86390 1
510243 99510243 1001 86380 86390 1
510257 99510257 1001 86380 86390 1
510285 99510285 1001 86380 86390 1
510854 99510854 1001 86380 86390 1
510908 99510908 1001 86380 86390 1
510902 99510902 1001 86380 86390 1
511518 99511518 1001 86380 86390 1
511426 99511426 1001 86380 86390 1
511479 99511479 1001 86380 86390 1
511442 99511442 1001 86380 86390 1
511471 99511471 1001 86380 86390 1
511420 99511420 1001 86380 86390 1
511172 99511172 1001 86380 86390 1
511107 99511107 1001 86380 86390 1
510979 99510979 1001 86380 86390 1
511123 99511123 1001 86380 86390 1
511579 99511579 1001 86380 86390 1
511739 99511739 1001 86380 86390 1
512305 99512305 1001 86380 86390 1
512272 99512272 1001 86380 86390 1
512312 99512312 1001 86380 86390 1
512100 99512100 1001 86380 86390 1
512000 99512000 1001 86380 86390 1
512053 99512053 1001 86380 86390 1
512066 99512066 1001 86380 86390 1
511976 99511976 1001 86380 86390 1
511914 99511914 1001 86380 86390 1
511892 99511892 1001 86380 86390 1
511768 99511768 1001 86380 86390 1
511924 99511924 1001 86380 86390 1
511963 99511963 1001 86380 86390 1
512427 99512427 1001 86380 86390 1
512526 99512526 1001 86380 86390 1
512566 99512566 1001 86380 86390 1
512516 99512516 1001 86380 86390 1
512439 99512439 1001 86380 86390 1
513068 99513068 1001 86380 86390 1
512921 99512921 1001 86380 86390 1
512810 99512810 1001 86380 86390 1
512843 99512843 1001 86380 86390 1
512587 99512587 1001 86380 86390 1
512601 99512601 1001 86380 86390 1
512680 99512680 1001 86380 86390 1
512720 99512720 1001 86380 86390 1
513306 99513306 1001 86380 86390 1
513231 99513231 1001 86380 86390 1
513388 99513388 1001 86380 86390 1
513300 99513300 1001 86380 86390 1
513315 99513315 1001 86380 86390 1
513891 99513891 1001 86380 86390 1
514025 99514025 1001 86380 86390 1
513901 99513901 1001 86380 86390 1
513687 99513687 1001 86380 86390 1
513701 99513701 1001 86380 86390 1
513782 99513782 1001 86380 86390 1
513643 99513643 1001 86380 86390 1
513489 99513489 1001 86380 86390 1
513606 99513606 1001 86380 86390 1
513465 99513465 1001 86380 86390 1
513432 99513432 1001 86380 86390 1
514203 99514203 1001 86380 86390 1
514204 99514204 1001 86380 86390 1
514089 99514089 1001 86380 86390 1
514716 99514716 1001 86380 86390 1
514712 99514712 1001 86380 86390 1
514564 99514564 1001 86380 86390 1
514622 99514622 1001 86380 86390 1
514635 99514635 1001 86380 86390 1
514406 99514406 1001 86380 86390 1
514436 99514436 1001 86380 86390 1
514294 99514294 1001 86380 86390 1
514311 99514311 1001 86380 86390 1
514990 99514990 1001 86380 86390 1
515029 99515029 1001 86380 86390 1
514995 99514995 1001 86380 86390 1
515670 99515670 1001 86380 86390 1
515679 99515679 1001 86380 86390 1
515351 99515351 1001 86380 86390 1
515417 99515417 1001 86380 86390 1
515258 99515258 1001 86380 86390 1
515093 99515093 1001 86380 86390 1
515223 99515223 1001 86380 86390 1
515176 99515176 1001 86380 86390 1
515754 99515754 1001 86380 86390 1
515857 99515857 1001 86380 86390 1
516372 99516372 1001 86380 86390 1
516450 99516450 1001 86380 86390 1
516310 99516310 1001 86380 86390 1
516387 99516387 1001 86380 86390 1
516365 99516365 1001 86380 86390 1
516110 99516110 1001 86380 86390 1
516048 99516048 1001 86380 86390 1
515920 99515920 1001 86380 86390 1
516024 99516024 1001 86380 86390 1
515909 99515909 1001 86380 86390 1
515976 99515976 1001 86380 86390 1
516056 99516056 1001 86380 86390 1
516534 99516534 1001 86380 86390 1
516664 99516664 1001 86380 86390 1
516517 99516517 1001 86380 86390 1
517181 99517181 1001 86380 86390 1
517136 99517136 1001 86380 86390 1
517325 99517325 1001 86380 86390 1
516961 99516961 1001 86380 86390 1
517040 99517040 1001 86380 86390 1
516792 99516792 1001 86380 86390 1
516883 99516883 1001 86380 86390 1
516734 99516734 1001 86380 86390 1
516854 99516854 1001 86380 86390 1
516778 99516778 1001 86380 86390 1
517350 99517350 1001 86380 86390 1
517338 99517338 1001 86380 86390 1
517393 99517393 1001 86380 86390 1
517432 99517432 1001 86380 86390 1
517420 99517420 1001 86380 86390 1
517356 99517356 1001 86380 86390 1
518135 99518135 1001 86380 86390 1
518025 99518025 1001 86380 86390 1
517805 99517805 1001 86380 86390 1
517758 99517758 1001 86380 86390 1
517631 99517631 1001 86380 86390 1
517658 99517658 1001 86380 86390 1
517687 99517687 1001 86380 86390 1
517572 99517572 1001 86380 86390 1
517573 99517573 1001 86380 86390 1
517705 99517705 1001 86380 86390 1
517603 99517603 1001 86380 86390 1
518276 99518276 1001 86380 86390 1
518352 99518352 1001 86380 86390 1
518809 99518809 1001 86380 86390 1
518832 99518832 1001 86380 86390 1
518633 99518633 1001 86380 86390 1
518419 99518419 1001 86380 86390 1
518572 99518572 1001 86380 86390 1
519064 99519064 1001 86380 86390 1
519006 99519006 1001 86380 86390 1
519750 99519750 1001 86380 86390 1
519650 99519650 1001 86380 86390 1
519403 99519403 1001 86380 86390 1
519563 99519563 1001 86380 86390 1
519412 99519412 1001 86380 86390 1
519368 99519368 1001 86380 86390 1
519227 99519227 1001 86380 86390 1
519204 99519204 1001 86380 86390 1
519837 99519837 1001 86380 86390 1
519929 99519929 1001 86380 86390 1
520010 99520010 1001 86380 86390 1
519874 99519874 1001 86380 86390 1
520524 99520524 1001 86380 86390 1
520473 99520473 1001 86380 86390 1
520606 99520606 1001 86380 86390 1
520515 99520515 1001 86380 86390 1
520554 99520554 1001 86380 86390 1
520531 99520531 1001 86380 86390 1
520532 99520532 1001 86380 86390 1
520545 99520545 1001 86380 86390 1
520241 99520241 1001 86380 86390 1
520427 99520427 1001 86380 86390 1
520402 99520402 1001 86380 86390 1
520381 99520381 1001 86380 86390 1
520098 99520098 1001 86380 86390 1
520022 99520022 1001 86380 86390 1
520062 99520062 1001 86380 86390 1
520088 99520088 1001 86380 86390 1
520664 99520664 1001 86380 86390 1
520721 99520721 1001 86380 86390 1
520644 99520644 1001 86380 86390 1
521378 99521378 1001 86380 86390 1
521133 99521133 1001 86380 86390 1
521164 99521164 1001 86380 86390 1
521650 99521650 1001 86380 86390 1
522151 99522151 1001 86380 86390 1
522238 99522238 1001 86380 86390 1
521974 99521974 1001 86380 86390 1
522000 99522000 1001 86380 86390 1
521911 99521911 1001 86380 86390 1
521977 99521977 1001 86380 86390 1
521995 99521995 1001 86380 86390 1
521706 99521706 1001 86380 86390 1
522411 99522411 1001 86380 86390 1
522337 99522337 1001 86380 86390 1
523038 99523038 1001 86380 86390 1
522913 99522913 1001 86380 86390 1
522802 99522802 1001 86380 86390 1
522855 99522855 1001 86380 86390 1
522805 99522805 1001 86380 86390 1
522556 99522556 1001 86380 86390 1
522651 99522651 1001 86380 86390 1
523132 99523132 1001 86380 86390 1
523241 99523241 1001 86380 86390 1
523742 99523742 1001 86380 86390 1
523747 99523747 1001 86380 86390 1
523701 99523701 1001 86380 86390 1
523615 99523615 1001 86380 86390 1
523616 99523616 1001 86380 86390 1
523581 99523581 1001 86380 86390 1
523684 99523684 1001 86380 86390 1
523698 99523698 1001 86380 86390 1
523724 99523724 1001 86380 86390 1
523582 99523582 1001 86380 86390 1
523608 99523608 1001 86380 86390 1
523417 99523417 1001 86380 86390 1
523522 99523522 1001 86380 86390 1
523501 99523501 1001 86380 86390 1
523450 99523450 1001 86380 86390 1
524072 99524072 1001 86380 86390 1
523960 99523960 1001 86380 86390 1
524082 99524082 1001 86380 86390 1
524723 99524723 1001 86380 86390 1
524636 99524636 1001 86380 86390 1
524727 99524727 1001 86380 86390 1
524364 99524364 1001 86380 86390 1
524443 99524443 1001 86380 86390 1
524283 99524283 1001 86380 86390 1
524166 99524166 1001 86380 86390 1
524187 99524187 1001 86380 86390 1
524278 99524278 1001 86380 86390 1
524797 99524797 1001 86380 86390 1
524942 99524942 1001 86380 86390 1
525532 99525532 1001 86380 86390 1
525226 99525226 1001 86380 86390 1
525385 99525385 1001 86380 86390 1
525194 99525194 1001 86380 86390 1
525173 99525173 1001 86380 86390 1
525045 99525045 1001 86380 86390 1
525136 99525136 1001 86380 86390 1
525149 99525149 1001 86380 86390 1
525022 99525022 1001 86380 86390 1
525036 99525036 1001 86380 86390 1
525153 99525153 1001 86380 86390 1
525090 99525090 1001 86380 86390 1
525762 99525762 1001 86380 86390 1
526221 99526221 1001 86380 86390 1
526158 99526158 1001 86380 86390 1
526111 99526111 1001 86380 86390 1
526138 99526138 1001 86380 86390 1
525975 99525975 1001 86380 86390 1
526003 99526003 1001 86380 86390 1
526541 99526541 1001 86380 86390 1
526518 99526518 1001 86380 86390 1
527096 99527096 1001 86380 86390 1
527100 99527100 1001 86380 86390 1
527079 99527079 1001 86380 86390 1
527067 99527067 1001 86380 86390 1
527044 99527044 1001 86380 86390 1
526850 99526850 1001 86380 86390 1
526943 99526943 1001 86380 86390 1
526839 99526839 1001 86380 86390 1
526949 99526949 1001 86380 86390 1
527028 99527028 1001 86380 86390 1
526770 99526770 1001 86380 86390 1
526720 99526720 1001 86380 86390 1
526760 99526760 1001 86380 86390 1
526631 99526631 1001 86380 86390 1
526685 99526685 1001 86380 86390 1
526650 99526650 1001 86380 86390 1
526640 99526640 1001 86380 86390 1
527380 99527380 1001 86380 86390 1
527884 99527884 1001 86380 86390 1
527956 99527956 1001 86380 86390 1
527676 99527676 1001 86380 86390 1
527801 99527801 1001 86380 86390 1
527764 99527764 1001 86380 86390 1
527542 99527542 1001 86380 86390 1
528203 99528203 1001 86380 86390 1
528119 99528119 1001 86380 86390 1
528184 99528184 1001 86380 86390 1
528148 99528148 1001 86380 86390 1
528187 99528187 1001 86380 86390 1
528863 99528863 1001 86380 86390 1
528867 99528867 1001 86380 86390 1
528802 99528802 1001 86380 86390 1
528738 99528738 1001 86380 86390 1
528713 99528713 1001 86380 86390 1
528740 99528740 1001 86380 86390 1
528771 99528771 1001 86380 86390 1
528510 99528510 1001 86380 86390 1
528564 99528564 1001 86380 86390 1
528322 99528322 1001 86380 86390 1
528377 99528377 1001 86380 86390 1
528457 99528457 1001 86380 86390 1
528291 99528291 1001 86380 86390 1
528969 99528969 1001 86380 86390 1
528995 99528995 1001 86380 86390 1
528934 99528934 1001 86380 86390 1
529103 99529103 1001 86380 86390 1
529650 99529650 1001 86380 86390 1
529714 99529714 1001 86380 86390 1
529582 99529582 1001 86380 86390 1
529198 99529198 1001 86380 86390 1
529160 99529160 1001 86380 86390 1
529280 99529280 1001 86380 86390 1
529190 99529190 1001 86380 86390 1
529269 99529269 1001 86380 86390 1
529296 99529296 1001 86380 86390 1
529311 99529311 1001 86380 86390 1
529869 99529869 1001 86380 86390 1
530463 99530463 1001 86380 86390 1
530446 99530446 1001 86380 86390 1
530410 99530410 1001 86380 86390 1
530180 99530180 1001 86380 86390 1
530315 99530315 1001 86380 86390 1
530010 99530010 1001 86380 86390 1
530055 99530055 1001 86380 86390 1
530033 99530033 1001 86380 86390 1
529956 99529956 1001 86380 86390 1
530739 99530739 1001 86380 86390 1
530558 99530558 1001 86380 86390 1
530585 99530585 1001 86380 86390 1
530572 99530572 1001 86380 86390 1
530575 99530575 1001 86380 86390 1
531264 99531264 1001 86380 86390 1
531209 99531209 1001 86380 86390 1
531374 99531374 1001 86380 86390 1
530836 99530836 1001 86380 86390 1
530773 99530773 1001 86380 86390 1
530788 99530788 1001 86380 86390 1
531534 99531534 1001 86380 86390 1
531406 99531406 1001 86380 86390 1
531485 99531485 1001 86380 86390 1
532173 99532173 1001 86380 86390 1
532080 99532080 1001 86380 86390 1
532004 99532004 1001 86380 86390 1
532005 99532005 1001 86380 86390 1
532102 99532102 1001 86380 86390 1
532167 99532167 1001 86380 86390 1
531819 99531819 1001 86380 86390 1
531806 99531806 1001 86380 86390 1
531969 99531969 1001 86380 86390 1
531880 99531880 1001 86380 86390 1
531623 99531623 1001 86380 86390 1
531701 99531701 1001 86380 86390 1
531689 99531689 1001 86380 86390 1
531591 99531591 1001 86380 86390 1
531739 99531739 1001 86380 86390 1
532287 99532287 1001 86380 86390 1
532877 99532877 1001 86380 86390 1
532830 99532830 1001 86380 86390 1
532951 99532951 1001 86380 86390 1
532850 99532850 1001 86380 86390 1
532814 99532814 1001 86380 86390 1
532743 99532743 1001 86380 86390 1
532682 99532682 1001 86380 86390 1
532721 99532721 1001 86380 86390 1
532610 99532610 1001 86380 86390 1
532588 99532588 1001 86380 86390 1
532486 99532486 1001 86380 86390 1
533119 99533119 1001 86380 86390 1
533042 99533042 1001 86380 86390 1
533134 99533134 1001 86380 86390 1
533157 99533157 1001 86380 86390 1
533727 99533727 1001 86380 86390 1
533602 99533602 1001 86380 86390 1
533579 99533579 1001 86380 86390 1
533632 99533632 1001 86380 86390 1
533491 99533491 1001 86380 86390 1
533306 99533306 1001 86380 86390 1
533879 99533879 1001 86380 86390 1
534529 99534529 1001 86380 86390 1
534483 99534483 1001 86380 86390 1
534486 99534486 1001 86380 86390 1
534590 99534590 1001 86380 86390 1
534379 99534379 1001 86380 86390 1
534472 99534472 1001 86380 86390 1
534295 99534295 1001 86380 86390 1
534079 99534079 1001 86380 86390 1
534256 99534256 1001 86380 86390 1
534837 99534837 1001 86380 86390 1
534838 99534838 1001 86380 86390 1
534696 99534696 1001 86380 86390 1
534852 99534852 1001 86380 86390 1
534738 99534738 1001 86380 86390 1
534713 99534713 1001 86380 86390 1
534822 99534822 1001 86380 86390 1
535381 99535381 1001 86380 86390 1
535484 99535484 1001 86380 86390 1
535380 99535380 1001 86380 86390 1
535165 99535165 1001 86380 86390 1
535108 99535108 1001 86380 86390 1
535085 99535085 1001 86380 86390 1
534931 99534931 1001 86380 86390 1
534984 99534984 1001 86380 86390 1
534940 99534940 1001 86380 86390 1
535544 99535544 1001 86380 86390 1
536167 99536167 1001 86380 86390 1
535989 99535989 1001 86380 86390 1
536028 99536028 1001 86380 86390 1
536060 99536060 1001 86380 86390 1
535947 99535947 1001 86380 86390 1
535769 99535769 1001 86380 86390 1
535860 99535860 1001 86380 86390 1
535823 99535823 1001 86380 86390 1
535800 99535800 1001 86380 86390 1
535735 99535735 1001 86380 86390 1
536527 99536527 1001 86380 86390 1
536375 99536375 1001 86380 86390 1
536350 99536350 1001 86380 86390 1
536442 99536442 1001 86380 86390 1
536468 99536468 1001 86380 86390 1
536498 99536498 1001 86380 86390 1
536986 99536986 1001 86380 86390 1
537025 99537025 1001 86380 86390 1
537042 99537042 1001 86380 86390 1
536908 99536908 1001 86380 86390 1
536787 99536787 1001 86380 86390 1
536606 99536606 1001 86380 86390 1
536583 99536583 1001 86380 86390 1
536739 99536739 1001 86380 86390 1
536626 99536626 1001 86380 86390 1
536627 99536627 1001 86380 86390 1
536549 99536549 1001 86380 86390 1
536552 99536552 1001 86380 86390 1
537215 99537215 1001 86380 86390 1
537204 99537204 1001 86380 86390 1
537951 99537951 1001 86380 86390 1
537822 99537822 1001 86380 86390 1
537960 99537960 1001 86380 86390 1
537830 99537830 1001 86380 86390 1
537627 99537627 1001 86380 86390 1
537395 99537395 1001 86380 86390 1
537502 99537502 1001 86380 86390 1
537454 99537454 1001 86380 86390 1
537455 99537455 1001 86380 86390 1
537995 99537995 1001 86380 86390 1
538743 99538743 1001 86380 86390 1
538440 99538440 1001 86380 86390 1
538535 99538535 1001 86380 86390 1
538574 99538574 1001 86380 86390 1
538471 99538471 1001 86380 86390 1
538285 99538285 1001 86380 86390 1
539019 99539019 1001 86380 86390 1
538968 99538968 1001 86380 86390 1
539008 99539008 1001 86380 86390 1
538827 99538827 1001 86380 86390 1
538920 99538920 1001 86380 86390 1
538830 99538830 1001 86380 86390 1
539564 99539564 1001 86380 86390 1
539466 99539466 1001 86380 86390 1
539548 99539548 1001 86380 86390 1
539412 99539412 1001 86380 86390 1
539338 99539338 1001 86380 86390 1
539287 99539287 1001 86380 86390 1
539390 99539390 1001 86380 86390 1
539248 99539248 1001 86380 86390 1
539302 99539302 1001 86380 86390 1
539048 99539048 1001 86380 86390 1
539114 99539114 1001 86380 86390 1
539117 99539117 1001 86380 86390 1
539754 99539754 1001 86380 86390 1
539782 99539782 1001 86380 86390 1
539745 99539745 1001 86380 86390 1
540403 99540403 1001 86380 86390 1
540381 99540381 1001 86380 86390 1
540197 99540197 1001 86380 86390 1
540081 99540081 1001 86380 86390 1
540147 99540147 1001 86380 86390 1
540255 99540255 1001 86380 86390 1
540116 99540116 1001 86380 86390 1
540208 99540208 1001 86380 86390 1
539963 99539963 1001 86380 86390 1
539891 99539891 1001 86380 86390 1
539985 99539985 1001 86380 86390 1
539922 99539922 1001 86380 86390 1
539846 99539846 1001 86380 86390 1
541167 99541167 1001 86380 86390 1
541143 99541143 1001 86380 86390 1
541286 99541286 1001 86380 86390 1
540971 99540971 1001 86380 86390 1
541014 99541014 1001 86380 86390 1
540957 99540957 1001 86380 86390 1
540816 99540816 1001 86380 86390 1
540796 99540796 1001 86380 86390 1
540863 99540863 1001 86380 86390 1
540696 99540696 1001 86380 86390 1
540684 99540684 1001 86380 86390 1
541472 99541472 1001 86380 86390 1
541321 99541321 1001 86380 86390 1
541425 99541425 1001 86380 86390 1
541323 99541323 1001 86380 86390 1
541301 99541301 1001 86380 86390 1
541992 99541992 1001 86380 86390 1
541712 99541712 1001 86380 86390 1
541717 99541717 1001 86380 86390 1
541517 99541517 1001 86380 86390 1
541675 99541675 1001 86380 86390 1
541704 99541704 1001 86380 86390 1
542248 99542248 1001 86380 86390 1
542268 99542268 1001 86380 86390 1
542296 99542296 1001 86380 86390 1
542868 99542868 1001 86380 86390 1
542909 99542909 1001 86380 86390 1
542818 99542818 1001 86380 86390 1
542845 99542845 1001 86380 86390 1
542744 99542744 1001 86380 86390 1
542772 99542772 1001 86380 86390 1
542688 99542688 1001 86380 86390 1
542665 99542665 1001 86380 86390 1
542562 99542562 1001 86380 86390 1
542683 99542683 1001 86380 86390 1
542645 99542645 1001 86380 86390 1
542608 99542608 1001 86380 86390 1
542350 99542350 1001 86380 86390 1
542442 99542442 1001 86380 86390 1
542482 99542482 1001 86380 86390 1
542384 99542384 1001 86380 86390 1
543033 99543033 1001 86380 86390 1
543137 99543137 1001 86380 86390 1
543039 99543039 1001 86380 86390 1
542964 99542964 1001 86380 86390 1
543133 99543133 1001 86380 86390 1
543582 99543582 1001 86380 86390 1
543608 99543608 1001 86380 86390 1
543661 99543661 1001 86380 86390 1
543676 99543676 1001 86380 86390 1
543574 99543574 1001 86380 86390 1
543386 99543386 1001 86380 86390 1
543406 99543406 1001 86380 86390 1
543551 99543551 1001 86380 86390 1
543435 99543435 1001 86380 86390 1
543203 99543203 1001 86380 86390 1
543232 99543232 1001 86380 86390 1
543211 99543211 1001 86380 86390 1
543240 99543240 1001 86380 86390 1
543899 99543899 1001 86380 86390 1
543797 99543797 1001 86380 86390 1
543892 99543892 1001 86380 86390 1
543933 99543933 1001 86380 86390 1
543870 99543870 1001 86380 86390 1
544513 99544513 1001 86380 86390 1
544400 99544400 1001 86380 86390 1
544187 99544187 1001 86380 86390 1
544281 99544281 1001 86380 86390 1
544348 99544348 1001 86380 86390 1
544374 99544374 1001 86380 86390 1
544002 99544002 1001 86380 86390 1
544080 99544080 1001 86380 86390 1
544141 99544141 1001 86380 86390 1
544169 99544169 1001 86380 86390 1
544729 99544729 1001 86380 86390 1
544718 99544718 1001 86380 86390 1
544723 99544723 1001 86380 86390 1
433223 213 1001 78960 79317 1
500472 888 1002 44836 53849 1
525507 645 1002 28930 34943 1
400228 99400228 1001 86380 86390 1
400234 99400234 1001 86380 86390 1
400285 99400285 1001 86380 86390 1
400320 99400320 1001 86380 86390 1
400251 99400251 1001 86380 86390 1
400253 99400253 1001 86380 86390 1
400230 99400230 1001 86380 86390 1
400411 99400411 1001 86380 86390 1
400394 99400394 1001 86380 86390 1
400680 99400680 1001 86380 86390 1
400633 99400633 1001 86380 86390 1
400755 99400755 1001 86380 86390 1
400770 99400770 1001 86380 86390 1
401482 99401482 1001 86380 86390 1
401677 99401677 1001 86380 86390 1
401778 99401778 1001 86380 86390 1
401807 99401807 1001 86380 86390 1
401783 99401783 1001 86380 86390 1
401834 99401834 1001 86380 86390 1
402068 99402068 1001 86380 86390 1
402381 99402381 1001 86380 86390 1
402548 99402548 1001 86380 86390 1
402854 99402854 1001 86380 86390 1
403085 99403085 1001 86380 86390 1
403014 99403014 1001 86380 86390 1
403699 99403699 1001 86380 86390 1
403845 99403845 1001 86380 86390 1
404076 99404076 1001 86380 86390 1
404176 99404176 1001 86380 86390 1
404345 99404345 1001 86380 86390 1
404361 99404361 1001 86380 86390 1
404428 99404428 1001 86380 86390 1
404654 99404654 1001 86380 86390 1
404597 99404597 1001 86380 86390 1
404738 99404738 1001 86380 86390 1
404952 99404952 1001 86380 86390 1
404986 99404986 1001 86380 86390 1
405279 99405279 1001 86380 86390 1
405377 99405377 1001 86380 86390 1
405652 99405652 1001 86380 86390 1
405727 99405727 1001 86380 86390 1
405728 99405728 1001 86380 86390 1
405733 99405733 1001 86380 86390 1
405869 99405869 1001 86380 86390 1
405917 99405917 1001 86380 86390 1
406553 99406553 1001 86380 86390 1
406568 99406568 1001 86380 86390 1
406531 99406531 1001 86380 86390 1
406743 99406743 1001 86380 86390 1
406937 99406937 1001 86380 86390 1
406918 99406918 1001 86380 86390 1
406973 99406973 1001 86380 86390 1
407098 99407098 1001 86380 86390 1
407105 99407105 1001 86380 86390 1
407165 99407165 1001 86380 86390 1
407736 99407736 1001 86380 86390 1
407932 99407932 1001 86380 86390 1
408146 99408146 1001 86380 86390 1
408328 99408328 1001 86380 86390 1
408411 99408411 1001 86380 86390 1
408731 99408731 1001 86380 86390 1
408692 99408692 1001 86380 86390 1
408851 99408851 1001 86380 86390 1
409053 99409053 1001 86380 86390 1
409007 99409007 1001 86380 86390 1
409151 99409151 1001 86380 86390 1
409204 99409204 1001 86380 86390 1
409271 99409271 1001 86380 86390 1
409438 99409438 1001 86380 86390 1
409542 99409542 1001 86380 86390 1
409967 99409967 1001 86380 86390 1
410101 99410101 1001 86380 86390 1
410133 99410133 1001 86380 86390 1
410493 99410493 1001 86380 86390 1
410426 99410426 1001 86380 86390 1
410571 99410571 1001 86380 86390 1
410525 99410525 1001 86380 86390 1
410800 99410800 1001 86380 86390 1
410862 99410862 1001 86380 86390 1
411157 99411157 1001 86380 86390 1
411232 99411232 1001 86380 86390 1
411854 99411854 1001 86380 86390 1
411825 99411825 1001 86380 86390 1
411752 99411752 1001 86380 86390 1
411871 99411871 1001 86380 86390 1
412234 99412234 1001 86380 86390 1
412445 99412445 1001 86380 86390 1
412366 99412366 1001 86380 86390 1
412459 99412459 1001 86380 86390 1
412409 99412409 1001 86380 86390 1
413376 99413376 1001 86380 86390 1
413385 99413385 1001 86380 86390 1
413561 99413561 1001 86380 86390 1
412959 99412959 1001 86380 86390 1
413250 99413250 1001 86380 86390 1
413050 99413050 1001 86380 86390 1
413051 99413051 1001 86380 86390 1
412526 99412526 1001 86380 86390 1
412564 99412564 1001 86380 86390 1
412817 99412817 1001 86380 86390 1
414036 99414036 1001 86380 86390 1
413799 99413799 1001 86380 86390 1
415026 99415026 1001 86380 86390 1
415203 99415203 1001 86380 86390 1
414986 99414986 1001 86380 86390 1
414722 99414722 1001 86380 86390 1
414649 99414649 1001 86380 86390 1
414834 99414834 1001 86380 86390 1
414475 99414475 1001 86380 86390 1
414273 99414273 1001 86380 86390 1
414277 99414277 1001 86380 86390 1
414155 99414155 1001 86380 86390 1
415518 99415518 1001 86380 86390 1
416622 99416622 1001 86380 86390 1
416266 99416266 1001 86380 86390 1
416174 99416174 1001 86380 86390 1
416313 99416313 1001 86380 86390 1
415924 99415924 1001 86380 86390 1
415943 99415943 1001 86380 86390 1
417051 99417051 1001 86380 86390 1
417296 99417296 1001 86380 86390 1
417395 99417395 1001 86380 86390 1
417061 99417061 1001 86380 86390 1
417133 99417133 1001 86380 86390 1
417042 99417042 1001 86380 86390 1
417043 99417043 1001 86380 86390 1
417445 99417445 1001 86380 86390 1
417584 99417584 1001 86380 86390 1
417531 99417531 1001 86380 86390 1
418037 99418037 1001 86380 86390 1
418379 99418379 1001 86380 86390 1
418175 99418175 1001 86380 86390 1
417709 99417709 1001 86380 86390 1
417863 99417863 1001 86380 86390 1
418853 99418853 1001 86380 86390 1
418960 99418960 1001 86380 86390 1
419114 99419114 1001 86380 86390 1
419189 99419189 1001 86380 86390 1
420119 99420119 1001 86380 86390 1
420238 99420238 1001 86380 86390 1
420276 99420276 1001 86380 86390 1
420410 99420410 1001 86380 86390 1
420158 99420158 1001 86380 86390 1
420042 99420042 1001 86380 86390 1
419488 99419488 1001 86380 86390 1
420494 99420494 1001 86380 86390 1
420745 99420745 1001 86380 86390 1
420697 99420697 1001 86380 86390 1
420719 99420719 1001 86380 86390 1
420553 99420553 1001 86380 86390 1
420784 99420784 1001 86380 86390 1
420642 99420642 1001 86380 86390 1
421839 99421839 1001 86380 86390 1
422012 99422012 1001 86380 86390 1
421876 99421876 1001 86380 86390 1
422104 99422104 1001 86380 86390 1
421615 99421615 1001 86380 86390 1
421550 99421550 1001 86380 86390 1
421519 99421519 1001 86380 86390 1
421560 99421560 1001 86380 86390 1
421683 99421683 1001 86380 86390 1
421313 99421313 1001 86380 86390 1
420985 99420985 1001 86380 86390 1
422402 99422402 1001 86380 86390 1
422250 99422250 1001 86380 86390 1
422206 99422206 1001 86380 86390 1
423334 99423334 1001 86380 86390 1
423705 99423705 1001 86380 86390 1
423347 99423347 1001 86380 86390 1
423594 99423594 1001 86380 86390 1
423475 99423475 1001 86380 86390 1
423737 99423737 1001 86380 86390 1
423088 99423088 1001 86380 86390 1
422948 99422948 1001 86380 86390 1
422952 99422952 1001 86380 86390 1
423017 99423017 1001 86380 86390 1
422554 99422554 1001 86380 86390 1
422925 99422925 1001 86380 86390 1
422761 99422761 1001 86380 86390 1
422617 99422617 1001 86380 86390 1
423842 99423842 1001 86380 86390 1
423796 99423796 1001 86380 86390 1
423974 99423974 1001 86380 86390 1
424146 99424146 1001 86380 86390 1
425248 99425248 1001 86380 86390 1
425030 99425030 1001 86380 86390 1
425291 99425291 1001 86380 86390 1
425123 99425123 1001 86380 86390 1
424992 99424992 1001 86380 86390 1
424596 99424596 1001 86380 86390 1
424681 99424681 1001 86380 86390 1
424338 99424338 1001 86380 86390 1
424186 99424186 1001 86380 86390 1
424344 99424344 1001 86380 86390 1
424320 99424320 1001 86380 86390 1
424301 99424301 1001 86380 86390 1
424409 99424409 1001 86380 86390 1
425587 99425587 1001 86380 86390 1
425791 99425791 1001 86380 86390 1
425816 99425816 1001 86380 86390 1
426911 99426911 1001 86380 86390 1
427059 99427059 1001 86380 86390 1
426954 99426954 1001 86380 86390 1
427002 99427002 1001 86380 86390 1
426668 99426668 1001 86380 86390 1
426388 99426388 1001 86380 86390 1
426316 99426316 1001 86380 86390 1
426465 99426465 1001 86380 86390 1
426442 99426442 1001 86380 86390 1
426660 99426660 1001 86380 86390 1
426273 99426273 1001 86380 86390 1
425834 99425834 1001 86380 86390 1
426206 99426206 1001 86380 86390 1
427394 99427394 1001 86380 86390 1
427446 99427446 1001 86380 86390 1
427428 99427428 1001 86380 86390 1
427475 99427475 1001 86380 86390 1
428505 99428505 1001 86380 86390 1
428457 99428457 1001 86380 86390 1
428628 99428628 1001 86380 86390 1
428182 99428182 1001 86380 86390 1
428010 99428010 1001 86380 86390 1
427826 99427826 1001 86380 86390 1
427657 99427657 1001 86380 86390 1
427712 99427712 1001 86380 86390 1
427740 99427740 1001 86380 86390 1
428872 99428872 1001 86380 86390 1
429070 99429070 1001 86380 86390 1
429046 99429046 1001 86380 86390 1
429076 99429076 1001 86380 86390 1
428737 99428737 1001 86380 86390 1
429082 99429082 1001 86380 86390 1
428835 99428835 1001 86380 86390 1
429034 99429034 1001 86380 86390 1
428754 99428754 1001 86380 86390 1
430225 99430225 1001 86380 86390 1
430051 99430051 1001 86380 86390 1
430037 99430037 1001 86380 86390 1
429834 99429834 1001 86380 86390 1
429908 99429908 1001 86380 86390 1
429298 99429298 1001 86380 86390 1
429335 99429335 1001 86380 86390 1
429404 99429404 1001 86380 86390 1
430548 99430548 1001 86380 86390 1
430664 99430664 1001 86380 86390 1
430511 99430511 1001 86380 86390 1
430630 99430630 1001 86380 86390 1
431688 99431688 1001 86380 86390 1
431877 99431877 1001 86380 86390 1
432041 99432041 1001 86380 86390 1
431763 99431763 1001 86380 86390 1
431854 99431854 1001 86380 86390 1
431389 99431389 1001 86380 86390 1
431274 99431274 1001 86380 86390 1
431246 99431246 1001 86380 86390 1
431138 99431138 1001 86380 86390 1
430968 99430968 1001 86380 86390 1
432355 99432355 1001 86380 86390 1
432473 99432473 1001 86380 86390 1
433656 99433656 1001 86380 86390 1
433384 99433384 1001 86380 86390 1
433169 99433169 1001 86380 86390 1
433007 99433007 1001 86380 86390 1
432851 99432851 1001 86380 86390 1
432777 99432777 1001 86380 86390 1
432658 99432658 1001 86380 86390 1
432646 99432646 1001 86380 86390 1
434080 99434080 1001 86380 86390 1
435368 99435368 1001 86380 86390 1
435158 99435158 1001 86380 86390 1
435385 99435385 1001 86380 86390 1
435271 99435271 1001 86380 86390 1
435403 99435403 1001 86380 86390 1
435428 99435428 1001 86380 86390 1
434919 99434919 1001 86380 86390 1
434825 99434825 1001 86380 86390 1
434608 99434608 1001 86380 86390 1
434954 99434954 1001 86380 86390 1
434914 99434914 1001 86380 86390 1
434571 99434571 1001 86380 86390 1
434182 99434182 1001 86380 86390 1
434483 99434483 1001 86380 86390 1
435510 99435510 1001 86380 86390 1
435597 99435597 1001 86380 86390 1
435683 99435683 1001 86380 86390 1
435658 99435658 1001 86380 86390 1
435527 99435527 1001 86380 86390 1
435611 99435611 1001 86380 86390 1
435620 99435620 1001 86380 86390 1
437111 99437111 1001 86380 86390 1
436937 99436937 1001 86380 86390 1
436777 99436777 1001 86380 86390 1
436824 99436824 1001 86380 86390 1
436657 99436657 1001 86380 86390 1
436682 99436682 1001 86380 86390 1
436433 99436433 1001 86380 86390 1
436743 99436743 1001 86380 86390 1
436466 99436466 1001 86380 86390 1
435982 99435982 1001 86380 86390 1
436314 99436314 1001 86380 86390 1
436276 99436276 1001 86380 86390 1
300084 99300084 1001 86380 86390 1
300049 99300049 1001 86380 86390 1
300627 99300627 1001 86380 86390 1
300662 99300662 1001 86380 86390 1
300484 99300484 1001 86380 86390 1
300464 99300464 1001 86380 86390 1
300467 99300467 1001 86380 86390 1
300123 99300123 1001 86380 86390 1
300882 99300882 1001 86380 86390 1
300766 99300766 1001 86380 86390 1
300797 99300797 1001 86380 86390 1
300773 99300773 1001 86380 86390 1
301355 99301355 1001 86380 86390 1
301474 99301474 1001 86380 86390 1
301477 99301477 1001 86380 86390 1
301265 99301265 1001 86380 86390 1
300972 99300972 1001 86380 86390 1
301012 99301012 1001 86380 86390 1
300976 99300976 1001 86380 86390 1
301020 99301020 1001 86380 86390 1
301021 99301021 1001 86380 86390 1
301140 99301140 1001 86380 86390 1
301142 99301142 1001 86380 86390 1
301646 99301646 1001 86380 86390 1
302358 99302358 1001 86380 86390 1
302360 99302360 1001 86380 86390 1
302072 99302072 1001 86380 86390 1
302025 99302025 1001 86380 86390 1
302057 99302057 1001 86380 86390 1
301799 99301799 1001 86380 86390 1
301775 99301775 1001 86380 86390 1
301957 99301957 1001 86380 86390 1
301835 99301835 1001 86380 86390 1
302465 99302465 1001 86380 86390 1
302389 99302389 1001 86380 86390 1
303085 99303085 1001 86380 86390 1
303138 99303138 1001 86380 86390 1
303139 99303139 1001 86380 86390 1
303200 99303200 1001 86380 86390 1
302975 99302975 1001 86380 86390 1
302809 99302809 1001 86380 86390 1
302929 99302929 1001 86380 86390 1
302892 99302892 1001 86380 86390 1
302743 99302743 1001 86380 86390 1
302765 99302765 1001 86380 86390 1
303339 99303339 1001 86380 86390 1
303237 99303237 1001 86380 86390 1
303238 99303238 1001 86380 86390 1
304003 99304003 1001 86380 86390 1
303873 99303873 1001 86380 86390 1
303799 99303799 1001 86380 86390 1
303478 99303478 1001 86380 86390 1
303441 99303441 1001 86380 86390 1
304705 99304705 1001 86380 86390 1
304746 99304746 1001 86380 86390 1
304749 99304749 1001 86380 86390 1
304754 99304754 1001 86380 86390 1
304524 99304524 1001 86380 86390 1
304619 99304619 1001 86380 86390 1
304608 99304608 1001 86380 86390 1
304571 99304571 1001 86380 86390 1
304650 99304650 1001 86380 86390 1
304435 99304435 1001 86380 86390 1
304401 99304401 1001 86380 86390 1
304247 99304247 1001 86380 86390 1
304248 99304248 1001 86380 86390 1
304444 99304444 1001 86380 86390 1
304939 99304939 1001 86380 86390 1
304893 99304893 1001 86380 86390 1
305486 99305486 1001 86380 86390 1
305641 99305641 1001 86380 86390 1
305331 99305331 1001 86380 86390 1
305213 99305213 1001 86380 86390 1
305256 99305256 1001 86380 86390 1
500132 99500132 1001 86380 86390 1
500726 99500726 1001 86380 86390 1
500447 99500447 1001 86380 86390 1
500514 99500514 1001 86380 86390 1
500464 99500464 1001 86380 86390 1
500205 99500205 1001 86380 86390 1
500335 99500335 1001 86380 86390 1
500337 99500337 1001 86380 86390 1
500343 99500343 1001 86380 86390 1
500256 99500256 1001 86380 86390 1
500968 99500968 1001 86380 86390 1
500839 99500839 1001 86380 86390 1
500865 99500865 1001 86380 86390 1
501525 99501525 1001 86380 86390 1
501621 99501621 1001 86380 86390 1
501626 99501626 1001 86380 86390 1
501361 99501361 1001 86380 86390 1
501339 99501339 1001 86380 86390 1
501235 99501235 1001 86380 86390 1
501248 99501248 1001 86380 86390 1
501214 99501214 1001 86380 86390 1
501061 99501061 1001 86380 86390 1
501100 99501100 1001 86380 86390 1
501088 99501088 1001 86380 86390 1
501106 99501106 1001 86380 86390 1
501159 99501159 1001 86380 86390 1
501689 99501689 1001 86380 86390 1
501653 99501653 1001 86380 86390 1
501658 99501658 1001 86380 86390 1
502360 99502360 1001 86380 86390 1
502222 99502222 1001 86380 86390 1
502095 99502095 1001 86380 86390 1
502083 99502083 1001 86380 86390 1
502203 99502203 1001 86380 86390 1
502113 99502113 1001 86380 86390 1
502027 99502027 1001 86380 86390 1
502004 99502004 1001 86380 86390 1
502502 99502502 1001 86380 86390 1
502612 99502612 1001 86380 86390 1
502664 99502664 1001 86380 86390 1
502485 99502485 1001 86380 86390 1
502655 99502655 1001 86380 86390 1
503223 99503223 1001 86380 86390 1
503097 99503097 1001 86380 86390 1
503287 99503287 1001 86380 86390 1
503023 99503023 1001 86380 86390 1
503049 99503049 1001 86380 86390 1
502963 99502963 1001 86380 86390 1
503057 99503057 1001 86380 86390 1
502699 99502699 1001 86380 86390 1
502867 99502867 1001 86380 86390 1
502779 99502779 1001 86380 86390 1
503394 99503394 1001 86380 86390 1
503461 99503461 1001 86380 86390 1
503319 99503319 1001 86380 86390 1
503307 99503307 1001 86380 86390 1
503424 99503424 1001 86380 86390 1
503463 99503463 1001 86380 86390 1
503476 99503476 1001 86380 86390 1
503388 99503388 1001 86380 86390 1
503482 99503482 1001 86380 86390 1
504080 99504080 1001 86380 86390 1
504030 99504030 1001 86380 86390 1
503954 99503954 1001 86380 86390 1
503988 99503988 1001 86380 86390 1
503782 99503782 1001 86380 86390 1
503873 99503873 1001 86380 86390 1
503731 99503731 1001 86380 86390 1
503837 99503837 1001 86380 86390 1
503831 99503831 1001 86380 86390 1
503693 99503693 1001 86380 86390 1
503577 99503577 1001 86380 86390 1
503660 99503660 1001 86380 86390 1
503534 99503534 1001 86380 86390 1
504154 99504154 1001 86380 86390 1
504206 99504206 1001 86380 86390 1
503705 99503705 1001 86380 86390 1
504119 99504119 1001 86380 86390 1
504146 99504146 1001 86380 86390 1
504238 99504238 1001 86380 86390 1
504251 99504251 1001 86380 86390 1
504202 99504202 1001 86380 86390 1
504867 99504867 1001 86380 86390 1
504597 99504597 1001 86380 86390 1
504636 99504636 1001 86380 86390 1
504637 99504637 1001 86380 86390 1
504663 99504663 1001 86380 86390 1
504652 99504652 1001 86380 86390 1
504563 99504563 1001 86380 86390 1
504540 99504540 1001 86380 86390 1
504633 99504633 1001 86380 86390 1
504582 99504582 1001 86380 86390 1
504531 99504531 1001 86380 86390 1
504957 99504957 1001 86380 86390 1
505023 99505023 1001 86380 86390 1
504951 99504951 1001 86380 86390 1
505693 99505693 1001 86380 86390 1
505579 99505579 1001 86380 86390 1
505644 99505644 1001 86380 86390 1
505646 99505646 1001 86380 86390 1
505672 99505672 1001 86380 86390 1
505570 99505570 1001 86380 86390 1
505717 99505717 1001 86380 86390 1
505666 99505666 1001 86380 86390 1
505565 99505565 1001 86380 86390 1
505333 99505333 1001 86380 86390 1
505243 99505243 1001 86380 86390 1
505286 99505286 1001 86380 86390 1
505196 99505196 1001 86380 86390 1
505225 99505225 1001 86380 86390 1
505860 99505860 1001 86380 86390 1
505862 99505862 1001 86380 86390 1
505954 99505954 1001 86380 86390 1
506432 99506432 1001 86380 86390 1
506472 99506472 1001 86380 86390 1
506498 99506498 1001 86380 86390 1
506341 99506341 1001 86380 86390 1
506251 99506251 1001 86380 86390 1
506270 99506270 1001 86380 86390 1
506001 99506001 1001 86380 86390 1
506094 99506094 1001 86380 86390 1
506146 99506146 1001 86380 86390 1
506089 99506089 1001 86380 86390 1
506762 99506762 1001 86380 86390 1
506751 99506751 1001 86380 86390 1
506792 99506792 1001 86380 86390 1
506676 99506676 1001 86380 86390 1
506666 99506666 1001 86380 86390 1
506771 99506771 1001 86380 86390 1
507243 99507243 1001 86380 86390 1
507321 99507321 1001 86380 86390 1
507400 99507400 1001 86380 86390 1
507339 99507339 1001 86380 86390 1
507036 99507036 1001 86380 86390 1
507192 99507192 1001 86380 86390 1
507159 99507159 1001 86380 86390 1
507109 99507109 1001 86380 86390 1
507186 99507186 1001 86380 86390 1
507085 99507085 1001 86380 86390 1
507033 99507033 1001 86380 86390 1
506822 99506822 1001 86380 86390 1
507005 99507005 1001 86380 86390 1
507602 99507602 1001 86380 86390 1
508082 99508082 1001 86380 86390 1
508248 99508248 1001 86380 86390 1
508191 99508191 1001 86380 86390 1
508075 99508075 1001 86380 86390 1
508207 99508207 1001 86380 86390 1
508242 99508242 1001 86380 86390 1
507859 99507859 1001 86380 86390 1
507873 99507873 1001 86380 86390 1
507899 99507899 1001 86380 86390 1
507747 99507747 1001 86380 86390 1
507683 99507683 1001 86380 86390 1
508299 99508299 1001 86380 86390 1
508274 99508274 1001 86380 86390 1
508369 99508369 1001 86380 86390 1
509058 99509058 1001 86380 86390 1
508880 99508880 1001 86380 86390 1
509009 99509009 1001 86380 86390 1
508676 99508676 1001 86380 86390 1
508773 99508773 1001 86380 86390 1
508815 99508815 1001 86380 86390 1
508544 99508544 1001 86380 86390 1
508609 99508609 1001 86380 86390 1
508476 99508476 1001 86380 86390 1
509099 99509099 1001 86380 86390 1
509092 99509092 1001 86380 86390 1
509213 99509213 1001 86380 86390 1
509847 99509847 1001 86380 86390 1
509637 99509637 1001 86380 86390 1
509477 99509477 1001 86380 86390 1
509300 99509300 1001 86380 86390 1
509460 99509460 1001 86380 86390 1
509936 99509936 1001 86380 86390 1
510079 99510079 1001 86380 86390 1
510047 99510047 1001 86380 86390 1
510064 99510064 1001 86380 86390 1
510103 99510103 1001 86380 86390 1
510585 99510585 1001 86380 86390 1
510590 99510590 1001 86380 86390 1
510705 99510705 1001 86380 86390 1
510660 99510660 1001 86380 86390 1
510544 99510544 1001 86380 86390 1
510456 99510456 1001 86380 86390 1
510414 99510414 1001 86380 86390 1
510324 99510324 1001 86380 86390 1
510253 99510253 1001 86380 86390 1
510123 99510123 1001 86380 86390 1
510281 99510281 1001 86380 86390 1
510152 99510152 1001 86380 86390 1
510740 99510740 1001 86380 86390 1
510884 99510884 1001 86380 86390 1
510859 99510859 1001 86380 86390 1
510746 99510746 1001 86380 86390 1
510903 99510903 1001 86380 86390 1
511522 99511522 1001 86380 86390 1
511544 99511544 1001 86380 86390 1
511243 99511243 1001 86380 86390 1
511156 99511156 1001 86380 86390 1
511302 99511302 1001 86380 86390 1
511328 99511328 1001 86380 86390 1
511268 99511268 1001 86380 86390 1
510934 99510934 1001 86380 86390 1
511092 99511092 1001 86380 86390 1
511694 99511694 1001 86380 86390 1
511690 99511690 1001 86380 86390 1
512294 99512294 1001 86380 86390 1
512220 99512220 1001 86380 86390 1
512183 99512183 1001 86380 86390 1
511997 99511997 1001 86380 86390 1
511901 99511901 1001 86380 86390 1
511931 99511931 1001 86380 86390 1
511935 99511935 1001 86380 86390 1
511949 99511949 1001 86380 86390 1
511808 99511808 1001 86380 86390 1
512583 99512583 1001 86380 86390 1
512547 99512547 1001 86380 86390 1
512578 99512578 1001 86380 86390 1
512426 99512426 1001 86380 86390 1
513052 99513052 1001 86380 86390 1
513156 99513156 1001 86380 86390 1
513016 99513016 1001 86380 86390 1
513031 99513031 1001 86380 86390 1
513101 99513101 1001 86380 86390 1
512834 99512834 1001 86380 86390 1
512822 99512822 1001 86380 86390 1
512824 99512824 1001 86380 86390 1
512931 99512931 1001 86380 86390 1
512717 99512717 1001 86380 86390 1
512707 99512707 1001 86380 86390 1
512724 99512724 1001 86380 86390 1
512622 99512622 1001 86380 86390 1
513333 99513333 1001 86380 86390 1
513347 99513347 1001 86380 86390 1
513260 99513260 1001 86380 86390 1
513299 99513299 1001 86380 86390 1
513236 99513236 1001 86380 86390 1
513214 99513214 1001 86380 86390 1
513903 99513903 1001 86380 86390 1
514001 99514001 1001 86380 86390 1
513932 99513932 1001 86380 86390 1
513933 99513933 1001 86380 86390 1
513857 99513857 1001 86380 86390 1
513992 99513992 1001 86380 86390 1
513776 99513776 1001 86380 86390 1
513648 99513648 1001 86380 86390 1
513690 99513690 1001 86380 86390 1
513639 99513639 1001 86380 86390 1
513797 99513797 1001 86380 86390 1
513462 99513462 1001 86380 86390 1
513537 99513537 1001 86380 86390 1
514068 99514068 1001 86380 86390 1
514069 99514069 1001 86380 86390 1
514215 99514215 1001 86380 86390 1
514181 99514181 1001 86380 86390 1
514702 99514702 1001 86380 86390 1
514746 99514746 1001 86380 86390 1
514684 99514684 1001 86380 86390 1
514562 99514562 1001 86380 86390 1
514603 99514603 1001 86380 86390 1
514632 99514632 1001 86380 86390 1
514583 99514583 1001 86380 86390 1
514301 99514301 1001 86380 86390 1
514382 99514382 1001 86380 86390 1
514975 99514975 1001 86380 86390 1
515632 99515632 1001 86380 86390 1
515557 99515557 1001 86380 86390 1
515625 99515625 1001 86380 86390 1
515496 99515496 1001 86380 86390 1
515299 99515299 1001 86380 86390 1
515274 99515274 1001 86380 86390 1
515106 99515106 1001 86380 86390 1
515160 99515160 1001 86380 86390 1
515849 99515849 1001 86380 86390 1
515813 99515813 1001 86380 86390 1
515826 99515826 1001 86380 86390 1
516394 99516394 1001 86380 86390 1
516446 99516446 1001 86380 86390 1
516481 99516481 1001 86380 86390 1
516507 99516507 1001 86380 86390 1
516137 99516137 1001 86380 86390 1
516234 99516234 1001 86380 86390 1
516197 99516197 1001 86380 86390 1
516681 99516681 1001 86380 86390 1
517183 99517183 1001 86380 86390 1
517268 99517268 1001 86380 86390 1
517331 99517331 1001 86380 86390 1
517123 99517123 1001 86380 86390 1
516748 99516748 1001 86380 86390 1
516788 99516788 1001 86380 86390 1
516738 99516738 1001 86380 86390 1
517476 99517476 1001 86380 86390 1
517458 99517458 1001 86380 86390 1
518087 99518087 1001 86380 86390 1
518002 99518002 1001 86380 86390 1
518147 99518147 1001 86380 86390 1
517965 99517965 1001 86380 86390 1
517865 99517865 1001 86380 86390 1
517775 99517775 1001 86380 86390 1
517875 99517875 1001 86380 86390 1
517593 99517593 1001 86380 86390 1
517555 99517555 1001 86380 86390 1
517634 99517634 1001 86380 86390 1
517609 99517609 1001 86380 86390 1
517666 99517666 1001 86380 86390 1
518186 99518186 1001 86380 86390 1
518238 99518238 1001 86380 86390 1
518292 99518292 1001 86380 86390 1
518364 99518364 1001 86380 86390 1
518849 99518849 1001 86380 86390 1
518892 99518892 1001 86380 86390 1
518818 99518818 1001 86380 86390 1
518640 99518640 1001 86380 86390 1
518775 99518775 1001 86380 86390 1
518727 99518727 1001 86380 86390 1
518405 99518405 1001 86380 86390 1
518447 99518447 1001 86380 86390 1
518539 99518539 1001 86380 86390 1
518488 99518488 1001 86380 86390 1
518399 99518399 1001 86380 86390 1
519142 99519142 1001 86380 86390 1
519646 99519646 1001 86380 86390 1
519717 99519717 1001 86380 86390 1
519574 99519574 1001 86380 86390 1
519194 99519194 1001 86380 86390 1
519224 99519224 1001 86380 86390 1
519255 99519255 1001 86380 86390 1
519988 99519988 1001 86380 86390 1
519900 99519900 1001 86380 86390 1
520552 99520552 1001 86380 86390 1
520567 99520567 1001 86380 86390 1
520584 99520584 1001 86380 86390 1
520258 99520258 1001 86380 86390 1
520264 99520264 1001 86380 86390 1
520046 99520046 1001 86380 86390 1
520163 99520163 1001 86380 86390 1
520099 99520099 1001 86380 86390 1
520179 99520179 1001 86380 86390 1
520102 99520102 1001 86380 86390 1
520707 99520707 1001 86380 86390 1
521187 99521187 1001 86380 86390 1
521180 99521180 1001 86380 86390 1
521002 99521002 1001 86380 86390 1
520965 99520965 1001 86380 86390 1
521034 99521034 1001 86380 86390 1
521481 99521481 1001 86380 86390 1
521640 99521640 1001 86380 86390 1
521578 99521578 1001 86380 86390 1
521487 99521487 1001 86380 86390 1
522127 99522127 1001 86380 86390 1
522197 99522197 1001 86380 86390 1
521905 99521905 1001 86380 86390 1
522039 99522039 1001 86380 86390 1
521940 99521940 1001 86380 86390 1
521792 99521792 1001 86380 86390 1
521873 99521873 1001 86380 86390 1
521848 99521848 1001 86380 86390 1
521707 99521707 1001 86380 86390 1
522457 99522457 1001 86380 86390 1
522466 99522466 1001 86380 86390 1
522416 99522416 1001 86380 86390 1
522990 99522990 1001 86380 86390 1
522943 99522943 1001 86380 86390 1
523114 99523114 1001 86380 86390 1
522736 99522736 1001 86380 86390 1
522737 99522737 1001 86380 86390 1
522830 99522830 1001 86380 86390 1
522523 99522523 1001 86380 86390 1
522700 99522700 1001 86380 86390 1
522636 99522636 1001 86380 86390 1
522520 99522520 1001 86380 86390 1
523169 99523169 1001 86380 86390 1
523147 99523147 1001 86380 86390 1
523321 99523321 1001 86380 86390 1
523847 99523847 1001 86380 86390 1
523889 99523889 1001 86380 86390 1
523537 99523537 1001 86380 86390 1
523552 99523552 1001 86380 86390 1
523523 99523523 1001 86380 86390 1
523957 99523957 1001 86380 86390 1
524754 99524754 1001 86380 86390 1
524716 99524716 1001 86380 86390 1
524396 99524396 1001 86380 86390 1
524529 99524529 1001 86380 86390 1
524480 99524480 1001 86380 86390 1
524493 99524493 1001 86380 86390 1
524381 99524381 1001 86380 86390 1
524336 99524336 1001 86380 86390 1
524301 99524301 1001 86380 86390 1
524315 99524315 1001 86380 86390 1
524862 99524862 1001 86380 86390 1
524909 99524909 1001 86380 86390 1
525570 99525570 1001 86380 86390 1
525594 99525594 1001 86380 86390 1
525392 99525392 1001 86380 86390 1
525216 99525216 1001 86380 86390 1
525260 99525260 1001 86380 86390 1
525108 99525108 1001 86380 86390 1
525034 99525034 1001 86380 86390 1
525112 99525112 1001 86380 86390 1
525009 99525009 1001 86380 86390 1
525635 99525635 1001 86380 86390 1
526352 99526352 1001 86380 86390 1
526317 99526317 1001 86380 86390 1
526208 99526208 1001 86380 86390 1
526080 99526080 1001 86380 86390 1
525883 99525883 1001 86380 86390 1
525923 99525923 1001 86380 86390 1
525963 99525963 1001 86380 86390 1
525926 99525926 1001 86380 86390 1
526512 99526512 1001 86380 86390 1
526490 99526490 1001 86380 86390 1
526495 99526495 1001 86380 86390 1
526534 99526534 1001 86380 86390 1
527069 99527069 1001 86380 86390 1
527085 99527085 1001 86380 86390 1
527166 99527166 1001 86380 86390 1
527129 99527129 1001 86380 86390 1
526954 99526954 1001 86380 86390 1
526866 99526866 1001 86380 86390 1
527023 99527023 1001 86380 86390 1
526895 99526895 1001 86380 86390 1
526960 99526960 1001 86380 86390 1
526938 99526938 1001 86380 86390 1
526798 99526798 1001 86380 86390 1
526643 99526643 1001 86380 86390 1
526633 99526633 1001 86380 86390 1
526687 99526687 1001 86380 86390 1
526768 99526768 1001 86380 86390 1
527938 99527938 1001 86380 86390 1
527890 99527890 1001 86380 86390 1
527969 99527969 1001 86380 86390 1
527862 99527862 1001 86380 86390 1
527750 99527750 1001 86380 86390 1
527816 99527816 1001 86380 86390 1
527627 99527627 1001 86380 86390 1
527537 99527537 1001 86380 86390 1
527478 99527478 1001 86380 86390 1
528118 99528118 1001 86380 86390 1
528083 99528083 1001 86380 86390 1
528724 99528724 1001 86380 86390 1
528741 99528741 1001 86380 86390 1
528884 99528884 1001 86380 86390 1
528780 99528780 1001 86380 86390 1
528887 99528887 1001 86380 86390 1
528769 99528769 1001 86380 86390 1
528625 99528625 1001 86380 86390 1
528523 99528523 1001 86380 86390 1
528603 99528603 1001 86380 86390 1
528978 99528978 1001 86380 86390 1
528953 99528953 1001 86380 86390 1
529024 99529024 1001 86380 86390 1
529667 99529667 1001 86380 86390 1
529433 99529433 1001 86380 86390 1
529396 99529396 1001 86380 86390 1
529358 99529358 1001 86380 86390 1
529348 99529348 1001 86380 86390 1
529465 99529465 1001 86380 86390 1
529441 99529441 1001 86380 86390 1
529391 99529391 1001 86380 86390 1
529495 99529495 1001 86380 86390 1
529146 99529146 1001 86380 86390 1
529251 99529251 1001 86380 86390 1
529135 99529135 1001 86380 86390 1
529126 99529126 1001 86380 86390 1
529765 99529765 1001 86380 86390 1
529730 99529730 1001 86380 86390 1
529757 99529757 1001 86380 86390 1
529734 99529734 1001 86380 86390 1
529760 99529760 1001 86380 86390 1
530182 99530182 1001 86380 86390 1
530251 99530251 1001 86380 86390 1
529984 99529984 1001 86380 86390 1
530568 99530568 1001 86380 86390 1
530742 99530742 1001 86380 86390 1
530561 99530561 1001 86380 86390 1
531267 99531267 1001 86380 86390 1
531230 99531230 1001 86380 86390 1
531315 99531315 1001 86380 86390 1
531096 99531096 1001 86380 86390 1
531024 99531024 1001 86380 86390 1
530811 99530811 1001 86380 86390 1
530966 99530966 1001 86380 86390 1
531458 99531458 1001 86380 86390 1
531498 99531498 1001 86380 86390 1
532065 99532065 1001 86380 86390 1
532119 99532119 1001 86380 86390 1
532122 99532122 1001 86380 86390 1
532009 99532009 1001 86380 86390 1
532022 99532022 1001 86380 86390 1
531911 99531911 1001 86380 86390 1
531875 99531875 1001 86380 86390 1
531904 99531904 1001 86380 86390 1
531759 99531759 1001 86380 86390 1
532371 99532371 1001 86380 86390 1
532326 99532326 1001 86380 86390 1
532999 99532999 1001 86380 86390 1
532933 99532933 1001 86380 86390 1
532985 99532985 1001 86380 86390 1
532896 99532896 1001 86380 86390 1
532873 99532873 1001 86380 86390 1
532965 99532965 1001 86380 86390 1
532992 99532992 1001 86380 86390 1
532727 99532727 1001 86380 86390 1
532740 99532740 1001 86380 86390 1
532753 99532753 1001 86380 86390 1
532742 99532742 1001 86380 86390 1
532492 99532492 1001 86380 86390 1
533056 99533056 1001 86380 86390 1
533057 99533057 1001 86380 86390 1
533150 99533150 1001 86380 86390 1
533177 99533177 1001 86380 86390 1
533823 99533823 1001 86380 86390 1
533724 99533724 1001 86380 86390 1
533804 99533804 1001 86380 86390 1
533663 99533663 1001 86380 86390 1
533603 99533603 1001 86380 86390 1
533480 99533480 1001 86380 86390 1
533532 99533532 1001 86380 86390 1
533344 99533344 1001 86380 86390 1
533249 99533249 1001 86380 86390 1
533987 99533987 1001 86380 86390 1
533966 99533966 1001 86380 86390 1
534543 99534543 1001 86380 86390 1
534485 99534485 1001 86380 86390 1
534244 99534244 1001 86380 86390 1
534208 99534208 1001 86380 86390 1
534174 99534174 1001 86380 86390 1
534201 99534201 1001 86380 86390 1
534202 99534202 1001 86380 86390 1
534126 99534126 1001 86380 86390 1
534798 99534798 1001 86380 86390 1
534802 99534802 1001 86380 86390 1
534777 99534777 1001 86380 86390 1
534832 99534832 1001 86380 86390 1
535308 99535308 1001 86380 86390 1
535463 99535463 1001 86380 86390 1
535285 99535285 1001 86380 86390 1
535106 99535106 1001 86380 86390 1
535263 99535263 1001 86380 86390 1
535014 99535014 1001 86380 86390 1
534990 99534990 1001 86380 86390 1
536282 99536282 1001 86380 86390 1
536153 99536153 1001 86380 86390 1
535824 99535824 1001 86380 86390 1
535839 99535839 1001 86380 86390 1
535831 99535831 1001 86380 86390 1
536411 99536411 1001 86380 86390 1
536451 99536451 1001 86380 86390 1
536974 99536974 1001 86380 86390 1
536987 99536987 1001 86380 86390 1
536978 99536978 1001 86380 86390 1
537151 99537151 1001 86380 86390 1
537157 99537157 1001 86380 86390 1
536969 99536969 1001 86380 86390 1
536859 99536859 1001 86380 86390 1
536847 99536847 1001 86380 86390 1
536836 99536836 1001 86380 86390 1
536891 99536891 1001 86380 86390 1
536702 99536702 1001 86380 86390 1
536589 99536589 1001 86380 86390 1
536550 99536550 1001 86380 86390 1
536630 99536630 1001 86380 86390 1
537250 99537250 1001 86380 86390 1
537219 99537219 1001 86380 86390 1
537297 99537297 1001 86380 86390 1
537351 99537351 1001 86380 86390 1
537807 99537807 1001 86380 86390 1
537602 99537602 1001 86380 86390 1
537777 99537777 1001 86380 86390 1
537649 99537649 1001 86380 86390 1
537419 99537419 1001 86380 86390 1
537540 99537540 1001 86380 86390 1
537385 99537385 1001 86380 86390 1
537515 99537515 1001 86380 86390 1
537490 99537490 1001 86380 86390 1
537413 99537413 1001 86380 86390 1
537491 99537491 1001 86380 86390 1
537375 99537375 1001 86380 86390 1
537430 99537430 1001 86380 86390 1
537561 99537561 1001 86380 86390 1
538018 99538018 1001 86380 86390 1
538182 99538182 1001 86380 86390 1
538173 99538173 1001 86380 86390 1
538739 99538739 1001 86380 86390 1
538702 99538702 1001 86380 86390 1
538693 99538693 1001 86380 86390 1
538737 99538737 1001 86380 86390 1
538433 99538433 1001 86380 86390 1
538488 99538488 1001 86380 86390 1
538342 99538342 1001 86380 86390 1
538307 99538307 1001 86380 86390 1
538204 99538204 1001 86380 86390 1
538919 99538919 1001 86380 86390 1
538861 99538861 1001 86380 86390 1
539478 99539478 1001 86380 86390 1
539597 99539597 1001 86380 86390 1
539635 99539635 1001 86380 86390 1
539459 99539459 1001 86380 86390 1
539589 99539589 1001 86380 86390 1
539274 99539274 1001 86380 86390 1
539395 99539395 1001 86380 86390 1
539022 99539022 1001 86380 86390 1
539091 99539091 1001 86380 86390 1
539160 99539160 1001 86380 86390 1
539704 99539704 1001 86380 86390 1
539730 99539730 1001 86380 86390 1
540301 99540301 1001 86380 86390 1
540279 99540279 1001 86380 86390 1
540410 99540410 1001 86380 86390 1
540284 99540284 1001 86380 86390 1
540426 99540426 1001 86380 86390 1
540458 99540458 1001 86380 86390 1
540157 99540157 1001 86380 86390 1
540132 99540132 1001 86380 86390 1
540145 99540145 1001 86380 86390 1
540083 99540083 1001 86380 86390 1
540213 99540213 1001 86380 86390 1
540137 99540137 1001 86380 86390 1
540178 99540178 1001 86380 86390 1
540246 99540246 1001 86380 86390 1
540021 99540021 1001 86380 86390 1
539996 99539996 1001 86380 86390 1
539919 99539919 1001 86380 86390 1
539971 99539971 1001 86380 86390 1
539934 99539934 1001 86380 86390 1
540526 99540526 1001 86380 86390 1
541100 99541100 1001 86380 86390 1
541257 99541257 1001 86380 86390 1
541263 99541263 1001 86380 86390 1
541201 99541201 1001 86380 86390 1
540906 99540906 1001 86380 86390 1
541078 99541078 1001 86380 86390 1
540886 99540886 1001 86380 86390 1
540899 99540899 1001 86380 86390 1
541046 99541046 1001 86380 86390 1
540982 99540982 1001 86380 86390 1
540699 99540699 1001 86380 86390 1
540822 99540822 1001 86380 86390 1
541411 99541411 1001 86380 86390 1
541479 99541479 1001 86380 86390 1
541376 99541376 1001 86380 86390 1
541966 99541966 1001 86380 86390 1
542019 99542019 1001 86380 86390 1
542090 99542090 1001 86380 86390 1
541748 99541748 1001 86380 86390 1
541893 99541893 1001 86380 86390 1
541705 99541705 1001 86380 86390 1
541541 99541541 1001 86380 86390 1
541915 99541915 1001 86380 86390 1
542132 99542132 1001 86380 86390 1
542223 99542223 1001 86380 86390 1
542309 99542309 1001 86380 86390 1
542322 99542322 1001 86380 86390 1
542843 99542843 1001 86380 86390 1
542623 99542623 1001 86380 86390 1
542716 99542716 1001 86380 86390 1
542733 99542733 1001 86380 86390 1
542540 99542540 1001 86380 86390 1
542337 99542337 1001 86380 86390 1
542327 99542327 1001 86380 86390 1
542484 99542484 1001 86380 86390 1
542462 99542462 1001 86380 86390 1
542514 99542514 1001 86380 86390 1
542334 99542334 1001 86380 86390 1
542440 99542440 1001 86380 86390 1
543086 99543086 1001 86380 86390 1
543126 99543126 1001 86380 86390 1
543078 99543078 1001 86380 86390 1
543005 99543005 1001 86380 86390 1
543057 99543057 1001 86380 86390 1
543642 99543642 1001 86380 86390 1
543633 99543633 1001 86380 86390 1
543745 99543745 1001 86380 86390 1
543505 99543505 1001 86380 86390 1
543533 99543533 1001 86380 86390 1
543547 99543547 1001 86380 86390 1
543189 99543189 1001 86380 86390 1
543152 99543152 1001 86380 86390 1
543272 99543272 1001 86380 86390 1
543317 99543317 1001 86380 86390 1
543962 99543962 1001 86380 86390 1
543869 99543869 1001 86380 86390 1
544553 99544553 1001 86380 86390 1
544225 99544225 1001 86380 86390 1
544216 99544216 1001 86380 86390 1
544311 99544311 1001 86380 86390 1
544313 99544313 1001 86380 86390 1
544107 99544107 1001 86380 86390 1
544646 99544646 1001 86380 86390 1
544647 99544647 1001 86380 86390 1
544393 99544393 1001 86380 86390 1
544614 99544614 1001 86380 86390 1
511545 799 1002 35148 42514 1
400044 99400044 1001 86380 86390 1
400133 99400133 1001 86380 86390 1
400301 99400301 1001 86380 86390 1
400454 99400454 1001 86380 86390 1
400626 99400626 1001 86380 86390 1
401008 99401008 1001 86380 86390 1
400981 99400981 1001 86380 86390 1
401142 99401142 1001 86380 86390 1
401175 99401175 1001 86380 86390 1
401313 99401313 1001 86380 86390 1
401300 99401300 1001 86380 86390 1
401579 99401579 1001 86380 86390 1
401589 99401589 1001 86380 86390 1
401730 99401730 1001 86380 86390 1
401818 99401818 1001 86380 86390 1
402075 99402075 1001 86380 86390 1
402170 99402170 1001 86380 86390 1
402115 99402115 1001 86380 86390 1
402066 99402066 1001 86380 86390 1
402327 99402327 1001 86380 86390 1
402435 99402435 1001 86380 86390 1
402504 99402504 1001 86380 86390 1
402659 99402659 1001 86380 86390 1
402591 99402591 1001 86380 86390 1
402685 99402685 1001 86380 86390 1
402583 99402583 1001 86380 86390 1
403214 99403214 1001 86380 86390 1
403427 99403427 1001 86380 86390 1
403557 99403557 1001 86380 86390 1
403560 99403560 1001 86380 86390 1
403798 99403798 1001 86380 86390 1
403833 99403833 1001 86380 86390 1
403889 99403889 1001 86380 86390 1
404044 99404044 1001 86380 86390 1
404203 99404203 1001 86380 86390 1
404212 99404212 1001 86380 86390 1
404806 99404806 1001 86380 86390 1
404944 99404944 1001 86380 86390 1
405064 99405064 1001 86380 86390 1
405095 99405095 1001 86380 86390 1
405297 99405297 1001 86380 86390 1
405411 99405411 1001 86380 86390 1
405456 99405456 1001 86380 86390 1
405763 99405763 1001 86380 86390 1
405821 99405821 1001 86380 86390 1
406054 99406054 1001 86380 86390 1
406055 99406055 1001 86380 86390 1
405987 99405987 1001 86380 86390 1
406608 99406608 1001 86380 86390 1
406932 99406932 1001 86380 86390 1
407218 99407218 1001 86380 86390 1
407421 99407421 1001 86380 86390 1
407590 99407590 1001 86380 86390 1
407828 99407828 1001 86380 86390 1
408389 99408389 1001 86380 86390 1
408370 99408370 1001 86380 86390 1
408517 99408517 1001 86380 86390 1
408493 99408493 1001 86380 86390 1
408580 99408580 1001 86380 86390 1
408741 99408741 1001 86380 86390 1
408882 99408882 1001 86380 86390 1
408925 99408925 1001 86380 86390 1
408935 99408935 1001 86380 86390 1
409240 99409240 1001 86380 86390 1
409341 99409341 1001 86380 86390 1
409729 99409729 1001 86380 86390 1
409797 99409797 1001 86380 86390 1
409955 99409955 1001 86380 86390 1
410077 99410077 1001 86380 86390 1
410192 99410192 1001 86380 86390 1
410363 99410363 1001 86380 86390 1
410305 99410305 1001 86380 86390 1
410444 99410444 1001 86380 86390 1
410422 99410422 1001 86380 86390 1
410447 99410447 1001 86380 86390 1
410655 99410655 1001 86380 86390 1
410686 99410686 1001 86380 86390 1
410961 99410961 1001 86380 86390 1
411304 99411304 1001 86380 86390 1
411404 99411404 1001 86380 86390 1
411379 99411379 1001 86380 86390 1
411483 99411483 1001 86380 86390 1
411529 99411529 1001 86380 86390 1
411722 99411722 1001 86380 86390 1
411694 99411694 1001 86380 86390 1
411789 99411789 1001 86380 86390 1
411870 99411870 1001 86380 86390 1
411874 99411874 1001 86380 86390 1
412302 99412302 1001 86380 86390 1
413515 99413515 1001 86380 86390 1
413620 99413620 1001 86380 86390 1
413351 99413351 1001 86380 86390 1
413504 99413504 1001 86380 86390 1
413553 99413553 1001 86380 86390 1
413327 99413327 1001 86380 86390 1
413179 99413179 1001 86380 86390 1
413072 99413072 1001 86380 86390 1
413049 99413049 1001 86380 86390 1
412788 99412788 1001 86380 86390 1
413875 99413875 1001 86380 86390 1
414976 99414976 1001 86380 86390 1
415124 99415124 1001 86380 86390 1
414955 99414955 1001 86380 86390 1
415183 99415183 1001 86380 86390 1
415159 99415159 1001 86380 86390 1
414920 99414920 1001 86380 86390 1
414899 99414899 1001 86380 86390 1
414149 99414149 1001 86380 86390 1
414172 99414172 1001 86380 86390 1
414391 99414391 1001 86380 86390 1
415601 99415601 1001 86380 86390 1
416613 99416613 1001 86380 86390 1
416688 99416688 1001 86380 86390 1
416853 99416853 1001 86380 86390 1
416218 99416218 1001 86380 86390 1
416484 99416484 1001 86380 86390 1
416576 99416576 1001 86380 86390 1
415891 99415891 1001 86380 86390 1
415997 99415997 1001 86380 86390 1
417115 99417115 1001 86380 86390 1
417095 99417095 1001 86380 86390 1
417142 99417142 1001 86380 86390 1
417444 99417444 1001 86380 86390 1
418714 99418714 1001 86380 86390 1
418759 99418759 1001 86380 86390 1
418662 99418662 1001 86380 86390 1
418545 99418545 1001 86380 86390 1
418276 99418276 1001 86380 86390 1
418425 99418425 1001 86380 86390 1
418094 99418094 1001 86380 86390 1
417615 99417615 1001 86380 86390 1
418009 99418009 1001 86380 86390 1
417791 99417791 1001 86380 86390 1
419131 99419131 1001 86380 86390 1
418954 99418954 1001 86380 86390 1
419012 99419012 1001 86380 86390 1
419045 99419045 1001 86380 86390 1
418903 99418903 1001 86380 86390 1
420192 99420192 1001 86380 86390 1
420296 99420296 1001 86380 86390 1
420424 99420424 1001 86380 86390 1
420090 99420090 1001 86380 86390 1
419783 99419783 1001 86380 86390 1
419703 99419703 1001 86380 86390 1
419813 99419813 1001 86380 86390 1
419559 99419559 1001 86380 86390 1
419425 99419425 1001 86380 86390 1
419311 99419311 1001 86380 86390 1
420705 99420705 1001 86380 86390 1
422033 99422033 1001 86380 86390 1
421944 99421944 1001 86380 86390 1
421983 99421983 1001 86380 86390 1
421695 99421695 1001 86380 86390 1
421726 99421726 1001 86380 86390 1
421763 99421763 1001 86380 86390 1
421298 99421298 1001 86380 86390 1
420961 99420961 1001 86380 86390 1
420942 99420942 1001 86380 86390 1
421043 99421043 1001 86380 86390 1
421197 99421197 1001 86380 86390 1
422490 99422490 1001 86380 86390 1
422125 99422125 1001 86380 86390 1
422232 99422232 1001 86380 86390 1
422326 99422326 1001 86380 86390 1
422454 99422454 1001 86380 86390 1
423319 99423319 1001 86380 86390 1
423153 99423153 1001 86380 86390 1
423008 99423008 1001 86380 86390 1
423296 99423296 1001 86380 86390 1
422722 99422722 1001 86380 86390 1
422787 99422787 1001 86380 86390 1
423795 99423795 1001 86380 86390 1
423846 99423846 1001 86380 86390 1
424103 99424103 1001 86380 86390 1
425063 99425063 1001 86380 86390 1
425141 99425141 1001 86380 86390 1
424231 99424231 1001 86380 86390 1
424203 99424203 1001 86380 86390 1
425709 99425709 1001 86380 86390 1
425539 99425539 1001 86380 86390 1
425728 99425728 1001 86380 86390 1
425467 99425467 1001 86380 86390 1
426902 99426902 1001 86380 86390 1
426472 99426472 1001 86380 86390 1
426647 99426647 1001 86380 86390 1
426456 99426456 1001 86380 86390 1
426315 99426315 1001 86380 86390 1
426342 99426342 1001 86380 86390 1
426258 99426258 1001 86380 86390 1
426044 99426044 1001 86380 86390 1
427389 99427389 1001 86380 86390 1
427473 99427473 1001 86380 86390 1
427341 99427341 1001 86380 86390 1
428605 99428605 1001 86380 86390 1
428257 99428257 1001 86380 86390 1
428063 99428063 1001 86380 86390 1
427554 99427554 1001 86380 86390 1
427605 99427605 1001 86380 86390 1
427906 99427906 1001 86380 86390 1
427538 99427538 1001 86380 86390 1
429161 99429161 1001 86380 86390 1
429059 99429059 1001 86380 86390 1
430093 99430093 1001 86380 86390 1
429994 99429994 1001 86380 86390 1
430253 99430253 1001 86380 86390 1
429617 99429617 1001 86380 86390 1
429785 99429785 1001 86380 86390 1
429410 99429410 1001 86380 86390 1
429396 99429396 1001 86380 86390 1
429401 99429401 1001 86380 86390 1
430636 99430636 1001 86380 86390 1
430380 99430380 1001 86380 86390 1
430534 99430534 1001 86380 86390 1
430496 99430496 1001 86380 86390 1
430816 99430816 1001 86380 86390 1
431764 99431764 1001 86380 86390 1
431861 99431861 1001 86380 86390 1
431996 99431996 1001 86380 86390 1
432037 99432037 1001 86380 86390 1
431317 99431317 1001 86380 86390 1
431536 99431536 1001 86380 86390 1
431370 99431370 1001 86380 86390 1
430871 99430871 1001 86380 86390 1
431218 99431218 1001 86380 86390 1
430995 99430995 1001 86380 86390 1
432396 99432396 1001 86380 86390 1
432127 99432127 1001 86380 86390 1
433615 99433615 1001 86380 86390 1
433537 99433537 1001 86380 86390 1
433231 99433231 1001 86380 86390 1
433205 99433205 1001 86380 86390 1
433133 99433133 1001 86380 86390 1
432884 99432884 1001 86380 86390 1
432762 99432762 1001 86380 86390 1
434130 99434130 1001 86380 86390 1
435296 99435296 1001 86380 86390 1
435201 99435201 1001 86380 86390 1
435303 99435303 1001 86380 86390 1
435069 99435069 1001 86380 86390 1
434820 99434820 1001 86380 86390 1
434747 99434747 1001 86380 86390 1
434905 99434905 1001 86380 86390 1
434343 99434343 1001 86380 86390 1
434568 99434568 1001 86380 86390 1
434330 99434330 1001 86380 86390 1
434414 99434414 1001 86380 86390 1
434524 99434524 1001 86380 86390 1
434224 99434224 1001 86380 86390 1
435594 99435594 1001 86380 86390 1
435651 99435651 1001 86380 86390 1
435561 99435561 1001 86380 86390 1
435840 99435840 1001 86380 86390 1
435747 99435747 1001 86380 86390 1
435565 99435565 1001 86380 86390 1
436809 99436809 1001 86380 86390 1
436826 99436826 1001 86380 86390 1
436529 99436529 1001 86380 86390 1
436614 99436614 1001 86380 86390 1
435928 99435928 1001 86380 86390 1
435907 99435907 1001 86380 86390 1
435938 99435938 1001 86380 86390 1
435896 99435896 1001 86380 86390 1
437270 99437270 1001 86380 86390 1
300666 99300666 1001 86380 86390 1
300681 99300681 1001 86380 86390 1
300620 99300620 1001 86380 86390 1
300394 99300394 1001 86380 86390 1
300417 99300417 1001 86380 86390 1
300254 99300254 1001 86380 86390 1
300216 99300216 1001 86380 86390 1
300205 99300205 1001 86380 86390 1
300220 99300220 1001 86380 86390 1
300874 99300874 1001 86380 86390 1
300747 99300747 1001 86380 86390 1
301452 99301452 1001 86380 86390 1
301525 99301525 1001 86380 86390 1
301458 99301458 1001 86380 86390 1
301255 99301255 1001 86380 86390 1
301164 99301164 1001 86380 86390 1
301335 99301335 1001 86380 86390 1
301033 99301033 1001 86380 86390 1
301114 99301114 1001 86380 86390 1
301698 99301698 1001 86380 86390 1
301596 99301596 1001 86380 86390 1
301624 99301624 1001 86380 86390 1
301702 99301702 1001 86380 86390 1
301640 99301640 1001 86380 86390 1
302230 99302230 1001 86380 86390 1
302218 99302218 1001 86380 86390 1
302125 99302125 1001 86380 86390 1
302078 99302078 1001 86380 86390 1
302121 99302121 1001 86380 86390 1
301955 99301955 1001 86380 86390 1
301776 99301776 1001 86380 86390 1
301894 99301894 1001 86380 86390 1
301882 99301882 1001 86380 86390 1
301895 99301895 1001 86380 86390 1
301767 99301767 1001 86380 86390 1
302499 99302499 1001 86380 86390 1
302552 99302552 1001 86380 86390 1
303158 99303158 1001 86380 86390 1
303023 99303023 1001 86380 86390 1
302886 99302886 1001 86380 86390 1
302952 99302952 1001 86380 86390 1
302942 99302942 1001 86380 86390 1
302865 99302865 1001 86380 86390 1
302814 99302814 1001 86380 86390 1
302959 99302959 1001 86380 86390 1
302708 99302708 1001 86380 86390 1
302608 99302608 1001 86380 86390 1
302714 99302714 1001 86380 86390 1
302740 99302740 1001 86380 86390 1
303296 99303296 1001 86380 86390 1
303245 99303245 1001 86380 86390 1
303348 99303348 1001 86380 86390 1
303342 99303342 1001 86380 86390 1
303903 99303903 1001 86380 86390 1
303981 99303981 1001 86380 86390 1
303724 99303724 1001 86380 86390 1
303754 99303754 1001 86380 86390 1
303793 99303793 1001 86380 86390 1
303717 99303717 1001 86380 86390 1
303628 99303628 1001 86380 86390 1
303826 99303826 1001 86380 86390 1
303530 99303530 1001 86380 86390 1
303413 99303413 1001 86380 86390 1
303535 99303535 1001 86380 86390 1
303587 99303587 1001 86380 86390 1
303419 99303419 1001 86380 86390 1
303538 99303538 1001 86380 86390 1
304164 99304164 1001 86380 86390 1
304178 99304178 1001 86380 86390 1
304142 99304142 1001 86380 86390 1
304067 99304067 1001 86380 86390 1
304132 99304132 1001 86380 86390 1
304808 99304808 1001 86380 86390 1
304859 99304859 1001 86380 86390 1
304751 99304751 1001 86380 86390 1
304601 99304601 1001 86380 86390 1
304594 99304594 1001 86380 86390 1
304505 99304505 1001 86380 86390 1
304586 99304586 1001 86380 86390 1
304322 99304322 1001 86380 86390 1
304441 99304441 1001 86380 86390 1
304377 99304377 1001 86380 86390 1
304431 99304431 1001 86380 86390 1
304950 99304950 1001 86380 86390 1
304967 99304967 1001 86380 86390 1
305659 99305659 1001 86380 86390 1
305485 99305485 1001 86380 86390 1
305666 99305666 1001 86380 86390 1
305593 99305593 1001 86380 86390 1
305442 99305442 1001 86380 86390 1
305277 99305277 1001 86380 86390 1
305272 99305272 1001 86380 86390 1
305122 99305122 1001 86380 86390 1
305217 99305217 1001 86380 86390 1
500107 99500107 1001 86380 86390 1
500087 99500087 1001 86380 86390 1
500723 99500723 1001 86380 86390 1
500779 99500779 1001 86380 86390 1
500650 99500650 1001 86380 86390 1
500615 99500615 1001 86380 86390 1
500692 99500692 1001 86380 86390 1
500402 99500402 1001 86380 86390 1
500444 99500444 1001 86380 86390 1
500509 99500509 1001 86380 86390 1
500522 99500522 1001 86380 86390 1
500419 99500419 1001 86380 86390 1
500604 99500604 1001 86380 86390 1
500336 99500336 1001 86380 86390 1
500394 99500394 1001 86380 86390 1
500384 99500384 1001 86380 86390 1
500979 99500979 1001 86380 86390 1
500996 99500996 1001 86380 86390 1
501606 99501606 1001 86380 86390 1
501590 99501590 1001 86380 86390 1
501513 99501513 1001 86380 86390 1
501618 99501618 1001 86380 86390 1
501628 99501628 1001 86380 86390 1
501483 99501483 1001 86380 86390 1
501371 99501371 1001 86380 86390 1
501297 99501297 1001 86380 86390 1
501144 99501144 1001 86380 86390 1
501080 99501080 1001 86380 86390 1
501792 99501792 1001 86380 86390 1
501721 99501721 1001 86380 86390 1
501673 99501673 1001 86380 86390 1
502275 99502275 1001 86380 86390 1
502264 99502264 1001 86380 86390 1
502367 99502367 1001 86380 86390 1
502293 99502293 1001 86380 86390 1
502294 99502294 1001 86380 86390 1
502148 99502148 1001 86380 86390 1
502229 99502229 1001 86380 86390 1
502128 99502128 1001 86380 86390 1
501925 99501925 1001 86380 86390 1
501877 99501877 1001 86380 86390 1
502007 99502007 1001 86380 86390 1
502567 99502567 1001 86380 86390 1
502660 99502660 1001 86380 86390 1
502585 99502585 1001 86380 86390 1
502586 99502586 1001 86380 86390 1
502614 99502614 1001 86380 86390 1
503196 99503196 1001 86380 86390 1
503209 99503209 1001 86380 86390 1
503238 99503238 1001 86380 86390 1
503034 99503034 1001 86380 86390 1
503044 99503044 1001 86380 86390 1
502968 99502968 1001 86380 86390 1
503007 99503007 1001 86380 86390 1
502685 99502685 1001 86380 86390 1
502842 99502842 1001 86380 86390 1
502713 99502713 1001 86380 86390 1
503950 99503950 1001 86380 86390 1
503940 99503940 1001 86380 86390 1
504090 99504090 1001 86380 86390 1
503944 99503944 1001 86380 86390 1
504013 99504013 1001 86380 86390 1
503886 99503886 1001 86380 86390 1
503912 99503912 1001 86380 86390 1
503614 99503614 1001 86380 86390 1
503668 99503668 1001 86380 86390 1
503571 99503571 1001 86380 86390 1
503650 99503650 1001 86380 86390 1
504296 99504296 1001 86380 86390 1
504247 99504247 1001 86380 86390 1
504120 99504120 1001 86380 86390 1
504279 99504279 1001 86380 86390 1
504151 99504151 1001 86380 86390 1
504818 99504818 1001 86380 86390 1
504608 99504608 1001 86380 86390 1
504558 99504558 1001 86380 86390 1
504688 99504688 1001 86380 86390 1
504717 99504717 1001 86380 86390 1
504641 99504641 1001 86380 86390 1
504631 99504631 1001 86380 86390 1
504493 99504493 1001 86380 86390 1
504367 99504367 1001 86380 86390 1
504460 99504460 1001 86380 86390 1
504985 99504985 1001 86380 86390 1
505102 99505102 1001 86380 86390 1
504991 99504991 1001 86380 86390 1
505004 99505004 1001 86380 86390 1
505709 99505709 1001 86380 86390 1
505652 99505652 1001 86380 86390 1
505419 99505419 1001 86380 86390 1
505458 99505458 1001 86380 86390 1
505511 99505511 1001 86380 86390 1
505178 99505178 1001 86380 86390 1
505294 99505294 1001 86380 86390 1
505238 99505238 1001 86380 86390 1
506453 99506453 1001 86380 86390 1
506466 99506466 1001 86380 86390 1
506346 99506346 1001 86380 86390 1
506334 99506334 1001 86380 86390 1
506387 99506387 1001 86380 86390 1
506375 99506375 1001 86380 86390 1
506163 99506163 1001 86380 86390 1
506770 99506770 1001 86380 86390 1
506786 99506786 1001 86380 86390 1
507267 99507267 1001 86380 86390 1
507310 99507310 1001 86380 86390 1
507353 99507353 1001 86380 86390 1
507190 99507190 1001 86380 86390 1
507039 99507039 1001 86380 86390 1
507208 99507208 1001 86380 86390 1
507162 99507162 1001 86380 86390 1
506832 99506832 1001 86380 86390 1
506912 99506912 1001 86380 86390 1
506850 99506850 1001 86380 86390 1
506967 99506967 1001 86380 86390 1
506824 99506824 1001 86380 86390 1
507435 99507435 1001 86380 86390 1
508247 99508247 1001 86380 86390 1
508080 99508080 1001 86380 86390 1
508005 99508005 1001 86380 86390 1
507920 99507920 1001 86380 86390 1
507705 99507705 1001 86380 86390 1
507796 99507796 1001 86380 86390 1
507823 99507823 1001 86380 86390 1
507670 99507670 1001 86380 86390 1
507696 99507696 1001 86380 86390 1
507697 99507697 1001 86380 86390 1
507660 99507660 1001 86380 86390 1
507635 99507635 1001 86380 86390 1
508986 99508986 1001 86380 86390 1
508949 99508949 1001 86380 86390 1
508989 99508989 1001 86380 86390 1
509030 99509030 1001 86380 86390 1
509067 99509067 1001 86380 86390 1
508778 99508778 1001 86380 86390 1
508705 99508705 1001 86380 86390 1
508745 99508745 1001 86380 86390 1
508861 99508861 1001 86380 86390 1
508587 99508587 1001 86380 86390 1
508549 99508549 1001 86380 86390 1
508603 99508603 1001 86380 86390 1
508629 99508629 1001 86380 86390 1
508655 99508655 1001 86380 86390 1
508474 99508474 1001 86380 86390 1
508463 99508463 1001 86380 86390 1
509267 99509267 1001 86380 86390 1
509193 99509193 1001 86380 86390 1
509207 99509207 1001 86380 86390 1
509117 99509117 1001 86380 86390 1
509169 99509169 1001 86380 86390 1
509790 99509790 1001 86380 86390 1
509855 99509855 1001 86380 86390 1
509755 99509755 1001 86380 86390 1
509795 99509795 1001 86380 86390 1
509758 99509758 1001 86380 86390 1
509294 99509294 1001 86380 86390 1
509414 99509414 1001 86380 86390 1
509440 99509440 1001 86380 86390 1
509381 99509381 1001 86380 86390 1
510042 99510042 1001 86380 86390 1
509991 99509991 1001 86380 86390 1
510547 99510547 1001 86380 86390 1
510691 99510691 1001 86380 86390 1
510697 99510697 1001 86380 86390 1
510711 99510711 1001 86380 86390 1
510633 99510633 1001 86380 86390 1
510531 99510531 1001 86380 86390 1
510571 99510571 1001 86380 86390 1
510417 99510417 1001 86380 86390 1
510345 99510345 1001 86380 86390 1
510349 99510349 1001 86380 86390 1
510467 99510467 1001 86380 86390 1
510187 99510187 1001 86380 86390 1
510204 99510204 1001 86380 86390 1
510218 99510218 1001 86380 86390 1
510312 99510312 1001 86380 86390 1
510894 99510894 1001 86380 86390 1
510921 99510921 1001 86380 86390 1
510839 99510839 1001 86380 86390 1
511353 99511353 1001 86380 86390 1
511483 99511483 1001 86380 86390 1
511500 99511500 1001 86380 86390 1
511170 99511170 1001 86380 86390 1
511280 99511280 1001 86380 86390 1
510941 99510941 1001 86380 86390 1
511740 99511740 1001 86380 86390 1
512329 99512329 1001 86380 86390 1
512242 99512242 1001 86380 86390 1
512179 99512179 1001 86380 86390 1
512362 99512362 1001 86380 86390 1
512233 99512233 1001 86380 86390 1
512299 99512299 1001 86380 86390 1
512082 99512082 1001 86380 86390 1
511984 99511984 1001 86380 86390 1
511794 99511794 1001 86380 86390 1
512403 99512403 1001 86380 86390 1
512471 99512471 1001 86380 86390 1
512576 99512576 1001 86380 86390 1
512542 99512542 1001 86380 86390 1
512517 99512517 1001 86380 86390 1
513169 99513169 1001 86380 86390 1
513002 99513002 1001 86380 86390 1
513133 99513133 1001 86380 86390 1
513187 99513187 1001 86380 86390 1
513096 99513096 1001 86380 86390 1
512999 99512999 1001 86380 86390 1
512808 99512808 1001 86380 86390 1
512853 99512853 1001 86380 86390 1
513243 99513243 1001 86380 86390 1
513283 99513283 1001 86380 86390 1
513336 99513336 1001 86380 86390 1
513904 99513904 1001 86380 86390 1
513983 99513983 1001 86380 86390 1
513921 99513921 1001 86380 86390 1
514010 99514010 1001 86380 86390 1
513936 99513936 1001 86380 86390 1
513846 99513846 1001 86380 86390 1
513953 99513953 1001 86380 86390 1
513579 99513579 1001 86380 86390 1
[truncated: 4,094,676 more chars]
