# Supplementary material for: Fast and near-optimal monitoring for healthcare acquired infection outbreaks
Source: PLoS Comput Biol. 2019 Sep 16;15(9):e1007284. doi: 10.1371/journal.pcbi.1007284 (PMC6762212; doi:10.1371/journal.pcbi.1007284)
Supplement: S1 Data — (ZIP) [file pcbi.1007284.s006.zip › MobilityLogs1/HAISE_Carilion_all_visits_day_62.txt]

#Person location Sublocation StartTime EndTime Type
400075 99400075 1001 86380 86390 1
400122 99400122 1001 86380 86390 1
400123 99400123 1001 86380 86390 1
400404 99400404 1001 86380 86390 1
400510 99400510 1001 86380 86390 1
400435 99400435 1001 86380 86390 1
400637 99400637 1001 86380 86390 1
400684 99400684 1001 86380 86390 1
400723 99400723 1001 86380 86390 1
400929 99400929 1001 86380 86390 1
400851 99400851 1001 86380 86390 1
401121 99401121 1001 86380 86390 1
401184 99401184 1001 86380 86390 1
401538 99401538 1001 86380 86390 1
401871 99401871 1001 86380 86390 1
401888 99401888 1001 86380 86390 1
401997 99401997 1001 86380 86390 1
401984 99401984 1001 86380 86390 1
402221 99402221 1001 86380 86390 1
402362 99402362 1001 86380 86390 1
402476 99402476 1001 86380 86390 1
402653 99402653 1001 86380 86390 1
402678 99402678 1001 86380 86390 1
402819 99402819 1001 86380 86390 1
403506 99403506 1001 86380 86390 1
403555 99403555 1001 86380 86390 1
403607 99403607 1001 86380 86390 1
403848 99403848 1001 86380 86390 1
404003 99404003 1001 86380 86390 1
404152 99404152 1001 86380 86390 1
404126 99404126 1001 86380 86390 1
404193 99404193 1001 86380 86390 1
404176 99404176 1001 86380 86390 1
404765 99404765 1001 86380 86390 1
404793 99404793 1001 86380 86390 1
405290 99405290 1001 86380 86390 1
405553 99405553 1001 86380 86390 1
405587 99405587 1001 86380 86390 1
405682 99405682 1001 86380 86390 1
405991 99405991 1001 86380 86390 1
406279 99406279 1001 86380 86390 1
406418 99406418 1001 86380 86390 1
406698 99406698 1001 86380 86390 1
406823 99406823 1001 86380 86390 1
406746 99406746 1001 86380 86390 1
406836 99406836 1001 86380 86390 1
406932 99406932 1001 86380 86390 1
406957 99406957 1001 86380 86390 1
407065 99407065 1001 86380 86390 1
407212 99407212 1001 86380 86390 1
407341 99407341 1001 86380 86390 1
407323 99407323 1001 86380 86390 1
407557 99407557 1001 86380 86390 1
407570 99407570 1001 86380 86390 1
407741 99407741 1001 86380 86390 1
407724 99407724 1001 86380 86390 1
408079 99408079 1001 86380 86390 1
408459 99408459 1001 86380 86390 1
408460 99408460 1001 86380 86390 1
408730 99408730 1001 86380 86390 1
408708 99408708 1001 86380 86390 1
408912 99408912 1001 86380 86390 1
408908 99408908 1001 86380 86390 1
409062 99409062 1001 86380 86390 1
408980 99408980 1001 86380 86390 1
409285 99409285 1001 86380 86390 1
409290 99409290 1001 86380 86390 1
409621 99409621 1001 86380 86390 1
409774 99409774 1001 86380 86390 1
409776 99409776 1001 86380 86390 1
409598 99409598 1001 86380 86390 1
409713 99409713 1001 86380 86390 1
409888 99409888 1001 86380 86390 1
409952 99409952 1001 86380 86390 1
410015 99410015 1001 86380 86390 1
410156 99410156 1001 86380 86390 1
410348 99410348 1001 86380 86390 1
410360 99410360 1001 86380 86390 1
410463 99410463 1001 86380 86390 1
410667 99410667 1001 86380 86390 1
410671 99410671 1001 86380 86390 1
410853 99410853 1001 86380 86390 1
411243 99411243 1001 86380 86390 1
411415 99411415 1001 86380 86390 1
411403 99411403 1001 86380 86390 1
411610 99411610 1001 86380 86390 1
411889 99411889 1001 86380 86390 1
411939 99411939 1001 86380 86390 1
412040 99412040 1001 86380 86390 1
412342 99412342 1001 86380 86390 1
412412 99412412 1001 86380 86390 1
413621 99413621 1001 86380 86390 1
413376 99413376 1001 86380 86390 1
413649 99413649 1001 86380 86390 1
413480 99413480 1001 86380 86390 1
413586 99413586 1001 86380 86390 1
413541 99413541 1001 86380 86390 1
413214 99413214 1001 86380 86390 1
412911 99412911 1001 86380 86390 1
412891 99412891 1001 86380 86390 1
412967 99412967 1001 86380 86390 1
412948 99412948 1001 86380 86390 1
413028 99413028 1001 86380 86390 1
412798 99412798 1001 86380 86390 1
412761 99412761 1001 86380 86390 1
413744 99413744 1001 86380 86390 1
415249 99415249 1001 86380 86390 1
415098 99415098 1001 86380 86390 1
415099 99415099 1001 86380 86390 1
415036 99415036 1001 86380 86390 1
414958 99414958 1001 86380 86390 1
415087 99415087 1001 86380 86390 1
415137 99415137 1001 86380 86390 1
414618 99414618 1001 86380 86390 1
414621 99414621 1001 86380 86390 1
414851 99414851 1001 86380 86390 1
414832 99414832 1001 86380 86390 1
414488 99414488 1001 86380 86390 1
415443 99415443 1001 86380 86390 1
415692 99415692 1001 86380 86390 1
416782 99416782 1001 86380 86390 1
417000 99417000 1001 86380 86390 1
416158 99416158 1001 86380 86390 1
416358 99416358 1001 86380 86390 1
416248 99416248 1001 86380 86390 1
415910 99415910 1001 86380 86390 1
415921 99415921 1001 86380 86390 1
415940 99415940 1001 86380 86390 1
415820 99415820 1001 86380 86390 1
415953 99415953 1001 86380 86390 1
417045 99417045 1001 86380 86390 1
417220 99417220 1001 86380 86390 1
417350 99417350 1001 86380 86390 1
417531 99417531 1001 86380 86390 1
418801 99418801 1001 86380 86390 1
418762 99418762 1001 86380 86390 1
418661 99418661 1001 86380 86390 1
418226 99418226 1001 86380 86390 1
418170 99418170 1001 86380 86390 1
418425 99418425 1001 86380 86390 1
417659 99417659 1001 86380 86390 1
417962 99417962 1001 86380 86390 1
418877 99418877 1001 86380 86390 1
419169 99419169 1001 86380 86390 1
419042 99419042 1001 86380 86390 1
419045 99419045 1001 86380 86390 1
419094 99419094 1001 86380 86390 1
419154 99419154 1001 86380 86390 1
420213 99420213 1001 86380 86390 1
420204 99420204 1001 86380 86390 1
419699 99419699 1001 86380 86390 1
419746 99419746 1001 86380 86390 1
419748 99419748 1001 86380 86390 1
419786 99419786 1001 86380 86390 1
420039 99420039 1001 86380 86390 1
419990 99419990 1001 86380 86390 1
420044 99420044 1001 86380 86390 1
419866 99419866 1001 86380 86390 1
419767 99419767 1001 86380 86390 1
419525 99419525 1001 86380 86390 1
419556 99419556 1001 86380 86390 1
420653 99420653 1001 86380 86390 1
420738 99420738 1001 86380 86390 1
421858 99421858 1001 86380 86390 1
421647 99421647 1001 86380 86390 1
421632 99421632 1001 86380 86390 1
421100 99421100 1001 86380 86390 1
421148 99421148 1001 86380 86390 1
420952 99420952 1001 86380 86390 1
420901 99420901 1001 86380 86390 1
423713 99423713 1001 86380 86390 1
423471 99423471 1001 86380 86390 1
423668 99423668 1001 86380 86390 1
423483 99423483 1001 86380 86390 1
423740 99423740 1001 86380 86390 1
423014 99423014 1001 86380 86390 1
423122 99423122 1001 86380 86390 1
422905 99422905 1001 86380 86390 1
422835 99422835 1001 86380 86390 1
422783 99422783 1001 86380 86390 1
423846 99423846 1001 86380 86390 1
423832 99423832 1001 86380 86390 1
424043 99424043 1001 86380 86390 1
424030 99424030 1001 86380 86390 1
425321 99425321 1001 86380 86390 1
425336 99425336 1001 86380 86390 1
425315 99425315 1001 86380 86390 1
424789 99424789 1001 86380 86390 1
424913 99424913 1001 86380 86390 1
424798 99424798 1001 86380 86390 1
424447 99424447 1001 86380 86390 1
424542 99424542 1001 86380 86390 1
425630 99425630 1001 86380 86390 1
425585 99425585 1001 86380 86390 1
425513 99425513 1001 86380 86390 1
425701 99425701 1001 86380 86390 1
425652 99425652 1001 86380 86390 1
426984 99426984 1001 86380 86390 1
426833 99426833 1001 86380 86390 1
426762 99426762 1001 86380 86390 1
426420 99426420 1001 86380 86390 1
426524 99426524 1001 86380 86390 1
426597 99426597 1001 86380 86390 1
426206 99426206 1001 86380 86390 1
426181 99426181 1001 86380 86390 1
427184 99427184 1001 86380 86390 1
427282 99427282 1001 86380 86390 1
428470 99428470 1001 86380 86390 1
428672 99428672 1001 86380 86390 1
428569 99428569 1001 86380 86390 1
428587 99428587 1001 86380 86390 1
428615 99428615 1001 86380 86390 1
428429 99428429 1001 86380 86390 1
428623 99428623 1001 86380 86390 1
428414 99428414 1001 86380 86390 1
428438 99428438 1001 86380 86390 1
428317 99428317 1001 86380 86390 1
428133 99428133 1001 86380 86390 1
428202 99428202 1001 86380 86390 1
427575 99427575 1001 86380 86390 1
427532 99427532 1001 86380 86390 1
427603 99427603 1001 86380 86390 1
427561 99427561 1001 86380 86390 1
428847 99428847 1001 86380 86390 1
429136 99429136 1001 86380 86390 1
430317 99430317 1001 86380 86390 1
430335 99430335 1001 86380 86390 1
430332 99430332 1001 86380 86390 1
430235 99430235 1001 86380 86390 1
430185 99430185 1001 86380 86390 1
430064 99430064 1001 86380 86390 1
429567 99429567 1001 86380 86390 1
429883 99429883 1001 86380 86390 1
429574 99429574 1001 86380 86390 1
429842 99429842 1001 86380 86390 1
429682 99429682 1001 86380 86390 1
430548 99430548 1001 86380 86390 1
429961 99429961 1001 86380 86390 1
430464 99430464 1001 86380 86390 1
430780 99430780 1001 86380 86390 1
430690 99430690 1001 86380 86390 1
430538 99430538 1001 86380 86390 1
430750 99430750 1001 86380 86390 1
431782 99431782 1001 86380 86390 1
432047 99432047 1001 86380 86390 1
431266 99431266 1001 86380 86390 1
431295 99431295 1001 86380 86390 1
431426 99431426 1001 86380 86390 1
430891 99430891 1001 86380 86390 1
431134 99431134 1001 86380 86390 1
430857 99430857 1001 86380 86390 1
432228 99432228 1001 86380 86390 1
432314 99432314 1001 86380 86390 1
433548 99433548 1001 86380 86390 1
433629 99433629 1001 86380 86390 1
433227 99433227 1001 86380 86390 1
433009 99433009 1001 86380 86390 1
432894 99432894 1001 86380 86390 1
432650 99432650 1001 86380 86390 1
432492 99432492 1001 86380 86390 1
432527 99432527 1001 86380 86390 1
432581 99432581 1001 86380 86390 1
432496 99432496 1001 86380 86390 1
432634 99432634 1001 86380 86390 1
432566 99432566 1001 86380 86390 1
432781 99432781 1001 86380 86390 1
432889 99432889 1001 86380 86390 1
432714 99432714 1001 86380 86390 1
432576 99432576 1001 86380 86390 1
434017 99434017 1001 86380 86390 1
433798 99433798 1001 86380 86390 1
435202 99435202 1001 86380 86390 1
434970 99434970 1001 86380 86390 1
434537 99434537 1001 86380 86390 1
434354 99434354 1001 86380 86390 1
434358 99434358 1001 86380 86390 1
435622 99435622 1001 86380 86390 1
435546 99435546 1001 86380 86390 1
435882 99435882 1001 86380 86390 1
435539 99435539 1001 86380 86390 1
437129 99437129 1001 86380 86390 1
436774 99436774 1001 86380 86390 1
437016 99437016 1001 86380 86390 1
436490 99436490 1001 86380 86390 1
436651 99436651 1001 86380 86390 1
436363 99436363 1001 86380 86390 1
436081 99436081 1001 86380 86390 1
437197 99437197 1001 86380 86390 1
437179 99437179 1001 86380 86390 1
300079 99300079 1001 86380 86390 1
437256 99437256 1001 86380 86390 1
300697 99300697 1001 86380 86390 1
300539 99300539 1001 86380 86390 1
300721 99300721 1001 86380 86390 1
300445 99300445 1001 86380 86390 1
300517 99300517 1001 86380 86390 1
300505 99300505 1001 86380 86390 1
300149 99300149 1001 86380 86390 1
300306 99300306 1001 86380 86390 1
300294 99300294 1001 86380 86390 1
300830 99300830 1001 86380 86390 1
300730 99300730 1001 86380 86390 1
300912 99300912 1001 86380 86390 1
301478 99301478 1001 86380 86390 1
301429 99301429 1001 86380 86390 1
301457 99301457 1001 86380 86390 1
301484 99301484 1001 86380 86390 1
301498 99301498 1001 86380 86390 1
301473 99301473 1001 86380 86390 1
301399 99301399 1001 86380 86390 1
301265 99301265 1001 86380 86390 1
301330 99301330 1001 86380 86390 1
301216 99301216 1001 86380 86390 1
300986 99300986 1001 86380 86390 1
301132 99301132 1001 86380 86390 1
301733 99301733 1001 86380 86390 1
301631 99301631 1001 86380 86390 1
302271 99302271 1001 86380 86390 1
302080 99302080 1001 86380 86390 1
301989 99301989 1001 86380 86390 1
302120 99302120 1001 86380 86390 1
301774 99301774 1001 86380 86390 1
301931 99301931 1001 86380 86390 1
301884 99301884 1001 86380 86390 1
302431 99302431 1001 86380 86390 1
302573 99302573 1001 86380 86390 1
302450 99302450 1001 86380 86390 1
302426 99302426 1001 86380 86390 1
302506 99302506 1001 86380 86390 1
302532 99302532 1001 86380 86390 1
303172 99303172 1001 86380 86390 1
303177 99303177 1001 86380 86390 1
303180 99303180 1001 86380 86390 1
303137 99303137 1001 86380 86390 1
303047 99303047 1001 86380 86390 1
303165 99303165 1001 86380 86390 1
303101 99303101 1001 86380 86390 1
303141 99303141 1001 86380 86390 1
302626 99302626 1001 86380 86390 1
302666 99302666 1001 86380 86390 1
302680 99302680 1001 86380 86390 1
302656 99302656 1001 86380 86390 1
302591 99302591 1001 86380 86390 1
303411 99303411 1001 86380 86390 1
303243 99303243 1001 86380 86390 1
303352 99303352 1001 86380 86390 1
304031 99304031 1001 86380 86390 1
303846 99303846 1001 86380 86390 1
303862 99303862 1001 86380 86390 1
303914 99303914 1001 86380 86390 1
303741 99303741 1001 86380 86390 1
303651 99303651 1001 86380 86390 1
303638 99303638 1001 86380 86390 1
303657 99303657 1001 86380 86390 1
303463 99303463 1001 86380 86390 1
303567 99303567 1001 86380 86390 1
303526 99303526 1001 86380 86390 1
303539 99303539 1001 86380 86390 1
304186 99304186 1001 86380 86390 1
304225 99304225 1001 86380 86390 1
304072 99304072 1001 86380 86390 1
304204 99304204 1001 86380 86390 1
304193 99304193 1001 86380 86390 1
304078 99304078 1001 86380 86390 1
304234 99304234 1001 86380 86390 1
304053 99304053 1001 86380 86390 1
304704 99304704 1001 86380 86390 1
304857 99304857 1001 86380 86390 1
304656 99304656 1001 86380 86390 1
304720 99304720 1001 86380 86390 1
304664 99304664 1001 86380 86390 1
304473 99304473 1001 86380 86390 1
304605 99304605 1001 86380 86390 1
304451 99304451 1001 86380 86390 1
304482 99304482 1001 86380 86390 1
304600 99304600 1001 86380 86390 1
304349 99304349 1001 86380 86390 1
304439 99304439 1001 86380 86390 1
304276 99304276 1001 86380 86390 1
305012 99305012 1001 86380 86390 1
305598 99305598 1001 86380 86390 1
305654 99305654 1001 86380 86390 1
305626 99305626 1001 86380 86390 1
305566 99305566 1001 86380 86390 1
305239 99305239 1001 86380 86390 1
305111 99305111 1001 86380 86390 1
500167 99500167 1001 86380 86390 1
500133 99500133 1001 86380 86390 1
500672 99500672 1001 86380 86390 1
500737 99500737 1001 86380 86390 1
500663 99500663 1001 86380 86390 1
500794 99500794 1001 86380 86390 1
500466 99500466 1001 86380 86390 1
500505 99500505 1001 86380 86390 1
500522 99500522 1001 86380 86390 1
500273 99500273 1001 86380 86390 1
500303 99500303 1001 86380 86390 1
500280 99500280 1001 86380 86390 1
500306 99500306 1001 86380 86390 1
501013 99501013 1001 86380 86390 1
501514 99501514 1001 86380 86390 1
501540 99501540 1001 86380 86390 1
501620 99501620 1001 86380 86390 1
501557 99501557 1001 86380 86390 1
501624 99501624 1001 86380 86390 1
501627 99501627 1001 86380 86390 1
501546 99501546 1001 86380 86390 1
501370 99501370 1001 86380 86390 1
501336 99501336 1001 86380 86390 1
501363 99501363 1001 86380 86390 1
501327 99501327 1001 86380 86390 1
501329 99501329 1001 86380 86390 1
501048 99501048 1001 86380 86390 1
501052 99501052 1001 86380 86390 1
501196 99501196 1001 86380 86390 1
501186 99501186 1001 86380 86390 1
501724 99501724 1001 86380 86390 1
502330 99502330 1001 86380 86390 1
502369 99502369 1001 86380 86390 1
502446 99502446 1001 86380 86390 1
502383 99502383 1001 86380 86390 1
502386 99502386 1001 86380 86390 1
502271 99502271 1001 86380 86390 1
502067 99502067 1001 86380 86390 1
502241 99502241 1001 86380 86390 1
502177 99502177 1001 86380 86390 1
501871 99501871 1001 86380 86390 1
501885 99501885 1001 86380 86390 1
501954 99501954 1001 86380 86390 1
501959 99501959 1001 86380 86390 1
502594 99502594 1001 86380 86390 1
503237 99503237 1001 86380 86390 1
502919 99502919 1001 86380 86390 1
503045 99503045 1001 86380 86390 1
502701 99502701 1001 86380 86390 1
502714 99502714 1001 86380 86390 1
502728 99502728 1001 86380 86390 1
503382 99503382 1001 86380 86390 1
503337 99503337 1001 86380 86390 1
503951 99503951 1001 86380 86390 1
503941 99503941 1001 86380 86390 1
504053 99504053 1001 86380 86390 1
503821 99503821 1001 86380 86390 1
503877 99503877 1001 86380 86390 1
503814 99503814 1001 86380 86390 1
503854 99503854 1001 86380 86390 1
503858 99503858 1001 86380 86390 1
504265 99504265 1001 86380 86390 1
504150 99504150 1001 86380 86390 1
504855 99504855 1001 86380 86390 1
504712 99504712 1001 86380 86390 1
504618 99504618 1001 86380 86390 1
504979 99504979 1001 86380 86390 1
505148 99505148 1001 86380 86390 1
505102 99505102 1001 86380 86390 1
504988 99504988 1001 86380 86390 1
505629 99505629 1001 86380 86390 1
505630 99505630 1001 86380 86390 1
505708 99505708 1001 86380 86390 1
505658 99505658 1001 86380 86390 1
505607 99505607 1001 86380 86390 1
505646 99505646 1001 86380 86390 1
505714 99505714 1001 86380 86390 1
505729 99505729 1001 86380 86390 1
505442 99505442 1001 86380 86390 1
505484 99505484 1001 86380 86390 1
505536 99505536 1001 86380 86390 1
505241 99505241 1001 86380 86390 1
505180 99505180 1001 86380 86390 1
505355 99505355 1001 86380 86390 1
505788 99505788 1001 86380 86390 1
505856 99505856 1001 86380 86390 1
506458 99506458 1001 86380 86390 1
506422 99506422 1001 86380 86390 1
506526 99506526 1001 86380 86390 1
506514 99506514 1001 86380 86390 1
506401 99506401 1001 86380 86390 1
506492 99506492 1001 86380 86390 1
506236 99506236 1001 86380 86390 1
506331 99506331 1001 86380 86390 1
506332 99506332 1001 86380 86390 1
506334 99506334 1001 86380 86390 1
506386 99506386 1001 86380 86390 1
506323 99506323 1001 86380 86390 1
505977 99505977 1001 86380 86390 1
506136 99506136 1001 86380 86390 1
506705 99506705 1001 86380 86390 1
506707 99506707 1001 86380 86390 1
506630 99506630 1001 86380 86390 1
507335 99507335 1001 86380 86390 1
507399 99507399 1001 86380 86390 1
507153 99507153 1001 86380 86390 1
507107 99507107 1001 86380 86390 1
507198 99507198 1001 86380 86390 1
506854 99506854 1001 86380 86390 1
506941 99506941 1001 86380 86390 1
507007 99507007 1001 86380 86390 1
507590 99507590 1001 86380 86390 1
507474 99507474 1001 86380 86390 1
507513 99507513 1001 86380 86390 1
507438 99507438 1001 86380 86390 1
507597 99507597 1001 86380 86390 1
508125 99508125 1001 86380 86390 1
508036 99508036 1001 86380 86390 1
508037 99508037 1001 86380 86390 1
507935 99507935 1001 86380 86390 1
508038 99508038 1001 86380 86390 1
507786 99507786 1001 86380 86390 1
507762 99507762 1001 86380 86390 1
508978 99508978 1001 86380 86390 1
509033 99509033 1001 86380 86390 1
508827 99508827 1001 86380 86390 1
508790 99508790 1001 86380 86390 1
508829 99508829 1001 86380 86390 1
508585 99508585 1001 86380 86390 1
509152 99509152 1001 86380 86390 1
509243 99509243 1001 86380 86390 1
509723 99509723 1001 86380 86390 1
509669 99509669 1001 86380 86390 1
509613 99509613 1001 86380 86390 1
509281 99509281 1001 86380 86390 1
509309 99509309 1001 86380 86390 1
509287 99509287 1001 86380 86390 1
510003 99510003 1001 86380 86390 1
510573 99510573 1001 86380 86390 1
510523 99510523 1001 86380 86390 1
510716 99510716 1001 86380 86390 1
510675 99510675 1001 86380 86390 1
510226 99510226 1001 86380 86390 1
510216 99510216 1001 86380 86390 1
510206 99510206 1001 86380 86390 1
510234 99510234 1001 86380 86390 1
510857 99510857 1001 86380 86390 1
510836 99510836 1001 86380 86390 1
511398 99511398 1001 86380 86390 1
511414 99511414 1001 86380 86390 1
511367 99511367 1001 86380 86390 1
511383 99511383 1001 86380 86390 1
511284 99511284 1001 86380 86390 1
511342 99511342 1001 86380 86390 1
511332 99511332 1001 86380 86390 1
511024 99511024 1001 86380 86390 1
511027 99511027 1001 86380 86390 1
511005 99511005 1001 86380 86390 1
510941 99510941 1001 86380 86390 1
511137 99511137 1001 86380 86390 1
511563 99511563 1001 86380 86390 1
511709 99511709 1001 86380 86390 1
511687 99511687 1001 86380 86390 1
511740 99511740 1001 86380 86390 1
511650 99511650 1001 86380 86390 1
511639 99511639 1001 86380 86390 1
512275 99512275 1001 86380 86390 1
512097 99512097 1001 86380 86390 1
512007 99512007 1001 86380 86390 1
511999 99511999 1001 86380 86390 1
512065 99512065 1001 86380 86390 1
511865 99511865 1001 86380 86390 1
511878 99511878 1001 86380 86390 1
511958 99511958 1001 86380 86390 1
511808 99511808 1001 86380 86390 1
511937 99511937 1001 86380 86390 1
512506 99512506 1001 86380 86390 1
512458 99512458 1001 86380 86390 1
513013 99513013 1001 86380 86390 1
513133 99513133 1001 86380 86390 1
513111 99513111 1001 86380 86390 1
513137 99513137 1001 86380 86390 1
513060 99513060 1001 86380 86390 1
513073 99513073 1001 86380 86390 1
513164 99513164 1001 86380 86390 1
512921 99512921 1001 86380 86390 1
512910 99512910 1001 86380 86390 1
512965 99512965 1001 86380 86390 1
512757 99512757 1001 86380 86390 1
512659 99512659 1001 86380 86390 1
513403 99513403 1001 86380 86390 1
513264 99513264 1001 86380 86390 1
513316 99513316 1001 86380 86390 1
513877 99513877 1001 86380 86390 1
513957 99513957 1001 86380 86390 1
514012 99514012 1001 86380 86390 1
513834 99513834 1001 86380 86390 1
513836 99513836 1001 86380 86390 1
513725 99513725 1001 86380 86390 1
513780 99513780 1001 86380 86390 1
513489 99513489 1001 86380 86390 1
513438 99513438 1001 86380 86390 1
513439 99513439 1001 86380 86390 1
513597 99513597 1001 86380 86390 1
513588 99513588 1001 86380 86390 1
514093 99514093 1001 86380 86390 1
514228 99514228 1001 86380 86390 1
514151 99514151 1001 86380 86390 1
514761 99514761 1001 86380 86390 1
514712 99514712 1001 86380 86390 1
514531 99514531 1001 86380 86390 1
514507 99514507 1001 86380 86390 1
514611 99514611 1001 86380 86390 1
514444 99514444 1001 86380 86390 1
514237 99514237 1001 86380 86390 1
514973 99514973 1001 86380 86390 1
514940 99514940 1001 86380 86390 1
515503 99515503 1001 86380 86390 1
515646 99515646 1001 86380 86390 1
515608 99515608 1001 86380 86390 1
515658 99515658 1001 86380 86390 1
515603 99515603 1001 86380 86390 1
515362 99515362 1001 86380 86390 1
515385 99515385 1001 86380 86390 1
515064 99515064 1001 86380 86390 1
515759 99515759 1001 86380 86390 1
515842 99515842 1001 86380 86390 1
515780 99515780 1001 86380 86390 1
516355 99516355 1001 86380 86390 1
516268 99516268 1001 86380 86390 1
516165 99516165 1001 86380 86390 1
516141 99516141 1001 86380 86390 1
516180 99516180 1001 86380 86390 1
516232 99516232 1001 86380 86390 1
516271 99516271 1001 86380 86390 1
516168 99516168 1001 86380 86390 1
515929 99515929 1001 86380 86390 1
516037 99516037 1001 86380 86390 1
515999 99515999 1001 86380 86390 1
515976 99515976 1001 86380 86390 1
516663 99516663 1001 86380 86390 1
516651 99516651 1001 86380 86390 1
517182 99517182 1001 86380 86390 1
517277 99517277 1001 86380 86390 1
517029 99517029 1001 86380 86390 1
517006 99517006 1001 86380 86390 1
517097 99517097 1001 86380 86390 1
516942 99516942 1001 86380 86390 1
517074 99517074 1001 86380 86390 1
517049 99517049 1001 86380 86390 1
516848 99516848 1001 86380 86390 1
516732 99516732 1001 86380 86390 1
516733 99516733 1001 86380 86390 1
516811 99516811 1001 86380 86390 1
517447 99517447 1001 86380 86390 1
517512 99517512 1001 86380 86390 1
517383 99517383 1001 86380 86390 1
517995 99517995 1001 86380 86390 1
517985 99517985 1001 86380 86390 1
518135 99518135 1001 86380 86390 1
518069 99518069 1001 86380 86390 1
518018 99518018 1001 86380 86390 1
517926 99517926 1001 86380 86390 1
517786 99517786 1001 86380 86390 1
517903 99517903 1001 86380 86390 1
517687 99517687 1001 86380 86390 1
517549 99517549 1001 86380 86390 1
517589 99517589 1001 86380 86390 1
517551 99517551 1001 86380 86390 1
518187 99518187 1001 86380 86390 1
518284 99518284 1001 86380 86390 1
518247 99518247 1001 86380 86390 1
518861 99518861 1001 86380 86390 1
518810 99518810 1001 86380 86390 1
518825 99518825 1001 86380 86390 1
518800 99518800 1001 86380 86390 1
518815 99518815 1001 86380 86390 1
518682 99518682 1001 86380 86390 1
518635 99518635 1001 86380 86390 1
518496 99518496 1001 86380 86390 1
518408 99518408 1001 86380 86390 1
518517 99518517 1001 86380 86390 1
519175 99519175 1001 86380 86390 1
519048 99519048 1001 86380 86390 1
519698 99519698 1001 86380 86390 1
519740 99519740 1001 86380 86390 1
519651 99519651 1001 86380 86390 1
519796 99519796 1001 86380 86390 1
519797 99519797 1001 86380 86390 1
519760 99519760 1001 86380 86390 1
519427 99519427 1001 86380 86390 1
519587 99519587 1001 86380 86390 1
519539 99519539 1001 86380 86390 1
519348 99519348 1001 86380 86390 1
519247 99519247 1001 86380 86390 1
519381 99519381 1001 86380 86390 1
519369 99519369 1001 86380 86390 1
519346 99519346 1001 86380 86390 1
519866 99519866 1001 86380 86390 1
519899 99519899 1001 86380 86390 1
520553 99520553 1001 86380 86390 1
520595 99520595 1001 86380 86390 1
520585 99520585 1001 86380 86390 1
520387 99520387 1001 86380 86390 1
520233 99520233 1001 86380 86390 1
520326 99520326 1001 86380 86390 1
520037 99520037 1001 86380 86390 1
520064 99520064 1001 86380 86390 1
520144 99520144 1001 86380 86390 1
520171 99520171 1001 86380 86390 1
520664 99520664 1001 86380 86390 1
520652 99520652 1001 86380 86390 1
520658 99520658 1001 86380 86390 1
520688 99520688 1001 86380 86390 1
521416 99521416 1001 86380 86390 1
521449 99521449 1001 86380 86390 1
521307 99521307 1001 86380 86390 1
521426 99521426 1001 86380 86390 1
521131 99521131 1001 86380 86390 1
521201 99521201 1001 86380 86390 1
521192 99521192 1001 86380 86390 1
521205 99521205 1001 86380 86390 1
520869 99520869 1001 86380 86390 1
521528 99521528 1001 86380 86390 1
522150 99522150 1001 86380 86390 1
522220 99522220 1001 86380 86390 1
522224 99522224 1001 86380 86390 1
522098 99522098 1001 86380 86390 1
522043 99522043 1001 86380 86390 1
521723 99521723 1001 86380 86390 1
521755 99521755 1001 86380 86390 1
521859 99521859 1001 86380 86390 1
521705 99521705 1001 86380 86390 1
521681 99521681 1001 86380 86390 1
522444 99522444 1001 86380 86390 1
522333 99522333 1001 86380 86390 1
522917 99522917 1001 86380 86390 1
523050 99523050 1001 86380 86390 1
523116 99523116 1001 86380 86390 1
522708 99522708 1001 86380 86390 1
522775 99522775 1001 86380 86390 1
522794 99522794 1001 86380 86390 1
522589 99522589 1001 86380 86390 1
522564 99522564 1001 86380 86390 1
522526 99522526 1001 86380 86390 1
522695 99522695 1001 86380 86390 1
522528 99522528 1001 86380 86390 1
522541 99522541 1001 86380 86390 1
522670 99522670 1001 86380 86390 1
523132 99523132 1001 86380 86390 1
523305 99523305 1001 86380 86390 1
523941 99523941 1001 86380 86390 1
523929 99523929 1001 86380 86390 1
523788 99523788 1001 86380 86390 1
523892 99523892 1001 86380 86390 1
523557 99523557 1001 86380 86390 1
523715 99523715 1001 86380 86390 1
523591 99523591 1001 86380 86390 1
523656 99523656 1001 86380 86390 1
523443 99523443 1001 86380 86390 1
523495 99523495 1001 86380 86390 1
523470 99523470 1001 86380 86390 1
523354 99523354 1001 86380 86390 1
523433 99523433 1001 86380 86390 1
523357 99523357 1001 86380 86390 1
523530 99523530 1001 86380 86390 1
524101 99524101 1001 86380 86390 1
524024 99524024 1001 86380 86390 1
523977 99523977 1001 86380 86390 1
524672 99524672 1001 86380 86390 1
524747 99524747 1001 86380 86390 1
524660 99524660 1001 86380 86390 1
524486 99524486 1001 86380 86390 1
524540 99524540 1001 86380 86390 1
524437 99524437 1001 86380 86390 1
524362 99524362 1001 86380 86390 1
524428 99524428 1001 86380 86390 1
524522 99524522 1001 86380 86390 1
524156 99524156 1001 86380 86390 1
524174 99524174 1001 86380 86390 1
524871 99524871 1001 86380 86390 1
524937 99524937 1001 86380 86390 1
524862 99524862 1001 86380 86390 1
524933 99524933 1001 86380 86390 1
525564 99525564 1001 86380 86390 1
525407 99525407 1001 86380 86390 1
525499 99525499 1001 86380 86390 1
525464 99525464 1001 86380 86390 1
525278 99525278 1001 86380 86390 1
525291 99525291 1001 86380 86390 1
525305 99525305 1001 86380 86390 1
525193 99525193 1001 86380 86390 1
525152 99525152 1001 86380 86390 1
524984 99524984 1001 86380 86390 1
525650 99525650 1001 86380 86390 1
525729 99525729 1001 86380 86390 1
525600 99525600 1001 86380 86390 1
525642 99525642 1001 86380 86390 1
525669 99525669 1001 86380 86390 1
526294 99526294 1001 86380 86390 1
526335 99526335 1001 86380 86390 1
526103 99526103 1001 86380 86390 1
526029 99526029 1001 86380 86390 1
526123 99526123 1001 86380 86390 1
525890 99525890 1001 86380 86390 1
526512 99526512 1001 86380 86390 1
526603 99526603 1001 86380 86390 1
526849 99526849 1001 86380 86390 1
526993 99526993 1001 86380 86390 1
526961 99526961 1001 86380 86390 1
526872 99526872 1001 86380 86390 1
526924 99526924 1001 86380 86390 1
526801 99526801 1001 86380 86390 1
527962 99527962 1001 86380 86390 1
527875 99527875 1001 86380 86390 1
527857 99527857 1001 86380 86390 1
527719 99527719 1001 86380 86390 1
527812 99527812 1001 86380 86390 1
527748 99527748 1001 86380 86390 1
527826 99527826 1001 86380 86390 1
527601 99527601 1001 86380 86390 1
527577 99527577 1001 86380 86390 1
527619 99527619 1001 86380 86390 1
528102 99528102 1001 86380 86390 1
528257 99528257 1001 86380 86390 1
528226 99528226 1001 86380 86390 1
528826 99528826 1001 86380 86390 1
528749 99528749 1001 86380 86390 1
528731 99528731 1001 86380 86390 1
528542 99528542 1001 86380 86390 1
528611 99528611 1001 86380 86390 1
528509 99528509 1001 86380 86390 1
528322 99528322 1001 86380 86390 1
528299 99528299 1001 86380 86390 1
528443 99528443 1001 86380 86390 1
528469 99528469 1001 86380 86390 1
528938 99528938 1001 86380 86390 1
528993 99528993 1001 86380 86390 1
529072 99529072 1001 86380 86390 1
529342 99529342 1001 86380 86390 1
529472 99529472 1001 86380 86390 1
529332 99529332 1001 86380 86390 1
529320 99529320 1001 86380 86390 1
529476 99529476 1001 86380 86390 1
529352 99529352 1001 86380 86390 1
529152 99529152 1001 86380 86390 1
529165 99529165 1001 86380 86390 1
529191 99529191 1001 86380 86390 1
529206 99529206 1001 86380 86390 1
529899 99529899 1001 86380 86390 1
529735 99529735 1001 86380 86390 1
530502 99530502 1001 86380 86390 1
530490 99530490 1001 86380 86390 1
530440 99530440 1001 86380 86390 1
530402 99530402 1001 86380 86390 1
530470 99530470 1001 86380 86390 1
530408 99530408 1001 86380 86390 1
530461 99530461 1001 86380 86390 1
529997 99529997 1001 86380 86390 1
529946 99529946 1001 86380 86390 1
529980 99529980 1001 86380 86390 1
530564 99530564 1001 86380 86390 1
530695 99530695 1001 86380 86390 1
530645 99530645 1001 86380 86390 1
530569 99530569 1001 86380 86390 1
531344 99531344 1001 86380 86390 1
531324 99531324 1001 86380 86390 1
531032 99531032 1001 86380 86390 1
531084 99531084 1001 86380 86390 1
531087 99531087 1001 86380 86390 1
531140 99531140 1001 86380 86390 1
531141 99531141 1001 86380 86390 1
530934 99530934 1001 86380 86390 1
530844 99530844 1001 86380 86390 1
530935 99530935 1001 86380 86390 1
531520 99531520 1001 86380 86390 1
531559 99531559 1001 86380 86390 1
531423 99531423 1001 86380 86390 1
531436 99531436 1001 86380 86390 1
531397 99531397 1001 86380 86390 1
531556 99531556 1001 86380 86390 1
532038 99532038 1001 86380 86390 1
532158 99532158 1001 86380 86390 1
532021 99532021 1001 86380 86390 1
531832 99531832 1001 86380 86390 1
531884 99531884 1001 86380 86390 1
531911 99531911 1001 86380 86390 1
531900 99531900 1001 86380 86390 1
531978 99531978 1001 86380 86390 1
531881 99531881 1001 86380 86390 1
531869 99531869 1001 86380 86390 1
531742 99531742 1001 86380 86390 1
531722 99531722 1001 86380 86390 1
533031 99533031 1001 86380 86390 1
532957 99532957 1001 86380 86390 1
533011 99533011 1001 86380 86390 1
532637 99532637 1001 86380 86390 1
532667 99532667 1001 86380 86390 1
532605 99532605 1001 86380 86390 1
532457 99532457 1001 86380 86390 1
532591 99532591 1001 86380 86390 1
533080 99533080 1001 86380 86390 1
533197 99533197 1001 86380 86390 1
533128 99533128 1001 86380 86390 1
533233 99533233 1001 86380 86390 1
533755 99533755 1001 86380 86390 1
533768 99533768 1001 86380 86390 1
533824 99533824 1001 86380 86390 1
533772 99533772 1001 86380 86390 1
533513 99533513 1001 86380 86390 1
533556 99533556 1001 86380 86390 1
533622 99533622 1001 86380 86390 1
533532 99533532 1001 86380 86390 1
533584 99533584 1001 86380 86390 1
533444 99533444 1001 86380 86390 1
533250 99533250 1001 86380 86390 1
533290 99533290 1001 86380 86390 1
533421 99533421 1001 86380 86390 1
533338 99533338 1001 86380 86390 1
533959 99533959 1001 86380 86390 1
533948 99533948 1001 86380 86390 1
534059 99534059 1001 86380 86390 1
534009 99534009 1001 86380 86390 1
534650 99534650 1001 86380 86390 1
534571 99534571 1001 86380 86390 1
534661 99534661 1001 86380 86390 1
534549 99534549 1001 86380 86390 1
534351 99534351 1001 86380 86390 1
534443 99534443 1001 86380 86390 1
534421 99534421 1001 86380 86390 1
534232 99534232 1001 86380 86390 1
534262 99534262 1001 86380 86390 1
534215 99534215 1001 86380 86390 1
534228 99534228 1001 86380 86390 1
534074 99534074 1001 86380 86390 1
534761 99534761 1001 86380 86390 1
534790 99534790 1001 86380 86390 1
534885 99534885 1001 86380 86390 1
535408 99535408 1001 86380 86390 1
535498 99535498 1001 86380 86390 1
535141 99535141 1001 86380 86390 1
535285 99535285 1001 86380 86390 1
535222 99535222 1001 86380 86390 1
535274 99535274 1001 86380 86390 1
535210 99535210 1001 86380 86390 1
535249 99535249 1001 86380 86390 1
535146 99535146 1001 86380 86390 1
534920 99534920 1001 86380 86390 1
534948 99534948 1001 86380 86390 1
534963 99534963 1001 86380 86390 1
535689 99535689 1001 86380 86390 1
535691 99535691 1001 86380 86390 1
535712 99535712 1001 86380 86390 1
536171 99536171 1001 86380 86390 1
536307 99536307 1001 86380 86390 1
536176 99536176 1001 86380 86390 1
536256 99536256 1001 86380 86390 1
536119 99536119 1001 86380 86390 1
535964 99535964 1001 86380 86390 1
536099 99536099 1001 86380 86390 1
536091 99536091 1001 86380 86390 1
535742 99535742 1001 86380 86390 1
535878 99535878 1001 86380 86390 1
536457 99536457 1001 86380 86390 1
536536 99536536 1001 86380 86390 1
536396 99536396 1001 86380 86390 1
536435 99536435 1001 86380 86390 1
537099 99537099 1001 86380 86390 1
537129 99537129 1001 86380 86390 1
536998 99536998 1001 86380 86390 1
537011 99537011 1001 86380 86390 1
537138 99537138 1001 86380 86390 1
537031 99537031 1001 86380 86390 1
536907 99536907 1001 86380 86390 1
536947 99536947 1001 86380 86390 1
536756 99536756 1001 86380 86390 1
536824 99536824 1001 86380 86390 1
536759 99536759 1001 86380 86390 1
536687 99536687 1001 86380 86390 1
536662 99536662 1001 86380 86390 1
536650 99536650 1001 86380 86390 1
536627 99536627 1001 86380 86390 1
536721 99536721 1001 86380 86390 1
537295 99537295 1001 86380 86390 1
537348 99537348 1001 86380 86390 1
537272 99537272 1001 86380 86390 1
537312 99537312 1001 86380 86390 1
537925 99537925 1001 86380 86390 1
537969 99537969 1001 86380 86390 1
537720 99537720 1001 86380 86390 1
537609 99537609 1001 86380 86390 1
537596 99537596 1001 86380 86390 1
537612 99537612 1001 86380 86390 1
537381 99537381 1001 86380 86390 1
537498 99537498 1001 86380 86390 1
537473 99537473 1001 86380 86390 1
537528 99537528 1001 86380 86390 1
537426 99537426 1001 86380 86390 1
537545 99537545 1001 86380 86390 1
537469 99537469 1001 86380 86390 1
538028 99538028 1001 86380 86390 1
538020 99538020 1001 86380 86390 1
538047 99538047 1001 86380 86390 1
538092 99538092 1001 86380 86390 1
538782 99538782 1001 86380 86390 1
538744 99538744 1001 86380 86390 1
538654 99538654 1001 86380 86390 1
538519 99538519 1001 86380 86390 1
538560 99538560 1001 86380 86390 1
538419 99538419 1001 86380 86390 1
538461 99538461 1001 86380 86390 1
538195 99538195 1001 86380 86390 1
538317 99538317 1001 86380 86390 1
538255 99538255 1001 86380 86390 1
538217 99538217 1001 86380 86390 1
538829 99538829 1001 86380 86390 1
538873 99538873 1001 86380 86390 1
539502 99539502 1001 86380 86390 1
539451 99539451 1001 86380 86390 1
539349 99539349 1001 86380 86390 1
539298 99539298 1001 86380 86390 1
539390 99539390 1001 86380 86390 1
539176 99539176 1001 86380 86390 1
539193 99539193 1001 86380 86390 1
539130 99539130 1001 86380 86390 1
539722 99539722 1001 86380 86390 1
539775 99539775 1001 86380 86390 1
540402 99540402 1001 86380 86390 1
540056 99540056 1001 86380 86390 1
540096 99540096 1001 86380 86390 1
540122 99540122 1001 86380 86390 1
540251 99540251 1001 86380 86390 1
540126 99540126 1001 86380 86390 1
540231 99540231 1001 86380 86390 1
539949 99539949 1001 86380 86390 1
539866 99539866 1001 86380 86390 1
539945 99539945 1001 86380 86390 1
540606 99540606 1001 86380 86390 1
540518 99540518 1001 86380 86390 1
540479 99540479 1001 86380 86390 1
540577 99540577 1001 86380 86390 1
540473 99540473 1001 86380 86390 1
541113 99541113 1001 86380 86390 1
541108 99541108 1001 86380 86390 1
540882 99540882 1001 86380 86390 1
540961 99540961 1001 86380 86390 1
541041 99541041 1001 86380 86390 1
540927 99540927 1001 86380 86390 1
540942 99540942 1001 86380 86390 1
540869 99540869 1001 86380 86390 1
540780 99540780 1001 86380 86390 1
540834 99540834 1001 86380 86390 1
541354 99541354 1001 86380 86390 1
541393 99541393 1001 86380 86390 1
541371 99541371 1001 86380 86390 1
541295 99541295 1001 86380 86390 1
541296 99541296 1001 86380 86390 1
542116 99542116 1001 86380 86390 1
541928 99541928 1001 86380 86390 1
541934 99541934 1001 86380 86390 1
541887 99541887 1001 86380 86390 1
541867 99541867 1001 86380 86390 1
541806 99541806 1001 86380 86390 1
541729 99541729 1001 86380 86390 1
541644 99541644 1001 86380 86390 1
541556 99541556 1001 86380 86390 1
541558 99541558 1001 86380 86390 1
541625 99541625 1001 86380 86390 1
542157 99542157 1001 86380 86390 1
542209 99542209 1001 86380 86390 1
542281 99542281 1001 86380 86390 1
542842 99542842 1001 86380 86390 1
542835 99542835 1001 86380 86390 1
542785 99542785 1001 86380 86390 1
542773 99542773 1001 86380 86390 1
542786 99542786 1001 86380 86390 1
542558 99542558 1001 86380 86390 1
542637 99542637 1001 86380 86390 1
542535 99542535 1001 86380 86390 1
542591 99542591 1001 86380 86390 1
542657 99542657 1001 86380 86390 1
542697 99542697 1001 86380 86390 1
542711 99542711 1001 86380 86390 1
542738 99542738 1001 86380 86390 1
542700 99542700 1001 86380 86390 1
542506 99542506 1001 86380 86390 1
542387 99542387 1001 86380 86390 1
542968 99542968 1001 86380 86390 1
543084 99543084 1001 86380 86390 1
543111 99543111 1001 86380 86390 1
543065 99543065 1001 86380 86390 1
542978 99542978 1001 86380 86390 1
543018 99543018 1001 86380 86390 1
543694 99543694 1001 86380 86390 1
543585 99543585 1001 86380 86390 1
543555 99543555 1001 86380 86390 1
543444 99543444 1001 86380 86390 1
543950 99543950 1001 86380 86390 1
544397 99544397 1001 86380 86390 1
544581 99544581 1001 86380 86390 1
544205 99544205 1001 86380 86390 1
544094 99544094 1001 86380 86390 1
544021 99544021 1001 86380 86390 1
543986 99543986 1001 86380 86390 1
544053 99544053 1001 86380 86390 1
544625 99544625 1001 86380 86390 1
544600 99544600 1001 86380 86390 1
544640 99544640 1001 86380 86390 1
544644 99544644 1001 86380 86390 1
503289 734 1001 58331 58631 1
511512 1042 1002 28740 29698 1
514207 739 1002 55668 56576 1
528238 617 1002 48420 55318 1
400272 99400272 1001 86380 86390 1
400390 99400390 1001 86380 86390 1
400507 99400507 1001 86380 86390 1
400416 99400416 1001 86380 86390 1
400537 99400537 1001 86380 86390 1
400543 99400543 1001 86380 86390 1
400664 99400664 1001 86380 86390 1
400880 99400880 1001 86380 86390 1
400975 99400975 1001 86380 86390 1
401257 99401257 1001 86380 86390 1
401433 99401433 1001 86380 86390 1
401414 99401414 1001 86380 86390 1
401511 99401511 1001 86380 86390 1
401580 99401580 1001 86380 86390 1
401699 99401699 1001 86380 86390 1
401898 99401898 1001 86380 86390 1
401995 99401995 1001 86380 86390 1
402003 99402003 1001 86380 86390 1
402062 99402062 1001 86380 86390 1
402424 99402424 1001 86380 86390 1
402456 99402456 1001 86380 86390 1
402679 99402679 1001 86380 86390 1
403610 99403610 1001 86380 86390 1
403692 99403692 1001 86380 86390 1
403738 99403738 1001 86380 86390 1
403820 99403820 1001 86380 86390 1
404012 99404012 1001 86380 86390 1
404330 99404330 1001 86380 86390 1
404378 99404378 1001 86380 86390 1
404295 99404295 1001 86380 86390 1
404517 99404517 1001 86380 86390 1
404582 99404582 1001 86380 86390 1
404861 99404861 1001 86380 86390 1
405003 99405003 1001 86380 86390 1
405077 99405077 1001 86380 86390 1
405123 99405123 1001 86380 86390 1
405194 99405194 1001 86380 86390 1
405308 99405308 1001 86380 86390 1
405378 99405378 1001 86380 86390 1
405343 99405343 1001 86380 86390 1
405412 99405412 1001 86380 86390 1
405216 99405216 1001 86380 86390 1
405498 99405498 1001 86380 86390 1
405642 99405642 1001 86380 86390 1
405696 99405696 1001 86380 86390 1
405738 99405738 1001 86380 86390 1
405775 99405775 1001 86380 86390 1
405859 99405859 1001 86380 86390 1
405782 99405782 1001 86380 86390 1
406172 99406172 1001 86380 86390 1
406157 99406157 1001 86380 86390 1
406363 99406363 1001 86380 86390 1
406726 99406726 1001 86380 86390 1
406869 99406869 1001 86380 86390 1
407095 99407095 1001 86380 86390 1
407050 99407050 1001 86380 86390 1
407077 99407077 1001 86380 86390 1
407731 99407731 1001 86380 86390 1
407757 99407757 1001 86380 86390 1
407905 99407905 1001 86380 86390 1
407912 99407912 1001 86380 86390 1
408025 99408025 1001 86380 86390 1
408285 99408285 1001 86380 86390 1
408406 99408406 1001 86380 86390 1
408625 99408625 1001 86380 86390 1
408921 99408921 1001 86380 86390 1
409129 99409129 1001 86380 86390 1
409198 99409198 1001 86380 86390 1
409219 99409219 1001 86380 86390 1
409398 99409398 1001 86380 86390 1
409500 99409500 1001 86380 86390 1
409685 99409685 1001 86380 86390 1
409707 99409707 1001 86380 86390 1
409803 99409803 1001 86380 86390 1
409809 99409809 1001 86380 86390 1
409931 99409931 1001 86380 86390 1
410152 99410152 1001 86380 86390 1
410335 99410335 1001 86380 86390 1
410601 99410601 1001 86380 86390 1
410996 99410996 1001 86380 86390 1
411072 99411072 1001 86380 86390 1
411169 99411169 1001 86380 86390 1
411206 99411206 1001 86380 86390 1
411163 99411163 1001 86380 86390 1
411392 99411392 1001 86380 86390 1
411459 99411459 1001 86380 86390 1
411433 99411433 1001 86380 86390 1
411464 99411464 1001 86380 86390 1
411567 99411567 1001 86380 86390 1
411637 99411637 1001 86380 86390 1
411872 99411872 1001 86380 86390 1
412131 99412131 1001 86380 86390 1
412220 99412220 1001 86380 86390 1
412208 99412208 1001 86380 86390 1
412210 99412210 1001 86380 86390 1
412455 99412455 1001 86380 86390 1
412305 99412305 1001 86380 86390 1
413402 99413402 1001 86380 86390 1
413458 99413458 1001 86380 86390 1
413552 99413552 1001 86380 86390 1
413584 99413584 1001 86380 86390 1
413683 99413683 1001 86380 86390 1
413589 99413589 1001 86380 86390 1
413059 99413059 1001 86380 86390 1
413143 99413143 1001 86380 86390 1
413216 99413216 1001 86380 86390 1
413221 99413221 1001 86380 86390 1
413020 99413020 1001 86380 86390 1
412996 99412996 1001 86380 86390 1
412900 99412900 1001 86380 86390 1
412665 99412665 1001 86380 86390 1
412866 99412866 1001 86380 86390 1
412661 99412661 1001 86380 86390 1
414059 99414059 1001 86380 86390 1
414048 99414048 1001 86380 86390 1
413856 99413856 1001 86380 86390 1
415312 99415312 1001 86380 86390 1
414972 99414972 1001 86380 86390 1
415196 99415196 1001 86380 86390 1
414985 99414985 1001 86380 86390 1
414943 99414943 1001 86380 86390 1
414639 99414639 1001 86380 86390 1
414667 99414667 1001 86380 86390 1
414696 99414696 1001 86380 86390 1
414290 99414290 1001 86380 86390 1
414159 99414159 1001 86380 86390 1
414205 99414205 1001 86380 86390 1
414333 99414333 1001 86380 86390 1
415509 99415509 1001 86380 86390 1
416832 99416832 1001 86380 86390 1
416639 99416639 1001 86380 86390 1
416885 99416885 1001 86380 86390 1
416906 99416906 1001 86380 86390 1
416932 99416932 1001 86380 86390 1
416872 99416872 1001 86380 86390 1
416979 99416979 1001 86380 86390 1
416856 99416856 1001 86380 86390 1
416348 99416348 1001 86380 86390 1
416524 99416524 1001 86380 86390 1
416139 99416139 1001 86380 86390 1
416503 99416503 1001 86380 86390 1
416264 99416264 1001 86380 86390 1
416035 99416035 1001 86380 86390 1
415937 99415937 1001 86380 86390 1
415787 99415787 1001 86380 86390 1
415763 99415763 1001 86380 86390 1
416027 99416027 1001 86380 86390 1
417025 99417025 1001 86380 86390 1
417035 99417035 1001 86380 86390 1
417015 99417015 1001 86380 86390 1
417500 99417500 1001 86380 86390 1
417514 99417514 1001 86380 86390 1
417494 99417494 1001 86380 86390 1
418466 99418466 1001 86380 86390 1
418370 99418370 1001 86380 86390 1
418093 99418093 1001 86380 86390 1
418187 99418187 1001 86380 86390 1
417634 99417634 1001 86380 86390 1
417986 99417986 1001 86380 86390 1
418433 99418433 1001 86380 86390 1
418827 99418827 1001 86380 86390 1
418989 99418989 1001 86380 86390 1
419168 99419168 1001 86380 86390 1
420117 99420117 1001 86380 86390 1
420199 99420199 1001 86380 86390 1
420341 99420341 1001 86380 86390 1
420417 99420417 1001 86380 86390 1
420211 99420211 1001 86380 86390 1
419886 99419886 1001 86380 86390 1
419946 99419946 1001 86380 86390 1
419959 99419959 1001 86380 86390 1
419814 99419814 1001 86380 86390 1
419380 99419380 1001 86380 86390 1
419460 99419460 1001 86380 86390 1
419510 99419510 1001 86380 86390 1
420697 99420697 1001 86380 86390 1
420804 99420804 1001 86380 86390 1
421851 99421851 1001 86380 86390 1
421573 99421573 1001 86380 86390 1
421672 99421672 1001 86380 86390 1
421408 99421408 1001 86380 86390 1
421624 99421624 1001 86380 86390 1
421382 99421382 1001 86380 86390 1
421561 99421561 1001 86380 86390 1
421012 99421012 1001 86380 86390 1
420839 99420839 1001 86380 86390 1
421153 99421153 1001 86380 86390 1
420900 99420900 1001 86380 86390 1
421095 99421095 1001 86380 86390 1
421168 99421168 1001 86380 86390 1
421037 99421037 1001 86380 86390 1
422385 99422385 1001 86380 86390 1
422363 99422363 1001 86380 86390 1
422296 99422296 1001 86380 86390 1
423557 99423557 1001 86380 86390 1
423711 99423711 1001 86380 86390 1
423496 99423496 1001 86380 86390 1
423395 99423395 1001 86380 86390 1
422984 99422984 1001 86380 86390 1
423242 99423242 1001 86380 86390 1
422573 99422573 1001 86380 86390 1
422662 99422662 1001 86380 86390 1
422864 99422864 1001 86380 86390 1
422876 99422876 1001 86380 86390 1
422903 99422903 1001 86380 86390 1
423780 99423780 1001 86380 86390 1
423837 99423837 1001 86380 86390 1
423863 99423863 1001 86380 86390 1
425081 99425081 1001 86380 86390 1
424762 99424762 1001 86380 86390 1
424788 99424788 1001 86380 86390 1
424945 99424945 1001 86380 86390 1
424390 99424390 1001 86380 86390 1
425581 99425581 1001 86380 86390 1
425672 99425672 1001 86380 86390 1
425728 99425728 1001 86380 86390 1
425677 99425677 1001 86380 86390 1
425489 99425489 1001 86380 86390 1
426799 99426799 1001 86380 86390 1
426825 99426825 1001 86380 86390 1
427016 99427016 1001 86380 86390 1
427068 99427068 1001 86380 86390 1
426374 99426374 1001 86380 86390 1
426454 99426454 1001 86380 86390 1
426342 99426342 1001 86380 86390 1
426008 99426008 1001 86380 86390 1
425868 99425868 1001 86380 86390 1
425841 99425841 1001 86380 86390 1
425879 99425879 1001 86380 86390 1
427197 99427197 1001 86380 86390 1
427395 99427395 1001 86380 86390 1
427403 99427403 1001 86380 86390 1
427229 99427229 1001 86380 86390 1
428098 99428098 1001 86380 86390 1
428079 99428079 1001 86380 86390 1
427863 99427863 1001 86380 86390 1
427740 99427740 1001 86380 86390 1
427911 99427911 1001 86380 86390 1
427745 99427745 1001 86380 86390 1
427769 99427769 1001 86380 86390 1
429102 99429102 1001 86380 86390 1
428972 99428972 1001 86380 86390 1
429082 99429082 1001 86380 86390 1
428897 99428897 1001 86380 86390 1
429123 99429123 1001 86380 86390 1
430144 99430144 1001 86380 86390 1
429989 99429989 1001 86380 86390 1
430070 99430070 1001 86380 86390 1
430083 99430083 1001 86380 86390 1
430130 99430130 1001 86380 86390 1
430162 99430162 1001 86380 86390 1
429670 99429670 1001 86380 86390 1
429862 99429862 1001 86380 86390 1
429335 99429335 1001 86380 86390 1
429488 99429488 1001 86380 86390 1
429537 99429537 1001 86380 86390 1
430546 99430546 1001 86380 86390 1
430623 99430623 1001 86380 86390 1
431691 99431691 1001 86380 86390 1
431888 99431888 1001 86380 86390 1
431894 99431894 1001 86380 86390 1
431896 99431896 1001 86380 86390 1
431842 99431842 1001 86380 86390 1
431376 99431376 1001 86380 86390 1
431629 99431629 1001 86380 86390 1
431572 99431572 1001 86380 86390 1
431573 99431573 1001 86380 86390 1
431145 99431145 1001 86380 86390 1
430859 99430859 1001 86380 86390 1
432349 99432349 1001 86380 86390 1
432470 99432470 1001 86380 86390 1
432187 99432187 1001 86380 86390 1
433641 99433641 1001 86380 86390 1
433632 99433632 1001 86380 86390 1
433290 99433290 1001 86380 86390 1
432552 99432552 1001 86380 86390 1
432878 99432878 1001 86380 86390 1
432731 99432731 1001 86380 86390 1
432891 99432891 1001 86380 86390 1
432899 99432899 1001 86380 86390 1
433755 99433755 1001 86380 86390 1
433757 99433757 1001 86380 86390 1
435105 99435105 1001 86380 86390 1
435132 99435132 1001 86380 86390 1
435370 99435370 1001 86380 86390 1
435120 99435120 1001 86380 86390 1
435242 99435242 1001 86380 86390 1
434637 99434637 1001 86380 86390 1
434622 99434622 1001 86380 86390 1
434321 99434321 1001 86380 86390 1
434248 99434248 1001 86380 86390 1
435701 99435701 1001 86380 86390 1
435550 99435550 1001 86380 86390 1
435490 99435490 1001 86380 86390 1
435719 99435719 1001 86380 86390 1
436728 99436728 1001 86380 86390 1
436680 99436680 1001 86380 86390 1
436295 99436295 1001 86380 86390 1
436300 99436300 1001 86380 86390 1
436301 99436301 1001 86380 86390 1
437319 99437319 1001 86380 86390 1
300654 99300654 1001 86380 86390 1
300605 99300605 1001 86380 86390 1
300645 99300645 1001 86380 86390 1
300485 99300485 1001 86380 86390 1
300499 99300499 1001 86380 86390 1
300409 99300409 1001 86380 86390 1
300348 99300348 1001 86380 86390 1
300335 99300335 1001 86380 86390 1
300429 99300429 1001 86380 86390 1
300482 99300482 1001 86380 86390 1
300185 99300185 1001 86380 86390 1
300111 99300111 1001 86380 86390 1
300178 99300178 1001 86380 86390 1
300790 99300790 1001 86380 86390 1
300857 99300857 1001 86380 86390 1
300899 99300899 1001 86380 86390 1
300774 99300774 1001 86380 86390 1
300929 99300929 1001 86380 86390 1
300789 99300789 1001 86380 86390 1
301443 99301443 1001 86380 86390 1
301407 99301407 1001 86380 86390 1
301460 99301460 1001 86380 86390 1
301180 99301180 1001 86380 86390 1
301211 99301211 1001 86380 86390 1
300947 99300947 1001 86380 86390 1
300951 99300951 1001 86380 86390 1
301008 99301008 1001 86380 86390 1
301021 99301021 1001 86380 86390 1
301113 99301113 1001 86380 86390 1
301592 99301592 1001 86380 86390 1
301738 99301738 1001 86380 86390 1
301705 99301705 1001 86380 86390 1
302318 99302318 1001 86380 86390 1
302217 99302217 1001 86380 86390 1
302269 99302269 1001 86380 86390 1
302372 99302372 1001 86380 86390 1
302250 99302250 1001 86380 86390 1
302290 99302290 1001 86380 86390 1
302008 99302008 1001 86380 86390 1
301983 99301983 1001 86380 86390 1
302127 99302127 1001 86380 86390 1
301979 99301979 1001 86380 86390 1
301919 99301919 1001 86380 86390 1
301966 99301966 1001 86380 86390 1
302487 99302487 1001 86380 86390 1
302579 99302579 1001 86380 86390 1
303173 99303173 1001 86380 86390 1
303038 99303038 1001 86380 86390 1
302991 99302991 1001 86380 86390 1
302941 99302941 1001 86380 86390 1
302793 99302793 1001 86380 86390 1
302705 99302705 1001 86380 86390 1
302788 99302788 1001 86380 86390 1
302764 99302764 1001 86380 86390 1
302622 99302622 1001 86380 86390 1
303216 99303216 1001 86380 86390 1
303373 99303373 1001 86380 86390 1
303228 99303228 1001 86380 86390 1
303867 99303867 1001 86380 86390 1
303975 99303975 1001 86380 86390 1
303623 99303623 1001 86380 86390 1
303658 99303658 1001 86380 86390 1
303438 99303438 1001 86380 86390 1
303518 99303518 1001 86380 86390 1
303612 99303612 1001 86380 86390 1
303614 99303614 1001 86380 86390 1
303498 99303498 1001 86380 86390 1
303603 99303603 1001 86380 86390 1
304134 99304134 1001 86380 86390 1
304059 99304059 1001 86380 86390 1
304230 99304230 1001 86380 86390 1
304105 99304105 1001 86380 86390 1
304183 99304183 1001 86380 86390 1
304814 99304814 1001 86380 86390 1
304676 99304676 1001 86380 86390 1
304768 99304768 1001 86380 86390 1
304644 99304644 1001 86380 86390 1
304542 99304542 1001 86380 86390 1
304559 99304559 1001 86380 86390 1
304497 99304497 1001 86380 86390 1
304293 99304293 1001 86380 86390 1
304371 99304371 1001 86380 86390 1
304397 99304397 1001 86380 86390 1
304294 99304294 1001 86380 86390 1
304273 99304273 1001 86380 86390 1
304366 99304366 1001 86380 86390 1
304250 99304250 1001 86380 86390 1
304962 99304962 1001 86380 86390 1
304950 99304950 1001 86380 86390 1
305003 99305003 1001 86380 86390 1
304881 99304881 1001 86380 86390 1
305422 99305422 1001 86380 86390 1
305245 99305245 1001 86380 86390 1
305259 99305259 1001 86380 86390 1
305173 99305173 1001 86380 86390 1
305256 99305256 1001 86380 86390 1
500123 99500123 1001 86380 86390 1
500726 99500726 1001 86380 86390 1
500779 99500779 1001 86380 86390 1
500786 99500786 1001 86380 86390 1
500719 99500719 1001 86380 86390 1
500498 99500498 1001 86380 86390 1
500537 99500537 1001 86380 86390 1
500409 99500409 1001 86380 86390 1
500566 99500566 1001 86380 86390 1
500229 99500229 1001 86380 86390 1
500823 99500823 1001 86380 86390 1
500943 99500943 1001 86380 86390 1
500845 99500845 1001 86380 86390 1
501513 99501513 1001 86380 86390 1
501613 99501613 1001 86380 86390 1
501454 99501454 1001 86380 86390 1
501425 99501425 1001 86380 86390 1
501401 99501401 1001 86380 86390 1
501311 99501311 1001 86380 86390 1
501404 99501404 1001 86380 86390 1
501184 99501184 1001 86380 86390 1
501663 99501663 1001 86380 86390 1
501741 99501741 1001 86380 86390 1
501806 99501806 1001 86380 86390 1
501832 99501832 1001 86380 86390 1
501658 99501658 1001 86380 86390 1
501791 99501791 1001 86380 86390 1
502286 99502286 1001 86380 86390 1
502326 99502326 1001 86380 86390 1
502091 99502091 1001 86380 86390 1
502081 99502081 1001 86380 86390 1
501974 99501974 1001 86380 86390 1
501858 99501858 1001 86380 86390 1
501912 99501912 1001 86380 86390 1
502489 99502489 1001 86380 86390 1
502647 99502647 1001 86380 86390 1
502545 99502545 1001 86380 86390 1
502480 99502480 1001 86380 86390 1
502481 99502481 1001 86380 86390 1
502602 99502602 1001 86380 86390 1
502654 99502654 1001 86380 86390 1
502655 99502655 1001 86380 86390 1
503143 99503143 1001 86380 86390 1
503196 99503196 1001 86380 86390 1
502945 99502945 1001 86380 86390 1
503013 99503013 1001 86380 86390 1
502976 99502976 1001 86380 86390 1
503017 99503017 1001 86380 86390 1
502953 99502953 1001 86380 86390 1
503044 99503044 1001 86380 86390 1
502804 99502804 1001 86380 86390 1
502766 99502766 1001 86380 86390 1
502821 99502821 1001 86380 86390 1
503310 99503310 1001 86380 86390 1
503492 99503492 1001 86380 86390 1
504080 99504080 1001 86380 86390 1
504102 99504102 1001 86380 86390 1
503731 99503731 1001 86380 86390 1
503721 99503721 1001 86380 86390 1
503575 99503575 1001 86380 86390 1
503641 99503641 1001 86380 86390 1
503695 99503695 1001 86380 86390 1
504127 99504127 1001 86380 86390 1
504206 99504206 1001 86380 86390 1
504147 99504147 1001 86380 86390 1
504229 99504229 1001 86380 86390 1
504886 99504886 1001 86380 86390 1
504901 99504901 1001 86380 86390 1
504762 99504762 1001 86380 86390 1
504691 99504691 1001 86380 86390 1
504627 99504627 1001 86380 86390 1
504550 99504550 1001 86380 86390 1
504330 99504330 1001 86380 86390 1
504383 99504383 1001 86380 86390 1
505008 99505008 1001 86380 86390 1
505015 99505015 1001 86380 86390 1
505082 99505082 1001 86380 86390 1
505617 99505617 1001 86380 86390 1
505594 99505594 1001 86380 86390 1
505601 99505601 1001 86380 86390 1
505384 99505384 1001 86380 86390 1
505423 99505423 1001 86380 86390 1
505385 99505385 1001 86380 86390 1
505464 99505464 1001 86380 86390 1
505428 99505428 1001 86380 86390 1
505558 99505558 1001 86380 86390 1
505509 99505509 1001 86380 86390 1
505537 99505537 1001 86380 86390 1
505181 99505181 1001 86380 86390 1
505350 99505350 1001 86380 86390 1
505950 99505950 1001 86380 86390 1
506480 99506480 1001 86380 86390 1
506535 99506535 1001 86380 86390 1
506433 99506433 1001 86380 86390 1
506477 99506477 1001 86380 86390 1
506491 99506491 1001 86380 86390 1
506402 99506402 1001 86380 86390 1
506261 99506261 1001 86380 86390 1
506197 99506197 1001 86380 86390 1
506370 99506370 1001 86380 86390 1
506231 99506231 1001 86380 86390 1
506347 99506347 1001 86380 86390 1
506336 99506336 1001 86380 86390 1
506182 99506182 1001 86380 86390 1
506146 99506146 1001 86380 86390 1
506097 99506097 1001 86380 86390 1
505993 99505993 1001 86380 86390 1
506658 99506658 1001 86380 86390 1
506608 99506608 1001 86380 86390 1
506794 99506794 1001 86380 86390 1
506681 99506681 1001 86380 86390 1
506720 99506720 1001 86380 86390 1
507295 99507295 1001 86380 86390 1
507219 99507219 1001 86380 86390 1
507302 99507302 1001 86380 86390 1
507354 99507354 1001 86380 86390 1
507121 99507121 1001 86380 86390 1
507164 99507164 1001 86380 86390 1
506960 99506960 1001 86380 86390 1
507536 99507536 1001 86380 86390 1
507580 99507580 1001 86380 86390 1
507543 99507543 1001 86380 86390 1
507428 99507428 1001 86380 86390 1
507545 99507545 1001 86380 86390 1
508105 99508105 1001 86380 86390 1
507861 99507861 1001 86380 86390 1
507876 99507876 1001 86380 86390 1
507889 99507889 1001 86380 86390 1
508011 99508011 1001 86380 86390 1
507856 99507856 1001 86380 86390 1
507846 99507846 1001 86380 86390 1
507925 99507925 1001 86380 86390 1
507776 99507776 1001 86380 86390 1
507738 99507738 1001 86380 86390 1
508287 99508287 1001 86380 86390 1
508387 99508387 1001 86380 86390 1
508987 99508987 1001 86380 86390 1
509000 99509000 1001 86380 86390 1
508873 99508873 1001 86380 86390 1
508791 99508791 1001 86380 86390 1
508779 99508779 1001 86380 86390 1
508786 99508786 1001 86380 86390 1
508736 99508736 1001 86380 86390 1
508866 99508866 1001 86380 86390 1
508639 99508639 1001 86380 86390 1
508575 99508575 1001 86380 86390 1
508538 99508538 1001 86380 86390 1
508541 99508541 1001 86380 86390 1
509217 99509217 1001 86380 86390 1
509114 99509114 1001 86380 86390 1
509185 99509185 1001 86380 86390 1
509733 99509733 1001 86380 86390 1
509788 99509788 1001 86380 86390 1
509755 99509755 1001 86380 86390 1
509562 99509562 1001 86380 86390 1
509601 99509601 1001 86380 86390 1
509641 99509641 1001 86380 86390 1
509361 99509361 1001 86380 86390 1
509478 99509478 1001 86380 86390 1
509389 99509389 1001 86380 86390 1
510085 99510085 1001 86380 86390 1
510651 99510651 1001 86380 86390 1
510544 99510544 1001 86380 86390 1
510410 99510410 1001 86380 86390 1
510374 99510374 1001 86380 86390 1
510210 99510210 1001 86380 86390 1
511453 99511453 1001 86380 86390 1
511493 99511493 1001 86380 86390 1
511371 99511371 1001 86380 86390 1
511410 99511410 1001 86380 86390 1
511335 99511335 1001 86380 86390 1
511260 99511260 1001 86380 86390 1
511248 99511248 1001 86380 86390 1
511292 99511292 1001 86380 86390 1
510933 99510933 1001 86380 86390 1
510974 99510974 1001 86380 86390 1
510969 99510969 1001 86380 86390 1
511138 99511138 1001 86380 86390 1
511591 99511591 1001 86380 86390 1
511663 99511663 1001 86380 86390 1
511754 99511754 1001 86380 86390 1
512342 99512342 1001 86380 86390 1
512265 99512265 1001 86380 86390 1
512201 99512201 1001 86380 86390 1
512178 99512178 1001 86380 86390 1
512321 99512321 1001 86380 86390 1
512361 99512361 1001 86380 86390 1
512246 99512246 1001 86380 86390 1
512248 99512248 1001 86380 86390 1
512313 99512313 1001 86380 86390 1
512108 99512108 1001 86380 86390 1
512147 99512147 1001 86380 86390 1
512153 99512153 1001 86380 86390 1
512133 99512133 1001 86380 86390 1
511955 99511955 1001 86380 86390 1
511763 99511763 1001 86380 86390 1
511959 99511959 1001 86380 86390 1
511859 99511859 1001 86380 86390 1
511963 99511963 1001 86380 86390 1
511873 99511873 1001 86380 86390 1
511951 99511951 1001 86380 86390 1
512407 99512407 1001 86380 86390 1
512537 99512537 1001 86380 86390 1
512543 99512543 1001 86380 86390 1
513065 99513065 1001 86380 86390 1
513106 99513106 1001 86380 86390 1
513055 99513055 1001 86380 86390 1
512960 99512960 1001 86380 86390 1
512928 99512928 1001 86380 86390 1
512916 99512916 1001 86380 86390 1
512827 99512827 1001 86380 86390 1
512958 99512958 1001 86380 86390 1
512688 99512688 1001 86380 86390 1
512714 99512714 1001 86380 86390 1
513360 99513360 1001 86380 86390 1
513335 99513335 1001 86380 86390 1
513234 99513234 1001 86380 86390 1
513930 99513930 1001 86380 86390 1
513867 99513867 1001 86380 86390 1
514004 99514004 1001 86380 86390 1
513845 99513845 1001 86380 86390 1
513884 99513884 1001 86380 86390 1
514024 99514024 1001 86380 86390 1
513774 99513774 1001 86380 86390 1
513620 99513620 1001 86380 86390 1
513751 99513751 1001 86380 86390 1
513622 99513622 1001 86380 86390 1
513462 99513462 1001 86380 86390 1
513504 99513504 1001 86380 86390 1
513480 99513480 1001 86380 86390 1
513574 99513574 1001 86380 86390 1
513472 99513472 1001 86380 86390 1
514109 99514109 1001 86380 86390 1
514230 99514230 1001 86380 86390 1
514769 99514769 1001 86380 86390 1
514812 99514812 1001 86380 86390 1
514671 99514671 1001 86380 86390 1
514663 99514663 1001 86380 86390 1
514496 99514496 1001 86380 86390 1
514538 99514538 1001 86380 86390 1
514464 99514464 1001 86380 86390 1
514478 99514478 1001 86380 86390 1
514569 99514569 1001 86380 86390 1
514262 99514262 1001 86380 86390 1
514379 99514379 1001 86380 86390 1
514303 99514303 1001 86380 86390 1
514421 99514421 1001 86380 86390 1
514336 99514336 1001 86380 86390 1
514998 99514998 1001 86380 86390 1
514925 99514925 1001 86380 86390 1
514967 99514967 1001 86380 86390 1
515558 99515558 1001 86380 86390 1
515547 99515547 1001 86380 86390 1
515642 99515642 1001 86380 86390 1
515361 99515361 1001 86380 86390 1
515328 99515328 1001 86380 86390 1
515128 99515128 1001 86380 86390 1
515086 99515086 1001 86380 86390 1
515771 99515771 1001 86380 86390 1
515862 99515862 1001 86380 86390 1
515851 99515851 1001 86380 86390 1
515826 99515826 1001 86380 86390 1
515816 99515816 1001 86380 86390 1
516446 99516446 1001 86380 86390 1
516436 99516436 1001 86380 86390 1
516360 99516360 1001 86380 86390 1
516413 99516413 1001 86380 86390 1
516428 99516428 1001 86380 86390 1
516403 99516403 1001 86380 86390 1
516139 99516139 1001 86380 86390 1
516155 99516155 1001 86380 86390 1
516221 99516221 1001 86380 86390 1
516249 99516249 1001 86380 86390 1
516262 99516262 1001 86380 86390 1
516301 99516301 1001 86380 86390 1
516173 99516173 1001 86380 86390 1
516020 99516020 1001 86380 86390 1
515962 99515962 1001 86380 86390 1
515988 99515988 1001 86380 86390 1
515964 99515964 1001 86380 86390 1
516714 99516714 1001 86380 86390 1
516684 99516684 1001 86380 86390 1
516635 99516635 1001 86380 86390 1
517307 99517307 1001 86380 86390 1
517065 99517065 1001 86380 86390 1
516992 99516992 1001 86380 86390 1
516994 99516994 1001 86380 86390 1
516780 99516780 1001 86380 86390 1
516893 99516893 1001 86380 86390 1
517528 99517528 1001 86380 86390 1
517532 99517532 1001 86380 86390 1
518066 99518066 1001 86380 86390 1
518002 99518002 1001 86380 86390 1
518123 99518123 1001 86380 86390 1
517760 99517760 1001 86380 86390 1
517698 99517698 1001 86380 86390 1
517648 99517648 1001 86380 86390 1
517743 99517743 1001 86380 86390 1
517576 99517576 1001 86380 86390 1
518223 99518223 1001 86380 86390 1
518200 99518200 1001 86380 86390 1
518833 99518833 1001 86380 86390 1
518875 99518875 1001 86380 86390 1
518880 99518880 1001 86380 86390 1
518921 99518921 1001 86380 86390 1
518783 99518783 1001 86380 86390 1
518696 99518696 1001 86380 86390 1
518736 99518736 1001 86380 86390 1
518699 99518699 1001 86380 86390 1
518674 99518674 1001 86380 86390 1
518525 99518525 1001 86380 86390 1
518564 99518564 1001 86380 86390 1
519154 99519154 1001 86380 86390 1
519066 99519066 1001 86380 86390 1
519700 99519700 1001 86380 86390 1
519741 99519741 1001 86380 86390 1
519744 99519744 1001 86380 86390 1
519806 99519806 1001 86380 86390 1
519696 99519696 1001 86380 86390 1
519418 99519418 1001 86380 86390 1
519522 99519522 1001 86380 86390 1
519563 99519563 1001 86380 86390 1
519930 99519930 1001 86380 86390 1
519844 99519844 1001 86380 86390 1
520447 99520447 1001 86380 86390 1
520439 99520439 1001 86380 86390 1
520508 99520508 1001 86380 86390 1
520388 99520388 1001 86380 86390 1
520363 99520363 1001 86380 86390 1
520048 99520048 1001 86380 86390 1
520103 99520103 1001 86380 86390 1
520224 99520224 1001 86380 86390 1
520225 99520225 1001 86380 86390 1
520793 99520793 1001 86380 86390 1
520769 99520769 1001 86380 86390 1
520666 99520666 1001 86380 86390 1
520760 99520760 1001 86380 86390 1
521269 99521269 1001 86380 86390 1
521172 99521172 1001 86380 86390 1
521182 99521182 1001 86380 86390 1
521015 99521015 1001 86380 86390 1
520946 99520946 1001 86380 86390 1
520999 99520999 1001 86380 86390 1
520909 99520909 1001 86380 86390 1
521545 99521545 1001 86380 86390 1
521649 99521649 1001 86380 86390 1
521585 99521585 1001 86380 86390 1
521488 99521488 1001 86380 86390 1
522292 99522292 1001 86380 86390 1
522260 99522260 1001 86380 86390 1
522122 99522122 1001 86380 86390 1
522087 99522087 1001 86380 86390 1
521676 99521676 1001 86380 86390 1
521810 99521810 1001 86380 86390 1
521798 99521798 1001 86380 86390 1
521760 99521760 1001 86380 86390 1
522419 99522419 1001 86380 86390 1
522305 99522305 1001 86380 86390 1
523028 99523028 1001 86380 86390 1
523043 99523043 1001 86380 86390 1
522927 99522927 1001 86380 86390 1
523062 99523062 1001 86380 86390 1
522809 99522809 1001 86380 86390 1
522904 99522904 1001 86380 86390 1
522802 99522802 1001 86380 86390 1
522765 99522765 1001 86380 86390 1
522549 99522549 1001 86380 86390 1
522614 99522614 1001 86380 86390 1
522617 99522617 1001 86380 86390 1
522656 99522656 1001 86380 86390 1
522696 99522696 1001 86380 86390 1
522581 99522581 1001 86380 86390 1
523194 99523194 1001 86380 86390 1
523259 99523259 1001 86380 86390 1
523272 99523272 1001 86380 86390 1
523896 99523896 1001 86380 86390 1
523768 99523768 1001 86380 86390 1
523825 99523825 1001 86380 86390 1
523826 99523826 1001 86380 86390 1
523904 99523904 1001 86380 86390 1
523655 99523655 1001 86380 86390 1
523694 99523694 1001 86380 86390 1
523567 99523567 1001 86380 86390 1
523686 99523686 1001 86380 86390 1
523341 99523341 1001 86380 86390 1
523528 99523528 1001 86380 86390 1
523983 99523983 1001 86380 86390 1
524023 99524023 1001 86380 86390 1
524114 99524114 1001 86380 86390 1
523948 99523948 1001 86380 86390 1
523962 99523962 1001 86380 86390 1
523963 99523963 1001 86380 86390 1
524093 99524093 1001 86380 86390 1
524571 99524571 1001 86380 86390 1
524583 99524583 1001 86380 86390 1
524754 99524754 1001 86380 86390 1
524451 99524451 1001 86380 86390 1
524244 99524244 1001 86380 86390 1
524257 99524257 1001 86380 86390 1
524153 99524153 1001 86380 86390 1
524193 99524193 1001 86380 86390 1
524274 99524274 1001 86380 86390 1
524964 99524964 1001 86380 86390 1
524773 99524773 1001 86380 86390 1
524956 99524956 1001 86380 86390 1
524792 99524792 1001 86380 86390 1
525522 99525522 1001 86380 86390 1
525485 99525485 1001 86380 86390 1
525539 99525539 1001 86380 86390 1
525424 99525424 1001 86380 86390 1
525330 99525330 1001 86380 86390 1
525332 99525332 1001 86380 86390 1
525243 99525243 1001 86380 86390 1
525333 99525333 1001 86380 86390 1
525389 99525389 1001 86380 86390 1
525029 99525029 1001 86380 86390 1
525175 99525175 1001 86380 86390 1
525099 99525099 1001 86380 86390 1
525646 99525646 1001 86380 86390 1
525613 99525613 1001 86380 86390 1
525670 99525670 1001 86380 86390 1
526269 99526269 1001 86380 86390 1
526231 99526231 1001 86380 86390 1
526314 99526314 1001 86380 86390 1
526317 99526317 1001 86380 86390 1
526229 99526229 1001 86380 86390 1
526051 99526051 1001 86380 86390 1
526144 99526144 1001 86380 86390 1
526096 99526096 1001 86380 86390 1
525883 99525883 1001 86380 86390 1
525977 99525977 1001 86380 86390 1
525838 99525838 1001 86380 86390 1
526528 99526528 1001 86380 86390 1
526609 99526609 1001 86380 86390 1
526442 99526442 1001 86380 86390 1
527187 99527187 1001 86380 86390 1
527086 99527086 1001 86380 86390 1
527226 99527226 1001 86380 86390 1
527126 99527126 1001 86380 86390 1
527102 99527102 1001 86380 86390 1
527207 99527207 1001 86380 86390 1
527145 99527145 1001 86380 86390 1
526877 99526877 1001 86380 86390 1
526893 99526893 1001 86380 86390 1
527025 99527025 1001 86380 86390 1
526871 99526871 1001 86380 86390 1
526923 99526923 1001 86380 86390 1
526990 99526990 1001 86380 86390 1
526771 99526771 1001 86380 86390 1
526696 99526696 1001 86380 86390 1
526812 99526812 1001 86380 86390 1
526644 99526644 1001 86380 86390 1
526645 99526645 1001 86380 86390 1
526818 99526818 1001 86380 86390 1
526689 99526689 1001 86380 86390 1
526678 99526678 1001 86380 86390 1
526807 99526807 1001 86380 86390 1
527366 99527366 1001 86380 86390 1
527307 99527307 1001 86380 86390 1
527387 99527387 1001 86380 86390 1
527896 99527896 1001 86380 86390 1
528075 99528075 1001 86380 86390 1
527975 99527975 1001 86380 86390 1
527677 99527677 1001 86380 86390 1
527681 99527681 1001 86380 86390 1
527682 99527682 1001 86380 86390 1
527684 99527684 1001 86380 86390 1
527866 99527866 1001 86380 86390 1
527724 99527724 1001 86380 86390 1
527532 99527532 1001 86380 86390 1
527509 99527509 1001 86380 86390 1
527616 99527616 1001 86380 86390 1
527478 99527478 1001 86380 86390 1
528245 99528245 1001 86380 86390 1
528246 99528246 1001 86380 86390 1
528212 99528212 1001 86380 86390 1
528788 99528788 1001 86380 86390 1
528831 99528831 1001 86380 86390 1
528896 99528896 1001 86380 86390 1
528516 99528516 1001 86380 86390 1
528570 99528570 1001 86380 86390 1
528599 99528599 1001 86380 86390 1
528320 99528320 1001 86380 86390 1
528427 99528427 1001 86380 86390 1
528364 99528364 1001 86380 86390 1
528951 99528951 1001 86380 86390 1
529001 99529001 1001 86380 86390 1
529630 99529630 1001 86380 86390 1
529522 99529522 1001 86380 86390 1
529461 99529461 1001 86380 86390 1
529346 99529346 1001 86380 86390 1
529334 99529334 1001 86380 86390 1
529478 99529478 1001 86380 86390 1
529325 99529325 1001 86380 86390 1
529173 99529173 1001 86380 86390 1
529238 99529238 1001 86380 86390 1
529305 99529305 1001 86380 86390 1
529308 99529308 1001 86380 86390 1
529310 99529310 1001 86380 86390 1
529803 99529803 1001 86380 86390 1
529768 99529768 1001 86380 86390 1
529833 99529833 1001 86380 86390 1
530534 99530534 1001 86380 86390 1
530383 99530383 1001 86380 86390 1
530221 99530221 1001 86380 86390 1
530300 99530300 1001 86380 86390 1
530116 99530116 1001 86380 86390 1
530138 99530138 1001 86380 86390 1
530693 99530693 1001 86380 86390 1
530687 99530687 1001 86380 86390 1
530692 99530692 1001 86380 86390 1
531045 99531045 1001 86380 86390 1
531111 99531111 1001 86380 86390 1
531130 99531130 1001 86380 86390 1
531002 99531002 1001 86380 86390 1
531093 99531093 1001 86380 86390 1
531404 99531404 1001 86380 86390 1
531438 99531438 1001 86380 86390 1
532174 99532174 1001 86380 86390 1
532041 99532041 1001 86380 86390 1
532146 99532146 1001 86380 86390 1
532187 99532187 1001 86380 86390 1
532074 99532074 1001 86380 86390 1
532126 99532126 1001 86380 86390 1
531871 99531871 1001 86380 86390 1
531835 99531835 1001 86380 86390 1
531615 99531615 1001 86380 86390 1
531642 99531642 1001 86380 86390 1
531660 99531660 1001 86380 86390 1
531622 99531622 1001 86380 86390 1
532278 99532278 1001 86380 86390 1
532900 99532900 1001 86380 86390 1
532672 99532672 1001 86380 86390 1
532783 99532783 1001 86380 86390 1
532629 99532629 1001 86380 86390 1
532525 99532525 1001 86380 86390 1
533057 99533057 1001 86380 86390 1
533058 99533058 1001 86380 86390 1
533136 99533136 1001 86380 86390 1
533175 99533175 1001 86380 86390 1
533126 99533126 1001 86380 86390 1
533039 99533039 1001 86380 86390 1
533053 99533053 1001 86380 86390 1
533693 99533693 1001 86380 86390 1
533708 99533708 1001 86380 86390 1
533499 99533499 1001 86380 86390 1
533591 99533591 1001 86380 86390 1
533540 99533540 1001 86380 86390 1
533502 99533502 1001 86380 86390 1
533559 99533559 1001 86380 86390 1
533340 99533340 1001 86380 86390 1
533380 99533380 1001 86380 86390 1
533442 99533442 1001 86380 86390 1
534002 99534002 1001 86380 86390 1
533925 99533925 1001 86380 86390 1
533877 99533877 1001 86380 86390 1
533867 99533867 1001 86380 86390 1
534487 99534487 1001 86380 86390 1
534513 99534513 1001 86380 86390 1
534336 99534336 1001 86380 86390 1
534375 99534375 1001 86380 86390 1
534381 99534381 1001 86380 86390 1
534433 99534433 1001 86380 86390 1
534463 99534463 1001 86380 86390 1
534067 99534067 1001 86380 86390 1
534097 99534097 1001 86380 86390 1
534214 99534214 1001 86380 86390 1
534229 99534229 1001 86380 86390 1
535368 99535368 1001 86380 86390 1
535459 99535459 1001 86380 86390 1
535385 99535385 1001 86380 86390 1
535482 99535482 1001 86380 86390 1
535414 99535414 1001 86380 86390 1
535209 99535209 1001 86380 86390 1
535044 99535044 1001 86380 86390 1
535097 99535097 1001 86380 86390 1
535030 99535030 1001 86380 86390 1
535625 99535625 1001 86380 86390 1
535655 99535655 1001 86380 86390 1
535605 99535605 1001 86380 86390 1
535542 99535542 1001 86380 86390 1
535698 99535698 1001 86380 86390 1
535531 99535531 1001 86380 86390 1
536226 99536226 1001 86380 86390 1
536216 99536216 1001 86380 86390 1
536080 99536080 1001 86380 86390 1
535991 99535991 1001 86380 86390 1
535912 99535912 1001 86380 86390 1
535823 99535823 1001 86380 86390 1
535851 99535851 1001 86380 86390 1
535774 99535774 1001 86380 86390 1
535905 99535905 1001 86380 86390 1
536488 99536488 1001 86380 86390 1
536411 99536411 1001 86380 86390 1
536338 99536338 1001 86380 86390 1
536403 99536403 1001 86380 86390 1
536380 99536380 1001 86380 86390 1
536963 99536963 1001 86380 86390 1
537120 99537120 1001 86380 86390 1
537095 99537095 1001 86380 86390 1
536784 99536784 1001 86380 86390 1
536773 99536773 1001 86380 86390 1
536710 99536710 1001 86380 86390 1
536609 99536609 1001 86380 86390 1
536575 99536575 1001 86380 86390 1
536640 99536640 1001 86380 86390 1
537242 99537242 1001 86380 86390 1
537282 99537282 1001 86380 86390 1
537271 99537271 1001 86380 86390 1
537195 99537195 1001 86380 86390 1
537888 99537888 1001 86380 86390 1
537814 99537814 1001 86380 86390 1
537816 99537816 1001 86380 86390 1
537974 99537974 1001 86380 86390 1
537894 99537894 1001 86380 86390 1
537807 99537807 1001 86380 86390 1
537718 99537718 1001 86380 86390 1
537706 99537706 1001 86380 86390 1
537634 99537634 1001 86380 86390 1
537639 99537639 1001 86380 86390 1
537433 99537433 1001 86380 86390 1
537501 99537501 1001 86380 86390 1
537398 99537398 1001 86380 86390 1
537476 99537476 1001 86380 86390 1
537489 99537489 1001 86380 86390 1
537568 99537568 1001 86380 86390 1
537441 99537441 1001 86380 86390 1
537560 99537560 1001 86380 86390 1
537991 99537991 1001 86380 86390 1
538167 99538167 1001 86380 86390 1
538751 99538751 1001 86380 86390 1
538682 99538682 1001 86380 86390 1
538456 99538456 1001 86380 86390 1
538533 99538533 1001 86380 86390 1
538535 99538535 1001 86380 86390 1
538471 99538471 1001 86380 86390 1
538459 99538459 1001 86380 86390 1
538288 99538288 1001 86380 86390 1
538238 99538238 1001 86380 86390 1
538394 99538394 1001 86380 86390 1
538214 99538214 1001 86380 86390 1
538256 99538256 1001 86380 86390 1
538958 99538958 1001 86380 86390 1
538921 99538921 1001 86380 86390 1
538990 99538990 1001 86380 86390 1
538940 99538940 1001 86380 86390 1
539591 99539591 1001 86380 86390 1
539630 99539630 1001 86380 86390 1
539393 99539393 1001 86380 86390 1
539434 99539434 1001 86380 86390 1
539191 99539191 1001 86380 86390 1
539823 99539823 1001 86380 86390 1
540340 99540340 1001 86380 86390 1
540289 99540289 1001 86380 86390 1
540393 99540393 1001 86380 86390 1
540141 99540141 1001 86380 86390 1
540180 99540180 1001 86380 86390 1
540220 99540220 1001 86380 86390 1
539990 99539990 1001 86380 86390 1
539863 99539863 1001 86380 86390 1
539942 99539942 1001 86380 86390 1
539883 99539883 1001 86380 86390 1
539948 99539948 1001 86380 86390 1
540530 99540530 1001 86380 86390 1
540575 99540575 1001 86380 86390 1
541272 99541272 1001 86380 86390 1
541094 99541094 1001 86380 86390 1
541095 99541095 1001 86380 86390 1
541120 99541120 1001 86380 86390 1
541148 99541148 1001 86380 86390 1
540925 99540925 1001 86380 86390 1
541068 99541068 1001 86380 86390 1
540703 99540703 1001 86380 86390 1
540747 99540747 1001 86380 86390 1
541427 99541427 1001 86380 86390 1
541415 99541415 1001 86380 86390 1
541326 99541326 1001 86380 86390 1
541352 99541352 1001 86380 86390 1
541353 99541353 1001 86380 86390 1
542085 99542085 1001 86380 86390 1
541981 99541981 1001 86380 86390 1
542064 99542064 1001 86380 86390 1
541975 99541975 1001 86380 86390 1
541865 99541865 1001 86380 86390 1
541501 99541501 1001 86380 86390 1
541574 99541574 1001 86380 86390 1
542245 99542245 1001 86380 86390 1
542273 99542273 1001 86380 86390 1
542890 99542890 1001 86380 86390 1
542878 99542878 1001 86380 86390 1
542727 99542727 1001 86380 86390 1
542670 99542670 1001 86380 86390 1
542583 99542583 1001 86380 86390 1
542505 99542505 1001 86380 86390 1
542519 99542519 1001 86380 86390 1
542377 99542377 1001 86380 86390 1
542482 99542482 1001 86380 86390 1
542386 99542386 1001 86380 86390 1
542982 99542982 1001 86380 86390 1
542996 99542996 1001 86380 86390 1
543025 99543025 1001 86380 86390 1
543092 99543092 1001 86380 86390 1
543144 99543144 1001 86380 86390 1
543109 99543109 1001 86380 86390 1
543644 99543644 1001 86380 86390 1
543633 99543633 1001 86380 86390 1
543540 99543540 1001 86380 86390 1
543460 99543460 1001 86380 86390 1
543284 99543284 1001 86380 86390 1
543301 99543301 1001 86380 86390 1
543238 99543238 1001 86380 86390 1
543962 99543962 1001 86380 86390 1
543925 99543925 1001 86380 86390 1
543861 99543861 1001 86380 86390 1
543772 99543772 1001 86380 86390 1
543917 99543917 1001 86380 86390 1
544574 99544574 1001 86380 86390 1
544416 99544416 1001 86380 86390 1
544028 99544028 1001 86380 86390 1
544097 99544097 1001 86380 86390 1
544085 99544085 1001 86380 86390 1
544165 99544165 1001 86380 86390 1
544064 99544064 1001 86380 86390 1
544653 99544653 1001 86380 86390 1
544655 99544655 1001 86380 86390 1
500079 1214 1002 29957 35529 1
400028 99400028 1001 86380 86390 1
400105 99400105 1001 86380 86390 1
400402 99400402 1001 86380 86390 1
400602 99400602 1001 86380 86390 1
400583 99400583 1001 86380 86390 1
400645 99400645 1001 86380 86390 1
400966 99400966 1001 86380 86390 1
400999 99400999 1001 86380 86390 1
401313 99401313 1001 86380 86390 1
401637 99401637 1001 86380 86390 1
401948 99401948 1001 86380 86390 1
402115 99402115 1001 86380 86390 1
402234 99402234 1001 86380 86390 1
402206 99402206 1001 86380 86390 1
402357 99402357 1001 86380 86390 1
402472 99402472 1001 86380 86390 1
402670 99402670 1001 86380 86390 1
402837 99402837 1001 86380 86390 1
403306 99403306 1001 86380 86390 1
403503 99403503 1001 86380 86390 1
403530 99403530 1001 86380 86390 1
403676 99403676 1001 86380 86390 1
403638 99403638 1001 86380 86390 1
403734 99403734 1001 86380 86390 1
403839 99403839 1001 86380 86390 1
403986 99403986 1001 86380 86390 1
403963 99403963 1001 86380 86390 1
404022 99404022 1001 86380 86390 1
404062 99404062 1001 86380 86390 1
404476 99404476 1001 86380 86390 1
404664 99404664 1001 86380 86390 1
404786 99404786 1001 86380 86390 1
404752 99404752 1001 86380 86390 1
405311 99405311 1001 86380 86390 1
405406 99405406 1001 86380 86390 1
405723 99405723 1001 86380 86390 1
405585 99405585 1001 86380 86390 1
405773 99405773 1001 86380 86390 1
405858 99405858 1001 86380 86390 1
405869 99405869 1001 86380 86390 1
405764 99405764 1001 86380 86390 1
406091 99406091 1001 86380 86390 1
406156 99406156 1001 86380 86390 1
406242 99406242 1001 86380 86390 1
406227 99406227 1001 86380 86390 1
406425 99406425 1001 86380 86390 1
406488 99406488 1001 86380 86390 1
406520 99406520 1001 86380 86390 1
406497 99406497 1001 86380 86390 1
406745 99406745 1001 86380 86390 1
406870 99406870 1001 86380 86390 1
406878 99406878 1001 86380 86390 1
406953 99406953 1001 86380 86390 1
407023 99407023 1001 86380 86390 1
407092 99407092 1001 86380 86390 1
407052 99407052 1001 86380 86390 1
407238 99407238 1001 86380 86390 1
407363 99407363 1001 86380 86390 1
407354 99407354 1001 86380 86390 1
407450 99407450 1001 86380 86390 1
407572 99407572 1001 86380 86390 1
407742 99407742 1001 86380 86390 1
407988 99407988 1001 86380 86390 1
408042 99408042 1001 86380 86390 1
408296 99408296 1001 86380 86390 1
408269 99408269 1001 86380 86390 1
408414 99408414 1001 86380 86390 1
408634 99408634 1001 86380 86390 1
409041 99409041 1001 86380 86390 1
409169 99409169 1001 86380 86390 1
409489 99409489 1001 86380 86390 1
409524 99409524 1001 86380 86390 1
409548 99409548 1001 86380 86390 1
409649 99409649 1001 86380 86390 1
409726 99409726 1001 86380 86390 1
409906 99409906 1001 86380 86390 1
410001 99410001 1001 86380 86390 1
410058 99410058 1001 86380 86390 1
410576 99410576 1001 86380 86390 1
410582 99410582 1001 86380 86390 1
410804 99410804 1001 86380 86390 1
410988 99410988 1001 86380 86390 1
411024 99411024 1001 86380 86390 1
411318 99411318 1001 86380 86390 1
411355 99411355 1001 86380 86390 1
411386 99411386 1001 86380 86390 1
411401 99411401 1001 86380 86390 1
411619 99411619 1001 86380 86390 1
411695 99411695 1001 86380 86390 1
411753 99411753 1001 86380 86390 1
411757 99411757 1001 86380 86390 1
411861 99411861 1001 86380 86390 1
412037 99412037 1001 86380 86390 1
412071 99412071 1001 86380 86390 1
412174 99412174 1001 86380 86390 1
413292 99413292 1001 86380 86390 1
413293 99413293 1001 86380 86390 1
413570 99413570 1001 86380 86390 1
413460 99413460 1001 86380 86390 1
413158 99413158 1001 86380 86390 1
413269 99413269 1001 86380 86390 1
413146 99413146 1001 86380 86390 1
412625 99412625 1001 86380 86390 1
412600 99412600 1001 86380 86390 1
412660 99412660 1001 86380 86390 1
414037 99414037 1001 86380 86390 1
413897 99413897 1001 86380 86390 1
414022 99414022 1001 86380 86390 1
413960 99413960 1001 86380 86390 1
413979 99413979 1001 86380 86390 1
413879 99413879 1001 86380 86390 1
414083 99414083 1001 86380 86390 1
415243 99415243 1001 86380 86390 1
415057 99415057 1001 86380 86390 1
415307 99415307 1001 86380 86390 1
414587 99414587 1001 86380 86390 1
414677 99414677 1001 86380 86390 1
414536 99414536 1001 86380 86390 1
414853 99414853 1001 86380 86390 1
414754 99414754 1001 86380 86390 1
414165 99414165 1001 86380 86390 1
415385 99415385 1001 86380 86390 1
415699 99415699 1001 86380 86390 1
415335 99415335 1001 86380 86390 1
415388 99415388 1001 86380 86390 1
415390 99415390 1001 86380 86390 1
415464 99415464 1001 86380 86390 1
416628 99416628 1001 86380 86390 1
416931 99416931 1001 86380 86390 1
416889 99416889 1001 86380 86390 1
416952 99416952 1001 86380 86390 1
416283 99416283 1001 86380 86390 1
416098 99416098 1001 86380 86390 1
416127 99416127 1001 86380 86390 1
416138 99416138 1001 86380 86390 1
417385 99417385 1001 86380 86390 1
417276 99417276 1001 86380 86390 1
417427 99417427 1001 86380 86390 1
417485 99417485 1001 86380 86390 1
418513 99418513 1001 86380 86390 1
418773 99418773 1001 86380 86390 1
418593 99418593 1001 86380 86390 1
418085 99418085 1001 86380 86390 1
418122 99418122 1001 86380 86390 1
418350 99418350 1001 86380 86390 1
417898 99417898 1001 86380 86390 1
417692 99417692 1001 86380 86390 1
417727 99417727 1001 86380 86390 1
417934 99417934 1001 86380 86390 1
418873 99418873 1001 86380 86390 1
418864 99418864 1001 86380 86390 1
420313 99420313 1001 86380 86390 1
420144 99420144 1001 86380 86390 1
420038 99420038 1001 86380 86390 1
419973 99419973 1001 86380 86390 1
419787 99419787 1001 86380 86390 1
420048 99420048 1001 86380 86390 1
419716 99419716 1001 86380 86390 1
419843 99419843 1001 86380 86390 1
419999 99419999 1001 86380 86390 1
419905 99419905 1001 86380 86390 1
419215 99419215 1001 86380 86390 1
419547 99419547 1001 86380 86390 1
419608 99419608 1001 86380 86390 1
420694 99420694 1001 86380 86390 1
420471 99420471 1001 86380 86390 1
420516 99420516 1001 86380 86390 1
420570 99420570 1001 86380 86390 1
420827 99420827 1001 86380 86390 1
420764 99420764 1001 86380 86390 1
422075 99422075 1001 86380 86390 1
421441 99421441 1001 86380 86390 1
421281 99421281 1001 86380 86390 1
421560 99421560 1001 86380 86390 1
421683 99421683 1001 86380 86390 1
421424 99421424 1001 86380 86390 1
421163 99421163 1001 86380 86390 1
420850 99420850 1001 86380 86390 1
422308 99422308 1001 86380 86390 1
422226 99422226 1001 86380 86390 1
422380 99422380 1001 86380 86390 1
423554 99423554 1001 86380 86390 1
423693 99423693 1001 86380 86390 1
423638 99423638 1001 86380 86390 1
423137 99423137 1001 86380 86390 1
423012 99423012 1001 86380 86390 1
423118 99423118 1001 86380 86390 1
422834 99422834 1001 86380 86390 1
422788 99422788 1001 86380 86390 1
424123 99424123 1001 86380 86390 1
423874 99423874 1001 86380 86390 1
424107 99424107 1001 86380 86390 1
423959 99423959 1001 86380 86390 1
424110 99424110 1001 86380 86390 1
423764 99423764 1001 86380 86390 1
423857 99423857 1001 86380 86390 1
423883 99423883 1001 86380 86390 1
425122 99425122 1001 86380 86390 1
424417 99424417 1001 86380 86390 1
424375 99424375 1001 86380 86390 1
425743 99425743 1001 86380 86390 1
426717 99426717 1001 86380 86390 1
427039 99427039 1001 86380 86390 1
426957 99426957 1001 86380 86390 1
426456 99426456 1001 86380 86390 1
426414 99426414 1001 86380 86390 1
426186 99426186 1001 86380 86390 1
425986 99425986 1001 86380 86390 1
425837 99425837 1001 86380 86390 1
425918 99425918 1001 86380 86390 1
425998 99425998 1001 86380 86390 1
425979 99425979 1001 86380 86390 1
427312 99427312 1001 86380 86390 1
427372 99427372 1001 86380 86390 1
427374 99427374 1001 86380 86390 1
427148 99427148 1001 86380 86390 1
427245 99427245 1001 86380 86390 1
427465 99427465 1001 86380 86390 1
427399 99427399 1001 86380 86390 1
427306 99427306 1001 86380 86390 1
427159 99427159 1001 86380 86390 1
428632 99428632 1001 86380 86390 1
428591 99428591 1001 86380 86390 1
428481 99428481 1001 86380 86390 1
428528 99428528 1001 86380 86390 1
428163 99428163 1001 86380 86390 1
428246 99428246 1001 86380 86390 1
427820 99427820 1001 86380 86390 1
427779 99427779 1001 86380 86390 1
427558 99427558 1001 86380 86390 1
427876 99427876 1001 86380 86390 1
427707 99427707 1001 86380 86390 1
427690 99427690 1001 86380 86390 1
427910 99427910 1001 86380 86390 1
427919 99427919 1001 86380 86390 1
429127 99429127 1001 86380 86390 1
429134 99429134 1001 86380 86390 1
429092 99429092 1001 86380 86390 1
430192 99430192 1001 86380 86390 1
430225 99430225 1001 86380 86390 1
430075 99430075 1001 86380 86390 1
430341 99430341 1001 86380 86390 1
430029 99430029 1001 86380 86390 1
430131 99430131 1001 86380 86390 1
430141 99430141 1001 86380 86390 1
430240 99430240 1001 86380 86390 1
430267 99430267 1001 86380 86390 1
429858 99429858 1001 86380 86390 1
429853 99429853 1001 86380 86390 1
429358 99429358 1001 86380 86390 1
430822 99430822 1001 86380 86390 1
430785 99430785 1001 86380 86390 1
431784 99431784 1001 86380 86390 1
431331 99431331 1001 86380 86390 1
431397 99431397 1001 86380 86390 1
431144 99431144 1001 86380 86390 1
430991 99430991 1001 86380 86390 1
432365 99432365 1001 86380 86390 1
432422 99432422 1001 86380 86390 1
433362 99433362 1001 86380 86390 1
433411 99433411 1001 86380 86390 1
433400 99433400 1001 86380 86390 1
433326 99433326 1001 86380 86390 1
433223 99433223 1001 86380 86390 1
432915 99432915 1001 86380 86390 1
432982 99432982 1001 86380 86390 1
433208 99433208 1001 86380 86390 1
432625 99432625 1001 86380 86390 1
432836 99432836 1001 86380 86390 1
432811 99432811 1001 86380 86390 1
433917 99433917 1001 86380 86390 1
434119 99434119 1001 86380 86390 1
433817 99433817 1001 86380 86390 1
434127 99434127 1001 86380 86390 1
435285 99435285 1001 86380 86390 1
434971 99434971 1001 86380 86390 1
434934 99434934 1001 86380 86390 1
434911 99434911 1001 86380 86390 1
434917 99434917 1001 86380 86390 1
434563 99434563 1001 86380 86390 1
434401 99434401 1001 86380 86390 1
434412 99434412 1001 86380 86390 1
434441 99434441 1001 86380 86390 1
434311 99434311 1001 86380 86390 1
434593 99434593 1001 86380 86390 1
435665 99435665 1001 86380 86390 1
437085 99437085 1001 86380 86390 1
437052 99437052 1001 86380 86390 1
436963 99436963 1001 86380 86390 1
437008 99437008 1001 86380 86390 1
436771 99436771 1001 86380 86390 1
436795 99436795 1001 86380 86390 1
437151 99437151 1001 86380 86390 1
436548 99436548 1001 86380 86390 1
436428 99436428 1001 86380 86390 1
436715 99436715 1001 86380 86390 1
436745 99436745 1001 86380 86390 1
436559 99436559 1001 86380 86390 1
436751 99436751 1001 86380 86390 1
436164 99436164 1001 86380 86390 1
436311 99436311 1001 86380 86390 1
300080 99300080 1001 86380 86390 1
300084 99300084 1001 86380 86390 1
300034 99300034 1001 86380 86390 1
300037 99300037 1001 86380 86390 1
437254 99437254 1001 86380 86390 1
437308 99437308 1001 86380 86390 1
300593 99300593 1001 86380 86390 1
300510 99300510 1001 86380 86390 1
300498 99300498 1001 86380 86390 1
300120 99300120 1001 86380 86390 1
300145 99300145 1001 86380 86390 1
300882 99300882 1001 86380 86390 1
300746 99300746 1001 86380 86390 1
300762 99300762 1001 86380 86390 1
301480 99301480 1001 86380 86390 1
301364 99301364 1001 86380 86390 1
301381 99301381 1001 86380 86390 1
301536 99301536 1001 86380 86390 1
301207 99301207 1001 86380 86390 1
301156 99301156 1001 86380 86390 1
301254 99301254 1001 86380 86390 1
301229 99301229 1001 86380 86390 1
301322 99301322 1001 86380 86390 1
300960 99300960 1001 86380 86390 1
301015 99301015 1001 86380 86390 1
300938 99300938 1001 86380 86390 1
300943 99300943 1001 86380 86390 1
301023 99301023 1001 86380 86390 1
301127 99301127 1001 86380 86390 1
301140 99301140 1001 86380 86390 1
301619 99301619 1001 86380 86390 1
301632 99301632 1001 86380 86390 1
301672 99301672 1001 86380 86390 1
301714 99301714 1001 86380 86390 1
301731 99301731 1001 86380 86390 1
301744 99301744 1001 86380 86390 1
301667 99301667 1001 86380 86390 1
302338 99302338 1001 86380 86390 1
302210 99302210 1001 86380 86390 1
302249 99302249 1001 86380 86390 1
302124 99302124 1001 86380 86390 1
301998 99301998 1001 86380 86390 1
302145 99302145 1001 86380 86390 1
301942 99301942 1001 86380 86390 1
301853 99301853 1001 86380 86390 1
301892 99301892 1001 86380 86390 1
301780 99301780 1001 86380 86390 1
302537 99302537 1001 86380 86390 1
302473 99302473 1001 86380 86390 1
302527 99302527 1001 86380 86390 1
302505 99302505 1001 86380 86390 1
303039 99303039 1001 86380 86390 1
303109 99303109 1001 86380 86390 1
303151 99303151 1001 86380 86390 1
302937 99302937 1001 86380 86390 1
302977 99302977 1001 86380 86390 1
302822 99302822 1001 86380 86390 1
302836 99302836 1001 86380 86390 1
302907 99302907 1001 86380 86390 1
302895 99302895 1001 86380 86390 1
302804 99302804 1001 86380 86390 1
302844 99302844 1001 86380 86390 1
302673 99302673 1001 86380 86390 1
303359 99303359 1001 86380 86390 1
303301 99303301 1001 86380 86390 1
303392 99303392 1001 86380 86390 1
303405 99303405 1001 86380 86390 1
303393 99303393 1001 86380 86390 1
303368 99303368 1001 86380 86390 1
303985 99303985 1001 86380 86390 1
304008 99304008 1001 86380 86390 1
303948 99303948 1001 86380 86390 1
303845 99303845 1001 86380 86390 1
304017 99304017 1001 86380 86390 1
303818 99303818 1001 86380 86390 1
303483 99303483 1001 86380 86390 1
304079 99304079 1001 86380 86390 1
304796 99304796 1001 86380 86390 1
304780 99304780 1001 86380 86390 1
304524 99304524 1001 86380 86390 1
304566 99304566 1001 86380 86390 1
304561 99304561 1001 86380 86390 1
304562 99304562 1001 86380 86390 1
304267 99304267 1001 86380 86390 1
304423 99304423 1001 86380 86390 1
304386 99304386 1001 86380 86390 1
304271 99304271 1001 86380 86390 1
304887 99304887 1001 86380 86390 1
304893 99304893 1001 86380 86390 1
304919 99304919 1001 86380 86390 1
305622 99305622 1001 86380 86390 1
305533 99305533 1001 86380 86390 1
305471 99305471 1001 86380 86390 1
305306 99305306 1001 86380 86390 1
305282 99305282 1001 86380 86390 1
305219 99305219 1001 86380 86390 1
305238 99305238 1001 86380 86390 1
305128 99305128 1001 86380 86390 1
500114 99500114 1001 86380 86390 1
305690 99305690 1001 86380 86390 1
500163 99500163 1001 86380 86390 1
500047 99500047 1001 86380 86390 1
500670 99500670 1001 86380 86390 1
500471 99500471 1001 86380 86390 1
500526 99500526 1001 86380 86390 1
500918 99500918 1001 86380 86390 1
500948 99500948 1001 86380 86390 1
501593 99501593 1001 86380 86390 1
501396 99501396 1001 86380 86390 1
501268 99501268 1001 86380 86390 1
501256 99501256 1001 86380 86390 1
501231 99501231 1001 86380 86390 1
501187 99501187 1001 86380 86390 1
501176 99501176 1001 86380 86390 1
501194 99501194 1001 86380 86390 1
501748 99501748 1001 86380 86390 1
501687 99501687 1001 86380 86390 1
501726 99501726 1001 86380 86390 1
502364 99502364 1001 86380 86390 1
502406 99502406 1001 86380 86390 1
502397 99502397 1001 86380 86390 1
502235 99502235 1001 86380 86390 1
502013 99502013 1001 86380 86390 1
502015 99502015 1001 86380 86390 1
501991 99501991 1001 86380 86390 1
501864 99501864 1001 86380 86390 1
502011 99502011 1001 86380 86390 1
502491 99502491 1001 86380 86390 1
502621 99502621 1001 86380 86390 1
502622 99502622 1001 86380 86390 1
502479 99502479 1001 86380 86390 1
502499 99502499 1001 86380 86390 1
502577 99502577 1001 86380 86390 1
503228 99503228 1001 86380 86390 1
503259 99503259 1001 86380 86390 1
503115 99503115 1001 86380 86390 1
503245 99503245 1001 86380 86390 1
503267 99503267 1001 86380 86390 1
503181 99503181 1001 86380 86390 1
502918 99502918 1001 86380 86390 1
503014 99503014 1001 86380 86390 1
502965 99502965 1001 86380 86390 1
502955 99502955 1001 86380 86390 1
503007 99503007 1001 86380 86390 1
502710 99502710 1001 86380 86390 1
502780 99502780 1001 86380 86390 1
503483 99503483 1001 86380 86390 1
503434 99503434 1001 86380 86390 1
503332 99503332 1001 86380 86390 1
503950 99503950 1001 86380 86390 1
504007 99504007 1001 86380 86390 1
504033 99504033 1001 86380 86390 1
503995 99503995 1001 86380 86390 1
504110 99504110 1001 86380 86390 1
503880 99503880 1001 86380 86390 1
503790 99503790 1001 86380 86390 1
503819 99503819 1001 86380 86390 1
503742 99503742 1001 86380 86390 1
503509 99503509 1001 86380 86390 1
503564 99503564 1001 86380 86390 1
503617 99503617 1001 86380 86390 1
503696 99503696 1001 86380 86390 1
503533 99503533 1001 86380 86390 1
503689 99503689 1001 86380 86390 1
503664 99503664 1001 86380 86390 1
504183 99504183 1001 86380 86390 1
504249 99504249 1001 86380 86390 1
504250 99504250 1001 86380 86390 1
504944 99504944 1001 86380 86390 1
504743 99504743 1001 86380 86390 1
504801 99504801 1001 86380 86390 1
504544 99504544 1001 86380 86390 1
504652 99504652 1001 86380 86390 1
504588 99504588 1001 86380 86390 1
504696 99504696 1001 86380 86390 1
504658 99504658 1001 86380 86390 1
504710 99504710 1001 86380 86390 1
504452 99504452 1001 86380 86390 1
504480 99504480 1001 86380 86390 1
504364 99504364 1001 86380 86390 1
504421 99504421 1001 86380 86390 1
504512 99504512 1001 86380 86390 1
504487 99504487 1001 86380 86390 1
505034 99505034 1001 86380 86390 1
505501 99505501 1001 86380 86390 1
505466 99505466 1001 86380 86390 1
505454 99505454 1001 86380 86390 1
505494 99505494 1001 86380 86390 1
505417 99505417 1001 86380 86390 1
505379 99505379 1001 86380 86390 1
505247 99505247 1001 86380 86390 1
505325 99505325 1001 86380 86390 1
505302 99505302 1001 86380 86390 1
505949 99505949 1001 86380 86390 1
505912 99505912 1001 86380 86390 1
505875 99505875 1001 86380 86390 1
505880 99505880 1001 86380 86390 1
505932 99505932 1001 86380 86390 1
505779 99505779 1001 86380 86390 1
506429 99506429 1001 86380 86390 1
506488 99506488 1001 86380 86390 1
506400 99506400 1001 86380 86390 1
506544 99506544 1001 86380 86390 1
506263 99506263 1001 86380 86390 1
506264 99506264 1001 86380 86390 1
506272 99506272 1001 86380 86390 1
506156 99506156 1001 86380 86390 1
506066 99506066 1001 86380 86390 1
506148 99506148 1001 86380 86390 1
506137 99506137 1001 86380 86390 1
506065 99506065 1001 86380 86390 1
506735 99506735 1001 86380 86390 1
506643 99506643 1001 86380 86390 1
506734 99506734 1001 86380 86390 1
506786 99506786 1001 86380 86390 1
507128 99507128 1001 86380 86390 1
507016 99507016 1001 86380 86390 1
507214 99507214 1001 86380 86390 1
507034 99507034 1001 86380 86390 1
506947 99506947 1001 86380 86390 1
507526 99507526 1001 86380 86390 1
508158 99508158 1001 86380 86390 1
508207 99508207 1001 86380 86390 1
507848 99507848 1001 86380 86390 1
508043 99508043 1001 86380 86390 1
507902 99507902 1001 86380 86390 1
507905 99507905 1001 86380 86390 1
508013 99508013 1001 86380 86390 1
507847 99507847 1001 86380 86390 1
507681 99507681 1001 86380 86390 1
507751 99507751 1001 86380 86390 1
507752 99507752 1001 86380 86390 1
507806 99507806 1001 86380 86390 1
507678 99507678 1001 86380 86390 1
508416 99508416 1001 86380 86390 1
508366 99508366 1001 86380 86390 1
508290 99508290 1001 86380 86390 1
508370 99508370 1001 86380 86390 1
508267 99508267 1001 86380 86390 1
508959 99508959 1001 86380 86390 1
508999 99508999 1001 86380 86390 1
508930 99508930 1001 86380 86390 1
508945 99508945 1001 86380 86390 1
509023 99509023 1001 86380 86390 1
508785 99508785 1001 86380 86390 1
508850 99508850 1001 86380 86390 1
508815 99508815 1001 86380 86390 1
508480 99508480 1001 86380 86390 1
508559 99508559 1001 86380 86390 1
508650 99508650 1001 86380 86390 1
508625 99508625 1001 86380 86390 1
508496 99508496 1001 86380 86390 1
508606 99508606 1001 86380 86390 1
508659 99508659 1001 86380 86390 1
509237 99509237 1001 86380 86390 1
509819 99509819 1001 86380 86390 1
509845 99509845 1001 86380 86390 1
509769 99509769 1001 86380 86390 1
509745 99509745 1001 86380 86390 1
509648 99509648 1001 86380 86390 1
509301 99509301 1001 86380 86390 1
510007 99510007 1001 86380 86390 1
510100 99510100 1001 86380 86390 1
510062 99510062 1001 86380 86390 1
510587 99510587 1001 86380 86390 1
510678 99510678 1001 86380 86390 1
510699 99510699 1001 86380 86390 1
510537 99510537 1001 86380 86390 1
510706 99510706 1001 86380 86390 1
510460 99510460 1001 86380 86390 1
510438 99510438 1001 86380 86390 1
510387 99510387 1001 86380 86390 1
510300 99510300 1001 86380 86390 1
510133 99510133 1001 86380 86390 1
510123 99510123 1001 86380 86390 1
510153 99510153 1001 86380 86390 1
510155 99510155 1001 86380 86390 1
510129 99510129 1001 86380 86390 1
510736 99510736 1001 86380 86390 1
510728 99510728 1001 86380 86390 1
511521 99511521 1001 86380 86390 1
511441 99511441 1001 86380 86390 1
511405 99511405 1001 86380 86390 1
511166 99511166 1001 86380 86390 1
511285 99511285 1001 86380 86390 1
511299 99511299 1001 86380 86390 1
511294 99511294 1001 86380 86390 1
511114 99511114 1001 86380 86390 1
511054 99511054 1001 86380 86390 1
511083 99511083 1001 86380 86390 1
510995 99510995 1001 86380 86390 1
511595 99511595 1001 86380 86390 1
511587 99511587 1001 86380 86390 1
512379 99512379 1001 86380 86390 1
512346 99512346 1001 86380 86390 1
512253 99512253 1001 86380 86390 1
512228 99512228 1001 86380 86390 1
512184 99512184 1001 86380 86390 1
512018 99512018 1001 86380 86390 1
512149 99512149 1001 86380 86390 1
512152 99512152 1001 86380 86390 1
511861 99511861 1001 86380 86390 1
511811 99511811 1001 86380 86390 1
511801 99511801 1001 86380 86390 1
511933 99511933 1001 86380 86390 1
512430 99512430 1001 86380 86390 1
512559 99512559 1001 86380 86390 1
512486 99512486 1001 86380 86390 1
512410 99512410 1001 86380 86390 1
512554 99512554 1001 86380 86390 1
513003 99513003 1001 86380 86390 1
513000 99513000 1001 86380 86390 1
512926 99512926 1001 86380 86390 1
512592 99512592 1001 86380 86390 1
513272 99513272 1001 86380 86390 1
513209 99513209 1001 86380 86390 1
513998 99513998 1001 86380 86390 1
513852 99513852 1001 86380 86390 1
513904 99513904 1001 86380 86390 1
513815 99513815 1001 86380 86390 1
513540 99513540 1001 86380 86390 1
513413 99513413 1001 86380 86390 1
513456 99513456 1001 86380 86390 1
513586 99513586 1001 86380 86390 1
513498 99513498 1001 86380 86390 1
514199 99514199 1001 86380 86390 1
514212 99514212 1001 86380 86390 1
514193 99514193 1001 86380 86390 1
514768 99514768 1001 86380 86390 1
514809 99514809 1001 86380 86390 1
514785 99514785 1001 86380 86390 1
514736 99514736 1001 86380 86390 1
514454 99514454 1001 86380 86390 1
514598 99514598 1001 86380 86390 1
514308 99514308 1001 86380 86390 1
515014 99515014 1001 86380 86390 1
514937 99514937 1001 86380 86390 1
515593 99515593 1001 86380 86390 1
515535 99515535 1001 86380 86390 1
515538 99515538 1001 86380 86390 1
515579 99515579 1001 86380 86390 1
515349 99515349 1001 86380 86390 1
515286 99515286 1001 86380 86390 1
515301 99515301 1001 86380 86390 1
515392 99515392 1001 86380 86390 1
515275 99515275 1001 86380 86390 1
515343 99515343 1001 86380 86390 1
515306 99515306 1001 86380 86390 1
515293 99515293 1001 86380 86390 1
515386 99515386 1001 86380 86390 1
515231 99515231 1001 86380 86390 1
515209 99515209 1001 86380 86390 1
515146 99515146 1001 86380 86390 1
515710 99515710 1001 86380 86390 1
515814 99515814 1001 86380 86390 1
515751 99515751 1001 86380 86390 1
515821 99515821 1001 86380 86390 1
516308 99516308 1001 86380 86390 1
516322 99516322 1001 86380 86390 1
516452 99516452 1001 86380 86390 1
516230 99516230 1001 86380 86390 1
516212 99516212 1001 86380 86390 1
515940 99515940 1001 86380 86390 1
516051 99516051 1001 86380 86390 1
516525 99516525 1001 86380 86390 1
516707 99516707 1001 86380 86390 1
516656 99516656 1001 86380 86390 1
516709 99516709 1001 86380 86390 1
517167 99517167 1001 86380 86390 1
517078 99517078 1001 86380 86390 1
517106 99517106 1001 86380 86390 1
517061 99517061 1001 86380 86390 1
516779 99516779 1001 86380 86390 1
516768 99516768 1001 86380 86390 1
516794 99516794 1001 86380 86390 1
516756 99516756 1001 86380 86390 1
516903 99516903 1001 86380 86390 1
516855 99516855 1001 86380 86390 1
517489 99517489 1001 86380 86390 1
517504 99517504 1001 86380 86390 1
517380 99517380 1001 86380 86390 1
517486 99517486 1001 86380 86390 1
518129 99518129 1001 86380 86390 1
518036 99518036 1001 86380 86390 1
517999 99517999 1001 86380 86390 1
518145 99518145 1001 86380 86390 1
518004 99518004 1001 86380 86390 1
518155 99518155 1001 86380 86390 1
517800 99517800 1001 86380 86390 1
517790 99517790 1001 86380 86390 1
517792 99517792 1001 86380 86390 1
517822 99517822 1001 86380 86390 1
517735 99517735 1001 86380 86390 1
517671 99517671 1001 86380 86390 1
517629 99517629 1001 86380 86390 1
518353 99518353 1001 86380 86390 1
518211 99518211 1001 86380 86390 1
518172 99518172 1001 86380 86390 1
518225 99518225 1001 86380 86390 1
517749 99517749 1001 86380 86390 1
518213 99518213 1001 86380 86390 1
518227 99518227 1001 86380 86390 1
518216 99518216 1001 86380 86390 1
518295 99518295 1001 86380 86390 1
518938 99518938 1001 86380 86390 1
518905 99518905 1001 86380 86390 1
518620 99518620 1001 86380 86390 1
518675 99518675 1001 86380 86390 1
518445 99518445 1001 86380 86390 1
518368 99518368 1001 86380 86390 1
518550 99518550 1001 86380 86390 1
518473 99518473 1001 86380 86390 1
518422 99518422 1001 86380 86390 1
518488 99518488 1001 86380 86390 1
518450 99518450 1001 86380 86390 1
518413 99518413 1001 86380 86390 1
519127 99519127 1001 86380 86390 1
519039 99519039 1001 86380 86390 1
519129 99519129 1001 86380 86390 1
519144 99519144 1001 86380 86390 1
519738 99519738 1001 86380 86390 1
519702 99519702 1001 86380 86390 1
519771 99519771 1001 86380 86390 1
519681 99519681 1001 86380 86390 1
519803 99519803 1001 86380 86390 1
519453 99519453 1001 86380 86390 1
519538 99519538 1001 86380 86390 1
519487 99519487 1001 86380 86390 1
519462 99519462 1001 86380 86390 1
519222 99519222 1001 86380 86390 1
519365 99519365 1001 86380 86390 1
519333 99519333 1001 86380 86390 1
519901 99519901 1001 86380 86390 1
519944 99519944 1001 86380 86390 1
519913 99519913 1001 86380 86390 1
520577 99520577 1001 86380 86390 1
520579 99520579 1001 86380 86390 1
520517 99520517 1001 86380 86390 1
520598 99520598 1001 86380 86390 1
520382 99520382 1001 86380 86390 1
520255 99520255 1001 86380 86390 1
520230 99520230 1001 86380 86390 1
520361 99520361 1001 86380 86390 1
520272 99520272 1001 86380 86390 1
520285 99520285 1001 86380 86390 1
520355 99520355 1001 86380 86390 1
520075 99520075 1001 86380 86390 1
520219 99520219 1001 86380 86390 1
520038 99520038 1001 86380 86390 1
520681 99520681 1001 86380 86390 1
520787 99520787 1001 86380 86390 1
521418 99521418 1001 86380 86390 1
521423 99521423 1001 86380 86390 1
521385 99521385 1001 86380 86390 1
521179 99521179 1001 86380 86390 1
521078 99521078 1001 86380 86390 1
521052 99521052 1001 86380 86390 1
520861 99520861 1001 86380 86390 1
521005 99521005 1001 86380 86390 1
520904 99520904 1001 86380 86390 1
520852 99520852 1001 86380 86390 1
520854 99520854 1001 86380 86390 1
520881 99520881 1001 86380 86390 1
520948 99520948 1001 86380 86390 1
521515 99521515 1001 86380 86390 1
521671 99521671 1001 86380 86390 1
521262 99521262 1001 86380 86390 1
521575 99521575 1001 86380 86390 1
521553 99521553 1001 86380 86390 1
522259 99522259 1001 86380 86390 1
522154 99522154 1001 86380 86390 1
522181 99522181 1001 86380 86390 1
522208 99522208 1001 86380 86390 1
522209 99522209 1001 86380 86390 1
522145 99522145 1001 86380 86390 1
522288 99522288 1001 86380 86390 1
521934 99521934 1001 86380 86390 1
522025 99522025 1001 86380 86390 1
521897 99521897 1001 86380 86390 1
521989 99521989 1001 86380 86390 1
521990 99521990 1001 86380 86390 1
522016 99522016 1001 86380 86390 1
522042 99522042 1001 86380 86390 1
521927 99521927 1001 86380 86390 1
521902 99521902 1001 86380 86390 1
521789 99521789 1001 86380 86390 1
521816 99521816 1001 86380 86390 1
522329 99522329 1001 86380 86390 1
522392 99522392 1001 86380 86390 1
522918 99522918 1001 86380 86390 1
522960 99522960 1001 86380 86390 1
522745 99522745 1001 86380 86390 1
522889 99522889 1001 86380 86390 1
522886 99522886 1001 86380 86390 1
522568 99522568 1001 86380 86390 1
522648 99522648 1001 86380 86390 1
522611 99522611 1001 86380 86390 1
523246 99523246 1001 86380 86390 1
523263 99523263 1001 86380 86390 1
523134 99523134 1001 86380 86390 1
523317 99523317 1001 86380 86390 1
523296 99523296 1001 86380 86390 1
523778 99523778 1001 86380 86390 1
523769 99523769 1001 86380 86390 1
523899 99523899 1001 86380 86390 1
523802 99523802 1001 86380 86390 1
523728 99523728 1001 86380 86390 1
523616 99523616 1001 86380 86390 1
523607 99523607 1001 86380 86390 1
523569 99523569 1001 86380 86390 1
523429 99523429 1001 86380 86390 1
523430 99523430 1001 86380 86390 1
523356 99523356 1001 86380 86390 1
523361 99523361 1001 86380 86390 1
523452 99523452 1001 86380 86390 1
524011 99524011 1001 86380 86390 1
524015 99524015 1001 86380 86390 1
524714 99524714 1001 86380 86390 1
524676 99524676 1001 86380 86390 1
524730 99524730 1001 86380 86390 1
524588 99524588 1001 86380 86390 1
524478 99524478 1001 86380 86390 1
524242 99524242 1001 86380 86390 1
524807 99524807 1001 86380 86390 1
524821 99524821 1001 86380 86390 1
524809 99524809 1001 86380 86390 1
524798 99524798 1001 86380 86390 1
524850 99524850 1001 86380 86390 1
524890 99524890 1001 86380 86390 1
524929 99524929 1001 86380 86390 1
524959 99524959 1001 86380 86390 1
525408 99525408 1001 86380 86390 1
525516 99525516 1001 86380 86390 1
525530 99525530 1001 86380 86390 1
525362 99525362 1001 86380 86390 1
525338 99525338 1001 86380 86390 1
525102 99525102 1001 86380 86390 1
525724 99525724 1001 86380 86390 1
525635 99525635 1001 86380 86390 1
525713 99525713 1001 86380 86390 1
525701 99525701 1001 86380 86390 1
525709 99525709 1001 86380 86390 1
526360 99526360 1001 86380 86390 1
526283 99526283 1001 86380 86390 1
526299 99526299 1001 86380 86390 1
526192 99526192 1001 86380 86390 1
526131 99526131 1001 86380 86390 1
526146 99526146 1001 86380 86390 1
526030 99526030 1001 86380 86390 1
526149 99526149 1001 86380 86390 1
525963 99525963 1001 86380 86390 1
525976 99525976 1001 86380 86390 1
525926 99525926 1001 86380 86390 1
526007 99526007 1001 86380 86390 1
526453 99526453 1001 86380 86390 1
526569 99526569 1001 86380 86390 1
526585 99526585 1001 86380 86390 1
527108 99527108 1001 86380 86390 1
527221 99527221 1001 86380 86390 1
527062 99527062 1001 86380 86390 1
527141 99527141 1001 86380 86390 1
527118 99527118 1001 86380 86390 1
527016 99527016 1001 86380 86390 1
526796 99526796 1001 86380 86390 1
526630 99526630 1001 86380 86390 1
527311 99527311 1001 86380 86390 1
527261 99527261 1001 86380 86390 1
527948 99527948 1001 86380 86390 1
527990 99527990 1001 86380 86390 1
527916 99527916 1001 86380 86390 1
527825 99527825 1001 86380 86390 1
527669 99527669 1001 86380 86390 1
527736 99527736 1001 86380 86390 1
527788 99527788 1001 86380 86390 1
527622 99527622 1001 86380 86390 1
527871 99527871 1001 86380 86390 1
528205 99528205 1001 86380 86390 1
528092 99528092 1001 86380 86390 1
528197 99528197 1001 86380 86390 1
528777 99528777 1001 86380 86390 1
528792 99528792 1001 86380 86390 1
528884 99528884 1001 86380 86390 1
528819 99528819 1001 86380 86390 1
528571 99528571 1001 86380 86390 1
528585 99528585 1001 86380 86390 1
528477 99528477 1001 86380 86390 1
528335 99528335 1001 86380 86390 1
528326 99528326 1001 86380 86390 1
528288 99528288 1001 86380 86390 1
528368 99528368 1001 86380 86390 1
529658 99529658 1001 86380 86390 1
529659 99529659 1001 86380 86390 1
529409 99529409 1001 86380 86390 1
529487 99529487 1001 86380 86390 1
529331 99529331 1001 86380 86390 1
529503 99529503 1001 86380 86390 1
529520 99529520 1001 86380 86390 1
529252 99529252 1001 86380 86390 1
529242 99529242 1001 86380 86390 1
529113 99529113 1001 86380 86390 1
529244 99529244 1001 86380 86390 1
529183 99529183 1001 86380 86390 1
529209 99529209 1001 86380 86390 1
529777 99529777 1001 86380 86390 1
529819 99529819 1001 86380 86390 1
529825 99529825 1001 86380 86390 1
529853 99529853 1001 86380 86390 1
530526 99530526 1001 86380 86390 1
530379 99530379 1001 86380 86390 1
530407 99530407 1001 86380 86390 1
530546 99530546 1001 86380 86390 1
530547 99530547 1001 86380 86390 1
530296 99530296 1001 86380 86390 1
530220 99530220 1001 86380 86390 1
530143 99530143 1001 86380 86390 1
530174 99530174 1001 86380 86390 1
530163 99530163 1001 86380 86390 1
530177 99530177 1001 86380 86390 1
529985 99529985 1001 86380 86390 1
530065 99530065 1001 86380 86390 1
530001 99530001 1001 86380 86390 1
530007 99530007 1001 86380 86390 1
530087 99530087 1001 86380 86390 1
530710 99530710 1001 86380 86390 1
530557 99530557 1001 86380 86390 1
531212 99531212 1001 86380 86390 1
531185 99531185 1001 86380 86390 1
531136 99531136 1001 86380 86390 1
531149 99531149 1001 86380 86390 1
530995 99530995 1001 86380 86390 1
530969 99530969 1001 86380 86390 1
531052 99531052 1001 86380 86390 1
531106 99531106 1001 86380 86390 1
531042 99531042 1001 86380 86390 1
531514 99531514 1001 86380 86390 1
532031 99532031 1001 86380 86390 1
532190 99532190 1001 86380 86390 1
532046 99532046 1001 86380 86390 1
532125 99532125 1001 86380 86390 1
532153 99532153 1001 86380 86390 1
531899 99531899 1001 86380 86390 1
531968 99531968 1001 86380 86390 1
531814 99531814 1001 86380 86390 1
531803 99531803 1001 86380 86390 1
531689 99531689 1001 86380 86390 1
531692 99531692 1001 86380 86390 1
531590 99531590 1001 86380 86390 1
531759 99531759 1001 86380 86390 1
531761 99531761 1001 86380 86390 1
531592 99531592 1001 86380 86390 1
532230 99532230 1001 86380 86390 1
532853 99532853 1001 86380 86390 1
533007 99533007 1001 86380 86390 1
532922 99532922 1001 86380 86390 1
532975 99532975 1001 86380 86390 1
532748 99532748 1001 86380 86390 1
532732 99532732 1001 86380 86390 1
532694 99532694 1001 86380 86390 1
532734 99532734 1001 86380 86390 1
532773 99532773 1001 86380 86390 1
532825 99532825 1001 86380 86390 1
532611 99532611 1001 86380 86390 1
532470 99532470 1001 86380 86390 1
533215 99533215 1001 86380 86390 1
533729 99533729 1001 86380 86390 1
533769 99533769 1001 86380 86390 1
533805 99533805 1001 86380 86390 1
533628 99533628 1001 86380 86390 1
533463 99533463 1001 86380 86390 1
533490 99533490 1001 86380 86390 1
533493 99533493 1001 86380 86390 1
533637 99533637 1001 86380 86390 1
533468 99533468 1001 86380 86390 1
533482 99533482 1001 86380 86390 1
533369 99533369 1001 86380 86390 1
533283 99533283 1001 86380 86390 1
533935 99533935 1001 86380 86390 1
534051 99534051 1001 86380 86390 1
534042 99534042 1001 86380 86390 1
534030 99534030 1001 86380 86390 1
533968 99533968 1001 86380 86390 1
534510 99534510 1001 86380 86390 1
534540 99534540 1001 86380 86390 1
534677 99534677 1001 86380 86390 1
534376 99534376 1001 86380 86390 1
534302 99534302 1001 86380 86390 1
534099 99534099 1001 86380 86390 1
534811 99534811 1001 86380 86390 1
534735 99534735 1001 86380 86390 1
534880 99534880 1001 86380 86390 1
534871 99534871 1001 86380 86390 1
535362 99535362 1001 86380 86390 1
535365 99535365 1001 86380 86390 1
535445 99535445 1001 86380 86390 1
535275 99535275 1001 86380 86390 1
535288 99535288 1001 86380 86390 1
535212 99535212 1001 86380 86390 1
534915 99534915 1001 86380 86390 1
535019 99535019 1001 86380 86390 1
535073 99535073 1001 86380 86390 1
534960 99534960 1001 86380 86390 1
535000 99535000 1001 86380 86390 1
534939 99534939 1001 86380 86390 1
534992 99534992 1001 86380 86390 1
535520 99535520 1001 86380 86390 1
535576 99535576 1001 86380 86390 1
535615 99535615 1001 86380 86390 1
535566 99535566 1001 86380 86390 1
535594 99535594 1001 86380 86390 1
536207 99536207 1001 86380 86390 1
536260 99536260 1001 86380 86390 1
536301 99536301 1001 86380 86390 1
536172 99536172 1001 86380 86390 1
536179 99536179 1001 86380 86390 1
536092 99536092 1001 86380 86390 1
535953 99535953 1001 86380 86390 1
535994 99535994 1001 86380 86390 1
536034 99536034 1001 86380 86390 1
535958 99535958 1001 86380 86390 1
535999 99535999 1001 86380 86390 1
536065 99536065 1001 86380 86390 1
535808 99535808 1001 86380 86390 1
535813 99535813 1001 86380 86390 1
535739 99535739 1001 86380 86390 1
536372 99536372 1001 86380 86390 1
536399 99536399 1001 86380 86390 1
536516 99536516 1001 86380 86390 1
536478 99536478 1001 86380 86390 1
536388 99536388 1001 86380 86390 1
536443 99536443 1001 86380 86390 1
536511 99536511 1001 86380 86390 1
536985 99536985 1001 86380 86390 1
536853 99536853 1001 86380 86390 1
536766 99536766 1001 86380 86390 1
536903 99536903 1001 86380 86390 1
536595 99536595 1001 86380 86390 1
536715 99536715 1001 86380 86390 1
536653 99536653 1001 86380 86390 1
536666 99536666 1001 86380 86390 1
537250 99537250 1001 86380 86390 1
536750 99536750 1001 86380 86390 1
537256 99537256 1001 86380 86390 1
537167 99537167 1001 86380 86390 1
537234 99537234 1001 86380 86390 1
537826 99537826 1001 86380 86390 1
537908 99537908 1001 86380 86390 1
537607 99537607 1001 86380 86390 1
537711 99537711 1001 86380 86390 1
537742 99537742 1001 86380 86390 1
537446 99537446 1001 86380 86390 1
537472 99537472 1001 86380 86390 1
537487 99537487 1001 86380 86390 1
537477 99537477 1001 86380 86390 1
537377 99537377 1001 86380 86390 1
537993 99537993 1001 86380 86390 1
538140 99538140 1001 86380 86390 1
538132 99538132 1001 86380 86390 1
538640 99538640 1001 86380 86390 1
538694 99538694 1001 86380 86390 1
538733 99538733 1001 86380 86390 1
538545 99538545 1001 86380 86390 1
538437 99538437 1001 86380 86390 1
538424 99538424 1001 86380 86390 1
538451 99538451 1001 86380 86390 1
538568 99538568 1001 86380 86390 1
538203 99538203 1001 86380 86390 1
538320 99538320 1001 86380 86390 1
538951 99538951 1001 86380 86390 1
539581 99539581 1001 86380 86390 1
539549 99539549 1001 86380 86390 1
539435 99539435 1001 86380 86390 1
539400 99539400 1001 86380 86390 1
539259 99539259 1001 86380 86390 1
539260 99539260 1001 86380 86390 1
539381 99539381 1001 86380 86390 1
539154 99539154 1001 86380 86390 1
539078 99539078 1001 86380 86390 1
539147 99539147 1001 86380 86390 1
539783 99539783 1001 86380 86390 1
539720 99539720 1001 86380 86390 1
539738 99539738 1001 86380 86390 1
539842 99539842 1001 86380 86390 1
540288 99540288 1001 86380 86390 1
540407 99540407 1001 86380 86390 1
540317 99540317 1001 86380 86390 1
540319 99540319 1001 86380 86390 1
540271 99540271 1001 86380 86390 1
540412 99540412 1001 86380 86390 1
540459 99540459 1001 86380 86390 1
540183 99540183 1001 86380 86390 1
540081 99540081 1001 86380 86390 1
540094 99540094 1001 86380 86390 1
540098 99540098 1001 86380 86390 1
540176 99540176 1001 86380 86390 1
539964 99539964 1001 86380 86390 1
539970 99539970 1001 86380 86390 1
540012 99540012 1001 86380 86390 1
540519 99540519 1001 86380 86390 1
540470 99540470 1001 86380 86390 1
540498 99540498 1001 86380 86390 1
540615 99540615 1001 86380 86390 1
540655 99540655 1001 86380 86390 1
540540 99540540 1001 86380 86390 1
541165 99541165 1001 86380 86390 1
541265 99541265 1001 86380 86390 1
541198 99541198 1001 86380 86390 1
541200 99541200 1001 86380 86390 1
541287 99541287 1001 86380 86390 1
541201 99541201 1001 86380 86390 1
540985 99540985 1001 86380 86390 1
540986 99540986 1001 86380 86390 1
541045 99541045 1001 86380 86390 1
540929 99540929 1001 86380 86390 1
540756 99540756 1001 86380 86390 1
540847 99540847 1001 86380 86390 1
540784 99540784 1001 86380 86390 1
540799 99540799 1001 86380 86390 1
540684 99540684 1001 86380 86390 1
541359 99541359 1001 86380 86390 1
541465 99541465 1001 86380 86390 1
541492 99541492 1001 86380 86390 1
541389 99541389 1001 86380 86390 1
541299 99541299 1001 86380 86390 1
542060 99542060 1001 86380 86390 1
541957 99541957 1001 86380 86390 1
542101 99542101 1001 86380 86390 1
541998 99541998 1001 86380 86390 1
541824 99541824 1001 86380 86390 1
541851 99541851 1001 86380 86390 1
541775 99541775 1001 86380 86390 1
541843 99541843 1001 86380 86390 1
541728 99541728 1001 86380 86390 1
541835 99541835 1001 86380 86390 1
541705 99541705 1001 86380 86390 1
541513 99541513 1001 86380 86390 1
541646 99541646 1001 86380 86390 1
542204 99542204 1001 86380 86390 1
542916 99542916 1001 86380 86390 1
542788 99542788 1001 86380 86390 1
542353 99542353 1001 86380 86390 1
542514 99542514 1001 86380 86390 1
542413 99542413 1001 86380 86390 1
542533 99542533 1001 86380 86390 1
543067 99543067 1001 86380 86390 1
543579 99543579 1001 86380 86390 1
543637 99543637 1001 86380 86390 1
543762 99543762 1001 86380 86390 1
543667 99543667 1001 86380 86390 1
543520 99543520 1001 86380 86390 1
543522 99543522 1001 86380 86390 1
543347 99543347 1001 86380 86390 1
543171 99543171 1001 86380 86390 1
543314 99543314 1001 86380 86390 1
543822 99543822 1001 86380 86390 1
543943 99543943 1001 86380 86390 1
543789 99543789 1001 86380 86390 1
543856 99543856 1001 86380 86390 1
543857 99543857 1001 86380 86390 1
544533 99544533 1001 86380 86390 1
544446 99544446 1001 86380 86390 1
544571 99544571 1001 86380 86390 1
544584 99544584 1001 86380 86390 1
544477 99544477 1001 86380 86390 1
544253 99544253 1001 86380 86390 1
544323 99544323 1001 86380 86390 1
544002 99544002 1001 86380 86390 1
544139 99544139 1001 86380 86390 1
544659 99544659 1001 86380 86390 1
544642 99544642 1001 86380 86390 1
544604 99544604 1001 86380 86390 1
425737 219 1001 34260 34797 1
428506 875 1001 7980 13257 1
428506 239 1001 2760 3297 1
519788 1019 1001 49127 49426 1
525433 752 1002 52871 53486 1
525454 902 1002 62832 70513 1
400213 99400213 1001 86380 86390 1
400129 99400129 1001 86380 86390 1
400251 99400251 1001 86380 86390 1
400386 99400386 1001 86380 86390 1
400342 99400342 1001 86380 86390 1
400408 99400408 1001 86380 86390 1
400711 99400711 1001 86380 86390 1
400665 99400665 1001 86380 86390 1
400647 99400647 1001 86380 86390 1
400899 99400899 1001 86380 86390 1
401019 99401019 1001 86380 86390 1
401176 99401176 1001 86380 86390 1
401179 99401179 1001 86380 86390 1
401327 99401327 1001 86380 86390 1
401470 99401470 1001 86380 86390 1
401852 99401852 1001 86380 86390 1
402545 99402545 1001 86380 86390 1
402586 99402586 1001 86380 86390 1
402687 99402687 1001 86380 86390 1
403028 99403028 1001 86380 86390 1
403171 99403171 1001 86380 86390 1
403222 99403222 1001 86380 86390 1
403325 99403325 1001 86380 86390 1
403211 99403211 1001 86380 86390 1
403456 99403456 1001 86380 86390 1
403894 99403894 1001 86380 86390 1
403995 99403995 1001 86380 86390 1
404302 99404302 1001 86380 86390 1
404566 99404566 1001 86380 86390 1
404530 99404530 1001 86380 86390 1
404487 99404487 1001 86380 86390 1
404725 99404725 1001 86380 86390 1
404952 99404952 1001 86380 86390 1
404923 99404923 1001 86380 86390 1
405132 99405132 1001 86380 86390 1
405134 99405134 1001 86380 86390 1
405176 99405176 1001 86380 86390 1
405780 99405780 1001 86380 86390 1
405973 99405973 1001 86380 86390 1
405893 99405893 1001 86380 86390 1
405956 99405956 1001 86380 86390 1
406034 99406034 1001 86380 86390 1
406179 99406179 1001 86380 86390 1
406334 99406334 1001 86380 86390 1
406402 99406402 1001 86380 86390 1
406555 99406555 1001 86380 86390 1
406705 99406705 1001 86380 86390 1
406760 99406760 1001 86380 86390 1
406937 99406937 1001 86380 86390 1
407073 99407073 1001 86380 86390 1
407108 99407108 1001 86380 86390 1
407809 99407809 1001 86380 86390 1
407847 99407847 1001 86380 86390 1
407928 99407928 1001 86380 86390 1
408277 99408277 1001 86380 86390 1
408290 99408290 1001 86380 86390 1
408348 99408348 1001 86380 86390 1
408488 99408488 1001 86380 86390 1
408494 99408494 1001 86380 86390 1
408461 99408461 1001 86380 86390 1
408410 99408410 1001 86380 86390 1
408604 99408604 1001 86380 86390 1
409237 99409237 1001 86380 86390 1
409445 99409445 1001 86380 86390 1
409842 99409842 1001 86380 86390 1
409812 99409812 1001 86380 86390 1
409860 99409860 1001 86380 86390 1
409930 99409930 1001 86380 86390 1
410012 99410012 1001 86380 86390 1
410085 99410085 1001 86380 86390 1
410018 99410018 1001 86380 86390 1
410063 99410063 1001 86380 86390 1
410095 99410095 1001 86380 86390 1
410269 99410269 1001 86380 86390 1
410293 99410293 1001 86380 86390 1
410416 99410416 1001 86380 86390 1
410579 99410579 1001 86380 86390 1
410584 99410584 1001 86380 86390 1
410590 99410590 1001 86380 86390 1
410699 99410699 1001 86380 86390 1
410797 99410797 1001 86380 86390 1
410730 99410730 1001 86380 86390 1
411048 99411048 1001 86380 86390 1
411056 99411056 1001 86380 86390 1
411263 99411263 1001 86380 86390 1
411426 99411426 1001 86380 86390 1
411537 99411537 1001 86380 86390 1
411743 99411743 1001 86380 86390 1
412044 99412044 1001 86380 86390 1
413473 99413473 1001 86380 86390 1
413521 99413521 1001 86380 86390 1
413465 99413465 1001 86380 86390 1
413490 99413490 1001 86380 86390 1
412977 99412977 1001 86380 86390 1
413015 99413015 1001 86380 86390 1
413151 99413151 1001 86380 86390 1
413027 99413027 1001 86380 86390 1
413105 99413105 1001 86380 86390 1
413052 99413052 1001 86380 86390 1
412547 99412547 1001 86380 86390 1
412780 99412780 1001 86380 86390 1
412804 99412804 1001 86380 86390 1
412768 99412768 1001 86380 86390 1
413953 99413953 1001 86380 86390 1
413290 99413290 1001 86380 86390 1
414100 99414100 1001 86380 86390 1
415216 99415216 1001 86380 86390 1
415147 99415147 1001 86380 86390 1
414850 99414850 1001 86380 86390 1
414881 99414881 1001 86380 86390 1
414523 99414523 1001 86380 86390 1
414199 99414199 1001 86380 86390 1
414213 99414213 1001 86380 86390 1
414368 99414368 1001 86380 86390 1
414350 99414350 1001 86380 86390 1
415670 99415670 1001 86380 86390 1
415621 99415621 1001 86380 86390 1
415652 99415652 1001 86380 86390 1
415577 99415577 1001 86380 86390 1
415626 99415626 1001 86380 86390 1
415373 99415373 1001 86380 86390 1
415690 99415690 1001 86380 86390 1
415410 99415410 1001 86380 86390 1
416993 99416993 1001 86380 86390 1
416966 99416966 1001 86380 86390 1
416600 99416600 1001 86380 86390 1
416551 99416551 1001 86380 86390 1
416244 99416244 1001 86380 86390 1
416391 99416391 1001 86380 86390 1
416363 99416363 1001 86380 86390 1
415985 99415985 1001 86380 86390 1
415835 99415835 1001 86380 86390 1
415876 99415876 1001 86380 86390 1
415980 99415980 1001 86380 86390 1
415774 99415774 1001 86380 86390 1
416050 99416050 1001 86380 86390 1
417067 99417067 1001 86380 86390 1
417046 99417046 1001 86380 86390 1
417289 99417289 1001 86380 86390 1
418578 99418578 1001 86380 86390 1
418248 99418248 1001 86380 86390 1
418068 99418068 1001 86380 86390 1
417961 99417961 1001 86380 86390 1
417666 99417666 1001 86380 86390 1
417627 99417627 1001 86380 86390 1
418937 99418937 1001 86380 86390 1
418903 99418903 1001 86380 86390 1
420329 99420329 1001 86380 86390 1
420439 99420439 1001 86380 86390 1
420090 99420090 1001 86380 86390 1
419805 99419805 1001 86380 86390 1
419643 99419643 1001 86380 86390 1
419408 99419408 1001 86380 86390 1
419270 99419270 1001 86380 86390 1
419519 99419519 1001 86380 86390 1
419302 99419302 1001 86380 86390 1
419524 99419524 1001 86380 86390 1
419456 99419456 1001 86380 86390 1
419554 99419554 1001 86380 86390 1
419310 99419310 1001 86380 86390 1
419622 99419622 1001 86380 86390 1
420620 99420620 1001 86380 86390 1
420698 99420698 1001 86380 86390 1
420554 99420554 1001 86380 86390 1
420703 99420703 1001 86380 86390 1
421968 99421968 1001 86380 86390 1
421909 99421909 1001 86380 86390 1
421809 99421809 1001 86380 86390 1
422113 99422113 1001 86380 86390 1
421615 99421615 1001 86380 86390 1
421592 99421592 1001 86380 86390 1
421618 99421618 1001 86380 86390 1
421487 99421487 1001 86380 86390 1
421328 99421328 1001 86380 86390 1
421341 99421341 1001 86380 86390 1
420990 99420990 1001 86380 86390 1
421005 99421005 1001 86380 86390 1
421225 99421225 1001 86380 86390 1
422333 99422333 1001 86380 86390 1
422462 99422462 1001 86380 86390 1
422155 99422155 1001 86380 86390 1
423460 99423460 1001 86380 86390 1
423454 99423454 1001 86380 86390 1
423720 99423720 1001 86380 86390 1
423153 99423153 1001 86380 86390 1
423007 99423007 1001 86380 86390 1
422979 99422979 1001 86380 86390 1
422773 99422773 1001 86380 86390 1
422702 99422702 1001 86380 86390 1
422616 99422616 1001 86380 86390 1
423767 99423767 1001 86380 86390 1
423754 99423754 1001 86380 86390 1
425259 99425259 1001 86380 86390 1
424731 99424731 1001 86380 86390 1
424669 99424669 1001 86380 86390 1
424938 99424938 1001 86380 86390 1
424651 99424651 1001 86380 86390 1
424627 99424627 1001 86380 86390 1
424775 99424775 1001 86380 86390 1
424361 99424361 1001 86380 86390 1
424407 99424407 1001 86380 86390 1
424485 99424485 1001 86380 86390 1
424451 99424451 1001 86380 86390 1
425750 99425750 1001 86380 86390 1
425389 99425389 1001 86380 86390 1
426894 99426894 1001 86380 86390 1
426923 99426923 1001 86380 86390 1
426873 99426873 1001 86380 86390 1
426854 99426854 1001 86380 86390 1
426903 99426903 1001 86380 86390 1
426856 99426856 1001 86380 86390 1
427095 99427095 1001 86380 86390 1
426376 99426376 1001 86380 86390 1
426668 99426668 1001 86380 86390 1
426388 99426388 1001 86380 86390 1
426686 99426686 1001 86380 86390 1
426243 99426243 1001 86380 86390 1
425960 99425960 1001 86380 86390 1
425851 99425851 1001 86380 86390 1
426238 99426238 1001 86380 86390 1
427164 99427164 1001 86380 86390 1
427288 99427288 1001 86380 86390 1
427441 99427441 1001 86380 86390 1
427123 99427123 1001 86380 86390 1
427407 99427407 1001 86380 86390 1
428424 99428424 1001 86380 86390 1
428473 99428473 1001 86380 86390 1
428197 99428197 1001 86380 86390 1
427648 99427648 1001 86380 86390 1
430195 99430195 1001 86380 86390 1
430260 99430260 1001 86380 86390 1
430204 99430204 1001 86380 86390 1
430291 99430291 1001 86380 86390 1
429866 99429866 1001 86380 86390 1
429577 99429577 1001 86380 86390 1
429702 99429702 1001 86380 86390 1
429847 99429847 1001 86380 86390 1
429530 99429530 1001 86380 86390 1
429205 99429205 1001 86380 86390 1
429260 99429260 1001 86380 86390 1
430737 99430737 1001 86380 86390 1
430688 99430688 1001 86380 86390 1
430408 99430408 1001 86380 86390 1
431670 99431670 1001 86380 86390 1
431794 99431794 1001 86380 86390 1
431941 99431941 1001 86380 86390 1
431945 99431945 1001 86380 86390 1
431805 99431805 1001 86380 86390 1
431299 99431299 1001 86380 86390 1
431272 99431272 1001 86380 86390 1
431601 99431601 1001 86380 86390 1
431090 99431090 1001 86380 86390 1
431098 99431098 1001 86380 86390 1
430987 99430987 1001 86380 86390 1
431236 99431236 1001 86380 86390 1
432251 99432251 1001 86380 86390 1
432467 99432467 1001 86380 86390 1
433620 99433620 1001 86380 86390 1
433643 99433643 1001 86380 86390 1
433316 99433316 1001 86380 86390 1
433216 99433216 1001 86380 86390 1
433060 99433060 1001 86380 86390 1
432898 99432898 1001 86380 86390 1
432501 99432501 1001 86380 86390 1
433858 99433858 1001 86380 86390 1
434022 99434022 1001 86380 86390 1
433947 99433947 1001 86380 86390 1
433756 99433756 1001 86380 86390 1
433872 99433872 1001 86380 86390 1
434130 99434130 1001 86380 86390 1
433748 99433748 1001 86380 86390 1
435183 99435183 1001 86380 86390 1
435239 99435239 1001 86380 86390 1
434945 99434945 1001 86380 86390 1
434520 99434520 1001 86380 86390 1
434568 99434568 1001 86380 86390 1
434144 99434144 1001 86380 86390 1
434570 99434570 1001 86380 86390 1
434523 99434523 1001 86380 86390 1
434497 99434497 1001 86380 86390 1
435644 99435644 1001 86380 86390 1
435586 99435586 1001 86380 86390 1
436835 99436835 1001 86380 86390 1
437122 99437122 1001 86380 86390 1
436566 99436566 1001 86380 86390 1
436507 99436507 1001 86380 86390 1
436737 99436737 1001 86380 86390 1
436036 99436036 1001 86380 86390 1
436302 99436302 1001 86380 86390 1
436112 99436112 1001 86380 86390 1
437215 99437215 1001 86380 86390 1
300032 99300032 1001 86380 86390 1
436757 99436757 1001 86380 86390 1
437191 99437191 1001 86380 86390 1
437277 99437277 1001 86380 86390 1
300691 99300691 1001 86380 86390 1
300694 99300694 1001 86380 86390 1
300599 99300599 1001 86380 86390 1
300478 99300478 1001 86380 86390 1
300250 99300250 1001 86380 86390 1
300214 99300214 1001 86380 86390 1
300243 99300243 1001 86380 86390 1
300181 99300181 1001 86380 86390 1
300767 99300767 1001 86380 86390 1
300770 99300770 1001 86380 86390 1
300873 99300873 1001 86380 86390 1
300901 99300901 1001 86380 86390 1
300902 99300902 1001 86380 86390 1
301483 99301483 1001 86380 86390 1
301513 99301513 1001 86380 86390 1
301514 99301514 1001 86380 86390 1
301145 99301145 1001 86380 86390 1
301187 99301187 1001 86380 86390 1
300948 99300948 1001 86380 86390 1
301586 99301586 1001 86380 86390 1
302354 99302354 1001 86380 86390 1
302323 99302323 1001 86380 86390 1
302272 99302272 1001 86380 86390 1
302238 99302238 1001 86380 86390 1
302048 99302048 1001 86380 86390 1
302014 99302014 1001 86380 86390 1
302031 99302031 1001 86380 86390 1
301871 99301871 1001 86380 86390 1
301898 99301898 1001 86380 86390 1
302488 99302488 1001 86380 86390 1
302386 99302386 1001 86380 86390 1
302557 99302557 1001 86380 86390 1
303004 99303004 1001 86380 86390 1
303057 99303057 1001 86380 86390 1
303059 99303059 1001 86380 86390 1
303168 99303168 1001 86380 86390 1
302976 99302976 1001 86380 86390 1
302964 99302964 1001 86380 86390 1
302809 99302809 1001 86380 86390 1
302954 99302954 1001 86380 86390 1
302903 99302903 1001 86380 86390 1
302984 99302984 1001 86380 86390 1
302935 99302935 1001 86380 86390 1
302974 99302974 1001 86380 86390 1
303360 99303360 1001 86380 86390 1
303211 99303211 1001 86380 86390 1
303254 99303254 1001 86380 86390 1
303319 99303319 1001 86380 86390 1
303958 99303958 1001 86380 86390 1
304010 99304010 1001 86380 86390 1
304009 99304009 1001 86380 86390 1
304016 99304016 1001 86380 86390 1
304020 99304020 1001 86380 86390 1
303848 99303848 1001 86380 86390 1
303903 99303903 1001 86380 86390 1
303968 99303968 1001 86380 86390 1
303770 99303770 1001 86380 86390 1
303641 99303641 1001 86380 86390 1
303568 99303568 1001 86380 86390 1
303609 99303609 1001 86380 86390 1
303442 99303442 1001 86380 86390 1
303499 99303499 1001 86380 86390 1
303435 99303435 1001 86380 86390 1
304189 99304189 1001 86380 86390 1
304086 99304086 1001 86380 86390 1
304152 99304152 1001 86380 86390 1
304129 99304129 1001 86380 86390 1
304209 99304209 1001 86380 86390 1
304210 99304210 1001 86380 86390 1
304836 99304836 1001 86380 86390 1
304358 99304358 1001 86380 86390 1
304985 99304985 1001 86380 86390 1
305039 99305039 1001 86380 86390 1
304967 99304967 1001 86380 86390 1
305060 99305060 1001 86380 86390 1
304906 99304906 1001 86380 86390 1
305535 99305535 1001 86380 86390 1
305659 99305659 1001 86380 86390 1
305514 99305514 1001 86380 86390 1
305645 99305645 1001 86380 86390 1
305466 99305466 1001 86380 86390 1
305474 99305474 1001 86380 86390 1
305332 99305332 1001 86380 86390 1
305283 99305283 1001 86380 86390 1
305216 99305216 1001 86380 86390 1
305088 99305088 1001 86380 86390 1
500089 99500089 1001 86380 86390 1
500005 99500005 1001 86380 86390 1
500778 99500778 1001 86380 86390 1
500668 99500668 1001 86380 86390 1
500491 99500491 1001 86380 86390 1
500482 99500482 1001 86380 86390 1
500197 99500197 1001 86380 86390 1
500396 99500396 1001 86380 86390 1
500941 99500941 1001 86380 86390 1
501008 99501008 1001 86380 86390 1
500906 99500906 1001 86380 86390 1
500932 99500932 1001 86380 86390 1
500899 99500899 1001 86380 86390 1
501492 99501492 1001 86380 86390 1
501408 99501408 1001 86380 86390 1
501245 99501245 1001 86380 86390 1
501264 99501264 1001 86380 86390 1
501124 99501124 1001 86380 86390 1
501117 99501117 1001 86380 86390 1
501675 99501675 1001 86380 86390 1
501733 99501733 1001 86380 86390 1
501657 99501657 1001 86380 86390 1
502337 99502337 1001 86380 86390 1
502297 99502297 1001 86380 86390 1
502238 99502238 1001 86380 86390 1
502187 99502187 1001 86380 86390 1
502178 99502178 1001 86380 86390 1
502243 99502243 1001 86380 86390 1
501857 99501857 1001 86380 86390 1
502506 99502506 1001 86380 86390 1
502558 99502558 1001 86380 86390 1
502520 99502520 1001 86380 86390 1
502562 99502562 1001 86380 86390 1
503178 99503178 1001 86380 86390 1
503233 99503233 1001 86380 86390 1
503117 99503117 1001 86380 86390 1
503097 99503097 1001 86380 86390 1
502947 99502947 1001 86380 86390 1
502961 99502961 1001 86380 86390 1
502950 99502950 1001 86380 86390 1
502775 99502775 1001 86380 86390 1
502815 99502815 1001 86380 86390 1
502700 99502700 1001 86380 86390 1
502727 99502727 1001 86380 86390 1
502702 99502702 1001 86380 86390 1
502832 99502832 1001 86380 86390 1
502782 99502782 1001 86380 86390 1
503087 99503087 1001 86380 86390 1
503371 99503371 1001 86380 86390 1
503927 99503927 1001 86380 86390 1
503834 99503834 1001 86380 86390 1
503736 99503736 1001 86380 86390 1
503789 99503789 1001 86380 86390 1
503549 99503549 1001 86380 86390 1
503510 99503510 1001 86380 86390 1
503538 99503538 1001 86380 86390 1
503583 99503583 1001 86380 86390 1
503700 99503700 1001 86380 86390 1
503508 99503508 1001 86380 86390 1
503586 99503586 1001 86380 86390 1
503651 99503651 1001 86380 86390 1
504169 99504169 1001 86380 86390 1
504158 99504158 1001 86380 86390 1
504133 99504133 1001 86380 86390 1
504869 99504869 1001 86380 86390 1
504921 99504921 1001 86380 86390 1
504853 99504853 1001 86380 86390 1
504586 99504586 1001 86380 86390 1
504702 99504702 1001 86380 86390 1
504563 99504563 1001 86380 86390 1
504579 99504579 1001 86380 86390 1
504391 99504391 1001 86380 86390 1
504372 99504372 1001 86380 86390 1
504476 99504476 1001 86380 86390 1
504993 99504993 1001 86380 86390 1
505009 99505009 1001 86380 86390 1
505132 99505132 1001 86380 86390 1
505579 99505579 1001 86380 86390 1
505747 99505747 1001 86380 86390 1
505621 99505621 1001 86380 86390 1
505757 99505757 1001 86380 86390 1
505490 99505490 1001 86380 86390 1
505401 99505401 1001 86380 86390 1
505318 99505318 1001 86380 86390 1
505872 99505872 1001 86380 86390 1
506539 99506539 1001 86380 86390 1
506540 99506540 1001 86380 86390 1
506585 99506585 1001 86380 86390 1
506440 99506440 1001 86380 86390 1
506371 99506371 1001 86380 86390 1
506243 99506243 1001 86380 86390 1
506310 99506310 1001 86380 86390 1
506286 99506286 1001 86380 86390 1
506118 99506118 1001 86380 86390 1
506084 99506084 1001 86380 86390 1
506127 99506127 1001 86380 86390 1
506767 99506767 1001 86380 86390 1
506664 99506664 1001 86380 86390 1
506612 99506612 1001 86380 86390 1
507254 99507254 1001 86380 86390 1
507406 99507406 1001 86380 86390 1
507251 99507251 1001 86380 86390 1
507305 99507305 1001 86380 86390 1
507174 99507174 1001 86380 86390 1
506869 99506869 1001 86380 86390 1
506990 99506990 1001 86380 86390 1
506940 99506940 1001 86380 86390 1
506992 99506992 1001 86380 86390 1
506916 99506916 1001 86380 86390 1
507532 99507532 1001 86380 86390 1
508174 99508174 1001 86380 86390 1
508046 99508046 1001 86380 86390 1
508093 99508093 1001 86380 86390 1
507858 99507858 1001 86380 86390 1
507989 99507989 1001 86380 86390 1
507799 99507799 1001 86380 86390 1
507648 99507648 1001 86380 86390 1
507805 99507805 1001 86380 86390 1
508351 99508351 1001 86380 86390 1
508419 99508419 1001 86380 86390 1
508407 99508407 1001 86380 86390 1
508330 99508330 1001 86380 86390 1
508306 99508306 1001 86380 86390 1
508932 99508932 1001 86380 86390 1
508691 99508691 1001 86380 86390 1
508808 99508808 1001 86380 86390 1
508783 99508783 1001 86380 86390 1
508761 99508761 1001 86380 86390 1
508497 99508497 1001 86380 86390 1
508550 99508550 1001 86380 86390 1
508565 99508565 1001 86380 86390 1
508462 99508462 1001 86380 86390 1
508579 99508579 1001 86380 86390 1
508529 99508529 1001 86380 86390 1
509238 99509238 1001 86380 86390 1
509831 99509831 1001 86380 86390 1
509643 99509643 1001 86380 86390 1
509656 99509656 1001 86380 86390 1
509577 99509577 1001 86380 86390 1
509440 99509440 1001 86380 86390 1
509405 99509405 1001 86380 86390 1
509458 99509458 1001 86380 86390 1
509927 99509927 1001 86380 86390 1
509940 99509940 1001 86380 86390 1
509992 99509992 1001 86380 86390 1
510061 99510061 1001 86380 86390 1
510526 99510526 1001 86380 86390 1
510705 99510705 1001 86380 86390 1
510529 99510529 1001 86380 86390 1
510593 99510593 1001 86380 86390 1
510185 99510185 1001 86380 86390 1
510275 99510275 1001 86380 86390 1
510253 99510253 1001 86380 86390 1
510294 99510294 1001 86380 86390 1
510749 99510749 1001 86380 86390 1
510870 99510870 1001 86380 86390 1
510795 99510795 1001 86380 86390 1
510865 99510865 1001 86380 86390 1
511360 99511360 1001 86380 86390 1
511350 99511350 1001 86380 86390 1
511509 99511509 1001 86380 86390 1
511422 99511422 1001 86380 86390 1
511301 99511301 1001 86380 86390 1
511022 99511022 1001 86380 86390 1
511128 99511128 1001 86380 86390 1
511734 99511734 1001 86380 86390 1
511697 99511697 1001 86380 86390 1
511581 99511581 1001 86380 86390 1
511638 99511638 1001 86380 86390 1
512315 99512315 1001 86380 86390 1
512277 99512277 1001 86380 86390 1
512214 99512214 1001 86380 86390 1
512348 99512348 1001 86380 86390 1
512192 99512192 1001 86380 86390 1
512363 99512363 1001 86380 86390 1
512324 99512324 1001 86380 86390 1
512151 99512151 1001 86380 86390 1
512076 99512076 1001 86380 86390 1
512012 99512012 1001 86380 86390 1
512169 99512169 1001 86380 86390 1
511838 99511838 1001 86380 86390 1
511828 99511828 1001 86380 86390 1
512573 99512573 1001 86380 86390 1
512562 99512562 1001 86380 86390 1
513102 99513102 1001 86380 86390 1
513054 99513054 1001 86380 86390 1
513029 99513029 1001 86380 86390 1
513100 99513100 1001 86380 86390 1
512700 99512700 1001 86380 86390 1
512741 99512741 1001 86380 86390 1
512695 99512695 1001 86380 86390 1
512672 99512672 1001 86380 86390 1
513229 99513229 1001 86380 86390 1
513282 99513282 1001 86380 86390 1
513364 99513364 1001 86380 86390 1
513250 99513250 1001 86380 86390 1
513303 99513303 1001 86380 86390 1
513925 99513925 1001 86380 86390 1
514027 99514027 1001 86380 86390 1
513735 99513735 1001 86380 86390 1
513740 99513740 1001 86380 86390 1
513767 99513767 1001 86380 86390 1
513592 99513592 1001 86380 86390 1
513434 99513434 1001 86380 86390 1
514713 99514713 1001 86380 86390 1
514818 99514818 1001 86380 86390 1
514581 99514581 1001 86380 86390 1
514867 99514867 1001 86380 86390 1
514858 99514858 1001 86380 86390 1
514990 99514990 1001 86380 86390 1
514926 99514926 1001 86380 86390 1
515030 99515030 1001 86380 86390 1
515505 99515505 1001 86380 86390 1
515585 99515585 1001 86380 86390 1
515641 99515641 1001 86380 86390 1
515677 99515677 1001 86380 86390 1
515528 99515528 1001 86380 86390 1
515382 99515382 1001 86380 86390 1
515153 99515153 1001 86380 86390 1
515171 99515171 1001 86380 86390 1
515164 99515164 1001 86380 86390 1
515750 99515750 1001 86380 86390 1
515860 99515860 1001 86380 86390 1
516383 99516383 1001 86380 86390 1
516373 99516373 1001 86380 86390 1
516429 99516429 1001 86380 86390 1
516444 99516444 1001 86380 86390 1
516137 99516137 1001 86380 86390 1
516128 99516128 1001 86380 86390 1
516118 99516118 1001 86380 86390 1
516147 99516147 1001 86380 86390 1
516001 99516001 1001 86380 86390 1
516708 99516708 1001 86380 86390 1
517300 99517300 1001 86380 86390 1
517222 99517222 1001 86380 86390 1
516996 99516996 1001 86380 86390 1
516807 99516807 1001 86380 86390 1
516898 99516898 1001 86380 86390 1
516786 99516786 1001 86380 86390 1
516776 99516776 1001 86380 86390 1
517529 99517529 1001 86380 86390 1
517428 99517428 1001 86380 86390 1
517446 99517446 1001 86380 86390 1
518074 99518074 1001 86380 86390 1
518106 99518106 1001 86380 86390 1
517763 99517763 1001 86380 86390 1
517855 99517855 1001 86380 86390 1
517809 99517809 1001 86380 86390 1
517620 99517620 1001 86380 86390 1
517700 99517700 1001 86380 86390 1
517638 99517638 1001 86380 86390 1
517716 99517716 1001 86380 86390 1
517550 99517550 1001 86380 86390 1
518366 99518366 1001 86380 86390 1
518250 99518250 1001 86380 86390 1
518325 99518325 1001 86380 86390 1
518633 99518633 1001 86380 86390 1
518688 99518688 1001 86380 86390 1
518626 99518626 1001 86380 86390 1
519036 99519036 1001 86380 86390 1
519050 99519050 1001 86380 86390 1
519065 99519065 1001 86380 86390 1
519074 99519074 1001 86380 86390 1
519191 99519191 1001 86380 86390 1
519688 99519688 1001 86380 86390 1
519626 99519626 1001 86380 86390 1
519775 99519775 1001 86380 86390 1
519517 99519517 1001 86380 86390 1
519440 99519440 1001 86380 86390 1
519443 99519443 1001 86380 86390 1
519585 99519585 1001 86380 86390 1
519405 99519405 1001 86380 86390 1
519550 99519550 1001 86380 86390 1
519476 99519476 1001 86380 86390 1
519262 99519262 1001 86380 86390 1
519293 99519293 1001 86380 86390 1
520008 99520008 1001 86380 86390 1
519830 99519830 1001 86380 86390 1
519923 99519923 1001 86380 86390 1
520015 99520015 1001 86380 86390 1
519821 99519821 1001 86380 86390 1
520003 99520003 1001 86380 86390 1
520563 99520563 1001 86380 86390 1
520462 99520462 1001 86380 86390 1
520592 99520592 1001 86380 86390 1
520452 99520452 1001 86380 86390 1
520478 99520478 1001 86380 86390 1
520624 99520624 1001 86380 86390 1
520599 99520599 1001 86380 86390 1
520279 99520279 1001 86380 86390 1
520256 99520256 1001 86380 86390 1
520350 99520350 1001 86380 86390 1
520102 99520102 1001 86380 86390 1
520158 99520158 1001 86380 86390 1
520795 99520795 1001 86380 86390 1
520711 99520711 1001 86380 86390 1
521465 99521465 1001 86380 86390 1
521411 99521411 1001 86380 86390 1
521295 99521295 1001 86380 86390 1
521297 99521297 1001 86380 86390 1
521146 99521146 1001 86380 86390 1
521109 99521109 1001 86380 86390 1
521161 99521161 1001 86380 86390 1
521064 99521064 1001 86380 86390 1
520992 99520992 1001 86380 86390 1
520856 99520856 1001 86380 86390 1
521503 99521503 1001 86380 86390 1
521560 99521560 1001 86380 86390 1
521536 99521536 1001 86380 86390 1
521655 99521655 1001 86380 86390 1
521984 99521984 1001 86380 86390 1
521967 99521967 1001 86380 86390 1
521727 99521727 1001 86380 86390 1
521741 99521741 1001 86380 86390 1
521876 99521876 1001 86380 86390 1
522466 99522466 1001 86380 86390 1
523020 99523020 1001 86380 86390 1
523099 99523099 1001 86380 86390 1
522998 99522998 1001 86380 86390 1
523038 99523038 1001 86380 86390 1
523026 99523026 1001 86380 86390 1
522838 99522838 1001 86380 86390 1
522869 99522869 1001 86380 86390 1
522834 99522834 1001 86380 86390 1
522588 99522588 1001 86380 86390 1
522657 99522657 1001 86380 86390 1
523200 99523200 1001 86380 86390 1
523280 99523280 1001 86380 86390 1
523807 99523807 1001 86380 86390 1
523850 99523850 1001 86380 86390 1
523932 99523932 1001 86380 86390 1
523774 99523774 1001 86380 86390 1
523939 99523939 1001 86380 86390 1
523535 99523535 1001 86380 86390 1
523735 99523735 1001 86380 86390 1
523582 99523582 1001 86380 86390 1
523423 99523423 1001 86380 86390 1
523426 99523426 1001 86380 86390 1
523980 99523980 1001 86380 86390 1
524021 99524021 1001 86380 86390 1
524087 99524087 1001 86380 86390 1
523945 99523945 1001 86380 86390 1
524602 99524602 1001 86380 86390 1
524735 99524735 1001 86380 86390 1
524696 99524696 1001 86380 86390 1
524594 99524594 1001 86380 86390 1
524622 99524622 1001 86380 86390 1
524726 99524726 1001 86380 86390 1
524623 99524623 1001 86380 86390 1
524587 99524587 1001 86380 86390 1
524626 99524626 1001 86380 86390 1
524678 99524678 1001 86380 86390 1
524564 99524564 1001 86380 86390 1
524514 99524514 1001 86380 86390 1
524477 99524477 1001 86380 86390 1
524459 99524459 1001 86380 86390 1
524279 99524279 1001 86380 86390 1
524202 99524202 1001 86380 86390 1
524151 99524151 1001 86380 86390 1
524819 99524819 1001 86380 86390 1
524829 99524829 1001 86380 86390 1
524817 99524817 1001 86380 86390 1
525546 99525546 1001 86380 86390 1
525547 99525547 1001 86380 86390 1
525251 99525251 1001 86380 86390 1
525345 99525345 1001 86380 86390 1
525272 99525272 1001 86380 86390 1
525324 99525324 1001 86380 86390 1
525132 99525132 1001 86380 86390 1
525664 99525664 1001 86380 86390 1
525708 99525708 1001 86380 86390 1
525747 99525747 1001 86380 86390 1
525799 99525799 1001 86380 86390 1
526372 99526372 1001 86380 86390 1
526422 99526422 1001 86380 86390 1
526383 99526383 1001 86380 86390 1
526267 99526267 1001 86380 86390 1
526358 99526358 1001 86380 86390 1
526181 99526181 1001 86380 86390 1
526067 99526067 1001 86380 86390 1
526086 99526086 1001 86380 86390 1
525945 99525945 1001 86380 86390 1
525987 99525987 1001 86380 86390 1
525859 99525859 1001 86380 86390 1
525874 99525874 1001 86380 86390 1
526550 99526550 1001 86380 86390 1
527149 99527149 1001 86380 86390 1
527111 99527111 1001 86380 86390 1
527152 99527152 1001 86380 86390 1
526876 99526876 1001 86380 86390 1
526866 99526866 1001 86380 86390 1
526945 99526945 1001 86380 86390 1
526909 99526909 1001 86380 86390 1
526887 99526887 1001 86380 86390 1
526719 99526719 1001 86380 86390 1
526631 99526631 1001 86380 86390 1
526805 99526805 1001 86380 86390 1
526637 99526637 1001 86380 86390 1
527323 99527323 1001 86380 86390 1
527287 99527287 1001 86380 86390 1
527976 99527976 1001 86380 86390 1
527912 99527912 1001 86380 86390 1
527859 99527859 1001 86380 86390 1
527666 99527666 1001 86380 86390 1
527533 99527533 1001 86380 86390 1
527650 99527650 1001 86380 86390 1
527536 99527536 1001 86380 86390 1
527538 99527538 1001 86380 86390 1
527630 99527630 1001 86380 86390 1
527645 99527645 1001 86380 86390 1
527491 99527491 1001 86380 86390 1
527663 99527663 1001 86380 86390 1
528097 99528097 1001 86380 86390 1
528839 99528839 1001 86380 86390 1
528790 99528790 1001 86380 86390 1
528703 99528703 1001 86380 86390 1
528893 99528893 1001 86380 86390 1
528862 99528862 1001 86380 86390 1
528662 99528662 1001 86380 86390 1
528602 99528602 1001 86380 86390 1
528461 99528461 1001 86380 86390 1
528411 99528411 1001 86380 86390 1
528300 99528300 1001 86380 86390 1
529041 99529041 1001 86380 86390 1
529029 99529029 1001 86380 86390 1
529096 99529096 1001 86380 86390 1
529534 99529534 1001 86380 86390 1
529589 99529589 1001 86380 86390 1
529706 99529706 1001 86380 86390 1
529636 99529636 1001 86380 86390 1
529460 99529460 1001 86380 86390 1
529499 99529499 1001 86380 86390 1
529491 99529491 1001 86380 86390 1
529227 99529227 1001 86380 86390 1
529877 99529877 1001 86380 86390 1
529866 99529866 1001 86380 86390 1
530491 99530491 1001 86380 86390 1
530389 99530389 1001 86380 86390 1
530355 99530355 1001 86380 86390 1
530393 99530393 1001 86380 86390 1
530434 99530434 1001 86380 86390 1
530370 99530370 1001 86380 86390 1
530551 99530551 1001 86380 86390 1
530317 99530317 1001 86380 86390 1
530188 99530188 1001 86380 86390 1
530063 99530063 1001 86380 86390 1
530051 99530051 1001 86380 86390 1
529979 99529979 1001 86380 86390 1
529983 99529983 1001 86380 86390 1
529996 99529996 1001 86380 86390 1
530141 99530141 1001 86380 86390 1
530690 99530690 1001 86380 86390 1
531188 99531188 1001 86380 86390 1
531237 99531237 1001 86380 86390 1
531085 99531085 1001 86380 86390 1
531138 99531138 1001 86380 86390 1
531078 99531078 1001 86380 86390 1
530914 99530914 1001 86380 86390 1
530800 99530800 1001 86380 86390 1
530827 99530827 1001 86380 86390 1
530762 99530762 1001 86380 86390 1
530911 99530911 1001 86380 86390 1
530952 99530952 1001 86380 86390 1
531482 99531482 1001 86380 86390 1
531557 99531557 1001 86380 86390 1
532029 99532029 1001 86380 86390 1
532096 99532096 1001 86380 86390 1
532197 99532197 1001 86380 86390 1
531988 99531988 1001 86380 86390 1
531802 99531802 1001 86380 86390 1
531856 99531856 1001 86380 86390 1
531934 99531934 1001 86380 86390 1
531973 99531973 1001 86380 86390 1
531621 99531621 1001 86380 86390 1
531585 99531585 1001 86380 86390 1
532283 99532283 1001 86380 86390 1
532389 99532389 1001 86380 86390 1
532250 99532250 1001 86380 86390 1
532946 99532946 1001 86380 86390 1
533006 99533006 1001 86380 86390 1
533008 99533008 1001 86380 86390 1
533014 99533014 1001 86380 86390 1
533017 99533017 1001 86380 86390 1
532770 99532770 1001 86380 86390 1
532628 99532628 1001 86380 86390 1
532424 99532424 1001 86380 86390 1
532439 99532439 1001 86380 86390 1
532561 99532561 1001 86380 86390 1
532434 99532434 1001 86380 86390 1
532448 99532448 1001 86380 86390 1
533210 99533210 1001 86380 86390 1
533159 99533159 1001 86380 86390 1
533166 99533166 1001 86380 86390 1
533774 99533774 1001 86380 86390 1
533701 99533701 1001 86380 86390 1
533510 99533510 1001 86380 86390 1
533647 99533647 1001 86380 86390 1
533354 99533354 1001 86380 86390 1
533252 99533252 1001 86380 86390 1
533292 99533292 1001 86380 86390 1
533243 99533243 1001 86380 86390 1
533374 99533374 1001 86380 86390 1
533998 99533998 1001 86380 86390 1
533915 99533915 1001 86380 86390 1
533890 99533890 1001 86380 86390 1
533903 99533903 1001 86380 86390 1
534682 99534682 1001 86380 86390 1
534599 99534599 1001 86380 86390 1
534666 99534666 1001 86380 86390 1
534499 99534499 1001 86380 86390 1
534619 99534619 1001 86380 86390 1
534320 99534320 1001 86380 86390 1
534335 99534335 1001 86380 86390 1
534219 99534219 1001 86380 86390 1
534199 99534199 1001 86380 86390 1
534110 99534110 1001 86380 86390 1
534085 99534085 1001 86380 86390 1
534178 99534178 1001 86380 86390 1
534748 99534748 1001 86380 86390 1
534856 99534856 1001 86380 86390 1
534807 99534807 1001 86380 86390 1
535359 99535359 1001 86380 86390 1
535379 99535379 1001 86380 86390 1
535470 99535470 1001 86380 86390 1
535178 99535178 1001 86380 86390 1
535166 99535166 1001 86380 86390 1
535078 99535078 1001 86380 86390 1
534897 99534897 1001 86380 86390 1
535587 99535587 1001 86380 86390 1
535098 99535098 1001 86380 86390 1
535608 99535608 1001 86380 86390 1
535686 99535686 1001 86380 86390 1
536170 99536170 1001 86380 86390 1
536148 99536148 1001 86380 86390 1
536318 99536318 1001 86380 86390 1
536086 99536086 1001 86380 86390 1
535933 99535933 1001 86380 86390 1
535985 99535985 1001 86380 86390 1
536116 99536116 1001 86380 86390 1
536078 99536078 1001 86380 86390 1
535896 99535896 1001 86380 86390 1
535729 99535729 1001 86380 86390 1
535795 99535795 1001 86380 86390 1
535834 99535834 1001 86380 86390 1
535771 99535771 1001 86380 86390 1
535824 99535824 1001 86380 86390 1
535800 99535800 1001 86380 86390 1
535792 99535792 1001 86380 86390 1
537133 99537133 1001 86380 86390 1
537071 99537071 1001 86380 86390 1
536931 99536931 1001 86380 86390 1
536777 99536777 1001 86380 86390 1
536844 99536844 1001 86380 86390 1
536796 99536796 1001 86380 86390 1
536757 99536757 1001 86380 86390 1
536876 99536876 1001 86380 86390 1
536917 99536917 1001 86380 86390 1
536645 99536645 1001 86380 86390 1
536584 99536584 1001 86380 86390 1
536618 99536618 1001 86380 86390 1
537186 99537186 1001 86380 86390 1
537329 99537329 1001 86380 86390 1
537188 99537188 1001 86380 86390 1
537214 99537214 1001 86380 86390 1
537245 99537245 1001 86380 86390 1
537299 99537299 1001 86380 86390 1
537196 99537196 1001 86380 86390 1
537365 99537365 1001 86380 86390 1
537873 99537873 1001 86380 86390 1
537951 99537951 1001 86380 86390 1
537836 99537836 1001 86380 86390 1
537942 99537942 1001 86380 86390 1
537964 99537964 1001 86380 86390 1
537917 99537917 1001 86380 86390 1
537972 99537972 1001 86380 86390 1
537922 99537922 1001 86380 86390 1
537642 99537642 1001 86380 86390 1
537678 99537678 1001 86380 86390 1
537510 99537510 1001 86380 86390 1
537384 99537384 1001 86380 86390 1
537400 99537400 1001 86380 86390 1
537533 99537533 1001 86380 86390 1
537522 99537522 1001 86380 86390 1
538087 99538087 1001 86380 86390 1
538037 99538037 1001 86380 86390 1
538034 99538034 1001 86380 86390 1
538187 99538187 1001 86380 86390 1
538628 99538628 1001 86380 86390 1
538759 99538759 1001 86380 86390 1
538695 99538695 1001 86380 86390 1
538444 99538444 1001 86380 86390 1
538470 99538470 1001 86380 86390 1
538538 99538538 1001 86380 86390 1
538258 99538258 1001 86380 86390 1
538251 99538251 1001 86380 86390 1
538332 99538332 1001 86380 86390 1
538986 99538986 1001 86380 86390 1
538833 99538833 1001 86380 86390 1
539503 99539503 1001 86380 86390 1
539542 99539542 1001 86380 86390 1
539575 99539575 1001 86380 86390 1
539295 99539295 1001 86380 86390 1
539274 99539274 1001 86380 86390 1
539328 99539328 1001 86380 86390 1
539047 99539047 1001 86380 86390 1
539177 99539177 1001 86380 86390 1
539216 99539216 1001 86380 86390 1
539126 99539126 1001 86380 86390 1
539055 99539055 1001 86380 86390 1
539663 99539663 1001 86380 86390 1
539747 99539747 1001 86380 86390 1
540279 99540279 1001 86380 86390 1
540137 99540137 1001 86380 86390 1
540125 99540125 1001 86380 86390 1
539910 99539910 1001 86380 86390 1
539962 99539962 1001 86380 86390 1
539913 99539913 1001 86380 86390 1
540528 99540528 1001 86380 86390 1
540559 99540559 1001 86380 86390 1
540656 99540656 1001 86380 86390 1
541179 99541179 1001 86380 86390 1
541226 99541226 1001 86380 86390 1
540915 99540915 1001 86380 86390 1
540995 99540995 1001 86380 86390 1
540700 99540700 1001 86380 86390 1
540772 99540772 1001 86380 86390 1
540761 99540761 1001 86380 86390 1
541335 99541335 1001 86380 86390 1
541452 99541452 1001 86380 86390 1
541401 99541401 1001 86380 86390 1
541416 99541416 1001 86380 86390 1
542059 99542059 1001 86380 86390 1
542110 99542110 1001 86380 86390 1
542041 99542041 1001 86380 86390 1
541736 99541736 1001 86380 86390 1
541884 99541884 1001 86380 86390 1
541580 99541580 1001 86380 86390 1
541684 99541684 1001 86380 86390 1
541549 99541549 1001 86380 86390 1
542194 99542194 1001 86380 86390 1
542220 99542220 1001 86380 86390 1
542300 99542300 1001 86380 86390 1
542162 99542162 1001 86380 86390 1
542227 99542227 1001 86380 86390 1
542243 99542243 1001 86380 86390 1
542871 99542871 1001 86380 86390 1
542587 99542587 1001 86380 86390 1
542510 99542510 1001 86380 86390 1
542361 99542361 1001 86380 86390 1
542530 99542530 1001 86380 86390 1
542972 99542972 1001 86380 86390 1
543075 99543075 1001 86380 86390 1
543078 99543078 1001 86380 86390 1
543748 99543748 1001 86380 86390 1
543677 99543677 1001 86380 86390 1
543765 99543765 1001 86380 86390 1
543693 99543693 1001 86380 86390 1
543528 99543528 1001 86380 86390 1
543557 99543557 1001 86380 86390 1
543403 99543403 1001 86380 86390 1
543408 99543408 1001 86380 86390 1
543190 99543190 1001 86380 86390 1
543204 99543204 1001 86380 86390 1
543193 99543193 1001 86380 86390 1
543206 99543206 1001 86380 86390 1
543211 99543211 1001 86380 86390 1
543354 99543354 1001 86380 86390 1
543953 99543953 1001 86380 86390 1
544343 99544343 1001 86380 86390 1
544339 99544339 1001 86380 86390 1
544011 99544011 1001 86380 86390 1
544063 99544063 1001 86380 86390 1
544116 99544116 1001 86380 86390 1
500396 658 1002 58845 60605 1
400052 99400052 1001 86380 86390 1
400193 99400193 1001 86380 86390 1
400179 99400179 1001 86380 86390 1
400271 99400271 1001 86380 86390 1
400405 99400405 1001 86380 86390 1
400522 99400522 1001 86380 86390 1
400613 99400613 1001 86380 86390 1
400614 99400614 1001 86380 86390 1
400689 99400689 1001 86380 86390 1
400970 99400970 1001 86380 86390 1
401062 99401062 1001 86380 86390 1
401255 99401255 1001 86380 86390 1
401177 99401177 1001 86380 86390 1
401235 99401235 1001 86380 86390 1
401181 99401181 1001 86380 86390 1
401274 99401274 1001 86380 86390 1
401858 99401858 1001 86380 86390 1
402364 99402364 1001 86380 86390 1
402345 99402345 1001 86380 86390 1
402397 99402397 1001 86380 86390 1
402463 99402463 1001 86380 86390 1
402539 99402539 1001 86380 86390 1
402595 99402595 1001 86380 86390 1
402736 99402736 1001 86380 86390 1
402845 99402845 1001 86380 86390 1
403061 99403061 1001 86380 86390 1
403212 99403212 1001 86380 86390 1
403496 99403496 1001 86380 86390 1
403519 99403519 1001 86380 86390 1
403709 99403709 1001 86380 86390 1
403819 99403819 1001 86380 86390 1
404075 99404075 1001 86380 86390 1
404213 99404213 1001 86380 86390 1
404256 99404256 1001 86380 86390 1
404565 99404565 1001 86380 86390 1
404545 99404545 1001 86380 86390 1
404584 99404584 1001 86380 86390 1
404557 99404557 1001 86380 86390 1
404688 99404688 1001 86380 86390 1
405475 99405475 1001 86380 86390 1
405530 99405530 1001 86380 86390 1
405584 99405584 1001 86380 86390 1
405501 99405501 1001 86380 86390 1
405617 99405617 1001 86380 86390 1
405721 99405721 1001 86380 86390 1
406122 99406122 1001 86380 86390 1
406110 99406110 1001 86380 86390 1
406342 99406342 1001 86380 86390 1
406552 99406552 1001 86380 86390 1
406787 99406787 1001 86380 86390 1
406803 99406803 1001 86380 86390 1
406854 99406854 1001 86380 86390 1
407015 99407015 1001 86380 86390 1
406963 99406963 1001 86380 86390 1
407107 99407107 1001 86380 86390 1
407174 99407174 1001 86380 86390 1
407179 99407179 1001 86380 86390 1
407246 99407246 1001 86380 86390 1
407641 99407641 1001 86380 86390 1
407647 99407647 1001 86380 86390 1
407823 99407823 1001 86380 86390 1
408059 99408059 1001 86380 86390 1
408029 99408029 1001 86380 86390 1
408013 99408013 1001 86380 86390 1
408394 99408394 1001 86380 86390 1
408426 99408426 1001 86380 86390 1
408434 99408434 1001 86380 86390 1
408723 99408723 1001 86380 86390 1
409121 99409121 1001 86380 86390 1
409330 99409330 1001 86380 86390 1
409349 99409349 1001 86380 86390 1
409433 99409433 1001 86380 86390 1
409434 99409434 1001 86380 86390 1
409435 99409435 1001 86380 86390 1
409575 99409575 1001 86380 86390 1
409993 99409993 1001 86380 86390 1
410147 99410147 1001 86380 86390 1
410274 99410274 1001 86380 86390 1
410280 99410280 1001 86380 86390 1
410281 99410281 1001 86380 86390 1
410385 99410385 1001 86380 86390 1
410474 99410474 1001 86380 86390 1
410615 99410615 1001 86380 86390 1
410496 99410496 1001 86380 86390 1
410683 99410683 1001 86380 86390 1
410676 99410676 1001 86380 86390 1
410757 99410757 1001 86380 86390 1
410800 99410800 1001 86380 86390 1
410772 99410772 1001 86380 86390 1
410992 99410992 1001 86380 86390 1
411260 99411260 1001 86380 86390 1
411371 99411371 1001 86380 86390 1
411517 99411517 1001 86380 86390 1
411634 99411634 1001 86380 86390 1
411564 99411564 1001 86380 86390 1
411811 99411811 1001 86380 86390 1
411893 99411893 1001 86380 86390 1
412193 99412193 1001 86380 86390 1
412248 99412248 1001 86380 86390 1
412472 99412472 1001 86380 86390 1
413630 99413630 1001 86380 86390 1
413544 99413544 1001 86380 86390 1
412719 99412719 1001 86380 86390 1
412674 99412674 1001 86380 86390 1
412757 99412757 1001 86380 86390 1
412831 99412831 1001 86380 86390 1
412657 99412657 1001 86380 86390 1
414034 99414034 1001 86380 86390 1
413951 99413951 1001 86380 86390 1
413929 99413929 1001 86380 86390 1
413961 99413961 1001 86380 86390 1
414928 99414928 1001 86380 86390 1
415085 99415085 1001 86380 86390 1
415179 99415179 1001 86380 86390 1
415131 99415131 1001 86380 86390 1
414705 99414705 1001 86380 86390 1
414708 99414708 1001 86380 86390 1
414728 99414728 1001 86380 86390 1
415557 99415557 1001 86380 86390 1
416614 99416614 1001 86380 86390 1
416679 99416679 1001 86380 86390 1
416911 99416911 1001 86380 86390 1
416599 99416599 1001 86380 86390 1
416773 99416773 1001 86380 86390 1
416982 99416982 1001 86380 86390 1
416926 99416926 1001 86380 86390 1
416293 99416293 1001 86380 86390 1
416269 99416269 1001 86380 86390 1
416429 99416429 1001 86380 86390 1
416078 99416078 1001 86380 86390 1
417335 99417335 1001 86380 86390 1
417269 99417269 1001 86380 86390 1
417155 99417155 1001 86380 86390 1
417250 99417250 1001 86380 86390 1
418501 99418501 1001 86380 86390 1
418795 99418795 1001 86380 86390 1
418333 99418333 1001 86380 86390 1
418369 99418369 1001 86380 86390 1
418202 99418202 1001 86380 86390 1
417643 99417643 1001 86380 86390 1
417732 99417732 1001 86380 86390 1
417762 99417762 1001 86380 86390 1
419913 99419913 1001 86380 86390 1
419749 99419749 1001 86380 86390 1
419833 99419833 1001 86380 86390 1
419651 99419651 1001 86380 86390 1
419714 99419714 1001 86380 86390 1
419993 99419993 1001 86380 86390 1
419687 99419687 1001 86380 86390 1
419574 99419574 1001 86380 86390 1
419325 99419325 1001 86380 86390 1
419478 99419478 1001 86380 86390 1
420599 99420599 1001 86380 86390 1
420456 99420456 1001 86380 86390 1
420526 99420526 1001 86380 86390 1
420760 99420760 1001 86380 86390 1
421743 99421743 1001 86380 86390 1
421782 99421782 1001 86380 86390 1
421537 99421537 1001 86380 86390 1
421204 99421204 1001 86380 86390 1
420979 99420979 1001 86380 86390 1
421055 99421055 1001 86380 86390 1
421197 99421197 1001 86380 86390 1
420906 99420906 1001 86380 86390 1
420980 99420980 1001 86380 86390 1
422271 99422271 1001 86380 86390 1
422456 99422456 1001 86380 86390 1
422477 99422477 1001 86380 86390 1
422464 99422464 1001 86380 86390 1
423555 99423555 1001 86380 86390 1
423386 99423386 1001 86380 86390 1
423622 99423622 1001 86380 86390 1
423156 99423156 1001 86380 86390 1
422786 99422786 1001 86380 86390 1
422688 99422688 1001 86380 86390 1
423868 99423868 1001 86380 86390 1
423798 99423798 1001 86380 86390 1
425316 99425316 1001 86380 86390 1
425189 99425189 1001 86380 86390 1
424959 99424959 1001 86380 86390 1
424806 99424806 1001 86380 86390 1
424829 99424829 1001 86380 86390 1
424830 99424830 1001 86380 86390 1
424974 99424974 1001 86380 86390 1
424364 99424364 1001 86380 86390 1
424158 99424158 1001 86380 86390 1
424195 99424195 1001 86380 86390 1
425005 99425005 1001 86380 86390 1
425446 99425446 1001 86380 86390 1
425451 99425451 1001 86380 86390 1
425735 99425735 1001 86380 86390 1
425490 99425490 1001 86380 86390 1
426842 99426842 1001 86380 86390 1
426747 99426747 1001 86380 86390 1
427048 99427048 1001 86380 86390 1
426996 99426996 1001 86380 86390 1
426831 99426831 1001 86380 86390 1
426592 99426592 1001 86380 86390 1
426649 99426649 1001 86380 86390 1
426670 99426670 1001 86380 86390 1
426560 99426560 1001 86380 86390 1
426566 99426566 1001 86380 86390 1
426500 99426500 1001 86380 86390 1
426150 99426150 1001 86380 86390 1
426065 99426065 1001 86380 86390 1
427248 99427248 1001 86380 86390 1
427190 99427190 1001 86380 86390 1
428669 99428669 1001 86380 86390 1
428608 99428608 1001 86380 86390 1
428342 99428342 1001 86380 86390 1
428638 99428638 1001 86380 86390 1
428450 99428450 1001 86380 86390 1
428138 99428138 1001 86380 86390 1
428257 99428257 1001 86380 86390 1
428041 99428041 1001 86380 86390 1
428223 99428223 1001 86380 86390 1
427605 99427605 1001 86380 86390 1
427699 99427699 1001 86380 86390 1
427818 99427818 1001 86380 86390 1
429015 99429015 1001 86380 86390 1
428844 99428844 1001 86380 86390 1
428917 99428917 1001 86380 86390 1
429108 99429108 1001 86380 86390 1
430362 99430362 1001 86380 86390 1
429726 99429726 1001 86380 86390 1
429945 99429945 1001 86380 86390 1
429283 99429283 1001 86380 86390 1
430422 99430422 1001 86380 86390 1
430459 99430459 1001 86380 86390 1
430489 99430489 1001 86380 86390 1
430513 99430513 1001 86380 86390 1
430777 99430777 1001 86380 86390 1
431709 99431709 1001 86380 86390 1
431673 99431673 1001 86380 86390 1
431904 99431904 1001 86380 86390 1
431311 99431311 1001 86380 86390 1
431602 99431602 1001 86380 86390 1
431211 99431211 1001 86380 86390 1
431167 99431167 1001 86380 86390 1
432279 99432279 1001 86380 86390 1
432237 99432237 1001 86380 86390 1
432483 99432483 1001 86380 86390 1
433621 99433621 1001 86380 86390 1
433352 99433352 1001 86380 86390 1
433501 99433501 1001 86380 86390 1
433646 99433646 1001 86380 86390 1
433137 99433137 1001 86380 86390 1
433241 99433241 1001 86380 86390 1
433169 99433169 1001 86380 86390 1
433304 99433304 1001 86380 86390 1
432877 99432877 1001 86380 86390 1
433953 99433953 1001 86380 86390 1
433825 99433825 1001 86380 86390 1
435003 99435003 1001 86380 86390 1
435367 99435367 1001 86380 86390 1
435306 99435306 1001 86380 86390 1
435354 99435354 1001 86380 86390 1
434764 99434764 1001 86380 86390 1
434974 99434974 1001 86380 86390 1
434887 99434887 1001 86380 86390 1
434590 99434590 1001 86380 86390 1
434356 99434356 1001 86380 86390 1
434459 99434459 1001 86380 86390 1
434186 99434186 1001 86380 86390 1
435677 99435677 1001 86380 86390 1
435577 99435577 1001 86380 86390 1
435767 99435767 1001 86380 86390 1
435526 99435526 1001 86380 86390 1
435660 99435660 1001 86380 86390 1
436876 99436876 1001 86380 86390 1
437055 99437055 1001 86380 86390 1
436886 99436886 1001 86380 86390 1
436623 99436623 1001 86380 86390 1
436344 99436344 1001 86380 86390 1
436480 99436480 1001 86380 86390 1
436646 99436646 1001 86380 86390 1
436483 99436483 1001 86380 86390 1
436698 99436698 1001 86380 86390 1
436258 99436258 1001 86380 86390 1
437210 99437210 1001 86380 86390 1
300009 99300009 1001 86380 86390 1
437196 99437196 1001 86380 86390 1
300574 99300574 1001 86380 86390 1
300628 99300628 1001 86380 86390 1
300395 99300395 1001 86380 86390 1
300461 99300461 1001 86380 86390 1
300325 99300325 1001 86380 86390 1
300122 99300122 1001 86380 86390 1
300213 99300213 1001 86380 86390 1
300142 99300142 1001 86380 86390 1
300275 99300275 1001 86380 86390 1
300758 99300758 1001 86380 86390 1
300810 99300810 1001 86380 86390 1
301527 99301527 1001 86380 86390 1
301419 99301419 1001 86380 86390 1
301458 99301458 1001 86380 86390 1
301489 99301489 1001 86380 86390 1
301490 99301490 1001 86380 86390 1
301196 99301196 1001 86380 86390 1
301290 99301290 1001 86380 86390 1
301294 99301294 1001 86380 86390 1
301217 99301217 1001 86380 86390 1
301038 99301038 1001 86380 86390 1
301013 99301013 1001 86380 86390 1
301104 99301104 1001 86380 86390 1
300988 99300988 1001 86380 86390 1
302252 99302252 1001 86380 86390 1
302254 99302254 1001 86380 86390 1
302332 99302332 1001 86380 86390 1
302245 99302245 1001 86380 86390 1
302258 99302258 1001 86380 86390 1
302300 99302300 1001 86380 86390 1
302016 99302016 1001 86380 86390 1
301850 99301850 1001 86380 86390 1
301777 99301777 1001 86380 86390 1
301765 99301765 1001 86380 86390 1
301862 99301862 1001 86380 86390 1
302522 99302522 1001 86380 86390 1
302562 99302562 1001 86380 86390 1
302435 99302435 1001 86380 86390 1
302539 99302539 1001 86380 86390 1
303143 99303143 1001 86380 86390 1
303149 99303149 1001 86380 86390 1
303060 99303060 1001 86380 86390 1
302936 99302936 1001 86380 86390 1
302980 99302980 1001 86380 86390 1
302851 99302851 1001 86380 86390 1
302972 99302972 1001 86380 86390 1
303326 99303326 1001 86380 86390 1
303379 99303379 1001 86380 86390 1
303226 99303226 1001 86380 86390 1
304033 99304033 1001 86380 86390 1
303911 99303911 1001 86380 86390 1
303993 99303993 1001 86380 86390 1
303688 99303688 1001 86380 86390 1
303791 99303791 1001 86380 86390 1
303809 99303809 1001 86380 86390 1
303771 99303771 1001 86380 86390 1
303571 99303571 1001 86380 86390 1
303487 99303487 1001 86380 86390 1
303500 99303500 1001 86380 86390 1
303449 99303449 1001 86380 86390 1
303604 99303604 1001 86380 86390 1
304198 99304198 1001 86380 86390 1
304215 99304215 1001 86380 86390 1
304114 99304114 1001 86380 86390 1
304685 99304685 1001 86380 86390 1
304851 99304851 1001 86380 86390 1
304486 99304486 1001 86380 86390 1
304592 99304592 1001 86380 86390 1
304568 99304568 1001 86380 86390 1
304458 99304458 1001 86380 86390 1
304410 99304410 1001 86380 86390 1
304430 99304430 1001 86380 86390 1
305014 99305014 1001 86380 86390 1
304914 99304914 1001 86380 86390 1
304920 99304920 1001 86380 86390 1
305495 99305495 1001 86380 86390 1
305665 99305665 1001 86380 86390 1
305605 99305605 1001 86380 86390 1
305339 99305339 1001 86380 86390 1
305292 99305292 1001 86380 86390 1
305158 99305158 1001 86380 86390 1
305107 99305107 1001 86380 86390 1
500061 99500061 1001 86380 86390 1
500675 99500675 1001 86380 86390 1
500715 99500715 1001 86380 86390 1
500800 99500800 1001 86380 86390 1
500528 99500528 1001 86380 86390 1
500231 99500231 1001 86380 86390 1
500244 99500244 1001 86380 86390 1
500375 99500375 1001 86380 86390 1
500194 99500194 1001 86380 86390 1
500247 99500247 1001 86380 86390 1
500200 99500200 1001 86380 86390 1
500333 99500333 1001 86380 86390 1
500864 99500864 1001 86380 86390 1
500936 99500936 1001 86380 86390 1
500898 99500898 1001 86380 86390 1
501472 99501472 1001 86380 86390 1
501476 99501476 1001 86380 86390 1
501580 99501580 1001 86380 86390 1
501468 99501468 1001 86380 86390 1
501599 99501599 1001 86380 86390 1
501292 99501292 1001 86380 86390 1
501271 99501271 1001 86380 86390 1
501402 99501402 1001 86380 86390 1
501419 99501419 1001 86380 86390 1
501135 99501135 1001 86380 86390 1
501200 99501200 1001 86380 86390 1
501123 99501123 1001 86380 86390 1
501020 99501020 1001 86380 86390 1
501168 99501168 1001 86380 86390 1
501170 99501170 1001 86380 86390 1
501134 99501134 1001 86380 86390 1
501650 99501650 1001 86380 86390 1
501668 99501668 1001 86380 86390 1
502405 99502405 1001 86380 86390 1
502280 99502280 1001 86380 86390 1
502320 99502320 1001 86380 86390 1
502209 99502209 1001 86380 86390 1
501948 99501948 1001 86380 86390 1
501976 99501976 1001 86380 86390 1
501880 99501880 1001 86380 86390 1
502632 99502632 1001 86380 86390 1
503255 99503255 1001 86380 86390 1
503207 99503207 1001 86380 86390 1
503171 99503171 1001 86380 86390 1
503032 99503032 1001 86380 86390 1
502761 99502761 1001 86380 86390 1
502753 99502753 1001 86380 86390 1
502703 99502703 1001 86380 86390 1
502783 99502783 1001 86380 86390 1
502849 99502849 1001 86380 86390 1
502877 99502877 1001 86380 86390 1
503437 99503437 1001 86380 86390 1
503990 99503990 1001 86380 86390 1
504091 99504091 1001 86380 86390 1
503994 99503994 1001 86380 86390 1
503969 99503969 1001 86380 86390 1
504065 99504065 1001 86380 86390 1
503786 99503786 1001 86380 86390 1
503839 99503839 1001 86380 86390 1
503879 99503879 1001 86380 86390 1
503842 99503842 1001 86380 86390 1
503728 99503728 1001 86380 86390 1
503526 99503526 1001 86380 86390 1
503503 99503503 1001 86380 86390 1
503673 99503673 1001 86380 86390 1
503625 99503625 1001 86380 86390 1
504202 99504202 1001 86380 86390 1
504776 99504776 1001 86380 86390 1
504740 99504740 1001 86380 86390 1
504928 99504928 1001 86380 86390 1
504771 99504771 1001 86380 86390 1
504889 99504889 1001 86380 86390 1
504596 99504596 1001 86380 86390 1
504389 99504389 1001 86380 86390 1
504419 99504419 1001 86380 86390 1
504450 99504450 1001 86380 86390 1
504335 99504335 1001 86380 86390 1
505144 99505144 1001 86380 86390 1
505632 99505632 1001 86380 86390 1
505749 99505749 1001 86380 86390 1
505424 99505424 1001 86380 86390 1
505380 99505380 1001 86380 86390 1
505280 99505280 1001 86380 86390 1
505199 99505199 1001 86380 86390 1
505801 99505801 1001 86380 86390 1
506493 99506493 1001 86380 86390 1
506444 99506444 1001 86380 86390 1
506463 99506463 1001 86380 86390 1
506210 99506210 1001 86380 86390 1
506315 99506315 1001 86380 86390 1
506198 99506198 1001 86380 86390 1
506212 99506212 1001 86380 86390 1
506290 99506290 1001 86380 86390 1
506381 99506381 1001 86380 86390 1
506319 99506319 1001 86380 86390 1
505989 99505989 1001 86380 86390 1
505979 99505979 1001 86380 86390 1
506008 99506008 1001 86380 86390 1
506023 99506023 1001 86380 86390 1
506050 99506050 1001 86380 86390 1
506128 99506128 1001 86380 86390 1
506795 99506795 1001 86380 86390 1
506773 99506773 1001 86380 86390 1
507230 99507230 1001 86380 86390 1
507239 99507239 1001 86380 86390 1
507304 99507304 1001 86380 86390 1
507420 99507420 1001 86380 86390 1
507124 99507124 1001 86380 86390 1
507020 99507020 1001 86380 86390 1
507002 99507002 1001 86380 86390 1
507435 99507435 1001 86380 86390 1
507475 99507475 1001 86380 86390 1
507591 99507591 1001 86380 86390 1
507518 99507518 1001 86380 86390 1
508199 99508199 1001 86380 86390 1
508099 99508099 1001 86380 86390 1
508166 99508166 1001 86380 86390 1
508092 99508092 1001 86380 86390 1
507954 99507954 1001 86380 86390 1
507653 99507653 1001 86380 86390 1
507758 99507758 1001 86380 86390 1
507734 99507734 1001 86380 86390 1
507709 99507709 1001 86380 86390 1
507652 99507652 1001 86380 86390 1
508284 99508284 1001 86380 86390 1
508273 99508273 1001 86380 86390 1
508265 99508265 1001 86380 86390 1
508911 99508911 1001 86380 86390 1
509057 99509057 1001 86380 86390 1
508818 99508818 1001 86380 86390 1
508832 99508832 1001 86380 86390 1
508862 99508862 1001 86380 86390 1
508722 99508722 1001 86380 86390 1
508826 99508826 1001 86380 86390 1
508840 99508840 1001 86380 86390 1
508725 99508725 1001 86380 86390 1
508504 99508504 1001 86380 86390 1
509188 99509188 1001 86380 86390 1
509119 99509119 1001 86380 86390 1
509210 99509210 1001 86380 86390 1
509275 99509275 1001 86380 86390 1
509082 99509082 1001 86380 86390 1
509844 99509844 1001 86380 86390 1
509515 99509515 1001 86380 86390 1
509693 99509693 1001 86380 86390 1
509487 99509487 1001 86380 86390 1
509294 99509294 1001 86380 86390 1
509401 99509401 1001 86380 86390 1
509313 99509313 1001 86380 86390 1
510066 99510066 1001 86380 86390 1
509965 99509965 1001 86380 86390 1
510641 99510641 1001 86380 86390 1
510714 99510714 1001 86380 86390 1
510636 99510636 1001 86380 86390 1
510457 99510457 1001 86380 86390 1
510474 99510474 1001 86380 86390 1
510514 99510514 1001 86380 86390 1
510517 99510517 1001 86380 86390 1
510198 99510198 1001 86380 86390 1
510250 99510250 1001 86380 86390 1
510187 99510187 1001 86380 86390 1
510139 99510139 1001 86380 86390 1
510179 99510179 1001 86380 86390 1
510834 99510834 1001 86380 86390 1
510887 99510887 1001 86380 86390 1
510760 99510760 1001 86380 86390 1
511377 99511377 1001 86380 86390 1
511368 99511368 1001 86380 86390 1
511511 99511511 1001 86380 86390 1
511204 99511204 1001 86380 86390 1
511223 99511223 1001 86380 86390 1
511159 99511159 1001 86380 86390 1
511251 99511251 1001 86380 86390 1
511026 99511026 1001 86380 86390 1
511576 99511576 1001 86380 86390 1
511606 99511606 1001 86380 86390 1
512235 99512235 1001 86380 86390 1
512121 99512121 1001 86380 86390 1
512071 99512071 1001 86380 86390 1
512060 99512060 1001 86380 86390 1
512138 99512138 1001 86380 86390 1
512010 99512010 1001 86380 86390 1
512036 99512036 1001 86380 86390 1
512051 99512051 1001 86380 86390 1
512132 99512132 1001 86380 86390 1
511965 99511965 1001 86380 86390 1
511862 99511862 1001 86380 86390 1
511824 99511824 1001 86380 86390 1
511772 99511772 1001 86380 86390 1
511946 99511946 1001 86380 86390 1
511909 99511909 1001 86380 86390 1
511922 99511922 1001 86380 86390 1
511767 99511767 1001 86380 86390 1
511924 99511924 1001 86380 86390 1
512551 99512551 1001 86380 86390 1
512384 99512384 1001 86380 86390 1
512385 99512385 1001 86380 86390 1
512569 99512569 1001 86380 86390 1
513053 99513053 1001 86380 86390 1
513158 99513158 1001 86380 86390 1
513017 99513017 1001 86380 86390 1
513189 99513189 1001 86380 86390 1
513166 99513166 1001 86380 86390 1
512873 99512873 1001 86380 86390 1
512812 99512812 1001 86380 86390 1
512997 99512997 1001 86380 86390 1
512946 99512946 1001 86380 86390 1
512665 99512665 1001 86380 86390 1
513257 99513257 1001 86380 86390 1
513362 99513362 1001 86380 86390 1
513378 99513378 1001 86380 86390 1
513211 99513211 1001 86380 86390 1
513864 99513864 1001 86380 86390 1
513931 99513931 1001 86380 86390 1
513869 99513869 1001 86380 86390 1
513833 99513833 1001 86380 86390 1
513859 99513859 1001 86380 86390 1
513964 99513964 1001 86380 86390 1
513901 99513901 1001 86380 86390 1
513816 99513816 1001 86380 86390 1
513701 99513701 1001 86380 86390 1
513526 99513526 1001 86380 86390 1
513491 99513491 1001 86380 86390 1
513455 99513455 1001 86380 86390 1
513521 99513521 1001 86380 86390 1
513500 99513500 1001 86380 86390 1
514145 99514145 1001 86380 86390 1
514160 99514160 1001 86380 86390 1
514227 99514227 1001 86380 86390 1
514807 99514807 1001 86380 86390 1
514745 99514745 1001 86380 86390 1
514682 99514682 1001 86380 86390 1
514685 99514685 1001 86380 86390 1
514855 99514855 1001 86380 86390 1
514779 99514779 1001 86380 86390 1
514562 99514562 1001 86380 86390 1
514498 99514498 1001 86380 86390 1
514564 99514564 1001 86380 86390 1
514616 99514616 1001 86380 86390 1
514606 99514606 1001 86380 86390 1
514542 99514542 1001 86380 86390 1
514583 99514583 1001 86380 86390 1
514455 99514455 1001 86380 86390 1
514366 99514366 1001 86380 86390 1
514305 99514305 1001 86380 86390 1
514242 99514242 1001 86380 86390 1
514334 99514334 1001 86380 86390 1
514439 99514439 1001 86380 86390 1
514442 99514442 1001 86380 86390 1
514949 99514949 1001 86380 86390 1
515005 99515005 1001 86380 86390 1
515031 99515031 1001 86380 86390 1
514864 99514864 1001 86380 86390 1
514970 99514970 1001 86380 86390 1
515619 99515619 1001 86380 86390 1
515561 99515561 1001 86380 86390 1
515523 99515523 1001 86380 86390 1
515381 99515381 1001 86380 86390 1
515370 99515370 1001 86380 86390 1
515282 99515282 1001 86380 86390 1
515218 99515218 1001 86380 86390 1
515073 99515073 1001 86380 86390 1
515746 99515746 1001 86380 86390 1
515863 99515863 1001 86380 86390 1
515752 99515752 1001 86380 86390 1
515805 99515805 1001 86380 86390 1
515688 99515688 1001 86380 86390 1
516501 99516501 1001 86380 86390 1
516456 99516456 1001 86380 86390 1
516215 99516215 1001 86380 86390 1
516058 99516058 1001 86380 86390 1
515933 99515933 1001 86380 86390 1
516049 99516049 1001 86380 86390 1
515986 99515986 1001 86380 86390 1
516039 99516039 1001 86380 86390 1
516518 99516518 1001 86380 86390 1
517133 99517133 1001 86380 86390 1
517317 99517317 1001 86380 86390 1
517320 99517320 1001 86380 86390 1
517294 99517294 1001 86380 86390 1
517329 99517329 1001 86380 86390 1
517002 99517002 1001 86380 86390 1
517108 99517108 1001 86380 86390 1
517122 99517122 1001 86380 86390 1
516967 99516967 1001 86380 86390 1
517072 99517072 1001 86380 86390 1
517085 99517085 1001 86380 86390 1
516728 99516728 1001 86380 86390 1
516888 99516888 1001 86380 86390 1
516851 99516851 1001 86380 86390 1
518000 99518000 1001 86380 86390 1
518107 99518107 1001 86380 86390 1
517940 99517940 1001 86380 86390 1
517677 99517677 1001 86380 86390 1
517692 99517692 1001 86380 86390 1
518807 99518807 1001 86380 86390 1
518878 99518878 1001 86380 86390 1
518854 99518854 1001 86380 86390 1
518936 99518936 1001 86380 86390 1
518410 99518410 1001 86380 86390 1
518466 99518466 1001 86380 86390 1
518390 99518390 1001 86380 86390 1
519057 99519057 1001 86380 86390 1
519187 99519187 1001 86380 86390 1
519136 99519136 1001 86380 86390 1
519021 99519021 1001 86380 86390 1
519646 99519646 1001 86380 86390 1
519742 99519742 1001 86380 86390 1
519658 99519658 1001 86380 86390 1
519572 99519572 1001 86380 86390 1
519511 99519511 1001 86380 86390 1
519447 99519447 1001 86380 86390 1
519514 99519514 1001 86380 86390 1
519516 99519516 1001 86380 86390 1
519375 99519375 1001 86380 86390 1
519246 99519246 1001 86380 86390 1
519263 99519263 1001 86380 86390 1
519294 99519294 1001 86380 86390 1
519892 99519892 1001 86380 86390 1
520614 99520614 1001 86380 86390 1
520455 99520455 1001 86380 86390 1
520369 99520369 1001 86380 86390 1
520260 99520260 1001 86380 86390 1
520299 99520299 1001 86380 86390 1
520403 99520403 1001 86380 86390 1
520196 99520196 1001 86380 86390 1
520798 99520798 1001 86380 86390 1
520683 99520683 1001 86380 86390 1
521267 99521267 1001 86380 86390 1
521344 99521344 1001 86380 86390 1
521396 99521396 1001 86380 86390 1
521359 99521359 1001 86380 86390 1
521454 99521454 1001 86380 86390 1
521412 99521412 1001 86380 86390 1
521459 99521459 1001 86380 86390 1
521173 99521173 1001 86380 86390 1
521212 99521212 1001 86380 86390 1
521084 99521084 1001 86380 86390 1
521168 99521168 1001 86380 86390 1
521104 99521104 1001 86380 86390 1
521117 99521117 1001 86380 86390 1
520872 99520872 1001 86380 86390 1
520929 99520929 1001 86380 86390 1
520955 99520955 1001 86380 86390 1
520956 99520956 1001 86380 86390 1
520880 99520880 1001 86380 86390 1
521049 99521049 1001 86380 86390 1
520908 99520908 1001 86380 86390 1
521541 99521541 1001 86380 86390 1
521477 99521477 1001 86380 86390 1
521564 99521564 1001 86380 86390 1
522112 99522112 1001 86380 86390 1
522143 99522143 1001 86380 86390 1
522182 99522182 1001 86380 86390 1
522011 99522011 1001 86380 86390 1
521976 99521976 1001 86380 86390 1
521846 99521846 1001 86380 86390 1
521860 99521860 1001 86380 86390 1
521708 99521708 1001 86380 86390 1
521682 99521682 1001 86380 86390 1
522320 99522320 1001 86380 86390 1
522479 99522479 1001 86380 86390 1
522492 99522492 1001 86380 86390 1
523083 99523083 1001 86380 86390 1
523027 99523027 1001 86380 86390 1
523040 99523040 1001 86380 86390 1
522707 99522707 1001 86380 86390 1
522720 99522720 1001 86380 86390 1
522723 99522723 1001 86380 86390 1
522632 99522632 1001 86380 86390 1
522685 99522685 1001 86380 86390 1
522612 99522612 1001 86380 86390 1
522678 99522678 1001 86380 86390 1
523129 99523129 1001 86380 86390 1
523207 99523207 1001 86380 86390 1
523120 99523120 1001 86380 86390 1
523204 99523204 1001 86380 86390 1
523821 99523821 1001 86380 86390 1
523813 99523813 1001 86380 86390 1
523597 99523597 1001 86380 86390 1
523664 99523664 1001 86380 86390 1
523703 99523703 1001 86380 86390 1
523548 99523548 1001 86380 86390 1
523575 99523575 1001 86380 86390 1
523568 99523568 1001 86380 86390 1
523712 99523712 1001 86380 86390 1
523521 99523521 1001 86380 86390 1
523422 99523422 1001 86380 86390 1
524768 99524768 1001 86380 86390 1
524634 99524634 1001 86380 86390 1
524728 99524728 1001 86380 86390 1
524512 99524512 1001 86380 86390 1
524424 99524424 1001 86380 86390 1
524374 99524374 1001 86380 86390 1
524418 99524418 1001 86380 86390 1
524535 99524535 1001 86380 86390 1
524318 99524318 1001 86380 86390 1
524267 99524267 1001 86380 86390 1
524177 99524177 1001 86380 86390 1
524229 99524229 1001 86380 86390 1
524322 99524322 1001 86380 86390 1
524223 99524223 1001 86380 86390 1
524186 99524186 1001 86380 86390 1
524354 99524354 1001 86380 86390 1
524238 99524238 1001 86380 86390 1
524251 99524251 1001 86380 86390 1
524858 99524858 1001 86380 86390 1
524840 99524840 1001 86380 86390 1
524856 99524856 1001 86380 86390 1
525562 99525562 1001 86380 86390 1
525420 99525420 1001 86380 86390 1
525587 99525587 1001 86380 86390 1
525415 99525415 1001 86380 86390 1
525025 99525025 1001 86380 86390 1
525723 99525723 1001 86380 86390 1
525712 99525712 1001 86380 86390 1
525690 99525690 1001 86380 86390 1
525692 99525692 1001 86380 86390 1
525731 99525731 1001 86380 86390 1
526374 99526374 1001 86380 86390 1
526166 99526166 1001 86380 86390 1
526090 99526090 1001 86380 86390 1
526052 99526052 1001 86380 86390 1
526079 99526079 1001 86380 86390 1
526020 99526020 1001 86380 86390 1
525908 99525908 1001 86380 86390 1
525896 99525896 1001 86380 86390 1
525847 99525847 1001 86380 86390 1
525912 99525912 1001 86380 86390 1
526549 99526549 1001 86380 86390 1
526553 99526553 1001 86380 86390 1
526468 99526468 1001 86380 86390 1
527138 99527138 1001 86380 86390 1
527050 99527050 1001 86380 86390 1
527195 99527195 1001 86380 86390 1
526891 99526891 1001 86380 86390 1
527009 99527009 1001 86380 86390 1
527001 99527001 1001 86380 86390 1
526898 99526898 1001 86380 86390 1
526783 99526783 1001 86380 86390 1
527416 99527416 1001 86380 86390 1
527317 99527317 1001 86380 86390 1
527383 99527383 1001 86380 86390 1
527915 99527915 1001 86380 86390 1
527945 99527945 1001 86380 86390 1
527870 99527870 1001 86380 86390 1
527690 99527690 1001 86380 86390 1
527667 99527667 1001 86380 86390 1
527738 99527738 1001 86380 86390 1
527791 99527791 1001 86380 86390 1
527583 99527583 1001 86380 86390 1
527527 99527527 1001 86380 86390 1
527465 99527465 1001 86380 86390 1
528126 99528126 1001 86380 86390 1
528235 99528235 1001 86380 86390 1
528248 99528248 1001 86380 86390 1
528224 99528224 1001 86380 86390 1
528263 99528263 1001 86380 86390 1
528239 99528239 1001 86380 86390 1
528735 99528735 1001 86380 86390 1
528742 99528742 1001 86380 86390 1
528768 99528768 1001 86380 86390 1
528670 99528670 1001 86380 86390 1
528685 99528685 1001 86380 86390 1
528573 99528573 1001 86380 86390 1
528497 99528497 1001 86380 86390 1
528576 99528576 1001 86380 86390 1
528340 99528340 1001 86380 86390 1
529094 99529094 1001 86380 86390 1
528957 99528957 1001 86380 86390 1
529035 99529035 1001 86380 86390 1
528988 99528988 1001 86380 86390 1
529713 99529713 1001 86380 86390 1
529716 99529716 1001 86380 86390 1
529371 99529371 1001 86380 86390 1
529372 99529372 1001 86380 86390 1
529479 99529479 1001 86380 86390 1
529236 99529236 1001 86380 86390 1
529189 99529189 1001 86380 86390 1
529177 99529177 1001 86380 86390 1
529139 99529139 1001 86380 86390 1
529204 99529204 1001 86380 86390 1
529129 99529129 1001 86380 86390 1
529169 99529169 1001 86380 86390 1
529523 99529523 1001 86380 86390 1
529861 99529861 1001 86380 86390 1
529888 99529888 1001 86380 86390 1
530466 99530466 1001 86380 86390 1
530455 99530455 1001 86380 86390 1
530450 99530450 1001 86380 86390 1
530341 99530341 1001 86380 86390 1
530039 99530039 1001 86380 86390 1
530067 99530067 1001 86380 86390 1
530719 99530719 1001 86380 86390 1
530722 99530722 1001 86380 86390 1
531240 99531240 1001 86380 86390 1
531347 99531347 1001 86380 86390 1
531244 99531244 1001 86380 86390 1
531257 99531257 1001 86380 86390 1
531263 99531263 1001 86380 86390 1
531289 99531289 1001 86380 86390 1
531057 99531057 1001 86380 86390 1
531071 99531071 1001 86380 86390 1
531008 99531008 1001 86380 86390 1
531146 99531146 1001 86380 86390 1
531030 99531030 1001 86380 86390 1
530915 99530915 1001 86380 86390 1
530854 99530854 1001 86380 86390 1
530818 99530818 1001 86380 86390 1
530848 99530848 1001 86380 86390 1
531405 99531405 1001 86380 86390 1
531449 99531449 1001 86380 86390 1
532055 99532055 1001 86380 86390 1
532071 99532071 1001 86380 86390 1
532136 99532136 1001 86380 86390 1
532086 99532086 1001 86380 86390 1
532200 99532200 1001 86380 86390 1
531794 99531794 1001 86380 86390 1
531825 99531825 1001 86380 86390 1
531843 99531843 1001 86380 86390 1
531817 99531817 1001 86380 86390 1
531675 99531675 1001 86380 86390 1
531779 99531779 1001 86380 86390 1
531663 99531663 1001 86380 86390 1
531627 99531627 1001 86380 86390 1
532293 99532293 1001 86380 86390 1
532270 99532270 1001 86380 86390 1
532213 99532213 1001 86380 86390 1
532955 99532955 1001 86380 86390 1
532894 99532894 1001 86380 86390 1
532909 99532909 1001 86380 86390 1
532872 99532872 1001 86380 86390 1
532741 99532741 1001 86380 86390 1
532665 99532665 1001 86380 86390 1
532553 99532553 1001 86380 86390 1
532450 99532450 1001 86380 86390 1
532451 99532451 1001 86380 86390 1
532519 99532519 1001 86380 86390 1
533119 99533119 1001 86380 86390 1
533137 99533137 1001 86380 86390 1
533219 99533219 1001 86380 86390 1
533809 99533809 1001 86380 86390 1
533657 99533657 1001 86380 86390 1
533662 99533662 1001 86380 86390 1
533515 99533515 1001 86380 86390 1
533645 99533645 1001 86380 86390 1
533478 99533478 1001 86380 86390 1
533646 99533646 1001 86380 86390 1
533506 99533506 1001 86380 86390 1
533495 99533495 1001 86380 86390 1
533434 99533434 1001 86380 86390 1
533363 99533363 1001 86380 86390 1
534025 99534025 1001 86380 86390 1
533876 99533876 1001 86380 86390 1
534020 99534020 1001 86380 86390 1
534658 99534658 1001 86380 86390 1
534561 99534561 1001 86380 86390 1
534379 99534379 1001 86380 86390 1
534459 99534459 1001 86380 86390 1
534369 99534369 1001 86380 86390 1
534306 99534306 1001 86380 86390 1
534282 99534282 1001 86380 86390 1
534179 99534179 1001 86380 86390 1
534266 99534266 1001 86380 86390 1
534721 99534721 1001 86380 86390 1
534685 99534685 1001 86380 86390 1
534842 99534842 1001 86380 86390 1
534743 99534743 1001 86380 86390 1
535416 99535416 1001 86380 86390 1
535456 99535456 1001 86380 86390 1
535273 99535273 1001 86380 86390 1
535262 99535262 1001 86380 86390 1
534955 99534955 1001 86380 86390 1
534966 99534966 1001 86380 86390 1
536298 99536298 1001 86380 86390 1
536109 99536109 1001 86380 86390 1
536019 99536019 1001 86380 86390 1
535930 99535930 1001 86380 86390 1
535983 99535983 1001 86380 86390 1
536013 99536013 1001 86380 86390 1
535935 99535935 1001 86380 86390 1
535718 99535718 1001 86380 86390 1
535749 99535749 1001 86380 86390 1
535723 99535723 1001 86380 86390 1
535894 99535894 1001 86380 86390 1
536495 99536495 1001 86380 86390 1
536445 99536445 1001 86380 86390 1
537021 99537021 1001 86380 86390 1
537146 99537146 1001 86380 86390 1
536902 99536902 1001 86380 86390 1
536955 99536955 1001 86380 86390 1
536711 99536711 1001 86380 86390 1
536634 99536634 1001 86380 86390 1
536686 99536686 1001 86380 86390 1
536559 99536559 1001 86380 86390 1
536549 99536549 1001 86380 86390 1
537252 99537252 1001 86380 86390 1
537822 99537822 1001 86380 86390 1
537874 99537874 1001 86380 86390 1
537824 99537824 1001 86380 86390 1
537614 99537614 1001 86380 86390 1
537591 99537591 1001 86380 86390 1
537774 99537774 1001 86380 86390 1
537419 99537419 1001 86380 86390 1
537369 99537369 1001 86380 86390 1
537517 99537517 1001 86380 86390 1
537483 99537483 1001 86380 86390 1
538024 99538024 1001 86380 86390 1
537998 99537998 1001 86380 86390 1
538001 99538001 1001 86380 86390 1
538153 99538153 1001 86380 86390 1
538637 99538637 1001 86380 86390 1
538728 99538728 1001 86380 86390 1
538616 99538616 1001 86380 86390 1
538645 99538645 1001 86380 86390 1
538546 99538546 1001 86380 86390 1
538299 99538299 1001 86380 86390 1
538257 99538257 1001 86380 86390 1
538956 99538956 1001 86380 86390 1
539018 99539018 1001 86380 86390 1
539565 99539565 1001 86380 86390 1
539566 99539566 1001 86380 86390 1
539583 99539583 1001 86380 86390 1
539470 99539470 1001 86380 86390 1
539586 99539586 1001 86380 86390 1
539426 99539426 1001 86380 86390 1
539204 99539204 1001 86380 86390 1
539037 99539037 1001 86380 86390 1
539836 99539836 1001 86380 86390 1
539642 99539642 1001 86380 86390 1
539828 99539828 1001 86380 86390 1
539687 99539687 1001 86380 86390 1
540390 99540390 1001 86380 86390 1
540291 99540291 1001 86380 86390 1
540424 99540424 1001 86380 86390 1
540075 99540075 1001 86380 86390 1
540029 99540029 1001 86380 86390 1
540051 99540051 1001 86380 86390 1
540522 99540522 1001 86380 86390 1
540651 99540651 1001 86380 86390 1
540600 99540600 1001 86380 86390 1
540592 99540592 1001 86380 86390 1
541231 99541231 1001 86380 86390 1
541259 99541259 1001 86380 86390 1
541180 99541180 1001 86380 86390 1
541185 99541185 1001 86380 86390 1
541099 99541099 1001 86380 86390 1
540993 99540993 1001 86380 86390 1
541007 99541007 1001 86380 86390 1
540815 99540815 1001 86380 86390 1
540829 99540829 1001 86380 86390 1
540726 99540726 1001 86380 86390 1
540753 99540753 1001 86380 86390 1
540705 99540705 1001 86380 86390 1
540693 99540693 1001 86380 86390 1
540785 99540785 1001 86380 86390 1
540773 99540773 1001 86380 86390 1
540683 99540683 1001 86380 86390 1
541367 99541367 1001 86380 86390 1
541372 99541372 1001 86380 86390 1
541323 99541323 1001 86380 86390 1
541376 99541376 1001 86380 86390 1
541417 99541417 1001 86380 86390 1
542032 99542032 1001 86380 86390 1
542048 99542048 1001 86380 86390 1
541922 99541922 1001 86380 86390 1
542040 99542040 1001 86380 86390 1
541877 99541877 1001 86380 86390 1
541787 99541787 1001 86380 86390 1
541878 99541878 1001 86380 86390 1
541783 99541783 1001 86380 86390 1
541499 99541499 1001 86380 86390 1
541659 99541659 1001 86380 86390 1
541648 99541648 1001 86380 86390 1
541506 99541506 1001 86380 86390 1
541522 99541522 1001 86380 86390 1
542285 99542285 1001 86380 86390 1
542184 99542184 1001 86380 86390 1
542187 99542187 1001 86380 86390 1
542858 99542858 1001 86380 86390 1
542756 99542756 1001 86380 86390 1
542861 99542861 1001 86380 86390 1
542837 99542837 1001 86380 86390 1
542749 99542749 1001 86380 86390 1
542826 99542826 1001 86380 86390 1
542802 99542802 1001 86380 86390 1
542740 99542740 1001 86380 86390 1
542552 99542552 1001 86380 86390 1
542479 99542479 1001 86380 86390 1
542470 99542470 1001 86380 86390 1
543106 99543106 1001 86380 86390 1
543108 99543108 1001 86380 86390 1
543658 99543658 1001 86380 86390 1
543743 99543743 1001 86380 86390 1
543598 99543598 1001 86380 86390 1
543489 99543489 1001 86380 86390 1
543493 99543493 1001 86380 86390 1
543559 99543559 1001 86380 86390 1
543307 99543307 1001 86380 86390 1
543339 99543339 1001 86380 86390 1
543836 99543836 1001 86380 86390 1
543888 99543888 1001 86380 86390 1
543865 99543865 1001 86380 86390 1
543906 99543906 1001 86380 86390 1
544433 99544433 1001 86380 86390 1
544459 99544459 1001 86380 86390 1
544392 99544392 1001 86380 86390 1
544341 99544341 1001 86380 86390 1
544194 99544194 1001 86380 86390 1
544031 99544031 1001 86380 86390 1
543979 99543979 1001 86380 86390 1
544086 99544086 1001 86380 86390 1
544079 99544079 1001 86380 86390 1
544646 99544646 1001 86380 86390 1
544626 99544626 1001 86380 86390 1
544722 99544722 1001 86380 86390 1
506005 613 1001 57493 57792 1
519778 1106 1002 41686 48691 1
400424 99400424 1001 86380 86390 1
400766 99400766 1001 86380 86390 1
400833 99400833 1001 86380 86390 1
401077 99401077 1001 86380 86390 1
401078 99401078 1001 86380 86390 1
401080 99401080 1001 86380 86390 1
401363 99401363 1001 86380 86390 1
401291 99401291 1001 86380 86390 1
401487 99401487 1001 86380 86390 1
401522 99401522 1001 86380 86390 1
401710 99401710 1001 86380 86390 1
401834 99401834 1001 86380 86390 1
401963 99401963 1001 86380 86390 1
402002 99402002 1001 86380 86390 1
401949 99401949 1001 86380 86390 1
402077 99402077 1001 86380 86390 1
402519 99402519 1001 86380 86390 1
402526 99402526 1001 86380 86390 1
402660 99402660 1001 86380 86390 1
403527 99403527 1001 86380 86390 1
403507 99403507 1001 86380 86390 1
403694 99403694 1001 86380 86390 1
403798 99403798 1001 86380 86390 1
403760 99403760 1001 86380 86390 1
404102 99404102 1001 86380 86390 1
404411 99404411 1001 86380 86390 1
404629 99404629 1001 86380 86390 1
404751 99404751 1001 86380 86390 1
404734 99404734 1001 86380 86390 1
405196 99405196 1001 86380 86390 1
405146 99405146 1001 86380 86390 1
405119 99405119 1001 86380 86390 1
405650 99405650 1001 86380 86390 1
405676 99405676 1001 86380 86390 1
405704 99405704 1001 86380 86390 1
405705 99405705 1001 86380 86390 1
406108 99406108 1001 86380 86390 1
406186 99406186 1001 86380 86390 1
406331 99406331 1001 86380 86390 1
406403 99406403 1001 86380 86390 1
406398 99406398 1001 86380 86390 1
406518 99406518 1001 86380 86390 1
406569 99406569 1001 86380 86390 1
406666 99406666 1001 86380 86390 1
406720 99406720 1001 86380 86390 1
406741 99406741 1001 86380 86390 1
406884 99406884 1001 86380 86390 1
407040 99407040 1001 86380 86390 1
407122 99407122 1001 86380 86390 1
407409 99407409 1001 86380 86390 1
407493 99407493 1001 86380 86390 1
407516 99407516 1001 86380 86390 1
407546 99407546 1001 86380 86390 1
407662 99407662 1001 86380 86390 1
407746 99407746 1001 86380 86390 1
407709 99407709 1001 86380 86390 1
407797 99407797 1001 86380 86390 1
407927 99407927 1001 86380 86390 1
407888 99407888 1001 86380 86390 1
407939 99407939 1001 86380 86390 1
408092 99408092 1001 86380 86390 1
408155 99408155 1001 86380 86390 1
408511 99408511 1001 86380 86390 1
408590 99408590 1001 86380 86390 1
408637 99408637 1001 86380 86390 1
408529 99408529 1001 86380 86390 1
408961 99408961 1001 86380 86390 1
408940 99408940 1001 86380 86390 1
409021 99409021 1001 86380 86390 1
408997 99408997 1001 86380 86390 1
409174 99409174 1001 86380 86390 1
409284 99409284 1001 86380 86390 1
409555 99409555 1001 86380 86390 1
409616 99409616 1001 86380 86390 1
409670 99409670 1001 86380 86390 1
409969 99409969 1001 86380 86390 1
409922 99409922 1001 86380 86390 1
410098 99410098 1001 86380 86390 1
410108 99410108 1001 86380 86390 1
410306 99410306 1001 86380 86390 1
410721 99410721 1001 86380 86390 1
410768 99410768 1001 86380 86390 1
410979 99410979 1001 86380 86390 1
410939 99410939 1001 86380 86390 1
411012 99411012 1001 86380 86390 1
411027 99411027 1001 86380 86390 1
411303 99411303 1001 86380 86390 1
411715 99411715 1001 86380 86390 1
411700 99411700 1001 86380 86390 1
411857 99411857 1001 86380 86390 1
411809 99411809 1001 86380 86390 1
411937 99411937 1001 86380 86390 1
412115 99412115 1001 86380 86390 1
412238 99412238 1001 86380 86390 1
412431 99412431 1001 86380 86390 1
413476 99413476 1001 86380 86390 1
413305 99413305 1001 86380 86390 1
412501 99412501 1001 86380 86390 1
412749 99412749 1001 86380 86390 1
414088 99414088 1001 86380 86390 1
414013 99414013 1001 86380 86390 1
415093 99415093 1001 86380 86390 1
414933 99414933 1001 86380 86390 1
414937 99414937 1001 86380 86390 1
415157 99415157 1001 86380 86390 1
414863 99414863 1001 86380 86390 1
414905 99414905 1001 86380 86390 1
414273 99414273 1001 86380 86390 1
414321 99414321 1001 86380 86390 1
414463 99414463 1001 86380 86390 1
414132 99414132 1001 86380 86390 1
414158 99414158 1001 86380 86390 1
415478 99415478 1001 86380 86390 1
415488 99415488 1001 86380 86390 1
416930 99416930 1001 86380 86390 1
416908 99416908 1001 86380 86390 1
416643 99416643 1001 86380 86390 1
416817 99416817 1001 86380 86390 1
416749 99416749 1001 86380 86390 1
416992 99416992 1001 86380 86390 1
416397 99416397 1001 86380 86390 1
416576 99416576 1001 86380 86390 1
415975 99415975 1001 86380 86390 1
416000 99416000 1001 86380 86390 1
417175 99417175 1001 86380 86390 1
417090 99417090 1001 86380 86390 1
417519 99417519 1001 86380 86390 1
417549 99417549 1001 86380 86390 1
417552 99417552 1001 86380 86390 1
417438 99417438 1001 86380 86390 1
418565 99418565 1001 86380 86390 1
418392 99418392 1001 86380 86390 1
418037 99418037 1001 86380 86390 1
418101 99418101 1001 86380 86390 1
417850 99417850 1001 86380 86390 1
417942 99417942 1001 86380 86390 1
417700 99417700 1001 86380 86390 1
417785 99417785 1001 86380 86390 1
417759 99417759 1001 86380 86390 1
419027 99419027 1001 86380 86390 1
419055 99419055 1001 86380 86390 1
419193 99419193 1001 86380 86390 1
419186 99419186 1001 86380 86390 1
420307 99420307 1001 86380 86390 1
420182 99420182 1001 86380 86390 1
420143 99420143 1001 86380 86390 1
420230 99420230 1001 86380 86390 1
420325 99420325 1001 86380 86390 1
420431 99420431 1001 86380 86390 1
419632 99419632 1001 86380 86390 1
419710 99419710 1001 86380 86390 1
419492 99419492 1001 86380 86390 1
419411 99419411 1001 86380 86390 1
419329 99419329 1001 86380 86390 1
419373 99419373 1001 86380 86390 1
419623 99419623 1001 86380 86390 1
420510 99420510 1001 86380 86390 1
420793 99420793 1001 86380 86390 1
420628 99420628 1001 86380 86390 1
420801 99420801 1001 86380 86390 1
422077 99422077 1001 86380 86390 1
421695 99421695 1001 86380 86390 1
421381 99421381 1001 86380 86390 1
421048 99421048 1001 86380 86390 1
421140 99421140 1001 86380 86390 1
422457 99422457 1001 86380 86390 1
422219 99422219 1001 86380 86390 1
422508 99422508 1001 86380 86390 1
423630 99423630 1001 86380 86390 1
423469 99423469 1001 86380 86390 1
423733 99423733 1001 86380 86390 1
423054 99423054 1001 86380 86390 1
423066 99423066 1001 86380 86390 1
423236 99423236 1001 86380 86390 1
422700 99422700 1001 86380 86390 1
422581 99422581 1001 86380 86390 1
422843 99422843 1001 86380 86390 1
422590 99422590 1001 86380 86390 1
422617 99422617 1001 86380 86390 1
423989 99423989 1001 86380 86390 1
424022 99424022 1001 86380 86390 1
423782 99423782 1001 86380 86390 1
424058 99424058 1001 86380 86390 1
425035 99425035 1001 86380 86390 1
425072 99425072 1001 86380 86390 1
424821 99424821 1001 86380 86390 1
424652 99424652 1001 86380 86390 1
424460 99424460 1001 86380 86390 1
424414 99424414 1001 86380 86390 1
424383 99424383 1001 86380 86390 1
424487 99424487 1001 86380 86390 1
425532 99425532 1001 86380 86390 1
425544 99425544 1001 86380 86390 1
425823 99425823 1001 86380 86390 1
425555 99425555 1001 86380 86390 1
426800 99426800 1001 86380 86390 1
426710 99426710 1001 86380 86390 1
426910 99426910 1001 86380 86390 1
426663 99426663 1001 86380 86390 1
426351 99426351 1001 86380 86390 1
426425 99426425 1001 86380 86390 1
426329 99426329 1001 86380 86390 1
426586 99426586 1001 86380 86390 1
426069 99426069 1001 86380 86390 1
425970 99425970 1001 86380 86390 1
426174 99426174 1001 86380 86390 1
426241 99426241 1001 86380 86390 1
427167 99427167 1001 86380 86390 1
427235 99427235 1001 86380 86390 1
427263 99427263 1001 86380 86390 1
427266 99427266 1001 86380 86390 1
427119 99427119 1001 86380 86390 1
427122 99427122 1001 86380 86390 1
427504 99427504 1001 86380 86390 1
428261 99428261 1001 86380 86390 1
428130 99428130 1001 86380 86390 1
428270 99428270 1001 86380 86390 1
427966 99427966 1001 86380 86390 1
427654 99427654 1001 86380 86390 1
427579 99427579 1001 86380 86390 1
427808 99427808 1001 86380 86390 1
427594 99427594 1001 86380 86390 1
427870 99427870 1001 86380 86390 1
428873 99428873 1001 86380 86390 1
429070 99429070 1001 86380 86390 1
429021 99429021 1001 86380 86390 1
429157 99429157 1001 86380 86390 1
430157 99430157 1001 86380 86390 1
430356 99430356 1001 86380 86390 1
429593 99429593 1001 86380 86390 1
429566 99429566 1001 86380 86390 1
430549 99430549 1001 86380 86390 1
430542 99430542 1001 86380 86390 1
431861 99431861 1001 86380 86390 1
431912 99431912 1001 86380 86390 1
431696 99431696 1001 86380 86390 1
432032 99432032 1001 86380 86390 1
431732 99431732 1001 86380 86390 1
431358 99431358 1001 86380 86390 1
431565 99431565 1001 86380 86390 1
431270 99431270 1001 86380 86390 1
431451 99431451 1001 86380 86390 1
431258 99431258 1001 86380 86390 1
431070 99431070 1001 86380 86390 1
431138 99431138 1001 86380 86390 1
431077 99431077 1001 86380 86390 1
430837 99430837 1001 86380 86390 1
432383 99432383 1001 86380 86390 1
432189 99432189 1001 86380 86390 1
432213 99432213 1001 86380 86390 1
433402 99433402 1001 86380 86390 1
433500 99433500 1001 86380 86390 1
433623 99433623 1001 86380 86390 1
433404 99433404 1001 86380 86390 1
433421 99433421 1001 86380 86390 1
432970 99432970 1001 86380 86390 1
433298 99433298 1001 86380 86390 1
433118 99433118 1001 86380 86390 1
433204 99433204 1001 86380 86390 1
432983 99432983 1001 86380 86390 1
433016 99433016 1001 86380 86390 1
432709 99432709 1001 86380 86390 1
432736 99432736 1001 86380 86390 1
432888 99432888 1001 86380 86390 1
433996 99433996 1001 86380 86390 1
433898 99433898 1001 86380 86390 1
433923 99433923 1001 86380 86390 1
433853 99433853 1001 86380 86390 1
434132 99434132 1001 86380 86390 1
435193 99435193 1001 86380 86390 1
435310 99435310 1001 86380 86390 1
434496 99434496 1001 86380 86390 1
434197 99434197 1001 86380 86390 1
435826 99435826 1001 86380 86390 1
437048 99437048 1001 86380 86390 1
436759 99436759 1001 86380 86390 1
436768 99436768 1001 86380 86390 1
436496 99436496 1001 86380 86390 1
436370 99436370 1001 86380 86390 1
436699 99436699 1001 86380 86390 1
435901 99435901 1001 86380 86390 1
436100 99436100 1001 86380 86390 1
436240 99436240 1001 86380 86390 1
436029 99436029 1001 86380 86390 1
437344 99437344 1001 86380 86390 1
300098 99300098 1001 86380 86390 1
300652 99300652 1001 86380 86390 1
300542 99300542 1001 86380 86390 1
300328 99300328 1001 86380 86390 1
300355 99300355 1001 86380 86390 1
300435 99300435 1001 86380 86390 1
300347 99300347 1001 86380 86390 1
300491 99300491 1001 86380 86390 1
300504 99300504 1001 86380 86390 1
300440 99300440 1001 86380 86390 1
300175 99300175 1001 86380 86390 1
300139 99300139 1001 86380 86390 1
300832 99300832 1001 86380 86390 1
301551 99301551 1001 86380 86390 1
301481 99301481 1001 86380 86390 1
301393 99301393 1001 86380 86390 1
301199 99301199 1001 86380 86390 1
301152 99301152 1001 86380 86390 1
301012 99301012 1001 86380 86390 1
301041 99301041 1001 86380 86390 1
301093 99301093 1001 86380 86390 1
301748 99301748 1001 86380 86390 1
301726 99301726 1001 86380 86390 1
301701 99301701 1001 86380 86390 1
301627 99301627 1001 86380 86390 1
301615 99301615 1001 86380 86390 1
302189 99302189 1001 86380 86390 1
302355 99302355 1001 86380 86390 1
302122 99302122 1001 86380 86390 1
301889 99301889 1001 86380 86390 1
301843 99301843 1001 86380 86390 1
301912 99301912 1001 86380 86390 1
301925 99301925 1001 86380 86390 1
301939 99301939 1001 86380 86390 1
302507 99302507 1001 86380 86390 1
302561 99302561 1001 86380 86390 1
302461 99302461 1001 86380 86390 1
302396 99302396 1001 86380 86390 1
302467 99302467 1001 86380 86390 1
302402 99302402 1001 86380 86390 1
303093 99303093 1001 86380 86390 1
303035 99303035 1001 86380 86390 1
302873 99302873 1001 86380 86390 1
302951 99302951 1001 86380 86390 1
302900 99302900 1001 86380 86390 1
302993 99302993 1001 86380 86390 1
302800 99302800 1001 86380 86390 1
302921 99302921 1001 86380 86390 1
302819 99302819 1001 86380 86390 1
302650 99302650 1001 86380 86390 1
302652 99302652 1001 86380 86390 1
302691 99302691 1001 86380 86390 1
302782 99302782 1001 86380 86390 1
303252 99303252 1001 86380 86390 1
304006 99304006 1001 86380 86390 1
303660 99303660 1001 86380 86390 1
303731 99303731 1001 86380 86390 1
303810 99303810 1001 86380 86390 1
303748 99303748 1001 86380 86390 1
303425 99303425 1001 86380 86390 1
303551 99303551 1001 86380 86390 1
303577 99303577 1001 86380 86390 1
303579 99303579 1001 86380 86390 1
304121 99304121 1001 86380 86390 1
304141 99304141 1001 86380 86390 1
304064 99304064 1001 86380 86390 1
304667 99304667 1001 86380 86390 1
304854 99304854 1001 86380 86390 1
304511 99304511 1001 86380 86390 1
304552 99304552 1001 86380 86390 1
304594 99304594 1001 86380 86390 1
304519 99304519 1001 86380 86390 1
304494 99304494 1001 86380 86390 1
304626 99304626 1001 86380 86390 1
304357 99304357 1001 86380 86390 1
304377 99304377 1001 86380 86390 1
304313 99304313 1001 86380 86390 1
304911 99304911 1001 86380 86390 1
305053 99305053 1001 86380 86390 1
304953 99304953 1001 86380 86390 1
305545 99305545 1001 86380 86390 1
305558 99305558 1001 86380 86390 1
305507 99305507 1001 86380 86390 1
305668 99305668 1001 86380 86390 1
305285 99305285 1001 86380 86390 1
305389 99305389 1001 86380 86390 1
305455 99305455 1001 86380 86390 1
305278 99305278 1001 86380 86390 1
305449 99305449 1001 86380 86390 1
305266 99305266 1001 86380 86390 1
305076 99305076 1001 86380 86390 1
500179 99500179 1001 86380 86390 1
500102 99500102 1001 86380 86390 1
500183 99500183 1001 86380 86390 1
500058 99500058 1001 86380 86390 1
500641 99500641 1001 86380 86390 1
500426 99500426 1001 86380 86390 1
500534 99500534 1001 86380 86390 1
500588 99500588 1001 86380 86390 1
500460 99500460 1001 86380 86390 1
500270 99500270 1001 86380 86390 1
500342 99500342 1001 86380 86390 1
500385 99500385 1001 86380 86390 1
500892 99500892 1001 86380 86390 1
500855 99500855 1001 86380 86390 1
501012 99501012 1001 86380 86390 1
500926 99500926 1001 86380 86390 1
501422 99501422 1001 86380 86390 1
501386 99501386 1001 86380 86390 1
501376 99501376 1001 86380 86390 1
501433 99501433 1001 86380 86390 1
501164 99501164 1001 86380 86390 1
501090 99501090 1001 86380 86390 1
501805 99501805 1001 86380 86390 1
501795 99501795 1001 86380 86390 1
501706 99501706 1001 86380 86390 1
501790 99501790 1001 86380 86390 1
501713 99501713 1001 86380 86390 1
502403 99502403 1001 86380 86390 1
502440 99502440 1001 86380 86390 1
502278 99502278 1001 86380 86390 1
502071 99502071 1001 86380 86390 1
502140 99502140 1001 86380 86390 1
501970 99501970 1001 86380 86390 1
502639 99502639 1001 86380 86390 1
502641 99502641 1001 86380 86390 1
502474 99502474 1001 86380 86390 1
503177 99503177 1001 86380 86390 1
503100 99503100 1001 86380 86390 1
503113 99503113 1001 86380 86390 1
502922 99502922 1001 86380 86390 1
503065 99503065 1001 86380 86390 1
502988 99502988 1001 86380 86390 1
502900 99502900 1001 86380 86390 1
502748 99502748 1001 86380 86390 1
502794 99502794 1001 86380 86390 1
503381 99503381 1001 86380 86390 1
503938 99503938 1001 86380 86390 1
503966 99503966 1001 86380 86390 1
504074 99504074 1001 86380 86390 1
503783 99503783 1001 86380 86390 1
503850 99503850 1001 86380 86390 1
503843 99503843 1001 86380 86390 1
503727 99503727 1001 86380 86390 1
503499 99503499 1001 86380 86390 1
503612 99503612 1001 86380 86390 1
504119 99504119 1001 86380 86390 1
504189 99504189 1001 86380 86390 1
504281 99504281 1001 86380 86390 1
504927 99504927 1001 86380 86390 1
504934 99504934 1001 86380 86390 1
504558 99504558 1001 86380 86390 1
504705 99504705 1001 86380 86390 1
504659 99504659 1001 86380 86390 1
504521 99504521 1001 86380 86390 1
504509 99504509 1001 86380 86390 1
504334 99504334 1001 86380 86390 1
505135 99505135 1001 86380 86390 1
504970 99504970 1001 86380 86390 1
505074 99505074 1001 86380 86390 1
505036 99505036 1001 86380 86390 1
505679 99505679 1001 86380 86390 1
505692 99505692 1001 86380 86390 1
505731 99505731 1001 86380 86390 1
505317 99505317 1001 86380 86390 1
505198 99505198 1001 86380 86390 1
505832 99505832 1001 86380 86390 1
505790 99505790 1001 86380 86390 1
506445 99506445 1001 86380 86390 1
506573 99506573 1001 86380 86390 1
506473 99506473 1001 86380 86390 1
506191 99506191 1001 86380 86390 1
506160 99506160 1001 86380 86390 1
506031 99506031 1001 86380 86390 1
506099 99506099 1001 86380 86390 1
506678 99506678 1001 86380 86390 1
506743 99506743 1001 86380 86390 1
507275 99507275 1001 86380 86390 1
507301 99507301 1001 86380 86390 1
507195 99507195 1001 86380 86390 1
507210 99507210 1001 86380 86390 1
507096 99507096 1001 86380 86390 1
506866 99506866 1001 86380 86390 1
506961 99506961 1001 86380 86390 1
506954 99506954 1001 86380 86390 1
507588 99507588 1001 86380 86390 1
507447 99507447 1001 86380 86390 1
507578 99507578 1001 86380 86390 1
507465 99507465 1001 86380 86390 1
507531 99507531 1001 86380 86390 1
508149 99508149 1001 86380 86390 1
508144 99508144 1001 86380 86390 1
508023 99508023 1001 86380 86390 1
507910 99507910 1001 86380 86390 1
508041 99508041 1001 86380 86390 1
507797 99507797 1001 86380 86390 1
507661 99507661 1001 86380 86390 1
507791 99507791 1001 86380 86390 1
507729 99507729 1001 86380 86390 1
508331 99508331 1001 86380 86390 1
508882 99508882 1001 86380 86390 1
509042 99509042 1001 86380 86390 1
509015 99509015 1001 86380 86390 1
509019 99509019 1001 86380 86390 1
508903 99508903 1001 86380 86390 1
508893 99508893 1001 86380 86390 1
508811 99508811 1001 86380 86390 1
508837 99508837 1001 86380 86390 1
508468 99508468 1001 86380 86390 1
508587 99508587 1001 86380 86390 1
508589 99508589 1001 86380 86390 1
508591 99508591 1001 86380 86390 1
508478 99508478 1001 86380 86390 1
509178 99509178 1001 86380 86390 1
509090 99509090 1001 86380 86390 1
509194 99509194 1001 86380 86390 1
509246 99509246 1001 86380 86390 1
509197 99509197 1001 86380 86390 1
509211 99509211 1001 86380 86390 1
509803 99509803 1001 86380 86390 1
509598 99509598 1001 86380 86390 1
509510 99509510 1001 86380 86390 1
509337 99509337 1001 86380 86390 1
509980 99509980 1001 86380 86390 1
510012 99510012 1001 86380 86390 1
510547 99510547 1001 86380 86390 1
510638 99510638 1001 86380 86390 1
510697 99510697 1001 86380 86390 1
510713 99510713 1001 86380 86390 1
510404 99510404 1001 86380 86390 1
510425 99510425 1001 86380 86390 1
510184 99510184 1001 86380 86390 1
510240 99510240 1001 86380 86390 1
510246 99510246 1001 86380 86390 1
510298 99510298 1001 86380 86390 1
510892 99510892 1001 86380 86390 1
510817 99510817 1001 86380 86390 1
511466 99511466 1001 86380 86390 1
511547 99511547 1001 86380 86390 1
511218 99511218 1001 86380 86390 1
511231 99511231 1001 86380 86390 1
511309 99511309 1001 86380 86390 1
511297 99511297 1001 86380 86390 1
511329 99511329 1001 86380 86390 1
511252 99511252 1001 86380 86390 1
511050 99511050 1001 86380 86390 1
511040 99511040 1001 86380 86390 1
510936 99510936 1001 86380 86390 1
511028 99511028 1001 86380 86390 1
511080 99511080 1001 86380 86390 1
511666 99511666 1001 86380 86390 1
511641 99511641 1001 86380 86390 1
511577 99511577 1001 86380 86390 1
511726 99511726 1001 86380 86390 1
511729 99511729 1001 86380 86390 1
512195 99512195 1001 86380 86390 1
512369 99512369 1001 86380 86390 1
512373 99512373 1001 86380 86390 1
512092 99512092 1001 86380 86390 1
511818 99511818 1001 86380 86390 1
511779 99511779 1001 86380 86390 1
511780 99511780 1001 86380 86390 1
512470 99512470 1001 86380 86390 1
512535 99512535 1001 86380 86390 1
512474 99512474 1001 86380 86390 1
513130 99513130 1001 86380 86390 1
513171 99513171 1001 86380 86390 1
513067 99513067 1001 86380 86390 1
513032 99513032 1001 86380 86390 1
513136 99513136 1001 86380 86390 1
513114 99513114 1001 86380 86390 1
512861 99512861 1001 86380 86390 1
512797 99512797 1001 86380 86390 1
512802 99512802 1001 86380 86390 1
512614 99512614 1001 86380 86390 1
512657 99512657 1001 86380 86390 1
512696 99512696 1001 86380 86390 1
512607 99512607 1001 86380 86390 1
513320 99513320 1001 86380 86390 1
513208 99513208 1001 86380 86390 1
513248 99513248 1001 86380 86390 1
513253 99513253 1001 86380 86390 1
514031 99514031 1001 86380 86390 1
513905 99513905 1001 86380 86390 1
513982 99513982 1001 86380 86390 1
513854 99513854 1001 86380 86390 1
513858 99513858 1001 86380 86390 1
513961 99513961 1001 86380 86390 1
513786 99513786 1001 86380 86390 1
513647 99513647 1001 86380 86390 1
513641 99513641 1001 86380 86390 1
513451 99513451 1001 86380 86390 1
513503 99513503 1001 86380 86390 1
513452 99513452 1001 86380 86390 1
513478 99513478 1001 86380 86390 1
514140 99514140 1001 86380 86390 1
514154 99514154 1001 86380 86390 1
514741 99514741 1001 86380 86390 1
514707 99514707 1001 86380 86390 1
514773 99514773 1001 86380 86390 1
514709 99514709 1001 86380 86390 1
514711 99514711 1001 86380 86390 1
514673 99514673 1001 86380 86390 1
514848 99514848 1001 86380 86390 1
514817 99514817 1001 86380 86390 1
514587 99514587 1001 86380 86390 1
514486 99514486 1001 86380 86390 1
514463 99514463 1001 86380 86390 1
514633 99514633 1001 86380 86390 1
514634 99514634 1001 86380 86390 1
514430 99514430 1001 86380 86390 1
514394 99514394 1001 86380 86390 1
514241 99514241 1001 86380 86390 1
514257 99514257 1001 86380 86390 1
514971 99514971 1001 86380 86390 1
515050 99515050 1001 86380 86390 1
514935 99514935 1001 86380 86390 1
514871 99514871 1001 86380 86390 1
515028 99515028 1001 86380 86390 1
515663 99515663 1001 86380 86390 1
515575 99515575 1001 86380 86390 1
515129 99515129 1001 86380 86390 1
515083 99515083 1001 86380 86390 1
515071 99515071 1001 86380 86390 1
515240 99515240 1001 86380 86390 1
515774 99515774 1001 86380 86390 1
516491 99516491 1001 86380 86390 1
516352 99516352 1001 86380 86390 1
516457 99516457 1001 86380 86390 1
516470 99516470 1001 86380 86390 1
516200 99516200 1001 86380 86390 1
516189 99516189 1001 86380 86390 1
516117 99516117 1001 86380 86390 1
516120 99516120 1001 86380 86390 1
516303 99516303 1001 86380 86390 1
515914 99515914 1001 86380 86390 1
515944 99515944 1001 86380 86390 1
516023 99516023 1001 86380 86390 1
516012 99516012 1001 86380 86390 1
516550 99516550 1001 86380 86390 1
516706 99516706 1001 86380 86390 1
516528 99516528 1001 86380 86390 1
517223 99517223 1001 86380 86390 1
517251 99517251 1001 86380 86390 1
517230 99517230 1001 86380 86390 1
517244 99517244 1001 86380 86390 1
517035 99517035 1001 86380 86390 1
517048 99517048 1001 86380 86390 1
517087 99517087 1001 86380 86390 1
517088 99517088 1001 86380 86390 1
517077 99517077 1001 86380 86390 1
516914 99516914 1001 86380 86390 1
516918 99516918 1001 86380 86390 1
516752 99516752 1001 86380 86390 1
517476 99517476 1001 86380 86390 1
517445 99517445 1001 86380 86390 1
517396 99517396 1001 86380 86390 1
518148 99518148 1001 86380 86390 1
517945 99517945 1001 86380 86390 1
517846 99517846 1001 86380 86390 1
517678 99517678 1001 86380 86390 1
518294 99518294 1001 86380 86390 1
518307 99518307 1001 86380 86390 1
518321 99518321 1001 86380 86390 1
518349 99518349 1001 86380 86390 1
518208 99518208 1001 86380 86390 1
518986 99518986 1001 86380 86390 1
518955 99518955 1001 86380 86390 1
518848 99518848 1001 86380 86390 1
518958 99518958 1001 86380 86390 1
518941 99518941 1001 86380 86390 1
518814 99518814 1001 86380 86390 1
518819 99518819 1001 86380 86390 1
518782 99518782 1001 86380 86390 1
518608 99518608 1001 86380 86390 1
518700 99518700 1001 86380 86390 1
518752 99518752 1001 86380 86390 1
518701 99518701 1001 86380 86390 1
518625 99518625 1001 86380 86390 1
518399 99518399 1001 86380 86390 1
518373 99518373 1001 86380 86390 1
518530 99518530 1001 86380 86390 1
519179 99519179 1001 86380 86390 1
519037 99519037 1001 86380 86390 1
519141 99519141 1001 86380 86390 1
519068 99519068 1001 86380 86390 1
519083 99519083 1001 86380 86390 1
519660 99519660 1001 86380 86390 1
519791 99519791 1001 86380 86390 1
519692 99519692 1001 86380 86390 1
519498 99519498 1001 86380 86390 1
519359 99519359 1001 86380 86390 1
519967 99519967 1001 86380 86390 1
520515 99520515 1001 86380 86390 1
520516 99520516 1001 86380 86390 1
520581 99520581 1001 86380 86390 1
520629 99520629 1001 86380 86390 1
520469 99520469 1001 86380 86390 1
520458 99520458 1001 86380 86390 1
520344 99520344 1001 86380 86390 1
520325 99520325 1001 86380 86390 1
520367 99520367 1001 86380 86390 1
520238 99520238 1001 86380 86390 1
520205 99520205 1001 86380 86390 1
520194 99520194 1001 86380 86390 1
520106 99520106 1001 86380 86390 1
520766 99520766 1001 86380 86390 1
520742 99520742 1001 86380 86390 1
520669 99520669 1001 86380 86390 1
520774 99520774 1001 86380 86390 1
520750 99520750 1001 86380 86390 1
521315 99521315 1001 86380 86390 1
521444 99521444 1001 86380 86390 1
521384 99521384 1001 86380 86390 1
521347 99521347 1001 86380 86390 1
521323 99521323 1001 86380 86390 1
521095 99521095 1001 86380 86390 1
521098 99521098 1001 86380 86390 1
521254 99521254 1001 86380 86390 1
521125 99521125 1001 86380 86390 1
521127 99521127 1001 86380 86390 1
521027 99521027 1001 86380 86390 1
521006 99521006 1001 86380 86390 1
520919 99520919 1001 86380 86390 1
521670 99521670 1001 86380 86390 1
521632 99521632 1001 86380 86390 1
521650 99521650 1001 86380 86390 1
521547 99521547 1001 86380 86390 1
522107 99522107 1001 86380 86390 1
522135 99522135 1001 86380 86390 1
521939 99521939 1001 86380 86390 1
521915 99521915 1001 86380 86390 1
521980 99521980 1001 86380 86390 1
522071 99522071 1001 86380 86390 1
521833 99521833 1001 86380 86390 1
521835 99521835 1001 86380 86390 1
522354 99522354 1001 86380 86390 1
522380 99522380 1001 86380 86390 1
522308 99522308 1001 86380 86390 1
522429 99522429 1001 86380 86390 1
522327 99522327 1001 86380 86390 1
523041 99523041 1001 86380 86390 1
523055 99523055 1001 86380 86390 1
523045 99523045 1001 86380 86390 1
523114 99523114 1001 86380 86390 1
522727 99522727 1001 86380 86390 1
522728 99522728 1001 86380 86390 1
522821 99522821 1001 86380 86390 1
522642 99522642 1001 86380 86390 1
522700 99522700 1001 86380 86390 1
523765 99523765 1001 86380 86390 1
523779 99523779 1001 86380 86390 1
523350 99523350 1001 86380 86390 1
523379 99523379 1001 86380 86390 1
523340 99523340 1001 86380 86390 1
523445 99523445 1001 86380 86390 1
523369 99523369 1001 86380 86390 1
523486 99523486 1001 86380 86390 1
524113 99524113 1001 86380 86390 1
523988 99523988 1001 86380 86390 1
524105 99524105 1001 86380 86390 1
524713 99524713 1001 86380 86390 1
524702 99524702 1001 86380 86390 1
524759 99524759 1001 86380 86390 1
524638 99524638 1001 86380 86390 1
524677 99524677 1001 86380 86390 1
524456 99524456 1001 86380 86390 1
524897 99524897 1001 86380 86390 1
524820 99524820 1001 86380 86390 1
524834 99524834 1001 86380 86390 1
524926 99524926 1001 86380 86390 1
524811 99524811 1001 86380 86390 1
524928 99524928 1001 86380 86390 1
524841 99524841 1001 86380 86390 1
524894 99524894 1001 86380 86390 1
524948 99524948 1001 86380 86390 1
525417 99525417 1001 86380 86390 1
525573 99525573 1001 86380 86390 1
525437 99525437 1001 86380 86390 1
525401 99525401 1001 86380 86390 1
525480 99525480 1001 86380 86390 1
525279 99525279 1001 86380 86390 1
525217 99525217 1001 86380 86390 1
525191 99525191 1001 86380 86390 1
525361 99525361 1001 86380 86390 1
525336 99525336 1001 86380 86390 1
525220 99525220 1001 86380 86390 1
525221 99525221 1001 86380 86390 1
525080 99525080 1001 86380 86390 1
525120 99525120 1001 86380 86390 1
525005 99525005 1001 86380 86390 1
524995 99524995 1001 86380 86390 1
525063 99525063 1001 86380 86390 1
525598 99525598 1001 86380 86390 1
525639 99525639 1001 86380 86390 1
525719 99525719 1001 86380 86390 1
526205 99526205 1001 86380 86390 1
526129 99526129 1001 86380 86390 1
526209 99526209 1001 86380 86390 1
525833 99525833 1001 86380 86390 1
525889 99525889 1001 86380 86390 1
526568 99526568 1001 86380 86390 1
526518 99526518 1001 86380 86390 1
526559 99526559 1001 86380 86390 1
526612 99526612 1001 86380 86390 1
527228 99527228 1001 86380 86390 1
527115 99527115 1001 86380 86390 1
527193 99527193 1001 86380 86390 1
526929 99526929 1001 86380 86390 1
526922 99526922 1001 86380 86390 1
526846 99526846 1001 86380 86390 1
526671 99526671 1001 86380 86390 1
526776 99526776 1001 86380 86390 1
527417 99527417 1001 86380 86390 1
527345 99527345 1001 86380 86390 1
527294 99527294 1001 86380 86390 1
527954 99527954 1001 86380 86390 1
528033 99528033 1001 86380 86390 1
527761 99527761 1001 86380 86390 1
527749 99527749 1001 86380 86390 1
527752 99527752 1001 86380 86390 1
527608 99527608 1001 86380 86390 1
528234 99528234 1001 86380 86390 1
528081 99528081 1001 86380 86390 1
528802 99528802 1001 86380 86390 1
528738 99528738 1001 86380 86390 1
528879 99528879 1001 86380 86390 1
528846 99528846 1001 86380 86390 1
528592 99528592 1001 86380 86390 1
528594 99528594 1001 86380 86390 1
528628 99528628 1001 86380 86390 1
528564 99528564 1001 86380 86390 1
529095 99529095 1001 86380 86390 1
528916 99528916 1001 86380 86390 1
529048 99529048 1001 86380 86390 1
529621 99529621 1001 86380 86390 1
529420 99529420 1001 86380 86390 1
529319 99529319 1001 86380 86390 1
529469 99529469 1001 86380 86390 1
529132 99529132 1001 86380 86390 1
529154 99529154 1001 86380 86390 1
529284 99529284 1001 86380 86390 1
530366 99530366 1001 86380 86390 1
530419 99530419 1001 86380 86390 1
530445 99530445 1001 86380 86390 1
530369 99530369 1001 86380 86390 1
530169 99530169 1001 86380 86390 1
530339 99530339 1001 86380 86390 1
530262 99530262 1001 86380 86390 1
530301 99530301 1001 86380 86390 1
530314 99530314 1001 86380 86390 1
530242 99530242 1001 86380 86390 1
530165 99530165 1001 86380 86390 1
529973 99529973 1001 86380 86390 1
530052 99530052 1001 86380 86390 1
530040 99530040 1001 86380 86390 1
530070 99530070 1001 86380 86390 1
529993 99529993 1001 86380 86390 1
530713 99530713 1001 86380 86390 1
530560 99530560 1001 86380 86390 1
531264 99531264 1001 86380 86390 1
531348 99531348 1001 86380 86390 1
531216 99531216 1001 86380 86390 1
531323 99531323 1001 86380 86390 1
531363 99531363 1001 86380 86390 1
531311 99531311 1001 86380 86390 1
531197 99531197 1001 86380 86390 1
531114 99531114 1001 86380 86390 1
531037 99531037 1001 86380 86390 1
530986 99530986 1001 86380 86390 1
531000 99531000 1001 86380 86390 1
530907 99530907 1001 86380 86390 1
530963 99530963 1001 86380 86390 1
531469 99531469 1001 86380 86390 1
531573 99531573 1001 86380 86390 1
531435 99531435 1001 86380 86390 1
531555 99531555 1001 86380 86390 1
531479 99531479 1001 86380 86390 1
532204 99532204 1001 86380 86390 1
532092 99532092 1001 86380 86390 1
532186 99532186 1001 86380 86390 1
532099 99532099 1001 86380 86390 1
531797 99531797 1001 86380 86390 1
531967 99531967 1001 86380 86390 1
531651 99531651 1001 86380 86390 1
531755 99531755 1001 86380 86390 1
531781 99531781 1001 86380 86390 1
532206 99532206 1001 86380 86390 1
532298 99532298 1001 86380 86390 1
532380 99532380 1001 86380 86390 1
532395 99532395 1001 86380 86390 1
532942 99532942 1001 86380 86390 1
532646 99532646 1001 86380 86390 1
532816 99532816 1001 86380 86390 1
532636 99532636 1001 86380 86390 1
532690 99532690 1001 86380 86390 1
532784 99532784 1001 86380 86390 1
532810 99532810 1001 86380 86390 1
532668 99532668 1001 86380 86390 1
532503 99532503 1001 86380 86390 1
532467 99532467 1001 86380 86390 1
532532 99532532 1001 86380 86390 1
532572 99532572 1001 86380 86390 1
532612 99532612 1001 86380 86390 1
532446 99532446 1001 86380 86390 1
532550 99532550 1001 86380 86390 1
533204 99533204 1001 86380 86390 1
533196 99533196 1001 86380 86390 1
533209 99533209 1001 86380 86390 1
533695 99533695 1001 86380 86390 1
533835 99533835 1001 86380 86390 1
533629 99533629 1001 86380 86390 1
533581 99533581 1001 86380 86390 1
533276 99533276 1001 86380 86390 1
533356 99533356 1001 86380 86390 1
533305 99533305 1001 86380 86390 1
533992 99533992 1001 86380 86390 1
533929 99533929 1001 86380 86390 1
534483 99534483 1001 86380 86390 1
534509 99534509 1001 86380 86390 1
534616 99534616 1001 86380 86390 1
534632 99534632 1001 86380 86390 1
534645 99534645 1001 86380 86390 1
534453 99534453 1001 86380 86390 1
534406 99534406 1001 86380 86390 1
534474 99534474 1001 86380 86390 1
534249 99534249 1001 86380 86390 1
534136 99534136 1001 86380 86390 1
534176 99534176 1001 86380 86390 1
534100 99534100 1001 86380 86390 1
534243 99534243 1001 86380 86390 1
534862 99534862 1001 86380 86390 1
534864 99534864 1001 86380 86390 1
534765 99534765 1001 86380 86390 1
534781 99534781 1001 86380 86390 1
534756 99534756 1001 86380 86390 1
535446 99535446 1001 86380 86390 1
535318 99535318 1001 86380 86390 1
535503 99535503 1001 86380 86390 1
535149 99535149 1001 86380 86390 1
535100 99535100 1001 86380 86390 1
535218 99535218 1001 86380 86390 1
535221 99535221 1001 86380 86390 1
534941 99534941 1001 86380 86390 1
535091 99535091 1001 86380 86390 1
534965 99534965 1001 86380 86390 1
534940 99534940 1001 86380 86390 1
535522 99535522 1001 86380 86390 1
535604 99535604 1001 86380 86390 1
535622 99535622 1001 86380 86390 1
535635 99535635 1001 86380 86390 1
535518 99535518 1001 86380 86390 1
535597 99535597 1001 86380 86390 1
536299 99536299 1001 86380 86390 1
536175 99536175 1001 86380 86390 1
536151 99536151 1001 86380 86390 1
536282 99536282 1001 86380 86390 1
536120 99536120 1001 86380 86390 1
535972 99535972 1001 86380 86390 1
536115 99536115 1001 86380 86390 1
536025 99536025 1001 86380 86390 1
535846 99535846 1001 86380 86390 1
535921 99535921 1001 86380 86390 1
536506 99536506 1001 86380 86390 1
536416 99536416 1001 86380 86390 1
536420 99536420 1001 86380 86390 1
537117 99537117 1001 86380 86390 1
537105 99537105 1001 86380 86390 1
536854 99536854 1001 86380 86390 1
536893 99536893 1001 86380 86390 1
536855 99536855 1001 86380 86390 1
536807 99536807 1001 86380 86390 1
536822 99536822 1001 86380 86390 1
536799 99536799 1001 86380 86390 1
536546 99536546 1001 86380 86390 1
536573 99536573 1001 86380 86390 1
536669 99536669 1001 86380 86390 1
537318 99537318 1001 86380 86390 1
537350 99537350 1001 86380 86390 1
537790 99537790 1001 86380 86390 1
537976 99537976 1001 86380 86390 1
537936 99537936 1001 86380 86390 1
537705 99537705 1001 86380 86390 1
537673 99537673 1001 86380 86390 1
537665 99537665 1001 86380 86390 1
537512 99537512 1001 86380 86390 1
537503 99537503 1001 86380 86390 1
538023 99538023 1001 86380 86390 1
537997 99537997 1001 86380 86390 1
538626 99538626 1001 86380 86390 1
538773 99538773 1001 86380 86390 1
538620 99538620 1001 86380 86390 1
538621 99538621 1001 86380 86390 1
538417 99538417 1001 86380 86390 1
538420 99538420 1001 86380 86390 1
538502 99538502 1001 86380 86390 1
538411 99538411 1001 86380 86390 1
538607 99538607 1001 86380 86390 1
538851 99538851 1001 86380 86390 1
538839 99538839 1001 86380 86390 1
538917 99538917 1001 86380 86390 1
538957 99538957 1001 86380 86390 1
538830 99538830 1001 86380 86390 1
538974 99538974 1001 86380 86390 1
539461 99539461 1001 86380 86390 1
539423 99539423 1001 86380 86390 1
539241 99539241 1001 86380 86390 1
539258 99539258 1001 86380 86390 1
539265 99539265 1001 86380 86390 1
539190 99539190 1001 86380 86390 1
539025 99539025 1001 86380 86390 1
539080 99539080 1001 86380 86390 1
539755 99539755 1001 86380 86390 1
539649 99539649 1001 86380 86390 1
539792 99539792 1001 86380 86390 1
540378 99540378 1001 86380 86390 1
540333 99540333 1001 86380 86390 1
540323 99540323 1001 86380 86390 1
540082 99540082 1001 86380 86390 1
539944 99539944 1001 86380 86390 1
539932 99539932 1001 86380 86390 1
540036 99540036 1001 86380 86390 1
540037 99540037 1001 86380 86390 1
540490 99540490 1001 86380 86390 1
540556 99540556 1001 86380 86390 1
540610 99540610 1001 86380 86390 1
540562 99540562 1001 86380 86390 1
540486 99540486 1001 86380 86390 1
540513 99540513 1001 86380 86390 1
540618 99540618 1001 86380 86390 1
541103 99541103 1001 86380 86390 1
541283 99541283 1001 86380 86390 1
541285 99541285 1001 86380 86390 1
541175 99541175 1001 86380 86390 1
540971 99540971 1001 86380 86390 1
540728 99540728 1001 86380 86390 1
540769 99540769 1001 86380 86390 1
540745 99540745 1001 86380 86390 1
540850 99540850 1001 86380 86390 1
540878 99540878 1001 86380 86390 1
541395 99541395 1001 86380 86390 1
541318 99541318 1001 86380 86390 1
541331 99541331 1001 86380 86390 1
541334 99541334 1001 86380 86390 1
541491 99541491 1001 86380 86390 1
541366 99541366 1001 86380 86390 1
541469 99541469 1001 86380 86390 1
541951 99541951 1001 86380 86390 1
542019 99542019 1001 86380 86390 1
542024 99542024 1001 86380 86390 1
541988 99541988 1001 86380 86390 1
542078 99542078 1001 86380 86390 1
541732 99541732 1001 86380 86390 1
541720 99541720 1001 86380 86390 1
541746 99541746 1001 86380 86390 1
541747 99541747 1001 86380 86390 1
541904 99541904 1001 86380 86390 1
541853 99541853 1001 86380 86390 1
541765 99541765 1001 86380 86390 1
541869 99541869 1001 86380 86390 1
541792 99541792 1001 86380 86390 1
541794 99541794 1001 86380 86390 1
541617 99541617 1001 86380 86390 1
542181 99542181 1001 86380 86390 1
542314 99542314 1001 86380 86390 1
542164 99542164 1001 86380 86390 1
542855 99542855 1001 86380 86390 1
542810 99542810 1001 86380 86390 1
542936 99542936 1001 86380 86390 1
542789 99542789 1001 86380 86390 1
542578 99542578 1001 86380 86390 1
542734 99542734 1001 86380 86390 1
542684 99542684 1001 86380 86390 1
542350 99542350 1001 86380 86390 1
542481 99542481 1001 86380 86390 1
542338 99542338 1001 86380 86390 1
542378 99542378 1001 86380 86390 1
542417 99542417 1001 86380 86390 1
542509 99542509 1001 86380 86390 1
542486 99542486 1001 86380 86390 1
542499 99542499 1001 86380 86390 1
543137 99543137 1001 86380 86390 1
542962 99542962 1001 86380 86390 1
543093 99543093 1001 86380 86390 1
542965 99542965 1001 86380 86390 1
543057 99543057 1001 86380 86390 1
543614 99543614 1001 86380 86390 1
543692 99543692 1001 86380 86390 1
543504 99543504 1001 86380 86390 1
543505 99543505 1001 86380 86390 1
543376 99543376 1001 86380 86390 1
543564 99543564 1001 86380 86390 1
543234 99543234 1001 86380 86390 1
543303 99543303 1001 86380 86390 1
543938 99543938 1001 86380 86390 1
543914 99543914 1001 86380 86390 1
543787 99543787 1001 86380 86390 1
543815 99543815 1001 86380 86390 1
543972 99543972 1001 86380 86390 1
544519 99544519 1001 86380 86390 1
544381 99544381 1001 86380 86390 1
544265 99544265 1001 86380 86390 1
544305 99544305 1001 86380 86390 1
544384 99544384 1001 86380 86390 1
544269 99544269 1001 86380 86390 1
544218 99544218 1001 86380 86390 1
544374 99544374 1001 86380 86390 1
544071 99544071 1001 86380 86390 1
544091 99544091 1001 86380 86390 1
544611 99544611 1001 86380 86390 1
544627 99544627 1001 86380 86390 1
544631 99544631 1001 86380 86390 1
505989 491 1001 59996 60295 1
506010 986 1001 40998 41297 1
533903 655 1001 31527 31826 1
400210 99400210 1001 86380 86390 1
400238 99400238 1001 86380 86390 1
400317 99400317 1001 86380 86390 1
400550 99400550 1001 86380 86390 1
400524 99400524 1001 86380 86390 1
400819 99400819 1001 86380 86390 1
400868 99400868 1001 86380 86390 1
400830 99400830 1001 86380 86390 1
400921 99400921 1001 86380 86390 1
400950 99400950 1001 86380 86390 1
401101 99401101 1001 86380 86390 1
401157 99401157 1001 86380 86390 1
401356 99401356 1001 86380 86390 1
401543 99401543 1001 86380 86390 1
401773 99401773 1001 86380 86390 1
401991 99401991 1001 86380 86390 1
402058 99402058 1001 86380 86390 1
402380 99402380 1001 86380 86390 1
402569 99402569 1001 86380 86390 1
402512 99402512 1001 86380 86390 1
402683 99402683 1001 86380 86390 1
402986 99402986 1001 86380 86390 1
402892 99402892 1001 86380 86390 1
403291 99403291 1001 86380 86390 1
403256 99403256 1001 86380 86390 1
403244 99403244 1001 86380 86390 1
403432 99403432 1001 86380 86390 1
403342 99403342 1001 86380 86390 1
403440 99403440 1001 86380 86390 1
403597 99403597 1001 86380 86390 1
403643 99403643 1001 86380 86390 1
403823 99403823 1001 86380 86390 1
404125 99404125 1001 86380 86390 1
404165 99404165 1001 86380 86390 1
404402 99404402 1001 86380 86390 1
404572 99404572 1001 86380 86390 1
404618 99404618 1001 86380 86390 1
404778 99404778 1001 86380 86390 1
404948 99404948 1001 86380 86390 1
404926 99404926 1001 86380 86390 1
405034 99405034 1001 86380 86390 1
405065 99405065 1001 86380 86390 1
405524 99405524 1001 86380 86390 1
405554 99405554 1001 86380 86390 1
405758 99405758 1001 86380 86390 1
406173 99406173 1001 86380 86390 1
406131 99406131 1001 86380 86390 1
406085 99406085 1001 86380 86390 1
406422 99406422 1001 86380 86390 1
406508 99406508 1001 86380 86390 1
406581 99406581 1001 86380 86390 1
406925 99406925 1001 86380 86390 1
407000 99407000 1001 86380 86390 1
407328 99407328 1001 86380 86390 1
407255 99407255 1001 86380 86390 1
407281 99407281 1001 86380 86390 1
407245 99407245 1001 86380 86390 1
407497 99407497 1001 86380 86390 1
407504 99407504 1001 86380 86390 1
407971 99407971 1001 86380 86390 1
408171 99408171 1001 86380 86390 1
408282 99408282 1001 86380 86390 1
408235 99408235 1001 86380 86390 1
408293 99408293 1001 86380 86390 1
408380 99408380 1001 86380 86390 1
408609 99408609 1001 86380 86390 1
408856 99408856 1001 86380 86390 1
408966 99408966 1001 86380 86390 1
409053 99409053 1001 86380 86390 1
409156 99409156 1001 86380 86390 1
409115 99409115 1001 86380 86390 1
409221 99409221 1001 86380 86390 1
409495 99409495 1001 86380 86390 1
409589 99409589 1001 86380 86390 1
409549 99409549 1001 86380 86390 1
409614 99409614 1001 86380 86390 1
409722 99409722 1001 86380 86390 1
409728 99409728 1001 86380 86390 1
410205 99410205 1001 86380 86390 1
410188 99410188 1001 86380 86390 1
410232 99410232 1001 86380 86390 1
410487 99410487 1001 86380 86390 1
410998 99410998 1001 86380 86390 1
410945 99410945 1001 86380 86390 1
411397 99411397 1001 86380 86390 1
411565 99411565 1001 86380 86390 1
411714 99411714 1001 86380 86390 1
411845 99411845 1001 86380 86390 1
411856 99411856 1001 86380 86390 1
412163 99412163 1001 86380 86390 1
412241 99412241 1001 86380 86390 1
412234 99412234 1001 86380 86390 1
412480 99412480 1001 86380 86390 1
413618 99413618 1001 86380 86390 1
413495 99413495 1001 86380 86390 1
413653 99413653 1001 86380 86390 1
413656 99413656 1001 86380 86390 1
413505 99413505 1001 86380 86390 1
413257 99413257 1001 86380 86390 1
413272 99413272 1001 86380 86390 1
413119 99413119 1001 86380 86390 1
413148 99413148 1001 86380 86390 1
413096 99413096 1001 86380 86390 1
413236 99413236 1001 86380 86390 1
412666 99412666 1001 86380 86390 1
412584 99412584 1001 86380 86390 1
412554 99412554 1001 86380 86390 1
412495 99412495 1001 86380 86390 1
412524 99412524 1001 86380 86390 1
414056 99414056 1001 86380 86390 1
415247 99415247 1001 86380 86390 1
415076 99415076 1001 86380 86390 1
415070 99415070 1001 86380 86390 1
415022 99415022 1001 86380 86390 1
414829 99414829 1001 86380 86390 1
414179 99414179 1001 86380 86390 1
414326 99414326 1001 86380 86390 1
414131 99414131 1001 86380 86390 1
414447 99414447 1001 86380 86390 1
415500 99415500 1001 86380 86390 1
416780 99416780 1001 86380 86390 1
416757 99416757 1001 86380 86390 1
416919 99416919 1001 86380 86390 1
416175 99416175 1001 86380 86390 1
415932 99415932 1001 86380 86390 1
417085 99417085 1001 86380 86390 1
417190 99417190 1001 86380 86390 1
417371 99417371 1001 86380 86390 1
417455 99417455 1001 86380 86390 1
417440 99417440 1001 86380 86390 1
418555 99418555 1001 86380 86390 1
418709 99418709 1001 86380 86390 1
418147 99418147 1001 86380 86390 1
418402 99418402 1001 86380 86390 1
418247 99418247 1001 86380 86390 1
417853 99417853 1001 86380 86390 1
418914 99418914 1001 86380 86390 1
419201 99419201 1001 86380 86390 1
418839 99418839 1001 86380 86390 1
420303 99420303 1001 86380 86390 1
420383 99420383 1001 86380 86390 1
420387 99420387 1001 86380 86390 1
420420 99420420 1001 86380 86390 1
420432 99420432 1001 86380 86390 1
420435 99420435 1001 86380 86390 1
420005 99420005 1001 86380 86390 1
419851 99419851 1001 86380 86390 1
419826 99419826 1001 86380 86390 1
419976 99419976 1001 86380 86390 1
419903 99419903 1001 86380 86390 1
419370 99419370 1001 86380 86390 1
420807 99420807 1001 86380 86390 1
420782 99420782 1001 86380 86390 1
420580 99420580 1001 86380 86390 1
421889 99421889 1001 86380 86390 1
421784 99421784 1001 86380 86390 1
421567 99421567 1001 86380 86390 1
421465 99421465 1001 86380 86390 1
421580 99421580 1001 86380 86390 1
421334 99421334 1001 86380 86390 1
421174 99421174 1001 86380 86390 1
421064 99421064 1001 86380 86390 1
420976 99420976 1001 86380 86390 1
420977 99420977 1001 86380 86390 1
420933 99420933 1001 86380 86390 1
421200 99421200 1001 86380 86390 1
420939 99420939 1001 86380 86390 1
422458 99422458 1001 86380 86390 1
422285 99422285 1001 86380 86390 1
422432 99422432 1001 86380 86390 1
423583 99423583 1001 86380 86390 1
423353 99423353 1001 86380 86390 1
423624 99423624 1001 86380 86390 1
423033 99423033 1001 86380 86390 1
423293 99423293 1001 86380 86390 1
423252 99423252 1001 86380 86390 1
423038 99423038 1001 86380 86390 1
422992 99422992 1001 86380 86390 1
423121 99423121 1001 86380 86390 1
422854 99422854 1001 86380 86390 1
422785 99422785 1001 86380 86390 1
422663 99422663 1001 86380 86390 1
424038 99424038 1001 86380 86390 1
423898 99423898 1001 86380 86390 1
425107 99425107 1001 86380 86390 1
425342 99425342 1001 86380 86390 1
425352 99425352 1001 86380 86390 1
425040 99425040 1001 86380 86390 1
424992 99424992 1001 86380 86390 1
424623 99424623 1001 86380 86390 1
424606 99424606 1001 86380 86390 1
424975 99424975 1001 86380 86390 1
424314 99424314 1001 86380 86390 1
424477 99424477 1001 86380 86390 1
424381 99424381 1001 86380 86390 1
424406 99424406 1001 86380 86390 1
424287 99424287 1001 86380 86390 1
424589 99424589 1001 86380 86390 1
425691 99425691 1001 86380 86390 1
425444 99425444 1001 86380 86390 1
425466 99425466 1001 86380 86390 1
425578 99425578 1001 86380 86390 1
426815 99426815 1001 86380 86390 1
426941 99426941 1001 86380 86390 1
426434 99426434 1001 86380 86390 1
426392 99426392 1001 86380 86390 1
426273 99426273 1001 86380 86390 1
425969 99425969 1001 86380 86390 1
425853 99425853 1001 86380 86390 1
427419 99427419 1001 86380 86390 1
427364 99427364 1001 86380 86390 1
427133 99427133 1001 86380 86390 1
428428 99428428 1001 86380 86390 1
428646 99428646 1001 86380 86390 1
428465 99428465 1001 86380 86390 1
428210 99428210 1001 86380 86390 1
428276 99428276 1001 86380 86390 1
427923 99427923 1001 86380 86390 1
428266 99428266 1001 86380 86390 1
428114 99428114 1001 86380 86390 1
427548 99427548 1001 86380 86390 1
428767 99428767 1001 86380 86390 1
428770 99428770 1001 86380 86390 1
429012 99429012 1001 86380 86390 1
429036 99429036 1001 86380 86390 1
430243 99430243 1001 86380 86390 1
430280 99430280 1001 86380 86390 1
430367 99430367 1001 86380 86390 1
429664 99429664 1001 86380 86390 1
429281 99429281 1001 86380 86390 1
429428 99429428 1001 86380 86390 1
430516 99430516 1001 86380 86390 1
431664 99431664 1001 86380 86390 1
431584 99431584 1001 86380 86390 1
431287 99431287 1001 86380 86390 1
431445 99431445 1001 86380 86390 1
430870 99430870 1001 86380 86390 1
431175 99431175 1001 86380 86390 1
431176 99431176 1001 86380 86390 1
432154 99432154 1001 86380 86390 1
432134 99432134 1001 86380 86390 1
432169 99432169 1001 86380 86390 1
433409 99433409 1001 86380 86390 1
433489 99433489 1001 86380 86390 1
433678 99433678 1001 86380 86390 1
433538 99433538 1001 86380 86390 1
433331 99433331 1001 86380 86390 1
433717 99433717 1001 86380 86390 1
432912 99432912 1001 86380 86390 1
432718 99432718 1001 86380 86390 1
433752 99433752 1001 86380 86390 1
433792 99433792 1001 86380 86390 1
433841 99433841 1001 86380 86390 1
433933 99433933 1001 86380 86390 1
433994 99433994 1001 86380 86390 1
433746 99433746 1001 86380 86390 1
435081 99435081 1001 86380 86390 1
435339 99435339 1001 86380 86390 1
435260 99435260 1001 86380 86390 1
435147 99435147 1001 86380 86390 1
435360 99435360 1001 86380 86390 1
434852 99434852 1001 86380 86390 1
434890 99434890 1001 86380 86390 1
434332 99434332 1001 86380 86390 1
435734 99435734 1001 86380 86390 1
435688 99435688 1001 86380 86390 1
435530 99435530 1001 86380 86390 1
435473 99435473 1001 86380 86390 1
435504 99435504 1001 86380 86390 1
436784 99436784 1001 86380 86390 1
437034 99437034 1001 86380 86390 1
436470 99436470 1001 86380 86390 1
436402 99436402 1001 86380 86390 1
436536 99436536 1001 86380 86390 1
436581 99436581 1001 86380 86390 1
436617 99436617 1001 86380 86390 1
435973 99435973 1001 86380 86390 1
436055 99436055 1001 86380 86390 1
436332 99436332 1001 86380 86390 1
436191 99436191 1001 86380 86390 1
437206 99437206 1001 86380 86390 1
300704 99300704 1001 86380 86390 1
300710 99300710 1001 86380 86390 1
300717 99300717 1001 86380 86390 1
300372 99300372 1001 86380 86390 1
300398 99300398 1001 86380 86390 1
300424 99300424 1001 86380 86390 1
300469 99300469 1001 86380 86390 1
300197 99300197 1001 86380 86390 1
300803 99300803 1001 86380 86390 1
300524 99300524 1001 86380 86390 1
300915 99300915 1001 86380 86390 1
300775 99300775 1001 86380 86390 1
301553 99301553 1001 86380 86390 1
301521 99301521 1001 86380 86390 1
301401 99301401 1001 86380 86390 1
301453 99301453 1001 86380 86390 1
301246 99301246 1001 86380 86390 1
301285 99301285 1001 86380 86390 1
301155 99301155 1001 86380 86390 1
301341 99301341 1001 86380 86390 1
301283 99301283 1001 86380 86390 1
300937 99300937 1001 86380 86390 1
301571 99301571 1001 86380 86390 1
301588 99301588 1001 86380 86390 1
302257 99302257 1001 86380 86390 1
302212 99302212 1001 86380 86390 1
302165 99302165 1001 86380 86390 1
302153 99302153 1001 86380 86390 1
302115 99302115 1001 86380 86390 1
302029 99302029 1001 86380 86390 1
302044 99302044 1001 86380 86390 1
301951 99301951 1001 86380 86390 1
302383 99302383 1001 86380 86390 1
302491 99302491 1001 86380 86390 1
302479 99302479 1001 86380 86390 1
303158 99303158 1001 86380 86390 1
303081 99303081 1001 86380 86390 1
303045 99303045 1001 86380 86390 1
303125 99303125 1001 86380 86390 1
302911 99302911 1001 86380 86390 1
302821 99302821 1001 86380 86390 1
302769 99302769 1001 86380 86390 1
302618 99302618 1001 86380 86390 1
302739 99302739 1001 86380 86390 1
303268 99303268 1001 86380 86390 1
303343 99303343 1001 86380 86390 1
303306 99303306 1001 86380 86390 1
303918 99303918 1001 86380 86390 1
303957 99303957 1001 86380 86390 1
303873 99303873 1001 86380 86390 1
303836 99303836 1001 86380 86390 1
303965 99303965 1001 86380 86390 1
304029 99304029 1001 86380 86390 1
303677 99303677 1001 86380 86390 1
303768 99303768 1001 86380 86390 1
303656 99303656 1001 86380 86390 1
303671 99303671 1001 86380 86390 1
303585 99303585 1001 86380 86390 1
303522 99303522 1001 86380 86390 1
303497 99303497 1001 86380 86390 1
303540 99303540 1001 86380 86390 1
304200 99304200 1001 86380 86390 1
304203 99304203 1001 86380 86390 1
304075 99304075 1001 86380 86390 1
304233 99304233 1001 86380 86390 1
304808 99304808 1001 86380 86390 1
304750 99304750 1001 86380 86390 1
304847 99304847 1001 86380 86390 1
304498 99304498 1001 86380 86390 1
304620 99304620 1001 86380 86390 1
304504 99304504 1001 86380 86390 1
304635 99304635 1001 86380 86390 1
304392 99304392 1001 86380 86390 1
304263 99304263 1001 86380 86390 1
304916 99304916 1001 86380 86390 1
305008 99305008 1001 86380 86390 1
305543 99305543 1001 86380 86390 1
305650 99305650 1001 86380 86390 1
305627 99305627 1001 86380 86390 1
305644 99305644 1001 86380 86390 1
305350 99305350 1001 86380 86390 1
305368 99305368 1001 86380 86390 1
305304 99305304 1001 86380 86390 1
305181 99305181 1001 86380 86390 1
305172 99305172 1001 86380 86390 1
305250 99305250 1001 86380 86390 1
305189 99305189 1001 86380 86390 1
305273 99305273 1001 86380 86390 1
500785 99500785 1001 86380 86390 1
500717 99500717 1001 86380 86390 1
500774 99500774 1001 86380 86390 1
500413 99500413 1001 86380 86390 1
500509 99500509 1001 86380 86390 1
500477 99500477 1001 86380 86390 1
500310 99500310 1001 86380 86390 1
500287 99500287 1001 86380 86390 1
500250 99500250 1001 86380 86390 1
500251 99500251 1001 86380 86390 1
500343 99500343 1001 86380 86390 1
500318 99500318 1001 86380 86390 1
500953 99500953 1001 86380 86390 1
500825 99500825 1001 86380 86390 1
500866 99500866 1001 86380 86390 1
500922 99500922 1001 86380 86390 1
500989 99500989 1001 86380 86390 1
500886 99500886 1001 86380 86390 1
501444 99501444 1001 86380 86390 1
501300 99501300 1001 86380 86390 1
501354 99501354 1001 86380 86390 1
501316 99501316 1001 86380 86390 1
501136 99501136 1001 86380 86390 1
501189 99501189 1001 86380 86390 1
501128 99501128 1001 86380 86390 1
501116 99501116 1001 86380 86390 1
501183 99501183 1001 86380 86390 1
501693 99501693 1001 86380 86390 1
501707 99501707 1001 86380 86390 1
502285 99502285 1001 86380 86390 1
502329 99502329 1001 86380 86390 1
502343 99502343 1001 86380 86390 1
502336 99502336 1001 86380 86390 1
502362 99502362 1001 86380 86390 1
502131 99502131 1001 86380 86390 1
502232 99502232 1001 86380 86390 1
501897 99501897 1001 86380 86390 1
502052 99502052 1001 86380 86390 1
501879 99501879 1001 86380 86390 1
502009 99502009 1001 86380 86390 1
502501 99502501 1001 86380 86390 1
502495 99502495 1001 86380 86390 1
502548 99502548 1001 86380 86390 1
503273 99503273 1001 86380 86390 1
503094 99503094 1001 86380 86390 1
503187 99503187 1001 86380 86390 1
502905 99502905 1001 86380 86390 1
502882 99502882 1001 86380 86390 1
502899 99502899 1001 86380 86390 1
502939 99502939 1001 86380 86390 1
502940 99502940 1001 86380 86390 1
502967 99502967 1001 86380 86390 1
502738 99502738 1001 86380 86390 1
503420 99503420 1001 86380 86390 1
503306 99503306 1001 86380 86390 1
503417 99503417 1001 86380 86390 1
504092 99504092 1001 86380 86390 1
503930 99503930 1001 86380 86390 1
503920 99503920 1001 86380 86390 1
504076 99504076 1001 86380 86390 1
503975 99503975 1001 86380 86390 1
503849 99503849 1001 86380 86390 1
503765 99503765 1001 86380 86390 1
503498 99503498 1001 86380 86390 1
503668 99503668 1001 86380 86390 1
503514 99503514 1001 86380 86390 1
503569 99503569 1001 86380 86390 1
503557 99503557 1001 86380 86390 1
504200 99504200 1001 86380 86390 1
504789 99504789 1001 86380 86390 1
504926 99504926 1001 86380 86390 1
504900 99504900 1001 86380 86390 1
504557 99504557 1001 86380 86390 1
504665 99504665 1001 86380 86390 1
504721 99504721 1001 86380 86390 1
504698 99504698 1001 86380 86390 1
504440 99504440 1001 86380 86390 1
504453 99504453 1001 86380 86390 1
504328 99504328 1001 86380 86390 1
504412 99504412 1001 86380 86390 1
505071 99505071 1001 86380 86390 1
505123 99505123 1001 86380 86390 1
504983 99504983 1001 86380 86390 1
505022 99505022 1001 86380 86390 1
504986 99504986 1001 86380 86390 1
505130 99505130 1001 86380 86390 1
505644 99505644 1001 86380 86390 1
505683 99505683 1001 86380 86390 1
505746 99505746 1001 86380 86390 1
505572 99505572 1001 86380 86390 1
505637 99505637 1001 86380 86390 1
505370 99505370 1001 86380 86390 1
505422 99505422 1001 86380 86390 1
505534 99505534 1001 86380 86390 1
505458 99505458 1001 86380 86390 1
505266 99505266 1001 86380 86390 1
505349 99505349 1001 86380 86390 1
505261 99505261 1001 86380 86390 1
505211 99505211 1001 86380 86390 1
505264 99505264 1001 86380 86390 1
505173 99505173 1001 86380 86390 1
505316 99505316 1001 86380 86390 1
505794 99505794 1001 86380 86390 1
505810 99505810 1001 86380 86390 1
505789 99505789 1001 86380 86390 1
506470 99506470 1001 86380 86390 1
506565 99506565 1001 86380 86390 1
506288 99506288 1001 86380 86390 1
506241 99506241 1001 86380 86390 1
506108 99506108 1001 86380 86390 1
506059 99506059 1001 86380 86390 1
506026 99506026 1001 86380 86390 1
506764 99506764 1001 86380 86390 1
506688 99506688 1001 86380 86390 1
506731 99506731 1001 86380 86390 1
506772 99506772 1001 86380 86390 1
506604 99506604 1001 86380 86390 1
506605 99506605 1001 86380 86390 1
507306 99507306 1001 86380 86390 1
507337 99507337 1001 86380 86390 1
507313 99507313 1001 86380 86390 1
507166 99507166 1001 86380 86390 1
507141 99507141 1001 86380 86390 1
507212 99507212 1001 86380 86390 1
507161 99507161 1001 86380 86390 1
506943 99506943 1001 86380 86390 1
506807 99506807 1001 86380 86390 1
506938 99506938 1001 86380 86390 1
507433 99507433 1001 86380 86390 1
507542 99507542 1001 86380 86390 1
507610 99507610 1001 86380 86390 1
508123 99508123 1001 86380 86390 1
508124 99508124 1001 86380 86390 1
508100 99508100 1001 86380 86390 1
508192 99508192 1001 86380 86390 1
508066 99508066 1001 86380 86390 1
508030 99508030 1001 86380 86390 1
507992 99507992 1001 86380 86390 1
507970 99507970 1001 86380 86390 1
507976 99507976 1001 86380 86390 1
507701 99507701 1001 86380 86390 1
508415 99508415 1001 86380 86390 1
508444 99508444 1001 86380 86390 1
508990 99508990 1001 86380 86390 1
508966 99508966 1001 86380 86390 1
509064 99509064 1001 86380 86390 1
509068 99509068 1001 86380 86390 1
509035 99509035 1001 86380 86390 1
509036 99509036 1001 86380 86390 1
508804 99508804 1001 86380 86390 1
508689 99508689 1001 86380 86390 1
508610 99508610 1001 86380 86390 1
508649 99508649 1001 86380 86390 1
508546 99508546 1001 86380 86390 1
508457 99508457 1001 86380 86390 1
508588 99508588 1001 86380 86390 1
508459 99508459 1001 86380 86390 1
508577 99508577 1001 86380 86390 1
508617 99508617 1001 86380 86390 1
509111 99509111 1001 86380 86390 1
509205 99509205 1001 86380 86390 1
509740 99509740 1001 86380 86390 1
509567 99509567 1001 86380 86390 1
509581 99509581 1001 86380 86390 1
509584 99509584 1001 86380 86390 1
509560 99509560 1001 86380 86390 1
509603 99509603 1001 86380 86390 1
509362 99509362 1001 86380 86390 1
509314 99509314 1001 86380 86390 1
509432 99509432 1001 86380 86390 1
510002 99510002 1001 86380 86390 1
510095 99510095 1001 86380 86390 1
509920 99509920 1001 86380 86390 1
510611 99510611 1001 86380 86390 1
510693 99510693 1001 86380 86390 1
510618 99510618 1001 86380 86390 1
510712 99510712 1001 86380 86390 1
510530 99510530 1001 86380 86390 1
510673 99510673 1001 86380 86390 1
510341 99510341 1001 86380 86390 1
510432 99510432 1001 86380 86390 1
510435 99510435 1001 86380 86390 1
510461 99510461 1001 86380 86390 1
510398 99510398 1001 86380 86390 1
510347 99510347 1001 86380 86390 1
510115 99510115 1001 86380 86390 1
510116 99510116 1001 86380 86390 1
510195 99510195 1001 86380 86390 1
510788 99510788 1001 86380 86390 1
510789 99510789 1001 86380 86390 1
510737 99510737 1001 86380 86390 1
510861 99510861 1001 86380 86390 1
510734 99510734 1001 86380 86390 1
511480 99511480 1001 86380 86390 1
511471 99511471 1001 86380 86390 1
511510 99511510 1001 86380 86390 1
511357 99511357 1001 86380 86390 1
511243 99511243 1001 86380 86390 1
511336 99511336 1001 86380 86390 1
511300 99511300 1001 86380 86390 1
511197 99511197 1001 86380 86390 1
511290 99511290 1001 86380 86390 1
511012 99511012 1001 86380 86390 1
511001 99511001 1001 86380 86390 1
511072 99511072 1001 86380 86390 1
511706 99511706 1001 86380 86390 1
510932 99510932 1001 86380 86390 1
511566 99511566 1001 86380 86390 1
511625 99511625 1001 86380 86390 1
512302 99512302 1001 86380 86390 1
512187 99512187 1001 86380 86390 1
512282 99512282 1001 86380 86390 1
512284 99512284 1001 86380 86390 1
512372 99512372 1001 86380 86390 1
512135 99512135 1001 86380 86390 1
512058 99512058 1001 86380 86390 1
512128 99512128 1001 86380 86390 1
511904 99511904 1001 86380 86390 1
511814 99511814 1001 86380 86390 1
511807 99511807 1001 86380 86390 1
511768 99511768 1001 86380 86390 1
511821 99511821 1001 86380 86390 1
512530 99512530 1001 86380 86390 1
513187 99513187 1001 86380 86390 1
512940 99512940 1001 86380 86390 1
512624 99512624 1001 86380 86390 1
512651 99512651 1001 86380 86390 1
512613 99512613 1001 86380 86390 1
512717 99512717 1001 86380 86390 1
512784 99512784 1001 86380 86390 1
513243 99513243 1001 86380 86390 1
513252 99513252 1001 86380 86390 1
513980 99513980 1001 86380 86390 1
513919 99513919 1001 86380 86390 1
513672 99513672 1001 86380 86390 1
513640 99513640 1001 86380 86390 1
513502 99513502 1001 86380 86390 1
513533 99513533 1001 86380 86390 1
514224 99514224 1001 86380 86390 1
514758 99514758 1001 86380 86390 1
514697 99514697 1001 86380 86390 1
514524 99514524 1001 86380 86390 1
514550 99514550 1001 86380 86390 1
514603 99514603 1001 86380 86390 1
514503 99514503 1001 86380 86390 1
514276 99514276 1001 86380 86390 1
514433 99514433 1001 86380 86390 1
514292 99514292 1001 86380 86390 1
514338 99514338 1001 86380 86390 1
514986 99514986 1001 86380 86390 1
515000 99515000 1001 86380 86390 1
514885 99514885 1001 86380 86390 1
514859 99514859 1001 86380 86390 1
514956 99514956 1001 86380 86390 1
515520 99515520 1001 86380 86390 1
515377 99515377 1001 86380 86390 1
515379 99515379 1001 86380 86390 1
515357 99515357 1001 86380 86390 1
515242 99515242 1001 86380 86390 1
515758 99515758 1001 86380 86390 1
515849 99515849 1001 86380 86390 1
515798 99515798 1001 86380 86390 1
515716 99515716 1001 86380 86390 1
515794 99515794 1001 86380 86390 1
516337 99516337 1001 86380 86390 1
516378 99516378 1001 86380 86390 1
516417 99516417 1001 86380 86390 1
516353 99516353 1001 86380 86390 1
516149 99516149 1001 86380 86390 1
516228 99516228 1001 86380 86390 1
516216 99516216 1001 86380 86390 1
516153 99516153 1001 86380 86390 1
516179 99516179 1001 86380 86390 1
516044 99516044 1001 86380 86390 1
516062 99516062 1001 86380 86390 1
516063 99516063 1001 86380 86390 1
516091 99516091 1001 86380 86390 1
516617 99516617 1001 86380 86390 1
516697 99516697 1001 86380 86390 1
516543 99516543 1001 86380 86390 1
516673 99516673 1001 86380 86390 1
516975 99516975 1001 86380 86390 1
516991 99516991 1001 86380 86390 1
516941 99516941 1001 86380 86390 1
516820 99516820 1001 86380 86390 1
516904 99516904 1001 86380 86390 1
517487 99517487 1001 86380 86390 1
518117 99518117 1001 86380 86390 1
517964 99517964 1001 86380 86390 1
518054 99518054 1001 86380 86390 1
518067 99518067 1001 86380 86390 1
517771 99517771 1001 86380 86390 1
517633 99517633 1001 86380 86390 1
517679 99517679 1001 86380 86390 1
517563 99517563 1001 86380 86390 1
517552 99517552 1001 86380 86390 1
518328 99518328 1001 86380 86390 1
518178 99518178 1001 86380 86390 1
518246 99518246 1001 86380 86390 1
518311 99518311 1001 86380 86390 1
518889 99518889 1001 86380 86390 1
518760 99518760 1001 86380 86390 1
518683 99518683 1001 86380 86390 1
518740 99518740 1001 86380 86390 1
518703 99518703 1001 86380 86390 1
518405 99518405 1001 86380 86390 1
518492 99518492 1001 86380 86390 1
519153 99519153 1001 86380 86390 1
519012 99519012 1001 86380 86390 1
519004 99519004 1001 86380 86390 1
519006 99519006 1001 86380 86390 1
519663 99519663 1001 86380 86390 1
519642 99519642 1001 86380 86390 1
519530 99519530 1001 86380 86390 1
519596 99519596 1001 86380 86390 1
519533 99519533 1001 86380 86390 1
519350 99519350 1001 86380 86390 1
519195 99519195 1001 86380 86390 1
519339 99519339 1001 86380 86390 1
519225 99519225 1001 86380 86390 1
519347 99519347 1001 86380 86390 1
519856 99519856 1001 86380 86390 1
519908 99519908 1001 86380 86390 1
520551 99520551 1001 86380 86390 1
520440 99520440 1001 86380 86390 1
520545 99520545 1001 86380 86390 1
520600 99520600 1001 86380 86390 1
520421 99520421 1001 86380 86390 1
520399 99520399 1001 86380 86390 1
520236 99520236 1001 86380 86390 1
520340 99520340 1001 86380 86390 1
520263 99520263 1001 86380 86390 1
520174 99520174 1001 86380 86390 1
520175 99520175 1001 86380 86390 1
520108 99520108 1001 86380 86390 1
520044 99520044 1001 86380 86390 1
520822 99520822 1001 86380 86390 1
521380 99521380 1001 86380 86390 1
521456 99521456 1001 86380 86390 1
521414 99521414 1001 86380 86390 1
521209 99521209 1001 86380 86390 1
521252 99521252 1001 86380 86390 1
521162 99521162 1001 86380 86390 1
521214 99521214 1001 86380 86390 1
521138 99521138 1001 86380 86390 1
521229 99521229 1001 86380 86390 1
521087 99521087 1001 86380 86390 1
521193 99521193 1001 86380 86390 1
520926 99520926 1001 86380 86390 1
520855 99520855 1001 86380 86390 1
521489 99521489 1001 86380 86390 1
521588 99521588 1001 86380 86390 1
521524 99521524 1001 86380 86390 1
521563 99521563 1001 86380 86390 1
521538 99521538 1001 86380 86390 1
521501 99521501 1001 86380 86390 1
522273 99522273 1001 86380 86390 1
522096 99522096 1001 86380 86390 1
521958 99521958 1001 86380 86390 1
521954 99521954 1001 86380 86390 1
521878 99521878 1001 86380 86390 1
521751 99521751 1001 86380 86390 1
521696 99521696 1001 86380 86390 1
522370 99522370 1001 86380 86390 1
522319 99522319 1001 86380 86390 1
522346 99522346 1001 86380 86390 1
522360 99522360 1001 86380 86390 1
523070 99523070 1001 86380 86390 1
522956 99522956 1001 86380 86390 1
522949 99522949 1001 86380 86390 1
523001 99523001 1001 86380 86390 1
522841 99522841 1001 86380 86390 1
522910 99522910 1001 86380 86390 1
522530 99522530 1001 86380 86390 1
523162 99523162 1001 86380 86390 1
523191 99523191 1001 86380 86390 1
523844 99523844 1001 86380 86390 1
523859 99523859 1001 86380 86390 1
523920 99523920 1001 86380 86390 1
523928 99523928 1001 86380 86390 1
523662 99523662 1001 86380 86390 1
523688 99523688 1001 86380 86390 1
523663 99523663 1001 86380 86390 1
523600 99523600 1001 86380 86390 1
523459 99523459 1001 86380 86390 1
523524 99523524 1001 86380 86390 1
523396 99523396 1001 86380 86390 1
523438 99523438 1001 86380 86390 1
524104 99524104 1001 86380 86390 1
524615 99524615 1001 86380 86390 1
524590 99524590 1001 86380 86390 1
524570 99524570 1001 86380 86390 1
524751 99524751 1001 86380 86390 1
524766 99524766 1001 86380 86390 1
524371 99524371 1001 86380 86390 1
524398 99524398 1001 86380 86390 1
524463 99524463 1001 86380 86390 1
524438 99524438 1001 86380 86390 1
524492 99524492 1001 86380 86390 1
524402 99524402 1001 86380 86390 1
524363 99524363 1001 86380 86390 1
524546 99524546 1001 86380 86390 1
524495 99524495 1001 86380 86390 1
524227 99524227 1001 86380 86390 1
524258 99524258 1001 86380 86390 1
524194 99524194 1001 86380 86390 1
524261 99524261 1001 86380 86390 1
524226 99524226 1001 86380 86390 1
524872 99524872 1001 86380 86390 1
524938 99524938 1001 86380 86390 1
524966 99524966 1001 86380 86390 1
524826 99524826 1001 86380 86390 1
525448 99525448 1001 86380 86390 1
525461 99525461 1001 86380 86390 1
525554 99525554 1001 86380 86390 1
525505 99525505 1001 86380 86390 1
525262 99525262 1001 86380 86390 1
525329 99525329 1001 86380 86390 1
525187 99525187 1001 86380 86390 1
525321 99525321 1001 86380 86390 1
525270 99525270 1001 86380 86390 1
525283 99525283 1001 86380 86390 1
525374 99525374 1001 86380 86390 1
525232 99525232 1001 86380 86390 1
525040 99525040 1001 86380 86390 1
525146 99525146 1001 86380 86390 1
524978 99524978 1001 86380 86390 1
525071 99525071 1001 86380 86390 1
524981 99524981 1001 86380 86390 1
525139 99525139 1001 86380 86390 1
525738 99525738 1001 86380 86390 1
525753 99525753 1001 86380 86390 1
525728 99525728 1001 86380 86390 1
526286 99526286 1001 86380 86390 1
526252 99526252 1001 86380 86390 1
526369 99526369 1001 86380 86390 1
526357 99526357 1001 86380 86390 1
526418 99526418 1001 86380 86390 1
526057 99526057 1001 86380 86390 1
526031 99526031 1001 86380 86390 1
525985 99525985 1001 86380 86390 1
525990 99525990 1001 86380 86390 1
525942 99525942 1001 86380 86390 1
526513 99526513 1001 86380 86390 1
526539 99526539 1001 86380 86390 1
526584 99526584 1001 86380 86390 1
526457 99526457 1001 86380 86390 1
527150 99527150 1001 86380 86390 1
527154 99527154 1001 86380 86390 1
527209 99527209 1001 86380 86390 1
527171 99527171 1001 86380 86390 1
527197 99527197 1001 86380 86390 1
526952 99526952 1001 86380 86390 1
526864 99526864 1001 86380 86390 1
526865 99526865 1001 86380 86390 1
526971 99526971 1001 86380 86390 1
527026 99527026 1001 86380 86390 1
526825 99526825 1001 86380 86390 1
526761 99526761 1001 86380 86390 1
526688 99526688 1001 86380 86390 1
526663 99526663 1001 86380 86390 1
527385 99527385 1001 86380 86390 1
527411 99527411 1001 86380 86390 1
527972 99527972 1001 86380 86390 1
527947 99527947 1001 86380 86390 1
527963 99527963 1001 86380 86390 1
528052 99528052 1001 86380 86390 1
527887 99527887 1001 86380 86390 1
528060 99528060 1001 86380 86390 1
527615 99527615 1001 86380 86390 1
527488 99527488 1001 86380 86390 1
528256 99528256 1001 86380 86390 1
528090 99528090 1001 86380 86390 1
528222 99528222 1001 86380 86390 1
528252 99528252 1001 86380 86390 1
528746 99528746 1001 86380 86390 1
528799 99528799 1001 86380 86390 1
528844 99528844 1001 86380 86390 1
528648 99528648 1001 86380 86390 1
528449 99528449 1001 86380 86390 1
528374 99528374 1001 86380 86390 1
528283 99528283 1001 86380 86390 1
528442 99528442 1001 86380 86390 1
528456 99528456 1001 86380 86390 1
528405 99528405 1001 86380 86390 1
528406 99528406 1001 86380 86390 1
529697 99529697 1001 86380 86390 1
529367 99529367 1001 86380 86390 1
529343 99529343 1001 86380 86390 1
529507 99529507 1001 86380 86390 1
529246 99529246 1001 86380 86390 1
529235 99529235 1001 86380 86390 1
529892 99529892 1001 86380 86390 1
529919 99529919 1001 86380 86390 1
529778 99529778 1001 86380 86390 1
529818 99529818 1001 86380 86390 1
529900 99529900 1001 86380 86390 1
529784 99529784 1001 86380 86390 1
530478 99530478 1001 86380 86390 1
530480 99530480 1001 86380 86390 1
530309 99530309 1001 86380 86390 1
530291 99530291 1001 86380 86390 1
530204 99530204 1001 86380 86390 1
529972 99529972 1001 86380 86390 1
530102 99530102 1001 86380 86390 1
530034 99530034 1001 86380 86390 1
530641 99530641 1001 86380 86390 1
530618 99530618 1001 86380 86390 1
530753 99530753 1001 86380 86390 1
530679 99530679 1001 86380 86390 1
530705 99530705 1001 86380 86390 1
531321 99531321 1001 86380 86390 1
531184 99531184 1001 86380 86390 1
530996 99530996 1001 86380 86390 1
530761 99530761 1001 86380 86390 1
530814 99530814 1001 86380 86390 1
530840 99530840 1001 86380 86390 1
530936 99530936 1001 86380 86390 1
530781 99530781 1001 86380 86390 1
530808 99530808 1001 86380 86390 1
531547 99531547 1001 86380 86390 1
531484 99531484 1001 86380 86390 1
531527 99531527 1001 86380 86390 1
531387 99531387 1001 86380 86390 1
532169 99532169 1001 86380 86390 1
532081 99532081 1001 86380 86390 1
532084 99532084 1001 86380 86390 1
531913 99531913 1001 86380 86390 1
531965 99531965 1001 86380 86390 1
531915 99531915 1001 86380 86390 1
531838 99531838 1001 86380 86390 1
531993 99531993 1001 86380 86390 1
531602 99531602 1001 86380 86390 1
532294 99532294 1001 86380 86390 1
532385 99532385 1001 86380 86390 1
532374 99532374 1001 86380 86390 1
532312 99532312 1001 86380 86390 1
532351 99532351 1001 86380 86390 1
532366 99532366 1001 86380 86390 1
532227 99532227 1001 86380 86390 1
533028 99533028 1001 86380 86390 1
532997 99532997 1001 86380 86390 1
533022 99533022 1001 86380 86390 1
532915 99532915 1001 86380 86390 1
532817 99532817 1001 86380 86390 1
532779 99532779 1001 86380 86390 1
532769 99532769 1001 86380 86390 1
532476 99532476 1001 86380 86390 1
532576 99532576 1001 86380 86390 1
532602 99532602 1001 86380 86390 1
533236 99533236 1001 86380 86390 1
533226 99533226 1001 86380 86390 1
533051 99533051 1001 86380 86390 1
533105 99533105 1001 86380 86390 1
533794 99533794 1001 86380 86390 1
533730 99533730 1001 86380 86390 1
533712 99533712 1001 86380 86390 1
533726 99533726 1001 86380 86390 1
533383 99533383 1001 86380 86390 1
533396 99533396 1001 86380 86390 1
533375 99533375 1001 86380 86390 1
533258 99533258 1001 86380 86390 1
533947 99533947 1001 86380 86390 1
533654 99533654 1001 86380 86390 1
533990 99533990 1001 86380 86390 1
533863 99533863 1001 86380 86390 1
533994 99533994 1001 86380 86390 1
534555 99534555 1001 86380 86390 1
534495 99534495 1001 86380 86390 1
534564 99534564 1001 86380 86390 1
534590 99534590 1001 86380 86390 1
534417 99534417 1001 86380 86390 1
534279 99534279 1001 86380 86390 1
534192 99534192 1001 86380 86390 1
534106 99534106 1001 86380 86390 1
534173 99534173 1001 86380 86390 1
534202 99534202 1001 86380 86390 1
534744 99534744 1001 86380 86390 1
535420 99535420 1001 86380 86390 1
535436 99535436 1001 86380 86390 1
535366 99535366 1001 86380 86390 1
535148 99535148 1001 86380 86390 1
534980 99534980 1001 86380 86390 1
534931 99534931 1001 86380 86390 1
534934 99534934 1001 86380 86390 1
535585 99535585 1001 86380 86390 1
535713 99535713 1001 86380 86390 1
536213 99536213 1001 86380 86390 1
536317 99536317 1001 86380 86390 1
536330 99536330 1001 86380 86390 1
536097 99536097 1001 86380 86390 1
536046 99536046 1001 86380 86390 1
535944 99535944 1001 86380 86390 1
536127 99536127 1001 86380 86390 1
535871 99535871 1001 86380 86390 1
535796 99535796 1001 86380 86390 1
535798 99535798 1001 86380 86390 1
536437 99536437 1001 86380 86390 1
535716 99535716 1001 86380 86390 1
536390 99536390 1001 86380 86390 1
536523 99536523 1001 86380 86390 1
536959 99536959 1001 86380 86390 1
537013 99537013 1001 86380 86390 1
537080 99537080 1001 86380 86390 1
536797 99536797 1001 86380 86390 1
536849 99536849 1001 86380 86390 1
536875 99536875 1001 86380 86390 1
536837 99536837 1001 86380 86390 1
536723 99536723 1001 86380 86390 1
536746 99536746 1001 86380 86390 1
536566 99536566 1001 86380 86390 1
537328 99537328 1001 86380 86390 1
537243 99537243 1001 86380 86390 1
537308 99537308 1001 86380 86390 1
537313 99537313 1001 86380 86390 1
537890 99537890 1001 86380 86390 1
537906 99537906 1001 86380 86390 1
537935 99537935 1001 86380 86390 1
537794 99537794 1001 86380 86390 1
537777 99537777 1001 86380 86390 1
537649 99537649 1001 86380 86390 1
537523 99537523 1001 86380 86390 1
537420 99537420 1001 86380 86390 1
537549 99537549 1001 86380 86390 1
537447 99537447 1001 86380 86390 1
537450 99537450 1001 86380 86390 1
537479 99537479 1001 86380 86390 1
537417 99537417 1001 86380 86390 1
537444 99537444 1001 86380 86390 1
538076 99538076 1001 86380 86390 1
538017 99538017 1001 86380 86390 1
538727 99538727 1001 86380 86390 1
538715 99538715 1001 86380 86390 1
538789 99538789 1001 86380 86390 1
538468 99538468 1001 86380 86390 1
538487 99538487 1001 86380 86390 1
538500 99538500 1001 86380 86390 1
538268 99538268 1001 86380 86390 1
538243 99538243 1001 86380 86390 1
539007 99539007 1001 86380 86390 1
538970 99538970 1001 86380 86390 1
538898 99538898 1001 86380 86390 1
538874 99538874 1001 86380 86390 1
539474 99539474 1001 86380 86390 1
539640 99539640 1001 86380 86390 1
539544 99539544 1001 86380 86390 1
539230 99539230 1001 86380 86390 1
539347 99539347 1001 86380 86390 1
539401 99539401 1001 86380 86390 1
539337 99539337 1001 86380 86390 1
539356 99539356 1001 86380 86390 1
539032 99539032 1001 86380 86390 1
539033 99539033 1001 86380 86390 1
539181 99539181 1001 86380 86390 1
539039 99539039 1001 86380 86390 1
539104 99539104 1001 86380 86390 1
539067 99539067 1001 86380 86390 1
539699 99539699 1001 86380 86390 1
539660 99539660 1001 86380 86390 1
539713 99539713 1001 86380 86390 1
540430 99540430 1001 86380 86390 1
540356 99540356 1001 86380 86390 1
540441 99540441 1001 86380 86390 1
540267 99540267 1001 86380 86390 1
540297 99540297 1001 86380 86390 1
540196 99540196 1001 86380 86390 1
540074 99540074 1001 86380 86390 1
540234 99540234 1001 86380 86390 1
539884 99539884 1001 86380 86390 1
539938 99539938 1001 86380 86390 1
539980 99539980 1001 86380 86390 1
540006 99540006 1001 86380 86390 1
540047 99540047 1001 86380 86390 1
540472 99540472 1001 86380 86390 1
541168 99541168 1001 86380 86390 1
541157 99541157 1001 86380 86390 1
541110 99541110 1001 86380 86390 1
541150 99541150 1001 86380 86390 1
541014 99541014 1001 86380 86390 1
540816 99540816 1001 86380 86390 1
540766 99540766 1001 86380 86390 1
540741 99540741 1001 86380 86390 1
540861 99540861 1001 86380 86390 1
541458 99541458 1001 86380 86390 1
541316 99541316 1001 86380 86390 1
541429 99541429 1001 86380 86390 1
541494 99541494 1001 86380 86390 1
541312 99541312 1001 86380 86390 1
541443 99541443 1001 86380 86390 1
541457 99541457 1001 86380 86390 1
542087 99542087 1001 86380 86390 1
542089 99542089 1001 86380 86390 1
541980 99541980 1001 86380 86390 1
541943 99541943 1001 86380 86390 1
542054 99542054 1001 86380 86390 1
541759 99541759 1001 86380 86390 1
541740 99541740 1001 86380 86390 1
541779 99541779 1001 86380 86390 1
541525 99541525 1001 86380 86390 1
541681 99541681 1001 86380 86390 1
541604 99541604 1001 86380 86390 1
541544 99541544 1001 86380 86390 1
541635 99541635 1001 86380 86390 1
542206 99542206 1001 86380 86390 1
542169 99542169 1001 86380 86390 1
542208 99542208 1001 86380 86390 1
542274 99542274 1001 86380 86390 1
542147 99542147 1001 86380 86390 1
542264 99542264 1001 86380 86390 1
542140 99542140 1001 86380 86390 1
542794 99542794 1001 86380 86390 1
542744 99542744 1001 86380 86390 1
542839 99542839 1001 86380 86390 1
542636 99542636 1001 86380 86390 1
542572 99542572 1001 86380 86390 1
542688 99542688 1001 86380 86390 1
542548 99542548 1001 86380 86390 1
542667 99542667 1001 86380 86390 1
542607 99542607 1001 86380 86390 1
542495 99542495 1001 86380 86390 1
542497 99542497 1001 86380 86390 1
542461 99542461 1001 86380 86390 1
542423 99542423 1001 86380 86390 1
543113 99543113 1001 86380 86390 1
543023 99543023 1001 86380 86390 1
543052 99543052 1001 86380 86390 1
543066 99543066 1001 86380 86390 1
543771 99543771 1001 86380 86390 1
543697 99543697 1001 86380 86390 1
543742 99543742 1001 86380 86390 1
543515 99543515 1001 86380 86390 1
543467 99543467 1001 86380 86390 1
543506 99543506 1001 86380 86390 1
543513 99543513 1001 86380 86390 1
543310 99543310 1001 86380 86390 1
543200 99543200 1001 86380 86390 1
543899 99543899 1001 86380 86390 1
543969 99543969 1001 86380 86390 1
543788 99543788 1001 86380 86390 1
544456 99544456 1001 86380 86390 1
544479 99544479 1001 86380 86390 1
544288 99544288 1001 86380 86390 1
544135 99544135 1001 86380 86390 1
544150 99544150 1001 86380 86390 1
544675 99544675 1001 86380 86390 1
544658 99544658 1001 86380 86390 1
411070 1143 1001 63420 63777 1
412531 1142 1001 45840 47097 1
400658 99400658 1001 86380 86390 1
400753 99400753 1001 86380 86390 1
400801 99400801 1001 86380 86390 1
400928 99400928 1001 86380 86390 1
401629 99401629 1001 86380 86390 1
401732 99401732 1001 86380 86390 1
401906 99401906 1001 86380 86390 1
401929 99401929 1001 86380 86390 1
402114 99402114 1001 86380 86390 1
402142 99402142 1001 86380 86390 1
402264 99402264 1001 86380 86390 1
402396 99402396 1001 86380 86390 1
402480 99402480 1001 86380 86390 1
402685 99402685 1001 86380 86390 1
402741 99402741 1001 86380 86390 1
402763 99402763 1001 86380 86390 1
402797 99402797 1001 86380 86390 1
402815 99402815 1001 86380 86390 1
403116 99403116 1001 86380 86390 1
403405 99403405 1001 86380 86390 1
403408 99403408 1001 86380 86390 1
403545 99403545 1001 86380 86390 1
403595 99403595 1001 86380 86390 1
403583 99403583 1001 86380 86390 1
403612 99403612 1001 86380 86390 1
403678 99403678 1001 86380 86390 1
403710 99403710 1001 86380 86390 1
403880 99403880 1001 86380 86390 1
404239 99404239 1001 86380 86390 1
404341 99404341 1001 86380 86390 1
404403 99404403 1001 86380 86390 1
404678 99404678 1001 86380 86390 1
404641 99404641 1001 86380 86390 1
404667 99404667 1001 86380 86390 1
404647 99404647 1001 86380 86390 1
404776 99404776 1001 86380 86390 1
405050 99405050 1001 86380 86390 1
405162 99405162 1001 86380 86390 1
405152 99405152 1001 86380 86390 1
405277 99405277 1001 86380 86390 1
405278 99405278 1001 86380 86390 1
405882 99405882 1001 86380 86390 1
405917 99405917 1001 86380 86390 1
406053 99406053 1001 86380 86390 1
406224 99406224 1001 86380 86390 1
406343 99406343 1001 86380 86390 1
406328 99406328 1001 86380 86390 1
406501 99406501 1001 86380 86390 1
406615 99406615 1001 86380 86390 1
406808 99406808 1001 86380 86390 1
406631 99406631 1001 86380 86390 1
406930 99406930 1001 86380 86390 1
406863 99406863 1001 86380 86390 1
407027 99407027 1001 86380 86390 1
407149 99407149 1001 86380 86390 1
407427 99407427 1001 86380 86390 1
407428 99407428 1001 86380 86390 1
407469 99407469 1001 86380 86390 1
407471 99407471 1001 86380 86390 1
407677 99407677 1001 86380 86390 1
407678 99407678 1001 86380 86390 1
407831 99407831 1001 86380 86390 1
407913 99407913 1001 86380 86390 1
408054 99408054 1001 86380 86390 1
408071 99408071 1001 86380 86390 1
408141 99408141 1001 86380 86390 1
408151 99408151 1001 86380 86390 1
408284 99408284 1001 86380 86390 1
408292 99408292 1001 86380 86390 1
408742 99408742 1001 86380 86390 1
408801 99408801 1001 86380 86390 1
408785 99408785 1001 86380 86390 1
408925 99408925 1001 86380 86390 1
409208 99409208 1001 86380 86390 1
409218 99409218 1001 86380 86390 1
409358 99409358 1001 86380 86390 1
409420 99409420 1001 86380 86390 1
409881 99409881 1001 86380 86390 1
409955 99409955 1001 86380 86390 1
410057 99410057 1001 86380 86390 1
410291 99410291 1001 86380 86390 1
410254 99410254 1001 86380 86390 1
410393 99410393 1001 86380 86390 1
410460 99410460 1001 86380 86390 1
410558 99410558 1001 86380 86390 1
410866 99410866 1001 86380 86390 1
410984 99410984 1001 86380 86390 1
410937 99410937 1001 86380 86390 1
411204 99411204 1001 86380 86390 1
411160 99411160 1001 86380 86390 1
411230 99411230 1001 86380 86390 1
411259 99411259 1001 86380 86390 1
411353 99411353 1001 86380 86390 1
411691 99411691 1001 86380 86390 1
412077 99412077 1001 86380 86390 1
412284 99412284 1001 86380 86390 1
413569 99413569 1001 86380 86390 1
412970 99412970 1001 86380 86390 1
412822 99412822 1001 86380 86390 1
412824 99412824 1001 86380 86390 1
412530 99412530 1001 86380 86390 1
412883 99412883 1001 86380 86390 1
413971 99413971 1001 86380 86390 1
414044 99414044 1001 86380 86390 1
414076 99414076 1001 86380 86390 1
415047 99415047 1001 86380 86390 1
415155 99415155 1001 86380 86390 1
414778 99414778 1001 86380 86390 1
414601 99414601 1001 86380 86390 1
414648 99414648 1001 86380 86390 1
414565 99414565 1001 86380 86390 1
414142 99414142 1001 86380 86390 1
414277 99414277 1001 86380 86390 1
414260 99414260 1001 86380 86390 1
414344 99414344 1001 86380 86390 1
414312 99414312 1001 86380 86390 1
414498 99414498 1001 86380 86390 1
415401 99415401 1001 86380 86390 1
415561 99415561 1001 86380 86390 1
416398 99416398 1001 86380 86390 1
416164 99416164 1001 86380 86390 1
415882 99415882 1001 86380 86390 1
415938 99415938 1001 86380 86390 1
416015 99416015 1001 86380 86390 1
416126 99416126 1001 86380 86390 1
416070 99416070 1001 86380 86390 1
415858 99415858 1001 86380 86390 1
417376 99417376 1001 86380 86390 1
417079 99417079 1001 86380 86390 1
417582 99417582 1001 86380 86390 1
417503 99417503 1001 86380 86390 1
418474 99418474 1001 86380 86390 1
418502 99418502 1001 86380 86390 1
418512 99418512 1001 86380 86390 1
418720 99418720 1001 86380 86390 1
418782 99418782 1001 86380 86390 1
418113 99418113 1001 86380 86390 1
418420 99418420 1001 86380 86390 1
417938 99417938 1001 86380 86390 1
417951 99417951 1001 86380 86390 1
417703 99417703 1001 86380 86390 1
419050 99419050 1001 86380 86390 1
418980 99418980 1001 86380 86390 1
419130 99419130 1001 86380 86390 1
419034 99419034 1001 86380 86390 1
418850 99418850 1001 86380 86390 1
419009 99419009 1001 86380 86390 1
419150 99419150 1001 86380 86390 1
419092 99419092 1001 86380 86390 1
420309 99420309 1001 86380 86390 1
420089 99420089 1001 86380 86390 1
419807 99419807 1001 86380 86390 1
419729 99419729 1001 86380 86390 1
419678 99419678 1001 86380 86390 1
419978 99419978 1001 86380 86390 1
419935 99419935 1001 86380 86390 1
419318 99419318 1001 86380 86390 1
419544 99419544 1001 86380 86390 1
420724 99420724 1001 86380 86390 1
422026 99422026 1001 86380 86390 1
422065 99422065 1001 86380 86390 1
421726 99421726 1001 86380 86390 1
421934 99421934 1001 86380 86390 1
422104 99422104 1001 86380 86390 1
421431 99421431 1001 86380 86390 1
421506 99421506 1001 86380 86390 1
421515 99421515 1001 86380 86390 1
421577 99421577 1001 86380 86390 1
421333 99421333 1001 86380 86390 1
420987 99420987 1001 86380 86390 1
421080 99421080 1001 86380 86390 1
421106 99421106 1001 86380 86390 1
422160 99422160 1001 86380 86390 1
422251 99422251 1001 86380 86390 1
423672 99423672 1001 86380 86390 1
423370 99423370 1001 86380 86390 1
423149 99423149 1001 86380 86390 1
423217 99423217 1001 86380 86390 1
422747 99422747 1001 86380 86390 1
423866 99423866 1001 86380 86390 1
424050 99424050 1001 86380 86390 1
423801 99423801 1001 86380 86390 1
423927 99423927 1001 86380 86390 1
424084 99424084 1001 86380 86390 1
423763 99423763 1001 86380 86390 1
425150 99425150 1001 86380 86390 1
425227 99425227 1001 86380 86390 1
424993 99424993 1001 86380 86390 1
425495 99425495 1001 86380 86390 1
425435 99425435 1001 86380 86390 1
425776 99425776 1001 86380 86390 1
425778 99425778 1001 86380 86390 1
425411 99425411 1001 86380 86390 1
425679 99425679 1001 86380 86390 1
426896 99426896 1001 86380 86390 1
426796 99426796 1001 86380 86390 1
426751 99426751 1001 86380 86390 1
426827 99426827 1001 86380 86390 1
426299 99426299 1001 86380 86390 1
426650 99426650 1001 86380 86390 1
425968 99425968 1001 86380 86390 1
426144 99426144 1001 86380 86390 1
427268 99427268 1001 86380 86390 1
427495 99427495 1001 86380 86390 1
427212 99427212 1001 86380 86390 1
428556 99428556 1001 86380 86390 1
428601 99428601 1001 86380 86390 1
428662 99428662 1001 86380 86390 1
427866 99427866 1001 86380 86390 1
427887 99427887 1001 86380 86390 1
427701 99427701 1001 86380 86390 1
428832 99428832 1001 86380 86390 1
429010 99429010 1001 86380 86390 1
428930 99428930 1001 86380 86390 1
428757 99428757 1001 86380 86390 1
428776 99428776 1001 86380 86390 1
430276 99430276 1001 86380 86390 1
430228 99430228 1001 86380 86390 1
429689 99429689 1001 86380 86390 1
429758 99429758 1001 86380 86390 1
429619 99429619 1001 86380 86390 1
429365 99429365 1001 86380 86390 1
429321 99429321 1001 86380 86390 1
429557 99429557 1001 86380 86390 1
429185 99429185 1001 86380 86390 1
430500 99430500 1001 86380 86390 1
430633 99430633 1001 86380 86390 1
430455 99430455 1001 86380 86390 1
430526 99430526 1001 86380 86390 1
430609 99430609 1001 86380 86390 1
430487 99430487 1001 86380 86390 1
430625 99430625 1001 86380 86390 1
430721 99430721 1001 86380 86390 1
430731 99430731 1001 86380 86390 1
431910 99431910 1001 86380 86390 1
431131 99431131 1001 86380 86390 1
431220 99431220 1001 86380 86390 1
432379 99432379 1001 86380 86390 1
432326 99432326 1001 86380 86390 1
433412 99433412 1001 86380 86390 1
433414 99433414 1001 86380 86390 1
433416 99433416 1001 86380 86390 1
433052 99433052 1001 86380 86390 1
433247 99433247 1001 86380 86390 1
433034 99433034 1001 86380 86390 1
433202 99433202 1001 86380 86390 1
433176 99433176 1001 86380 86390 1
433153 99433153 1001 86380 86390 1
432606 99432606 1001 86380 86390 1
432874 99432874 1001 86380 86390 1
433968 99433968 1001 86380 86390 1
434104 99434104 1001 86380 86390 1
433910 99433910 1001 86380 86390 1
435128 99435128 1001 86380 86390 1
435338 99435338 1001 86380 86390 1
434754 99434754 1001 86380 86390 1
434997 99434997 1001 86380 86390 1
434794 99434794 1001 86380 86390 1
434833 99434833 1001 86380 86390 1
434139 99434139 1001 86380 86390 1
434203 99434203 1001 86380 86390 1
434407 99434407 1001 86380 86390 1
434524 99434524 1001 86380 86390 1
435892 99435892 1001 86380 86390 1
435597 99435597 1001 86380 86390 1
435440 99435440 1001 86380 86390 1
435672 99435672 1001 86380 86390 1
436917 99436917 1001 86380 86390 1
436515 99436515 1001 86380 86390 1
436547 99436547 1001 86380 86390 1
436347 99436347 1001 86380 86390 1
436647 99436647 1001 86380 86390 1
436236 99436236 1001 86380 86390 1
436045 99436045 1001 86380 86390 1
436270 99436270 1001 86380 86390 1
436261 99436261 1001 86380 86390 1
437258 99437258 1001 86380 86390 1
300055 99300055 1001 86380 86390 1
300038 99300038 1001 86380 86390 1
300592 99300592 1001 86380 86390 1
300568 99300568 1001 86380 86390 1
300637 99300637 1001 86380 86390 1
300432 99300432 1001 86380 86390 1
300228 99300228 1001 86380 86390 1
300923 99300923 1001 86380 86390 1
300877 99300877 1001 86380 86390 1
300813 99300813 1001 86380 86390 1
301388 99301388 1001 86380 86390 1
301494 99301494 1001 86380 86390 1
301509 99301509 1001 86380 86390 1
301175 99301175 1001 86380 86390 1
300963 99300963 1001 86380 86390 1
301070 99301070 1001 86380 86390 1
301048 99301048 1001 86380 86390 1
301708 99301708 1001 86380 86390 1
301659 99301659 1001 86380 86390 1
301663 99301663 1001 86380 86390 1
302151 99302151 1001 86380 86390 1
302131 99302131 1001 86380 86390 1
301941 99301941 1001 86380 86390 1
301918 99301918 1001 86380 86390 1
301856 99301856 1001 86380 86390 1
301910 99301910 1001 86380 86390 1
301848 99301848 1001 86380 86390 1
301771 99301771 1001 86380 86390 1
302468 99302468 1001 86380 86390 1
302456 99302456 1001 86380 86390 1
302406 99302406 1001 86380 86390 1
302566 99302566 1001 86380 86390 1
302519 99302519 1001 86380 86390 1
303130 99303130 1001 86380 86390 1
303121 99303121 1001 86380 86390 1
303086 99303086 1001 86380 86390 1
303012 99303012 1001 86380 86390 1
303013 99303013 1001 86380 86390 1
302928 99302928 1001 86380 86390 1
302865 99302865 1001 86380 86390 1
302943 99302943 1001 86380 86390 1
302771 99302771 1001 86380 86390 1
302748 99302748 1001 86380 86390 1
302789 99302789 1001 86380 86390 1
302790 99302790 1001 86380 86390 1
303212 99303212 1001 86380 86390 1
303330 99303330 1001 86380 86390 1
303370 99303370 1001 86380 86390 1
303982 99303982 1001 86380 86390 1
303937 99303937 1001 86380 86390 1
303712 99303712 1001 86380 86390 1
303493 99303493 1001 86380 86390 1
303460 99303460 1001 86380 86390 1
304044 99304044 1001 86380 86390 1
304769 99304769 1001 86380 86390 1
304706 99304706 1001 86380 86390 1
304754 99304754 1001 86380 86390 1
304557 99304557 1001 86380 86390 1
304319 99304319 1001 86380 86390 1
304384 99304384 1001 86380 86390 1
304351 99304351 1001 86380 86390 1
305570 99305570 1001 86380 86390 1
305628 99305628 1001 86380 86390 1
305616 99305616 1001 86380 86390 1
305287 99305287 1001 86380 86390 1
305447 99305447 1001 86380 86390 1
305437 99305437 1001 86380 86390 1
305362 99305362 1001 86380 86390 1
305182 99305182 1001 86380 86390 1
305105 99305105 1001 86380 86390 1
305171 99305171 1001 86380 86390 1
305200 99305200 1001 86380 86390 1
305073 99305073 1001 86380 86390 1
305204 99305204 1001 86380 86390 1
305697 99305697 1001 86380 86390 1
305686 99305686 1001 86380 86390 1
500007 99500007 1001 86380 86390 1
500671 99500671 1001 86380 86390 1
500714 99500714 1001 86380 86390 1
500707 99500707 1001 86380 86390 1
500595 99500595 1001 86380 86390 1
500260 99500260 1001 86380 86390 1
500377 99500377 1001 86380 86390 1
500209 99500209 1001 86380 86390 1
500226 99500226 1001 86380 86390 1
500942 99500942 1001 86380 86390 1
500956 99500956 1001 86380 86390 1
500854 99500854 1001 86380 86390 1
500924 99500924 1001 86380 86390 1
501002 99501002 1001 86380 86390 1
500847 99500847 1001 86380 86390 1
500951 99500951 1001 86380 86390 1
500861 99500861 1001 86380 86390 1
501511 99501511 1001 86380 86390 1
501463 99501463 1001 86380 86390 1
501616 99501616 1001 86380 86390 1
501622 99501622 1001 86380 86390 1
501572 99501572 1001 86380 86390 1
501397 99501397 1001 86380 86390 1
501333 99501333 1001 86380 86390 1
501125 99501125 1001 86380 86390 1
501167 99501167 1001 86380 86390 1
501195 99501195 1001 86380 86390 1
501664 99501664 1001 86380 86390 1
501681 99501681 1001 86380 86390 1
502390 99502390 1001 86380 86390 1
502419 99502419 1001 86380 86390 1
502451 99502451 1001 86380 86390 1
502078 99502078 1001 86380 86390 1
502108 99502108 1001 86380 86390 1
502086 99502086 1001 86380 86390 1
502164 99502164 1001 86380 86390 1
502060 99502060 1001 86380 86390 1
501886 99501886 1001 86380 86390 1
502261 99502261 1001 86380 86390 1
503218 99503218 1001 86380 86390 1
503264 99503264 1001 86380 86390 1
503276 99503276 1001 86380 86390 1
503010 99503010 1001 86380 86390 1
502920 99502920 1001 86380 86390 1
502898 99502898 1001 86380 86390 1
502981 99502981 1001 86380 86390 1
502726 99502726 1001 86380 86390 1
502845 99502845 1001 86380 86390 1
503383 99503383 1001 86380 86390 1
503349 99503349 1001 86380 86390 1
503479 99503479 1001 86380 86390 1
503377 99503377 1001 86380 86390 1
503954 99503954 1001 86380 86390 1
504019 99504019 1001 86380 86390 1
504032 99504032 1001 86380 86390 1
504034 99504034 1001 86380 86390 1
504060 99504060 1001 86380 86390 1
504025 99504025 1001 86380 86390 1
503935 99503935 1001 86380 86390 1
503771 99503771 1001 86380 86390 1
503876 99503876 1001 86380 86390 1
503740 99503740 1001 86380 86390 1
503741 99503741 1001 86380 86390 1
503517 99503517 1001 86380 86390 1
504235 99504235 1001 86380 86390 1
504277 99504277 1001 86380 86390 1
504868 99504868 1001 86380 86390 1
504882 99504882 1001 86380 86390 1
504755 99504755 1001 86380 86390 1
504935 99504935 1001 86380 86390 1
504706 99504706 1001 86380 86390 1
504708 99504708 1001 86380 86390 1
504605 99504605 1001 86380 86390 1
504454 99504454 1001 86380 86390 1
504529 99504529 1001 86380 86390 1
504954 99504954 1001 86380 86390 1
505080 99505080 1001 86380 86390 1
505654 99505654 1001 86380 86390 1
505671 99505671 1001 86380 86390 1
505598 99505598 1001 86380 86390 1
505716 99505716 1001 86380 86390 1
505553 99505553 1001 86380 86390 1
505452 99505452 1001 86380 86390 1
505521 99505521 1001 86380 86390 1
505235 99505235 1001 86380 86390 1
505974 99505974 1001 86380 86390 1
505928 99505928 1001 86380 86390 1
505968 99505968 1001 86380 86390 1
506546 99506546 1001 86380 86390 1
506482 99506482 1001 86380 86390 1
506548 99506548 1001 86380 86390 1
506474 99506474 1001 86380 86390 1
506551 99506551 1001 86380 86390 1
506225 99506225 1001 86380 86390 1
506256 99506256 1001 86380 86390 1
506282 99506282 1001 86380 86390 1
506218 99506218 1001 86380 86390 1
506070 99506070 1001 86380 86390 1
506096 99506096 1001 86380 86390 1
506761 99506761 1001 86380 86390 1
506790 99506790 1001 86380 86390 1
506780 99506780 1001 86380 86390 1
506769 99506769 1001 86380 86390 1
507334 99507334 1001 86380 86390 1
507400 99507400 1001 86380 86390 1
507405 99507405 1001 86380 86390 1
507413 99507413 1001 86380 86390 1
506988 99506988 1001 86380 86390 1
506809 99506809 1001 86380 86390 1
506915 99506915 1001 86380 86390 1
506981 99506981 1001 86380 86390 1
507617 99507617 1001 86380 86390 1
507452 99507452 1001 86380 86390 1
508223 99508223 1001 86380 86390 1
508088 99508088 1001 86380 86390 1
508127 99508127 1001 86380 86390 1
508153 99508153 1001 86380 86390 1
507900 99507900 1001 86380 86390 1
507863 99507863 1001 86380 86390 1
507968 99507968 1001 86380 86390 1
508034 99508034 1001 86380 86390 1
507883 99507883 1001 86380 86390 1
507990 99507990 1001 86380 86390 1
507811 99507811 1001 86380 86390 1
507712 99507712 1001 86380 86390 1
507728 99507728 1001 86380 86390 1
508297 99508297 1001 86380 86390 1
508354 99508354 1001 86380 86390 1
509017 99509017 1001 86380 86390 1
509007 99509007 1001 86380 86390 1
509066 99509066 1001 86380 86390 1
509070 99509070 1001 86380 86390 1
508754 99508754 1001 86380 86390 1
508845 99508845 1001 86380 86390 1
508742 99508742 1001 86380 86390 1
508759 99508759 1001 86380 86390 1
508628 99508628 1001 86380 86390 1
508461 99508461 1001 86380 86390 1
509260 99509260 1001 86380 86390 1
509186 99509186 1001 86380 86390 1
509838 99509838 1001 86380 86390 1
509716 99509716 1001 86380 86390 1
509820 99509820 1001 86380 86390 1
509757 99509757 1001 86380 86390 1
509618 99509618 1001 86380 86390 1
509529 99509529 1001 86380 86390 1
509684 99509684 1001 86380 86390 1
509504 99509504 1001 86380 86390 1
509532 99509532 1001 86380 86390 1
509549 99509549 1001 86380 86390 1
509317 99509317 1001 86380 86390 1
509382 99509382 1001 86380 86390 1
509936 99509936 1001 86380 86390 1
510069 99510069 1001 86380 86390 1
509913 99509913 1001 86380 86390 1
509979 99509979 1001 86380 86390 1
509942 99509942 1001 86380 86390 1
510084 99510084 1001 86380 86390 1
509970 99509970 1001 86380 86390 1
509996 99509996 1001 86380 86390 1
510701 99510701 1001 86380 86390 1
510538 99510538 1001 86380 86390 1
510553 99510553 1001 86380 86390 1
510352 99510352 1001 86380 86390 1
510503 99510503 1001 86380 86390 1
510219 99510219 1001 86380 86390 1
510742 99510742 1001 86380 86390 1
511437 99511437 1001 86380 86390 1
511519 99511519 1001 86380 86390 1
511528 99511528 1001 86380 86390 1
511430 99511430 1001 86380 86390 1
511355 99511355 1001 86380 86390 1
511472 99511472 1001 86380 86390 1
511447 99511447 1001 86380 86390 1
511435 99511435 1001 86380 86390 1
511461 99511461 1001 86380 86390 1
511321 99511321 1001 86380 86390 1
511253 99511253 1001 86380 86390 1
511189 99511189 1001 86380 86390 1
511092 99511092 1001 86380 86390 1
510963 99510963 1001 86380 86390 1
511640 99511640 1001 86380 86390 1
511629 99511629 1001 86380 86390 1
511583 99511583 1001 86380 86390 1
511597 99511597 1001 86380 86390 1
511675 99511675 1001 86380 86390 1
512180 99512180 1001 86380 86390 1
511998 99511998 1001 86380 86390 1
512003 99512003 1001 86380 86390 1
511977 99511977 1001 86380 86390 1
512159 99512159 1001 86380 86390 1
512467 99512467 1001 86380 86390 1
512468 99512468 1001 86380 86390 1
512560 99512560 1001 86380 86390 1
512444 99512444 1001 86380 86390 1
512437 99512437 1001 86380 86390 1
512478 99512478 1001 86380 86390 1
513123 99513123 1001 86380 86390 1
513192 99513192 1001 86380 86390 1
513193 99513193 1001 86380 86390 1
512834 99512834 1001 86380 86390 1
512966 99512966 1001 86380 86390 1
512863 99512863 1001 86380 86390 1
512915 99512915 1001 86380 86390 1
512625 99512625 1001 86380 86390 1
512781 99512781 1001 86380 86390 1
512770 99512770 1001 86380 86390 1
513336 99513336 1001 86380 86390 1
513350 99513350 1001 86380 86390 1
513932 99513932 1001 86380 86390 1
513934 99513934 1001 86380 86390 1
513992 99513992 1001 86380 86390 1
513826 99513826 1001 86380 86390 1
513779 99513779 1001 86380 86390 1
513663 99513663 1001 86380 86390 1
513795 99513795 1001 86380 86390 1
513732 99513732 1001 86380 86390 1
513411 99513411 1001 86380 86390 1
513477 99513477 1001 86380 86390 1
513467 99513467 1001 86380 86390 1
513536 99513536 1001 86380 86390 1
514104 99514104 1001 86380 86390 1
514053 99514053 1001 86380 86390 1
514750 99514750 1001 86380 86390 1
514776 99514776 1001 86380 86390 1
514661 99514661 1001 86380 86390 1
514689 99514689 1001 86380 86390 1
514805 99514805 1001 86380 86390 1
514588 99514588 1001 86380 86390 1
514502 99514502 1001 86380 86390 1
514518 99514518 1001 86380 86390 1
514559 99514559 1001 86380 86390 1
514358 99514358 1001 86380 86390 1
514437 99514437 1001 86380 86390 1
514373 99514373 1001 86380 86390 1
514311 99514311 1001 86380 86390 1
515051 99515051 1001 86380 86390 1
514445 99514445 1001 86380 86390 1
514950 99514950 1001 86380 86390 1
514963 99514963 1001 86380 86390 1
514964 99514964 1001 86380 86390 1
515004 99515004 1001 86380 86390 1
515057 99515057 1001 86380 86390 1
514980 99514980 1001 86380 86390 1
515020 99515020 1001 86380 86390 1
515568 99515568 1001 86380 86390 1
515531 99515531 1001 86380 86390 1
515584 99515584 1001 86380 86390 1
515497 99515497 1001 86380 86390 1
515510 99515510 1001 86380 86390 1
515498 99515498 1001 86380 86390 1
515298 99515298 1001 86380 86390 1
515314 99515314 1001 86380 86390 1
515320 99515320 1001 86380 86390 1
515438 99515438 1001 86380 86390 1
515088 99515088 1001 86380 86390 1
515258 99515258 1001 86380 86390 1
515247 99515247 1001 86380 86390 1
515094 99515094 1001 86380 86390 1
515186 99515186 1001 86380 86390 1
515733 99515733 1001 86380 86390 1
516450 99516450 1001 86380 86390 1
516280 99516280 1001 86380 86390 1
516274 99516274 1001 86380 86390 1
516288 99516288 1001 86380 86390 1
516250 99516250 1001 86380 86390 1
516108 99516108 1001 86380 86390 1
515979 99515979 1001 86380 86390 1
516070 99516070 1001 86380 86390 1
515994 99515994 1001 86380 86390 1
516036 99516036 1001 86380 86390 1
515921 99515921 1001 86380 86390 1
516611 99516611 1001 86380 86390 1
516575 99516575 1001 86380 86390 1
516653 99516653 1001 86380 86390 1
516579 99516579 1001 86380 86390 1
516648 99516648 1001 86380 86390 1
517194 99517194 1001 86380 86390 1
517175 99517175 1001 86380 86390 1
517019 99517019 1001 86380 86390 1
517126 99517126 1001 86380 86390 1
516932 99516932 1001 86380 86390 1
516911 99516911 1001 86380 86390 1
516906 99516906 1001 86380 86390 1
517437 99517437 1001 86380 86390 1
517441 99517441 1001 86380 86390 1
517368 99517368 1001 86380 86390 1
517485 99517485 1001 86380 86390 1
517357 99517357 1001 86380 86390 1
517963 99517963 1001 86380 86390 1
518003 99518003 1001 86380 86390 1
518157 99518157 1001 86380 86390 1
517932 99517932 1001 86380 86390 1
517844 99517844 1001 86380 86390 1
517849 99517849 1001 86380 86390 1
517588 99517588 1001 86380 86390 1
518197 99518197 1001 86380 86390 1
518276 99518276 1001 86380 86390 1
518786 99518786 1001 86380 86390 1
518876 99518876 1001 86380 86390 1
518839 99518839 1001 86380 86390 1
518966 99518966 1001 86380 86390 1
518968 99518968 1001 86380 86390 1
518678 99518678 1001 86380 86390 1
518743 99518743 1001 86380 86390 1
518771 99518771 1001 86380 86390 1
518662 99518662 1001 86380 86390 1
518470 99518470 1001 86380 86390 1
518403 99518403 1001 86380 86390 1
518559 99518559 1001 86380 86390 1
518443 99518443 1001 86380 86390 1
518456 99518456 1001 86380 86390 1
519160 99519160 1001 86380 86390 1
518992 99518992 1001 86380 86390 1
519125 99519125 1001 86380 86390 1
519138 99519138 1001 86380 86390 1
519801 99519801 1001 86380 86390 1
519236 99519236 1001 86380 86390 1
519342 99519342 1001 86380 86390 1
519213 99519213 1001 86380 86390 1
519382 99519382 1001 86380 86390 1
519318 99519318 1001 86380 86390 1
519307 99519307 1001 86380 86390 1
519334 99519334 1001 86380 86390 1
519966 99519966 1001 86380 86390 1
519983 99519983 1001 86380 86390 1
519984 99519984 1001 86380 86390 1
519907 99519907 1001 86380 86390 1
519818 99519818 1001 86380 86390 1
520489 99520489 1001 86380 86390 1
520618 99520618 1001 86380 86390 1
520584 99520584 1001 86380 86390 1
520497 99520497 1001 86380 86390 1
520422 99520422 1001 86380 86390 1
520271 99520271 1001 86380 86390 1
520402 99520402 1001 86380 86390 1
520189 99520189 1001 86380 86390 1
520089 99520089 1001 86380 86390 1
520079 99520079 1001 86380 86390 1
520185 99520185 1001 86380 86390 1
520031 99520031 1001 86380 86390 1
520644 99520644 1001 86380 86390 1
521395 99521395 1001 86380 86390 1
521452 99521452 1001 86380 86390 1
521185 99521185 1001 86380 86390 1
521122 99521122 1001 86380 86390 1
521200 99521200 1001 86380 86390 1
521255 99521255 1001 86380 86390 1
521257 99521257 1001 86380 86390 1
521103 99521103 1001 86380 86390 1
520927 99520927 1001 86380 86390 1
521020 99521020 1001 86380 86390 1
521008 99521008 1001 86380 86390 1
520972 99520972 1001 86380 86390 1
521542 99521542 1001 86380 86390 1
522221 99522221 1001 86380 86390 1
522132 99522132 1001 86380 86390 1
522134 99522134 1001 86380 86390 1
522226 99522226 1001 86380 86390 1
522026 99522026 1001 86380 86390 1
521936 99521936 1001 86380 86390 1
521951 99521951 1001 86380 86390 1
521828 99521828 1001 86380 86390 1
521856 99521856 1001 86380 86390 1
521845 99521845 1001 86380 86390 1
521797 99521797 1001 86380 86390 1
522396 99522396 1001 86380 86390 1
522426 99522426 1001 86380 86390 1
522968 99522968 1001 86380 86390 1
522981 99522981 1001 86380 86390 1
523007 99523007 1001 86380 86390 1
523011 99523011 1001 86380 86390 1
522857 99522857 1001 86380 86390 1
522847 99522847 1001 86380 86390 1
522515 99522515 1001 86380 86390 1
522582 99522582 1001 86380 86390 1
522559 99522559 1001 86380 86390 1
522676 99522676 1001 86380 86390 1
523167 99523167 1001 86380 86390 1
523155 99523155 1001 86380 86390 1
523260 99523260 1001 86380 86390 1
523274 99523274 1001 86380 86390 1
523150 99523150 1001 86380 86390 1
523203 99523203 1001 86380 86390 1
523873 99523873 1001 86380 86390 1
523841 99523841 1001 86380 86390 1
523727 99523727 1001 86380 86390 1
523533 99523533 1001 86380 86390 1
523325 99523325 1001 86380 86390 1
523485 99523485 1001 86380 86390 1
523412 99523412 1001 86380 86390 1
523503 99523503 1001 86380 86390 1
524006 99524006 1001 86380 86390 1
524126 99524126 1001 86380 86390 1
524027 99524027 1001 86380 86390 1
524040 99524040 1001 86380 86390 1
524667 99524667 1001 86380 86390 1
524681 99524681 1001 86380 86390 1
524621 99524621 1001 86380 86390 1
524396 99524396 1001 86380 86390 1
524476 99524476 1001 86380 86390 1
524376 99524376 1001 86380 86390 1
524445 99524445 1001 86380 86390 1
524510 99524510 1001 86380 86390 1
524369 99524369 1001 86380 86390 1
524163 99524163 1001 86380 86390 1
524306 99524306 1001 86380 86390 1
524294 99524294 1001 86380 86390 1
524346 99524346 1001 86380 86390 1
524310 99524310 1001 86380 86390 1
524846 99524846 1001 86380 86390 1
524906 99524906 1001 86380 86390 1
524921 99524921 1001 86380 86390 1
524779 99524779 1001 86380 86390 1
525460 99525460 1001 86380 86390 1
525545 99525545 1001 86380 86390 1
525357 99525357 1001 86380 86390 1
525320 99525320 1001 86380 86390 1
525178 99525178 1001 86380 86390 1
525710 99525710 1001 86380 86390 1
525606 99525606 1001 86380 86390 1
525782 99525782 1001 86380 86390 1
525655 99525655 1001 86380 86390 1
526245 99526245 1001 86380 86390 1
526271 99526271 1001 86380 86390 1
526236 99526236 1001 86380 86390 1
526402 99526402 1001 86380 86390 1
526238 99526238 1001 86380 86390 1
526102 99526102 1001 86380 86390 1
526187 99526187 1001 86380 86390 1
526060 99526060 1001 86380 86390 1
526151 99526151 1001 86380 86390 1
525905 99525905 1001 86380 86390 1
525949 99525949 1001 86380 86390 1
525810 99525810 1001 86380 86390 1
526497 99526497 1001 86380 86390 1
526452 99526452 1001 86380 86390 1
526430 99526430 1001 86380 86390 1
527122 99527122 1001 86380 86390 1
527046 99527046 1001 86380 86390 1
527233 99527233 1001 86380 86390 1
527064 99527064 1001 86380 86390 1
527106 99527106 1001 86380 86390 1
527004 99527004 1001 86380 86390 1
526903 99526903 1001 86380 86390 1
526813 99526813 1001 86380 86390 1
526738 99526738 1001 86380 86390 1
526674 99526674 1001 86380 86390 1
526830 99526830 1001 86380 86390 1
526793 99526793 1001 86380 86390 1
527388 99527388 1001 86380 86390 1
527440 99527440 1001 86380 86390 1
527302 99527302 1001 86380 86390 1
527331 99527331 1001 86380 86390 1
527296 99527296 1001 86380 86390 1
527718 99527718 1001 86380 86390 1
527745 99527745 1001 86380 86390 1
527625 99527625 1001 86380 86390 1
527511 99527511 1001 86380 86390 1
527474 99527474 1001 86380 86390 1
527540 99527540 1001 86380 86390 1
527579 99527579 1001 86380 86390 1
527529 99527529 1001 86380 86390 1
527633 99527633 1001 86380 86390 1
527660 99527660 1001 86380 86390 1
528203 99528203 1001 86380 86390 1
528221 99528221 1001 86380 86390 1
528260 99528260 1001 86380 86390 1
528786 99528786 1001 86380 86390 1
528871 99528871 1001 86380 86390 1
528840 99528840 1001 86380 86390 1
528741 99528741 1001 86380 86390 1
528704 99528704 1001 86380 86390 1
528719 99528719 1001 86380 86390 1
528771 99528771 1001 86380 86390 1
528810 99528810 1001 86380 86390 1
528508 99528508 1001 86380 86390 1
528589 99528589 1001 86380 86390 1
528475 99528475 1001 86380 86390 1
528336 99528336 1001 86380 86390 1
528311 99528311 1001 86380 86390 1
528375 99528375 1001 86380 86390 1
528301 99528301 1001 86380 86390 1
528925 99528925 1001 86380 86390 1
529017 99529017 1001 86380 86390 1
529071 99529071 1001 86380 86390 1
528942 99528942 1001 86380 86390 1
528956 99528956 1001 86380 86390 1
529062 99529062 1001 86380 86390 1
529051 99529051 1001 86380 86390 1
528922 99528922 1001 86380 86390 1
529588 99529588 1001 86380 86390 1
529666 99529666 1001 86380 86390 1
529563 99529563 1001 86380 86390 1
529649 99529649 1001 86380 86390 1
529379 99529379 1001 86380 86390 1
529392 99529392 1001 86380 86390 1
529330 99529330 1001 86380 86390 1
529424 99529424 1001 86380 86390 1
529504 99529504 1001 86380 86390 1
529174 99529174 1001 86380 86390 1
529271 99529271 1001 86380 86390 1
529881 99529881 1001 86380 86390 1
529869 99529869 1001 86380 86390 1
530206 99530206 1001 86380 86390 1
530183 99530183 1001 86380 86390 1
530278 99530278 1001 86380 86390 1
530038 99530038 1001 86380 86390 1
530073 99530073 1001 86380 86390 1
530668 99530668 1001 86380 86390 1
530555 99530555 1001 86380 86390 1
530600 99530600 1001 86380 86390 1
531303 99531303 1001 86380 86390 1
531201 99531201 1001 86380 86390 1
531279 99531279 1001 86380 86390 1
531292 99531292 1001 86380 86390 1
531297 99531297 1001 86380 86390 1
531246 99531246 1001 86380 86390 1
530971 99530971 1001 86380 86390 1
531108 99531108 1001 86380 86390 1
530824 99530824 1001 86380 86390 1
530772 99530772 1001 86380 86390 1
530812 99530812 1001 86380 86390 1
530956 99530956 1001 86380 86390 1
531548 99531548 1001 86380 86390 1
531392 99531392 1001 86380 86390 1
531502 99531502 1001 86380 86390 1
531542 99531542 1001 86380 86390 1
531453 99531453 1001 86380 86390 1
532004 99532004 1001 86380 86390 1
532162 99532162 1001 86380 86390 1
531889 99531889 1001 86380 86390 1
531946 99531946 1001 86380 86390 1
531646 99531646 1001 86380 86390 1
531776 99531776 1001 86380 86390 1
532373 99532373 1001 86380 86390 1
532300 99532300 1001 86380 86390 1
532249 99532249 1001 86380 86390 1
532316 99532316 1001 86380 86390 1
532972 99532972 1001 86380 86390 1
532910 99532910 1001 86380 86390 1
533013 99533013 1001 86380 86390 1
532678 99532678 1001 86380 86390 1
532657 99532657 1001 86380 86390 1
532579 99532579 1001 86380 86390 1
532541 99532541 1001 86380 86390 1
532584 99532584 1001 86380 86390 1
532539 99532539 1001 86380 86390 1
533104 99533104 1001 86380 86390 1
533732 99533732 1001 86380 86390 1
533785 99533785 1001 86380 86390 1
533652 99533652 1001 86380 86390 1
533457 99533457 1001 86380 86390 1
533418 99533418 1001 86380 86390 1
533326 99533326 1001 86380 86390 1
533868 99533868 1001 86380 86390 1
533955 99533955 1001 86380 86390 1
533943 99533943 1001 86380 86390 1
533879 99533879 1001 86380 86390 1
534061 99534061 1001 86380 86390 1
534504 99534504 1001 86380 86390 1
534534 99534534 1001 86380 86390 1
534314 99534314 1001 86380 86390 1
534354 99534354 1001 86380 86390 1
534393 99534393 1001 86380 86390 1
534423 99534423 1001 86380 86390 1
534475 99534475 1001 86380 86390 1
534437 99534437 1001 86380 86390 1
534361 99534361 1001 86380 86390 1
534283 99534283 1001 86380 86390 1
534181 99534181 1001 86380 86390 1
534078 99534078 1001 86380 86390 1
534133 99534133 1001 86380 86390 1
534139 99534139 1001 86380 86390 1
534771 99534771 1001 86380 86390 1
534708 99534708 1001 86380 86390 1
535384 99535384 1001 86380 86390 1
535388 99535388 1001 86380 86390 1
535489 99535489 1001 86380 86390 1
535500 99535500 1001 86380 86390 1
535192 99535192 1001 86380 86390 1
535168 99535168 1001 86380 86390 1
535046 99535046 1001 86380 86390 1
534978 99534978 1001 86380 86390 1
534927 99534927 1001 86380 86390 1
534979 99534979 1001 86380 86390 1
535638 99535638 1001 86380 86390 1
535677 99535677 1001 86380 86390 1
535665 99535665 1001 86380 86390 1
535654 99535654 1001 86380 86390 1
535707 99535707 1001 86380 86390 1
535558 99535558 1001 86380 86390 1
536146 99536146 1001 86380 86390 1
536305 99536305 1001 86380 86390 1
536201 99536201 1001 86380 86390 1
536321 99536321 1001 86380 86390 1
536331 99536331 1001 86380 86390 1
536066 99536066 1001 86380 86390 1
536002 99536002 1001 86380 86390 1
536094 99536094 1001 86380 86390 1
536057 99536057 1001 86380 86390 1
536075 99536075 1001 86380 86390 1
536077 99536077 1001 86380 86390 1
535864 99535864 1001 86380 86390 1
535919 99535919 1001 86380 86390 1
536515 99536515 1001 86380 86390 1
536406 99536406 1001 86380 86390 1
537155 99537155 1001 86380 86390 1
536830 99536830 1001 86380 86390 1
536897 99536897 1001 86380 86390 1
536760 99536760 1001 86380 86390 1
536568 99536568 1001 86380 86390 1
536688 99536688 1001 86380 86390 1
536552 99536552 1001 86380 86390 1
537240 99537240 1001 86380 86390 1
537268 99537268 1001 86380 86390 1
537205 99537205 1001 86380 86390 1
537218 99537218 1001 86380 86390 1
537927 99537927 1001 86380 86390 1
537866 99537866 1001 86380 86390 1
537967 99537967 1001 86380 86390 1
537845 99537845 1001 86380 86390 1
537640 99537640 1001 86380 86390 1
537602 99537602 1001 86380 86390 1
537654 99537654 1001 86380 86390 1
537745 99537745 1001 86380 86390 1
537682 99537682 1001 86380 86390 1
537593 99537593 1001 86380 86390 1
537715 99537715 1001 86380 86390 1
537716 99537716 1001 86380 86390 1
537418 99537418 1001 86380 86390 1
538040 99538040 1001 86380 86390 1
538007 99538007 1001 86380 86390 1
538119 99538119 1001 86380 86390 1
538699 99538699 1001 86380 86390 1
538668 99538668 1001 86380 86390 1
538803 99538803 1001 86380 86390 1
538597 99538597 1001 86380 86390 1
538472 99538472 1001 86380 86390 1
538589 99538589 1001 86380 86390 1
538551 99538551 1001 86380 86390 1
538410 99538410 1001 86380 86390 1
538247 99538247 1001 86380 86390 1
538273 99538273 1001 86380 86390 1
538212 99538212 1001 86380 86390 1
538316 99538316 1001 86380 86390 1
538347 99538347 1001 86380 86390 1
539011 99539011 1001 86380 86390 1
538897 99538897 1001 86380 86390 1
539003 99539003 1001 86380 86390 1
539517 99539517 1001 86380 86390 1
539492 99539492 1001 86380 86390 1
539518 99539518 1001 86380 86390 1
539497 99539497 1001 86380 86390 1
539498 99539498 1001 86380 86390 1
539229 99539229 1001 86380 86390 1
539112 99539112 1001 86380 86390 1
539206 99539206 1001 86380 86390 1
539146 99539146 1001 86380 86390 1
539691 99539691 1001 86380 86390 1
539807 99539807 1001 86380 86390 1
539679 99539679 1001 86380 86390 1
539734 99539734 1001 86380 86390 1
540273 99540273 1001 86380 86390 1
540236 99540236 1001 86380 86390 1
540120 99540120 1001 86380 86390 1
540167 99540167 1001 86380 86390 1
540028 99540028 1001 86380 86390 1
539865 99539865 1001 86380 86390 1
541125 99541125 1001 86380 86390 1
541263 99541263 1001 86380 86390 1
541026 99541026 1001 86380 86390 1
540951 99540951 1001 86380 86390 1
540740 99540740 1001 86380 86390 1
540717 99540717 1001 86380 86390 1
540680 99540680 1001 86380 86390 1
540797 99540797 1001 86380 86390 1
541330 99541330 1001 86380 86390 1
541436 99541436 1001 86380 86390 1
541388 99541388 1001 86380 86390 1
541444 99541444 1001 86380 86390 1
541470 99541470 1001 86380 86390 1
541979 99541979 1001 86380 86390 1
542006 99542006 1001 86380 86390 1
542094 99542094 1001 86380 86390 1
541826 99541826 1001 86380 86390 1
541803 99541803 1001 86380 86390 1
541598 99541598 1001 86380 86390 1
541639 99541639 1001 86380 86390 1
542133 99542133 1001 86380 86390 1
542316 99542316 1001 86380 86390 1
542205 99542205 1001 86380 86390 1
542321 99542321 1001 86380 86390 1
542830 99542830 1001 86380 86390 1
542820 99542820 1001 86380 86390 1
542796 99542796 1001 86380 86390 1
542555 99542555 1001 86380 86390 1
542469 99542469 1001 86380 86390 1
542434 99542434 1001 86380 86390 1
542969 99542969 1001 86380 86390 1
543069 99543069 1001 86380 86390 1
542992 99542992 1001 86380 86390 1
543620 99543620 1001 86380 86390 1
543725 99543725 1001 86380 86390 1
543648 99543648 1001 86380 86390 1
543728 99543728 1001 86380 86390 1
543691 99543691 1001 86380 86390 1
543589 99543589 1001 86380 86390 1
543616 99543616 1001 86380 86390 1
543517 99543517 1001 86380 86390 1
543441 99543441 1001 86380 86390 1
543509 99543509 1001 86380 86390 1
543510 99543510 1001 86380 86390 1
543298 99543298 1001 86380 86390 1
543286 99543286 1001 86380 86390 1
543833 99543833 1001 86380 86390 1
543796 99543796 1001 86380 86390 1
543783 99543783 1001 86380 86390 1
543877 99543877 1001 86380 86390 1
544561 99544561 1001 86380 86390 1
544573 99544573 1001 86380 86390 1
544528 99544528 1001 86380 86390 1
544554 99544554 1001 86380 86390 1
544505 99544505 1001 86380 86390 1
544518 99544518 1001 86380 86390 1
544276 99544276 1001 86380 86390 1
544212 99544212 1001 86380 86390 1
544360 99544360 1001 86380 86390 1
544322 99544322 1001 86380 86390 1
544046 99544046 1001 86380 86390 1
544137 99544137 1001 86380 86390 1
544073 99544073 1001 86380 86390 1
544087 99544087 1001 86380 86390 1
543983 99543983 1001 86380 86390 1
544024 99544024 1001 86380 86390 1
544180 99544180 1001 86380 86390 1
544090 99544090 1001 86380 86390 1
544170 99544170 1001 86380 86390 1
544698 99544698 1001 86380 86390 1
519777 1106 1001 59695 59994 1
519790 806 1002 43120 54773 1
539542 948 1002 42751 46224 1
400181 99400181 1001 86380 86390 1
400284 99400284 1001 86380 86390 1
400586 99400586 1001 86380 86390 1
400648 99400648 1001 86380 86390 1
400842 99400842 1001 86380 86390 1
400853 99400853 1001 86380 86390 1
401000 99401000 1001 86380 86390 1
401060 99401060 1001 86380 86390 1
401124 99401124 1001 86380 86390 1
401076 99401076 1001 86380 86390 1
401136 99401136 1001 86380 86390 1
401223 99401223 1001 86380 86390 1
401544 99401544 1001 86380 86390 1
401564 99401564 1001 86380 86390 1
401681 99401681 1001 86380 86390 1
401805 99401805 1001 86380 86390 1
402015 99402015 1001 86380 86390 1
402113 99402113 1001 86380 86390 1
402123 99402123 1001 86380 86390 1
402365 99402365 1001 86380 86390 1
402509 99402509 1001 86380 86390 1
402501 99402501 1001 86380 86390 1
402575 99402575 1001 86380 86390 1
402767 99402767 1001 86380 86390 1
402732 99402732 1001 86380 86390 1
402779 99402779 1001 86380 86390 1
403176 99403176 1001 86380 86390 1
403346 99403346 1001 86380 86390 1
403392 99403392 1001 86380 86390 1
403457 99403457 1001 86380 86390 1
403513 99403513 1001 86380 86390 1
403494 99403494 1001 86380 86390 1
403538 99403538 1001 86380 86390 1
403701 99403701 1001 86380 86390 1
403729 99403729 1001 86380 86390 1
403768 99403768 1001 86380 86390 1
403946 99403946 1001 86380 86390 1
404034 99404034 1001 86380 86390 1
404135 99404135 1001 86380 86390 1
404127 99404127 1001 86380 86390 1
404399 99404399 1001 86380 86390 1
405002 99405002 1001 86380 86390 1
405082 99405082 1001 86380 86390 1
405016 99405016 1001 86380 86390 1
405100 99405100 1001 86380 86390 1
405323 99405323 1001 86380 86390 1
405331 99405331 1001 86380 86390 1
405430 99405430 1001 86380 86390 1
405559 99405559 1001 86380 86390 1
405623 99405623 1001 86380 86390 1
405667 99405667 1001 86380 86390 1
406241 99406241 1001 86380 86390 1
406871 99406871 1001 86380 86390 1
406859 99406859 1001 86380 86390 1
406994 99406994 1001 86380 86390 1
407070 99407070 1001 86380 86390 1
407199 99407199 1001 86380 86390 1
407168 99407168 1001 86380 86390 1
407250 99407250 1001 86380 86390 1
407443 99407443 1001 86380 86390 1
407370 99407370 1001 86380 86390 1
407547 99407547 1001 86380 86390 1
407558 99407558 1001 86380 86390 1
407671 99407671 1001 86380 86390 1
407737 99407737 1001 86380 86390 1
407790 99407790 1001 86380 86390 1
407968 99407968 1001 86380 86390 1
408125 99408125 1001 86380 86390 1
408265 99408265 1001 86380 86390 1
408306 99408306 1001 86380 86390 1
408351 99408351 1001 86380 86390 1
408335 99408335 1001 86380 86390 1
408622 99408622 1001 86380 86390 1
408726 99408726 1001 86380 86390 1
408842 99408842 1001 86380 86390 1
408939 99408939 1001 86380 86390 1
408886 99408886 1001 86380 86390 1
409052 99409052 1001 86380 86390 1
409297 99409297 1001 86380 86390 1
409690 99409690 1001 86380 86390 1
409843 99409843 1001 86380 86390 1
410024 99410024 1001 86380 86390 1
410008 99410008 1001 86380 86390 1
410166 99410166 1001 86380 86390 1
410369 99410369 1001 86380 86390 1
410493 99410493 1001 86380 86390 1
410672 99410672 1001 86380 86390 1
411000 99411000 1001 86380 86390 1
411081 99411081 1001 86380 86390 1
411384 99411384 1001 86380 86390 1
411377 99411377 1001 86380 86390 1
411493 99411493 1001 86380 86390 1
411954 99411954 1001 86380 86390 1
411921 99411921 1001 86380 86390 1
412042 99412042 1001 86380 86390 1
412017 99412017 1001 86380 86390 1
412025 99412025 1001 86380 86390 1
412035 99412035 1001 86380 86390 1
411963 99411963 1001 86380 86390 1
412095 99412095 1001 86380 86390 1
412183 99412183 1001 86380 86390 1
412242 99412242 1001 86380 86390 1
412217 99412217 1001 86380 86390 1
412347 99412347 1001 86380 86390 1
412288 99412288 1001 86380 86390 1
413527 99413527 1001 86380 86390 1
413091 99413091 1001 86380 86390 1
412644 99412644 1001 86380 86390 1
412857 99412857 1001 86380 86390 1
412566 99412566 1001 86380 86390 1
413919 99413919 1001 86380 86390 1
415263 99415263 1001 86380 86390 1
415125 99415125 1001 86380 86390 1
415273 99415273 1001 86380 86390 1
414846 99414846 1001 86380 86390 1
414573 99414573 1001 86380 86390 1
414529 99414529 1001 86380 86390 1
414483 99414483 1001 86380 86390 1
414470 99414470 1001 86380 86390 1
415659 99415659 1001 86380 86390 1
416813 99416813 1001 86380 86390 1
416954 99416954 1001 86380 86390 1
416747 99416747 1001 86380 86390 1
416408 99416408 1001 86380 86390 1
416195 99416195 1001 86380 86390 1
416203 99416203 1001 86380 86390 1
416310 99416310 1001 86380 86390 1
415749 99415749 1001 86380 86390 1
415756 99415756 1001 86380 86390 1
416062 99416062 1001 86380 86390 1
415915 99415915 1001 86380 86390 1
417319 99417319 1001 86380 86390 1
417013 99417013 1001 86380 86390 1
417608 99417608 1001 86380 86390 1
417538 99417538 1001 86380 86390 1
417419 99417419 1001 86380 86390 1
418598 99418598 1001 86380 86390 1
418107 99418107 1001 86380 86390 1
418419 99418419 1001 86380 86390 1
417893 99417893 1001 86380 86390 1
418004 99418004 1001 86380 86390 1
417615 99417615 1001 86380 86390 1
417745 99417745 1001 86380 86390 1
417835 99417835 1001 86380 86390 1
417697 99417697 1001 86380 86390 1
417673 99417673 1001 86380 86390 1
418869 99418869 1001 86380 86390 1
420381 99420381 1001 86380 86390 1
420343 99420343 1001 86380 86390 1
420004 99420004 1001 86380 86390 1
419980 99419980 1001 86380 86390 1
419451 99419451 1001 86380 86390 1
419214 99419214 1001 86380 86390 1
419216 99419216 1001 86380 86390 1
419306 99419306 1001 86380 86390 1
419257 99419257 1001 86380 86390 1
419508 99419508 1001 86380 86390 1
419399 99419399 1001 86380 86390 1
419401 99419401 1001 86380 86390 1
420708 99420708 1001 86380 86390 1
420768 99420768 1001 86380 86390 1
420513 99420513 1001 86380 86390 1
420618 99420618 1001 86380 86390 1
420448 99420448 1001 86380 86390 1
420610 99420610 1001 86380 86390 1
422056 99422056 1001 86380 86390 1
421803 99421803 1001 86380 86390 1
421805 99421805 1001 86380 86390 1
421294 99421294 1001 86380 86390 1
421398 99421398 1001 86380 86390 1
421325 99421325 1001 86380 86390 1
421464 99421464 1001 86380 86390 1
421648 99421648 1001 86380 86390 1
421360 99421360 1001 86380 86390 1
421581 99421581 1001 86380 86390 1
420895 99420895 1001 86380 86390 1
420899 99420899 1001 86380 86390 1
421213 99421213 1001 86380 86390 1
421002 99421002 1001 86380 86390 1
421110 99421110 1001 86380 86390 1
420907 99420907 1001 86380 86390 1
422146 99422146 1001 86380 86390 1
422258 99422258 1001 86380 86390 1
422376 99422376 1001 86380 86390 1
422396 99422396 1001 86380 86390 1
423634 99423634 1001 86380 86390 1
423345 99423345 1001 86380 86390 1
423563 99423563 1001 86380 86390 1
423498 99423498 1001 86380 86390 1
423215 99423215 1001 86380 86390 1
423009 99423009 1001 86380 86390 1
423207 99423207 1001 86380 86390 1
423120 99423120 1001 86380 86390 1
422644 99422644 1001 86380 86390 1
422865 99422865 1001 86380 86390 1
422930 99422930 1001 86380 86390 1
423942 99423942 1001 86380 86390 1
423775 99423775 1001 86380 86390 1
423805 99423805 1001 86380 86390 1
424087 99424087 1001 86380 86390 1
423790 99423790 1001 86380 86390 1
424870 99424870 1001 86380 86390 1
424874 99424874 1001 86380 86390 1
424565 99424565 1001 86380 86390 1
424161 99424161 1001 86380 86390 1
424259 99424259 1001 86380 86390 1
425584 99425584 1001 86380 86390 1
425668 99425668 1001 86380 86390 1
425517 99425517 1001 86380 86390 1
425546 99425546 1001 86380 86390 1
426956 99426956 1001 86380 86390 1
426885 99426885 1001 86380 86390 1
427080 99427080 1001 86380 86390 1
426616 99426616 1001 86380 86390 1
426688 99426688 1001 86380 86390 1
426171 99426171 1001 86380 86390 1
426040 99426040 1001 86380 86390 1
427127 99427127 1001 86380 86390 1
428624 99428624 1001 86380 86390 1
428435 99428435 1001 86380 86390 1
428582 99428582 1001 86380 86390 1
427998 99427998 1001 86380 86390 1
428134 99428134 1001 86380 86390 1
427631 99427631 1001 86380 86390 1
428845 99428845 1001 86380 86390 1
428885 99428885 1001 86380 86390 1
428859 99428859 1001 86380 86390 1
428775 99428775 1001 86380 86390 1
430277 99430277 1001 86380 86390 1
429999 99429999 1001 86380 86390 1
430001 99430001 1001 86380 86390 1
430263 99430263 1001 86380 86390 1
429909 99429909 1001 86380 86390 1
429917 99429917 1001 86380 86390 1
429770 99429770 1001 86380 86390 1
429795 99429795 1001 86380 86390 1
429869 99429869 1001 86380 86390 1
429946 99429946 1001 86380 86390 1
429465 99429465 1001 86380 86390 1
429179 99429179 1001 86380 86390 1
429253 99429253 1001 86380 86390 1
429430 99429430 1001 86380 86390 1
430681 99430681 1001 86380 86390 1
430555 99430555 1001 86380 86390 1
430392 99430392 1001 86380 86390 1
431654 99431654 1001 86380 86390 1
431750 99431750 1001 86380 86390 1
431702 99431702 1001 86380 86390 1
431430 99431430 1001 86380 86390 1
431459 99431459 1001 86380 86390 1
431423 99431423 1001 86380 86390 1
431549 99431549 1001 86380 86390 1
431047 99431047 1001 86380 86390 1
432485 99432485 1001 86380 86390 1
432397 99432397 1001 86380 86390 1
432103 99432103 1001 86380 86390 1
432283 99432283 1001 86380 86390 1
433468 99433468 1001 86380 86390 1
433704 99433704 1001 86380 86390 1
433387 99433387 1001 86380 86390 1
433483 99433483 1001 86380 86390 1
433138 99433138 1001 86380 86390 1
432553 99432553 1001 86380 86390 1
432766 99432766 1001 86380 86390 1
432646 99432646 1001 86380 86390 1
433735 99433735 1001 86380 86390 1
433949 99433949 1001 86380 86390 1
434034 99434034 1001 86380 86390 1
435138 99435138 1001 86380 86390 1
435048 99435048 1001 86380 86390 1
435102 99435102 1001 86380 86390 1
434896 99434896 1001 86380 86390 1
434683 99434683 1001 86380 86390 1
434613 99434613 1001 86380 86390 1
434415 99434415 1001 86380 86390 1
434416 99434416 1001 86380 86390 1
434463 99434463 1001 86380 86390 1
435623 99435623 1001 86380 86390 1
435599 99435599 1001 86380 86390 1
435002 99435002 1001 86380 86390 1
435739 99435739 1001 86380 86390 1
435743 99435743 1001 86380 86390 1
435777 99435777 1001 86380 86390 1
436812 99436812 1001 86380 86390 1
436822 99436822 1001 86380 86390 1
436778 99436778 1001 86380 86390 1
437144 99437144 1001 86380 86390 1
436564 99436564 1001 86380 86390 1
436637 99436637 1001 86380 86390 1
436638 99436638 1001 86380 86390 1
436604 99436604 1001 86380 86390 1
436359 99436359 1001 86380 86390 1
435988 99435988 1001 86380 86390 1
436182 99436182 1001 86380 86390 1
436208 99436208 1001 86380 86390 1
436061 99436061 1001 86380 86390 1
436062 99436062 1001 86380 86390 1
300096 99300096 1001 86380 86390 1
436342 99436342 1001 86380 86390 1
437349 99437349 1001 86380 86390 1
437174 99437174 1001 86380 86390 1
437252 99437252 1001 86380 86390 1
437332 99437332 1001 86380 86390 1
300014 99300014 1001 86380 86390 1
300632 99300632 1001 86380 86390 1
300382 99300382 1001 86380 86390 1
300408 99300408 1001 86380 86390 1
300412 99300412 1001 86380 86390 1
300365 99300365 1001 86380 86390 1
300133 99300133 1001 86380 86390 1
300225 99300225 1001 86380 86390 1
300271 99300271 1001 86380 86390 1
300313 99300313 1001 86380 86390 1
300856 99300856 1001 86380 86390 1
300802 99300802 1001 86380 86390 1
301505 99301505 1001 86380 86390 1
301351 99301351 1001 86380 86390 1
301428 99301428 1001 86380 86390 1
301531 99301531 1001 86380 86390 1
301422 99301422 1001 86380 86390 1
301288 99301288 1001 86380 86390 1
301237 99301237 1001 86380 86390 1
301304 99301304 1001 86380 86390 1
301578 99301578 1001 86380 86390 1
301556 99301556 1001 86380 86390 1
301570 99301570 1001 86380 86390 1
302279 99302279 1001 86380 86390 1
302366 99302366 1001 86380 86390 1
302051 99302051 1001 86380 86390 1
301895 99301895 1001 86380 86390 1
302510 99302510 1001 86380 86390 1
302448 99302448 1001 86380 86390 1
303133 99303133 1001 86380 86390 1
303122 99303122 1001 86380 86390 1
303186 99303186 1001 86380 86390 1
302846 99302846 1001 86380 86390 1
302840 99302840 1001 86380 86390 1
302670 99302670 1001 86380 86390 1
303225 99303225 1001 86380 86390 1
303921 99303921 1001 86380 86390 1
303864 99303864 1001 86380 86390 1
303725 99303725 1001 86380 86390 1
303691 99303691 1001 86380 86390 1
303521 99303521 1001 86380 86390 1
303459 99303459 1001 86380 86390 1
303616 99303616 1001 86380 86390 1
303462 99303462 1001 86380 86390 1
304123 99304123 1001 86380 86390 1
304188 99304188 1001 86380 86390 1
304154 99304154 1001 86380 86390 1
304156 99304156 1001 86380 86390 1
304784 99304784 1001 86380 86390 1
304708 99304708 1001 86380 86390 1
304773 99304773 1001 86380 86390 1
304835 99304835 1001 86380 86390 1
304849 99304849 1001 86380 86390 1
304806 99304806 1001 86380 86390 1
304564 99304564 1001 86380 86390 1
304584 99304584 1001 86380 86390 1
304623 99304623 1001 86380 86390 1
304382 99304382 1001 86380 86390 1
304426 99304426 1001 86380 86390 1
304325 99304325 1001 86380 86390 1
304249 99304249 1001 86380 86390 1
304946 99304946 1001 86380 86390 1
304869 99304869 1001 86380 86390 1
305018 99305018 1001 86380 86390 1
304968 99304968 1001 86380 86390 1
304891 99304891 1001 86380 86390 1
304917 99304917 1001 86380 86390 1
305560 99305560 1001 86380 86390 1
305376 99305376 1001 86380 86390 1
305366 99305366 1001 86380 86390 1
305279 99305279 1001 86380 86390 1
305135 99305135 1001 86380 86390 1
305187 99305187 1001 86380 86390 1
305113 99305113 1001 86380 86390 1
500046 99500046 1001 86380 86390 1
500699 99500699 1001 86380 86390 1
500704 99500704 1001 86380 86390 1
500629 99500629 1001 86380 86390 1
500433 99500433 1001 86380 86390 1
500420 99500420 1001 86380 86390 1
500604 99500604 1001 86380 86390 1
500325 99500325 1001 86380 86390 1
500237 99500237 1001 86380 86390 1
500238 99500238 1001 86380 86390 1
500253 99500253 1001 86380 86390 1
500914 99500914 1001 86380 86390 1
500958 99500958 1001 86380 86390 1
500999 99500999 1001 86380 86390 1
500913 99500913 1001 86380 86390 1
501537 99501537 1001 86380 86390 1
501490 99501490 1001 86380 86390 1
501634 99501634 1001 86380 86390 1
501254 99501254 1001 86380 86390 1
501427 99501427 1001 86380 86390 1
501312 99501312 1001 86380 86390 1
501262 99501262 1001 86380 86390 1
501191 99501191 1001 86380 86390 1
501166 99501166 1001 86380 86390 1
501129 99501129 1001 86380 86390 1
501715 99501715 1001 86380 86390 1
501682 99501682 1001 86380 86390 1
501710 99501710 1001 86380 86390 1
501645 99501645 1001 86380 86390 1
502279 99502279 1001 86380 86390 1
502344 99502344 1001 86380 86390 1
502333 99502333 1001 86380 86390 1
502463 99502463 1001 86380 86390 1
502249 99502249 1001 86380 86390 1
502227 99502227 1001 86380 86390 1
502150 99502150 1001 86380 86390 1
502125 99502125 1001 86380 86390 1
502233 99502233 1001 86380 86390 1
501860 99501860 1001 86380 86390 1
501850 99501850 1001 86380 86390 1
501919 99501919 1001 86380 86390 1
502664 99502664 1001 86380 86390 1
502600 99502600 1001 86380 86390 1
502497 99502497 1001 86380 86390 1
503291 99503291 1001 86380 86390 1
503152 99503152 1001 86380 86390 1
502906 99502906 1001 86380 86390 1
502921 99502921 1001 86380 86390 1
502948 99502948 1001 86380 86390 1
502927 99502927 1001 86380 86390 1
502839 99502839 1001 86380 86390 1
502741 99502741 1001 86380 86390 1
502695 99502695 1001 86380 86390 1
503433 99503433 1001 86380 86390 1
503318 99503318 1001 86380 86390 1
503321 99503321 1001 86380 86390 1
503439 99503439 1001 86380 86390 1
503323 99503323 1001 86380 86390 1
503482 99503482 1001 86380 86390 1
504038 99504038 1001 86380 86390 1
504111 99504111 1001 86380 86390 1
503813 99503813 1001 86380 86390 1
503892 99503892 1001 86380 86390 1
503766 99503766 1001 86380 86390 1
503833 99503833 1001 86380 86390 1
503591 99503591 1001 86380 86390 1
503540 99503540 1001 86380 86390 1
503566 99503566 1001 86380 86390 1
503702 99503702 1001 86380 86390 1
504141 99504141 1001 86380 86390 1
504172 99504172 1001 86380 86390 1
504252 99504252 1001 86380 86390 1
504291 99504291 1001 86380 86390 1
504242 99504242 1001 86380 86390 1
504191 99504191 1001 86380 86390 1
504816 99504816 1001 86380 86390 1
504741 99504741 1001 86380 86390 1
504933 99504933 1001 86380 86390 1
504532 99504532 1001 86380 86390 1
504728 99504728 1001 86380 86390 1
504716 99504716 1001 86380 86390 1
504720 99504720 1001 86380 86390 1
504735 99504735 1001 86380 86390 1
504530 99504530 1001 86380 86390 1
504363 99504363 1001 86380 86390 1
504326 99504326 1001 86380 86390 1
504482 99504482 1001 86380 86390 1
504423 99504423 1001 86380 86390 1
504528 99504528 1001 86380 86390 1
505029 99505029 1001 86380 86390 1
505596 99505596 1001 86380 86390 1
505467 99505467 1001 86380 86390 1
505443 99505443 1001 86380 86390 1
505418 99505418 1001 86380 86390 1
505395 99505395 1001 86380 86390 1
505166 99505166 1001 86380 86390 1
505167 99505167 1001 86380 86390 1
505275 99505275 1001 86380 86390 1
505935 99505935 1001 86380 86390 1
505871 99505871 1001 86380 86390 1
505834 99505834 1001 86380 86390 1
505566 99505566 1001 86380 86390 1
505916 99505916 1001 86380 86390 1
505866 99505866 1001 86380 86390 1
505920 99505920 1001 86380 86390 1
506416 99506416 1001 86380 86390 1
506569 99506569 1001 86380 86390 1
506571 99506571 1001 86380 86390 1
506550 99506550 1001 86380 86390 1
506486 99506486 1001 86380 86390 1
506499 99506499 1001 86380 86390 1
506410 99506410 1001 86380 86390 1
506590 99506590 1001 86380 86390 1
506276 99506276 1001 86380 86390 1
506054 99506054 1001 86380 86390 1
506093 99506093 1001 86380 86390 1
506075 99506075 1001 86380 86390 1
506640 99506640 1001 86380 86390 1
507293 99507293 1001 86380 86390 1
507284 99507284 1001 86380 86390 1
507352 99507352 1001 86380 86390 1
507278 99507278 1001 86380 86390 1
507019 99507019 1001 86380 86390 1
506956 99506956 1001 86380 86390 1
507008 99507008 1001 86380 86390 1
506893 99506893 1001 86380 86390 1
507473 99507473 1001 86380 86390 1
507525 99507525 1001 86380 86390 1
507564 99507564 1001 86380 86390 1
507479 99507479 1001 86380 86390 1
507480 99507480 1001 86380 86390 1
507519 99507519 1001 86380 86390 1
508247 99508247 1001 86380 86390 1
508079 99508079 1001 86380 86390 1
507718 99507718 1001 86380 86390 1
507757 99507757 1001 86380 86390 1
507694 99507694 1001 86380 86390 1
507749 99507749 1001 86380 86390 1
507739 99507739 1001 86380 86390 1
507781 99507781 1001 86380 86390 1
508299 99508299 1001 86380 86390 1
508313 99508313 1001 86380 86390 1
508249 99508249 1001 86380 86390 1
508447 99508447 1001 86380 86390 1
508309 99508309 1001 86380 86390 1
508973 99508973 1001 86380 86390 1
509045 99509045 1001 86380 86390 1
508906 99508906 1001 86380 86390 1
508758 99508758 1001 86380 86390 1
508863 99508863 1001 86380 86390 1
508813 99508813 1001 86380 86390 1
508855 99508855 1001 86380 86390 1
508516 99508516 1001 86380 86390 1
509176 99509176 1001 86380 86390 1
509141 99509141 1001 86380 86390 1
509195 99509195 1001 86380 86390 1
509083 99509083 1001 86380 86390 1
509722 99509722 1001 86380 86390 1
509763 99509763 1001 86380 86390 1
509705 99509705 1001 86380 86390 1
509565 99509565 1001 86380 86390 1
509514 99509514 1001 86380 86390 1
509633 99509633 1001 86380 86390 1
509680 99509680 1001 86380 86390 1
509367 99509367 1001 86380 86390 1
509483 99509483 1001 86380 86390 1
509485 99509485 1001 86380 86390 1
509963 99509963 1001 86380 86390 1
510034 99510034 1001 86380 86390 1
510023 99510023 1001 86380 86390 1
510689 99510689 1001 86380 86390 1
510326 99510326 1001 86380 86390 1
510381 99510381 1001 86380 86390 1
510176 99510176 1001 86380 86390 1
510293 99510293 1001 86380 86390 1
510866 99510866 1001 86380 86390 1
510727 99510727 1001 86380 86390 1
510820 99510820 1001 86380 86390 1
510888 99510888 1001 86380 86390 1
510799 99510799 1001 86380 86390 1
511400 99511400 1001 86380 86390 1
511525 99511525 1001 86380 86390 1
511396 99511396 1001 86380 86390 1
511269 99511269 1001 86380 86390 1
511015 99511015 1001 86380 86390 1
511068 99511068 1001 86380 86390 1
511627 99511627 1001 86380 86390 1
511744 99511744 1001 86380 86390 1
511677 99511677 1001 86380 86390 1
511716 99511716 1001 86380 86390 1
512251 99512251 1001 86380 86390 1
512218 99512218 1001 86380 86390 1
512032 99512032 1001 86380 86390 1
512009 99512009 1001 86380 86390 1
512145 99512145 1001 86380 86390 1
511887 99511887 1001 86380 86390 1
511928 99511928 1001 86380 86390 1
511903 99511903 1001 86380 86390 1
511919 99511919 1001 86380 86390 1
511907 99511907 1001 86380 86390 1
512441 99512441 1001 86380 86390 1
512472 99512472 1001 86380 86390 1
512396 99512396 1001 86380 86390 1
513155 99513155 1001 86380 86390 1
512955 99512955 1001 86380 86390 1
512972 99512972 1001 86380 86390 1
512674 99512674 1001 86380 86390 1
512701 99512701 1001 86380 86390 1
512728 99512728 1001 86380 86390 1
512639 99512639 1001 86380 86390 1
512601 99512601 1001 86380 86390 1
512604 99512604 1001 86380 86390 1
512605 99512605 1001 86380 86390 1
513387 99513387 1001 86380 86390 1
513219 99513219 1001 86380 86390 1
513299 99513299 1001 86380 86390 1
513302 99513302 1001 86380 86390 1
513902 99513902 1001 86380 86390 1
513943 99513943 1001 86380 86390 1
513881 99513881 1001 86380 86390 1
513883 99513883 1001 86380 86390 1
513899 99513899 1001 86380 86390 1
513634 99513634 1001 86380 86390 1
513741 99513741 1001 86380 86390 1
513618 99513618 1001 86380 86390 1
513443 99513443 1001 86380 86390 1
514045 99514045 1001 86380 86390 1
514156 99514156 1001 86380 86390 1
514718 99514718 1001 86380 86390 1
514746 99514746 1001 86380 86390 1
514788 99514788 1001 86380 86390 1
514686 99514686 1001 86380 86390 1
514544 99514544 1001 86380 86390 1
514380 99514380 1001 86380 86390 1
514355 99514355 1001 86380 86390 1
514409 99514409 1001 86380 86390 1
514345 99514345 1001 86380 86390 1
514333 99514333 1001 86380 86390 1
514322 99514322 1001 86380 86390 1
514324 99514324 1001 86380 86390 1
515043 99515043 1001 86380 86390 1
515021 99515021 1001 86380 86390 1
515632 99515632 1001 86380 86390 1
515518 99515518 1001 86380 86390 1
515524 99515524 1001 86380 86390 1
515591 99515591 1001 86380 86390 1
515450 99515450 1001 86380 86390 1
515360 99515360 1001 86380 86390 1
515076 99515076 1001 86380 86390 1
515875 99515875 1001 86380 86390 1
515788 99515788 1001 86380 86390 1
515840 99515840 1001 86380 86390 1
515743 99515743 1001 86380 86390 1
516462 99516462 1001 86380 86390 1
516398 99516398 1001 86380 86390 1
516347 99516347 1001 86380 86390 1
516387 99516387 1001 86380 86390 1
516313 99516313 1001 86380 86390 1
516150 99516150 1001 86380 86390 1
516103 99516103 1001 86380 86390 1
516132 99516132 1001 86380 86390 1
516094 99516094 1001 86380 86390 1
515978 99515978 1001 86380 86390 1
516533 99516533 1001 86380 86390 1
516576 99516576 1001 86380 86390 1
516580 99516580 1001 86380 86390 1
516608 99516608 1001 86380 86390 1
516570 99516570 1001 86380 86390 1
517274 99517274 1001 86380 86390 1
517185 99517185 1001 86380 86390 1
517265 99517265 1001 86380 86390 1
517081 99517081 1001 86380 86390 1
517111 99517111 1001 86380 86390 1
517010 99517010 1001 86380 86390 1
516998 99516998 1001 86380 86390 1
517115 99517115 1001 86380 86390 1
516999 99516999 1001 86380 86390 1
516730 99516730 1001 86380 86390 1
516810 99516810 1001 86380 86390 1
516915 99516915 1001 86380 86390 1
517372 99517372 1001 86380 86390 1
517427 99517427 1001 86380 86390 1
517518 99517518 1001 86380 86390 1
517379 99517379 1001 86380 86390 1
517392 99517392 1001 86380 86390 1
517431 99517431 1001 86380 86390 1
517420 99517420 1001 86380 86390 1
518100 99518100 1001 86380 86390 1
518049 99518049 1001 86380 86390 1
518055 99518055 1001 86380 86390 1
518109 99518109 1001 86380 86390 1
517814 99517814 1001 86380 86390 1
517934 99517934 1001 86380 86390 1
517901 99517901 1001 86380 86390 1
517739 99517739 1001 86380 86390 1
518262 99518262 1001 86380 86390 1
518354 99518354 1001 86380 86390 1
518202 99518202 1001 86380 86390 1
518267 99518267 1001 86380 86390 1
518270 99518270 1001 86380 86390 1
518326 99518326 1001 86380 86390 1
518881 99518881 1001 86380 86390 1
518645 99518645 1001 86380 86390 1
518439 99518439 1001 86380 86390 1
518544 99518544 1001 86380 86390 1
518494 99518494 1001 86380 86390 1
518534 99518534 1001 86380 86390 1
518547 99518547 1001 86380 86390 1
519118 99519118 1001 86380 86390 1
519095 99519095 1001 86380 86390 1
519739 99519739 1001 86380 86390 1
519408 99519408 1001 86380 86390 1
519221 99519221 1001 86380 86390 1
519249 99519249 1001 86380 86390 1
519314 99519314 1001 86380 86390 1
519254 99519254 1001 86380 86390 1
519993 99519993 1001 86380 86390 1
520449 99520449 1001 86380 86390 1
520608 99520608 1001 86380 86390 1
520596 99520596 1001 86380 86390 1
520558 99520558 1001 86380 86390 1
520396 99520396 1001 86380 86390 1
520371 99520371 1001 86380 86390 1
520418 99520418 1001 86380 86390 1
520166 99520166 1001 86380 86390 1
520063 99520063 1001 86380 86390 1
520055 99520055 1001 86380 86390 1
520042 99520042 1001 86380 86390 1
520757 99520757 1001 86380 86390 1
520649 99520649 1001 86380 86390 1
521311 99521311 1001 86380 86390 1
521463 99521463 1001 86380 86390 1
521429 99521429 1001 86380 86390 1
521345 99521345 1001 86380 86390 1
521260 99521260 1001 86380 86390 1
521057 99521057 1001 86380 86390 1
521077 99521077 1001 86380 86390 1
520892 99520892 1001 86380 86390 1
521024 99521024 1001 86380 86390 1
520846 99520846 1001 86380 86390 1
522278 99522278 1001 86380 86390 1
521881 99521881 1001 86380 86390 1
521974 99521974 1001 86380 86390 1
522002 99522002 1001 86380 86390 1
521982 99521982 1001 86380 86390 1
521778 99521778 1001 86380 86390 1
521770 99521770 1001 86380 86390 1
521706 99521706 1001 86380 86390 1
521822 99521822 1001 86380 86390 1
521746 99521746 1001 86380 86390 1
522364 99522364 1001 86380 86390 1
522997 99522997 1001 86380 86390 1
523002 99523002 1001 86380 86390 1
523157 99523157 1001 86380 86390 1
523225 99523225 1001 86380 86390 1
523279 99523279 1001 86380 86390 1
523126 99523126 1001 86380 86390 1
523806 99523806 1001 86380 86390 1
523921 99523921 1001 86380 86390 1
523751 99523751 1001 86380 86390 1
523789 99523789 1001 86380 86390 1
523714 99523714 1001 86380 86390 1
523669 99523669 1001 86380 86390 1
523721 99523721 1001 86380 86390 1
523554 99523554 1001 86380 86390 1
523328 99523328 1001 86380 86390 1
523527 99523527 1001 86380 86390 1
523491 99523491 1001 86380 86390 1
524139 99524139 1001 86380 86390 1
524119 99524119 1001 86380 86390 1
524135 99524135 1001 86380 86390 1
524657 99524657 1001 86380 86390 1
524675 99524675 1001 86380 86390 1
524490 99524490 1001 86380 86390 1
524285 99524285 1001 86380 86390 1
524248 99524248 1001 86380 86390 1
524250 99524250 1001 86380 86390 1
524940 99524940 1001 86380 86390 1
524968 99524968 1001 86380 86390 1
524854 99524854 1001 86380 86390 1
525540 99525540 1001 86380 86390 1
525425 99525425 1001 86380 86390 1
525585 99525585 1001 86380 86390 1
525216 99525216 1001 86380 86390 1
525054 99525054 1001 86380 86390 1
525084 99525084 1001 86380 86390 1
525060 99525060 1001 86380 86390 1
525153 99525153 1001 86380 86390 1
525763 99525763 1001 86380 86390 1
525776 99525776 1001 86380 86390 1
525677 99525677 1001 86380 86390 1
526281 99526281 1001 86380 86390 1
526310 99526310 1001 86380 86390 1
526260 99526260 1001 86380 86390 1
526325 99526325 1001 86380 86390 1
526352 99526352 1001 86380 86390 1
526224 99526224 1001 86380 86390 1
526327 99526327 1001 86380 86390 1
526415 99526415 1001 86380 86390 1
526113 99526113 1001 86380 86390 1
525906 99525906 1001 86380 86390 1
525897 99525897 1001 86380 86390 1
525898 99525898 1001 86380 86390 1
525924 99525924 1001 86380 86390 1
525980 99525980 1001 86380 86390 1
526551 99526551 1001 86380 86390 1
526554 99526554 1001 86380 86390 1
526595 99526595 1001 86380 86390 1
526560 99526560 1001 86380 86390 1
526548 99526548 1001 86380 86390 1
527083 99527083 1001 86380 86390 1
527219 99527219 1001 86380 86390 1
527098 99527098 1001 86380 86390 1
527206 99527206 1001 86380 86390 1
527080 99527080 1001 86380 86390 1
527119 99527119 1001 86380 86390 1
526966 99526966 1001 86380 86390 1
526996 99526996 1001 86380 86390 1
526848 99526848 1001 86380 86390 1
526836 99526836 1001 86380 86390 1
526632 99526632 1001 86380 86390 1
527253 99527253 1001 86380 86390 1
527266 99527266 1001 86380 86390 1
527269 99527269 1001 86380 86390 1
527993 99527993 1001 86380 86390 1
528062 99528062 1001 86380 86390 1
527715 99527715 1001 86380 86390 1
527847 99527847 1001 86380 86390 1
527786 99527786 1001 86380 86390 1
527546 99527546 1001 86380 86390 1
527611 99527611 1001 86380 86390 1
527456 99527456 1001 86380 86390 1
527464 99527464 1001 86380 86390 1
528176 99528176 1001 86380 86390 1
528254 99528254 1001 86380 86390 1
528138 99528138 1001 86380 86390 1
528216 99528216 1001 86380 86390 1
528207 99528207 1001 86380 86390 1
528721 99528721 1001 86380 86390 1
528838 99528838 1001 86380 86390 1
528883 99528883 1001 86380 86390 1
528529 99528529 1001 86380 86390 1
528558 99528558 1001 86380 86390 1
528688 99528688 1001 86380 86390 1
528561 99528561 1001 86380 86390 1
528665 99528665 1001 86380 86390 1
528681 99528681 1001 86380 86390 1
528424 99528424 1001 86380 86390 1
528464 99528464 1001 86380 86390 1
528439 99528439 1001 86380 86390 1
529079 99529079 1001 86380 86390 1
528953 99528953 1001 86380 86390 1
528955 99528955 1001 86380 86390 1
528930 99528930 1001 86380 86390 1
529008 99529008 1001 86380 86390 1
528947 99528947 1001 86380 86390 1
529695 99529695 1001 86380 86390 1
529693 99529693 1001 86380 86390 1
529620 99529620 1001 86380 86390 1
529556 99529556 1001 86380 86390 1
529572 99529572 1001 86380 86390 1
529484 99529484 1001 86380 86390 1
529337 99529337 1001 86380 86390 1
529480 99529480 1001 86380 86390 1
529166 99529166 1001 86380 86390 1
529867 99529867 1001 86380 86390 1
529865 99529865 1001 86380 86390 1
530362 99530362 1001 86380 86390 1
530372 99530372 1001 86380 86390 1
530223 99530223 1001 86380 86390 1
530145 99530145 1001 86380 86390 1
530289 99530289 1001 86380 86390 1
530200 99530200 1001 86380 86390 1
530269 99530269 1001 86380 86390 1
530130 99530130 1001 86380 86390 1
529953 99529953 1001 86380 86390 1
530112 99530112 1001 86380 86390 1
529956 99529956 1001 86380 86390 1
530758 99530758 1001 86380 86390 1
530672 99530672 1001 86380 86390 1
530673 99530673 1001 86380 86390 1
530703 99530703 1001 86380 86390 1
531350 99531350 1001 86380 86390 1
531243 99531243 1001 86380 86390 1
531050 99531050 1001 86380 86390 1
530877 99530877 1001 86380 86390 1
530942 99530942 1001 86380 86390 1
530803 99530803 1001 86380 86390 1
530919 99530919 1001 86380 86390 1
530855 99530855 1001 86380 86390 1
530792 99530792 1001 86380 86390 1
530793 99530793 1001 86380 86390 1
530871 99530871 1001 86380 86390 1
530897 99530897 1001 86380 86390 1
530925 99530925 1001 86380 86390 1
531402 99531402 1001 86380 86390 1
531545 99531545 1001 86380 86390 1
531563 99531563 1001 86380 86390 1
532117 99532117 1001 86380 86390 1
532066 99532066 1001 86380 86390 1
532069 99532069 1001 86380 86390 1
532058 99532058 1001 86380 86390 1
532199 99532199 1001 86380 86390 1
531923 99531923 1001 86380 86390 1
531898 99531898 1001 86380 86390 1
531888 99531888 1001 86380 86390 1
531966 99531966 1001 86380 86390 1
531799 99531799 1001 86380 86390 1
531906 99531906 1001 86380 86390 1
531842 99531842 1001 86380 86390 1
531907 99531907 1001 86380 86390 1
531702 99531702 1001 86380 86390 1
531667 99531667 1001 86380 86390 1
531680 99531680 1001 86380 86390 1
531658 99531658 1001 86380 86390 1
531685 99531685 1001 86380 86390 1
531712 99531712 1001 86380 86390 1
531739 99531739 1001 86380 86390 1
532284 99532284 1001 86380 86390 1
532273 99532273 1001 86380 86390 1
532251 99532251 1001 86380 86390 1
532344 99532344 1001 86380 86390 1
532879 99532879 1001 86380 86390 1
532841 99532841 1001 86380 86390 1
532923 99532923 1001 86380 86390 1
532925 99532925 1001 86380 86390 1
532978 99532978 1001 86380 86390 1
532676 99532676 1001 86380 86390 1
532796 99532796 1001 86380 86390 1
532798 99532798 1001 86380 86390 1
532544 99532544 1001 86380 86390 1
532571 99532571 1001 86380 86390 1
532483 99532483 1001 86380 86390 1
532420 99532420 1001 86380 86390 1
533060 99533060 1001 86380 86390 1
533165 99533165 1001 86380 86390 1
533719 99533719 1001 86380 86390 1
533786 99533786 1001 86380 86390 1
533696 99533696 1001 86380 86390 1
533735 99533735 1001 86380 86390 1
533715 99533715 1001 86380 86390 1
533455 99533455 1001 86380 86390 1
533370 99533370 1001 86380 86390 1
533409 99533409 1001 86380 86390 1
533294 99533294 1001 86380 86390 1
533996 99533996 1001 86380 86390 1
534647 99534647 1001 86380 86390 1
534482 99534482 1001 86380 86390 1
534585 99534585 1001 86380 86390 1
534548 99534548 1001 86380 86390 1
534575 99534575 1001 86380 86390 1
534629 99534629 1001 86380 86390 1
534281 99534281 1001 86380 86390 1
534412 99534412 1001 86380 86390 1
534172 99534172 1001 86380 86390 1
534216 99534216 1001 86380 86390 1
534848 99534848 1001 86380 86390 1
535331 99535331 1001 86380 86390 1
535337 99535337 1001 86380 86390 1
535405 99535405 1001 86380 86390 1
535140 99535140 1001 86380 86390 1
535223 99535223 1001 86380 86390 1
535301 99535301 1001 86380 86390 1
535007 99535007 1001 86380 86390 1
534986 99534986 1001 86380 86390 1
535095 99535095 1001 86380 86390 1
535663 99535663 1001 86380 86390 1
535690 99535690 1001 86380 86390 1
535653 99535653 1001 86380 86390 1
535545 99535545 1001 86380 86390 1
536309 99536309 1001 86380 86390 1
536323 99536323 1001 86380 86390 1
536219 99536219 1001 86380 86390 1
535978 99535978 1001 86380 86390 1
536076 99536076 1001 86380 86390 1
535974 99535974 1001 86380 86390 1
535741 99535741 1001 86380 86390 1
535876 99535876 1001 86380 86390 1
535865 99535865 1001 86380 86390 1
535844 99535844 1001 86380 86390 1
536463 99536463 1001 86380 86390 1
536444 99536444 1001 86380 86390 1
537076 99537076 1001 86380 86390 1
536814 99536814 1001 86380 86390 1
536785 99536785 1001 86380 86390 1
536621 99536621 1001 86380 86390 1
536583 99536583 1001 86380 86390 1
536730 99536730 1001 86380 86390 1
537199 99537199 1001 86380 86390 1
537217 99537217 1001 86380 86390 1
537230 99537230 1001 86380 86390 1
537197 99537197 1001 86380 86390 1
537975 99537975 1001 86380 86390 1
537579 99537579 1001 86380 86390 1
537687 99537687 1001 86380 86390 1
537411 99537411 1001 86380 86390 1
537374 99537374 1001 86380 86390 1
538045 99538045 1001 86380 86390 1
538006 99538006 1001 86380 86390 1
538778 99538778 1001 86380 86390 1
538590 99538590 1001 86380 86390 1
538201 99538201 1001 86380 86390 1
538335 99538335 1001 86380 86390 1
538915 99538915 1001 86380 86390 1
539320 99539320 1001 86380 86390 1
539299 99539299 1001 86380 86390 1
539330 99539330 1001 86380 86390 1
539058 99539058 1001 86380 86390 1
539149 99539149 1001 86380 86390 1
539210 99539210 1001 86380 86390 1
539068 99539068 1001 86380 86390 1
539172 99539172 1001 86380 86390 1
539756 99539756 1001 86380 86390 1
539719 99539719 1001 86380 86390 1
539797 99539797 1001 86380 86390 1
539761 99539761 1001 86380 86390 1
539778 99539778 1001 86380 86390 1
540431 99540431 1001 86380 86390 1
540353 99540353 1001 86380 86390 1
540328 99540328 1001 86380 86390 1
540265 99540265 1001 86380 86390 1
540292 99540292 1001 86380 86390 1
540067 99540067 1001 86380 86390 1
540238 99540238 1001 86380 86390 1
540162 99540162 1001 86380 86390 1
540088 99540088 1001 86380 86390 1
540154 99540154 1001 86380 86390 1
539872 99539872 1001 86380 86390 1
539876 99539876 1001 86380 86390 1
539983 99539983 1001 86380 86390 1
540595 99540595 1001 86380 86390 1
540660 99540660 1001 86380 86390 1
540468 99540468 1001 86380 86390 1
540601 99540601 1001 86380 86390 1
541164 99541164 1001 86380 86390 1
541171 99541171 1001 86380 86390 1
541135 99541135 1001 86380 86390 1
541187 99541187 1001 86380 86390 1
541074 99541074 1001 86380 86390 1
540923 99540923 1001 86380 86390 1
541000 99541000 1001 86380 86390 1
540950 99540950 1001 86380 86390 1
540926 99540926 1001 86380 86390 1
540965 99540965 1001 86380 86390 1
540979 99540979 1001 86380 86390 1
540854 99540854 1001 86380 86390 1
540725 99540725 1001 86380 86390 1
540674 99540674 1001 86380 86390 1
540689 99540689 1001 86380 86390 1
540768 99540768 1001 86380 86390 1
540730 99540730 1001 86380 86390 1
541446 99541446 1001 86380 86390 1
541459 99541459 1001 86380 86390 1
541409 99541409 1001 86380 86390 1
541328 99541328 1001 86380 86390 1
542043 99542043 1001 86380 86390 1
542115 99542115 1001 86380 86390 1
541756 99541756 1001 86380 86390 1
541666 99541666 1001 86380 86390 1
541603 99541603 1001 86380 86390 1
541553 99541553 1001 86380 86390 1
541633 99541633 1001 86380 86390 1
541531 99541531 1001 86380 86390 1
541701 99541701 1001 86380 86390 1
542267 99542267 1001 86380 86390 1
542790 99542790 1001 86380 86390 1
542894 99542894 1001 86380 86390 1
542907 99542907 1001 86380 86390 1
542714 99542714 1001 86380 86390 1
542554 99542554 1001 86380 86390 1
542595 99542595 1001 86380 86390 1
542570 99542570 1001 86380 86390 1
542442 99542442 1001 86380 86390 1
542521 99542521 1001 86380 86390 1
542496 99542496 1001 86380 86390 1
542419 99542419 1001 86380 86390 1
543150 99543150 1001 86380 86390 1
542961 99542961 1001 86380 86390 1
543017 99543017 1001 86380 86390 1
543682 99543682 1001 86380 86390 1
543636 99543636 1001 86380 86390 1
543478 99543478 1001 86380 86390 1
543217 99543217 1001 86380 86390 1
543261 99543261 1001 86380 86390 1
543212 99543212 1001 86380 86390 1
543329 99543329 1001 86380 86390 1
543876 99543876 1001 86380 86390 1
543973 99543973 1001 86380 86390 1
543922 99543922 1001 86380 86390 1
544399 99544399 1001 86380 86390 1
544440 99544440 1001 86380 86390 1
544531 99544531 1001 86380 86390 1
544224 99544224 1001 86380 86390 1
544216 99544216 1001 86380 86390 1
544332 99544332 1001 86380 86390 1
544286 99544286 1001 86380 86390 1
544068 99544068 1001 86380 86390 1
544174 99544174 1001 86380 86390 1
544115 99544115 1001 86380 86390 1
544051 99544051 1001 86380 86390 1
544602 99544602 1001 86380 86390 1
433996 240 1001 78000 79197 1
514210 703 1002 55791 66933 1
400376 99400376 1001 86380 86390 1
400377 99400377 1001 86380 86390 1
400534 99400534 1001 86380 86390 1
400607 99400607 1001 86380 86390 1
400609 99400609 1001 86380 86390 1
401037 99401037 1001 86380 86390 1
401127 99401127 1001 86380 86390 1
401308 99401308 1001 86380 86390 1
401466 99401466 1001 86380 86390 1
402023 99402023 1001 86380 86390 1
402064 99402064 1001 86380 86390 1
402106 99402106 1001 86380 86390 1
402273 99402273 1001 86380 86390 1
402619 99402619 1001 86380 86390 1
402760 99402760 1001 86380 86390 1
402737 99402737 1001 86380 86390 1
402880 99402880 1001 86380 86390 1
402813 99402813 1001 86380 86390 1
403004 99403004 1001 86380 86390 1
403218 99403218 1001 86380 86390 1
403537 99403537 1001 86380 86390 1
403561 99403561 1001 86380 86390 1
403680 99403680 1001 86380 86390 1
403815 99403815 1001 86380 86390 1
403843 99403843 1001 86380 86390 1
404231 99404231 1001 86380 86390 1
404318 99404318 1001 86380 86390 1
404453 99404453 1001 86380 86390 1
404521 99404521 1001 86380 86390 1
404555 99404555 1001 86380 86390 1
404508 99404508 1001 86380 86390 1
404649 99404649 1001 86380 86390 1
405012 99405012 1001 86380 86390 1
405269 99405269 1001 86380 86390 1
405411 99405411 1001 86380 86390 1
405484 99405484 1001 86380 86390 1
405471 99405471 1001 86380 86390 1
405556 99405556 1001 86380 86390 1
405416 99405416 1001 86380 86390 1
405645 99405645 1001 86380 86390 1
406064 99406064 1001 86380 86390 1
406192 99406192 1001 86380 86390 1
406303 99406303 1001 86380 86390 1
406734 99406734 1001 86380 86390 1
406650 99406650 1001 86380 86390 1
406743 99406743 1001 86380 86390 1
406902 99406902 1001 86380 86390 1
406866 99406866 1001 86380 86390 1
406995 99406995 1001 86380 86390 1
406981 99406981 1001 86380 86390 1
407130 99407130 1001 86380 86390 1
407224 99407224 1001 86380 86390 1
407728 99407728 1001 86380 86390 1
407725 99407725 1001 86380 86390 1
407872 99407872 1001 86380 86390 1
408048 99408048 1001 86380 86390 1
408136 99408136 1001 86380 86390 1
408253 99408253 1001 86380 86390 1
408283 99408283 1001 86380 86390 1
408242 99408242 1001 86380 86390 1
408320 99408320 1001 86380 86390 1
408496 99408496 1001 86380 86390 1
408714 99408714 1001 86380 86390 1
408743 99408743 1001 86380 86390 1
408985 99408985 1001 86380 86390 1
409296 99409296 1001 86380 86390 1
409261 99409261 1001 86380 86390 1
409360 99409360 1001 86380 86390 1
409339 99409339 1001 86380 86390 1
409375 99409375 1001 86380 86390 1
409518 99409518 1001 86380 86390 1
409664 99409664 1001 86380 86390 1
409699 99409699 1001 86380 86390 1
409824 99409824 1001 86380 86390 1
410179 99410179 1001 86380 86390 1
410117 99410117 1001 86380 86390 1
410121 99410121 1001 86380 86390 1
410190 99410190 1001 86380 86390 1
410277 99410277 1001 86380 86390 1
410268 99410268 1001 86380 86390 1
410436 99410436 1001 86380 86390 1
410687 99410687 1001 86380 86390 1
410703 99410703 1001 86380 86390 1
411094 99411094 1001 86380 86390 1
411076 99411076 1001 86380 86390 1
411087 99411087 1001 86380 86390 1
411144 99411144 1001 86380 86390 1
411198 99411198 1001 86380 86390 1
411440 99411440 1001 86380 86390 1
411676 99411676 1001 86380 86390 1
411803 99411803 1001 86380 86390 1
412018 99412018 1001 86380 86390 1
412103 99412103 1001 86380 86390 1
412476 99412476 1001 86380 86390 1
412333 99412333 1001 86380 86390 1
412470 99412470 1001 86380 86390 1
413386 99413386 1001 86380 86390 1
413435 99413435 1001 86380 86390 1
413324 99413324 1001 86380 86390 1
413230 99413230 1001 86380 86390 1
413050 99413050 1001 86380 86390 1
412919 99412919 1001 86380 86390 1
412526 99412526 1001 86380 86390 1
412588 99412588 1001 86380 86390 1
414095 99414095 1001 86380 86390 1
414020 99414020 1001 86380 86390 1
413981 99413981 1001 86380 86390 1
414968 99414968 1001 86380 86390 1
414930 99414930 1001 86380 86390 1
415063 99415063 1001 86380 86390 1
415106 99415106 1001 86380 86390 1
414530 99414530 1001 86380 86390 1
414666 99414666 1001 86380 86390 1
414834 99414834 1001 86380 86390 1
414479 99414479 1001 86380 86390 1
414255 99414255 1001 86380 86390 1
414240 99414240 1001 86380 86390 1
415720 99415720 1001 86380 86390 1
415416 99415416 1001 86380 86390 1
416884 99416884 1001 86380 86390 1
416744 99416744 1001 86380 86390 1
416370 99416370 1001 86380 86390 1
416557 99416557 1001 86380 86390 1
416201 99416201 1001 86380 86390 1
416227 99416227 1001 86380 86390 1
416228 99416228 1001 86380 86390 1
416114 99416114 1001 86380 86390 1
415933 99415933 1001 86380 86390 1
416129 99416129 1001 86380 86390 1
415800 99415800 1001 86380 86390 1
416076 99416076 1001 86380 86390 1
417232 99417232 1001 86380 86390 1
417353 99417353 1001 86380 86390 1
417051 99417051 1001 86380 86390 1
417185 99417185 1001 86380 86390 1
417542 99417542 1001 86380 86390 1
418581 99418581 1001 86380 86390 1
418103 99418103 1001 86380 86390 1
418229 99418229 1001 86380 86390 1
418403 99418403 1001 86380 86390 1
417864 99417864 1001 86380 86390 1
419129 99419129 1001 86380 86390 1
418957 99418957 1001 86380 86390 1
420276 99420276 1001 86380 86390 1
420079 99420079 1001 86380 86390 1
420281 99420281 1001 86380 86390 1
420418 99420418 1001 86380 86390 1
420208 99420208 1001 86380 86390 1
419700 99419700 1001 86380 86390 1
419830 99419830 1001 86380 86390 1
419962 99419962 1001 86380 86390 1
419874 99419874 1001 86380 86390 1
419259 99419259 1001 86380 86390 1
419262 99419262 1001 86380 86390 1
420613 99420613 1001 86380 86390 1
420769 99420769 1001 86380 86390 1
420821 99420821 1001 86380 86390 1
420555 99420555 1001 86380 86390 1
421944 99421944 1001 86380 86390 1
421779 99421779 1001 86380 86390 1
421947 99421947 1001 86380 86390 1
421821 99421821 1001 86380 86390 1
421804 99421804 1001 86380 86390 1
421984 99421984 1001 86380 86390 1
421913 99421913 1001 86380 86390 1
421789 99421789 1001 86380 86390 1
421393 99421393 1001 86380 86390 1
421646 99421646 1001 86380 86390 1
421291 99421291 1001 86380 86390 1
420859 99420859 1001 86380 86390 1
420838 99420838 1001 86380 86390 1
420991 99420991 1001 86380 86390 1
420877 99420877 1001 86380 86390 1
421092 99421092 1001 86380 86390 1
421138 99421138 1001 86380 86390 1
422272 99422272 1001 86380 86390 1
422460 99422460 1001 86380 86390 1
422208 99422208 1001 86380 86390 1
423658 99423658 1001 86380 86390 1
423714 99423714 1001 86380 86390 1
423194 99423194 1001 86380 86390 1
423135 99423135 1001 86380 86390 1
422969 99422969 1001 86380 86390 1
423188 99423188 1001 86380 86390 1
422572 99422572 1001 86380 86390 1
422741 99422741 1001 86380 86390 1
423964 99423964 1001 86380 86390 1
423937 99423937 1001 86380 86390 1
425062 99425062 1001 86380 86390 1
425313 99425313 1001 86380 86390 1
425093 99425093 1001 86380 86390 1
425018 99425018 1001 86380 86390 1
425120 99425120 1001 86380 86390 1
425169 99425169 1001 86380 86390 1
424642 99424642 1001 86380 86390 1
424736 99424736 1001 86380 86390 1
424917 99424917 1001 86380 86390 1
424226 99424226 1001 86380 86390 1
424255 99424255 1001 86380 86390 1
424526 99424526 1001 86380 86390 1
425529 99425529 1001 86380 86390 1
425558 99425558 1001 86380 86390 1
425588 99425588 1001 86380 86390 1
425760 99425760 1001 86380 86390 1
425524 99425524 1001 86380 86390 1
426769 99426769 1001 86380 86390 1
426756 99426756 1001 86380 86390 1
427085 99427085 1001 86380 86390 1
426890 99426890 1001 86380 86390 1
426907 99426907 1001 86380 86390 1
426761 99426761 1001 86380 86390 1
426383 99426383 1001 86380 86390 1
426677 99426677 1001 86380 86390 1
426391 99426391 1001 86380 86390 1
425938 99425938 1001 86380 86390 1
426162 99426162 1001 86380 86390 1
426258 99426258 1001 86380 86390 1
425954 99425954 1001 86380 86390 1
427475 99427475 1001 86380 86390 1
428665 99428665 1001 86380 86390 1
428413 99428413 1001 86380 86390 1
428235 99428235 1001 86380 86390 1
428177 99428177 1001 86380 86390 1
427901 99427901 1001 86380 86390 1
427738 99427738 1001 86380 86390 1
427748 99427748 1001 86380 86390 1
428791 99428791 1001 86380 86390 1
428792 99428792 1001 86380 86390 1
430097 99430097 1001 86380 86390 1
430170 99430170 1001 86380 86390 1
430040 99430040 1001 86380 86390 1
429804 99429804 1001 86380 86390 1
429596 99429596 1001 86380 86390 1
429678 99429678 1001 86380 86390 1
429503 99429503 1001 86380 86390 1
429446 99429446 1001 86380 86390 1
429303 99429303 1001 86380 86390 1
429398 99429398 1001 86380 86390 1
429379 99429379 1001 86380 86390 1
429261 99429261 1001 86380 86390 1
429339 99429339 1001 86380 86390 1
429427 99429427 1001 86380 86390 1
430713 99430713 1001 86380 86390 1
430394 99430394 1001 86380 86390 1
431328 99431328 1001 86380 86390 1
431501 99431501 1001 86380 86390 1
431582 99431582 1001 86380 86390 1
431527 99431527 1001 86380 86390 1
431607 99431607 1001 86380 86390 1
431537 99431537 1001 86380 86390 1
431617 99431617 1001 86380 86390 1
430963 99430963 1001 86380 86390 1
432271 99432271 1001 86380 86390 1
432130 99432130 1001 86380 86390 1
433467 99433467 1001 86380 86390 1
433377 99433377 1001 86380 86390 1
433592 99433592 1001 86380 86390 1
433692 99433692 1001 86380 86390 1
433430 99433430 1001 86380 86390 1
433098 99433098 1001 86380 86390 1
433145 99433145 1001 86380 86390 1
432938 99432938 1001 86380 86390 1
432607 99432607 1001 86380 86390 1
433914 99433914 1001 86380 86390 1
434001 99434001 1001 86380 86390 1
433754 99433754 1001 86380 86390 1
433740 99433740 1001 86380 86390 1
433823 99433823 1001 86380 86390 1
434131 99434131 1001 86380 86390 1
435053 99435053 1001 86380 86390 1
435318 99435318 1001 86380 86390 1
435374 99435374 1001 86380 86390 1
435159 99435159 1001 86380 86390 1
435386 99435386 1001 86380 86390 1
435051 99435051 1001 86380 86390 1
434656 99434656 1001 86380 86390 1
434611 99434611 1001 86380 86390 1
434770 99434770 1001 86380 86390 1
434306 99434306 1001 86380 86390 1
435678 99435678 1001 86380 86390 1
435483 99435483 1001 86380 86390 1
435733 99435733 1001 86380 86390 1
435525 99435525 1001 86380 86390 1
437046 99437046 1001 86380 86390 1
436792 99436792 1001 86380 86390 1
436482 99436482 1001 86380 86390 1
436374 99436374 1001 86380 86390 1
436358 99436358 1001 86380 86390 1
436177 99436177 1001 86380 86390 1
437293 99437293 1001 86380 86390 1
300099 99300099 1001 86380 86390 1
437303 99437303 1001 86380 86390 1
300100 99300100 1001 86380 86390 1
437178 99437178 1001 86380 86390 1
300077 99300077 1001 86380 86390 1
300725 99300725 1001 86380 86390 1
300615 99300615 1001 86380 86390 1
300611 99300611 1001 86380 86390 1
300722 99300722 1001 86380 86390 1
300487 99300487 1001 86380 86390 1
300374 99300374 1001 86380 86390 1
300401 99300401 1001 86380 86390 1
300466 99300466 1001 86380 86390 1
300509 99300509 1001 86380 86390 1
300264 99300264 1001 86380 86390 1
300174 99300174 1001 86380 86390 1
300291 99300291 1001 86380 86390 1
300816 99300816 1001 86380 86390 1
300855 99300855 1001 86380 86390 1
300895 99300895 1001 86380 86390 1
300911 99300911 1001 86380 86390 1
300737 99300737 1001 86380 86390 1
301235 99301235 1001 86380 86390 1
301147 99301147 1001 86380 86390 1
300977 99300977 1001 86380 86390 1
300995 99300995 1001 86380 86390 1
301605 99301605 1001 86380 86390 1
301566 99301566 1001 86380 86390 1
301567 99301567 1001 86380 86390 1
301737 99301737 1001 86380 86390 1
301569 99301569 1001 86380 86390 1
301584 99301584 1001 86380 86390 1
301626 99301626 1001 86380 86390 1
301691 99301691 1001 86380 86390 1
302241 99302241 1001 86380 86390 1
302185 99302185 1001 86380 86390 1
302121 99302121 1001 86380 86390 1
301797 99301797 1001 86380 86390 1
302509 99302509 1001 86380 86390 1
302441 99302441 1001 86380 86390 1
302571 99302571 1001 86380 86390 1
303132 99303132 1001 86380 86390 1
303031 99303031 1001 86380 86390 1
303009 99303009 1001 86380 86390 1
302963 99302963 1001 86380 86390 1
302978 99302978 1001 86380 86390 1
302598 99302598 1001 86380 86390 1
302668 99302668 1001 86380 86390 1
303284 99303284 1001 86380 86390 1
303324 99303324 1001 86380 86390 1
304003 99304003 1001 86380 86390 1
304004 99304004 1001 86380 86390 1
303860 99303860 1001 86380 86390 1
303742 99303742 1001 86380 86390 1
303513 99303513 1001 86380 86390 1
304180 99304180 1001 86380 86390 1
304666 99304666 1001 86380 86390 1
304841 99304841 1001 86380 86390 1
304842 99304842 1001 86380 86390 1
304738 99304738 1001 86380 86390 1
304529 99304529 1001 86380 86390 1
304479 99304479 1001 86380 86390 1
304493 99304493 1001 86380 86390 1
304587 99304587 1001 86380 86390 1
304367 99304367 1001 86380 86390 1
304420 99304420 1001 86380 86390 1
304239 99304239 1001 86380 86390 1
304243 99304243 1001 86380 86390 1
304350 99304350 1001 86380 86390 1
305063 99305063 1001 86380 86390 1
304922 99304922 1001 86380 86390 1
304872 99304872 1001 86380 86390 1
305016 99305016 1001 86380 86390 1
304907 99304907 1001 86380 86390 1
305614 99305614 1001 86380 86390 1
305663 99305663 1001 86380 86390 1
305537 99305537 1001 86380 86390 1
305527 99305527 1001 86380 86390 1
305491 99305491 1001 86380 86390 1
305402 99305402 1001 86380 86390 1
305400 99305400 1001 86380 86390 1
305116 99305116 1001 86380 86390 1
305122 99305122 1001 86380 86390 1
305150 99305150 1001 86380 86390 1
305115 99305115 1001 86380 86390 1
500088 99500088 1001 86380 86390 1
500069 99500069 1001 86380 86390 1
500070 99500070 1001 86380 86390 1
500148 99500148 1001 86380 86390 1
500688 99500688 1001 86380 86390 1
500556 99500556 1001 86380 86390 1
500557 99500557 1001 86380 86390 1
500493 99500493 1001 86380 86390 1
500429 99500429 1001 86380 86390 1
500495 99500495 1001 86380 86390 1
500562 99500562 1001 86380 86390 1
500422 99500422 1001 86380 86390 1
500581 99500581 1001 86380 86390 1
500425 99500425 1001 86380 86390 1
500352 99500352 1001 86380 86390 1
500982 99500982 1001 86380 86390 1
500938 99500938 1001 86380 86390 1
501636 99501636 1001 86380 86390 1
501521 99501521 1001 86380 86390 1
501632 99501632 1001 86380 86390 1
501347 99501347 1001 86380 86390 1
501098 99501098 1001 86380 86390 1
501151 99501151 1001 86380 86390 1
501720 99501720 1001 86380 86390 1
501828 99501828 1001 86380 86390 1
502385 99502385 1001 86380 86390 1
502295 99502295 1001 86380 86390 1
502128 99502128 1001 86380 86390 1
501961 99501961 1001 86380 86390 1
501949 99501949 1001 86380 86390 1
502005 99502005 1001 86380 86390 1
501920 99501920 1001 86380 86390 1
502670 99502670 1001 86380 86390 1
502596 99502596 1001 86380 86390 1
502652 99502652 1001 86380 86390 1
502526 99502526 1001 86380 86390 1
503241 99503241 1001 86380 86390 1
503151 99503151 1001 86380 86390 1
503116 99503116 1001 86380 86390 1
503283 99503283 1001 86380 86390 1
503174 99503174 1001 86380 86390 1
503110 99503110 1001 86380 86390 1
502969 99502969 1001 86380 86390 1
503080 99503080 1001 86380 86390 1
502800 99502800 1001 86380 86390 1
502673 99502673 1001 86380 86390 1
502835 99502835 1001 86380 86390 1
502732 99502732 1001 86380 86390 1
503450 99503450 1001 86380 86390 1
503463 99503463 1001 86380 86390 1
503373 99503373 1001 86380 86390 1
503399 99503399 1001 86380 86390 1
503415 99503415 1001 86380 86390 1
503967 99503967 1001 86380 86390 1
503983 99503983 1001 86380 86390 1
503998 99503998 1001 86380 86390 1
504066 99504066 1001 86380 86390 1
503772 99503772 1001 86380 86390 1
503725 99503725 1001 86380 86390 1
503678 99503678 1001 86380 86390 1
503627 99503627 1001 86380 86390 1
503642 99503642 1001 86380 86390 1
503513 99503513 1001 86380 86390 1
503520 99503520 1001 86380 86390 1
504205 99504205 1001 86380 86390 1
504233 99504233 1001 86380 86390 1
504302 99504302 1001 86380 86390 1
504269 99504269 1001 86380 86390 1
504916 99504916 1001 86380 86390 1
504899 99504899 1001 86380 86390 1
504761 99504761 1001 86380 86390 1
504570 99504570 1001 86380 86390 1
504583 99504583 1001 86380 86390 1
504632 99504632 1001 86380 86390 1
504969 99504969 1001 86380 86390 1
505088 99505088 1001 86380 86390 1
504974 99504974 1001 86380 86390 1
505103 99505103 1001 86380 86390 1
505056 99505056 1001 86380 86390 1
505740 99505740 1001 86380 86390 1
505376 99505376 1001 86380 86390 1
505232 99505232 1001 86380 86390 1
505311 99505311 1001 86380 86390 1
505210 99505210 1001 86380 86390 1
505785 99505785 1001 86380 86390 1
505825 99505825 1001 86380 86390 1
505815 99505815 1001 86380 86390 1
505882 99505882 1001 86380 86390 1
506570 99506570 1001 86380 86390 1
506396 99506396 1001 86380 86390 1
506503 99506503 1001 86380 86390 1
506351 99506351 1001 86380 86390 1
506313 99506313 1001 86380 86390 1
506226 99506226 1001 86380 86390 1
506765 99506765 1001 86380 86390 1
506778 99506778 1001 86380 86390 1
507351 99507351 1001 86380 86390 1
507407 99507407 1001 86380 86390 1
507356 99507356 1001 86380 86390 1
507025 99507025 1001 86380 86390 1
507117 99507117 1001 86380 86390 1
507013 99507013 1001 86380 86390 1
507072 99507072 1001 86380 86390 1
507189 99507189 1001 86380 86390 1
507021 99507021 1001 86380 86390 1
506895 99506895 1001 86380 86390 1
506914 99506914 1001 86380 86390 1
506993 99506993 1001 86380 86390 1
506825 99506825 1001 86380 86390 1
507615 99507615 1001 86380 86390 1
507606 99507606 1001 86380 86390 1
507516 99507516 1001 86380 86390 1
507555 99507555 1001 86380 86390 1
507609 99507609 1001 86380 86390 1
507533 99507533 1001 86380 86390 1
507586 99507586 1001 86380 86390 1
508232 99508232 1001 86380 86390 1
508142 99508142 1001 86380 86390 1
507692 99507692 1001 86380 86390 1
507824 99507824 1001 86380 86390 1
507682 99507682 1001 86380 86390 1
507742 99507742 1001 86380 86390 1
508288 99508288 1001 86380 86390 1
508278 99508278 1001 86380 86390 1
508318 99508318 1001 86380 86390 1
508294 99508294 1001 86380 86390 1
508333 99508333 1001 86380 86390 1
508372 99508372 1001 86380 86390 1
508438 99508438 1001 86380 86390 1
508895 99508895 1001 86380 86390 1
509012 99509012 1001 86380 86390 1
508886 99508886 1001 86380 86390 1
509018 99509018 1001 86380 86390 1
508822 99508822 1001 86380 86390 1
508694 99508694 1001 86380 86390 1
508852 99508852 1001 86380 86390 1
508641 99508641 1001 86380 86390 1
508566 99508566 1001 86380 86390 1
508476 99508476 1001 86380 86390 1
508465 99508465 1001 86380 86390 1
509165 99509165 1001 86380 86390 1
508871 99508871 1001 86380 86390 1
509159 99509159 1001 86380 86390 1
509252 99509252 1001 86380 86390 1
509877 99509877 1001 86380 86390 1
509714 99509714 1001 86380 86390 1
509809 99509809 1001 86380 86390 1
509528 99509528 1001 86380 86390 1
509647 99509647 1001 86380 86390 1
509596 99509596 1001 86380 86390 1
509600 99509600 1001 86380 86390 1
509305 99509305 1001 86380 86390 1
509359 99509359 1001 86380 86390 1
510008 99510008 1001 86380 86390 1
510021 99510021 1001 86380 86390 1
509908 99509908 1001 86380 86390 1
510599 99510599 1001 86380 86390 1
510679 99510679 1001 86380 86390 1
510607 99510607 1001 86380 86390 1
510672 99510672 1001 86380 86390 1
510330 99510330 1001 86380 86390 1
510371 99510371 1001 86380 86390 1
510468 99510468 1001 86380 86390 1
510147 99510147 1001 86380 86390 1
510149 99510149 1001 86380 86390 1
510227 99510227 1001 86380 86390 1
510181 99510181 1001 86380 86390 1
510271 99510271 1001 86380 86390 1
510259 99510259 1001 86380 86390 1
510858 99510858 1001 86380 86390 1
511479 99511479 1001 86380 86390 1
511271 99511271 1001 86380 86390 1
511311 99511311 1001 86380 86390 1
511213 99511213 1001 86380 86390 1
511239 99511239 1001 86380 86390 1
511176 99511176 1001 86380 86390 1
511215 99511215 1001 86380 86390 1
511228 99511228 1001 86380 86390 1
510950 99510950 1001 86380 86390 1
511016 99511016 1001 86380 86390 1
511058 99511058 1001 86380 86390 1
511643 99511643 1001 86380 86390 1
511730 99511730 1001 86380 86390 1
512305 99512305 1001 86380 86390 1
512210 99512210 1001 86380 86390 1
512124 99512124 1001 86380 86390 1
512142 99512142 1001 86380 86390 1
512079 99512079 1001 86380 86390 1
511827 99511827 1001 86380 86390 1
511803 99511803 1001 86380 86390 1
511934 99511934 1001 86380 86390 1
511844 99511844 1001 86380 86390 1
511961 99511961 1001 86380 86390 1
512485 99512485 1001 86380 86390 1
513118 99513118 1001 86380 86390 1
513098 99513098 1001 86380 86390 1
512899 99512899 1001 86380 86390 1
512888 99512888 1001 86380 86390 1
512968 99512968 1001 86380 86390 1
512983 99512983 1001 86380 86390 1
512689 99512689 1001 86380 86390 1
512588 99512588 1001 86380 86390 1
512718 99512718 1001 86380 86390 1
512694 99512694 1001 86380 86390 1
512698 99512698 1001 86380 86390 1
512609 99512609 1001 86380 86390 1
513313 99513313 1001 86380 86390 1
513890 99513890 1001 86380 86390 1
513841 99513841 1001 86380 86390 1
513983 99513983 1001 86380 86390 1
513871 99513871 1001 86380 86390 1
513753 99513753 1001 86380 86390 1
513792 99513792 1001 86380 86390 1
513809 99513809 1001 86380 86390 1
513655 99513655 1001 86380 86390 1
513566 99513566 1001 86380 86390 1
513528 99513528 1001 86380 86390 1
513429 99513429 1001 86380 86390 1
513422 99513422 1001 86380 86390 1
514184 99514184 1001 86380 86390 1
514830 99514830 1001 86380 86390 1
514710 99514710 1001 86380 86390 1
514332 99514332 1001 86380 86390 1
514438 99514438 1001 86380 86390 1
514888 99514888 1001 86380 86390 1
515034 99515034 1001 86380 86390 1
515682 99515682 1001 86380 86390 1
515622 99515622 1001 86380 86390 1
515496 99515496 1001 86380 86390 1
515511 99515511 1001 86380 86390 1
515354 99515354 1001 86380 86390 1
515090 99515090 1001 86380 86390 1
515160 99515160 1001 86380 86390 1
515869 99515869 1001 86380 86390 1
516508 99516508 1001 86380 86390 1
516410 99516410 1001 86380 86390 1
516385 99516385 1001 86380 86390 1
516349 99516349 1001 86380 86390 1
516455 99516455 1001 86380 86390 1
516469 99516469 1001 86380 86390 1
516507 99516507 1001 86380 86390 1
516243 99516243 1001 86380 86390 1
516256 99516256 1001 86380 86390 1
516021 99516021 1001 86380 86390 1
515961 99515961 1001 86380 86390 1
515900 99515900 1001 86380 86390 1
516638 99516638 1001 86380 86390 1
516630 99516630 1001 86380 86390 1
517155 99517155 1001 86380 86390 1
517304 99517304 1001 86380 86390 1
517226 99517226 1001 86380 86390 1
517067 99517067 1001 86380 86390 1
516933 99516933 1001 86380 86390 1
516729 99516729 1001 86380 86390 1
516745 99516745 1001 86380 86390 1
516881 99516881 1001 86380 86390 1
517465 99517465 1001 86380 86390 1
517352 99517352 1001 86380 86390 1
518007 99518007 1001 86380 86390 1
517969 99517969 1001 86380 86390 1
518144 99518144 1001 86380 86390 1
518092 99518092 1001 86380 86390 1
517965 99517965 1001 86380 86390 1
518120 99518120 1001 86380 86390 1
518122 99518122 1001 86380 86390 1
517816 99517816 1001 86380 86390 1
517882 99517882 1001 86380 86390 1
517885 99517885 1001 86380 86390 1
517898 99517898 1001 86380 86390 1
517646 99517646 1001 86380 86390 1
517596 99517596 1001 86380 86390 1
517609 99517609 1001 86380 86390 1
517740 99517740 1001 86380 86390 1
517706 99517706 1001 86380 86390 1
517630 99517630 1001 86380 86390 1
518173 99518173 1001 86380 86390 1
518254 99518254 1001 86380 86390 1
518334 99518334 1001 86380 86390 1
518261 99518261 1001 86380 86390 1
518919 99518919 1001 86380 86390 1
518773 99518773 1001 86380 86390 1
518739 99518739 1001 86380 86390 1
518755 99518755 1001 86380 86390 1
518505 99518505 1001 86380 86390 1
518467 99518467 1001 86380 86390 1
518546 99518546 1001 86380 86390 1
518482 99518482 1001 86380 86390 1
519041 99519041 1001 86380 86390 1
519659 99519659 1001 86380 86390 1
519725 99519725 1001 86380 86390 1
519730 99519730 1001 86380 86390 1
519708 99519708 1001 86380 86390 1
519683 99519683 1001 86380 86390 1
519609 99519609 1001 86380 86390 1
519402 99519402 1001 86380 86390 1
519589 99519589 1001 86380 86390 1
519296 99519296 1001 86380 86390 1
519306 99519306 1001 86380 86390 1
519268 99519268 1001 86380 86390 1
520013 99520013 1001 86380 86390 1
520001 99520001 1001 86380 86390 1
519886 99519886 1001 86380 86390 1
520485 99520485 1001 86380 86390 1
520638 99520638 1001 86380 86390 1
520412 99520412 1001 86380 86390 1
520109 99520109 1001 86380 86390 1
520226 99520226 1001 86380 86390 1
520045 99520045 1001 86380 86390 1
520058 99520058 1001 86380 86390 1
520114 99520114 1001 86380 86390 1
520675 99520675 1001 86380 86390 1
521258 99521258 1001 86380 86390 1
520989 99520989 1001 86380 86390 1
521044 99521044 1001 86380 86390 1
521598 99521598 1001 86380 86390 1
521591 99521591 1001 86380 86390 1
522275 99522275 1001 86380 86390 1
522148 99522148 1001 86380 86390 1
522240 99522240 1001 86380 86390 1
522065 99522065 1001 86380 86390 1
522005 99522005 1001 86380 86390 1
521890 99521890 1001 86380 86390 1
521776 99521776 1001 86380 86390 1
521765 99521765 1001 86380 86390 1
522433 99522433 1001 86380 86390 1
522317 99522317 1001 86380 86390 1
522424 99522424 1001 86380 86390 1
522427 99522427 1001 86380 86390 1
522403 99522403 1001 86380 86390 1
523010 99523010 1001 86380 86390 1
523013 99523013 1001 86380 86390 1
522936 99522936 1001 86380 86390 1
523079 99523079 1001 86380 86390 1
522831 99522831 1001 86380 86390 1
522542 99522542 1001 86380 86390 1
522664 99522664 1001 86380 86390 1
522613 99522613 1001 86380 86390 1
523284 99523284 1001 86380 86390 1
522914 99522914 1001 86380 86390 1
523212 99523212 1001 86380 86390 1
523935 99523935 1001 86380 86390 1
523534 99523534 1001 86380 86390 1
523364 99523364 1001 86380 86390 1
523390 99523390 1001 86380 86390 1
523397 99523397 1001 86380 86390 1
523345 99523345 1001 86380 86390 1
524086 99524086 1001 86380 86390 1
523970 99523970 1001 86380 86390 1
524103 99524103 1001 86380 86390 1
524000 99524000 1001 86380 86390 1
524133 99524133 1001 86380 86390 1
524709 99524709 1001 86380 86390 1
524596 99524596 1001 86380 86390 1
524649 99524649 1001 86380 86390 1
524585 99524585 1001 86380 86390 1
524411 99524411 1001 86380 86390 1
524413 99524413 1001 86380 86390 1
524416 99524416 1001 86380 86390 1
524241 99524241 1001 86380 86390 1
524332 99524332 1001 86380 86390 1
524308 99524308 1001 86380 86390 1
524283 99524283 1001 86380 86390 1
524311 99524311 1001 86380 86390 1
524157 99524157 1001 86380 86390 1
524888 99524888 1001 86380 86390 1
524786 99524786 1001 86380 86390 1
524815 99524815 1001 86380 86390 1
524919 99524919 1001 86380 86390 1
524946 99524946 1001 86380 86390 1
525489 99525489 1001 86380 86390 1
525490 99525490 1001 86380 86390 1
525440 99525440 1001 86380 86390 1
525238 99525238 1001 86380 86390 1
525310 99525310 1001 86380 86390 1
525093 99525093 1001 86380 86390 1
525148 99525148 1001 86380 86390 1
524992 99524992 1001 86380 86390 1
524996 99524996 1001 86380 86390 1
525117 99525117 1001 86380 86390 1
525143 99525143 1001 86380 86390 1
525660 99525660 1001 86380 86390 1
525662 99525662 1001 86380 86390 1
525781 99525781 1001 86380 86390 1
525667 99525667 1001 86380 86390 1
525656 99525656 1001 86380 86390 1
526293 99526293 1001 86380 86390 1
526141 99526141 1001 86380 86390 1
526080 99526080 1001 86380 86390 1
526021 99526021 1001 86380 86390 1
525979 99525979 1001 86380 86390 1
525891 99525891 1001 86380 86390 1
527073 99527073 1001 86380 86390 1
526969 99526969 1001 86380 86390 1
526810 99526810 1001 86380 86390 1
526772 99526772 1001 86380 86390 1
526821 99526821 1001 86380 86390 1
527280 99527280 1001 86380 86390 1
527961 99527961 1001 86380 86390 1
527958 99527958 1001 86380 86390 1
527858 99527858 1001 86380 86390 1
527823 99527823 1001 86380 86390 1
527774 99527774 1001 86380 86390 1
527636 99527636 1001 86380 86390 1
527629 99527629 1001 86380 86390 1
527591 99527591 1001 86380 86390 1
528229 99528229 1001 86380 86390 1
528086 99528086 1001 86380 86390 1
528128 99528128 1001 86380 86390 1
528193 99528193 1001 86380 86390 1
528145 99528145 1001 86380 86390 1
528110 99528110 1001 86380 86390 1
528265 99528265 1001 86380 86390 1
528710 99528710 1001 86380 86390 1
528713 99528713 1001 86380 86390 1
528843 99528843 1001 86380 86390 1
528690 99528690 1001 86380 86390 1
528388 99528388 1001 86380 86390 1
528409 99528409 1001 86380 86390 1
529004 99529004 1001 86380 86390 1
529097 99529097 1001 86380 86390 1
528904 99528904 1001 86380 86390 1
528910 99528910 1001 86380 86390 1
529677 99529677 1001 86380 86390 1
529566 99529566 1001 86380 86390 1
529674 99529674 1001 86380 86390 1
529241 99529241 1001 86380 86390 1
529859 99529859 1001 86380 86390 1
529733 99529733 1001 86380 86390 1
529851 99529851 1001 86380 86390 1
529916 99529916 1001 86380 86390 1
530435 99530435 1001 86380 86390 1
530513 99530513 1001 86380 86390 1
530371 99530371 1001 86380 86390 1
530475 99530475 1001 86380 86390 1
530156 99530156 1001 86380 86390 1
530247 99530247 1001 86380 86390 1
530224 99530224 1001 86380 86390 1
530327 99530327 1001 86380 86390 1
530199 99530199 1001 86380 86390 1
530214 99530214 1001 86380 86390 1
530104 99530104 1001 86380 86390 1
530117 99530117 1001 86380 86390 1
530134 99530134 1001 86380 86390 1
530032 99530032 1001 86380 86390 1
531233 99531233 1001 86380 86390 1
531366 99531366 1001 86380 86390 1
531165 99531165 1001 86380 86390 1
530863 99530863 1001 86380 86390 1
530876 99530876 1001 86380 86390 1
530941 99530941 1001 86380 86390 1
530773 99530773 1001 86380 86390 1
530916 99530916 1001 86380 86390 1
530961 99530961 1001 86380 86390 1
530872 99530872 1001 86380 86390 1
531584 99531584 1001 86380 86390 1
531521 99531521 1001 86380 86390 1
531562 99531562 1001 86380 86390 1
531425 99531425 1001 86380 86390 1
531580 99531580 1001 86380 86390 1
532061 99532061 1001 86380 86390 1
531831 99531831 1001 86380 86390 1
531864 99531864 1001 86380 86390 1
531959 99531959 1001 86380 86390 1
531626 99531626 1001 86380 86390 1
531706 99531706 1001 86380 86390 1
531789 99531789 1001 86380 86390 1
532397 99532397 1001 86380 86390 1
532295 99532295 1001 86380 86390 1
532309 99532309 1001 86380 86390 1
532349 99532349 1001 86380 86390 1
532247 99532247 1001 86380 86390 1
532222 99532222 1001 86380 86390 1
532238 99532238 1001 86380 86390 1
532848 99532848 1001 86380 86390 1
532573 99532573 1001 86380 86390 1
532419 99532419 1001 86380 86390 1
533043 99533043 1001 86380 86390 1
533162 99533162 1001 86380 86390 1
533130 99533130 1001 86380 86390 1
533195 99533195 1001 86380 86390 1
533857 99533857 1001 86380 86390 1
533668 99533668 1001 86380 86390 1
533759 99533759 1001 86380 86390 1
533760 99533760 1001 86380 86390 1
533847 99533847 1001 86380 86390 1
533602 99533602 1001 86380 86390 1
533552 99533552 1001 86380 86390 1
533608 99533608 1001 86380 86390 1
533509 99533509 1001 86380 86390 1
533343 99533343 1001 86380 86390 1
533424 99533424 1001 86380 86390 1
533399 99533399 1001 86380 86390 1
533248 99533248 1001 86380 86390 1
533971 99533971 1001 86380 86390 1
533985 99533985 1001 86380 86390 1
533949 99533949 1001 86380 86390 1
534003 99534003 1001 86380 86390 1
534035 99534035 1001 86380 86390 1
534491 99534491 1001 86380 86390 1
534543 99534543 1001 86380 86390 1
534623 99534623 1001 86380 86390 1
534653 99534653 1001 86380 86390 1
534494 99534494 1001 86380 86390 1
534525 99534525 1001 86380 86390 1
534680 99534680 1001 86380 86390 1
534427 99534427 1001 86380 86390 1
534300 99534300 1001 86380 86390 1
534458 99534458 1001 86380 86390 1
534397 99534397 1001 86380 86390 1
534385 99534385 1001 86380 86390 1
534183 99534183 1001 86380 86390 1
534248 99534248 1001 86380 86390 1
534158 99534158 1001 86380 86390 1
534071 99534071 1001 86380 86390 1
534151 99534151 1001 86380 86390 1
534865 99534865 1001 86380 86390 1
534805 99534805 1001 86380 86390 1
534767 99534767 1001 86380 86390 1
535476 99535476 1001 86380 86390 1
535452 99535452 1001 86380 86390 1
535268 99535268 1001 86380 86390 1
534917 99534917 1001 86380 86390 1
535047 99535047 1001 86380 86390 1
534944 99534944 1001 86380 86390 1
535087 99535087 1001 86380 86390 1
534962 99534962 1001 86380 86390 1
535614 99535614 1001 86380 86390 1
536304 99536304 1001 86380 86390 1
536145 99536145 1001 86380 86390 1
536240 99536240 1001 86380 86390 1
536027 99536027 1001 86380 86390 1
535992 99535992 1001 86380 86390 1
535987 99535987 1001 86380 86390 1
535755 99535755 1001 86380 86390 1
535817 99535817 1001 86380 86390 1
536493 99536493 1001 86380 86390 1
537009 99537009 1001 86380 86390 1
536972 99536972 1001 86380 86390 1
537153 99537153 1001 86380 86390 1
536810 99536810 1001 86380 86390 1
536852 99536852 1001 86380 86390 1
536580 99536580 1001 86380 86390 1
536593 99536593 1001 86380 86390 1
536648 99536648 1001 86380 86390 1
537303 99537303 1001 86380 86390 1
537911 99537911 1001 86380 86390 1
537860 99537860 1001 86380 86390 1
537900 99537900 1001 86380 86390 1
537798 99537798 1001 86380 86390 1
537984 99537984 1001 86380 86390 1
537653 99537653 1001 86380 86390 1
537764 99537764 1001 86380 86390 1
537675 99537675 1001 86380 86390 1
537779 99537779 1001 86380 86390 1
537638 99537638 1001 86380 86390 1
537574 99537574 1001 86380 86390 1
538674 99538674 1001 86380 86390 1
538612 99538612 1001 86380 86390 1
538479 99538479 1001 86380 86390 1
538585 99538585 1001 86380 86390 1
538588 99538588 1001 86380 86390 1
538412 99538412 1001 86380 86390 1
538381 99538381 1001 86380 86390 1
538344 99538344 1001 86380 86390 1
538306 99538306 1001 86380 86390 1
538345 99538345 1001 86380 86390 1
538308 99538308 1001 86380 86390 1
538880 99538880 1001 86380 86390 1
538932 99538932 1001 86380 86390 1
538971 99538971 1001 86380 86390 1
538909 99538909 1001 86380 86390 1
538935 99538935 1001 86380 86390 1
539538 99539538 1001 86380 86390 1
539567 99539567 1001 86380 86390 1
539598 99539598 1001 86380 86390 1
539573 99539573 1001 86380 86390 1
539315 99539315 1001 86380 86390 1
539152 99539152 1001 86380 86390 1
539145 99539145 1001 86380 86390 1
539226 99539226 1001 86380 86390 1
539718 99539718 1001 86380 86390 1
540299 99540299 1001 86380 86390 1
540270 99540270 1001 86380 86390 1
540386 99540386 1001 86380 86390 1
540133 99540133 1001 86380 86390 1
540150 99540150 1001 86380 86390 1
540189 99540189 1001 86380 86390 1
540241 99540241 1001 86380 86390 1
540192 99540192 1001 86380 86390 1
540258 99540258 1001 86380 86390 1
540143 99540143 1001 86380 86390 1
539936 99539936 1001 86380 86390 1
539887 99539887 1001 86380 86390 1
539879 99539879 1001 86380 86390 1
539998 99539998 1001 86380 86390 1
539855 99539855 1001 86380 86390 1
540529 99540529 1001 86380 86390 1
539846 99539846 1001 86380 86390 1
540574 99540574 1001 86380 86390 1
540512 99540512 1001 86380 86390 1
541207 99541207 1001 86380 86390 1
541215 99541215 1001 86380 86390 1
540946 99540946 1001 86380 86390 1
540898 99540898 1001 86380 86390 1
540723 99540723 1001 86380 86390 1
540800 99540800 1001 86380 86390 1
541480 99541480 1001 86380 86390 1
541931 99541931 1001 86380 86390 1
541786 99541786 1001 86380 86390 1
541864 99541864 1001 86380 86390 1
541879 99541879 1001 86380 86390 1
541716 99541716 1001 86380 86390 1
541886 99541886 1001 86380 86390 1
541614 99541614 1001 86380 86390 1
541577 99541577 1001 86380 86390 1
541565 99541565 1001 86380 86390 1
541523 99541523 1001 86380 86390 1
542922 99542922 1001 86380 86390 1
542933 99542933 1001 86380 86390 1
542626 99542626 1001 86380 86390 1
542694 99542694 1001 86380 86390 1
542568 99542568 1001 86380 86390 1
542725 99542725 1001 86380 86390 1
542596 99542596 1001 86380 86390 1
542455 99542455 1001 86380 86390 1
542450 99542450 1001 86380 86390 1
542426 99542426 1001 86380 86390 1
542956 99542956 1001 86380 86390 1
543082 99543082 1001 86380 86390 1
543708 99543708 1001 86380 86390 1
543760 99543760 1001 86380 86390 1
543449 99543449 1001 86380 86390 1
543425 99543425 1001 86380 86390 1
543495 99543495 1001 86380 86390 1
543550 99543550 1001 86380 86390 1
543154 99543154 1001 86380 86390 1
543221 99543221 1001 86380 86390 1
543327 99543327 1001 86380 86390 1
543159 99543159 1001 86380 86390 1
543355 99543355 1001 86380 86390 1
543161 99543161 1001 86380 86390 1
543240 99543240 1001 86380 86390 1
543305 99543305 1001 86380 86390 1
543976 99543976 1001 86380 86390 1
543808 99543808 1001 86380 86390 1
543863 99543863 1001 86380 86390 1
543968 99543968 1001 86380 86390 1
543777 99543777 1001 86380 86390 1
543881 99543881 1001 86380 86390 1
543830 99543830 1001 86380 86390 1
544476 99544476 1001 86380 86390 1
544232 99544232 1001 86380 86390 1
544171 99544171 1001 86380 86390 1
544112 99544112 1001 86380 86390 1
543996 99543996 1001 86380 86390 1
544141 99544141 1001 86380 86390 1
544013 99544013 1001 86380 86390 1
544026 99544026 1001 86380 86390 1
544605 99544605 1001 86380 86390 1
434305 752 1001 60960 62037 1
506005 613 1002 57803 66798 1
511448 1052 1002 58749 63617 1
511449 1052 1001 57155 57254 1
528240 708 1002 42044 46399 1
542439 736 1002 64072 67953 1
400063 99400063 1001 86380 86390 1
400086 99400086 1001 86380 86390 1
400140 99400140 1001 86380 86390 1
400292 99400292 1001 86380 86390 1
400454 99400454 1001 86380 86390 1
400632 99400632 1001 86380 86390 1
400747 99400747 1001 86380 86390 1
400834 99400834 1001 86380 86390 1
401229 99401229 1001 86380 86390 1
401662 99401662 1001 86380 86390 1
401612 99401612 1001 86380 86390 1
401807 99401807 1001 86380 86390 1
401824 99401824 1001 86380 86390 1
401966 99401966 1001 86380 86390 1
401967 99401967 1001 86380 86390 1
402174 99402174 1001 86380 86390 1
402139 99402139 1001 86380 86390 1
402219 99402219 1001 86380 86390 1
402240 99402240 1001 86380 86390 1
402271 99402271 1001 86380 86390 1
402319 99402319 1001 86380 86390 1
403021 99403021 1001 86380 86390 1
403011 99403011 1001 86380 86390 1
403013 99403013 1001 86380 86390 1
403380 99403380 1001 86380 86390 1
403616 99403616 1001 86380 86390 1
403604 99403604 1001 86380 86390 1
403636 99403636 1001 86380 86390 1
403793 99403793 1001 86380 86390 1
403801 99403801 1001 86380 86390 1
403786 99403786 1001 86380 86390 1
403953 99403953 1001 86380 86390 1
404238 99404238 1001 86380 86390 1
404390 99404390 1001 86380 86390 1
404578 99404578 1001 86380 86390 1
404848 99404848 1001 86380 86390 1
405010 99405010 1001 86380 86390 1
405040 99405040 1001 86380 86390 1
405188 99405188 1001 86380 86390 1
405297 99405297 1001 86380 86390 1
405242 99405242 1001 86380 86390 1
405375 99405375 1001 86380 86390 1
405400 99405400 1001 86380 86390 1
405318 99405318 1001 86380 86390 1
405464 99405464 1001 86380 86390 1
405423 99405423 1001 86380 86390 1
405452 99405452 1001 86380 86390 1
405460 99405460 1001 86380 86390 1
405600 99405600 1001 86380 86390 1
405834 99405834 1001 86380 86390 1
405831 99405831 1001 86380 86390 1
405872 99405872 1001 86380 86390 1
406177 99406177 1001 86380 86390 1
406155 99406155 1001 86380 86390 1
406637 99406637 1001 86380 86390 1
406633 99406633 1001 86380 86390 1
406762 99406762 1001 86380 86390 1
407862 99407862 1001 86380 86390 1
407776 99407776 1001 86380 86390 1
407798 99407798 1001 86380 86390 1
408126 99408126 1001 86380 86390 1
408098 99408098 1001 86380 86390 1
408243 99408243 1001 86380 86390 1
408326 99408326 1001 86380 86390 1
408457 99408457 1001 86380 86390 1
408471 99408471 1001 86380 86390 1
408539 99408539 1001 86380 86390 1
408598 99408598 1001 86380 86390 1
408799 99408799 1001 86380 86390 1
408857 99408857 1001 86380 86390 1
408797 99408797 1001 86380 86390 1
409064 99409064 1001 86380 86390 1
409723 99409723 1001 86380 86390 1
409702 99409702 1001 86380 86390 1
410218 99410218 1001 86380 86390 1
410226 99410226 1001 86380 86390 1
410308 99410308 1001 86380 86390 1
410577 99410577 1001 86380 86390 1
410686 99410686 1001 86380 86390 1
410715 99410715 1001 86380 86390 1
410732 99410732 1001 86380 86390 1
410815 99410815 1001 86380 86390 1
410884 99410884 1001 86380 86390 1
411407 99411407 1001 86380 86390 1
411376 99411376 1001 86380 86390 1
411427 99411427 1001 86380 86390 1
411560 99411560 1001 86380 86390 1
411738 99411738 1001 86380 86390 1
411697 99411697 1001 86380 86390 1
411718 99411718 1001 86380 86390 1
411788 99411788 1001 86380 86390 1
411897 99411897 1001 86380 86390 1
412013 99412013 1001 86380 86390 1
412178 99412178 1001 86380 86390 1
412274 99412274 1001 86380 86390 1
412369 99412369 1001 86380 86390 1
412429 99412429 1001 86380 86390 1
413500 99413500 1001 86380 86390 1
413501 99413501 1001 86380 86390 1
413197 99413197 1001 86380 86390 1
413080 99413080 1001 86380 86390 1
413130 99413130 1001 86380 86390 1
413208 99413208 1001 86380 86390 1
412725 99412725 1001 86380 86390 1
412731 99412731 1001 86380 86390 1
412709 99412709 1001 86380 86390 1
412543 99412543 1001 86380 86390 1
413781 99413781 1001 86380 86390 1
413762 99413762 1001 86380 86390 1
413970 99413970 1001 86380 86390 1
413776 99413776 1001 86380 86390 1
415222 99415222 1001 86380 86390 1
414637 99414637 1001 86380 86390 1
414868 99414868 1001 86380 86390 1
414744 99414744 1001 86380 86390 1
414610 99414610 1001 86380 86390 1
414120 99414120 1001 86380 86390 1
414455 99414455 1001 86380 86390 1
414436 99414436 1001 86380 86390 1
414186 99414186 1001 86380 86390 1
415476 99415476 1001 86380 86390 1
415678 99415678 1001 86380 86390 1
415715 99415715 1001 86380 86390 1
416959 99416959 1001 86380 86390 1
416805 99416805 1001 86380 86390 1
416554 99416554 1001 86380 86390 1
416352 99416352 1001 86380 86390 1
416487 99416487 1001 86380 86390 1
416247 99416247 1001 86380 86390 1
416361 99416361 1001 86380 86390 1
416278 99416278 1001 86380 86390 1
416052 99416052 1001 86380 86390 1
415861 99415861 1001 86380 86390 1
416065 99416065 1001 86380 86390 1
415891 99415891 1001 86380 86390 1
415733 99415733 1001 86380 86390 1
416132 99416132 1001 86380 86390 1
417156 99417156 1001 86380 86390 1
417561 99417561 1001 86380 86390 1
417589 99417589 1001 86380 86390 1
418504 99418504 1001 86380 86390 1
418678 99418678 1001 86380 86390 1
418686 99418686 1001 86380 86390 1
418613 99418613 1001 86380 86390 1
418412 99418412 1001 86380 86390 1
418206 99418206 1001 86380 86390 1
418340 99418340 1001 86380 86390 1
418183 99418183 1001 86380 86390 1
418263 99418263 1001 86380 86390 1
418002 99418002 1001 86380 86390 1
417695 99417695 1001 86380 86390 1
417884 99417884 1001 86380 86390 1
418847 99418847 1001 86380 86390 1
419057 99419057 1001 86380 86390 1
419200 99419200 1001 86380 86390 1
418834 99418834 1001 86380 86390 1
420333 99420333 1001 86380 86390 1
420311 99420311 1001 86380 86390 1
420371 99420371 1001 86380 86390 1
419791 99419791 1001 86380 86390 1
419894 99419894 1001 86380 86390 1
419796 99419796 1001 86380 86390 1
420029 99420029 1001 86380 86390 1
419348 99419348 1001 86380 86390 1
419406 99419406 1001 86380 86390 1
419496 99419496 1001 86380 86390 1
419409 99419409 1001 86380 86390 1
419600 99419600 1001 86380 86390 1
419431 99419431 1001 86380 86390 1
419277 99419277 1001 86380 86390 1
419226 99419226 1001 86380 86390 1
419284 99419284 1001 86380 86390 1
419341 99419341 1001 86380 86390 1
420581 99420581 1001 86380 86390 1
422011 99422011 1001 86380 86390 1
421936 99421936 1001 86380 86390 1
421568 99421568 1001 86380 86390 1
421486 99421486 1001 86380 86390 1
421302 99421302 1001 86380 86390 1
420961 99420961 1001 86380 86390 1
421182 99421182 1001 86380 86390 1
421047 99421047 1001 86380 86390 1
422334 99422334 1001 86380 86390 1
422263 99422263 1001 86380 86390 1
422328 99422328 1001 86380 86390 1
423391 99423391 1001 86380 86390 1
423246 99423246 1001 86380 86390 1
423058 99423058 1001 86380 86390 1
423091 99423091 1001 86380 86390 1
423006 99423006 1001 86380 86390 1
422683 99422683 1001 86380 86390 1
422541 99422541 1001 86380 86390 1
423848 99423848 1001 86380 86390 1
424133 99424133 1001 86380 86390 1
423906 99423906 1001 86380 86390 1
424146 99424146 1001 86380 86390 1
425319 99425319 1001 86380 86390 1
424681 99424681 1001 86380 86390 1
424838 99424838 1001 86380 86390 1
424492 99424492 1001 86380 86390 1
424418 99424418 1001 86380 86390 1
424380 99424380 1001 86380 86390 1
424283 99424283 1001 86380 86390 1
424454 99424454 1001 86380 86390 1
425612 99425612 1001 86380 86390 1
425391 99425391 1001 86380 86390 1
425791 99425791 1001 86380 86390 1
425824 99425824 1001 86380 86390 1
426973 99426973 1001 86380 86390 1
426765 99426765 1001 86380 86390 1
427063 99427063 1001 86380 86390 1
426861 99426861 1001 86380 86390 1
427111 99427111 1001 86380 86390 1
426482 99426482 1001 86380 86390 1
426681 99426681 1001 86380 86390 1
426093 99426093 1001 86380 86390 1
425866 99425866 1001 86380 86390 1
426004 99426004 1001 86380 86390 1
426085 99426085 1001 86380 86390 1
425906 99425906 1001 86380 86390 1
427316 99427316 1001 86380 86390 1
427420 99427420 1001 86380 86390 1
427522 99427522 1001 86380 86390 1
427161 99427161 1001 86380 86390 1
428541 99428541 1001 86380 86390 1
428426 99428426 1001 86380 86390 1
428416 99428416 1001 86380 86390 1
428510 99428510 1001 86380 86390 1
428458 99428458 1001 86380 86390 1
428221 99428221 1001 86380 86390 1
428025 99428025 1001 86380 86390 1
428316 99428316 1001 86380 86390 1
427624 99427624 1001 86380 86390 1
427633 99427633 1001 86380 86390 1
427760 99427760 1001 86380 86390 1
427665 99427665 1001 86380 86390 1
427789 99427789 1001 86380 86390 1
428907 99428907 1001 86380 86390 1
428924 99428924 1001 86380 86390 1
429008 99429008 1001 86380 86390 1
428802 99428802 1001 86380 86390 1
430306 99430306 1001 86380 86390 1
429981 99429981 1001 86380 86390 1
429886 99429886 1001 86380 86390 1
429644 99429644 1001 86380 86390 1
429743 99429743 1001 86380 86390 1
429863 99429863 1001 86380 86390 1
429654 99429654 1001 86380 86390 1
429923 99429923 1001 86380 86390 1
429231 99429231 1001 86380 86390 1
430741 99430741 1001 86380 86390 1
430745 99430745 1001 86380 86390 1
430720 99430720 1001 86380 86390 1
430540 99430540 1001 86380 86390 1
431858 99431858 1001 86380 86390 1
432052 99432052 1001 86380 86390 1
431965 99431965 1001 86380 86390 1
431660 99431660 1001 86380 86390 1
431900 99431900 1001 86380 86390 1
432037 99432037 1001 86380 86390 1
431329 99431329 1001 86380 86390 1
431609 99431609 1001 86380 86390 1
431317 99431317 1001 86380 86390 1
431597 99431597 1001 86380 86390 1
431545 99431545 1001 86380 86390 1
431394 99431394 1001 86380 86390 1
431243 99431243 1001 86380 86390 1
430854 99430854 1001 86380 86390 1
430882 99430882 1001 86380 86390 1
430907 99430907 1001 86380 86390 1
432225 99432225 1001 86380 86390 1
432350 99432350 1001 86380 86390 1
432417 99432417 1001 86380 86390 1
433586 99433586 1001 86380 86390 1
433670 99433670 1001 86380 86390 1
433101 99433101 1001 86380 86390 1
433127 99433127 1001 86380 86390 1
432802 99432802 1001 86380 86390 1
432565 99432565 1001 86380 86390 1
432504 99432504 1001 86380 86390 1
434114 99434114 1001 86380 86390 1
433318 99433318 1001 86380 86390 1
433835 99433835 1001 86380 86390 1
433840 99433840 1001 86380 86390 1
434079 99434079 1001 86380 86390 1
435037 99435037 1001 86380 86390 1
435063 99435063 1001 86380 86390 1
435174 99435174 1001 86380 86390 1
434873 99434873 1001 86380 86390 1
434604 99434604 1001 86380 86390 1
434939 99434939 1001 86380 86390 1
434421 99434421 1001 86380 86390 1
434408 99434408 1001 86380 86390 1
434236 99434236 1001 86380 86390 1
434291 99434291 1001 86380 86390 1
434366 99434366 1001 86380 86390 1
434196 99434196 1001 86380 86390 1
434420 99434420 1001 86380 86390 1
435656 99435656 1001 86380 86390 1
435462 99435462 1001 86380 86390 1
435805 99435805 1001 86380 86390 1
435632 99435632 1001 86380 86390 1
435445 99435445 1001 86380 86390 1
435694 99435694 1001 86380 86390 1
435818 99435818 1001 86380 86390 1
435565 99435565 1001 86380 86390 1
435699 99435699 1001 86380 86390 1
436863 99436863 1001 86380 86390 1
436791 99436791 1001 86380 86390 1
437035 99437035 1001 86380 86390 1
437134 99437134 1001 86380 86390 1
436383 99436383 1001 86380 86390 1
436343 99436343 1001 86380 86390 1
436477 99436477 1001 86380 86390 1
436673 99436673 1001 86380 86390 1
436557 99436557 1001 86380 86390 1
436379 99436379 1001 86380 86390 1
436215 99436215 1001 86380 86390 1
436172 99436172 1001 86380 86390 1
435936 99435936 1001 86380 86390 1
436218 99436218 1001 86380 86390 1
435915 99435915 1001 86380 86390 1
436083 99436083 1001 86380 86390 1
436088 99436088 1001 86380 86390 1
437290 99437290 1001 86380 86390 1
437223 99437223 1001 86380 86390 1
300050 99300050 1001 86380 86390 1
300651 99300651 1001 86380 86390 1
300354 99300354 1001 86380 86390 1
300320 99300320 1001 86380 86390 1
300428 99300428 1001 86380 86390 1
300234 99300234 1001 86380 86390 1
300157 99300157 1001 86380 86390 1
300209 99300209 1001 86380 86390 1
300795 99300795 1001 86380 86390 1
300851 99300851 1001 86380 86390 1
300852 99300852 1001 86380 86390 1
301400 99301400 1001 86380 86390 1
301439 99301439 1001 86380 86390 1
301405 99301405 1001 86380 86390 1
301319 99301319 1001 86380 86390 1
301307 99301307 1001 86380 86390 1
301347 99301347 1001 86380 86390 1
301064 99301064 1001 86380 86390 1
301014 99301014 1001 86380 86390 1
300950 99300950 1001 86380 86390 1
301031 99301031 1001 86380 86390 1
300980 99300980 1001 86380 86390 1
300934 99300934 1001 86380 86390 1
302358 99302358 1001 86380 86390 1
302221 99302221 1001 86380 86390 1
302184 99302184 1001 86380 86390 1
302374 99302374 1001 86380 86390 1
302063 99302063 1001 86380 86390 1
302013 99302013 1001 86380 86390 1
301841 99301841 1001 86380 86390 1
301829 99301829 1001 86380 86390 1
302442 99302442 1001 86380 86390 1
302391 99302391 1001 86380 86390 1
302381 99302381 1001 86380 86390 1
302436 99302436 1001 86380 86390 1
303027 99303027 1001 86380 86390 1
303028 99303028 1001 86380 86390 1
303054 99303054 1001 86380 86390 1
303067 99303067 1001 86380 86390 1
302877 99302877 1001 86380 86390 1
302956 99302956 1001 86380 86390 1
302969 99302969 1001 86380 86390 1
302934 99302934 1001 86380 86390 1
302832 99302832 1001 86380 86390 1
302642 99302642 1001 86380 86390 1
303232 99303232 1001 86380 86390 1
303401 99303401 1001 86380 86390 1
303341 99303341 1001 86380 86390 1
303303 99303303 1001 86380 86390 1
303213 99303213 1001 86380 86390 1
303371 99303371 1001 86380 86390 1
303833 99303833 1001 86380 86390 1
303775 99303775 1001 86380 86390 1
303720 99303720 1001 86380 86390 1
303772 99303772 1001 86380 86390 1
303519 99303519 1001 86380 86390 1
303615 99303615 1001 86380 86390 1
303538 99303538 1001 86380 86390 1
304082 99304082 1001 86380 86390 1
304149 99304149 1001 86380 86390 1
304106 99304106 1001 86380 86390 1
304776 99304776 1001 86380 86390 1
304804 99304804 1001 86380 86390 1
304805 99304805 1001 86380 86390 1
304820 99304820 1001 86380 86390 1
304563 99304563 1001 86380 86390 1
304539 99304539 1001 86380 86390 1
304521 99304521 1001 86380 86390 1
304652 99304652 1001 86380 86390 1
304432 99304432 1001 86380 86390 1
304292 99304292 1001 86380 86390 1
304332 99304332 1001 86380 86390 1
304429 99304429 1001 86380 86390 1
304870 99304870 1001 86380 86390 1
304975 99304975 1001 86380 86390 1
304901 99304901 1001 86380 86390 1
304915 99304915 1001 86380 86390 1
304943 99304943 1001 86380 86390 1
304956 99304956 1001 86380 86390 1
304892 99304892 1001 86380 86390 1
305487 99305487 1001 86380 86390 1
305604 99305604 1001 86380 86390 1
305631 99305631 1001 86380 86390 1
305313 99305313 1001 86380 86390 1
305352 99305352 1001 86380 86390 1
305365 99305365 1001 86380 86390 1
305301 99305301 1001 86380 86390 1
305405 99305405 1001 86380 86390 1
500132 99500132 1001 86380 86390 1
500057 99500057 1001 86380 86390 1
500728 99500728 1001 86380 86390 1
500769 99500769 1001 86380 86390 1
500773 99500773 1001 86380 86390 1
500518 99500518 1001 86380 86390 1
500568 99500568 1001 86380 86390 1
500322 99500322 1001 86380 86390 1
500335 99500335 1001 86380 86390 1
500299 99500299 1001 86380 86390 1
500198 99500198 1001 86380 86390 1
500316 99500316 1001 86380 86390 1
500882 99500882 1001 86380 86390 1
500895 99500895 1001 86380 86390 1
501457 99501457 1001 86380 86390 1
501317 99501317 1001 86380 86390 1
501383 99501383 1001 86380 86390 1
501410 99501410 1001 86380 86390 1
501423 99501423 1001 86380 86390 1
501373 99501373 1001 86380 86390 1
501431 99501431 1001 86380 86390 1
501393 99501393 1001 86380 86390 1
501432 99501432 1001 86380 86390 1
501022 99501022 1001 86380 86390 1
501209 99501209 1001 86380 86390 1
501068 99501068 1001 86380 86390 1
501094 99501094 1001 86380 86390 1
501029 99501029 1001 86380 86390 1
501019 99501019 1001 86380 86390 1
501774 99501774 1001 86380 86390 1
502263 99502263 1001 86380 86390 1
502305 99502305 1001 86380 86390 1
502281 99502281 1001 86380 86390 1
502146 99502146 1001 86380 86390 1
502070 99502070 1001 86380 86390 1
502072 99502072 1001 86380 86390 1
502002 99502002 1001 86380 86390 1
502032 99502032 1001 86380 86390 1
501955 99501955 1001 86380 86390 1
502593 99502593 1001 86380 86390 1
502529 99502529 1001 86380 86390 1
502595 99502595 1001 86380 86390 1
502536 99502536 1001 86380 86390 1
502667 99502667 1001 86380 86390 1
502539 99502539 1001 86380 86390 1
503124 99503124 1001 86380 86390 1
503280 99503280 1001 86380 86390 1
503002 99503002 1001 86380 86390 1
503016 99503016 1001 86380 86390 1
[truncated: 4,078,069 more chars]
