# Supplementary material for: Fast and near-optimal monitoring for healthcare acquired infection outbreaks
Source: PLoS Comput Biol. 2019 Sep 16;15(9):e1007284. doi: 10.1371/journal.pcbi.1007284 (PMC6762212; doi:10.1371/journal.pcbi.1007284)
Supplement: S1 Data — (ZIP) [file pcbi.1007284.s006.zip › MobilityLogs1/HAISE_Carilion_all_visits_day_63.txt]

#Person location Sublocation StartTime EndTime Type
511438 1021 1002 58033 62475 1
400218 99400218 1001 86380 86390 1
400538 99400538 1001 86380 86390 1
400559 99400559 1001 86380 86390 1
400694 99400694 1001 86380 86390 1
400753 99400753 1001 86380 86390 1
400745 99400745 1001 86380 86390 1
400912 99400912 1001 86380 86390 1
401005 99401005 1001 86380 86390 1
400981 99400981 1001 86380 86390 1
401019 99401019 1001 86380 86390 1
401286 99401286 1001 86380 86390 1
401158 99401158 1001 86380 86390 1
401374 99401374 1001 86380 86390 1
401581 99401581 1001 86380 86390 1
401586 99401586 1001 86380 86390 1
401589 99401589 1001 86380 86390 1
401821 99401821 1001 86380 86390 1
401740 99401740 1001 86380 86390 1
401966 99401966 1001 86380 86390 1
402226 99402226 1001 86380 86390 1
402285 99402285 1001 86380 86390 1
402567 99402567 1001 86380 86390 1
402592 99402592 1001 86380 86390 1
402875 99402875 1001 86380 86390 1
402900 99402900 1001 86380 86390 1
403050 99403050 1001 86380 86390 1
403052 99403052 1001 86380 86390 1
403312 99403312 1001 86380 86390 1
403317 99403317 1001 86380 86390 1
403825 99403825 1001 86380 86390 1
403855 99403855 1001 86380 86390 1
404153 99404153 1001 86380 86390 1
404448 99404448 1001 86380 86390 1
404412 99404412 1001 86380 86390 1
404725 99404725 1001 86380 86390 1
404718 99404718 1001 86380 86390 1
404858 99404858 1001 86380 86390 1
405055 99405055 1001 86380 86390 1
405104 99405104 1001 86380 86390 1
405089 99405089 1001 86380 86390 1
405100 99405100 1001 86380 86390 1
405157 99405157 1001 86380 86390 1
405309 99405309 1001 86380 86390 1
405308 99405308 1001 86380 86390 1
405262 99405262 1001 86380 86390 1
405288 99405288 1001 86380 86390 1
405265 99405265 1001 86380 86390 1
405334 99405334 1001 86380 86390 1
405344 99405344 1001 86380 86390 1
405471 99405471 1001 86380 86390 1
405567 99405567 1001 86380 86390 1
405688 99405688 1001 86380 86390 1
405692 99405692 1001 86380 86390 1
406227 99406227 1001 86380 86390 1
406400 99406400 1001 86380 86390 1
406431 99406431 1001 86380 86390 1
406500 99406500 1001 86380 86390 1
406705 99406705 1001 86380 86390 1
407094 99407094 1001 86380 86390 1
407168 99407168 1001 86380 86390 1
407302 99407302 1001 86380 86390 1
407429 99407429 1001 86380 86390 1
407709 99407709 1001 86380 86390 1
407800 99407800 1001 86380 86390 1
408037 99408037 1001 86380 86390 1
408134 99408134 1001 86380 86390 1
408844 99408844 1001 86380 86390 1
409092 99409092 1001 86380 86390 1
409201 99409201 1001 86380 86390 1
409339 99409339 1001 86380 86390 1
409586 99409586 1001 86380 86390 1
409811 99409811 1001 86380 86390 1
410058 99410058 1001 86380 86390 1
410281 99410281 1001 86380 86390 1
410357 99410357 1001 86380 86390 1
410785 99410785 1001 86380 86390 1
410771 99410771 1001 86380 86390 1
410855 99410855 1001 86380 86390 1
410811 99410811 1001 86380 86390 1
411394 99411394 1001 86380 86390 1
411342 99411342 1001 86380 86390 1
411573 99411573 1001 86380 86390 1
411546 99411546 1001 86380 86390 1
411566 99411566 1001 86380 86390 1
411745 99411745 1001 86380 86390 1
411773 99411773 1001 86380 86390 1
411838 99411838 1001 86380 86390 1
411949 99411949 1001 86380 86390 1
412013 99412013 1001 86380 86390 1
412079 99412079 1001 86380 86390 1
412000 99412000 1001 86380 86390 1
412095 99412095 1001 86380 86390 1
412146 99412146 1001 86380 86390 1
412155 99412155 1001 86380 86390 1
412252 99412252 1001 86380 86390 1
412233 99412233 1001 86380 86390 1
412346 99412346 1001 86380 86390 1
412305 99412305 1001 86380 86390 1
412348 99412348 1001 86380 86390 1
412337 99412337 1001 86380 86390 1
413292 99413292 1001 86380 86390 1
413339 99413339 1001 86380 86390 1
413533 99413533 1001 86380 86390 1
413215 99413215 1001 86380 86390 1
413263 99413263 1001 86380 86390 1
413063 99413063 1001 86380 86390 1
413043 99413043 1001 86380 86390 1
413234 99413234 1001 86380 86390 1
412777 99412777 1001 86380 86390 1
412641 99412641 1001 86380 86390 1
412824 99412824 1001 86380 86390 1
412832 99412832 1001 86380 86390 1
412787 99412787 1001 86380 86390 1
413756 99413756 1001 86380 86390 1
413806 99413806 1001 86380 86390 1
413707 99413707 1001 86380 86390 1
415217 99415217 1001 86380 86390 1
414989 99414989 1001 86380 86390 1
415238 99415238 1001 86380 86390 1
414616 99414616 1001 86380 86390 1
414801 99414801 1001 86380 86390 1
414868 99414868 1001 86380 86390 1
414781 99414781 1001 86380 86390 1
414900 99414900 1001 86380 86390 1
414828 99414828 1001 86380 86390 1
414586 99414586 1001 86380 86390 1
414366 99414366 1001 86380 86390 1
414344 99414344 1001 86380 86390 1
414155 99414155 1001 86380 86390 1
415498 99415498 1001 86380 86390 1
415545 99415545 1001 86380 86390 1
415570 99415570 1001 86380 86390 1
415720 99415720 1001 86380 86390 1
415558 99415558 1001 86380 86390 1
415347 99415347 1001 86380 86390 1
415405 99415405 1001 86380 86390 1
415566 99415566 1001 86380 86390 1
416233 99416233 1001 86380 86390 1
416503 99416503 1001 86380 86390 1
415918 99415918 1001 86380 86390 1
417021 99417021 1001 86380 86390 1
417011 99417011 1001 86380 86390 1
417113 99417113 1001 86380 86390 1
417573 99417573 1001 86380 86390 1
417500 99417500 1001 86380 86390 1
417514 99417514 1001 86380 86390 1
418593 99418593 1001 86380 86390 1
417643 99417643 1001 86380 86390 1
417864 99417864 1001 86380 86390 1
417815 99417815 1001 86380 86390 1
418433 99418433 1001 86380 86390 1
419061 99419061 1001 86380 86390 1
418991 99418991 1001 86380 86390 1
420117 99420117 1001 86380 86390 1
420400 99420400 1001 86380 86390 1
419670 99419670 1001 86380 86390 1
420038 99420038 1001 86380 86390 1
419730 99419730 1001 86380 86390 1
419737 99419737 1001 86380 86390 1
419591 99419591 1001 86380 86390 1
419405 99419405 1001 86380 86390 1
419456 99419456 1001 86380 86390 1
419226 99419226 1001 86380 86390 1
419332 99419332 1001 86380 86390 1
419531 99419531 1001 86380 86390 1
419229 99419229 1001 86380 86390 1
420739 99420739 1001 86380 86390 1
420586 99420586 1001 86380 86390 1
420806 99420806 1001 86380 86390 1
420493 99420493 1001 86380 86390 1
420568 99420568 1001 86380 86390 1
420474 99420474 1001 86380 86390 1
420668 99420668 1001 86380 86390 1
421999 99421999 1001 86380 86390 1
421309 99421309 1001 86380 86390 1
421560 99421560 1001 86380 86390 1
421448 99421448 1001 86380 86390 1
421038 99421038 1001 86380 86390 1
421174 99421174 1001 86380 86390 1
421133 99421133 1001 86380 86390 1
421007 99421007 1001 86380 86390 1
421200 99421200 1001 86380 86390 1
422142 99422142 1001 86380 86390 1
422360 99422360 1001 86380 86390 1
421262 99421262 1001 86380 86390 1
422179 99422179 1001 86380 86390 1
422230 99422230 1001 86380 86390 1
422415 99422415 1001 86380 86390 1
422396 99422396 1001 86380 86390 1
423738 99423738 1001 86380 86390 1
422961 99422961 1001 86380 86390 1
423295 99423295 1001 86380 86390 1
423097 99423097 1001 86380 86390 1
422993 99422993 1001 86380 86390 1
423284 99423284 1001 86380 86390 1
423050 99423050 1001 86380 86390 1
423084 99423084 1001 86380 86390 1
423122 99423122 1001 86380 86390 1
423243 99423243 1001 86380 86390 1
422852 99422852 1001 86380 86390 1
422806 99422806 1001 86380 86390 1
422810 99422810 1001 86380 86390 1
424071 99424071 1001 86380 86390 1
423837 99423837 1001 86380 86390 1
424086 99424086 1001 86380 86390 1
425007 99425007 1001 86380 86390 1
425205 99425205 1001 86380 86390 1
425286 99425286 1001 86380 86390 1
425169 99425169 1001 86380 86390 1
424780 99424780 1001 86380 86390 1
424761 99424761 1001 86380 86390 1
424655 99424655 1001 86380 86390 1
424975 99424975 1001 86380 86390 1
424407 99424407 1001 86380 86390 1
425388 99425388 1001 86380 86390 1
425651 99425651 1001 86380 86390 1
426698 99426698 1001 86380 86390 1
427047 99427047 1001 86380 86390 1
426904 99426904 1001 86380 86390 1
427087 99427087 1001 86380 86390 1
426966 99426966 1001 86380 86390 1
427100 99427100 1001 86380 86390 1
426908 99426908 1001 86380 86390 1
426446 99426446 1001 86380 86390 1
426646 99426646 1001 86380 86390 1
426453 99426453 1001 86380 86390 1
426417 99426417 1001 86380 86390 1
425993 99425993 1001 86380 86390 1
426171 99426171 1001 86380 86390 1
426029 99426029 1001 86380 86390 1
426085 99426085 1001 86380 86390 1
427164 99427164 1001 86380 86390 1
428671 99428671 1001 86380 86390 1
428410 99428410 1001 86380 86390 1
428696 99428696 1001 86380 86390 1
428597 99428597 1001 86380 86390 1
428656 99428656 1001 86380 86390 1
428322 99428322 1001 86380 86390 1
428102 99428102 1001 86380 86390 1
428147 99428147 1001 86380 86390 1
428944 99428944 1001 86380 86390 1
429114 99429114 1001 86380 86390 1
428775 99428775 1001 86380 86390 1
430119 99430119 1001 86380 86390 1
430319 99430319 1001 86380 86390 1
430101 99430101 1001 86380 86390 1
430079 99430079 1001 86380 86390 1
430088 99430088 1001 86380 86390 1
429638 99429638 1001 86380 86390 1
429766 99429766 1001 86380 86390 1
429181 99429181 1001 86380 86390 1
429487 99429487 1001 86380 86390 1
429492 99429492 1001 86380 86390 1
429193 99429193 1001 86380 86390 1
430546 99430546 1001 86380 86390 1
430533 99430533 1001 86380 86390 1
430572 99430572 1001 86380 86390 1
431910 99431910 1001 86380 86390 1
431506 99431506 1001 86380 86390 1
431024 99431024 1001 86380 86390 1
431249 99431249 1001 86380 86390 1
430991 99430991 1001 86380 86390 1
430882 99430882 1001 86380 86390 1
432123 99432123 1001 86380 86390 1
432251 99432251 1001 86380 86390 1
432065 99432065 1001 86380 86390 1
432215 99432215 1001 86380 86390 1
433457 99433457 1001 86380 86390 1
432996 99432996 1001 86380 86390 1
432963 99432963 1001 86380 86390 1
432861 99432861 1001 86380 86390 1
432709 99432709 1001 86380 86390 1
433974 99433974 1001 86380 86390 1
434100 99434100 1001 86380 86390 1
433871 99433871 1001 86380 86390 1
434052 99434052 1001 86380 86390 1
435108 99435108 1001 86380 86390 1
435056 99435056 1001 86380 86390 1
435147 99435147 1001 86380 86390 1
434706 99434706 1001 86380 86390 1
434871 99434871 1001 86380 86390 1
434850 99434850 1001 86380 86390 1
434875 99434875 1001 86380 86390 1
434851 99434851 1001 86380 86390 1
434629 99434629 1001 86380 86390 1
434647 99434647 1001 86380 86390 1
434865 99434865 1001 86380 86390 1
434356 99434356 1001 86380 86390 1
434279 99434279 1001 86380 86390 1
435709 99435709 1001 86380 86390 1
435662 99435662 1001 86380 86390 1
435637 99435637 1001 86380 86390 1
435506 99435506 1001 86380 86390 1
437107 99437107 1001 86380 86390 1
436824 99436824 1001 86380 86390 1
436677 99436677 1001 86380 86390 1
436264 99436264 1001 86380 86390 1
436172 99436172 1001 86380 86390 1
300006 99300006 1001 86380 86390 1
437274 99437274 1001 86380 86390 1
300009 99300009 1001 86380 86390 1
300050 99300050 1001 86380 86390 1
300039 99300039 1001 86380 86390 1
300052 99300052 1001 86380 86390 1
300053 99300053 1001 86380 86390 1
300643 99300643 1001 86380 86390 1
300529 99300529 1001 86380 86390 1
300393 99300393 1001 86380 86390 1
300456 99300456 1001 86380 86390 1
300457 99300457 1001 86380 86390 1
300250 99300250 1001 86380 86390 1
300266 99300266 1001 86380 86390 1
300283 99300283 1001 86380 86390 1
300127 99300127 1001 86380 86390 1
300284 99300284 1001 86380 86390 1
300259 99300259 1001 86380 86390 1
300234 99300234 1001 86380 86390 1
300831 99300831 1001 86380 86390 1
300913 99300913 1001 86380 86390 1
300926 99300926 1001 86380 86390 1
300786 99300786 1001 86380 86390 1
300750 99300750 1001 86380 86390 1
301404 99301404 1001 86380 86390 1
301541 99301541 1001 86380 86390 1
301159 99301159 1001 86380 86390 1
301308 99301308 1001 86380 86390 1
301013 99301013 1001 86380 86390 1
301014 99301014 1001 86380 86390 1
301041 99301041 1001 86380 86390 1
301099 99301099 1001 86380 86390 1
301126 99301126 1001 86380 86390 1
301730 99301730 1001 86380 86390 1
302330 99302330 1001 86380 86390 1
302259 99302259 1001 86380 86390 1
302138 99302138 1001 86380 86390 1
302151 99302151 1001 86380 86390 1
301971 99301971 1001 86380 86390 1
302168 99302168 1001 86380 86390 1
301928 99301928 1001 86380 86390 1
302474 99302474 1001 86380 86390 1
303016 99303016 1001 86380 86390 1
303176 99303176 1001 86380 86390 1
303179 99303179 1001 86380 86390 1
303044 99303044 1001 86380 86390 1
303124 99303124 1001 86380 86390 1
302984 99302984 1001 86380 86390 1
302986 99302986 1001 86380 86390 1
302691 99302691 1001 86380 86390 1
302654 99302654 1001 86380 86390 1
302733 99302733 1001 86380 86390 1
302773 99302773 1001 86380 86390 1
302752 99302752 1001 86380 86390 1
303274 99303274 1001 86380 86390 1
303332 99303332 1001 86380 86390 1
303988 99303988 1001 86380 86390 1
303835 99303835 1001 86380 86390 1
303965 99303965 1001 86380 86390 1
303940 99303940 1001 86380 86390 1
303863 99303863 1001 86380 86390 1
303993 99303993 1001 86380 86390 1
303711 99303711 1001 86380 86390 1
303730 99303730 1001 86380 86390 1
303667 99303667 1001 86380 86390 1
303695 99303695 1001 86380 86390 1
303445 99303445 1001 86380 86390 1
303419 99303419 1001 86380 86390 1
303512 99303512 1001 86380 86390 1
303566 99303566 1001 86380 86390 1
304059 99304059 1001 86380 86390 1
304717 99304717 1001 86380 86390 1
304761 99304761 1001 86380 86390 1
304644 99304644 1001 86380 86390 1
304543 99304543 1001 86380 86390 1
304445 99304445 1001 86380 86390 1
304403 99304403 1001 86380 86390 1
304289 99304289 1001 86380 86390 1
305051 99305051 1001 86380 86390 1
305001 99305001 1001 86380 86390 1
305027 99305027 1001 86380 86390 1
304950 99304950 1001 86380 86390 1
304875 99304875 1001 86380 86390 1
304932 99304932 1001 86380 86390 1
305500 99305500 1001 86380 86390 1
305605 99305605 1001 86380 86390 1
305491 99305491 1001 86380 86390 1
305555 99305555 1001 86380 86390 1
305328 99305328 1001 86380 86390 1
305355 99305355 1001 86380 86390 1
305291 99305291 1001 86380 86390 1
305388 99305388 1001 86380 86390 1
305229 99305229 1001 86380 86390 1
500052 99500052 1001 86380 86390 1
500069 99500069 1001 86380 86390 1
500032 99500032 1001 86380 86390 1
500097 99500097 1001 86380 86390 1
500008 99500008 1001 86380 86390 1
500749 99500749 1001 86380 86390 1
500782 99500782 1001 86380 86390 1
500413 99500413 1001 86380 86390 1
500521 99500521 1001 86380 86390 1
500534 99500534 1001 86380 86390 1
500419 99500419 1001 86380 86390 1
500326 99500326 1001 86380 86390 1
500381 99500381 1001 86380 86390 1
500384 99500384 1001 86380 86390 1
500941 99500941 1001 86380 86390 1
500401 99500401 1001 86380 86390 1
500956 99500956 1001 86380 86390 1
500920 99500920 1001 86380 86390 1
500946 99500946 1001 86380 86390 1
500976 99500976 1001 86380 86390 1
501609 99501609 1001 86380 86390 1
501409 99501409 1001 86380 86390 1
501296 99501296 1001 86380 86390 1
501427 99501427 1001 86380 86390 1
501199 99501199 1001 86380 86390 1
501650 99501650 1001 86380 86390 1
501840 99501840 1001 86380 86390 1
501828 99501828 1001 86380 86390 1
502402 99502402 1001 86380 86390 1
502331 99502331 1001 86380 86390 1
502384 99502384 1001 86380 86390 1
502387 99502387 1001 86380 86390 1
502147 99502147 1001 86380 86390 1
502150 99502150 1001 86380 86390 1
502165 99502165 1001 86380 86390 1
502220 99502220 1001 86380 86390 1
502015 99502015 1001 86380 86390 1
502042 99502042 1001 86380 86390 1
501983 99501983 1001 86380 86390 1
502631 99502631 1001 86380 86390 1
502625 99502625 1001 86380 86390 1
502471 99502471 1001 86380 86390 1
502498 99502498 1001 86380 86390 1
503101 99503101 1001 86380 86390 1
503153 99503153 1001 86380 86390 1
503227 99503227 1001 86380 86390 1
502985 99502985 1001 86380 86390 1
502998 99502998 1001 86380 86390 1
503026 99503026 1001 86380 86390 1
502965 99502965 1001 86380 86390 1
503084 99503084 1001 86380 86390 1
502867 99502867 1001 86380 86390 1
502856 99502856 1001 86380 86390 1
502728 99502728 1001 86380 86390 1
503496 99503496 1001 86380 86390 1
503487 99503487 1001 86380 86390 1
503387 99503387 1001 86380 86390 1
503439 99503439 1001 86380 86390 1
503312 99503312 1001 86380 86390 1
503442 99503442 1001 86380 86390 1
503481 99503481 1001 86380 86390 1
503339 99503339 1001 86380 86390 1
503926 99503926 1001 86380 86390 1
504056 99504056 1001 86380 86390 1
503953 99503953 1001 86380 86390 1
503936 99503936 1001 86380 86390 1
503834 99503834 1001 86380 86390 1
503786 99503786 1001 86380 86390 1
503865 99503865 1001 86380 86390 1
503618 99503618 1001 86380 86390 1
503514 99503514 1001 86380 86390 1
503508 99503508 1001 86380 86390 1
504223 99504223 1001 86380 86390 1
504160 99504160 1001 86380 86390 1
504177 99504177 1001 86380 86390 1
504751 99504751 1001 86380 86390 1
504830 99504830 1001 86380 86390 1
504768 99504768 1001 86380 86390 1
504636 99504636 1001 86380 86390 1
504714 99504714 1001 86380 86390 1
504590 99504590 1001 86380 86390 1
504567 99504567 1001 86380 86390 1
504364 99504364 1001 86380 86390 1
504483 99504483 1001 86380 86390 1
505008 99505008 1001 86380 86390 1
505010 99505010 1001 86380 86390 1
505078 99505078 1001 86380 86390 1
505144 99505144 1001 86380 86390 1
504962 99504962 1001 86380 86390 1
505093 99505093 1001 86380 86390 1
505655 99505655 1001 86380 86390 1
505726 99505726 1001 86380 86390 1
505718 99505718 1001 86380 86390 1
505476 99505476 1001 86380 86390 1
505491 99505491 1001 86380 86390 1
505494 99505494 1001 86380 86390 1
505254 99505254 1001 86380 86390 1
505267 99505267 1001 86380 86390 1
505350 99505350 1001 86380 86390 1
505819 99505819 1001 86380 86390 1
505821 99505821 1001 86380 86390 1
505887 99505887 1001 86380 86390 1
505967 99505967 1001 86380 86390 1
505932 99505932 1001 86380 86390 1
505790 99505790 1001 86380 86390 1
506560 99506560 1001 86380 86390 1
506446 99506446 1001 86380 86390 1
506411 99506411 1001 86380 86390 1
506465 99506465 1001 86380 86390 1
506230 99506230 1001 86380 86390 1
506387 99506387 1001 86380 86390 1
506177 99506177 1001 86380 86390 1
506011 99506011 1001 86380 86390 1
506142 99506142 1001 86380 86390 1
506168 99506168 1001 86380 86390 1
506775 99506775 1001 86380 86390 1
506638 99506638 1001 86380 86390 1
506771 99506771 1001 86380 86390 1
506669 99506669 1001 86380 86390 1
507391 99507391 1001 86380 86390 1
507271 99507271 1001 86380 86390 1
507239 99507239 1001 86380 86390 1
507417 99507417 1001 86380 86390 1
507207 99507207 1001 86380 86390 1
507437 99507437 1001 86380 86390 1
507442 99507442 1001 86380 86390 1
508185 99508185 1001 86380 86390 1
508174 99508174 1001 86380 86390 1
508230 99508230 1001 86380 86390 1
508192 99508192 1001 86380 86390 1
508030 99508030 1001 86380 86390 1
508018 99508018 1001 86380 86390 1
508029 99508029 1001 86380 86390 1
507661 99507661 1001 86380 86390 1
507688 99507688 1001 86380 86390 1
508388 99508388 1001 86380 86390 1
508350 99508350 1001 86380 86390 1
508926 99508926 1001 86380 86390 1
508981 99508981 1001 86380 86390 1
508997 99508997 1001 86380 86390 1
508693 99508693 1001 86380 86390 1
508732 99508732 1001 86380 86390 1
508861 99508861 1001 86380 86390 1
508697 99508697 1001 86380 86390 1
508724 99508724 1001 86380 86390 1
508815 99508815 1001 86380 86390 1
508623 99508623 1001 86380 86390 1
509137 99509137 1001 86380 86390 1
509258 99509258 1001 86380 86390 1
509096 99509096 1001 86380 86390 1
509827 99509827 1001 86380 86390 1
509889 99509889 1001 86380 86390 1
509606 99509606 1001 86380 86390 1
509521 99509521 1001 86380 86390 1
509534 99509534 1001 86380 86390 1
509577 99509577 1001 86380 86390 1
509445 99509445 1001 86380 86390 1
510103 99510103 1001 86380 86390 1
510523 99510523 1001 86380 86390 1
510545 99510545 1001 86380 86390 1
510473 99510473 1001 86380 86390 1
510357 99510357 1001 86380 86390 1
510437 99510437 1001 86380 86390 1
510480 99510480 1001 86380 86390 1
510300 99510300 1001 86380 86390 1
510122 99510122 1001 86380 86390 1
510182 99510182 1001 86380 86390 1
510763 99510763 1001 86380 86390 1
510792 99510792 1001 86380 86390 1
510898 99510898 1001 86380 86390 1
510732 99510732 1001 86380 86390 1
511222 99511222 1001 86380 86390 1
511171 99511171 1001 86380 86390 1
511225 99511225 1001 86380 86390 1
511177 99511177 1001 86380 86390 1
510933 99510933 1001 86380 86390 1
511002 99511002 1001 86380 86390 1
511044 99511044 1001 86380 86390 1
511073 99511073 1001 86380 86390 1
511649 99511649 1001 86380 86390 1
512238 99512238 1001 86380 86390 1
512343 99512343 1001 86380 86390 1
512187 99512187 1001 86380 86390 1
512317 99512317 1001 86380 86390 1
512259 99512259 1001 86380 86390 1
512102 99512102 1001 86380 86390 1
512003 99512003 1001 86380 86390 1
512081 99512081 1001 86380 86390 1
512120 99512120 1001 86380 86390 1
511902 99511902 1001 86380 86390 1
511853 99511853 1001 86380 86390 1
511854 99511854 1001 86380 86390 1
511906 99511906 1001 86380 86390 1
512403 99512403 1001 86380 86390 1
512561 99512561 1001 86380 86390 1
512380 99512380 1001 86380 86390 1
512446 99512446 1001 86380 86390 1
512563 99512563 1001 86380 86390 1
512451 99512451 1001 86380 86390 1
512568 99512568 1001 86380 86390 1
512543 99512543 1001 86380 86390 1
513013 99513013 1001 86380 86390 1
512910 99512910 1001 86380 86390 1
512977 99512977 1001 86380 86390 1
512867 99512867 1001 86380 86390 1
512880 99512880 1001 86380 86390 1
512655 99512655 1001 86380 86390 1
513384 99513384 1001 86380 86390 1
513290 99513290 1001 86380 86390 1
513998 99513998 1001 86380 86390 1
513922 99513922 1001 86380 86390 1
513950 99513950 1001 86380 86390 1
514019 99514019 1001 86380 86390 1
513835 99513835 1001 86380 86390 1
513786 99513786 1001 86380 86390 1
513800 99513800 1001 86380 86390 1
513650 99513650 1001 86380 86390 1
513606 99513606 1001 86380 86390 1
513602 99513602 1001 86380 86390 1
514078 99514078 1001 86380 86390 1
514794 99514794 1001 86380 86390 1
514472 99514472 1001 86380 86390 1
514633 99514633 1001 86380 86390 1
514569 99514569 1001 86380 86390 1
514480 99514480 1001 86380 86390 1
514251 99514251 1001 86380 86390 1
514369 99514369 1001 86380 86390 1
514386 99514386 1001 86380 86390 1
514258 99514258 1001 86380 86390 1
514336 99514336 1001 86380 86390 1
514946 99514946 1001 86380 86390 1
515363 99515363 1001 86380 86390 1
515318 99515318 1001 86380 86390 1
515331 99515331 1001 86380 86390 1
515448 99515448 1001 86380 86390 1
515308 99515308 1001 86380 86390 1
515252 99515252 1001 86380 86390 1
515791 99515791 1001 86380 86390 1
515882 99515882 1001 86380 86390 1
515702 99515702 1001 86380 86390 1
515716 99515716 1001 86380 86390 1
515860 99515860 1001 86380 86390 1
516329 99516329 1001 86380 86390 1
516475 99516475 1001 86380 86390 1
516323 99516323 1001 86380 86390 1
516376 99516376 1001 86380 86390 1
516149 99516149 1001 86380 86390 1
516137 99516137 1001 86380 86390 1
516197 99516197 1001 86380 86390 1
516276 99516276 1001 86380 86390 1
516069 99516069 1001 86380 86390 1
515913 99515913 1001 86380 86390 1
517149 99517149 1001 86380 86390 1
517189 99517189 1001 86380 86390 1
517072 99517072 1001 86380 86390 1
517009 99517009 1001 86380 86390 1
516848 99516848 1001 86380 86390 1
516746 99516746 1001 86380 86390 1
516842 99516842 1001 86380 86390 1
517477 99517477 1001 86380 86390 1
517401 99517401 1001 86380 86390 1
517521 99517521 1001 86380 86390 1
518161 99518161 1001 86380 86390 1
517986 99517986 1001 86380 86390 1
518077 99518077 1001 86380 86390 1
518013 99518013 1001 86380 86390 1
518019 99518019 1001 86380 86390 1
517815 99517815 1001 86380 86390 1
517790 99517790 1001 86380 86390 1
517752 99517752 1001 86380 86390 1
517938 99517938 1001 86380 86390 1
517875 99517875 1001 86380 86390 1
517838 99517838 1001 86380 86390 1
517620 99517620 1001 86380 86390 1
517549 99517549 1001 86380 86390 1
518172 99518172 1001 86380 86390 1
518887 99518887 1001 86380 86390 1
518857 99518857 1001 86380 86390 1
518693 99518693 1001 86380 86390 1
518753 99518753 1001 86380 86390 1
519062 99519062 1001 86380 86390 1
519015 99519015 1001 86380 86390 1
519150 99519150 1001 86380 86390 1
519812 99519812 1001 86380 86390 1
519675 99519675 1001 86380 86390 1
519720 99519720 1001 86380 86390 1
519582 99519582 1001 86380 86390 1
519401 99519401 1001 86380 86390 1
519902 99519902 1001 86380 86390 1
519994 99519994 1001 86380 86390 1
519840 99519840 1001 86380 86390 1
519920 99519920 1001 86380 86390 1
520013 99520013 1001 86380 86390 1
520525 99520525 1001 86380 86390 1
520571 99520571 1001 86380 86390 1
520520 99520520 1001 86380 86390 1
520631 99520631 1001 86380 86390 1
520234 99520234 1001 86380 86390 1
520391 99520391 1001 86380 86390 1
520163 99520163 1001 86380 86390 1
520033 99520033 1001 86380 86390 1
520152 99520152 1001 86380 86390 1
520053 99520053 1001 86380 86390 1
520209 99520209 1001 86380 86390 1
520210 99520210 1001 86380 86390 1
520729 99520729 1001 86380 86390 1
520820 99520820 1001 86380 86390 1
520778 99520778 1001 86380 86390 1
520804 99520804 1001 86380 86390 1
521465 99521465 1001 86380 86390 1
521280 99521280 1001 86380 86390 1
521068 99521068 1001 86380 86390 1
521096 99521096 1001 86380 86390 1
521251 99521251 1001 86380 86390 1
521239 99521239 1001 86380 86390 1
520936 99520936 1001 86380 86390 1
520889 99520889 1001 86380 86390 1
520941 99520941 1001 86380 86390 1
520996 99520996 1001 86380 86390 1
521022 99521022 1001 86380 86390 1
521010 99521010 1001 86380 86390 1
520933 99520933 1001 86380 86390 1
521476 99521476 1001 86380 86390 1
521645 99521645 1001 86380 86390 1
521480 99521480 1001 86380 86390 1
521572 99521572 1001 86380 86390 1
521575 99521575 1001 86380 86390 1
521604 99521604 1001 86380 86390 1
522138 99522138 1001 86380 86390 1
522264 99522264 1001 86380 86390 1
521881 99521881 1001 86380 86390 1
521927 99521927 1001 86380 86390 1
522082 99522082 1001 86380 86390 1
522033 99522033 1001 86380 86390 1
521712 99521712 1001 86380 86390 1
521769 99521769 1001 86380 86390 1
521782 99521782 1001 86380 86390 1
522303 99522303 1001 86380 86390 1
522359 99522359 1001 86380 86390 1
523084 99523084 1001 86380 86390 1
523087 99523087 1001 86380 86390 1
523046 99523046 1001 86380 86390 1
523050 99523050 1001 86380 86390 1
522751 99522751 1001 86380 86390 1
523237 99523237 1001 86380 86390 1
523316 99523316 1001 86380 86390 1
523930 99523930 1001 86380 86390 1
523557 99523557 1001 86380 86390 1
523572 99523572 1001 86380 86390 1
523627 99523627 1001 86380 86390 1
523589 99523589 1001 86380 86390 1
523582 99523582 1001 86380 86390 1
523407 99523407 1001 86380 86390 1
523461 99523461 1001 86380 86390 1
523488 99523488 1001 86380 86390 1
523515 99523515 1001 86380 86390 1
524137 99524137 1001 86380 86390 1
523996 99523996 1001 86380 86390 1
524634 99524634 1001 86380 86390 1
524699 99524699 1001 86380 86390 1
524718 99524718 1001 86380 86390 1
524499 99524499 1001 86380 86390 1
524363 99524363 1001 86380 86390 1
524392 99524392 1001 86380 86390 1
524293 99524293 1001 86380 86390 1
524164 99524164 1001 86380 86390 1
524166 99524166 1001 86380 86390 1
524339 99524339 1001 86380 86390 1
524964 99524964 1001 86380 86390 1
525457 99525457 1001 86380 86390 1
525501 99525501 1001 86380 86390 1
525200 99525200 1001 86380 86390 1
525331 99525331 1001 86380 86390 1
525241 99525241 1001 86380 86390 1
525293 99525293 1001 86380 86390 1
525348 99525348 1001 86380 86390 1
525111 99525111 1001 86380 86390 1
525602 99525602 1001 86380 86390 1
526304 99526304 1001 86380 86390 1
526214 99526214 1001 86380 86390 1
525934 99525934 1001 86380 86390 1
525986 99525986 1001 86380 86390 1
525963 99525963 1001 86380 86390 1
525925 99525925 1001 86380 86390 1
525943 99525943 1001 86380 86390 1
526524 99526524 1001 86380 86390 1
526571 99526571 1001 86380 86390 1
527184 99527184 1001 86380 86390 1
526927 99526927 1001 86380 86390 1
527036 99527036 1001 86380 86390 1
526692 99526692 1001 86380 86390 1
527445 99527445 1001 86380 86390 1
527398 99527398 1001 86380 86390 1
527424 99527424 1001 86380 86390 1
528007 99528007 1001 86380 86390 1
528061 99528061 1001 86380 86390 1
527766 99527766 1001 86380 86390 1
527638 99527638 1001 86380 86390 1
527639 99527639 1001 86380 86390 1
527471 99527471 1001 86380 86390 1
528154 99528154 1001 86380 86390 1
528149 99528149 1001 86380 86390 1
528898 99528898 1001 86380 86390 1
528555 99528555 1001 86380 86390 1
528519 99528519 1001 86380 86390 1
528668 99528668 1001 86380 86390 1
528397 99528397 1001 86380 86390 1
528425 99528425 1001 86380 86390 1
528431 99528431 1001 86380 86390 1
528303 99528303 1001 86380 86390 1
528395 99528395 1001 86380 86390 1
528292 99528292 1001 86380 86390 1
528989 99528989 1001 86380 86390 1
529096 99529096 1001 86380 86390 1
528982 99528982 1001 86380 86390 1
529037 99529037 1001 86380 86390 1
529064 99529064 1001 86380 86390 1
528974 99528974 1001 86380 86390 1
529727 99529727 1001 86380 86390 1
529382 99529382 1001 86380 86390 1
529460 99529460 1001 86380 86390 1
529376 99529376 1001 86380 86390 1
529108 99529108 1001 86380 86390 1
529135 99529135 1001 86380 86390 1
529190 99529190 1001 86380 86390 1
529918 99529918 1001 86380 86390 1
529873 99529873 1001 86380 86390 1
529929 99529929 1001 86380 86390 1
529736 99529736 1001 86380 86390 1
530492 99530492 1001 86380 86390 1
530352 99530352 1001 86380 86390 1
530455 99530455 1001 86380 86390 1
530405 99530405 1001 86380 86390 1
530233 99530233 1001 86380 86390 1
530344 99530344 1001 86380 86390 1
530204 99530204 1001 86380 86390 1
529953 99529953 1001 86380 86390 1
529941 99529941 1001 86380 86390 1
530582 99530582 1001 86380 86390 1
530987 99530987 1001 86380 86390 1
530787 99530787 1001 86380 86390 1
530879 99530879 1001 86380 86390 1
530892 99530892 1001 86380 86390 1
530833 99530833 1001 86380 86390 1
530950 99530950 1001 86380 86390 1
530926 99530926 1001 86380 86390 1
531578 99531578 1001 86380 86390 1
531425 99531425 1001 86380 86390 1
531580 99531580 1001 86380 86390 1
531530 99531530 1001 86380 86390 1
532129 99532129 1001 86380 86390 1
532002 99532002 1001 86380 86390 1
532056 99532056 1001 86380 86390 1
532020 99532020 1001 86380 86390 1
531805 99531805 1001 86380 86390 1
531965 99531965 1001 86380 86390 1
531837 99531837 1001 86380 86390 1
531947 99531947 1001 86380 86390 1
531703 99531703 1001 86380 86390 1
532281 99532281 1001 86380 86390 1
532310 99532310 1001 86380 86390 1
532323 99532323 1001 86380 86390 1
532997 99532997 1001 86380 86390 1
532859 99532859 1001 86380 86390 1
533023 99533023 1001 86380 86390 1
532777 99532777 1001 86380 86390 1
532475 99532475 1001 86380 86390 1
532609 99532609 1001 86380 86390 1
533145 99533145 1001 86380 86390 1
533196 99533196 1001 86380 86390 1
533854 99533854 1001 86380 86390 1
533524 99533524 1001 86380 86390 1
533547 99533547 1001 86380 86390 1
533276 99533276 1001 86380 86390 1
533420 99533420 1001 86380 86390 1
533372 99533372 1001 86380 86390 1
533424 99533424 1001 86380 86390 1
533877 99533877 1001 86380 86390 1
534585 99534585 1001 86380 86390 1
534588 99534588 1001 86380 86390 1
534512 99534512 1001 86380 86390 1
534631 99534631 1001 86380 86390 1
534310 99534310 1001 86380 86390 1
534383 99534383 1001 86380 86390 1
534335 99534335 1001 86380 86390 1
534080 99534080 1001 86380 86390 1
534171 99534171 1001 86380 86390 1
534123 99534123 1001 86380 86390 1
534151 99534151 1001 86380 86390 1
534779 99534779 1001 86380 86390 1
534843 99534843 1001 86380 86390 1
534715 99534715 1001 86380 86390 1
535449 99535449 1001 86380 86390 1
535413 99535413 1001 86380 86390 1
535490 99535490 1001 86380 86390 1
535501 99535501 1001 86380 86390 1
535354 99535354 1001 86380 86390 1
535260 99535260 1001 86380 86390 1
535064 99535064 1001 86380 86390 1
535000 99535000 1001 86380 86390 1
534899 99534899 1001 86380 86390 1
535619 99535619 1001 86380 86390 1
535622 99535622 1001 86380 86390 1
535558 99535558 1001 86380 86390 1
535532 99535532 1001 86380 86390 1
536207 99536207 1001 86380 86390 1
536146 99536146 1001 86380 86390 1
536225 99536225 1001 86380 86390 1
536265 99536265 1001 86380 86390 1
536319 99536319 1001 86380 86390 1
536256 99536256 1001 86380 86390 1
536330 99536330 1001 86380 86390 1
536142 99536142 1001 86380 86390 1
536018 99536018 1001 86380 86390 1
535898 99535898 1001 86380 86390 1
535722 99535722 1001 86380 86390 1
535867 99535867 1001 86380 86390 1
535766 99535766 1001 86380 86390 1
536424 99536424 1001 86380 86390 1
536425 99536425 1001 86380 86390 1
536400 99536400 1001 86380 86390 1
536478 99536478 1001 86380 86390 1
537159 99537159 1001 86380 86390 1
537021 99537021 1001 86380 86390 1
537162 99537162 1001 86380 86390 1
536994 99536994 1001 86380 86390 1
536859 99536859 1001 86380 86390 1
536911 99536911 1001 86380 86390 1
536796 99536796 1001 86380 86390 1
536914 99536914 1001 86380 86390 1
536955 99536955 1001 86380 86390 1
536619 99536619 1001 86380 86390 1
536723 99536723 1001 86380 86390 1
536690 99536690 1001 86380 86390 1
536678 99536678 1001 86380 86390 1
536717 99536717 1001 86380 86390 1
536548 99536548 1001 86380 86390 1
536731 99536731 1001 86380 86390 1
537305 99537305 1001 86380 86390 1
537345 99537345 1001 86380 86390 1
537281 99537281 1001 86380 86390 1
537333 99537333 1001 86380 86390 1
537308 99537308 1001 86380 86390 1
537196 99537196 1001 86380 86390 1
537248 99537248 1001 86380 86390 1
537184 99537184 1001 86380 86390 1
537808 99537808 1001 86380 86390 1
537885 99537885 1001 86380 86390 1
537593 99537593 1001 86380 86390 1
537724 99537724 1001 86380 86390 1
537582 99537582 1001 86380 86390 1
537634 99537634 1001 86380 86390 1
537738 99537738 1001 86380 86390 1
537751 99537751 1001 86380 86390 1
537755 99537755 1001 86380 86390 1
537409 99537409 1001 86380 86390 1
537517 99537517 1001 86380 86390 1
538125 99538125 1001 86380 86390 1
538630 99538630 1001 86380 86390 1
538684 99538684 1001 86380 86390 1
538685 99538685 1001 86380 86390 1
538466 99538466 1001 86380 86390 1
538584 99538584 1001 86380 86390 1
538473 99538473 1001 86380 86390 1
538514 99538514 1001 86380 86390 1
538367 99538367 1001 86380 86390 1
538397 99538397 1001 86380 86390 1
538947 99538947 1001 86380 86390 1
538987 99538987 1001 86380 86390 1
538975 99538975 1001 86380 86390 1
539489 99539489 1001 86380 86390 1
539529 99539529 1001 86380 86390 1
539585 99539585 1001 86380 86390 1
539387 99539387 1001 86380 86390 1
539378 99539378 1001 86380 86390 1
539290 99539290 1001 86380 86390 1
539330 99539330 1001 86380 86390 1
539820 99539820 1001 86380 86390 1
539821 99539821 1001 86380 86390 1
539683 99539683 1001 86380 86390 1
540302 99540302 1001 86380 86390 1
540324 99540324 1001 86380 86390 1
540252 99540252 1001 86380 86390 1
540206 99540206 1001 86380 86390 1
539989 99539989 1001 86380 86390 1
539992 99539992 1001 86380 86390 1
539916 99539916 1001 86380 86390 1
539970 99539970 1001 86380 86390 1
540580 99540580 1001 86380 86390 1
540517 99540517 1001 86380 86390 1
540520 99540520 1001 86380 86390 1
540496 99540496 1001 86380 86390 1
540628 99540628 1001 86380 86390 1
540629 99540629 1001 86380 86390 1
541120 99541120 1001 86380 86390 1
541137 99541137 1001 86380 86390 1
540884 99540884 1001 86380 86390 1
540766 99540766 1001 86380 86390 1
540709 99540709 1001 86380 86390 1
541422 99541422 1001 86380 86390 1
541376 99541376 1001 86380 86390 1
541493 99541493 1001 86380 86390 1
541405 99541405 1001 86380 86390 1
541431 99541431 1001 86380 86390 1
541984 99541984 1001 86380 86390 1
541985 99541985 1001 86380 86390 1
542038 99542038 1001 86380 86390 1
541740 99541740 1001 86380 86390 1
541694 99541694 1001 86380 86390 1
541568 99541568 1001 86380 86390 1
542236 99542236 1001 86380 86390 1
542318 99542318 1001 86380 86390 1
542216 99542216 1001 86380 86390 1
542154 99542154 1001 86380 86390 1
542871 99542871 1001 86380 86390 1
542848 99542848 1001 86380 86390 1
542797 99542797 1001 86380 86390 1
542576 99542576 1001 86380 86390 1
542479 99542479 1001 86380 86390 1
542510 99542510 1001 86380 86390 1
543112 99543112 1001 86380 86390 1
542986 99542986 1001 86380 86390 1
543077 99543077 1001 86380 86390 1
543032 99543032 1001 86380 86390 1
543639 99543639 1001 86380 86390 1
543679 99543679 1001 86380 86390 1
543641 99543641 1001 86380 86390 1
543454 99543454 1001 86380 86390 1
543176 99543176 1001 86380 86390 1
543206 99543206 1001 86380 86390 1
543156 99543156 1001 86380 86390 1
543197 99543197 1001 86380 86390 1
543198 99543198 1001 86380 86390 1
543226 99543226 1001 86380 86390 1
543781 99543781 1001 86380 86390 1
543840 99543840 1001 86380 86390 1
544575 99544575 1001 86380 86390 1
544462 99544462 1001 86380 86390 1
544413 99544413 1001 86380 86390 1
544253 99544253 1001 86380 86390 1
544194 99544194 1001 86380 86390 1
544350 99544350 1001 86380 86390 1
544015 99544015 1001 86380 86390 1
544016 99544016 1001 86380 86390 1
544030 99544030 1001 86380 86390 1
543992 99543992 1001 86380 86390 1
544686 99544686 1001 86380 86390 1
544664 99544664 1001 86380 86390 1
544708 99544708 1001 86380 86390 1
414131 257 1001 60480 60897 1
419874 383 1001 13380 13797 1
403057 883 1001 76500 80097 1
511566 813 1002 60197 60575 1
400029 99400029 1001 86380 86390 1
400070 99400070 1001 86380 86390 1
400275 99400275 1001 86380 86390 1
400624 99400624 1001 86380 86390 1
400648 99400648 1001 86380 86390 1
400900 99400900 1001 86380 86390 1
400870 99400870 1001 86380 86390 1
401151 99401151 1001 86380 86390 1
401260 99401260 1001 86380 86390 1
401440 99401440 1001 86380 86390 1
401445 99401445 1001 86380 86390 1
401418 99401418 1001 86380 86390 1
401544 99401544 1001 86380 86390 1
401579 99401579 1001 86380 86390 1
401650 99401650 1001 86380 86390 1
402114 99402114 1001 86380 86390 1
402270 99402270 1001 86380 86390 1
402364 99402364 1001 86380 86390 1
402321 99402321 1001 86380 86390 1
402343 99402343 1001 86380 86390 1
402347 99402347 1001 86380 86390 1
402582 99402582 1001 86380 86390 1
402820 99402820 1001 86380 86390 1
402883 99402883 1001 86380 86390 1
403085 99403085 1001 86380 86390 1
403142 99403142 1001 86380 86390 1
403148 99403148 1001 86380 86390 1
403833 99403833 1001 86380 86390 1
403996 99403996 1001 86380 86390 1
404204 99404204 1001 86380 86390 1
404369 99404369 1001 86380 86390 1
404379 99404379 1001 86380 86390 1
404428 99404428 1001 86380 86390 1
404506 99404506 1001 86380 86390 1
404561 99404561 1001 86380 86390 1
404696 99404696 1001 86380 86390 1
404703 99404703 1001 86380 86390 1
404837 99404837 1001 86380 86390 1
404877 99404877 1001 86380 86390 1
404822 99404822 1001 86380 86390 1
404983 99404983 1001 86380 86390 1
404931 99404931 1001 86380 86390 1
405419 99405419 1001 86380 86390 1
405440 99405440 1001 86380 86390 1
405461 99405461 1001 86380 86390 1
405699 99405699 1001 86380 86390 1
405758 99405758 1001 86380 86390 1
405738 99405738 1001 86380 86390 1
405718 99405718 1001 86380 86390 1
406041 99406041 1001 86380 86390 1
406053 99406053 1001 86380 86390 1
406154 99406154 1001 86380 86390 1
406368 99406368 1001 86380 86390 1
406847 99406847 1001 86380 86390 1
406850 99406850 1001 86380 86390 1
407004 99407004 1001 86380 86390 1
407488 99407488 1001 86380 86390 1
407632 99407632 1001 86380 86390 1
407616 99407616 1001 86380 86390 1
407640 99407640 1001 86380 86390 1
407705 99407705 1001 86380 86390 1
407828 99407828 1001 86380 86390 1
407770 99407770 1001 86380 86390 1
407802 99407802 1001 86380 86390 1
407928 99407928 1001 86380 86390 1
407963 99407963 1001 86380 86390 1
407997 99407997 1001 86380 86390 1
408389 99408389 1001 86380 86390 1
408469 99408469 1001 86380 86390 1
408471 99408471 1001 86380 86390 1
408551 99408551 1001 86380 86390 1
409292 99409292 1001 86380 86390 1
409298 99409298 1001 86380 86390 1
409348 99409348 1001 86380 86390 1
409888 99409888 1001 86380 86390 1
409806 99409806 1001 86380 86390 1
409935 99409935 1001 86380 86390 1
410059 99410059 1001 86380 86390 1
410147 99410147 1001 86380 86390 1
410188 99410188 1001 86380 86390 1
410189 99410189 1001 86380 86390 1
410134 99410134 1001 86380 86390 1
410226 99410226 1001 86380 86390 1
410245 99410245 1001 86380 86390 1
410347 99410347 1001 86380 86390 1
410406 99410406 1001 86380 86390 1
410473 99410473 1001 86380 86390 1
410584 99410584 1001 86380 86390 1
410646 99410646 1001 86380 86390 1
410891 99410891 1001 86380 86390 1
410960 99410960 1001 86380 86390 1
410913 99410913 1001 86380 86390 1
411076 99411076 1001 86380 86390 1
411064 99411064 1001 86380 86390 1
411404 99411404 1001 86380 86390 1
411384 99411384 1001 86380 86390 1
411374 99411374 1001 86380 86390 1
411644 99411644 1001 86380 86390 1
411738 99411738 1001 86380 86390 1
411692 99411692 1001 86380 86390 1
412058 99412058 1001 86380 86390 1
412200 99412200 1001 86380 86390 1
412474 99412474 1001 86380 86390 1
412477 99412477 1001 86380 86390 1
412279 99412279 1001 86380 86390 1
412280 99412280 1001 86380 86390 1
412374 99412374 1001 86380 86390 1
413697 99413697 1001 86380 86390 1
413652 99413652 1001 86380 86390 1
413435 99413435 1001 86380 86390 1
412896 99412896 1001 86380 86390 1
412513 99412513 1001 86380 86390 1
412573 99412573 1001 86380 86390 1
413759 99413759 1001 86380 86390 1
414985 99414985 1001 86380 86390 1
415132 99415132 1001 86380 86390 1
414637 99414637 1001 86380 86390 1
414791 99414791 1001 86380 86390 1
414630 99414630 1001 86380 86390 1
414792 99414792 1001 86380 86390 1
414312 99414312 1001 86380 86390 1
415478 99415478 1001 86380 86390 1
415483 99415483 1001 86380 86390 1
415555 99415555 1001 86380 86390 1
415511 99415511 1001 86380 86390 1
415641 99415641 1001 86380 86390 1
416672 99416672 1001 86380 86390 1
416769 99416769 1001 86380 86390 1
416185 99416185 1001 86380 86390 1
416550 99416550 1001 86380 86390 1
416559 99416559 1001 86380 86390 1
416244 99416244 1001 86380 86390 1
416227 99416227 1001 86380 86390 1
416228 99416228 1001 86380 86390 1
416152 99416152 1001 86380 86390 1
416363 99416363 1001 86380 86390 1
416576 99416576 1001 86380 86390 1
415810 99415810 1001 86380 86390 1
415723 99415723 1001 86380 86390 1
416126 99416126 1001 86380 86390 1
415973 99415973 1001 86380 86390 1
417258 99417258 1001 86380 86390 1
417203 99417203 1001 86380 86390 1
417025 99417025 1001 86380 86390 1
417265 99417265 1001 86380 86390 1
417186 99417186 1001 86380 86390 1
417395 99417395 1001 86380 86390 1
417545 99417545 1001 86380 86390 1
417563 99417563 1001 86380 86390 1
418731 99418731 1001 86380 86390 1
418554 99418554 1001 86380 86390 1
418537 99418537 1001 86380 86390 1
418773 99418773 1001 86380 86390 1
418068 99418068 1001 86380 86390 1
418149 99418149 1001 86380 86390 1
418404 99418404 1001 86380 86390 1
418100 99418100 1001 86380 86390 1
418174 99418174 1001 86380 86390 1
417819 99417819 1001 86380 86390 1
417944 99417944 1001 86380 86390 1
417982 99417982 1001 86380 86390 1
419207 99419207 1001 86380 86390 1
418911 99418911 1001 86380 86390 1
419137 99419137 1001 86380 86390 1
419112 99419112 1001 86380 86390 1
418927 99418927 1001 86380 86390 1
420372 99420372 1001 86380 86390 1
420073 99420073 1001 86380 86390 1
419731 99419731 1001 86380 86390 1
420051 99420051 1001 86380 86390 1
419389 99419389 1001 86380 86390 1
419577 99419577 1001 86380 86390 1
419363 99419363 1001 86380 86390 1
419392 99419392 1001 86380 86390 1
419365 99419365 1001 86380 86390 1
419580 99419580 1001 86380 86390 1
419310 99419310 1001 86380 86390 1
419556 99419556 1001 86380 86390 1
420599 99420599 1001 86380 86390 1
420458 99420458 1001 86380 86390 1
421776 99421776 1001 86380 86390 1
421467 99421467 1001 86380 86390 1
420952 99420952 1001 86380 86390 1
420905 99420905 1001 86380 86390 1
422509 99422509 1001 86380 86390 1
422511 99422511 1001 86380 86390 1
423673 99423673 1001 86380 86390 1
423694 99423694 1001 86380 86390 1
423635 99423635 1001 86380 86390 1
423304 99423304 1001 86380 86390 1
423175 99423175 1001 86380 86390 1
423233 99423233 1001 86380 86390 1
422595 99422595 1001 86380 86390 1
422539 99422539 1001 86380 86390 1
422886 99422886 1001 86380 86390 1
422540 99422540 1001 86380 86390 1
424007 99424007 1001 86380 86390 1
425156 99425156 1001 86380 86390 1
425347 99425347 1001 86380 86390 1
424714 99424714 1001 86380 86390 1
424722 99424722 1001 86380 86390 1
424753 99424753 1001 86380 86390 1
424583 99424583 1001 86380 86390 1
424166 99424166 1001 86380 86390 1
425639 99425639 1001 86380 86390 1
425392 99425392 1001 86380 86390 1
425485 99425485 1001 86380 86390 1
425579 99425579 1001 86380 86390 1
425824 99425824 1001 86380 86390 1
426973 99426973 1001 86380 86390 1
426296 99426296 1001 86380 86390 1
426277 99426277 1001 86380 86390 1
426586 99426586 1001 86380 86390 1
425868 99425868 1001 86380 86390 1
427418 99427418 1001 86380 86390 1
427462 99427462 1001 86380 86390 1
427123 99427123 1001 86380 86390 1
428543 99428543 1001 86380 86390 1
428612 99428612 1001 86380 86390 1
428664 99428664 1001 86380 86390 1
427953 99427953 1001 86380 86390 1
428328 99428328 1001 86380 86390 1
428114 99428114 1001 86380 86390 1
427575 99427575 1001 86380 86390 1
427741 99427741 1001 86380 86390 1
427791 99427791 1001 86380 86390 1
427573 99427573 1001 86380 86390 1
428943 99428943 1001 86380 86390 1
428892 99428892 1001 86380 86390 1
428754 99428754 1001 86380 86390 1
429035 99429035 1001 86380 86390 1
430046 99430046 1001 86380 86390 1
430371 99430371 1001 86380 86390 1
429954 99429954 1001 86380 86390 1
429909 99429909 1001 86380 86390 1
429700 99429700 1001 86380 86390 1
429623 99429623 1001 86380 86390 1
429520 99429520 1001 86380 86390 1
429543 99429543 1001 86380 86390 1
430527 99430527 1001 86380 86390 1
430579 99430579 1001 86380 86390 1
430624 99430624 1001 86380 86390 1
431771 99431771 1001 86380 86390 1
431756 99431756 1001 86380 86390 1
432041 99432041 1001 86380 86390 1
431732 99431732 1001 86380 86390 1
431286 99431286 1001 86380 86390 1
431509 99431509 1001 86380 86390 1
431077 99431077 1001 86380 86390 1
432380 99432380 1001 86380 86390 1
433550 99433550 1001 86380 86390 1
433412 99433412 1001 86380 86390 1
433467 99433467 1001 86380 86390 1
433587 99433587 1001 86380 86390 1
433677 99433677 1001 86380 86390 1
433622 99433622 1001 86380 86390 1
432930 99432930 1001 86380 86390 1
433099 99433099 1001 86380 86390 1
433247 99433247 1001 86380 86390 1
433232 99433232 1001 86380 86390 1
432983 99432983 1001 86380 86390 1
432496 99432496 1001 86380 86390 1
432632 99432632 1001 86380 86390 1
432885 99432885 1001 86380 86390 1
432658 99432658 1001 86380 86390 1
433734 99433734 1001 86380 86390 1
433868 99433868 1001 86380 86390 1
435243 99435243 1001 86380 86390 1
435036 99435036 1001 86380 86390 1
435160 99435160 1001 86380 86390 1
435416 99435416 1001 86380 86390 1
434637 99434637 1001 86380 86390 1
434918 99434918 1001 86380 86390 1
434609 99434609 1001 86380 86390 1
434939 99434939 1001 86380 86390 1
434283 99434283 1001 86380 86390 1
434402 99434402 1001 86380 86390 1
434537 99434537 1001 86380 86390 1
434543 99434543 1001 86380 86390 1
434524 99434524 1001 86380 86390 1
434300 99434300 1001 86380 86390 1
434391 99434391 1001 86380 86390 1
434448 99434448 1001 86380 86390 1
434165 99434165 1001 86380 86390 1
435446 99435446 1001 86380 86390 1
437018 99437018 1001 86380 86390 1
436983 99436983 1001 86380 86390 1
437078 99437078 1001 86380 86390 1
437007 99437007 1001 86380 86390 1
436903 99436903 1001 86380 86390 1
436777 99436777 1001 86380 86390 1
436794 99436794 1001 86380 86390 1
436748 99436748 1001 86380 86390 1
436010 99436010 1001 86380 86390 1
435960 99435960 1001 86380 86390 1
436149 99436149 1001 86380 86390 1
437179 99437179 1001 86380 86390 1
300604 99300604 1001 86380 86390 1
300617 99300617 1001 86380 86390 1
300645 99300645 1001 86380 86390 1
300686 99300686 1001 86380 86390 1
300343 99300343 1001 86380 86390 1
300357 99300357 1001 86380 86390 1
300488 99300488 1001 86380 86390 1
300414 99300414 1001 86380 86390 1
300442 99300442 1001 86380 86390 1
300200 99300200 1001 86380 86390 1
300215 99300215 1001 86380 86390 1
300294 99300294 1001 86380 86390 1
300271 99300271 1001 86380 86390 1
300209 99300209 1001 86380 86390 1
300829 99300829 1001 86380 86390 1
300767 99300767 1001 86380 86390 1
300743 99300743 1001 86380 86390 1
300890 99300890 1001 86380 86390 1
300802 99300802 1001 86380 86390 1
300867 99300867 1001 86380 86390 1
300737 99300737 1001 86380 86390 1
301414 99301414 1001 86380 86390 1
301355 99301355 1001 86380 86390 1
301543 99301543 1001 86380 86390 1
301371 99301371 1001 86380 86390 1
301489 99301489 1001 86380 86390 1
301167 99301167 1001 86380 86390 1
301321 99301321 1001 86380 86390 1
300985 99300985 1001 86380 86390 1
300974 99300974 1001 86380 86390 1
301053 99301053 1001 86380 86390 1
301121 99301121 1001 86380 86390 1
302293 99302293 1001 86380 86390 1
302354 99302354 1001 86380 86390 1
302099 99302099 1001 86380 86390 1
301982 99301982 1001 86380 86390 1
301987 99301987 1001 86380 86390 1
302016 99302016 1001 86380 86390 1
302172 99302172 1001 86380 86390 1
301844 99301844 1001 86380 86390 1
302494 99302494 1001 86380 86390 1
302430 99302430 1001 86380 86390 1
302410 99302410 1001 86380 86390 1
302501 99302501 1001 86380 86390 1
302504 99302504 1001 86380 86390 1
303084 99303084 1001 86380 86390 1
302796 99302796 1001 86380 86390 1
302862 99302862 1001 86380 86390 1
302979 99302979 1001 86380 86390 1
302761 99302761 1001 86380 86390 1
302686 99302686 1001 86380 86390 1
303878 99303878 1001 86380 86390 1
303998 99303998 1001 86380 86390 1
303861 99303861 1001 86380 86390 1
303849 99303849 1001 86380 86390 1
303994 99303994 1001 86380 86390 1
303659 99303659 1001 86380 86390 1
303634 99303634 1001 86380 86390 1
303792 99303792 1001 86380 86390 1
303529 99303529 1001 86380 86390 1
303538 99303538 1001 86380 86390 1
303514 99303514 1001 86380 86390 1
304237 99304237 1001 86380 86390 1
304069 99304069 1001 86380 86390 1
304109 99304109 1001 86380 86390 1
304162 99304162 1001 86380 86390 1
304046 99304046 1001 86380 86390 1
304137 99304137 1001 86380 86390 1
304088 99304088 1001 86380 86390 1
304205 99304205 1001 86380 86390 1
304858 99304858 1001 86380 86390 1
304511 99304511 1001 86380 86390 1
304581 99304581 1001 86380 86390 1
304523 99304523 1001 86380 86390 1
304562 99304562 1001 86380 86390 1
304251 99304251 1001 86380 86390 1
304280 99304280 1001 86380 86390 1
304345 99304345 1001 86380 86390 1
304262 99304262 1001 86380 86390 1
304909 99304909 1001 86380 86390 1
304919 99304919 1001 86380 86390 1
304997 99304997 1001 86380 86390 1
305678 99305678 1001 86380 86390 1
305477 99305477 1001 86380 86390 1
305284 99305284 1001 86380 86390 1
305174 99305174 1001 86380 86390 1
305136 99305136 1001 86380 86390 1
305269 99305269 1001 86380 86390 1
305088 99305088 1001 86380 86390 1
500011 99500011 1001 86380 86390 1
500102 99500102 1001 86380 86390 1
500183 99500183 1001 86380 86390 1
500795 99500795 1001 86380 86390 1
500417 99500417 1001 86380 86390 1
500270 99500270 1001 86380 86390 1
500248 99500248 1001 86380 86390 1
500224 99500224 1001 86380 86390 1
500276 99500276 1001 86380 86390 1
500281 99500281 1001 86380 86390 1
500914 99500914 1001 86380 86390 1
500989 99500989 1001 86380 86390 1
500860 99500860 1001 86380 86390 1
501471 99501471 1001 86380 86390 1
501281 99501281 1001 86380 86390 1
501295 99501295 1001 86380 86390 1
501416 99501416 1001 86380 86390 1
501339 99501339 1001 86380 86390 1
501404 99501404 1001 86380 86390 1
501038 99501038 1001 86380 86390 1
501066 99501066 1001 86380 86390 1
501107 99501107 1001 86380 86390 1
501727 99501727 1001 86380 86390 1
501818 99501818 1001 86380 86390 1
501797 99501797 1001 86380 86390 1
501724 99501724 1001 86380 86390 1
501699 99501699 1001 86380 86390 1
502306 99502306 1001 86380 86390 1
502332 99502332 1001 86380 86390 1
502412 99502412 1001 86380 86390 1
502158 99502158 1001 86380 86390 1
502124 99502124 1001 86380 86390 1
502228 99502228 1001 86380 86390 1
501874 99501874 1001 86380 86390 1
501902 99501902 1001 86380 86390 1
502025 99502025 1001 86380 86390 1
502038 99502038 1001 86380 86390 1
502546 99502546 1001 86380 86390 1
502615 99502615 1001 86380 86390 1
502617 99502617 1001 86380 86390 1
502669 99502669 1001 86380 86390 1
503140 99503140 1001 86380 86390 1
503197 99503197 1001 86380 86390 1
503277 99503277 1001 86380 86390 1
503021 99503021 1001 86380 86390 1
502910 99502910 1001 86380 86390 1
502886 99502886 1001 86380 86390 1
502709 99502709 1001 86380 86390 1
502787 99502787 1001 86380 86390 1
502698 99502698 1001 86380 86390 1
502715 99502715 1001 86380 86390 1
503328 99503328 1001 86380 86390 1
503343 99503343 1001 86380 86390 1
503358 99503358 1001 86380 86390 1
503478 99503478 1001 86380 86390 1
503454 99503454 1001 86380 86390 1
503467 99503467 1001 86380 86390 1
503468 99503468 1001 86380 86390 1
503964 99503964 1001 86380 86390 1
504044 99504044 1001 86380 86390 1
503934 99503934 1001 86380 86390 1
503935 99503935 1001 86380 86390 1
503905 99503905 1001 86380 86390 1
503724 99503724 1001 86380 86390 1
503602 99503602 1001 86380 86390 1
503594 99503594 1001 86380 86390 1
503598 99503598 1001 86380 86390 1
504321 99504321 1001 86380 86390 1
504917 99504917 1001 86380 86390 1
504826 99504826 1001 86380 86390 1
504709 99504709 1001 86380 86390 1
504361 99504361 1001 86380 86390 1
504456 99504456 1001 86380 86390 1
504380 99504380 1001 86380 86390 1
504461 99504461 1001 86380 86390 1
505091 99505091 1001 86380 86390 1
505055 99505055 1001 86380 86390 1
505719 99505719 1001 86380 86390 1
505770 99505770 1001 86380 86390 1
505439 99505439 1001 86380 86390 1
505492 99505492 1001 86380 86390 1
505376 99505376 1001 86380 86390 1
505442 99505442 1001 86380 86390 1
505459 99505459 1001 86380 86390 1
505255 99505255 1001 86380 86390 1
505257 99505257 1001 86380 86390 1
505309 99505309 1001 86380 86390 1
505272 99505272 1001 86380 86390 1
505342 99505342 1001 86380 86390 1
505928 99505928 1001 86380 86390 1
505773 99505773 1001 86380 86390 1
506494 99506494 1001 86380 86390 1
506417 99506417 1001 86380 86390 1
506537 99506537 1001 86380 86390 1
506539 99506539 1001 86380 86390 1
506248 99506248 1001 86380 86390 1
506319 99506319 1001 86380 86390 1
506295 99506295 1001 86380 86390 1
506195 99506195 1001 86380 86390 1
506182 99506182 1001 86380 86390 1
506069 99506069 1001 86380 86390 1
506121 99506121 1001 86380 86390 1
506073 99506073 1001 86380 86390 1
506684 99506684 1001 86380 86390 1
506778 99506778 1001 86380 86390 1
506614 99506614 1001 86380 86390 1
507407 99507407 1001 86380 86390 1
507291 99507291 1001 86380 86390 1
507049 99507049 1001 86380 86390 1
507133 99507133 1001 86380 86390 1
507018 99507018 1001 86380 86390 1
507123 99507123 1001 86380 86390 1
507033 99507033 1001 86380 86390 1
506845 99506845 1001 86380 86390 1
506939 99506939 1001 86380 86390 1
506823 99506823 1001 86380 86390 1
506812 99506812 1001 86380 86390 1
507466 99507466 1001 86380 86390 1
507479 99507479 1001 86380 86390 1
508189 99508189 1001 86380 86390 1
508232 99508232 1001 86380 86390 1
508019 99508019 1001 86380 86390 1
507970 99507970 1001 86380 86390 1
507949 99507949 1001 86380 86390 1
507748 99507748 1001 86380 86390 1
507826 99507826 1001 86380 86390 1
508044 99508044 1001 86380 86390 1
508381 99508381 1001 86380 86390 1
508318 99508318 1001 86380 86390 1
508908 99508908 1001 86380 86390 1
508963 99508963 1001 86380 86390 1
508877 99508877 1001 86380 86390 1
508740 99508740 1001 86380 86390 1
508716 99508716 1001 86380 86390 1
508781 99508781 1001 86380 86390 1
508678 99508678 1001 86380 86390 1
508712 99508712 1001 86380 86390 1
509110 99509110 1001 86380 86390 1
509167 99509167 1001 86380 86390 1
509169 99509169 1001 86380 86390 1
509208 99509208 1001 86380 86390 1
509708 99509708 1001 86380 86390 1
509776 99509776 1001 86380 86390 1
509767 99509767 1001 86380 86390 1
509884 99509884 1001 86380 86390 1
509716 99509716 1001 86380 86390 1
509652 99509652 1001 86380 86390 1
509301 99509301 1001 86380 86390 1
509965 99509965 1001 86380 86390 1
510083 99510083 1001 86380 86390 1
509995 99509995 1001 86380 86390 1
509974 99509974 1001 86380 86390 1
510534 99510534 1001 86380 86390 1
510535 99510535 1001 86380 86390 1
510684 99510684 1001 86380 86390 1
510633 99510633 1001 86380 86390 1
510408 99510408 1001 86380 86390 1
510409 99510409 1001 86380 86390 1
510318 99510318 1001 86380 86390 1
510501 99510501 1001 86380 86390 1
510454 99510454 1001 86380 86390 1
510270 99510270 1001 86380 86390 1
510130 99510130 1001 86380 86390 1
510828 99510828 1001 86380 86390 1
510882 99510882 1001 86380 86390 1
510798 99510798 1001 86380 86390 1
510839 99510839 1001 86380 86390 1
511349 99511349 1001 86380 86390 1
511401 99511401 1001 86380 86390 1
511356 99511356 1001 86380 86390 1
511230 99511230 1001 86380 86390 1
511296 99511296 1001 86380 86390 1
511322 99511322 1001 86380 86390 1
511170 99511170 1001 86380 86390 1
511303 99511303 1001 86380 86390 1
511200 99511200 1001 86380 86390 1
511292 99511292 1001 86380 86390 1
510948 99510948 1001 86380 86390 1
511105 99511105 1001 86380 86390 1
510977 99510977 1001 86380 86390 1
511029 99511029 1001 86380 86390 1
511120 99511120 1001 86380 86390 1
510992 99510992 1001 86380 86390 1
511083 99511083 1001 86380 86390 1
511749 99511749 1001 86380 86390 1
511597 99511597 1001 86380 86390 1
511741 99511741 1001 86380 86390 1
511573 99511573 1001 86380 86390 1
511704 99511704 1001 86380 86390 1
512222 99512222 1001 86380 86390 1
512108 99512108 1001 86380 86390 1
512075 99512075 1001 86380 86390 1
511900 99511900 1001 86380 86390 1
511899 99511899 1001 86380 86390 1
512389 99512389 1001 86380 86390 1
512534 99512534 1001 86380 86390 1
512567 99512567 1001 86380 86390 1
513175 99513175 1001 86380 86390 1
513032 99513032 1001 86380 86390 1
513009 99513009 1001 86380 86390 1
513197 99513197 1001 86380 86390 1
512988 99512988 1001 86380 86390 1
512846 99512846 1001 86380 86390 1
512674 99512674 1001 86380 86390 1
512658 99512658 1001 86380 86390 1
512789 99512789 1001 86380 86390 1
513396 99513396 1001 86380 86390 1
513232 99513232 1001 86380 86390 1
513389 99513389 1001 86380 86390 1
513982 99513982 1001 86380 86390 1
513842 99513842 1001 86380 86390 1
513882 99513882 1001 86380 86390 1
513836 99513836 1001 86380 86390 1
513649 99513649 1001 86380 86390 1
513727 99513727 1001 86380 86390 1
513676 99513676 1001 86380 86390 1
513806 99513806 1001 86380 86390 1
513771 99513771 1001 86380 86390 1
513592 99513592 1001 86380 86390 1
513546 99513546 1001 86380 86390 1
513473 99513473 1001 86380 86390 1
514037 99514037 1001 86380 86390 1
514063 99514063 1001 86380 86390 1
514716 99514716 1001 86380 86390 1
514694 99514694 1001 86380 86390 1
514671 99514671 1001 86380 86390 1
514473 99514473 1001 86380 86390 1
514350 99514350 1001 86380 86390 1
514389 99514389 1001 86380 86390 1
514299 99514299 1001 86380 86390 1
514287 99514287 1001 86380 86390 1
514922 99514922 1001 86380 86390 1
514887 99514887 1001 86380 86390 1
514913 99514913 1001 86380 86390 1
514930 99514930 1001 86380 86390 1
515683 99515683 1001 86380 86390 1
515571 99515571 1001 86380 86390 1
515498 99515498 1001 86380 86390 1
515630 99515630 1001 86380 86390 1
515284 99515284 1001 86380 86390 1
515388 99515388 1001 86380 86390 1
515303 99515303 1001 86380 86390 1
515305 99515305 1001 86380 86390 1
515370 99515370 1001 86380 86390 1
515423 99515423 1001 86380 86390 1
515259 99515259 1001 86380 86390 1
515260 99515260 1001 86380 86390 1
515222 99515222 1001 86380 86390 1
515199 99515199 1001 86380 86390 1
515111 99515111 1001 86380 86390 1
515151 99515151 1001 86380 86390 1
515720 99515720 1001 86380 86390 1
515783 99515783 1001 86380 86390 1
516381 99516381 1001 86380 86390 1
516437 99516437 1001 86380 86390 1
516402 99516402 1001 86380 86390 1
516107 99516107 1001 86380 86390 1
515927 99515927 1001 86380 86390 1
516034 99516034 1001 86380 86390 1
516597 99516597 1001 86380 86390 1
516559 99516559 1001 86380 86390 1
515889 99515889 1001 86380 86390 1
516305 99516305 1001 86380 86390 1
516550 99516550 1001 86380 86390 1
517288 99517288 1001 86380 86390 1
517080 99517080 1001 86380 86390 1
516938 99516938 1001 86380 86390 1
517060 99517060 1001 86380 86390 1
517086 99517086 1001 86380 86390 1
517125 99517125 1001 86380 86390 1
516781 99516781 1001 86380 86390 1
516731 99516731 1001 86380 86390 1
516772 99516772 1001 86380 86390 1
516840 99516840 1001 86380 86390 1
516790 99516790 1001 86380 86390 1
516882 99516882 1001 86380 86390 1
517410 99517410 1001 86380 86390 1
517450 99517450 1001 86380 86390 1
517502 99517502 1001 86380 86390 1
517487 99517487 1001 86380 86390 1
518101 99518101 1001 86380 86390 1
518015 99518015 1001 86380 86390 1
517803 99517803 1001 86380 86390 1
517914 99517914 1001 86380 86390 1
517877 99517877 1001 86380 86390 1
517716 99517716 1001 86380 86390 1
517548 99517548 1001 86380 86390 1
517629 99517629 1001 86380 86390 1
518211 99518211 1001 86380 86390 1
518268 99518268 1001 86380 86390 1
518334 99518334 1001 86380 86390 1
518309 99518309 1001 86380 86390 1
518222 99518222 1001 86380 86390 1
518899 99518899 1001 86380 86390 1
518954 99518954 1001 86380 86390 1
518941 99518941 1001 86380 86390 1
518893 99518893 1001 86380 86390 1
518408 99518408 1001 86380 86390 1
518542 99518542 1001 86380 86390 1
518568 99518568 1001 86380 86390 1
519092 99519092 1001 86380 86390 1
519020 99519020 1001 86380 86390 1
519741 99519741 1001 86380 86390 1
519755 99519755 1001 86380 86390 1
519627 99519627 1001 86380 86390 1
519773 99519773 1001 86380 86390 1
519445 99519445 1001 86380 86390 1
519524 99519524 1001 86380 86390 1
519284 99519284 1001 86380 86390 1
519287 99519287 1001 86380 86390 1
519315 99519315 1001 86380 86390 1
519370 99519370 1001 86380 86390 1
519974 99519974 1001 86380 86390 1
519846 99519846 1001 86380 86390 1
520538 99520538 1001 86380 86390 1
520443 99520443 1001 86380 86390 1
520481 99520481 1001 86380 86390 1
520521 99520521 1001 86380 86390 1
520509 99520509 1001 86380 86390 1
520292 99520292 1001 86380 86390 1
520356 99520356 1001 86380 86390 1
520359 99520359 1001 86380 86390 1
520324 99520324 1001 86380 86390 1
520417 99520417 1001 86380 86390 1
520290 99520290 1001 86380 86390 1
520164 99520164 1001 86380 86390 1
520023 99520023 1001 86380 86390 1
520206 99520206 1001 86380 86390 1
520652 99520652 1001 86380 86390 1
520797 99520797 1001 86380 86390 1
520671 99520671 1001 86380 86390 1
520777 99520777 1001 86380 86390 1
520662 99520662 1001 86380 86390 1
521363 99521363 1001 86380 86390 1
521353 99521353 1001 86380 86390 1
521345 99521345 1001 86380 86390 1
521157 99521157 1001 86380 86390 1
521237 99521237 1001 86380 86390 1
521175 99521175 1001 86380 86390 1
521086 99521086 1001 86380 86390 1
520899 99520899 1001 86380 86390 1
520887 99520887 1001 86380 86390 1
520862 99520862 1001 86380 86390 1
520916 99520916 1001 86380 86390 1
520973 99520973 1001 86380 86390 1
521504 99521504 1001 86380 86390 1
521483 99521483 1001 86380 86390 1
521473 99521473 1001 86380 86390 1
522113 99522113 1001 86380 86390 1
522222 99522222 1001 86380 86390 1
522171 99522171 1001 86380 86390 1
522225 99522225 1001 86380 86390 1
521893 99521893 1001 86380 86390 1
521939 99521939 1001 86380 86390 1
521943 99521943 1001 86380 86390 1
521982 99521982 1001 86380 86390 1
521840 99521840 1001 86380 86390 1
521770 99521770 1001 86380 86390 1
522978 99522978 1001 86380 86390 1
523057 99523057 1001 86380 86390 1
523019 99523019 1001 86380 86390 1
522917 99522917 1001 86380 86390 1
522987 99522987 1001 86380 86390 1
522750 99522750 1001 86380 86390 1
522795 99522795 1001 86380 86390 1
522654 99522654 1001 86380 86390 1
522554 99522554 1001 86380 86390 1
522623 99522623 1001 86380 86390 1
522559 99522559 1001 86380 86390 1
522574 99522574 1001 86380 86390 1
523195 99523195 1001 86380 86390 1
523249 99523249 1001 86380 86390 1
523203 99523203 1001 86380 86390 1
523765 99523765 1001 86380 86390 1
523821 99523821 1001 86380 86390 1
523824 99523824 1001 86380 86390 1
523576 99523576 1001 86380 86390 1
523686 99523686 1001 86380 86390 1
523325 99523325 1001 86380 86390 1
523434 99523434 1001 86380 86390 1
523464 99523464 1001 86380 86390 1
523413 99523413 1001 86380 86390 1
524101 99524101 1001 86380 86390 1
524024 99524024 1001 86380 86390 1
524141 99524141 1001 86380 86390 1
524002 99524002 1001 86380 86390 1
524762 99524762 1001 86380 86390 1
524731 99524731 1001 86380 86390 1
524435 99524435 1001 86380 86390 1
524384 99524384 1001 86380 86390 1
524413 99524413 1001 86380 86390 1
524404 99524404 1001 86380 86390 1
524483 99524483 1001 86380 86390 1
524497 99524497 1001 86380 86390 1
524913 99524913 1001 86380 86390 1
524776 99524776 1001 86380 86390 1
525458 99525458 1001 86380 86390 1
525569 99525569 1001 86380 86390 1
525539 99525539 1001 86380 86390 1
525339 99525339 1001 86380 86390 1
525342 99525342 1001 86380 86390 1
525092 99525092 1001 86380 86390 1
525144 99525144 1001 86380 86390 1
524998 99524998 1001 86380 86390 1
525012 99525012 1001 86380 86390 1
525691 99525691 1001 86380 86390 1
526418 99526418 1001 86380 86390 1
526153 99526153 1001 86380 86390 1
526192 99526192 1001 86380 86390 1
526064 99526064 1001 86380 86390 1
526120 99526120 1001 86380 86390 1
525908 99525908 1001 86380 86390 1
526002 99526002 1001 86380 86390 1
526563 99526563 1001 86380 86390 1
526564 99526564 1001 86380 86390 1
526565 99526565 1001 86380 86390 1
526493 99526493 1001 86380 86390 1
526623 99526623 1001 86380 86390 1
526495 99526495 1001 86380 86390 1
527069 99527069 1001 86380 86390 1
527216 99527216 1001 86380 86390 1
527150 99527150 1001 86380 86390 1
527227 99527227 1001 86380 86390 1
527165 99527165 1001 86380 86390 1
527142 99527142 1001 86380 86390 1
527168 99527168 1001 86380 86390 1
527143 99527143 1001 86380 86390 1
527156 99527156 1001 86380 86390 1
527169 99527169 1001 86380 86390 1
526978 99526978 1001 86380 86390 1
526992 99526992 1001 86380 86390 1
526682 99526682 1001 86380 86390 1
526661 99526661 1001 86380 86390 1
526743 99526743 1001 86380 86390 1
527409 99527409 1001 86380 86390 1
527959 99527959 1001 86380 86390 1
527922 99527922 1001 86380 86390 1
527948 99527948 1001 86380 86390 1
527878 99527878 1001 86380 86390 1
527955 99527955 1001 86380 86390 1
527958 99527958 1001 86380 86390 1
527809 99527809 1001 86380 86390 1
527570 99527570 1001 86380 86390 1
527606 99527606 1001 86380 86390 1
528114 99528114 1001 86380 86390 1
528080 99528080 1001 86380 86390 1
528856 99528856 1001 86380 86390 1
528766 99528766 1001 86380 86390 1
528703 99528703 1001 86380 86390 1
528891 99528891 1001 86380 86390 1
528528 99528528 1001 86380 86390 1
528523 99528523 1001 86380 86390 1
528306 99528306 1001 86380 86390 1
528398 99528398 1001 86380 86390 1
528451 99528451 1001 86380 86390 1
528364 99528364 1001 86380 86390 1
528913 99528913 1001 86380 86390 1
529012 99529012 1001 86380 86390 1
529666 99529666 1001 86380 86390 1
529616 99529616 1001 86380 86390 1
529681 99529681 1001 86380 86390 1
529682 99529682 1001 86380 86390 1
529569 99529569 1001 86380 86390 1
529635 99529635 1001 86380 86390 1
529674 99529674 1001 86380 86390 1
529401 99529401 1001 86380 86390 1
529505 99529505 1001 86380 86390 1
529313 99529313 1001 86380 86390 1
529301 99529301 1001 86380 86390 1
529250 99529250 1001 86380 86390 1
529225 99529225 1001 86380 86390 1
529206 99529206 1001 86380 86390 1
529259 99529259 1001 86380 86390 1
529907 99529907 1001 86380 86390 1
529920 99529920 1001 86380 86390 1
529860 99529860 1001 86380 86390 1
529784 99529784 1001 86380 86390 1
530440 99530440 1001 86380 86390 1
530462 99530462 1001 86380 86390 1
530212 99530212 1001 86380 86390 1
530278 99530278 1001 86380 86390 1
530075 99530075 1001 86380 86390 1
529999 99529999 1001 86380 86390 1
529990 99529990 1001 86380 86390 1
530138 99530138 1001 86380 86390 1
530684 99530684 1001 86380 86390 1
530736 99530736 1001 86380 86390 1
530634 99530634 1001 86380 86390 1
530637 99530637 1001 86380 86390 1
530704 99530704 1001 86380 86390 1
531292 99531292 1001 86380 86390 1
531139 99531139 1001 86380 86390 1
530997 99530997 1001 86380 86390 1
531093 99531093 1001 86380 86390 1
530978 99530978 1001 86380 86390 1
530903 99530903 1001 86380 86390 1
530955 99530955 1001 86380 86390 1
530775 99530775 1001 86380 86390 1
530783 99530783 1001 86380 86390 1
531390 99531390 1001 86380 86390 1
530759 99530759 1001 86380 86390 1
531523 99531523 1001 86380 86390 1
531434 99531434 1001 86380 86390 1
531447 99531447 1001 86380 86390 1
531448 99531448 1001 86380 86390 1
531414 99531414 1001 86380 86390 1
531897 99531897 1001 86380 86390 1
531903 99531903 1001 86380 86390 1
531998 99531998 1001 86380 86390 1
531973 99531973 1001 86380 86390 1
531613 99531613 1001 86380 86390 1
531756 99531756 1001 86380 86390 1
531770 99531770 1001 86380 86390 1
531682 99531682 1001 86380 86390 1
531684 99531684 1001 86380 86390 1
532335 99532335 1001 86380 86390 1
532258 99532258 1001 86380 86390 1
532389 99532389 1001 86380 86390 1
532221 99532221 1001 86380 86390 1
532326 99532326 1001 86380 86390 1
532851 99532851 1001 86380 86390 1
532904 99532904 1001 86380 86390 1
532843 99532843 1001 86380 86390 1
532934 99532934 1001 86380 86390 1
532710 99532710 1001 86380 86390 1
532632 99532632 1001 86380 86390 1
532674 99532674 1001 86380 86390 1
532740 99532740 1001 86380 86390 1
532692 99532692 1001 86380 86390 1
532629 99532629 1001 86380 86390 1
532489 99532489 1001 86380 86390 1
533034 99533034 1001 86380 86390 1
533157 99533157 1001 86380 86390 1
533698 99533698 1001 86380 86390 1
533751 99533751 1001 86380 86390 1
533471 99533471 1001 86380 86390 1
533614 99533614 1001 86380 86390 1
533516 99533516 1001 86380 86390 1
533467 99533467 1001 86380 86390 1
533418 99533418 1001 86380 86390 1
533267 99533267 1001 86380 86390 1
533333 99533333 1001 86380 86390 1
533359 99533359 1001 86380 86390 1
533971 99533971 1001 86380 86390 1
533934 99533934 1001 86380 86390 1
533986 99533986 1001 86380 86390 1
533988 99533988 1001 86380 86390 1
534002 99534002 1001 86380 86390 1
534548 99534548 1001 86380 86390 1
534438 99534438 1001 86380 86390 1
534348 99534348 1001 86380 86390 1
534231 99534231 1001 86380 86390 1
534094 99534094 1001 86380 86390 1
534250 99534250 1001 86380 86390 1
534122 99534122 1001 86380 86390 1
534202 99534202 1001 86380 86390 1
534113 99534113 1001 86380 86390 1
534853 99534853 1001 86380 86390 1
534737 99534737 1001 86380 86390 1
534841 99534841 1001 86380 86390 1
534729 99534729 1001 86380 86390 1
535396 99535396 1001 86380 86390 1
535401 99535401 1001 86380 86390 1
535444 99535444 1001 86380 86390 1
535242 99535242 1001 86380 86390 1
535173 99535173 1001 86380 86390 1
534993 99534993 1001 86380 86390 1
534920 99534920 1001 86380 86390 1
535625 99535625 1001 86380 86390 1
535581 99535581 1001 86380 86390 1
536170 99536170 1001 86380 86390 1
536289 99536289 1001 86380 86390 1
536239 99536239 1001 86380 86390 1
536188 99536188 1001 86380 86390 1
536254 99536254 1001 86380 86390 1
536280 99536280 1001 86380 86390 1
536269 99536269 1001 86380 86390 1
536125 99536125 1001 86380 86390 1
535754 99535754 1001 86380 86390 1
535717 99535717 1001 86380 86390 1
535812 99535812 1001 86380 86390 1
535790 99535790 1001 86380 86390 1
535765 99535765 1001 86380 86390 1
535753 99535753 1001 86380 86390 1
536398 99536398 1001 86380 86390 1
536514 99536514 1001 86380 86390 1
536350 99536350 1001 86380 86390 1
536462 99536462 1001 86380 86390 1
536973 99536973 1001 86380 86390 1
537136 99537136 1001 86380 86390 1
537148 99537148 1001 86380 86390 1
537151 99537151 1001 86380 86390 1
536843 99536843 1001 86380 86390 1
536862 99536862 1001 86380 86390 1
536930 99536930 1001 86380 86390 1
536700 99536700 1001 86380 86390 1
536575 99536575 1001 86380 86390 1
536564 99536564 1001 86380 86390 1
537280 99537280 1001 86380 86390 1
537283 99537283 1001 86380 86390 1
537273 99537273 1001 86380 86390 1
537985 99537985 1001 86380 86390 1
537837 99537837 1001 86380 86390 1
537916 99537916 1001 86380 86390 1
537839 99537839 1001 86380 86390 1
537791 99537791 1001 86380 86390 1
537631 99537631 1001 86380 86390 1
537632 99537632 1001 86380 86390 1
537460 99537460 1001 86380 86390 1
537531 99537531 1001 86380 86390 1
537480 99537480 1001 86380 86390 1
538089 99538089 1001 86380 86390 1
538191 99538191 1001 86380 86390 1
538135 99538135 1001 86380 86390 1
538647 99538647 1001 86380 86390 1
538757 99538757 1001 86380 86390 1
538758 99538758 1001 86380 86390 1
538617 99538617 1001 86380 86390 1
538671 99538671 1001 86380 86390 1
538444 99538444 1001 86380 86390 1
538489 99538489 1001 86380 86390 1
538413 99538413 1001 86380 86390 1
538917 99538917 1001 86380 86390 1
538944 99538944 1001 86380 86390 1
538988 99538988 1001 86380 86390 1
539604 99539604 1001 86380 86390 1
539553 99539553 1001 86380 86390 1
539362 99539362 1001 86380 86390 1
539313 99539313 1001 86380 86390 1
539289 99539289 1001 86380 86390 1
539355 99539355 1001 86380 86390 1
539035 99539035 1001 86380 86390 1
539024 99539024 1001 86380 86390 1
539143 99539143 1001 86380 86390 1
539118 99539118 1001 86380 86390 1
539678 99539678 1001 86380 86390 1
539680 99539680 1001 86380 86390 1
539842 99539842 1001 86380 86390 1
540431 99540431 1001 86380 86390 1
540354 99540354 1001 86380 86390 1
540439 99540439 1001 86380 86390 1
540456 99540456 1001 86380 86390 1
540463 99540463 1001 86380 86390 1
540144 99540144 1001 86380 86390 1
540084 99540084 1001 86380 86390 1
539885 99539885 1001 86380 86390 1
539955 99539955 1001 86380 86390 1
540021 99540021 1001 86380 86390 1
539919 99539919 1001 86380 86390 1
539984 99539984 1001 86380 86390 1
540013 99540013 1001 86380 86390 1
540586 99540586 1001 86380 86390 1
540498 99540498 1001 86380 86390 1
541242 99541242 1001 86380 86390 1
541235 99541235 1001 86380 86390 1
541212 99541212 1001 86380 86390 1
541047 99541047 1001 86380 86390 1
540809 99540809 1001 86380 86390 1
540707 99540707 1001 86380 86390 1
541433 99541433 1001 86380 86390 1
542030 99542030 1001 86380 86390 1
541923 99541923 1001 86380 86390 1
542080 99542080 1001 86380 86390 1
541823 99541823 1001 86380 86390 1
541862 99541862 1001 86380 86390 1
541792 99541792 1001 86380 86390 1
541819 99541819 1001 86380 86390 1
541526 99541526 1001 86380 86390 1
541592 99541592 1001 86380 86390 1
541611 99541611 1001 86380 86390 1
541624 99541624 1001 86380 86390 1
542292 99542292 1001 86380 86390 1
542230 99542230 1001 86380 86390 1
542243 99542243 1001 86380 86390 1
542895 99542895 1001 86380 86390 1
542585 99542585 1001 86380 86390 1
542650 99542650 1001 86380 86390 1
542561 99542561 1001 86380 86390 1
542641 99542641 1001 86380 86390 1
542591 99542591 1001 86380 86390 1
542552 99542552 1001 86380 86390 1
542605 99542605 1001 86380 86390 1
542481 99542481 1001 86380 86390 1
542443 99542443 1001 86380 86390 1
542460 99542460 1001 86380 86390 1
542500 99542500 1001 86380 86390 1
542399 99542399 1001 86380 86390 1
542438 99542438 1001 86380 86390 1
542361 99542361 1001 86380 86390 1
543113 99543113 1001 86380 86390 1
543117 99543117 1001 86380 86390 1
543148 99543148 1001 86380 86390 1
543669 99543669 1001 86380 86390 1
543738 99543738 1001 86380 86390 1
543683 99543683 1001 86380 86390 1
543575 99543575 1001 86380 86390 1
543654 99543654 1001 86380 86390 1
543361 99543361 1001 86380 86390 1
543557 99543557 1001 86380 86390 1
543395 99543395 1001 86380 86390 1
543293 99543293 1001 86380 86390 1
543165 99543165 1001 86380 86390 1
543194 99543194 1001 86380 86390 1
543343 99543343 1001 86380 86390 1
543359 99543359 1001 86380 86390 1
543866 99543866 1001 86380 86390 1
543958 99543958 1001 86380 86390 1
543843 99543843 1001 86380 86390 1
543791 99543791 1001 86380 86390 1
544524 99544524 1001 86380 86390 1
544500 99544500 1001 86380 86390 1
544399 99544399 1001 86380 86390 1
544463 99544463 1001 86380 86390 1
544489 99544489 1001 86380 86390 1
544467 99544467 1001 86380 86390 1
544545 99544545 1001 86380 86390 1
544198 99544198 1001 86380 86390 1
544243 99544243 1001 86380 86390 1
544195 99544195 1001 86380 86390 1
544377 99544377 1001 86380 86390 1
544028 99544028 1001 86380 86390 1
544122 99544122 1001 86380 86390 1
544010 99544010 1001 86380 86390 1
544089 99544089 1001 86380 86390 1
544688 99544688 1001 86380 86390 1
544727 99544727 1001 86380 86390 1
544668 99544668 1001 86380 86390 1
505930 472 1001 56405 56704 1
522651 771 1002 59213 59894 1
542433 701 1002 30484 41194 1
400150 99400150 1001 86380 86390 1
400236 99400236 1001 86380 86390 1
400253 99400253 1001 86380 86390 1
400368 99400368 1001 86380 86390 1
400394 99400394 1001 86380 86390 1
400516 99400516 1001 86380 86390 1
400684 99400684 1001 86380 86390 1
400734 99400734 1001 86380 86390 1
400923 99400923 1001 86380 86390 1
401023 99401023 1001 86380 86390 1
401236 99401236 1001 86380 86390 1
401215 99401215 1001 86380 86390 1
401184 99401184 1001 86380 86390 1
401455 99401455 1001 86380 86390 1
401432 99401432 1001 86380 86390 1
401594 99401594 1001 86380 86390 1
401607 99401607 1001 86380 86390 1
401853 99401853 1001 86380 86390 1
402048 99402048 1001 86380 86390 1
402424 99402424 1001 86380 86390 1
402667 99402667 1001 86380 86390 1
402839 99402839 1001 86380 86390 1
403000 99403000 1001 86380 86390 1
403155 99403155 1001 86380 86390 1
403305 99403305 1001 86380 86390 1
403447 99403447 1001 86380 86390 1
403819 99403819 1001 86380 86390 1
404041 99404041 1001 86380 86390 1
404085 99404085 1001 86380 86390 1
404252 99404252 1001 86380 86390 1
404291 99404291 1001 86380 86390 1
404641 99404641 1001 86380 86390 1
404748 99404748 1001 86380 86390 1
404733 99404733 1001 86380 86390 1
404715 99404715 1001 86380 86390 1
405065 99405065 1001 86380 86390 1
405128 99405128 1001 86380 86390 1
405273 99405273 1001 86380 86390 1
405391 99405391 1001 86380 86390 1
405511 99405511 1001 86380 86390 1
405600 99405600 1001 86380 86390 1
405821 99405821 1001 86380 86390 1
406020 99406020 1001 86380 86390 1
406181 99406181 1001 86380 86390 1
406322 99406322 1001 86380 86390 1
406313 99406313 1001 86380 86390 1
406422 99406422 1001 86380 86390 1
406549 99406549 1001 86380 86390 1
406499 99406499 1001 86380 86390 1
406827 99406827 1001 86380 86390 1
407003 99407003 1001 86380 86390 1
407263 99407263 1001 86380 86390 1
407410 99407410 1001 86380 86390 1
407635 99407635 1001 86380 86390 1
407804 99407804 1001 86380 86390 1
407760 99407760 1001 86380 86390 1
407950 99407950 1001 86380 86390 1
407899 99407899 1001 86380 86390 1
408010 99408010 1001 86380 86390 1
408716 99408716 1001 86380 86390 1
409049 99409049 1001 86380 86390 1
409143 99409143 1001 86380 86390 1
409095 99409095 1001 86380 86390 1
409129 99409129 1001 86380 86390 1
409185 99409185 1001 86380 86390 1
409259 99409259 1001 86380 86390 1
409213 99409213 1001 86380 86390 1
409430 99409430 1001 86380 86390 1
409433 99409433 1001 86380 86390 1
409457 99409457 1001 86380 86390 1
409808 99409808 1001 86380 86390 1
410121 99410121 1001 86380 86390 1
410210 99410210 1001 86380 86390 1
410293 99410293 1001 86380 86390 1
410259 99410259 1001 86380 86390 1
410458 99410458 1001 86380 86390 1
410598 99410598 1001 86380 86390 1
410602 99410602 1001 86380 86390 1
410546 99410546 1001 86380 86390 1
410583 99410583 1001 86380 86390 1
410627 99410627 1001 86380 86390 1
410853 99410853 1001 86380 86390 1
411000 99411000 1001 86380 86390 1
410928 99410928 1001 86380 86390 1
411084 99411084 1001 86380 86390 1
411139 99411139 1001 86380 86390 1
411313 99411313 1001 86380 86390 1
411415 99411415 1001 86380 86390 1
411515 99411515 1001 86380 86390 1
412077 99412077 1001 86380 86390 1
412069 99412069 1001 86380 86390 1
412150 99412150 1001 86380 86390 1
412126 99412126 1001 86380 86390 1
412161 99412161 1001 86380 86390 1
412242 99412242 1001 86380 86390 1
412291 99412291 1001 86380 86390 1
412329 99412329 1001 86380 86390 1
413366 99413366 1001 86380 86390 1
413635 99413635 1001 86380 86390 1
413553 99413553 1001 86380 86390 1
413557 99413557 1001 86380 86390 1
412909 99412909 1001 86380 86390 1
413163 99413163 1001 86380 86390 1
412910 99412910 1001 86380 86390 1
412527 99412527 1001 86380 86390 1
412866 99412866 1001 86380 86390 1
412701 99412701 1001 86380 86390 1
412731 99412731 1001 86380 86390 1
413738 99413738 1001 86380 86390 1
413812 99413812 1001 86380 86390 1
413828 99413828 1001 86380 86390 1
415256 99415256 1001 86380 86390 1
415125 99415125 1001 86380 86390 1
415129 99415129 1001 86380 86390 1
415052 99415052 1001 86380 86390 1
415183 99415183 1001 86380 86390 1
415136 99415136 1001 86380 86390 1
415306 99415306 1001 86380 86390 1
414675 99414675 1001 86380 86390 1
414807 99414807 1001 86380 86390 1
414649 99414649 1001 86380 86390 1
414165 99414165 1001 86380 86390 1
415688 99415688 1001 86380 86390 1
415382 99415382 1001 86380 86390 1
416843 99416843 1001 86380 86390 1
416687 99416687 1001 86380 86390 1
416850 99416850 1001 86380 86390 1
416776 99416776 1001 86380 86390 1
416357 99416357 1001 86380 86390 1
416339 99416339 1001 86380 86390 1
415823 99415823 1001 86380 86390 1
416003 99416003 1001 86380 86390 1
417281 99417281 1001 86380 86390 1
417048 99417048 1001 86380 86390 1
417142 99417142 1001 86380 86390 1
417100 99417100 1001 86380 86390 1
417278 99417278 1001 86380 86390 1
417521 99417521 1001 86380 86390 1
417451 99417451 1001 86380 86390 1
417484 99417484 1001 86380 86390 1
418434 99418434 1001 86380 86390 1
418483 99418483 1001 86380 86390 1
418517 99418517 1001 86380 86390 1
418087 99418087 1001 86380 86390 1
418182 99418182 1001 86380 86390 1
418226 99418226 1001 86380 86390 1
418242 99418242 1001 86380 86390 1
417895 99417895 1001 86380 86390 1
417927 99417927 1001 86380 86390 1
417620 99417620 1001 86380 86390 1
417624 99417624 1001 86380 86390 1
417732 99417732 1001 86380 86390 1
420307 99420307 1001 86380 86390 1
420279 99420279 1001 86380 86390 1
419807 99419807 1001 86380 86390 1
419754 99419754 1001 86380 86390 1
419507 99419507 1001 86380 86390 1
419623 99419623 1001 86380 86390 1
420809 99420809 1001 86380 86390 1
420507 99420507 1001 86380 86390 1
420738 99420738 1001 86380 86390 1
421903 99421903 1001 86380 86390 1
421950 99421950 1001 86380 86390 1
421909 99421909 1001 86380 86390 1
421830 99421830 1001 86380 86390 1
421296 99421296 1001 86380 86390 1
421304 99421304 1001 86380 86390 1
421582 99421582 1001 86380 86390 1
421099 99421099 1001 86380 86390 1
421196 99421196 1001 86380 86390 1
421138 99421138 1001 86380 86390 1
422522 99422522 1001 86380 86390 1
422380 99422380 1001 86380 86390 1
423630 99423630 1001 86380 86390 1
423660 99423660 1001 86380 86390 1
423494 99423494 1001 86380 86390 1
423402 99423402 1001 86380 86390 1
422986 99422986 1001 86380 86390 1
423068 99423068 1001 86380 86390 1
423047 99423047 1001 86380 86390 1
423142 99423142 1001 86380 86390 1
422628 99422628 1001 86380 86390 1
422837 99422837 1001 86380 86390 1
422763 99422763 1001 86380 86390 1
423842 99423842 1001 86380 86390 1
424043 99424043 1001 86380 86390 1
424065 99424065 1001 86380 86390 1
424892 99424892 1001 86380 86390 1
424837 99424837 1001 86380 86390 1
424744 99424744 1001 86380 86390 1
424692 99424692 1001 86380 86390 1
424193 99424193 1001 86380 86390 1
424526 99424526 1001 86380 86390 1
425429 99425429 1001 86380 86390 1
425581 99425581 1001 86380 86390 1
426840 99426840 1001 86380 86390 1
426903 99426903 1001 86380 86390 1
427001 99427001 1001 86380 86390 1
426972 99426972 1001 86380 86390 1
426593 99426593 1001 86380 86390 1
426482 99426482 1001 86380 86390 1
426625 99426625 1001 86380 86390 1
426162 99426162 1001 86380 86390 1
426132 99426132 1001 86380 86390 1
427235 99427235 1001 86380 86390 1
427472 99427472 1001 86380 86390 1
427361 99427361 1001 86380 86390 1
427133 99427133 1001 86380 86390 1
428490 99428490 1001 86380 86390 1
428670 99428670 1001 86380 86390 1
428478 99428478 1001 86380 86390 1
428722 99428722 1001 86380 86390 1
428359 99428359 1001 86380 86390 1
428163 99428163 1001 86380 86390 1
428330 99428330 1001 86380 86390 1
428109 99428109 1001 86380 86390 1
427680 99427680 1001 86380 86390 1
427779 99427779 1001 86380 86390 1
427541 99427541 1001 86380 86390 1
427763 99427763 1001 86380 86390 1
427699 99427699 1001 86380 86390 1
427800 99427800 1001 86380 86390 1
429116 99429116 1001 86380 86390 1
429141 99429141 1001 86380 86390 1
428957 99428957 1001 86380 86390 1
430049 99430049 1001 86380 86390 1
430324 99430324 1001 86380 86390 1
430181 99430181 1001 86380 86390 1
429829 99429829 1001 86380 86390 1
429701 99429701 1001 86380 86390 1
429222 99429222 1001 86380 86390 1
429496 99429496 1001 86380 86390 1
429522 99429522 1001 86380 86390 1
429297 99429297 1001 86380 86390 1
429395 99429395 1001 86380 86390 1
429303 99429303 1001 86380 86390 1
429513 99429513 1001 86380 86390 1
430636 99430636 1001 86380 86390 1
430743 99430743 1001 86380 86390 1
430775 99430775 1001 86380 86390 1
430412 99430412 1001 86380 86390 1
430627 99430627 1001 86380 86390 1
430694 99430694 1001 86380 86390 1
431975 99431975 1001 86380 86390 1
431282 99431282 1001 86380 86390 1
431311 99431311 1001 86380 86390 1
431561 99431561 1001 86380 86390 1
431362 99431362 1001 86380 86390 1
431617 99431617 1001 86380 86390 1
431579 99431579 1001 86380 86390 1
431066 99431066 1001 86380 86390 1
431131 99431131 1001 86380 86390 1
432452 99432452 1001 86380 86390 1
432418 99432418 1001 86380 86390 1
432279 99432279 1001 86380 86390 1
433640 99433640 1001 86380 86390 1
433684 99433684 1001 86380 86390 1
433535 99433535 1001 86380 86390 1
433577 99433577 1001 86380 86390 1
433190 99433190 1001 86380 86390 1
433299 99433299 1001 86380 86390 1
432954 99432954 1001 86380 86390 1
432938 99432938 1001 86380 86390 1
433067 99433067 1001 86380 86390 1
432578 99432578 1001 86380 86390 1
432853 99432853 1001 86380 86390 1
432684 99432684 1001 86380 86390 1
432541 99432541 1001 86380 86390 1
433810 99433810 1001 86380 86390 1
434059 99434059 1001 86380 86390 1
435267 99435267 1001 86380 86390 1
435271 99435271 1001 86380 86390 1
434794 99434794 1001 86380 86390 1
434778 99434778 1001 86380 86390 1
434635 99434635 1001 86380 86390 1
434324 99434324 1001 86380 86390 1
435860 99435860 1001 86380 86390 1
435532 99435532 1001 86380 86390 1
437077 99437077 1001 86380 86390 1
437081 99437081 1001 86380 86390 1
437027 99437027 1001 86380 86390 1
436878 99436878 1001 86380 86390 1
436573 99436573 1001 86380 86390 1
436698 99436698 1001 86380 86390 1
436102 99436102 1001 86380 86390 1
436062 99436062 1001 86380 86390 1
436065 99436065 1001 86380 86390 1
437344 99437344 1001 86380 86390 1
300090 99300090 1001 86380 86390 1
437308 99437308 1001 86380 86390 1
437235 99437235 1001 86380 86390 1
300608 99300608 1001 86380 86390 1
300558 99300558 1001 86380 86390 1
300406 99300406 1001 86380 86390 1
300382 99300382 1001 86380 86390 1
300448 99300448 1001 86380 86390 1
300401 99300401 1001 86380 86390 1
300253 99300253 1001 86380 86390 1
300150 99300150 1001 86380 86390 1
300112 99300112 1001 86380 86390 1
300139 99300139 1001 86380 86390 1
300230 99300230 1001 86380 86390 1
300220 99300220 1001 86380 86390 1
300171 99300171 1001 86380 86390 1
300804 99300804 1001 86380 86390 1
300833 99300833 1001 86380 86390 1
301379 99301379 1001 86380 86390 1
301354 99301354 1001 86380 86390 1
301211 99301211 1001 86380 86390 1
301176 99301176 1001 86380 86390 1
301257 99301257 1001 86380 86390 1
300972 99300972 1001 86380 86390 1
300947 99300947 1001 86380 86390 1
300937 99300937 1001 86380 86390 1
300956 99300956 1001 86380 86390 1
301677 99301677 1001 86380 86390 1
302377 99302377 1001 86380 86390 1
302214 99302214 1001 86380 86390 1
302318 99302318 1001 86380 86390 1
302332 99302332 1001 86380 86390 1
302322 99302322 1001 86380 86390 1
302182 99302182 1001 86380 86390 1
302370 99302370 1001 86380 86390 1
302237 99302237 1001 86380 86390 1
302053 99302053 1001 86380 86390 1
302145 99302145 1001 86380 86390 1
301774 99301774 1001 86380 86390 1
301815 99301815 1001 86380 86390 1
301763 99301763 1001 86380 86390 1
301953 99301953 1001 86380 86390 1
302429 99302429 1001 86380 86390 1
302442 99302442 1001 86380 86390 1
302560 99302560 1001 86380 86390 1
302538 99302538 1001 86380 86390 1
302577 99302577 1001 86380 86390 1
302503 99302503 1001 86380 86390 1
303173 99303173 1001 86380 86390 1
303073 99303073 1001 86380 86390 1
303113 99303113 1001 86380 86390 1
303195 99303195 1001 86380 86390 1
302988 99302988 1001 86380 86390 1
302642 99302642 1001 86380 86390 1
302673 99302673 1001 86380 86390 1
302597 99302597 1001 86380 86390 1
303257 99303257 1001 86380 86390 1
303324 99303324 1001 86380 86390 1
303312 99303312 1001 86380 86390 1
303352 99303352 1001 86380 86390 1
303251 99303251 1001 86380 86390 1
303317 99303317 1001 86380 86390 1
303384 99303384 1001 86380 86390 1
303920 99303920 1001 86380 86390 1
303856 99303856 1001 86380 86390 1
303910 99303910 1001 86380 86390 1
303975 99303975 1001 86380 86390 1
303755 99303755 1001 86380 86390 1
303666 99303666 1001 86380 86390 1
303508 99303508 1001 86380 86390 1
303573 99303573 1001 86380 86390 1
304071 99304071 1001 86380 86390 1
304100 99304100 1001 86380 86390 1
304035 99304035 1001 86380 86390 1
304182 99304182 1001 86380 86390 1
304797 99304797 1001 86380 86390 1
304695 99304695 1001 86380 86390 1
304760 99304760 1001 86380 86390 1
304802 99304802 1001 86380 86390 1
304752 99304752 1001 86380 86390 1
304714 99304714 1001 86380 86390 1
304538 99304538 1001 86380 86390 1
304458 99304458 1001 86380 86390 1
304412 99304412 1001 86380 86390 1
304427 99304427 1001 86380 86390 1
304339 99304339 1001 86380 86390 1
304444 99304444 1001 86380 86390 1
304655 99304655 1001 86380 86390 1
305683 99305683 1001 86380 86390 1
305493 99305493 1001 86380 86390 1
305615 99305615 1001 86380 86390 1
305590 99305590 1001 86380 86390 1
305616 99305616 1001 86380 86390 1
305644 99305644 1001 86380 86390 1
305338 99305338 1001 86380 86390 1
305367 99305367 1001 86380 86390 1
305421 99305421 1001 86380 86390 1
305372 99305372 1001 86380 86390 1
305195 99305195 1001 86380 86390 1
305235 99305235 1001 86380 86390 1
305214 99305214 1001 86380 86390 1
500062 99500062 1001 86380 86390 1
500158 99500158 1001 86380 86390 1
500621 99500621 1001 86380 86390 1
500751 99500751 1001 86380 86390 1
500764 99500764 1001 86380 86390 1
500675 99500675 1001 86380 86390 1
500582 99500582 1001 86380 86390 1
500492 99500492 1001 86380 86390 1
500537 99500537 1001 86380 86390 1
500589 99500589 1001 86380 86390 1
500451 99500451 1001 86380 86390 1
500348 99500348 1001 86380 86390 1
500258 99500258 1001 86380 86390 1
500285 99500285 1001 86380 86390 1
500247 99500247 1001 86380 86390 1
500199 99500199 1001 86380 86390 1
500359 99500359 1001 86380 86390 1
500968 99500968 1001 86380 86390 1
500873 99500873 1001 86380 86390 1
501531 99501531 1001 86380 86390 1
501317 99501317 1001 86380 86390 1
501299 99501299 1001 86380 86390 1
501314 99501314 1001 86380 86390 1
501200 99501200 1001 86380 86390 1
501822 99501822 1001 86380 86390 1
501681 99501681 1001 86380 86390 1
501773 99501773 1001 86380 86390 1
502274 99502274 1001 86380 86390 1
502434 99502434 1001 86380 86390 1
502454 99502454 1001 86380 86390 1
502081 99502081 1001 86380 86390 1
502199 99502199 1001 86380 86390 1
502072 99502072 1001 86380 86390 1
502190 99502190 1001 86380 86390 1
501859 99501859 1001 86380 86390 1
501981 99501981 1001 86380 86390 1
501904 99501904 1001 86380 86390 1
502586 99502586 1001 86380 86390 1
502499 99502499 1001 86380 86390 1
503230 99503230 1001 86380 86390 1
503147 99503147 1001 86380 86390 1
503200 99503200 1001 86380 86390 1
503214 99503214 1001 86380 86390 1
503048 99503048 1001 86380 86390 1
503039 99503039 1001 86380 86390 1
502915 99502915 1001 86380 86390 1
502697 99502697 1001 86380 86390 1
502752 99502752 1001 86380 86390 1
502719 99502719 1001 86380 86390 1
503366 99503366 1001 86380 86390 1
504067 99504067 1001 86380 86390 1
504057 99504057 1001 86380 86390 1
504009 99504009 1001 86380 86390 1
504050 99504050 1001 86380 86390 1
503772 99503772 1001 86380 86390 1
503709 99503709 1001 86380 86390 1
503736 99503736 1001 86380 86390 1
503704 99503704 1001 86380 86390 1
504188 99504188 1001 86380 86390 1
504189 99504189 1001 86380 86390 1
504591 99504591 1001 86380 86390 1
504658 99504658 1001 86380 86390 1
504504 99504504 1001 86380 86390 1
504332 99504332 1001 86380 86390 1
504985 99504985 1001 86380 86390 1
505722 99505722 1001 86380 86390 1
505625 99505625 1001 86380 86390 1
505181 99505181 1001 86380 86390 1
505813 99505813 1001 86380 86390 1
505969 99505969 1001 86380 86390 1
505945 99505945 1001 86380 86390 1
505908 99505908 1001 86380 86390 1
505921 99505921 1001 86380 86390 1
506552 99506552 1001 86380 86390 1
506255 99506255 1001 86380 86390 1
506191 99506191 1001 86380 86390 1
506298 99506298 1001 86380 86390 1
506119 99506119 1001 86380 86390 1
506006 99506006 1001 86380 86390 1
506632 99506632 1001 86380 86390 1
506711 99506711 1001 86380 86390 1
506688 99506688 1001 86380 86390 1
506720 99506720 1001 86380 86390 1
506630 99506630 1001 86380 86390 1
507349 99507349 1001 86380 86390 1
507399 99507399 1001 86380 86390 1
507015 99507015 1001 86380 86390 1
507093 99507093 1001 86380 86390 1
507174 99507174 1001 86380 86390 1
507486 99507486 1001 86380 86390 1
507468 99507468 1001 86380 86390 1
507520 99507520 1001 86380 86390 1
507496 99507496 1001 86380 86390 1
507431 99507431 1001 86380 86390 1
508158 99508158 1001 86380 86390 1
507913 99507913 1001 86380 86390 1
507953 99507953 1001 86380 86390 1
507995 99507995 1001 86380 86390 1
507945 99507945 1001 86380 86390 1
508012 99508012 1001 86380 86390 1
507871 99507871 1001 86380 86390 1
507697 99507697 1001 86380 86390 1
507756 99507756 1001 86380 86390 1
508401 99508401 1001 86380 86390 1
508268 99508268 1001 86380 86390 1
508674 99508674 1001 86380 86390 1
508783 99508783 1001 86380 86390 1
508776 99508776 1001 86380 86390 1
508531 99508531 1001 86380 86390 1
508637 99508637 1001 86380 86390 1
508645 99508645 1001 86380 86390 1
508556 99508556 1001 86380 86390 1
509123 99509123 1001 86380 86390 1
509188 99509188 1001 86380 86390 1
509858 99509858 1001 86380 86390 1
509526 99509526 1001 86380 86390 1
509598 99509598 1001 86380 86390 1
509364 99509364 1001 86380 86390 1
509951 99509951 1001 86380 86390 1
509905 99509905 1001 86380 86390 1
510010 99510010 1001 86380 86390 1
510102 99510102 1001 86380 86390 1
509960 99509960 1001 86380 86390 1
510052 99510052 1001 86380 86390 1
510635 99510635 1001 86380 86390 1
510330 99510330 1001 86380 86390 1
510236 99510236 1001 86380 86390 1
510227 99510227 1001 86380 86390 1
510282 99510282 1001 86380 86390 1
510751 99510751 1001 86380 86390 1
510871 99510871 1001 86380 86390 1
510911 99510911 1001 86380 86390 1
510770 99510770 1001 86380 86390 1
510731 99510731 1001 86380 86390 1
510760 99510760 1001 86380 86390 1
510863 99510863 1001 86380 86390 1
510774 99510774 1001 86380 86390 1
511399 99511399 1001 86380 86390 1
511504 99511504 1001 86380 86390 1
511453 99511453 1001 86380 86390 1
511533 99511533 1001 86380 86390 1
511444 99511444 1001 86380 86390 1
511154 99511154 1001 86380 86390 1
511264 99511264 1001 86380 86390 1
510998 99510998 1001 86380 86390 1
511128 99511128 1001 86380 86390 1
510938 99510938 1001 86380 86390 1
511057 99511057 1001 86380 86390 1
511736 99511736 1001 86380 86390 1
511595 99511595 1001 86380 86390 1
512346 99512346 1001 86380 86390 1
512206 99512206 1001 86380 86390 1
512285 99512285 1001 86380 86390 1
512313 99512313 1001 86380 86390 1
512071 99512071 1001 86380 86390 1
512110 99512110 1001 86380 86390 1
512151 99512151 1001 86380 86390 1
511983 99511983 1001 86380 86390 1
512048 99512048 1001 86380 86390 1
511972 99511972 1001 86380 86390 1
511784 99511784 1001 86380 86390 1
511903 99511903 1001 86380 86390 1
511788 99511788 1001 86380 86390 1
511883 99511883 1001 86380 86390 1
512505 99512505 1001 86380 86390 1
512481 99512481 1001 86380 86390 1
512507 99512507 1001 86380 86390 1
512430 99512430 1001 86380 86390 1
512449 99512449 1001 86380 86390 1
512579 99512579 1001 86380 86390 1
512463 99512463 1001 86380 86390 1
513172 99513172 1001 86380 86390 1
513176 99513176 1001 86380 86390 1
513110 99513110 1001 86380 86390 1
513008 99513008 1001 86380 86390 1
513061 99513061 1001 86380 86390 1
512831 99512831 1001 86380 86390 1
512666 99512666 1001 86380 86390 1
512628 99512628 1001 86380 86390 1
513254 99513254 1001 86380 86390 1
513244 99513244 1001 86380 86390 1
513375 99513375 1001 86380 86390 1
513249 99513249 1001 86380 86390 1
513314 99513314 1001 86380 86390 1
513381 99513381 1001 86380 86390 1
513869 99513869 1001 86380 86390 1
513976 99513976 1001 86380 86390 1
514174 99514174 1001 86380 86390 1
514064 99514064 1001 86380 86390 1
514723 99514723 1001 86380 86390 1
514802 99514802 1001 86380 86390 1
514673 99514673 1001 86380 86390 1
514738 99514738 1001 86380 86390 1
514739 99514739 1001 86380 86390 1
514740 99514740 1001 86380 86390 1
514484 99514484 1001 86380 86390 1
514447 99514447 1001 86380 86390 1
514482 99514482 1001 86380 86390 1
514508 99514508 1001 86380 86390 1
514456 99514456 1001 86380 86390 1
514368 99514368 1001 86380 86390 1
514381 99514381 1001 86380 86390 1
514410 99514410 1001 86380 86390 1
514377 99514377 1001 86380 86390 1
514933 99514933 1001 86380 86390 1
514975 99514975 1001 86380 86390 1
515530 99515530 1001 86380 86390 1
515588 99515588 1001 86380 86390 1
515670 99515670 1001 86380 86390 1
515577 99515577 1001 86380 86390 1
515604 99515604 1001 86380 86390 1
515465 99515465 1001 86380 86390 1
515341 99515341 1001 86380 86390 1
515356 99515356 1001 86380 86390 1
515292 99515292 1001 86380 86390 1
515360 99515360 1001 86380 86390 1
515134 99515134 1001 86380 86390 1
515228 99515228 1001 86380 86390 1
515775 99515775 1001 86380 86390 1
516490 99516490 1001 86380 86390 1
516101 99516101 1001 86380 86390 1
516283 99516283 1001 86380 86390 1
516172 99516172 1001 86380 86390 1
515981 99515981 1001 86380 86390 1
516040 99516040 1001 86380 86390 1
515965 99515965 1001 86380 86390 1
516645 99516645 1001 86380 86390 1
516995 99516995 1001 86380 86390 1
517035 99517035 1001 86380 86390 1
516890 99516890 1001 86380 86390 1
516804 99516804 1001 86380 86390 1
518007 99518007 1001 86380 86390 1
518109 99518109 1001 86380 86390 1
517894 99517894 1001 86380 86390 1
517610 99517610 1001 86380 86390 1
517638 99517638 1001 86380 86390 1
518220 99518220 1001 86380 86390 1
518976 99518976 1001 86380 86390 1
518948 99518948 1001 86380 86390 1
518658 99518658 1001 86380 86390 1
518736 99518736 1001 86380 86390 1
518648 99518648 1001 86380 86390 1
518585 99518585 1001 86380 86390 1
518563 99518563 1001 86380 86390 1
518423 99518423 1001 86380 86390 1
518531 99518531 1001 86380 86390 1
519128 99519128 1001 86380 86390 1
519052 99519052 1001 86380 86390 1
519091 99519091 1001 86380 86390 1
519070 99519070 1001 86380 86390 1
519814 99519814 1001 86380 86390 1
519611 99519611 1001 86380 86390 1
519676 99519676 1001 86380 86390 1
519770 99519770 1001 86380 86390 1
519616 99519616 1001 86380 86390 1
519417 99519417 1001 86380 86390 1
519381 99519381 1001 86380 86390 1
519307 99519307 1001 86380 86390 1
519981 99519981 1001 86380 86390 1
519973 99519973 1001 86380 86390 1
519951 99519951 1001 86380 86390 1
520474 99520474 1001 86380 86390 1
520628 99520628 1001 86380 86390 1
520457 99520457 1001 86380 86390 1
520388 99520388 1001 86380 86390 1
520246 99520246 1001 86380 86390 1
520250 99520250 1001 86380 86390 1
520381 99520381 1001 86380 86390 1
520072 99520072 1001 86380 86390 1
520073 99520073 1001 86380 86390 1
520022 99520022 1001 86380 86390 1
520195 99520195 1001 86380 86390 1
520196 99520196 1001 86380 86390 1
520134 99520134 1001 86380 86390 1
520807 99520807 1001 86380 86390 1
520704 99520704 1001 86380 86390 1
520719 99520719 1001 86380 86390 1
521376 99521376 1001 86380 86390 1
521441 99521441 1001 86380 86390 1
521335 99521335 1001 86380 86390 1
521105 99521105 1001 86380 86390 1
521235 99521235 1001 86380 86390 1
521122 99521122 1001 86380 86390 1
520867 99520867 1001 86380 86390 1
520908 99520908 1001 86380 86390 1
521553 99521553 1001 86380 86390 1
522189 99522189 1001 86380 86390 1
522256 99522256 1001 86380 86390 1
522195 99522195 1001 86380 86390 1
522145 99522145 1001 86380 86390 1
521895 99521895 1001 86380 86390 1
521948 99521948 1001 86380 86390 1
521896 99521896 1001 86380 86390 1
522031 99522031 1001 86380 86390 1
521903 99521903 1001 86380 86390 1
521849 99521849 1001 86380 86390 1
521785 99521785 1001 86380 86390 1
521824 99521824 1001 86380 86390 1
522472 99522472 1001 86380 86390 1
522421 99522421 1001 86380 86390 1
522374 99522374 1001 86380 86390 1
522480 99522480 1001 86380 86390 1
522495 99522495 1001 86380 86390 1
523101 99523101 1001 86380 86390 1
523102 99523102 1001 86380 86390 1
523076 99523076 1001 86380 86390 1
523110 99523110 1001 86380 86390 1
523000 99523000 1001 86380 86390 1
522887 99522887 1001 86380 86390 1
522894 99522894 1001 86380 86390 1
522780 99522780 1001 86380 86390 1
522694 99522694 1001 86380 86390 1
522682 99522682 1001 86380 86390 1
522555 99522555 1001 86380 86390 1
522595 99522595 1001 86380 86390 1
523258 99523258 1001 86380 86390 1
523173 99523173 1001 86380 86390 1
523178 99523178 1001 86380 86390 1
523918 99523918 1001 86380 86390 1
523934 99523934 1001 86380 86390 1
523877 99523877 1001 86380 86390 1
523702 99523702 1001 86380 86390 1
523599 99523599 1001 86380 86390 1
523654 99523654 1001 86380 86390 1
523670 99523670 1001 86380 86390 1
523581 99523581 1001 86380 86390 1
523480 99523480 1001 86380 86390 1
523421 99523421 1001 86380 86390 1
523513 99523513 1001 86380 86390 1
523527 99523527 1001 86380 86390 1
523528 99523528 1001 86380 86390 1
524098 99524098 1001 86380 86390 1
523988 99523988 1001 86380 86390 1
524644 99524644 1001 86380 86390 1
524647 99524647 1001 86380 86390 1
524596 99524596 1001 86380 86390 1
524674 99524674 1001 86380 86390 1
524564 99524564 1001 86380 86390 1
524310 99524310 1001 86380 86390 1
524247 99524247 1001 86380 86390 1
524834 99524834 1001 86380 86390 1
524900 99524900 1001 86380 86390 1
524839 99524839 1001 86380 86390 1
524815 99524815 1001 86380 86390 1
525546 99525546 1001 86380 86390 1
525548 99525548 1001 86380 86390 1
525577 99525577 1001 86380 86390 1
525585 99525585 1001 86380 86390 1
525249 99525249 1001 86380 86390 1
525302 99525302 1001 86380 86390 1
525304 99525304 1001 86380 86390 1
525305 99525305 1001 86380 86390 1
525204 99525204 1001 86380 86390 1
525193 99525193 1001 86380 86390 1
525079 99525079 1001 86380 86390 1
524989 99524989 1001 86380 86390 1
525003 99525003 1001 86380 86390 1
525045 99525045 1001 86380 86390 1
525072 99525072 1001 86380 86390 1
525022 99525022 1001 86380 86390 1
525039 99525039 1001 86380 86390 1
525633 99525633 1001 86380 86390 1
526322 99526322 1001 86380 86390 1
526302 99526302 1001 86380 86390 1
526277 99526277 1001 86380 86390 1
526239 99526239 1001 86380 86390 1
526332 99526332 1001 86380 86390 1
526067 99526067 1001 86380 86390 1
526185 99526185 1001 86380 86390 1
526083 99526083 1001 86380 86390 1
526135 99526135 1001 86380 86390 1
526123 99526123 1001 86380 86390 1
526137 99526137 1001 86380 86390 1
525805 99525805 1001 86380 86390 1
525990 99525990 1001 86380 86390 1
525926 99525926 1001 86380 86390 1
525929 99525929 1001 86380 86390 1
526446 99526446 1001 86380 86390 1
526616 99526616 1001 86380 86390 1
526605 99526605 1001 86380 86390 1
526584 99526584 1001 86380 86390 1
527186 99527186 1001 86380 86390 1
527100 99527100 1001 86380 86390 1
526983 99526983 1001 86380 86390 1
526945 99526945 1001 86380 86390 1
527010 99527010 1001 86380 86390 1
526843 99526843 1001 86380 86390 1
526977 99526977 1001 86380 86390 1
527003 99527003 1001 86380 86390 1
526641 99526641 1001 86380 86390 1
526746 99526746 1001 86380 86390 1
527375 99527375 1001 86380 86390 1
527363 99527363 1001 86380 86390 1
527307 99527307 1001 86380 86390 1
528014 99528014 1001 86380 86390 1
528027 99528027 1001 86380 86390 1
527945 99527945 1001 86380 86390 1
527767 99527767 1001 86380 86390 1
527718 99527718 1001 86380 86390 1
527839 99527839 1001 86380 86390 1
527534 99527534 1001 86380 86390 1
527576 99527576 1001 86380 86390 1
528129 99528129 1001 86380 86390 1
528145 99528145 1001 86380 86390 1
528107 99528107 1001 86380 86390 1
528263 99528263 1001 86380 86390 1
528791 99528791 1001 86380 86390 1
528553 99528553 1001 86380 86390 1
528595 99528595 1001 86380 86390 1
528495 99528495 1001 86380 86390 1
528452 99528452 1001 86380 86390 1
528428 99528428 1001 86380 86390 1
528480 99528480 1001 86380 86390 1
528327 99528327 1001 86380 86390 1
528469 99528469 1001 86380 86390 1
528978 99528978 1001 86380 86390 1
529024 99529024 1001 86380 86390 1
528949 99528949 1001 86380 86390 1
528962 99528962 1001 86380 86390 1
529689 99529689 1001 86380 86390 1
529586 99529586 1001 86380 86390 1
529642 99529642 1001 86380 86390 1
529578 99529578 1001 86380 86390 1
529657 99529657 1001 86380 86390 1
529714 99529714 1001 86380 86390 1
529596 99529596 1001 86380 86390 1
529405 99529405 1001 86380 86390 1
529330 99529330 1001 86380 86390 1
529490 99529490 1001 86380 86390 1
529387 99529387 1001 86380 86390 1
529349 99529349 1001 86380 86390 1
529492 99529492 1001 86380 86390 1
529146 99529146 1001 86380 86390 1
529278 99529278 1001 86380 86390 1
529188 99529188 1001 86380 86390 1
529214 99529214 1001 86380 86390 1
529893 99529893 1001 86380 86390 1
530450 99530450 1001 86380 86390 1
530168 99530168 1001 86380 86390 1
530263 99530263 1001 86380 86390 1
530069 99530069 1001 86380 86390 1
530108 99530108 1001 86380 86390 1
530554 99530554 1001 86380 86390 1
530673 99530673 1001 86380 86390 1
531315 99531315 1001 86380 86390 1
531191 99531191 1001 86380 86390 1
531324 99531324 1001 86380 86390 1
531185 99531185 1001 86380 86390 1
531022 99531022 1001 86380 86390 1
531153 99531153 1001 86380 86390 1
530999 99530999 1001 86380 86390 1
531103 99531103 1001 86380 86390 1
531040 99531040 1001 86380 86390 1
531082 99531082 1001 86380 86390 1
530762 99530762 1001 86380 86390 1
530789 99530789 1001 86380 86390 1
530854 99530854 1001 86380 86390 1
530778 99530778 1001 86380 86390 1
530817 99530817 1001 86380 86390 1
530870 99530870 1001 86380 86390 1
531454 99531454 1001 86380 86390 1
531475 99531475 1001 86380 86390 1
531489 99531489 1001 86380 86390 1
532065 99532065 1001 86380 86390 1
532005 99532005 1001 86380 86390 1
532070 99532070 1001 86380 86390 1
532048 99532048 1001 86380 86390 1
531885 99531885 1001 86380 86390 1
531807 99531807 1001 86380 86390 1
531824 99531824 1001 86380 86390 1
531955 99531955 1001 86380 86390 1
531968 99531968 1001 86380 86390 1
531675 99531675 1001 86380 86390 1
532401 99532401 1001 86380 86390 1
532220 99532220 1001 86380 86390 1
532408 99532408 1001 86380 86390 1
532907 99532907 1001 86380 86390 1
532972 99532972 1001 86380 86390 1
532954 99532954 1001 86380 86390 1
532748 99532748 1001 86380 86390 1
532694 99532694 1001 86380 86390 1
532799 99532799 1001 86380 86390 1
532611 99532611 1001 86380 86390 1
533044 99533044 1001 86380 86390 1
533717 99533717 1001 86380 86390 1
533669 99533669 1001 86380 86390 1
533766 99533766 1001 86380 86390 1
533628 99533628 1001 86380 86390 1
533512 99533512 1001 86380 86390 1
533603 99533603 1001 86380 86390 1
533449 99533449 1001 86380 86390 1
533501 99533501 1001 86380 86390 1
533494 99533494 1001 86380 86390 1
533275 99533275 1001 86380 86390 1
533315 99533315 1001 86380 86390 1
533347 99533347 1001 86380 86390 1
533335 99533335 1001 86380 86390 1
534051 99534051 1001 86380 86390 1
533951 99533951 1001 86380 86390 1
533915 99533915 1001 86380 86390 1
534551 99534551 1001 86380 86390 1
534439 99534439 1001 86380 86390 1
534362 99534362 1001 86380 86390 1
534286 99534286 1001 86380 86390 1
534342 99534342 1001 86380 86390 1
534408 99534408 1001 86380 86390 1
534437 99534437 1001 86380 86390 1
534196 99534196 1001 86380 86390 1
534081 99534081 1001 86380 86390 1
534135 99534135 1001 86380 86390 1
534836 99534836 1001 86380 86390 1
534761 99534761 1001 86380 86390 1
535419 99535419 1001 86380 86390 1
535305 99535305 1001 86380 86390 1
535137 99535137 1001 86380 86390 1
535118 99535118 1001 86380 86390 1
535225 99535225 1001 86380 86390 1
535036 99535036 1001 86380 86390 1
535089 99535089 1001 86380 86390 1
535574 99535574 1001 86380 86390 1
535621 99535621 1001 86380 86390 1
535545 99535545 1001 86380 86390 1
535799 99535799 1001 86380 86390 1
535878 99535878 1001 86380 86390 1
535725 99535725 1001 86380 86390 1
536351 99536351 1001 86380 86390 1
536534 99536534 1001 86380 86390 1
536536 99536536 1001 86380 86390 1
536525 99536525 1001 86380 86390 1
536357 99536357 1001 86380 86390 1
537053 99537053 1001 86380 86390 1
537093 99537093 1001 86380 86390 1
537032 99537032 1001 86380 86390 1
536869 99536869 1001 86380 86390 1
536899 99536899 1001 86380 86390 1
536901 99536901 1001 86380 86390 1
536710 99536710 1001 86380 86390 1
536687 99536687 1001 86380 86390 1
536638 99536638 1001 86380 86390 1
537266 99537266 1001 86380 86390 1
537180 99537180 1001 86380 86390 1
537899 99537899 1001 86380 86390 1
537588 99537588 1001 86380 86390 1
537654 99537654 1001 86380 86390 1
537661 99537661 1001 86380 86390 1
537473 99537473 1001 86380 86390 1
537477 99537477 1001 86380 86390 1
537453 99537453 1001 86380 86390 1
537518 99537518 1001 86380 86390 1
537415 99537415 1001 86380 86390 1
537470 99537470 1001 86380 86390 1
538048 99538048 1001 86380 86390 1
538049 99538049 1001 86380 86390 1
538008 99538008 1001 86380 86390 1
538136 99538136 1001 86380 86390 1
538767 99538767 1001 86380 86390 1
538731 99538731 1001 86380 86390 1
538616 99538616 1001 86380 86390 1
538711 99538711 1001 86380 86390 1
538420 99538420 1001 86380 86390 1
538464 99538464 1001 86380 86390 1
538209 99538209 1001 86380 86390 1
538342 99538342 1001 86380 86390 1
538216 99538216 1001 86380 86390 1
538830 99538830 1001 86380 86390 1
538911 99538911 1001 86380 86390 1
539015 99539015 1001 86380 86390 1
539462 99539462 1001 86380 86390 1
539616 99539616 1001 86380 86390 1
539543 99539543 1001 86380 86390 1
539521 99539521 1001 86380 86390 1
539357 99539357 1001 86380 86390 1
539270 99539270 1001 86380 86390 1
539312 99539312 1001 86380 86390 1
539338 99539338 1001 86380 86390 1
539415 99539415 1001 86380 86390 1
539288 99539288 1001 86380 86390 1
539366 99539366 1001 86380 86390 1
539343 99539343 1001 86380 86390 1
539408 99539408 1001 86380 86390 1
539086 99539086 1001 86380 86390 1
539087 99539087 1001 86380 86390 1
539075 99539075 1001 86380 86390 1
539702 99539702 1001 86380 86390 1
539651 99539651 1001 86380 86390 1
539721 99539721 1001 86380 86390 1
540429 99540429 1001 86380 86390 1
540375 99540375 1001 86380 86390 1
540068 99540068 1001 86380 86390 1
540186 99540186 1001 86380 86390 1
540061 99540061 1001 86380 86390 1
540115 99540115 1001 86380 86390 1
540477 99540477 1001 86380 86390 1
540623 99540623 1001 86380 86390 1
540578 99540578 1001 86380 86390 1
541127 99541127 1001 86380 86390 1
541140 99541140 1001 86380 86390 1
541092 99541092 1001 86380 86390 1
541201 99541201 1001 86380 86390 1
541003 99541003 1001 86380 86390 1
540900 99540900 1001 86380 86390 1
540738 99540738 1001 86380 86390 1
540728 99540728 1001 86380 86390 1
540730 99540730 1001 86380 86390 1
540835 99540835 1001 86380 86390 1
540771 99540771 1001 86380 86390 1
541381 99541381 1001 86380 86390 1
541305 99541305 1001 86380 86390 1
542043 99542043 1001 86380 86390 1
542086 99542086 1001 86380 86390 1
542094 99542094 1001 86380 86390 1
542011 99542011 1001 86380 86390 1
542103 99542103 1001 86380 86390 1
541947 99541947 1001 86380 86390 1
541976 99541976 1001 86380 86390 1
541848 99541848 1001 86380 86390 1
541817 99541817 1001 86380 86390 1
541818 99541818 1001 86380 86390 1
541505 99541505 1001 86380 86390 1
541532 99541532 1001 86380 86390 1
541651 99541651 1001 86380 86390 1
541677 99541677 1001 86380 86390 1
542155 99542155 1001 86380 86390 1
542184 99542184 1001 86380 86390 1
542163 99542163 1001 86380 86390 1
542888 99542888 1001 86380 86390 1
542730 99542730 1001 86380 86390 1
542532 99542532 1001 86380 86390 1
542509 99542509 1001 86380 86390 1
542419 99542419 1001 86380 86390 1
542344 99542344 1001 86380 86390 1
542513 99542513 1001 86380 86390 1
543150 99543150 1001 86380 86390 1
542970 99542970 1001 86380 86390 1
542983 99542983 1001 86380 86390 1
543045 99543045 1001 86380 86390 1
543657 99543657 1001 86380 86390 1
543710 99543710 1001 86380 86390 1
543576 99543576 1001 86380 86390 1
543491 99543491 1001 86380 86390 1
543441 99543441 1001 86380 86390 1
543533 99543533 1001 86380 86390 1
543521 99543521 1001 86380 86390 1
543380 99543380 1001 86380 86390 1
543309 99543309 1001 86380 86390 1
543221 99543221 1001 86380 86390 1
543184 99543184 1001 86380 86390 1
543201 99543201 1001 86380 86390 1
543963 99543963 1001 86380 86390 1
543847 99543847 1001 86380 86390 1
543890 99543890 1001 86380 86390 1
543839 99543839 1001 86380 86390 1
544580 99544580 1001 86380 86390 1
544595 99544595 1001 86380 86390 1
544284 99544284 1001 86380 86390 1
544247 99544247 1001 86380 86390 1
544020 99544020 1001 86380 86390 1
544073 99544073 1001 86380 86390 1
544077 99544077 1001 86380 86390 1
544104 99544104 1001 86380 86390 1
544619 99544619 1001 86380 86390 1
506005 613 1002 39975 41697 1
508656 981 1002 52951 56015 1
528231 1041 1001 31819 32118 1
528231 1041 1002 32129 45844 1
536730 759 1001 54653 54953 1
400001 99400001 1001 86380 86390 1
400028 99400028 1001 86380 86390 1
400098 99400098 1001 86380 86390 1
400036 99400036 1001 86380 86390 1
400207 99400207 1001 86380 86390 1
400208 99400208 1001 86380 86390 1
400318 99400318 1001 86380 86390 1
400462 99400462 1001 86380 86390 1
400594 99400594 1001 86380 86390 1
400677 99400677 1001 86380 86390 1
400659 99400659 1001 86380 86390 1
400810 99400810 1001 86380 86390 1
400922 99400922 1001 86380 86390 1
400845 99400845 1001 86380 86390 1
400859 99400859 1001 86380 86390 1
400946 99400946 1001 86380 86390 1
401106 99401106 1001 86380 86390 1
401177 99401177 1001 86380 86390 1
401221 99401221 1001 86380 86390 1
401310 99401310 1001 86380 86390 1
401596 99401596 1001 86380 86390 1
401604 99401604 1001 86380 86390 1
402011 99402011 1001 86380 86390 1
402128 99402128 1001 86380 86390 1
402235 99402235 1001 86380 86390 1
402502 99402502 1001 86380 86390 1
402539 99402539 1001 86380 86390 1
402627 99402627 1001 86380 86390 1
402666 99402666 1001 86380 86390 1
402713 99402713 1001 86380 86390 1
402933 99402933 1001 86380 86390 1
403137 99403137 1001 86380 86390 1
403288 99403288 1001 86380 86390 1
403401 99403401 1001 86380 86390 1
403380 99403380 1001 86380 86390 1
403457 99403457 1001 86380 86390 1
404031 99404031 1001 86380 86390 1
404206 99404206 1001 86380 86390 1
404437 99404437 1001 86380 86390 1
404527 99404527 1001 86380 86390 1
404509 99404509 1001 86380 86390 1
404774 99404774 1001 86380 86390 1
404914 99404914 1001 86380 86390 1
405049 99405049 1001 86380 86390 1
405311 99405311 1001 86380 86390 1
405325 99405325 1001 86380 86390 1
405365 99405365 1001 86380 86390 1
405368 99405368 1001 86380 86390 1
405373 99405373 1001 86380 86390 1
405462 99405462 1001 86380 86390 1
405435 99405435 1001 86380 86390 1
405644 99405644 1001 86380 86390 1
405612 99405612 1001 86380 86390 1
405725 99405725 1001 86380 86390 1
405705 99405705 1001 86380 86390 1
406147 99406147 1001 86380 86390 1
406128 99406128 1001 86380 86390 1
406182 99406182 1001 86380 86390 1
406923 99406923 1001 86380 86390 1
406851 99406851 1001 86380 86390 1
407499 99407499 1001 86380 86390 1
407630 99407630 1001 86380 86390 1
407659 99407659 1001 86380 86390 1
407742 99407742 1001 86380 86390 1
407838 99407838 1001 86380 86390 1
407783 99407783 1001 86380 86390 1
407672 99407672 1001 86380 86390 1
408058 99408058 1001 86380 86390 1
408079 99408079 1001 86380 86390 1
408148 99408148 1001 86380 86390 1
408269 99408269 1001 86380 86390 1
408372 99408372 1001 86380 86390 1
408419 99408419 1001 86380 86390 1
408527 99408527 1001 86380 86390 1
408511 99408511 1001 86380 86390 1
408736 99408736 1001 86380 86390 1
408739 99408739 1001 86380 86390 1
408785 99408785 1001 86380 86390 1
408949 99408949 1001 86380 86390 1
408927 99408927 1001 86380 86390 1
408997 99408997 1001 86380 86390 1
409233 99409233 1001 86380 86390 1
409358 99409358 1001 86380 86390 1
409398 99409398 1001 86380 86390 1
409542 99409542 1001 86380 86390 1
409567 99409567 1001 86380 86390 1
409503 99409503 1001 86380 86390 1
409683 99409683 1001 86380 86390 1
409667 99409667 1001 86380 86390 1
410076 99410076 1001 86380 86390 1
410268 99410268 1001 86380 86390 1
410558 99410558 1001 86380 86390 1
410529 99410529 1001 86380 86390 1
410696 99410696 1001 86380 86390 1
410799 99410799 1001 86380 86390 1
410858 99410858 1001 86380 86390 1
410815 99410815 1001 86380 86390 1
411213 99411213 1001 86380 86390 1
411284 99411284 1001 86380 86390 1
411255 99411255 1001 86380 86390 1
411370 99411370 1001 86380 86390 1
411510 99411510 1001 86380 86390 1
411661 99411661 1001 86380 86390 1
411689 99411689 1001 86380 86390 1
411926 99411926 1001 86380 86390 1
412018 99412018 1001 86380 86390 1
412044 99412044 1001 86380 86390 1
412084 99412084 1001 86380 86390 1
412168 99412168 1001 86380 86390 1
412265 99412265 1001 86380 86390 1
412274 99412274 1001 86380 86390 1
413645 99413645 1001 86380 86390 1
413407 99413407 1001 86380 86390 1
413690 99413690 1001 86380 86390 1
413214 99413214 1001 86380 86390 1
413120 99413120 1001 86380 86390 1
413227 99413227 1001 86380 86390 1
413206 99413206 1001 86380 86390 1
412884 99412884 1001 86380 86390 1
412862 99412862 1001 86380 86390 1
412592 99412592 1001 86380 86390 1
413871 99413871 1001 86380 86390 1
413792 99413792 1001 86380 86390 1
413879 99413879 1001 86380 86390 1
413883 99413883 1001 86380 86390 1
415185 99415185 1001 86380 86390 1
414610 99414610 1001 86380 86390 1
414451 99414451 1001 86380 86390 1
414377 99414377 1001 86380 86390 1
414274 99414274 1001 86380 86390 1
414212 99414212 1001 86380 86390 1
414464 99414464 1001 86380 86390 1
414369 99414369 1001 86380 86390 1
415430 99415430 1001 86380 86390 1
415518 99415518 1001 86380 86390 1
415883 99415883 1001 86380 86390 1
416121 99416121 1001 86380 86390 1
415842 99415842 1001 86380 86390 1
416024 99416024 1001 86380 86390 1
415980 99415980 1001 86380 86390 1
417236 99417236 1001 86380 86390 1
417303 99417303 1001 86380 86390 1
417190 99417190 1001 86380 86390 1
417368 99417368 1001 86380 86390 1
418500 99418500 1001 86380 86390 1
418504 99418504 1001 86380 86390 1
418677 99418677 1001 86380 86390 1
418792 99418792 1001 86380 86390 1
418369 99418369 1001 86380 86390 1
417846 99417846 1001 86380 86390 1
417715 99417715 1001 86380 86390 1
418005 99418005 1001 86380 86390 1
418844 99418844 1001 86380 86390 1
418954 99418954 1001 86380 86390 1
419186 99419186 1001 86380 86390 1
420276 99420276 1001 86380 86390 1
420363 99420363 1001 86380 86390 1
420182 99420182 1001 86380 86390 1
420323 99420323 1001 86380 86390 1
419715 99419715 1001 86380 86390 1
419492 99419492 1001 86380 86390 1
419496 99419496 1001 86380 86390 1
419248 99419248 1001 86380 86390 1
420767 99420767 1001 86380 86390 1
420587 99420587 1001 86380 86390 1
420494 99420494 1001 86380 86390 1
420576 99420576 1001 86380 86390 1
420505 99420505 1001 86380 86390 1
421920 99421920 1001 86380 86390 1
421726 99421726 1001 86380 86390 1
422017 99422017 1001 86380 86390 1
421455 99421455 1001 86380 86390 1
421505 99421505 1001 86380 86390 1
421615 99421615 1001 86380 86390 1
421456 99421456 1001 86380 86390 1
421549 99421549 1001 86380 86390 1
421325 99421325 1001 86380 86390 1
421658 99421658 1001 86380 86390 1
421202 99421202 1001 86380 86390 1
420979 99420979 1001 86380 86390 1
421140 99421140 1001 86380 86390 1
422200 99422200 1001 86380 86390 1
422234 99422234 1001 86380 86390 1
423337 99423337 1001 86380 86390 1
423724 99423724 1001 86380 86390 1
423085 99423085 1001 86380 86390 1
423108 99423108 1001 86380 86390 1
423089 99423089 1001 86380 86390 1
423246 99423246 1001 86380 86390 1
423120 99423120 1001 86380 86390 1
423188 99423188 1001 86380 86390 1
422648 99422648 1001 86380 86390 1
423777 99423777 1001 86380 86390 1
423800 99423800 1001 86380 86390 1
423880 99423880 1001 86380 86390 1
425030 99425030 1001 86380 86390 1
425056 99425056 1001 86380 86390 1
425244 99425244 1001 86380 86390 1
424871 99424871 1001 86380 86390 1
424661 99424661 1001 86380 86390 1
424492 99424492 1001 86380 86390 1
424562 99424562 1001 86380 86390 1
424251 99424251 1001 86380 86390 1
424229 99424229 1001 86380 86390 1
424425 99424425 1001 86380 86390 1
425561 99425561 1001 86380 86390 1
425474 99425474 1001 86380 86390 1
425640 99425640 1001 86380 86390 1
425398 99425398 1001 86380 86390 1
426292 99426292 1001 86380 86390 1
426456 99426456 1001 86380 86390 1
426588 99426588 1001 86380 86390 1
425940 99425940 1001 86380 86390 1
426213 99426213 1001 86380 86390 1
427210 99427210 1001 86380 86390 1
427521 99427521 1001 86380 86390 1
428665 99428665 1001 86380 86390 1
428723 99428723 1001 86380 86390 1
428211 99428211 1001 86380 86390 1
428284 99428284 1001 86380 86390 1
427925 99427925 1001 86380 86390 1
428292 99428292 1001 86380 86390 1
428226 99428226 1001 86380 86390 1
427653 99427653 1001 86380 86390 1
427723 99427723 1001 86380 86390 1
428986 99428986 1001 86380 86390 1
428848 99428848 1001 86380 86390 1
429062 99429062 1001 86380 86390 1
430043 99430043 1001 86380 86390 1
429647 99429647 1001 86380 86390 1
429824 99429824 1001 86380 86390 1
429918 99429918 1001 86380 86390 1
429248 99429248 1001 86380 86390 1
429552 99429552 1001 86380 86390 1
429453 99429453 1001 86380 86390 1
430548 99430548 1001 86380 86390 1
430529 99430529 1001 86380 86390 1
432052 99432052 1001 86380 86390 1
431696 99431696 1001 86380 86390 1
432004 99432004 1001 86380 86390 1
431644 99431644 1001 86380 86390 1
431613 99431613 1001 86380 86390 1
431450 99431450 1001 86380 86390 1
431325 99431325 1001 86380 86390 1
431327 99431327 1001 86380 86390 1
432324 99432324 1001 86380 86390 1
432184 99432184 1001 86380 86390 1
432312 99432312 1001 86380 86390 1
433617 99433617 1001 86380 86390 1
433489 99433489 1001 86380 86390 1
433589 99433589 1001 86380 86390 1
433454 99433454 1001 86380 86390 1
433430 99433430 1001 86380 86390 1
433580 99433580 1001 86380 86390 1
433107 99433107 1001 86380 86390 1
433282 99433282 1001 86380 86390 1
432763 99432763 1001 86380 86390 1
432591 99432591 1001 86380 86390 1
433318 99433318 1001 86380 86390 1
433818 99433818 1001 86380 86390 1
433748 99433748 1001 86380 86390 1
435075 99435075 1001 86380 86390 1
434911 99434911 1001 86380 86390 1
434236 99434236 1001 86380 86390 1
434460 99434460 1001 86380 86390 1
434416 99434416 1001 86380 86390 1
434220 99434220 1001 86380 86390 1
434280 99434280 1001 86380 86390 1
434497 99434497 1001 86380 86390 1
435465 99435465 1001 86380 86390 1
436875 99436875 1001 86380 86390 1
436863 99436863 1001 86380 86390 1
436637 99436637 1001 86380 86390 1
436598 99436598 1001 86380 86390 1
436721 99436721 1001 86380 86390 1
436336 99436336 1001 86380 86390 1
436011 99436011 1001 86380 86390 1
436182 99436182 1001 86380 86390 1
436206 99436206 1001 86380 86390 1
436191 99436191 1001 86380 86390 1
300080 99300080 1001 86380 86390 1
300095 99300095 1001 86380 86390 1
300091 99300091 1001 86380 86390 1
300677 99300677 1001 86380 86390 1
300701 99300701 1001 86380 86390 1
300571 99300571 1001 86380 86390 1
300636 99300636 1001 86380 86390 1
300407 99300407 1001 86380 86390 1
300349 99300349 1001 86380 86390 1
300303 99300303 1001 86380 86390 1
300280 99300280 1001 86380 86390 1
300311 99300311 1001 86380 86390 1
300158 99300158 1001 86380 86390 1
300765 99300765 1001 86380 86390 1
300769 99300769 1001 86380 86390 1
300860 99300860 1001 86380 86390 1
300853 99300853 1001 86380 86390 1
301452 99301452 1001 86380 86390 1
301523 99301523 1001 86380 86390 1
301528 99301528 1001 86380 86390 1
301446 99301446 1001 86380 86390 1
301271 99301271 1001 86380 86390 1
301181 99301181 1001 86380 86390 1
301194 99301194 1001 86380 86390 1
301218 99301218 1001 86380 86390 1
301064 99301064 1001 86380 86390 1
301002 99301002 1001 86380 86390 1
300967 99300967 1001 86380 86390 1
301671 99301671 1001 86380 86390 1
301583 99301583 1001 86380 86390 1
301756 99301756 1001 86380 86390 1
301641 99301641 1001 86380 86390 1
302240 99302240 1001 86380 86390 1
302202 99302202 1001 86380 86390 1
302204 99302204 1001 86380 86390 1
302020 99302020 1001 86380 86390 1
302046 99302046 1001 86380 86390 1
302153 99302153 1001 86380 86390 1
302042 99302042 1001 86380 86390 1
302160 99302160 1001 86380 86390 1
302174 99302174 1001 86380 86390 1
301949 99301949 1001 86380 86390 1
301872 99301872 1001 86380 86390 1
301963 99301963 1001 86380 86390 1
302507 99302507 1001 86380 86390 1
302574 99302574 1001 86380 86390 1
302449 99302449 1001 86380 86390 1
302466 99302466 1001 86380 86390 1
303001 99303001 1001 86380 86390 1
302899 99302899 1001 86380 86390 1
302946 99302946 1001 86380 86390 1
302780 99302780 1001 86380 86390 1
302749 99302749 1001 86380 86390 1
303359 99303359 1001 86380 86390 1
303321 99303321 1001 86380 86390 1
303389 99303389 1001 86380 86390 1
303287 99303287 1001 86380 86390 1
303366 99303366 1001 86380 86390 1
303264 99303264 1001 86380 86390 1
303318 99303318 1001 86380 86390 1
303985 99303985 1001 86380 86390 1
304018 99304018 1001 86380 86390 1
303827 99303827 1001 86380 86390 1
303778 99303778 1001 86380 86390 1
303580 99303580 1001 86380 86390 1
303595 99303595 1001 86380 86390 1
303507 99303507 1001 86380 86390 1
303485 99303485 1001 86380 86390 1
303475 99303475 1001 86380 86390 1
303540 99303540 1001 86380 86390 1
304134 99304134 1001 86380 86390 1
304228 99304228 1001 86380 86390 1
304170 99304170 1001 86380 86390 1
304842 99304842 1001 86380 86390 1
304794 99304794 1001 86380 86390 1
304625 99304625 1001 86380 86390 1
304360 99304360 1001 86380 86390 1
304386 99304386 1001 86380 86390 1
304363 99304363 1001 86380 86390 1
304338 99304338 1001 86380 86390 1
304326 99304326 1001 86380 86390 1
304378 99304378 1001 86380 86390 1
304263 99304263 1001 86380 86390 1
305030 99305030 1001 86380 86390 1
304863 99304863 1001 86380 86390 1
305020 99305020 1001 86380 86390 1
304918 99304918 1001 86380 86390 1
304920 99304920 1001 86380 86390 1
305485 99305485 1001 86380 86390 1
305540 99305540 1001 86380 86390 1
305607 99305607 1001 86380 86390 1
305453 99305453 1001 86380 86390 1
305390 99305390 1001 86380 86390 1
305472 99305472 1001 86380 86390 1
305408 99305408 1001 86380 86390 1
305460 99305460 1001 86380 86390 1
305358 99305358 1001 86380 86390 1
305252 99305252 1001 86380 86390 1
500054 99500054 1001 86380 86390 1
500171 99500171 1001 86380 86390 1
500159 99500159 1001 86380 86390 1
500647 99500647 1001 86380 86390 1
500700 99500700 1001 86380 86390 1
500768 99500768 1001 86380 86390 1
500666 99500666 1001 86380 86390 1
500557 99500557 1001 86380 86390 1
500558 99500558 1001 86380 86390 1
500431 99500431 1001 86380 86390 1
500560 99500560 1001 86380 86390 1
500561 99500561 1001 86380 86390 1
500536 99500536 1001 86380 86390 1
500550 99500550 1001 86380 86390 1
500234 99500234 1001 86380 86390 1
500379 99500379 1001 86380 86390 1
500278 99500278 1001 86380 86390 1
500344 99500344 1001 86380 86390 1
500346 99500346 1001 86380 86390 1
500903 99500903 1001 86380 86390 1
500815 99500815 1001 86380 86390 1
500999 99500999 1001 86380 86390 1
500847 99500847 1001 86380 86390 1
501536 99501536 1001 86380 86390 1
501612 99501612 1001 86380 86390 1
501480 99501480 1001 86380 86390 1
501228 99501228 1001 86380 86390 1
501293 99501293 1001 86380 86390 1
501398 99501398 1001 86380 86390 1
501258 99501258 1001 86380 86390 1
501110 99501110 1001 86380 86390 1
501086 99501086 1001 86380 86390 1
501152 99501152 1001 86380 86390 1
501088 99501088 1001 86380 86390 1
501081 99501081 1001 86380 86390 1
501682 99501682 1001 86380 86390 1
502417 99502417 1001 86380 86390 1
502396 99502396 1001 86380 86390 1
502247 99502247 1001 86380 86390 1
502146 99502146 1001 86380 86390 1
501867 99501867 1001 86380 86390 1
502596 99502596 1001 86380 86390 1
502467 99502467 1001 86380 86390 1
503258 99503258 1001 86380 86390 1
503179 99503179 1001 86380 86390 1
503145 99503145 1001 86380 86390 1
503281 99503281 1001 86380 86390 1
503160 99503160 1001 86380 86390 1
503225 99503225 1001 86380 86390 1
502975 99502975 1001 86380 86390 1
502914 99502914 1001 86380 86390 1
502802 99502802 1001 86380 86390 1
502869 99502869 1001 86380 86390 1
502676 99502676 1001 86380 86390 1
502819 99502819 1001 86380 86390 1
503423 99503423 1001 86380 86390 1
503488 99503488 1001 86380 86390 1
503476 99503476 1001 86380 86390 1
503443 99503443 1001 86380 86390 1
503997 99503997 1001 86380 86390 1
504101 99504101 1001 86380 86390 1
503962 99503962 1001 86380 86390 1
503791 99503791 1001 86380 86390 1
503792 99503792 1001 86380 86390 1
503832 99503832 1001 86380 86390 1
503692 99503692 1001 86380 86390 1
503568 99503568 1001 86380 86390 1
503700 99503700 1001 86380 86390 1
503703 99503703 1001 86380 86390 1
504296 99504296 1001 86380 86390 1
504197 99504197 1001 86380 86390 1
504249 99504249 1001 86380 86390 1
504135 99504135 1001 86380 86390 1
504266 99504266 1001 86380 86390 1
504125 99504125 1001 86380 86390 1
504848 99504848 1001 86380 86390 1
504799 99504799 1001 86380 86390 1
504691 99504691 1001 86380 86390 1
504580 99504580 1001 86380 86390 1
504362 99504362 1001 86380 86390 1
504431 99504431 1001 86380 86390 1
505073 99505073 1001 86380 86390 1
504996 99504996 1001 86380 86390 1
505054 99505054 1001 86380 86390 1
505132 99505132 1001 86380 86390 1
505579 99505579 1001 86380 86390 1
505736 99505736 1001 86380 86390 1
505696 99505696 1001 86380 86390 1
505672 99505672 1001 86380 86390 1
505689 99505689 1001 86380 86390 1
505638 99505638 1001 86380 86390 1
505349 99505349 1001 86380 86390 1
505862 99505862 1001 86380 86390 1
505778 99505778 1001 86380 86390 1
506404 99506404 1001 86380 86390 1
506565 99506565 1001 86380 86390 1
506525 99506525 1001 86380 86390 1
506487 99506487 1001 86380 86390 1
506527 99506527 1001 86380 86390 1
506466 99506466 1001 86380 86390 1
506185 99506185 1001 86380 86390 1
506316 99506316 1001 86380 86390 1
506239 99506239 1001 86380 86390 1
506294 99506294 1001 86380 86390 1
506040 99506040 1001 86380 86390 1
506030 99506030 1001 86380 86390 1
506176 99506176 1001 86380 86390 1
506678 99506678 1001 86380 86390 1
506704 99506704 1001 86380 86390 1
506656 99506656 1001 86380 86390 1
507231 99507231 1001 86380 86390 1
507335 99507335 1001 86380 86390 1
507326 99507326 1001 86380 86390 1
507277 99507277 1001 86380 86390 1
507037 99507037 1001 86380 86390 1
507040 99507040 1001 86380 86390 1
507067 99507067 1001 86380 86390 1
507107 99507107 1001 86380 86390 1
506880 99506880 1001 86380 86390 1
506868 99506868 1001 86380 86390 1
506913 99506913 1001 86380 86390 1
506978 99506978 1001 86380 86390 1
506928 99506928 1001 86380 86390 1
507551 99507551 1001 86380 86390 1
507578 99507578 1001 86380 86390 1
507584 99507584 1001 86380 86390 1
508199 99508199 1001 86380 86390 1
508123 99508123 1001 86380 86390 1
508188 99508188 1001 86380 86390 1
508138 99508138 1001 86380 86390 1
508115 99508115 1001 86380 86390 1
508130 99508130 1001 86380 86390 1
508017 99508017 1001 86380 86390 1
508006 99508006 1001 86380 86390 1
507839 99507839 1001 86380 86390 1
507882 99507882 1001 86380 86390 1
507811 99507811 1001 86380 86390 1
507685 99507685 1001 86380 86390 1
507753 99507753 1001 86380 86390 1
508311 99508311 1001 86380 86390 1
508364 99508364 1001 86380 86390 1
508306 99508306 1001 86380 86390 1
508423 99508423 1001 86380 86390 1
508909 99508909 1001 86380 86390 1
509045 99509045 1001 86380 86390 1
509027 99509027 1001 86380 86390 1
509055 99509055 1001 86380 86390 1
508888 99508888 1001 86380 86390 1
508994 99508994 1001 86380 86390 1
508919 99508919 1001 86380 86390 1
508806 99508806 1001 86380 86390 1
508703 99508703 1001 86380 86390 1
508624 99508624 1001 86380 86390 1
508560 99508560 1001 86380 86390 1
508657 99508657 1001 86380 86390 1
508593 99508593 1001 86380 86390 1
509118 99509118 1001 86380 86390 1
509275 99509275 1001 86380 86390 1
509172 99509172 1001 86380 86390 1
509134 99509134 1001 86380 86390 1
509836 99509836 1001 86380 86390 1
509890 99509890 1001 86380 86390 1
509579 99509579 1001 86380 86390 1
509665 99509665 1001 86380 86390 1
509666 99509666 1001 86380 86390 1
509384 99509384 1001 86380 86390 1
509349 99509349 1001 86380 86390 1
509404 99509404 1001 86380 86390 1
509950 99509950 1001 86380 86390 1
510066 99510066 1001 86380 86390 1
510043 99510043 1001 86380 86390 1
510005 99510005 1001 86380 86390 1
509971 99509971 1001 86380 86390 1
510528 99510528 1001 86380 86390 1
510606 99510606 1001 86380 86390 1
510557 99510557 1001 86380 86390 1
510398 99510398 1001 86380 86390 1
510481 99510481 1001 86380 86390 1
510299 99510299 1001 86380 86390 1
510737 99510737 1001 86380 86390 1
510818 99510818 1001 86380 86390 1
510734 99510734 1001 86380 86390 1
511469 99511469 1001 86380 86390 1
511497 99511497 1001 86380 86390 1
511434 99511434 1001 86380 86390 1
511260 99511260 1001 86380 86390 1
511176 99511176 1001 86380 86390 1
511076 99511076 1001 86380 86390 1
511080 99511080 1001 86380 86390 1
511617 99511617 1001 86380 86390 1
512205 99512205 1001 86380 86390 1
512257 99512257 1001 86380 86390 1
512327 99512327 1001 86380 86390 1
512069 99512069 1001 86380 86390 1
512085 99512085 1001 86380 86390 1
511986 99511986 1001 86380 86390 1
512145 99512145 1001 86380 86390 1
511858 99511858 1001 86380 86390 1
513142 99513142 1001 86380 86390 1
513134 99513134 1001 86380 86390 1
513074 99513074 1001 86380 86390 1
513196 99513196 1001 86380 86390 1
512870 99512870 1001 86380 86390 1
512637 99512637 1001 86380 86390 1
512625 99512625 1001 86380 86390 1
512600 99512600 1001 86380 86390 1
512653 99512653 1001 86380 86390 1
512667 99512667 1001 86380 86390 1
512733 99512733 1001 86380 86390 1
513215 99513215 1001 86380 86390 1
513333 99513333 1001 86380 86390 1
513218 99513218 1001 86380 86390 1
513353 99513353 1001 86380 86390 1
513893 99513893 1001 86380 86390 1
513898 99513898 1001 86380 86390 1
513672 99513672 1001 86380 86390 1
513817 99513817 1001 86380 86390 1
513706 99513706 1001 86380 86390 1
513605 99513605 1001 86380 86390 1
513593 99513593 1001 86380 86390 1
513411 99513411 1001 86380 86390 1
513491 99513491 1001 86380 86390 1
513597 99513597 1001 86380 86390 1
513537 99513537 1001 86380 86390 1
514228 99514228 1001 86380 86390 1
514060 99514060 1001 86380 86390 1
514233 99514233 1001 86380 86390 1
514728 99514728 1001 86380 86390 1
514690 99514690 1001 86380 86390 1
514681 99514681 1001 86380 86390 1
514565 99514565 1001 86380 86390 1
514566 99514566 1001 86380 86390 1
514450 99514450 1001 86380 86390 1
514262 99514262 1001 86380 86390 1
514263 99514263 1001 86380 86390 1
514383 99514383 1001 86380 86390 1
514411 99514411 1001 86380 86390 1
514413 99514413 1001 86380 86390 1
514285 99514285 1001 86380 86390 1
514871 99514871 1001 86380 86390 1
515042 99515042 1001 86380 86390 1
515503 99515503 1001 86380 86390 1
515609 99515609 1001 86380 86390 1
515493 99515493 1001 86380 86390 1
515507 99515507 1001 86380 86390 1
515613 99515613 1001 86380 86390 1
515453 99515453 1001 86380 86390 1
515473 99515473 1001 86380 86390 1
515293 99515293 1001 86380 86390 1
515114 99515114 1001 86380 86390 1
515089 99515089 1001 86380 86390 1
515193 99515193 1001 86380 86390 1
515175 99515175 1001 86380 86390 1
515164 99515164 1001 86380 86390 1
515139 99515139 1001 86380 86390 1
515230 99515230 1001 86380 86390 1
515074 99515074 1001 86380 86390 1
515711 99515711 1001 86380 86390 1
515780 99515780 1001 86380 86390 1
515834 99515834 1001 86380 86390 1
516135 99516135 1001 86380 86390 1
516295 99516295 1001 86380 86390 1
516272 99516272 1001 86380 86390 1
516157 99516157 1001 86380 86390 1
516134 99516134 1001 86380 86390 1
516121 99516121 1001 86380 86390 1
516071 99516071 1001 86380 86390 1
515917 99515917 1001 86380 86390 1
516026 99516026 1001 86380 86390 1
516598 99516598 1001 86380 86390 1
516511 99516511 1001 86380 86390 1
516527 99516527 1001 86380 86390 1
516697 99516697 1001 86380 86390 1
516699 99516699 1001 86380 86390 1
517156 99517156 1001 86380 86390 1
517263 99517263 1001 86380 86390 1
517311 99517311 1001 86380 86390 1
517252 99517252 1001 86380 86390 1
516975 99516975 1001 86380 86390 1
516979 99516979 1001 86380 86390 1
517088 99517088 1001 86380 86390 1
516756 99516756 1001 86380 86390 1
517468 99517468 1001 86380 86390 1
517969 99517969 1001 86380 86390 1
518048 99518048 1001 86380 86390 1
518087 99518087 1001 86380 86390 1
518149 99518149 1001 86380 86390 1
518159 99518159 1001 86380 86390 1
518006 99518006 1001 86380 86390 1
517841 99517841 1001 86380 86390 1
517543 99517543 1001 86380 86390 1
517704 99517704 1001 86380 86390 1
517628 99517628 1001 86380 86390 1
518226 99518226 1001 86380 86390 1
518281 99518281 1001 86380 86390 1
518346 99518346 1001 86380 86390 1
518335 99518335 1001 86380 86390 1
518195 99518195 1001 86380 86390 1
518642 99518642 1001 86380 86390 1
518709 99518709 1001 86380 86390 1
518527 99518527 1001 86380 86390 1
518541 99518541 1001 86380 86390 1
518493 99518493 1001 86380 86390 1
518482 99518482 1001 86380 86390 1
518367 99518367 1001 86380 86390 1
519106 99519106 1001 86380 86390 1
519161 99519161 1001 86380 86390 1
519165 99519165 1001 86380 86390 1
519677 99519677 1001 86380 86390 1
519643 99519643 1001 86380 86390 1
519481 99519481 1001 86380 86390 1
519434 99519434 1001 86380 86390 1
519309 99519309 1001 86380 86390 1
519363 99519363 1001 86380 86390 1
519247 99519247 1001 86380 86390 1
519235 99519235 1001 86380 86390 1
519226 99519226 1001 86380 86390 1
519331 99519331 1001 86380 86390 1
519928 99519928 1001 86380 86390 1
519993 99519993 1001 86380 86390 1
519895 99519895 1001 86380 86390 1
520450 99520450 1001 86380 86390 1
520464 99520464 1001 86380 86390 1
520504 99520504 1001 86380 86390 1
520480 99520480 1001 86380 86390 1
520383 99520383 1001 86380 86390 1
520036 99520036 1001 86380 86390 1
520101 99520101 1001 86380 86390 1
520220 99520220 1001 86380 86390 1
520143 99520143 1001 86380 86390 1
520832 99520832 1001 86380 86390 1
520712 99520712 1001 86380 86390 1
521365 99521365 1001 86380 86390 1
521449 99521449 1001 86380 86390 1
521426 99521426 1001 86380 86390 1
521349 99521349 1001 86380 86390 1
521203 99521203 1001 86380 86390 1
521192 99521192 1001 86380 86390 1
520910 99520910 1001 86380 86390 1
520947 99520947 1001 86380 86390 1
521651 99521651 1001 86380 86390 1
521664 99521664 1001 86380 86390 1
521617 99521617 1001 86380 86390 1
522207 99522207 1001 86380 86390 1
522208 99522208 1001 86380 86390 1
521894 99521894 1001 86380 86390 1
522011 99522011 1001 86380 86390 1
521921 99521921 1001 86380 86390 1
521973 99521973 1001 86380 86390 1
521793 99521793 1001 86380 86390 1
521746 99521746 1001 86380 86390 1
523029 99523029 1001 86380 86390 1
522943 99522943 1001 86380 86390 1
522863 99522863 1001 86380 86390 1
522736 99522736 1001 86380 86390 1
522906 99522906 1001 86380 86390 1
522754 99522754 1001 86380 86390 1
522536 99522536 1001 86380 86390 1
522692 99522692 1001 86380 86390 1
522641 99522641 1001 86380 86390 1
522646 99522646 1001 86380 86390 1
522647 99522647 1001 86380 86390 1
523138 99523138 1001 86380 86390 1
523842 99523842 1001 86380 86390 1
523895 99523895 1001 86380 86390 1
523726 99523726 1001 86380 86390 1
523652 99523652 1001 86380 86390 1
523429 99523429 1001 86380 86390 1
523469 99523469 1001 86380 86390 1
523435 99523435 1001 86380 86390 1
524097 99524097 1001 86380 86390 1
524008 99524008 1001 86380 86390 1
524075 99524075 1001 86380 86390 1
524077 99524077 1001 86380 86390 1
523948 99523948 1001 86380 86390 1
524068 99524068 1001 86380 86390 1
524604 99524604 1001 86380 86390 1
524725 99524725 1001 86380 86390 1
524598 99524598 1001 86380 86390 1
524716 99524716 1001 86380 86390 1
524489 99524489 1001 86380 86390 1
524529 99524529 1001 86380 86390 1
524419 99524419 1001 86380 86390 1
524498 99524498 1001 86380 86390 1
524228 99524228 1001 86380 86390 1
524229 99524229 1001 86380 86390 1
524193 99524193 1001 86380 86390 1
524872 99524872 1001 86380 86390 1
524898 99524898 1001 86380 86390 1
524811 99524811 1001 86380 86390 1
524869 99524869 1001 86380 86390 1
525441 99525441 1001 86380 86390 1
525545 99525545 1001 86380 86390 1
525357 99525357 1001 86380 86390 1
525389 99525389 1001 86380 86390 1
525377 99525377 1001 86380 86390 1
525086 99525086 1001 86380 86390 1
525023 99525023 1001 86380 86390 1
525168 99525168 1001 86380 86390 1
525749 99525749 1001 86380 86390 1
525712 99525712 1001 86380 86390 1
525766 99525766 1001 86380 86390 1
525663 99525663 1001 86380 86390 1
525677 99525677 1001 86380 86390 1
525639 99525639 1001 86380 86390 1
525719 99525719 1001 86380 86390 1
525722 99525722 1001 86380 86390 1
526288 99526288 1001 86380 86390 1
526301 99526301 1001 86380 86390 1
526345 99526345 1001 86380 86390 1
526151 99526151 1001 86380 86390 1
525970 99525970 1001 86380 86390 1
526473 99526473 1001 86380 86390 1
526501 99526501 1001 86380 86390 1
527081 99527081 1001 86380 86390 1
527125 99527125 1001 86380 86390 1
527167 99527167 1001 86380 86390 1
527053 99527053 1001 86380 86390 1
527144 99527144 1001 86380 86390 1
526855 99526855 1001 86380 86390 1
526846 99526846 1001 86380 86390 1
526771 99526771 1001 86380 86390 1
527276 99527276 1001 86380 86390 1
527316 99527316 1001 86380 86390 1
527331 99527331 1001 86380 86390 1
528044 99528044 1001 86380 86390 1
527991 99527991 1001 86380 86390 1
527929 99527929 1001 86380 86390 1
527751 99527751 1001 86380 86390 1
527752 99527752 1001 86380 86390 1
527552 99527552 1001 86380 86390 1
527657 99527657 1001 86380 86390 1
527489 99527489 1001 86380 86390 1
528244 99528244 1001 86380 86390 1
528207 99528207 1001 86380 86390 1
528182 99528182 1001 86380 86390 1
528144 99528144 1001 86380 86390 1
528765 99528765 1001 86380 86390 1
528333 99528333 1001 86380 86390 1
528403 99528403 1001 86380 86390 1
528445 99528445 1001 86380 86390 1
529028 99529028 1001 86380 86390 1
528956 99528956 1001 86380 86390 1
528973 99528973 1001 86380 86390 1
529565 99529565 1001 86380 86390 1
529621 99529621 1001 86380 86390 1
529609 99529609 1001 86380 86390 1
529438 99529438 1001 86380 86390 1
529374 99529374 1001 86380 86390 1
529506 99529506 1001 86380 86390 1
529210 99529210 1001 86380 86390 1
529287 99529287 1001 86380 86390 1
529124 99529124 1001 86380 86390 1
529242 99529242 1001 86380 86390 1
529141 99529141 1001 86380 86390 1
529776 99529776 1001 86380 86390 1
529874 99529874 1001 86380 86390 1
529825 99529825 1001 86380 86390 1
529839 99529839 1001 86380 86390 1
530425 99530425 1001 86380 86390 1
530390 99530390 1001 86380 86390 1
530384 99530384 1001 86380 86390 1
530385 99530385 1001 86380 86390 1
530224 99530224 1001 86380 86390 1
530132 99530132 1001 86380 86390 1
530003 99530003 1001 86380 86390 1
530107 99530107 1001 86380 86390 1
530072 99530072 1001 86380 86390 1
531190 99531190 1001 86380 86390 1
531276 99531276 1001 86380 86390 1
531057 99531057 1001 86380 86390 1
530994 99530994 1001 86380 86390 1
531125 99531125 1001 86380 86390 1
531129 99531129 1001 86380 86390 1
530810 99530810 1001 86380 86390 1
530806 99530806 1001 86380 86390 1
530767 99530767 1001 86380 86390 1
530924 99530924 1001 86380 86390 1
530822 99530822 1001 86380 86390 1
531416 99531416 1001 86380 86390 1
531495 99531495 1001 86380 86390 1
531552 99531552 1001 86380 86390 1
531411 99531411 1001 86380 86390 1
532146 99532146 1001 86380 86390 1
531996 99531996 1001 86380 86390 1
531971 99531971 1001 86380 86390 1
532945 99532945 1001 86380 86390 1
532971 99532971 1001 86380 86390 1
532415 99532415 1001 86380 86390 1
532509 99532509 1001 86380 86390 1
532552 99532552 1001 86380 86390 1
533180 99533180 1001 86380 86390 1
533143 99533143 1001 86380 86390 1
533040 99533040 1001 86380 86390 1
533816 99533816 1001 86380 86390 1
533549 99533549 1001 86380 86390 1
533487 99533487 1001 86380 86390 1
533504 99533504 1001 86380 86390 1
533637 99533637 1001 86380 86390 1
533419 99533419 1001 86380 86390 1
533397 99533397 1001 86380 86390 1
533294 99533294 1001 86380 86390 1
533438 99533438 1001 86380 86390 1
533403 99533403 1001 86380 86390 1
534020 99534020 1001 86380 86390 1
533917 99533917 1001 86380 86390 1
534519 99534519 1001 86380 86390 1
534637 99534637 1001 86380 86390 1
534554 99534554 1001 86380 86390 1
534327 99534327 1001 86380 86390 1
534461 99534461 1001 86380 86390 1
534475 99534475 1001 86380 86390 1
534373 99534373 1001 86380 86390 1
534295 99534295 1001 86380 86390 1
534156 99534156 1001 86380 86390 1
534191 99534191 1001 86380 86390 1
534075 99534075 1001 86380 86390 1
534810 99534810 1001 86380 86390 1
534837 99534837 1001 86380 86390 1
534801 99534801 1001 86380 86390 1
534701 99534701 1001 86380 86390 1
534792 99534792 1001 86380 86390 1
534844 99534844 1001 86380 86390 1
534870 99534870 1001 86380 86390 1
535215 99535215 1001 86380 86390 1
535190 99535190 1001 86380 86390 1
535167 99535167 1001 86380 86390 1
535183 99535183 1001 86380 86390 1
535161 99535161 1001 86380 86390 1
534967 99534967 1001 86380 86390 1
534927 99534927 1001 86380 86390 1
535056 99535056 1001 86380 86390 1
535546 99535546 1001 86380 86390 1
535624 99535624 1001 86380 86390 1
535537 99535537 1001 86380 86390 1
535597 99535597 1001 86380 86390 1
536199 99536199 1001 86380 86390 1
536080 99536080 1001 86380 86390 1
536003 99536003 1001 86380 86390 1
536082 99536082 1001 86380 86390 1
536048 99536048 1001 86380 86390 1
535858 99535858 1001 86380 86390 1
535784 99535784 1001 86380 86390 1
535826 99535826 1001 86380 86390 1
535895 99535895 1001 86380 86390 1
536347 99536347 1001 86380 86390 1
536364 99536364 1001 86380 86390 1
537085 99537085 1001 86380 86390 1
537102 99537102 1001 86380 86390 1
537003 99537003 1001 86380 86390 1
537044 99537044 1001 86380 86390 1
536867 99536867 1001 86380 86390 1
536805 99536805 1001 86380 86390 1
536698 99536698 1001 86380 86390 1
536692 99536692 1001 86380 86390 1
536577 99536577 1001 86380 86390 1
536667 99536667 1001 86380 86390 1
537284 99537284 1001 86380 86390 1
537326 99537326 1001 86380 86390 1
537849 99537849 1001 86380 86390 1
537833 99537833 1001 86380 86390 1
537529 99537529 1001 86380 86390 1
538075 99538075 1001 86380 86390 1
538026 99538026 1001 86380 86390 1
538053 99538053 1001 86380 86390 1
538055 99538055 1001 86380 86390 1
538153 99538153 1001 86380 86390 1
538699 99538699 1001 86380 86390 1
538624 99538624 1001 86380 86390 1
538807 99538807 1001 86380 86390 1
538456 99538456 1001 86380 86390 1
538548 99538548 1001 86380 86390 1
538537 99538537 1001 86380 86390 1
538276 99538276 1001 86380 86390 1
538308 99538308 1001 86380 86390 1
538943 99538943 1001 86380 86390 1
539347 99539347 1001 86380 86390 1
539349 99539349 1001 86380 86390 1
539176 99539176 1001 86380 86390 1
539050 99539050 1001 86380 86390 1
539845 99539845 1001 86380 86390 1
539799 99539799 1001 86380 86390 1
539750 99539750 1001 86380 86390 1
540466 99540466 1001 86380 86390 1
540291 99540291 1001 86380 86390 1
540424 99540424 1001 86380 86390 1
540235 99540235 1001 86380 86390 1
540085 99540085 1001 86380 86390 1
540231 99540231 1001 86380 86390 1
540169 99540169 1001 86380 86390 1
540007 99540007 1001 86380 86390 1
539932 99539932 1001 86380 86390 1
539961 99539961 1001 86380 86390 1
540026 99540026 1001 86380 86390 1
540479 99540479 1001 86380 86390 1
540544 99540544 1001 86380 86390 1
540508 99540508 1001 86380 86390 1
540547 99540547 1001 86380 86390 1
540513 99540513 1001 86380 86390 1
541195 99541195 1001 86380 86390 1
541175 99541175 1001 86380 86390 1
540921 99540921 1001 86380 86390 1
540917 99540917 1001 86380 86390 1
540869 99540869 1001 86380 86390 1
540742 99540742 1001 86380 86390 1
541383 99541383 1001 86380 86390 1
541437 99541437 1001 86380 86390 1
541463 99541463 1001 86380 86390 1
541388 99541388 1001 86380 86390 1
541414 99541414 1001 86380 86390 1
542002 99542002 1001 86380 86390 1
541903 99541903 1001 86380 86390 1
541911 99541911 1001 86380 86390 1
541769 99541769 1001 86380 86390 1
541757 99541757 1001 86380 86390 1
541655 99541655 1001 86380 86390 1
541646 99541646 1001 86380 86390 1
541544 99541544 1001 86380 86390 1
541626 99541626 1001 86380 86390 1
542239 99542239 1001 86380 86390 1
542283 99542283 1001 86380 86390 1
542770 99542770 1001 86380 86390 1
542772 99542772 1001 86380 86390 1
542747 99542747 1001 86380 86390 1
542578 99542578 1001 86380 86390 1
542454 99542454 1001 86380 86390 1
542357 99542357 1001 86380 86390 1
542464 99542464 1001 86380 86390 1
542959 99542959 1001 86380 86390 1
543068 99543068 1001 86380 86390 1
543714 99543714 1001 86380 86390 1
543371 99543371 1001 86380 86390 1
543411 99543411 1001 86380 86390 1
543376 99543376 1001 86380 86390 1
543558 99543558 1001 86380 86390 1
543495 99543495 1001 86380 86390 1
543347 99543347 1001 86380 86390 1
543179 99543179 1001 86380 86390 1
543324 99543324 1001 86380 86390 1
543975 99543975 1001 86380 86390 1
543822 99543822 1001 86380 86390 1
543952 99543952 1001 86380 86390 1
543852 99543852 1001 86380 86390 1
544217 99544217 1001 86380 86390 1
544244 99544244 1001 86380 86390 1
544352 99544352 1001 86380 86390 1
544166 99544166 1001 86380 86390 1
544665 99544665 1001 86380 86390 1
508666 967 1001 65723 65822 1
400068 99400068 1001 86380 86390 1
400055 99400055 1001 86380 86390 1
400308 99400308 1001 86380 86390 1
400238 99400238 1001 86380 86390 1
400239 99400239 1001 86380 86390 1
400454 99400454 1001 86380 86390 1
400689 99400689 1001 86380 86390 1
400524 99400524 1001 86380 86390 1
401697 99401697 1001 86380 86390 1
401765 99401765 1001 86380 86390 1
401944 99401944 1001 86380 86390 1
401978 99401978 1001 86380 86390 1
402241 99402241 1001 86380 86390 1
403222 99403222 1001 86380 86390 1
403497 99403497 1001 86380 86390 1
403643 99403643 1001 86380 86390 1
403801 99403801 1001 86380 86390 1
403916 99403916 1001 86380 86390 1
404157 99404157 1001 86380 86390 1
404302 99404302 1001 86380 86390 1
404566 99404566 1001 86380 86390 1
404488 99404488 1001 86380 86390 1
404659 99404659 1001 86380 86390 1
404906 99404906 1001 86380 86390 1
405012 99405012 1001 86380 86390 1
405310 99405310 1001 86380 86390 1
405631 99405631 1001 86380 86390 1
406036 99406036 1001 86380 86390 1
406143 99406143 1001 86380 86390 1
406171 99406171 1001 86380 86390 1
406219 99406219 1001 86380 86390 1
406321 99406321 1001 86380 86390 1
406326 99406326 1001 86380 86390 1
406516 99406516 1001 86380 86390 1
406670 99406670 1001 86380 86390 1
406696 99406696 1001 86380 86390 1
406750 99406750 1001 86380 86390 1
406631 99406631 1001 86380 86390 1
406736 99406736 1001 86380 86390 1
406892 99406892 1001 86380 86390 1
407012 99407012 1001 86380 86390 1
407256 99407256 1001 86380 86390 1
407350 99407350 1001 86380 86390 1
407437 99407437 1001 86380 86390 1
407440 99407440 1001 86380 86390 1
407669 99407669 1001 86380 86390 1
408241 99408241 1001 86380 86390 1
408292 99408292 1001 86380 86390 1
408387 99408387 1001 86380 86390 1
408578 99408578 1001 86380 86390 1
408602 99408602 1001 86380 86390 1
408570 99408570 1001 86380 86390 1
408886 99408886 1001 86380 86390 1
409480 99409480 1001 86380 86390 1
409403 99409403 1001 86380 86390 1
409458 99409458 1001 86380 86390 1
409516 99409516 1001 86380 86390 1
409527 99409527 1001 86380 86390 1
409742 99409742 1001 86380 86390 1
410072 99410072 1001 86380 86390 1
410342 99410342 1001 86380 86390 1
410376 99410376 1001 86380 86390 1
410380 99410380 1001 86380 86390 1
410491 99410491 1001 86380 86390 1
410749 99410749 1001 86380 86390 1
410905 99410905 1001 86380 86390 1
410867 99410867 1001 86380 86390 1
410968 99410968 1001 86380 86390 1
411021 99411021 1001 86380 86390 1
411188 99411188 1001 86380 86390 1
411373 99411373 1001 86380 86390 1
411555 99411555 1001 86380 86390 1
411789 99411789 1001 86380 86390 1
412105 99412105 1001 86380 86390 1
412166 99412166 1001 86380 86390 1
413521 99413521 1001 86380 86390 1
413302 99413302 1001 86380 86390 1
413586 99413586 1001 86380 86390 1
412952 99412952 1001 86380 86390 1
413239 99413239 1001 86380 86390 1
413272 99413272 1001 86380 86390 1
412964 99412964 1001 86380 86390 1
412928 99412928 1001 86380 86390 1
412579 99412579 1001 86380 86390 1
412852 99412852 1001 86380 86390 1
412768 99412768 1001 86380 86390 1
412817 99412817 1001 86380 86390 1
413864 99413864 1001 86380 86390 1
413708 99413708 1001 86380 86390 1
414950 99414950 1001 86380 86390 1
414951 99414951 1001 86380 86390 1
415007 99415007 1001 86380 86390 1
414984 99414984 1001 86380 86390 1
415300 99415300 1001 86380 86390 1
414567 99414567 1001 86380 86390 1
414677 99414677 1001 86380 86390 1
414887 99414887 1001 86380 86390 1
414528 99414528 1001 86380 86390 1
414253 99414253 1001 86380 86390 1
414333 99414333 1001 86380 86390 1
414483 99414483 1001 86380 86390 1
414174 99414174 1001 86380 86390 1
415486 99415486 1001 86380 86390 1
415354 99415354 1001 86380 86390 1
416676 99416676 1001 86380 86390 1
416909 99416909 1001 86380 86390 1
416819 99416819 1001 86380 86390 1
416181 99416181 1001 86380 86390 1
415908 99415908 1001 86380 86390 1
415876 99415876 1001 86380 86390 1
416132 99416132 1001 86380 86390 1
417046 99417046 1001 86380 86390 1
417382 99417382 1001 86380 86390 1
417043 99417043 1001 86380 86390 1
417548 99417548 1001 86380 86390 1
418549 99418549 1001 86380 86390 1
418620 99418620 1001 86380 86390 1
418436 99418436 1001 86380 86390 1
418601 99418601 1001 86380 86390 1
418386 99418386 1001 86380 86390 1
417951 99417951 1001 86380 86390 1
417630 99417630 1001 86380 86390 1
417656 99417656 1001 86380 86390 1
419037 99419037 1001 86380 86390 1
419060 99419060 1001 86380 86390 1
419200 99419200 1001 86380 86390 1
418919 99418919 1001 86380 86390 1
419066 99419066 1001 86380 86390 1
418868 99418868 1001 86380 86390 1
420077 99420077 1001 86380 86390 1
420265 99420265 1001 86380 86390 1
420324 99420324 1001 86380 86390 1
419906 99419906 1001 86380 86390 1
419665 99419665 1001 86380 86390 1
419777 99419777 1001 86380 86390 1
419851 99419851 1001 86380 86390 1
419905 99419905 1001 86380 86390 1
420618 99420618 1001 86380 86390 1
422033 99422033 1001 86380 86390 1
422075 99422075 1001 86380 86390 1
421735 99421735 1001 86380 86390 1
421687 99421687 1001 86380 86390 1
421300 99421300 1001 86380 86390 1
421235 99421235 1001 86380 86390 1
421155 99421155 1001 86380 86390 1
421164 99421164 1001 86380 86390 1
420885 99420885 1001 86380 86390 1
422482 99422482 1001 86380 86390 1
422208 99422208 1001 86380 86390 1
422298 99422298 1001 86380 86390 1
423481 99423481 1001 86380 86390 1
423247 99423247 1001 86380 86390 1
423212 99423212 1001 86380 86390 1
422571 99422571 1001 86380 86390 1
422683 99422683 1001 86380 86390 1
423914 99423914 1001 86380 86390 1
425032 99425032 1001 86380 86390 1
425095 99425095 1001 86380 86390 1
424879 99424879 1001 86380 86390 1
424627 99424627 1001 86380 86390 1
424944 99424944 1001 86380 86390 1
424387 99424387 1001 86380 86390 1
424591 99424591 1001 86380 86390 1
425778 99425778 1001 86380 86390 1
425619 99425619 1001 86380 86390 1
426812 99426812 1001 86380 86390 1
426970 99426970 1001 86380 86390 1
426319 99426319 1001 86380 86390 1
426675 99426675 1001 86380 86390 1
426337 99426337 1001 86380 86390 1
426569 99426569 1001 86380 86390 1
426392 99426392 1001 86380 86390 1
425841 99425841 1001 86380 86390 1
425842 99425842 1001 86380 86390 1
425902 99425902 1001 86380 86390 1
425851 99425851 1001 86380 86390 1
425975 99425975 1001 86380 86390 1
425954 99425954 1001 86380 86390 1
427196 99427196 1001 86380 86390 1
427510 99427510 1001 86380 86390 1
427172 99427172 1001 86380 86390 1
427356 99427356 1001 86380 86390 1
427304 99427304 1001 86380 86390 1
427160 99427160 1001 86380 86390 1
428632 99428632 1001 86380 86390 1
428349 99428349 1001 86380 86390 1
428434 99428434 1001 86380 86390 1
428124 99428124 1001 86380 86390 1
428146 99428146 1001 86380 86390 1
428332 99428332 1001 86380 86390 1
428223 99428223 1001 86380 86390 1
428117 99428117 1001 86380 86390 1
427566 99427566 1001 86380 86390 1
427910 99427910 1001 86380 86390 1
427673 99427673 1001 86380 86390 1
428968 99428968 1001 86380 86390 1
428734 99428734 1001 86380 86390 1
430372 99430372 1001 86380 86390 1
430222 99430222 1001 86380 86390 1
430106 99430106 1001 86380 86390 1
430129 99430129 1001 86380 86390 1
429834 99429834 1001 86380 86390 1
429729 99429729 1001 86380 86390 1
429349 99429349 1001 86380 86390 1
429258 99429258 1001 86380 86390 1
429337 99429337 1001 86380 86390 1
429261 99429261 1001 86380 86390 1
429363 99429363 1001 86380 86390 1
430733 99430733 1001 86380 86390 1
430626 99430626 1001 86380 86390 1
430653 99430653 1001 86380 86390 1
430813 99430813 1001 86380 86390 1
431651 99431651 1001 86380 86390 1
431915 99431915 1001 86380 86390 1
431897 99431897 1001 86380 86390 1
431785 99431785 1001 86380 86390 1
432049 99432049 1001 86380 86390 1
431521 99431521 1001 86380 86390 1
431032 99431032 1001 86380 86390 1
430980 99430980 1001 86380 86390 1
430966 99430966 1001 86380 86390 1
431254 99431254 1001 86380 86390 1
430841 99430841 1001 86380 86390 1
432373 99432373 1001 86380 86390 1
432127 99432127 1001 86380 86390 1
432102 99432102 1001 86380 86390 1
432103 99432103 1001 86380 86390 1
433525 99433525 1001 86380 86390 1
433471 99433471 1001 86380 86390 1
433623 99433623 1001 86380 86390 1
433006 99433006 1001 86380 86390 1
432939 99432939 1001 86380 86390 1
432898 99432898 1001 86380 86390 1
432653 99432653 1001 86380 86390 1
432808 99432808 1001 86380 86390 1
433830 99433830 1001 86380 86390 1
433786 99433786 1001 86380 86390 1
433809 99433809 1001 86380 86390 1
435427 99435427 1001 86380 86390 1
435032 99435032 1001 86380 86390 1
435338 99435338 1001 86380 86390 1
435114 99435114 1001 86380 86390 1
435308 99435308 1001 86380 86390 1
435212 99435212 1001 86380 86390 1
434820 99434820 1001 86380 86390 1
434905 99434905 1001 86380 86390 1
434286 99434286 1001 86380 86390 1
434289 99434289 1001 86380 86390 1
434241 99434241 1001 86380 86390 1
434559 99434559 1001 86380 86390 1
435837 99435837 1001 86380 86390 1
435806 99435806 1001 86380 86390 1
437003 99437003 1001 86380 86390 1
436876 99436876 1001 86380 86390 1
437111 99437111 1001 86380 86390 1
436888 99436888 1001 86380 86390 1
436425 99436425 1001 86380 86390 1
436621 99436621 1001 86380 86390 1
436214 99436214 1001 86380 86390 1
436169 99436169 1001 86380 86390 1
436272 99436272 1001 86380 86390 1
435912 99435912 1001 86380 86390 1
436226 99436226 1001 86380 86390 1
436251 99436251 1001 86380 86390 1
437256 99437256 1001 86380 86390 1
300727 99300727 1001 86380 86390 1
300639 99300639 1001 86380 86390 1
300655 99300655 1001 86380 86390 1
300644 99300644 1001 86380 86390 1
300717 99300717 1001 86380 86390 1
300597 99300597 1001 86380 86390 1
300471 99300471 1001 86380 86390 1
300384 99300384 1001 86380 86390 1
300373 99300373 1001 86380 86390 1
300412 99300412 1001 86380 86390 1
300441 99300441 1001 86380 86390 1
300443 99300443 1001 86380 86390 1
300135 99300135 1001 86380 86390 1
300241 99300241 1001 86380 86390 1
300296 99300296 1001 86380 86390 1
300246 99300246 1001 86380 86390 1
300130 99300130 1001 86380 86390 1
300920 99300920 1001 86380 86390 1
300912 99300912 1001 86380 86390 1
300798 99300798 1001 86380 86390 1
300773 99300773 1001 86380 86390 1
300904 99300904 1001 86380 86390 1
301225 99301225 1001 86380 86390 1
301102 99301102 1001 86380 86390 1
301135 99301135 1001 86380 86390 1
301097 99301097 1001 86380 86390 1
301112 99301112 1001 86380 86390 1
301723 99301723 1001 86380 86390 1
301557 99301557 1001 86380 86390 1
301700 99301700 1001 86380 86390 1
301572 99301572 1001 86380 86390 1
302178 99302178 1001 86380 86390 1
302192 99302192 1001 86380 86390 1
302316 99302316 1001 86380 86390 1
302024 99302024 1001 86380 86390 1
302107 99302107 1001 86380 86390 1
301918 99301918 1001 86380 86390 1
301765 99301765 1001 86380 86390 1
301778 99301778 1001 86380 86390 1
302488 99302488 1001 86380 86390 1
302412 99302412 1001 86380 86390 1
303158 99303158 1001 86380 86390 1
303049 99303049 1001 86380 86390 1
302964 99302964 1001 86380 86390 1
302890 99302890 1001 86380 86390 1
302903 99302903 1001 86380 86390 1
302840 99302840 1001 86380 86390 1
302644 99302644 1001 86380 86390 1
302647 99302647 1001 86380 86390 1
303310 99303310 1001 86380 86390 1
303234 99303234 1001 86380 86390 1
303293 99303293 1001 86380 86390 1
303921 99303921 1001 86380 86390 1
303928 99303928 1001 86380 86390 1
303968 99303968 1001 86380 86390 1
303815 99303815 1001 86380 86390 1
303790 99303790 1001 86380 86390 1
303794 99303794 1001 86380 86390 1
303583 99303583 1001 86380 86390 1
303585 99303585 1001 86380 86390 1
303611 99303611 1001 86380 86390 1
303617 99303617 1001 86380 86390 1
304060 99304060 1001 86380 86390 1
304105 99304105 1001 86380 86390 1
304718 99304718 1001 86380 86390 1
304754 99304754 1001 86380 86390 1
304501 99304501 1001 86380 86390 1
304566 99304566 1001 86380 86390 1
304529 99304529 1001 86380 86390 1
304556 99304556 1001 86380 86390 1
304559 99304559 1001 86380 86390 1
304598 99304598 1001 86380 86390 1
304319 99304319 1001 86380 86390 1
304399 99304399 1001 86380 86390 1
304351 99304351 1001 86380 86390 1
305029 99305029 1001 86380 86390 1
305508 99305508 1001 86380 86390 1
305675 99305675 1001 86380 86390 1
305469 99305469 1001 86380 86390 1
305434 99305434 1001 86380 86390 1
305279 99305279 1001 86380 86390 1
305310 99305310 1001 86380 86390 1
305247 99305247 1001 86380 86390 1
305160 99305160 1001 86380 86390 1
305150 99305150 1001 86380 86390 1
305086 99305086 1001 86380 86390 1
305244 99305244 1001 86380 86390 1
305686 99305686 1001 86380 86390 1
500186 99500186 1001 86380 86390 1
500163 99500163 1001 86380 86390 1
500739 99500739 1001 86380 86390 1
500766 99500766 1001 86380 86390 1
500774 99500774 1001 86380 86390 1
500573 99500573 1001 86380 86390 1
500407 99500407 1001 86380 86390 1
500567 99500567 1001 86380 86390 1
500555 99500555 1001 86380 86390 1
500238 99500238 1001 86380 86390 1
500369 99500369 1001 86380 86390 1
500242 99500242 1001 86380 86390 1
500929 99500929 1001 86380 86390 1
500973 99500973 1001 86380 86390 1
500832 99500832 1001 86380 86390 1
500833 99500833 1001 86380 86390 1
501610 99501610 1001 86380 86390 1
501476 99501476 1001 86380 86390 1
501456 99501456 1001 86380 86390 1
501261 99501261 1001 86380 86390 1
501352 99501352 1001 86380 86390 1
501365 99501365 1001 86380 86390 1
501431 99501431 1001 86380 86390 1
501303 99501303 1001 86380 86390 1
501032 99501032 1001 86380 86390 1
501113 99501113 1001 86380 86390 1
501782 99501782 1001 86380 86390 1
501645 99501645 1001 86380 86390 1
501659 99501659 1001 86380 86390 1
501725 99501725 1001 86380 86390 1
502440 99502440 1001 86380 86390 1
502144 99502144 1001 86380 86390 1
502192 99502192 1001 86380 86390 1
501961 99501961 1001 86380 86390 1
501974 99501974 1001 86380 86390 1
501847 99501847 1001 86380 86390 1
501952 99501952 1001 86380 86390 1
501853 99501853 1001 86380 86390 1
502595 99502595 1001 86380 86390 1
502662 99502662 1001 86380 86390 1
502483 99502483 1001 86380 86390 1
502563 99502563 1001 86380 86390 1
502513 99502513 1001 86380 86390 1
503262 99503262 1001 86380 86390 1
503117 99503117 1001 86380 86390 1
503278 99503278 1001 86380 86390 1
503086 99503086 1001 86380 86390 1
502989 99502989 1001 86380 86390 1
502763 99502763 1001 86380 86390 1
502854 99502854 1001 86380 86390 1
502766 99502766 1001 86380 86390 1
502693 99502693 1001 86380 86390 1
503342 99503342 1001 86380 86390 1
502879 99502879 1001 86380 86390 1
503335 99503335 1001 86380 86390 1
503348 99503348 1001 86380 86390 1
504024 99504024 1001 86380 86390 1
504104 99504104 1001 86380 86390 1
503960 99503960 1001 86380 86390 1
503727 99503727 1001 86380 86390 1
503897 99503897 1001 86380 86390 1
503689 99503689 1001 86380 86390 1
504246 99504246 1001 86380 86390 1
504208 99504208 1001 86380 86390 1
504146 99504146 1001 86380 86390 1
504217 99504217 1001 86380 86390 1
504699 99504699 1001 86380 86390 1
504532 99504532 1001 86380 86390 1
504612 99504612 1001 86380 86390 1
504613 99504613 1001 86380 86390 1
504453 99504453 1001 86380 86390 1
504384 99504384 1001 86380 86390 1
505070 99505070 1001 86380 86390 1
505062 99505062 1001 86380 86390 1
505140 99505140 1001 86380 86390 1
504951 99504951 1001 86380 86390 1
505694 99505694 1001 86380 86390 1
505734 99505734 1001 86380 86390 1
505592 99505592 1001 86380 86390 1
505510 99505510 1001 86380 86390 1
505446 99505446 1001 86380 86390 1
505151 99505151 1001 86380 86390 1
505248 99505248 1001 86380 86390 1
505237 99505237 1001 86380 86390 1
506456 99506456 1001 86380 86390 1
506431 99506431 1001 86380 86390 1
506433 99506433 1001 86380 86390 1
506409 99506409 1001 86380 86390 1
506575 99506575 1001 86380 86390 1
506577 99506577 1001 86380 86390 1
506436 99506436 1001 86380 86390 1
506351 99506351 1001 86380 86390 1
506352 99506352 1001 86380 86390 1
506380 99506380 1001 86380 86390 1
506253 99506253 1001 86380 86390 1
506242 99506242 1001 86380 86390 1
506373 99506373 1001 86380 86390 1
506193 99506193 1001 86380 86390 1
506194 99506194 1001 86380 86390 1
506260 99506260 1001 86380 86390 1
506016 99506016 1001 86380 86390 1
506108 99506108 1001 86380 86390 1
506039 99506039 1001 86380 86390 1
506791 99506791 1001 86380 86390 1
506727 99506727 1001 86380 86390 1
506792 99506792 1001 86380 86390 1
506653 99506653 1001 86380 86390 1
506769 99506769 1001 86380 86390 1
506642 99506642 1001 86380 86390 1
506670 99506670 1001 86380 86390 1
507267 99507267 1001 86380 86390 1
507268 99507268 1001 86380 86390 1
507348 99507348 1001 86380 86390 1
507261 99507261 1001 86380 86390 1
507380 99507380 1001 86380 86390 1
507251 99507251 1001 86380 86390 1
507317 99507317 1001 86380 86390 1
507318 99507318 1001 86380 86390 1
507179 99507179 1001 86380 86390 1
507109 99507109 1001 86380 86390 1
507150 99507150 1001 86380 86390 1
506892 99506892 1001 86380 86390 1
506822 99506822 1001 86380 86390 1
506852 99506852 1001 86380 86390 1
507502 99507502 1001 86380 86390 1
507491 99507491 1001 86380 86390 1
507599 99507599 1001 86380 86390 1
508107 99508107 1001 86380 86390 1
508048 99508048 1001 86380 86390 1
508078 99508078 1001 86380 86390 1
507837 99507837 1001 86380 86390 1
507980 99507980 1001 86380 86390 1
507997 99507997 1001 86380 86390 1
507920 99507920 1001 86380 86390 1
507821 99507821 1001 86380 86390 1
507810 99507810 1001 86380 86390 1
507695 99507695 1001 86380 86390 1
507658 99507658 1001 86380 86390 1
507723 99507723 1001 86380 86390 1
507672 99507672 1001 86380 86390 1
508363 99508363 1001 86380 86390 1
508410 99508410 1001 86380 86390 1
508361 99508361 1001 86380 86390 1
508952 99508952 1001 86380 86390 1
508953 99508953 1001 86380 86390 1
509008 99509008 1001 86380 86390 1
508767 99508767 1001 86380 86390 1
508717 99508717 1001 86380 86390 1
508747 99508747 1001 86380 86390 1
508471 99508471 1001 86380 86390 1
508513 99508513 1001 86380 86390 1
508514 99508514 1001 86380 86390 1
508581 99508581 1001 86380 86390 1
509222 99509222 1001 86380 86390 1
509147 99509147 1001 86380 86390 1
509735 99509735 1001 86380 86390 1
509842 99509842 1001 86380 86390 1
509784 99509784 1001 86380 86390 1
509685 99509685 1001 86380 86390 1
509582 99509582 1001 86380 86390 1
509689 99509689 1001 86380 86390 1
509511 99509511 1001 86380 86390 1
509372 99509372 1001 86380 86390 1
509439 99509439 1001 86380 86390 1
509328 99509328 1001 86380 86390 1
509367 99509367 1001 86380 86390 1
509433 99509433 1001 86380 86390 1
510061 99510061 1001 86380 86390 1
510469 99510469 1001 86380 86390 1
510372 99510372 1001 86380 86390 1
510464 99510464 1001 86380 86390 1
510465 99510465 1001 86380 86390 1
510232 99510232 1001 86380 86390 1
510129 99510129 1001 86380 86390 1
510750 99510750 1001 86380 86390 1
510780 99510780 1001 86380 86390 1
510746 99510746 1001 86380 86390 1
510916 99510916 1001 86380 86390 1
510930 99510930 1001 86380 86390 1
511450 99511450 1001 86380 86390 1
511524 99511524 1001 86380 86390 1
511370 99511370 1001 86380 86390 1
511217 99511217 1001 86380 86390 1
511291 99511291 1001 86380 86390 1
511074 99511074 1001 86380 86390 1
511037 99511037 1001 86380 86390 1
511601 99511601 1001 86380 86390 1
511676 99511676 1001 86380 86390 1
512186 99512186 1001 86380 86390 1
512271 99512271 1001 86380 86390 1
512260 99512260 1001 86380 86390 1
512370 99512370 1001 86380 86390 1
512274 99512274 1001 86380 86390 1
511774 99511774 1001 86380 86390 1
511777 99511777 1001 86380 86390 1
511791 99511791 1001 86380 86390 1
512499 99512499 1001 86380 86390 1
512552 99512552 1001 86380 86390 1
513017 99513017 1001 86380 86390 1
512947 99512947 1001 86380 86390 1
512860 99512860 1001 86380 86390 1
512757 99512757 1001 86380 86390 1
513282 99513282 1001 86380 86390 1
513324 99513324 1001 86380 86390 1
513286 99513286 1001 86380 86390 1
513880 99513880 1001 86380 86390 1
513972 99513972 1001 86380 86390 1
513858 99513858 1001 86380 86390 1
513886 99513886 1001 86380 86390 1
513901 99513901 1001 86380 86390 1
513758 99513758 1001 86380 86390 1
513571 99513571 1001 86380 86390 1
513585 99513585 1001 86380 86390 1
513499 99513499 1001 86380 86390 1
514147 99514147 1001 86380 86390 1
514201 99514201 1001 86380 86390 1
514074 99514074 1001 86380 86390 1
514756 99514756 1001 86380 86390 1
514761 99514761 1001 86380 86390 1
514684 99514684 1001 86380 86390 1
514661 99514661 1001 86380 86390 1
514777 99514777 1001 86380 86390 1
514614 99514614 1001 86380 86390 1
514592 99514592 1001 86380 86390 1
514502 99514502 1001 86380 86390 1
514477 99514477 1001 86380 86390 1
514623 99514623 1001 86380 86390 1
514392 99514392 1001 86380 86390 1
514900 99514900 1001 86380 86390 1
514978 99514978 1001 86380 86390 1
515554 99515554 1001 86380 86390 1
515557 99515557 1001 86380 86390 1
515584 99515584 1001 86380 86390 1
515675 99515675 1001 86380 86390 1
515296 99515296 1001 86380 86390 1
515390 99515390 1001 86380 86390 1
515468 99515468 1001 86380 86390 1
515383 99515383 1001 86380 86390 1
515153 99515153 1001 86380 86390 1
515166 99515166 1001 86380 86390 1
515256 99515256 1001 86380 86390 1
515077 99515077 1001 86380 86390 1
515262 99515262 1001 86380 86390 1
515163 99515163 1001 86380 86390 1
515190 99515190 1001 86380 86390 1
516424 99516424 1001 86380 86390 1
516129 99516129 1001 86380 86390 1
516238 99516238 1001 86380 86390 1
515995 99515995 1001 86380 86390 1
515945 99515945 1001 86380 86390 1
516067 99516067 1001 86380 86390 1
516519 99516519 1001 86380 86390 1
516561 99516561 1001 86380 86390 1
516566 99516566 1001 86380 86390 1
516554 99516554 1001 86380 86390 1
516608 99516608 1001 86380 86390 1
517207 99517207 1001 86380 86390 1
517224 99517224 1001 86380 86390 1
517186 99517186 1001 86380 86390 1
517150 99517150 1001 86380 86390 1
517268 99517268 1001 86380 86390 1
517326 99517326 1001 86380 86390 1
517015 99517015 1001 86380 86390 1
517028 99517028 1001 86380 86390 1
517056 99517056 1001 86380 86390 1
516968 99516968 1001 86380 86390 1
516820 99516820 1001 86380 86390 1
516745 99516745 1001 86380 86390 1
516825 99516825 1001 86380 86390 1
516907 99516907 1001 86380 86390 1
517517 99517517 1001 86380 86390 1
517420 99517420 1001 86380 86390 1
518085 99518085 1001 86380 86390 1
518119 99518119 1001 86380 86390 1
517881 99517881 1001 86380 86390 1
517870 99517870 1001 86380 86390 1
517809 99517809 1001 86380 86390 1
517876 99517876 1001 86380 86390 1
517928 99517928 1001 86380 86390 1
517954 99517954 1001 86380 86390 1
517619 99517619 1001 86380 86390 1
517554 99517554 1001 86380 86390 1
517646 99517646 1001 86380 86390 1
517672 99517672 1001 86380 86390 1
517737 99517737 1001 86380 86390 1
517609 99517609 1001 86380 86390 1
517727 99517727 1001 86380 86390 1
517730 99517730 1001 86380 86390 1
517667 99517667 1001 86380 86390 1
518363 99518363 1001 86380 86390 1
518926 99518926 1001 86380 86390 1
518608 99518608 1001 86380 86390 1
518676 99518676 1001 86380 86390 1
518586 99518586 1001 86380 86390 1
518572 99518572 1001 86380 86390 1
519004 99519004 1001 86380 86390 1
519110 99519110 1001 86380 86390 1
519177 99519177 1001 86380 86390 1
519634 99519634 1001 86380 86390 1
519673 99519673 1001 86380 86390 1
519614 99519614 1001 86380 86390 1
519800 99519800 1001 86380 86390 1
519546 99519546 1001 86380 86390 1
519586 99519586 1001 86380 86390 1
519578 99519578 1001 86380 86390 1
519541 99519541 1001 86380 86390 1
519424 99519424 1001 86380 86390 1
519297 99519297 1001 86380 86390 1
519338 99519338 1001 86380 86390 1
519332 99519332 1001 86380 86390 1
519243 99519243 1001 86380 86390 1
519891 99519891 1001 86380 86390 1
519858 99519858 1001 86380 86390 1
520613 99520613 1001 86380 86390 1
520543 99520543 1001 86380 86390 1
520507 99520507 1001 86380 86390 1
520409 99520409 1001 86380 86390 1
520248 99520248 1001 86380 86390 1
520236 99520236 1001 86380 86390 1
520091 99520091 1001 86380 86390 1
520070 99520070 1001 86380 86390 1
520822 99520822 1001 86380 86390 1
520772 99520772 1001 86380 86390 1
521324 99521324 1001 86380 86390 1
521341 99521341 1001 86380 86390 1
521396 99521396 1001 86380 86390 1
521308 99521308 1001 86380 86390 1
521144 99521144 1001 86380 86390 1
521223 99521223 1001 86380 86390 1
521226 99521226 1001 86380 86390 1
521101 99521101 1001 86380 86390 1
520974 99520974 1001 86380 86390 1
520976 99520976 1001 86380 86390 1
521580 99521580 1001 86380 86390 1
521503 99521503 1001 86380 86390 1
521491 99521491 1001 86380 86390 1
521656 99521656 1001 86380 86390 1
522165 99522165 1001 86380 86390 1
521907 99521907 1001 86380 86390 1
521986 99521986 1001 86380 86390 1
522065 99522065 1001 86380 86390 1
522014 99522014 1001 86380 86390 1
522017 99522017 1001 86380 86390 1
521828 99521828 1001 86380 86390 1
521758 99521758 1001 86380 86390 1
522458 99522458 1001 86380 86390 1
523021 99523021 1001 86380 86390 1
522946 99522946 1001 86380 86390 1
522923 99522923 1001 86380 86390 1
522783 99522783 1001 86380 86390 1
522777 99522777 1001 86380 86390 1
522791 99522791 1001 86380 86390 1
522805 99522805 1001 86380 86390 1
522547 99522547 1001 86380 86390 1
522508 99522508 1001 86380 86390 1
522600 99522600 1001 86380 86390 1
523133 99523133 1001 86380 86390 1
523279 99523279 1001 86380 86390 1
523860 99523860 1001 86380 86390 1
523810 99523810 1001 86380 86390 1
523903 99523903 1001 86380 86390 1
523814 99523814 1001 86380 86390 1
523693 99523693 1001 86380 86390 1
523658 99523658 1001 86380 86390 1
523364 99523364 1001 86380 86390 1
523458 99523458 1001 86380 86390 1
523420 99523420 1001 86380 86390 1
523526 99523526 1001 86380 86390 1
523373 99523373 1001 86380 86390 1
524059 99524059 1001 86380 86390 1
524139 99524139 1001 86380 86390 1
524102 99524102 1001 86380 86390 1
524597 99524597 1001 86380 86390 1
524689 99524689 1001 86380 86390 1
524627 99524627 1001 86380 86390 1
524369 99524369 1001 86380 86390 1
524216 99524216 1001 86380 86390 1
524286 99524286 1001 86380 86390 1
524277 99524277 1001 86380 86390 1
524291 99524291 1001 86380 86390 1
524774 99524774 1001 86380 86390 1
524828 99524828 1001 86380 86390 1
524854 99524854 1001 86380 86390 1
525455 99525455 1001 86380 86390 1
525289 99525289 1001 86380 86390 1
525190 99525190 1001 86380 86390 1
525269 99525269 1001 86380 86390 1
525308 99525308 1001 86380 86390 1
525221 99525221 1001 86380 86390 1
525047 99525047 1001 86380 86390 1
525125 99525125 1001 86380 86390 1
525153 99525153 1001 86380 86390 1
525776 99525776 1001 86380 86390 1
525727 99525727 1001 86380 86390 1
525693 99525693 1001 86380 86390 1
525735 99525735 1001 86380 86390 1
526396 99526396 1001 86380 86390 1
526312 99526312 1001 86380 86390 1
526289 99526289 1001 86380 86390 1
526408 99526408 1001 86380 86390 1
526131 99526131 1001 86380 86390 1
526209 99526209 1001 86380 86390 1
526000 99526000 1001 86380 86390 1
526591 99526591 1001 86380 86390 1
526541 99526541 1001 86380 86390 1
526477 99526477 1001 86380 86390 1
526504 99526504 1001 86380 86390 1
526457 99526457 1001 86380 86390 1
527096 99527096 1001 86380 86390 1
527232 99527232 1001 86380 86390 1
526876 99526876 1001 86380 86390 1
527032 99527032 1001 86380 86390 1
526838 99526838 1001 86380 86390 1
526986 99526986 1001 86380 86390 1
527012 99527012 1001 86380 86390 1
526976 99526976 1001 86380 86390 1
526725 99526725 1001 86380 86390 1
527417 99527417 1001 86380 86390 1
527426 99527426 1001 86380 86390 1
527933 99527933 1001 86380 86390 1
527979 99527979 1001 86380 86390 1
528070 99528070 1001 86380 86390 1
527723 99527723 1001 86380 86390 1
527654 99527654 1001 86380 86390 1
527526 99527526 1001 86380 86390 1
527566 99527566 1001 86380 86390 1
527463 99527463 1001 86380 86390 1
527567 99527567 1001 86380 86390 1
527632 99527632 1001 86380 86390 1
528108 99528108 1001 86380 86390 1
528824 99528824 1001 86380 86390 1
528868 99528868 1001 86380 86390 1
528735 99528735 1001 86380 86390 1
528793 99528793 1001 86380 86390 1
528768 99528768 1001 86380 86390 1
528887 99528887 1001 86380 86390 1
528836 99528836 1001 86380 86390 1
528592 99528592 1001 86380 86390 1
528658 99528658 1001 86380 86390 1
528620 99528620 1001 86380 86390 1
528518 99528518 1001 86380 86390 1
528688 99528688 1001 86380 86390 1
528533 99528533 1001 86380 86390 1
528598 99528598 1001 86380 86390 1
528563 99528563 1001 86380 86390 1
528411 99528411 1001 86380 86390 1
528420 99528420 1001 86380 86390 1
528433 99528433 1001 86380 86390 1
529079 99529079 1001 86380 86390 1
528952 99528952 1001 86380 86390 1
529100 99529100 1001 86380 86390 1
529023 99529023 1001 86380 86390 1
529656 99529656 1001 86380 86390 1
529618 99529618 1001 86380 86390 1
529533 99529533 1001 86380 86390 1
529431 99529431 1001 86380 86390 1
529510 99529510 1001 86380 86390 1
529332 99529332 1001 86380 86390 1
529489 99529489 1001 86380 86390 1
529480 99529480 1001 86380 86390 1
529378 99529378 1001 86380 86390 1
529835 99529835 1001 86380 86390 1
529747 99529747 1001 86380 86390 1
529788 99529788 1001 86380 86390 1
530489 99530489 1001 86380 86390 1
530451 99530451 1001 86380 86390 1
530506 99530506 1001 86380 86390 1
530406 99530406 1001 86380 86390 1
530474 99530474 1001 86380 86390 1
530173 99530173 1001 86380 86390 1
530201 99530201 1001 86380 86390 1
530318 99530318 1001 86380 86390 1
530331 99530331 1001 86380 86390 1
530334 99530334 1001 86380 86390 1
530124 99530124 1001 86380 86390 1
530687 99530687 1001 86380 86390 1
530597 99530597 1001 86380 86390 1
531331 99531331 1001 86380 86390 1
531097 99531097 1001 86380 86390 1
531166 99531166 1001 86380 86390 1
531154 99531154 1001 86380 86390 1
531051 99531051 1001 86380 86390 1
530863 99530863 1001 86380 86390 1
530954 99530954 1001 86380 86390 1
530964 99530964 1001 86380 86390 1
531472 99531472 1001 86380 86390 1
531989 99531989 1001 86380 86390 1
531850 99531850 1001 86380 86390 1
531954 99531954 1001 86380 86390 1
531812 99531812 1001 86380 86390 1
531828 99531828 1001 86380 86390 1
531639 99531639 1001 86380 86390 1
531665 99531665 1001 86380 86390 1
531693 99531693 1001 86380 86390 1
531629 99531629 1001 86380 86390 1
531759 99531759 1001 86380 86390 1
531786 99531786 1001 86380 86390 1
532319 99532319 1001 86380 86390 1
532385 99532385 1001 86380 86390 1
532235 99532235 1001 86380 86390 1
532226 99532226 1001 86380 86390 1
532929 99532929 1001 86380 86390 1
532970 99532970 1001 86380 86390 1
532830 99532830 1001 86380 86390 1
532834 99532834 1001 86380 86390 1
532663 99532663 1001 86380 86390 1
532780 99532780 1001 86380 86390 1
532693 99532693 1001 86380 86390 1
532708 99532708 1001 86380 86390 1
532501 99532501 1001 86380 86390 1
532439 99532439 1001 86380 86390 1
532543 99532543 1001 86380 86390 1
532532 99532532 1001 86380 86390 1
532481 99532481 1001 86380 86390 1
532613 99532613 1001 86380 86390 1
533057 99533057 1001 86380 86390 1
533781 99533781 1001 86380 86390 1
533737 99533737 1001 86380 86390 1
533818 99533818 1001 86380 86390 1
533664 99533664 1001 86380 86390 1
533608 99533608 1001 86380 86390 1
533453 99533453 1001 86380 86390 1
533521 99533521 1001 86380 86390 1
533366 99533366 1001 86380 86390 1
533266 99533266 1001 86380 86390 1
533385 99533385 1001 86380 86390 1
533404 99533404 1001 86380 86390 1
534012 99534012 1001 86380 86390 1
533964 99533964 1001 86380 86390 1
534055 99534055 1001 86380 86390 1
533966 99533966 1001 86380 86390 1
534058 99534058 1001 86380 86390 1
534597 99534597 1001 86380 86390 1
534574 99534574 1001 86380 86390 1
534640 99534640 1001 86380 86390 1
534567 99534567 1001 86380 86390 1
534297 99534297 1001 86380 86390 1
534429 99534429 1001 86380 86390 1
534378 99534378 1001 86380 86390 1
534340 99534340 1001 86380 86390 1
534443 99534443 1001 86380 86390 1
534381 99534381 1001 86380 86390 1
534384 99534384 1001 86380 86390 1
534270 99534270 1001 86380 86390 1
534143 99534143 1001 86380 86390 1
534106 99534106 1001 86380 86390 1
534132 99534132 1001 86380 86390 1
534069 99534069 1001 86380 86390 1
534852 99534852 1001 86380 86390 1
534763 99534763 1001 86380 86390 1
534714 99534714 1001 86380 86390 1
534744 99534744 1001 86380 86390 1
534732 99534732 1001 86380 86390 1
535408 99535408 1001 86380 86390 1
535447 99535447 1001 86380 86390 1
535318 99535318 1001 86380 86390 1
535373 99535373 1001 86380 86390 1
535439 99535439 1001 86380 86390 1
535452 99535452 1001 86380 86390 1
535499 99535499 1001 86380 86390 1
535101 99535101 1001 86380 86390 1
535219 99535219 1001 86380 86390 1
535209 99535209 1001 86380 86390 1
535120 99535120 1001 86380 86390 1
535148 99535148 1001 86380 86390 1
535187 99535187 1001 86380 86390 1
535071 99535071 1001 86380 86390 1
534893 99534893 1001 86380 86390 1
535573 99535573 1001 86380 86390 1
535561 99535561 1001 86380 86390 1
535549 99535549 1001 86380 86390 1
535552 99535552 1001 86380 86390 1
535630 99535630 1001 86380 86390 1
536149 99536149 1001 86380 86390 1
536152 99536152 1001 86380 86390 1
536030 99536030 1001 86380 86390 1
535974 99535974 1001 86380 86390 1
536039 99536039 1001 86380 86390 1
535742 99535742 1001 86380 86390 1
535794 99535794 1001 86380 86390 1
535838 99535838 1001 86380 86390 1
536419 99536419 1001 86380 86390 1
536396 99536396 1001 86380 86390 1
537120 99537120 1001 86380 86390 1
536762 99536762 1001 86380 86390 1
536764 99536764 1001 86380 86390 1
536779 99536779 1001 86380 86390 1
536884 99536884 1001 86380 86390 1
536755 99536755 1001 86380 86390 1
536890 99536890 1001 86380 86390 1
536559 99536559 1001 86380 86390 1
536670 99536670 1001 86380 86390 1
537289 99537289 1001 86380 86390 1
537299 99537299 1001 86380 86390 1
537812 99537812 1001 86380 86390 1
537949 99537949 1001 86380 86390 1
537735 99537735 1001 86380 86390 1
537710 99537710 1001 86380 86390 1
537581 99537581 1001 86380 86390 1
537729 99537729 1001 86380 86390 1
537587 99537587 1001 86380 86390 1
537401 99537401 1001 86380 86390 1
537492 99537492 1001 86380 86390 1
538120 99538120 1001 86380 86390 1
538804 99538804 1001 86380 86390 1
538619 99538619 1001 86380 86390 1
538492 99538492 1001 86380 86390 1
538597 99538597 1001 86380 86390 1
538566 99538566 1001 86380 86390 1
538437 99538437 1001 86380 86390 1
538502 99538502 1001 86380 86390 1
538477 99538477 1001 86380 86390 1
538401 99538401 1001 86380 86390 1
538364 99538364 1001 86380 86390 1
538357 99538357 1001 86380 86390 1
538877 99538877 1001 86380 86390 1
539007 99539007 1001 86380 86390 1
538983 99538983 1001 86380 86390 1
538842 99538842 1001 86380 86390 1
538901 99538901 1001 86380 86390 1
538836 99538836 1001 86380 86390 1
539530 99539530 1001 86380 86390 1
539599 99539599 1001 86380 86390 1
539509 99539509 1001 86380 86390 1
539523 99539523 1001 86380 86390 1
539328 99539328 1001 86380 86390 1
539046 99539046 1001 86380 86390 1
539177 99539177 1001 86380 86390 1
539079 99539079 1001 86380 86390 1
539660 99539660 1001 86380 86390 1
540416 99540416 1001 86380 86390 1
540313 99540313 1001 86380 86390 1
540382 99540382 1001 86380 86390 1
540400 99540400 1001 86380 86390 1
540183 99540183 1001 86380 86390 1
540167 99540167 1001 86380 86390 1
539884 99539884 1001 86380 86390 1
539887 99539887 1001 86380 86390 1
540503 99540503 1001 86380 86390 1
540607 99540607 1001 86380 86390 1
540583 99540583 1001 86380 86390 1
541151 99541151 1001 86380 86390 1
541243 99541243 1001 86380 86390 1
541208 99541208 1001 86380 86390 1
541198 99541198 1001 86380 86390 1
541173 99541173 1001 86380 86390 1
541187 99541187 1001 86380 86390 1
541200 99541200 1001 86380 86390 1
541136 99541136 1001 86380 86390 1
540999 99540999 1001 86380 86390 1
540988 99540988 1001 86380 86390 1
541040 99541040 1001 86380 86390 1
540885 99540885 1001 86380 86390 1
541005 99541005 1001 86380 86390 1
541032 99541032 1001 86380 86390 1
540849 99540849 1001 86380 86390 1
540733 99540733 1001 86380 86390 1
540878 99540878 1001 86380 86390 1
541398 99541398 1001 86380 86390 1
541389 99541389 1001 86380 86390 1
541390 99541390 1001 86380 86390 1
541455 99541455 1001 86380 86390 1
541964 99541964 1001 86380 86390 1
542017 99542017 1001 86380 86390 1
541988 99541988 1001 86380 86390 1
541869 99541869 1001 86380 86390 1
541885 99541885 1001 86380 86390 1
541577 99541577 1001 86380 86390 1
541642 99541642 1001 86380 86390 1
541513 99541513 1001 86380 86390 1
541567 99541567 1001 86380 86390 1
541685 99541685 1001 86380 86390 1
541516 99541516 1001 86380 86390 1
541558 99541558 1001 86380 86390 1
541702 99541702 1001 86380 86390 1
541509 99541509 1001 86380 86390 1
541665 99541665 1001 86380 86390 1
542134 99542134 1001 86380 86390 1
542628 99542628 1001 86380 86390 1
542697 99542697 1001 86380 86390 1
542326 99542326 1001 86380 86390 1
542369 99542369 1001 86380 86390 1
542474 99542474 1001 86380 86390 1
543071 99543071 1001 86380 86390 1
543109 99543109 1001 86380 86390 1
543019 99543019 1001 86380 86390 1
543741 99543741 1001 86380 86390 1
543661 99543661 1001 86380 86390 1
543666 99543666 1001 86380 86390 1
543455 99543455 1001 86380 86390 1
543483 99543483 1001 86380 86390 1
543460 99543460 1001 86380 86390 1
543538 99543538 1001 86380 86390 1
543303 99543303 1001 86380 86390 1
543872 99543872 1001 86380 86390 1
543900 99543900 1001 86380 86390 1
543877 99543877 1001 86380 86390 1
543868 99543868 1001 86380 86390 1
544418 99544418 1001 86380 86390 1
544499 99544499 1001 86380 86390 1
544503 99544503 1001 86380 86390 1
544289 99544289 1001 86380 86390 1
544252 99544252 1001 86380 86390 1
544209 99544209 1001 86380 86390 1
544084 99544084 1001 86380 86390 1
544060 99544060 1001 86380 86390 1
544180 99544180 1001 86380 86390 1
544603 99544603 1001 86380 86390 1
544656 99544656 1001 86380 86390 1
544734 99544734 1001 86380 86390 1
505884 961 1002 59062 71592 1
508651 1011 1002 53298 57421 1
511514 896 1001 44647 44946 1
516996 795 1002 33863 42610 1
533834 942 1002 61176 65379 1
533902 992 1002 50663 57074 1
528005 1212 1001 28320 28619 1
400169 99400169 1001 86380 86390 1
400230 99400230 1001 86380 86390 1
400350 99400350 1001 86380 86390 1
400819 99400819 1001 86380 86390 1
400729 99400729 1001 86380 86390 1
400862 99400862 1001 86380 86390 1
401084 99401084 1001 86380 86390 1
401876 99401876 1001 86380 86390 1
402373 99402373 1001 86380 86390 1
402394 99402394 1001 86380 86390 1
403093 99403093 1001 86380 86390 1
403116 99403116 1001 86380 86390 1
403407 99403407 1001 86380 86390 1
403475 99403475 1001 86380 86390 1
403811 99403811 1001 86380 86390 1
404012 99404012 1001 86380 86390 1
404048 99404048 1001 86380 86390 1
404303 99404303 1001 86380 86390 1
404341 99404341 1001 86380 86390 1
404521 99404521 1001 86380 86390 1
404557 99404557 1001 86380 86390 1
404635 99404635 1001 86380 86390 1
404757 99404757 1001 86380 86390 1
405067 99405067 1001 86380 86390 1
405204 99405204 1001 86380 86390 1
405384 99405384 1001 86380 86390 1
405337 99405337 1001 86380 86390 1
405349 99405349 1001 86380 86390 1
405501 99405501 1001 86380 86390 1
405697 99405697 1001 86380 86390 1
405683 99405683 1001 86380 86390 1
405840 99405840 1001 86380 86390 1
405783 99405783 1001 86380 86390 1
406140 99406140 1001 86380 86390 1
406226 99406226 1001 86380 86390 1
406448 99406448 1001 86380 86390 1
406530 99406530 1001 86380 86390 1
406718 99406718 1001 86380 86390 1
406878 99406878 1001 86380 86390 1
406859 99406859 1001 86380 86390 1
406967 99406967 1001 86380 86390 1
406953 99406953 1001 86380 86390 1
407188 99407188 1001 86380 86390 1
407222 99407222 1001 86380 86390 1
407276 99407276 1001 86380 86390 1
407531 99407531 1001 86380 86390 1
407444 99407444 1001 86380 86390 1
407602 99407602 1001 86380 86390 1
407714 99407714 1001 86380 86390 1
407911 99407911 1001 86380 86390 1
408003 99408003 1001 86380 86390 1
408063 99408063 1001 86380 86390 1
408143 99408143 1001 86380 86390 1
408265 99408265 1001 86380 86390 1
408374 99408374 1001 86380 86390 1
408331 99408331 1001 86380 86390 1
408494 99408494 1001 86380 86390 1
408604 99408604 1001 86380 86390 1
408742 99408742 1001 86380 86390 1
408827 99408827 1001 86380 86390 1
409077 99409077 1001 86380 86390 1
409282 99409282 1001 86380 86390 1
409593 99409593 1001 86380 86390 1
409639 99409639 1001 86380 86390 1
409640 99409640 1001 86380 86390 1
409641 99409641 1001 86380 86390 1
409755 99409755 1001 86380 86390 1
409817 99409817 1001 86380 86390 1
409838 99409838 1001 86380 86390 1
409922 99409922 1001 86380 86390 1
409992 99409992 1001 86380 86390 1
410199 99410199 1001 86380 86390 1
410243 99410243 1001 86380 86390 1
410557 99410557 1001 86380 86390 1
410763 99410763 1001 86380 86390 1
411048 99411048 1001 86380 86390 1
411412 99411412 1001 86380 86390 1
411480 99411480 1001 86380 86390 1
411588 99411588 1001 86380 86390 1
411872 99411872 1001 86380 86390 1
412250 99412250 1001 86380 86390 1
412206 99412206 1001 86380 86390 1
412234 99412234 1001 86380 86390 1
412400 99412400 1001 86380 86390 1
412464 99412464 1001 86380 86390 1
413619 99413619 1001 86380 86390 1
413374 99413374 1001 86380 86390 1
413424 99413424 1001 86380 86390 1
413552 99413552 1001 86380 86390 1
413678 99413678 1001 86380 86390 1
412934 99412934 1001 86380 86390 1
413017 99413017 1001 86380 86390 1
413116 99413116 1001 86380 86390 1
412917 99412917 1001 86380 86390 1
413079 99413079 1001 86380 86390 1
412901 99412901 1001 86380 86390 1
412486 99412486 1001 86380 86390 1
412872 99412872 1001 86380 86390 1
413964 99413964 1001 86380 86390 1
415058 99415058 1001 86380 86390 1
415266 99415266 1001 86380 86390 1
415101 99415101 1001 86380 86390 1
414755 99414755 1001 86380 86390 1
414746 99414746 1001 86380 86390 1
414667 99414667 1001 86380 86390 1
414523 99414523 1001 86380 86390 1
414701 99414701 1001 86380 86390 1
414317 99414317 1001 86380 86390 1
414365 99414365 1001 86380 86390 1
414460 99414460 1001 86380 86390 1
414254 99414254 1001 86380 86390 1
414311 99414311 1001 86380 86390 1
415525 99415525 1001 86380 86390 1
415455 99415455 1001 86380 86390 1
415375 99415375 1001 86380 86390 1
415689 99415689 1001 86380 86390 1
415614 99415614 1001 86380 86390 1
416739 99416739 1001 86380 86390 1
416601 99416601 1001 86380 86390 1
418685 99418685 1001 86380 86390 1
418193 99418193 1001 86380 86390 1
418380 99418380 1001 86380 86390 1
418322 99418322 1001 86380 86390 1
418123 99418123 1001 86380 86390 1
418356 99418356 1001 86380 86390 1
417917 99417917 1001 86380 86390 1
417948 99417948 1001 86380 86390 1
418016 99418016 1001 86380 86390 1
418826 99418826 1001 86380 86390 1
419110 99419110 1001 86380 86390 1
418805 99418805 1001 86380 86390 1
419151 99419151 1001 86380 86390 1
420195 99420195 1001 86380 86390 1
420381 99420381 1001 86380 86390 1
420114 99420114 1001 86380 86390 1
420010 99420010 1001 86380 86390 1
419792 99419792 1001 86380 86390 1
420054 99420054 1001 86380 86390 1
419592 99419592 1001 86380 86390 1
419596 99419596 1001 86380 86390 1
419454 99419454 1001 86380 86390 1
420675 99420675 1001 86380 86390 1
421818 99421818 1001 86380 86390 1
421781 99421781 1001 86380 86390 1
421986 99421986 1001 86380 86390 1
421858 99421858 1001 86380 86390 1
421277 99421277 1001 86380 86390 1
421623 99421623 1001 86380 86390 1
421360 99421360 1001 86380 86390 1
421654 99421654 1001 86380 86390 1
420933 99420933 1001 86380 86390 1
421111 99421111 1001 86380 86390 1
421197 99421197 1001 86380 86390 1
421250 99421250 1001 86380 86390 1
422515 99422515 1001 86380 86390 1
422451 99422451 1001 86380 86390 1
423370 99423370 1001 86380 86390 1
423689 99423689 1001 86380 86390 1
423690 99423690 1001 86380 86390 1
423713 99423713 1001 86380 86390 1
423720 99423720 1001 86380 86390 1
423747 99423747 1001 86380 86390 1
423239 99423239 1001 86380 86390 1
422572 99422572 1001 86380 86390 1
422700 99422700 1001 86380 86390 1
422559 99422559 1001 86380 86390 1
422560 99422560 1001 86380 86390 1
422662 99422662 1001 86380 86390 1
422840 99422840 1001 86380 86390 1
422644 99422644 1001 86380 86390 1
424012 99424012 1001 86380 86390 1
423994 99423994 1001 86380 86390 1
424103 99424103 1001 86380 86390 1
423998 99423998 1001 86380 86390 1
425050 99425050 1001 86380 86390 1
425199 99425199 1001 86380 86390 1
425185 99425185 1001 86380 86390 1
425070 99425070 1001 86380 86390 1
425364 99425364 1001 86380 86390 1
425374 99425374 1001 86380 86390 1
424904 99424904 1001 86380 86390 1
424826 99424826 1001 86380 86390 1
424766 99424766 1001 86380 86390 1
424769 99424769 1001 86380 86390 1
424261 99424261 1001 86380 86390 1
424365 99424365 1001 86380 86390 1
424462 99424462 1001 86380 86390 1
424327 99424327 1001 86380 86390 1
424588 99424588 1001 86380 86390 1
424177 99424177 1001 86380 86390 1
425690 99425690 1001 86380 86390 1
425804 99425804 1001 86380 86390 1
425785 99425785 1001 86380 86390 1
425701 99425701 1001 86380 86390 1
425520 99425520 1001 86380 86390 1
425523 99425523 1001 86380 86390 1
425546 99425546 1001 86380 86390 1
425705 99425705 1001 86380 86390 1
425467 99425467 1001 86380 86390 1
427059 99427059 1001 86380 86390 1
426902 99426902 1001 86380 86390 1
426518 99426518 1001 86380 86390 1
426547 99426547 1001 86380 86390 1
426458 99426458 1001 86380 86390 1
426568 99426568 1001 86380 86390 1
426318 99426318 1001 86380 86390 1
427312 99427312 1001 86380 86390 1
427182 99427182 1001 86380 86390 1
427252 99427252 1001 86380 86390 1
427526 99427526 1001 86380 86390 1
427387 99427387 1001 86380 86390 1
428720 99428720 1001 86380 86390 1
428039 99428039 1001 86380 86390 1
428304 99428304 1001 86380 86390 1
427684 99427684 1001 86380 86390 1
427883 99427883 1001 86380 86390 1
427567 99427567 1001 86380 86390 1
427637 99427637 1001 86380 86390 1
429149 99429149 1001 86380 86390 1
429154 99429154 1001 86380 86390 1
428945 99428945 1001 86380 86390 1
428922 99428922 1001 86380 86390 1
429010 99429010 1001 86380 86390 1
430065 99430065 1001 86380 86390 1
429714 99429714 1001 86380 86390 1
429717 99429717 1001 86380 86390 1
429677 99429677 1001 86380 86390 1
429370 99429370 1001 86380 86390 1
429529 99429529 1001 86380 86390 1
429483 99429483 1001 86380 86390 1
429509 99429509 1001 86380 86390 1
429188 99429188 1001 86380 86390 1
430681 99430681 1001 86380 86390 1
430740 99430740 1001 86380 86390 1
430810 99430810 1001 86380 86390 1
431877 99431877 1001 86380 86390 1
431667 99431667 1001 86380 86390 1
431763 99431763 1001 86380 86390 1
431361 99431361 1001 86380 86390 1
431572 99431572 1001 86380 86390 1
430975 99430975 1001 86380 86390 1
430828 99430828 1001 86380 86390 1
431126 99431126 1001 86380 86390 1
431051 99431051 1001 86380 86390 1
431188 99431188 1001 86380 86390 1
432330 99432330 1001 86380 86390 1
433662 99433662 1001 86380 86390 1
433621 99433621 1001 86380 86390 1
433381 99433381 1001 86380 86390 1
433715 99433715 1001 86380 86390 1
433547 99433547 1001 86380 86390 1
433297 99433297 1001 86380 86390 1
433127 99433127 1001 86380 86390 1
433208 99433208 1001 86380 86390 1
432783 99432783 1001 86380 86390 1
432575 99432575 1001 86380 86390 1
433972 99433972 1001 86380 86390 1
433755 99433755 1001 86380 86390 1
435252 99435252 1001 86380 86390 1
434941 99434941 1001 86380 86390 1
434640 99434640 1001 86380 86390 1
434766 99434766 1001 86380 86390 1
434978 99434978 1001 86380 86390 1
434702 99434702 1001 86380 86390 1
434452 99434452 1001 86380 86390 1
434571 99434571 1001 86380 86390 1
434366 99434366 1001 86380 86390 1
435485 99435485 1001 86380 86390 1
435439 99435439 1001 86380 86390 1
436894 99436894 1001 86380 86390 1
436812 99436812 1001 86380 86390 1
436865 99436865 1001 86380 86390 1
437012 99437012 1001 86380 86390 1
436846 99436846 1001 86380 86390 1
436554 99436554 1001 86380 86390 1
436438 99436438 1001 86380 86390 1
436177 99436177 1001 86380 86390 1
435938 99435938 1001 86380 86390 1
436278 99436278 1001 86380 86390 1
435921 99435921 1001 86380 86390 1
300042 99300042 1001 86380 86390 1
437321 99437321 1001 86380 86390 1
300613 99300613 1001 86380 86390 1
300699 99300699 1001 86380 86390 1
300713 99300713 1001 86380 86390 1
300716 99300716 1001 86380 86390 1
300663 99300663 1001 86380 86390 1
300341 99300341 1001 86380 86390 1
300383 99300383 1001 86380 86390 1
300113 99300113 1001 86380 86390 1
300243 99300243 1001 86380 86390 1
300141 99300141 1001 86380 86390 1
300272 99300272 1001 86380 86390 1
300298 99300298 1001 86380 86390 1
300299 99300299 1001 86380 86390 1
300108 99300108 1001 86380 86390 1
300844 99300844 1001 86380 86390 1
300819 99300819 1001 86380 86390 1
300876 99300876 1001 86380 86390 1
300814 99300814 1001 86380 86390 1
301525 99301525 1001 86380 86390 1
301447 99301447 1001 86380 86390 1
301425 99301425 1001 86380 86390 1
301330 99301330 1001 86380 86390 1
301024 99301024 1001 86380 86390 1
300962 99300962 1001 86380 86390 1
300989 99300989 1001 86380 86390 1
301057 99301057 1001 86380 86390 1
300994 99300994 1001 86380 86390 1
300969 99300969 1001 86380 86390 1
301022 99301022 1001 86380 86390 1
301113 99301113 1001 86380 86390 1
301631 99301631 1001 86380 86390 1
301556 99301556 1001 86380 86390 1
301740 99301740 1001 86380 86390 1
301599 99301599 1001 86380 86390 1
301665 99301665 1001 86380 86390 1
301704 99301704 1001 86380 86390 1
301589 99301589 1001 86380 86390 1
302349 99302349 1001 86380 86390 1
302268 99302268 1001 86380 86390 1
302275 99302275 1001 86380 86390 1
302276 99302276 1001 86380 86390 1
302378 99302378 1001 86380 86390 1
302087 99302087 1001 86380 86390 1
301975 99301975 1001 86380 86390 1
301902 99301902 1001 86380 86390 1
301799 99301799 1001 86380 86390 1
301789 99301789 1001 86380 86390 1
301885 99301885 1001 86380 86390 1
301899 99301899 1001 86380 86390 1
301888 99301888 1001 86380 86390 1
302393 99302393 1001 86380 86390 1
302458 99302458 1001 86380 86390 1
302447 99302447 1001 86380 86390 1
302395 99302395 1001 86380 86390 1
302425 99302425 1001 86380 86390 1
303099 99303099 1001 86380 86390 1
303168 99303168 1001 86380 86390 1
302823 99302823 1001 86380 86390 1
302610 99302610 1001 86380 86390 1
303268 99303268 1001 86380 86390 1
303208 99303208 1001 86380 86390 1
303327 99303327 1001 86380 86390 1
304026 99304026 1001 86380 86390 1
303767 99303767 1001 86380 86390 1
303692 99303692 1001 86380 86390 1
304160 99304160 1001 86380 86390 1
304230 99304230 1001 86380 86390 1
304169 99304169 1001 86380 86390 1
304042 99304042 1001 86380 86390 1
304681 99304681 1001 86380 86390 1
304708 99304708 1001 86380 86390 1
304799 99304799 1001 86380 86390 1
304848 99304848 1001 86380 86390 1
304663 99304663 1001 86380 86390 1
304688 99304688 1001 86380 86390 1
304665 99304665 1001 86380 86390 1
304588 99304588 1001 86380 86390 1
304641 99304641 1001 86380 86390 1
304607 99304607 1001 86380 86390 1
304469 99304469 1001 86380 86390 1
304397 99304397 1001 86380 86390 1
305025 99305025 1001 86380 86390 1
304937 99304937 1001 86380 86390 1
304966 99304966 1001 86380 86390 1
305599 99305599 1001 86380 86390 1
305613 99305613 1001 86380 86390 1
305439 99305439 1001 86380 86390 1
305116 99305116 1001 86380 86390 1
305115 99305115 1001 86380 86390 1
500131 99500131 1001 86380 86390 1
500083 99500083 1001 86380 86390 1
500135 99500135 1001 86380 86390 1
500086 99500086 1001 86380 86390 1
500680 99500680 1001 86380 86390 1
500607 99500607 1001 86380 86390 1
500455 99500455 1001 86380 86390 1
500501 99500501 1001 86380 86390 1
500437 99500437 1001 86380 86390 1
500958 99500958 1001 86380 86390 1
500961 99500961 1001 86380 86390 1
500846 99500846 1001 86380 86390 1
501478 99501478 1001 86380 86390 1
501517 99501517 1001 86380 86390 1
501509 99501509 1001 86380 86390 1
501406 99501406 1001 86380 86390 1
501168 99501168 1001 86380 86390 1
501816 99501816 1001 86380 86390 1
502432 99502432 1001 86380 86390 1
502286 99502286 1001 86380 86390 1
502299 99502299 1001 86380 86390 1
502328 99502328 1001 86380 86390 1
502065 99502065 1001 86380 86390 1
502136 99502136 1001 86380 86390 1
502242 99502242 1001 86380 86390 1
501910 99501910 1001 86380 86390 1
501923 99501923 1001 86380 86390 1
502032 99502032 1001 86380 86390 1
501851 99501851 1001 86380 86390 1
502554 99502554 1001 86380 86390 1
502619 99502619 1001 86380 86390 1
502646 99502646 1001 86380 86390 1
502491 99502491 1001 86380 86390 1
503125 99503125 1001 86380 86390 1
503254 99503254 1001 86380 86390 1
503114 99503114 1001 86380 86390 1
502671 99502671 1001 86380 86390 1
503453 99503453 1001 86380 86390 1
503958 99503958 1001 86380 86390 1
504013 99504013 1001 86380 86390 1
503800 99503800 1001 86380 86390 1
503814 99503814 1001 86380 86390 1
503855 99503855 1001 86380 86390 1
503539 99503539 1001 86380 86390 1
503647 99503647 1001 86380 86390 1
503624 99503624 1001 86380 86390 1
504219 99504219 1001 86380 86390 1
504278 99504278 1001 86380 86390 1
504291 99504291 1001 86380 86390 1
504887 99504887 1001 86380 86390 1
504930 99504930 1001 86380 86390 1
504562 99504562 1001 86380 86390 1
504731 99504731 1001 86380 86390 1
504563 99504563 1001 86380 86390 1
504693 99504693 1001 86380 86390 1
504565 99504565 1001 86380 86390 1
504657 99504657 1001 86380 86390 1
504484 99504484 1001 86380 86390 1
504528 99504528 1001 86380 86390 1
504953 99504953 1001 86380 86390 1
505095 99505095 1001 86380 86390 1
505675 99505675 1001 86380 86390 1
505611 99505611 1001 86380 86390 1
505762 99505762 1001 86380 86390 1
505412 99505412 1001 86380 86390 1
505506 99505506 1001 86380 86390 1
505363 99505363 1001 86380 86390 1
505507 99505507 1001 86380 86390 1
505326 99505326 1001 86380 86390 1
505225 99505225 1001 86380 86390 1
505807 99505807 1001 86380 86390 1
505787 99505787 1001 86380 86390 1
506441 99506441 1001 86380 86390 1
506469 99506469 1001 86380 86390 1
506444 99506444 1001 86380 86390 1
506199 99506199 1001 86380 86390 1
506232 99506232 1001 86380 86390 1
506018 99506018 1001 86380 86390 1
506058 99506058 1001 86380 86390 1
506111 99506111 1001 86380 86390 1
506697 99506697 1001 86380 86390 1
506636 99506636 1001 86380 86390 1
506605 99506605 1001 86380 86390 1
507321 99507321 1001 86380 86390 1
507311 99507311 1001 86380 86390 1
507274 99507274 1001 86380 86390 1
507139 99507139 1001 86380 86390 1
507153 99507153 1001 86380 86390 1
507058 99507058 1001 86380 86390 1
507046 99507046 1001 86380 86390 1
506995 99506995 1001 86380 86390 1
507450 99507450 1001 86380 86390 1
508248 99508248 1001 86380 86390 1
508220 99508220 1001 86380 86390 1
508103 99508103 1001 86380 86390 1
507887 99507887 1001 86380 86390 1
507926 99507926 1001 86380 86390 1
508035 99508035 1001 86380 86390 1
507846 99507846 1001 86380 86390 1
507925 99507925 1001 86380 86390 1
507711 99507711 1001 86380 86390 1
507727 99507727 1001 86380 86390 1
508297 99508297 1001 86380 86390 1
508413 99508413 1001 86380 86390 1
508414 99508414 1001 86380 86390 1
508415 99508415 1001 86380 86390 1
508385 99508385 1001 86380 86390 1
508373 99508373 1001 86380 86390 1
508972 99508972 1001 86380 86390 1
509054 99509054 1001 86380 86390 1
508889 99508889 1001 86380 86390 1
508928 99508928 1001 86380 86390 1
508980 99508980 1001 86380 86390 1
508830 99508830 1001 86380 86390 1
508863 99508863 1001 86380 86390 1
508708 99508708 1001 86380 86390 1
508763 99508763 1001 86380 86390 1
508661 99508661 1001 86380 86390 1
508558 99508558 1001 86380 86390 1
508455 99508455 1001 86380 86390 1
509202 99509202 1001 86380 86390 1
509112 99509112 1001 86380 86390 1
509216 99509216 1001 86380 86390 1
509165 99509165 1001 86380 86390 1
509179 99509179 1001 86380 86390 1
509184 99509184 1001 86380 86390 1
509109 99509109 1001 86380 86390 1
509712 99509712 1001 86380 86390 1
509841 99509841 1001 86380 86390 1
509672 99509672 1001 86380 86390 1
509570 99509570 1001 86380 86390 1
509626 99509626 1001 86380 86390 1
509537 99509537 1001 86380 86390 1
509563 99509563 1001 86380 86390 1
509655 99509655 1001 86380 86390 1
509294 99509294 1001 86380 86390 1
509398 99509398 1001 86380 86390 1
509399 99509399 1001 86380 86390 1
509453 99509453 1001 86380 86390 1
509486 99509486 1001 86380 86390 1
509910 99509910 1001 86380 86390 1
510082 99510082 1001 86380 86390 1
509904 99509904 1001 86380 86390 1
510048 99510048 1001 86380 86390 1
510682 99510682 1001 86380 86390 1
510631 99510631 1001 86380 86390 1
510711 99510711 1001 86380 86390 1
510365 99510365 1001 86380 86390 1
510334 99510334 1001 86380 86390 1
510107 99510107 1001 86380 86390 1
510124 99510124 1001 86380 86390 1
510744 99510744 1001 86380 86390 1
510878 99510878 1001 86380 86390 1
511412 99511412 1001 86380 86390 1
511377 99511377 1001 86380 86390 1
511494 99511494 1001 86380 86390 1
511485 99511485 1001 86380 86390 1
511547 99511547 1001 86380 86390 1
511359 99511359 1001 86380 86390 1
511316 99511316 1001 86380 86390 1
511066 99511066 1001 86380 86390 1
511663 99511663 1001 86380 86390 1
511703 99511703 1001 86380 86390 1
511561 99511561 1001 86380 86390 1
511665 99511665 1001 86380 86390 1
512315 99512315 1001 86380 86390 1
512379 99512379 1001 86380 86390 1
512350 99512350 1001 86380 86390 1
512230 99512230 1001 86380 86390 1
512208 99512208 1001 86380 86390 1
512247 99512247 1001 86380 86390 1
512196 99512196 1001 86380 86390 1
512326 99512326 1001 86380 86390 1
512262 99512262 1001 86380 86390 1
512314 99512314 1001 86380 86390 1
512012 99512012 1001 86380 86390 1
512068 99512068 1001 86380 86390 1
512547 99512547 1001 86380 86390 1
512512 99512512 1001 86380 86390 1
512578 99512578 1001 86380 86390 1
513089 99513089 1001 86380 86390 1
513053 99513053 1001 86380 86390 1
513193 99513193 1001 86380 86390 1
512793 99512793 1001 86380 86390 1
512886 99512886 1001 86380 86390 1
512836 99512836 1001 86380 86390 1
512664 99512664 1001 86380 86390 1
512718 99512718 1001 86380 86390 1
512723 99512723 1001 86380 86390 1
512595 99512595 1001 86380 86390 1
513228 99513228 1001 86380 86390 1
513326 99513326 1001 86380 86390 1
513316 99513316 1001 86380 86390 1
513952 99513952 1001 86380 86390 1
513914 99513914 1001 86380 86390 1
513825 99513825 1001 86380 86390 1
513722 99513722 1001 86380 86390 1
513826 99513826 1001 86380 86390 1
513757 99513757 1001 86380 86390 1
513732 99513732 1001 86380 86390 1
513746 99513746 1001 86380 86390 1
513824 99513824 1001 86380 86390 1
513555 99513555 1001 86380 86390 1
513536 99513536 1001 86380 86390 1
513564 99513564 1001 86380 86390 1
514151 99514151 1001 86380 86390 1
514088 99514088 1001 86380 86390 1
514101 99514101 1001 86380 86390 1
514757 99514757 1001 86380 86390 1
514810 99514810 1001 86380 86390 1
514662 99514662 1001 86380 86390 1
514700 99514700 1001 86380 86390 1
514765 99514765 1001 86380 86390 1
514853 99514853 1001 86380 86390 1
514510 99514510 1001 86380 86390 1
514576 99514576 1001 86380 86390 1
514604 99514604 1001 86380 86390 1
514494 99514494 1001 86380 86390 1
514996 99514996 1001 86380 86390 1
514995 99514995 1001 86380 86390 1
514865 99514865 1001 86380 86390 1
515606 99515606 1001 86380 86390 1
515620 99515620 1001 86380 86390 1
515533 99515533 1001 86380 86390 1
515513 99515513 1001 86380 86390 1
515348 99515348 1001 86380 86390 1
515285 99515285 1001 86380 86390 1
515358 99515358 1001 86380 86390 1
515155 99515155 1001 86380 86390 1
515079 99515079 1001 86380 86390 1
515238 99515238 1001 86380 86390 1
515709 99515709 1001 86380 86390 1
515815 99515815 1001 86380 86390 1
515779 99515779 1001 86380 86390 1
515818 99515818 1001 86380 86390 1
515858 99515858 1001 86380 86390 1
516463 99516463 1001 86380 86390 1
516412 99516412 1001 86380 86390 1
516353 99516353 1001 86380 86390 1
516143 99516143 1001 86380 86390 1
516234 99516234 1001 86380 86390 1
516104 99516104 1001 86380 86390 1
515914 99515914 1001 86380 86390 1
515958 99515958 1001 86380 86390 1
515990 99515990 1001 86380 86390 1
516056 99516056 1001 86380 86390 1
516695 99516695 1001 86380 86390 1
517284 99517284 1001 86380 86390 1
517249 99517249 1001 86380 86390 1
517313 99517313 1001 86380 86390 1
517328 99517328 1001 86380 86390 1
517179 99517179 1001 86380 86390 1
516996 99516996 1001 86380 86390 1
516932 99516932 1001 86380 86390 1
516933 99516933 1001 86380 86390 1
516810 99516810 1001 86380 86390 1
516760 99516760 1001 86380 86390 1
516826 99516826 1001 86380 86390 1
517425 99517425 1001 86380 86390 1
517364 99517364 1001 86380 86390 1
517354 99517354 1001 86380 86390 1
517511 99517511 1001 86380 86390 1
517960 99517960 1001 86380 86390 1
517961 99517961 1001 86380 86390 1
518104 99518104 1001 86380 86390 1
518144 99518144 1001 86380 86390 1
518155 99518155 1001 86380 86390 1
517908 99517908 1001 86380 86390 1
517825 99517825 1001 86380 86390 1
517902 99517902 1001 86380 86390 1
517584 99517584 1001 86380 86390 1
517676 99517676 1001 86380 86390 1
517741 99517741 1001 86380 86390 1
517588 99517588 1001 86380 86390 1
518262 99518262 1001 86380 86390 1
518347 99518347 1001 86380 86390 1
518205 99518205 1001 86380 86390 1
518232 99518232 1001 86380 86390 1
518207 99518207 1001 86380 86390 1
518914 99518914 1001 86380 86390 1
518903 99518903 1001 86380 86390 1
518931 99518931 1001 86380 86390 1
518975 99518975 1001 86380 86390 1
518730 99518730 1001 86380 86390 1
518603 99518603 1001 86380 86390 1
518747 99518747 1001 86380 86390 1
518755 99518755 1001 86380 86390 1
518394 99518394 1001 86380 86390 1
518525 99518525 1001 86380 86390 1
518371 99518371 1001 86380 86390 1
518384 99518384 1001 86380 86390 1
518463 99518463 1001 86380 86390 1
518489 99518489 1001 86380 86390 1
518516 99518516 1001 86380 86390 1
519180 99519180 1001 86380 86390 1
519067 99519067 1001 86380 86390 1
519082 99519082 1001 86380 86390 1
519005 99519005 1001 86380 86390 1
519617 99519617 1001 86380 86390 1
519681 99519681 1001 86380 86390 1
519543 99519543 1001 86380 86390 1
519422 99519422 1001 86380 86390 1
519515 99519515 1001 86380 86390 1
519542 99519542 1001 86380 86390 1
519827 99519827 1001 86380 86390 1
519931 99519931 1001 86380 86390 1
519906 99519906 1001 86380 86390 1
519958 99519958 1001 86380 86390 1
520453 99520453 1001 86380 86390 1
520497 99520497 1001 86380 86390 1
520268 99520268 1001 86380 86390 1
520425 99520425 1001 86380 86390 1
520259 99520259 1001 86380 86390 1
520350 99520350 1001 86380 86390 1
520392 99520392 1001 86380 86390 1
520149 99520149 1001 86380 86390 1
520128 99520128 1001 86380 86390 1
520133 99520133 1001 86380 86390 1
520801 99520801 1001 86380 86390 1
520739 99520739 1001 86380 86390 1
521343 99521343 1001 86380 86390 1
521267 99521267 1001 86380 86390 1
521292 99521292 1001 86380 86390 1
521268 99521268 1001 86380 86390 1
521333 99521333 1001 86380 86390 1
521399 99521399 1001 86380 86390 1
521361 99521361 1001 86380 86390 1
521457 99521457 1001 86380 86390 1
521414 99521414 1001 86380 86390 1
521085 99521085 1001 86380 86390 1
521215 99521215 1001 86380 86390 1
521205 99521205 1001 86380 86390 1
521089 99521089 1001 86380 86390 1
520988 99520988 1001 86380 86390 1
520886 99520886 1001 86380 86390 1
520953 99520953 1001 86380 86390 1
521018 99521018 1001 86380 86390 1
520957 99520957 1001 86380 86390 1
520921 99520921 1001 86380 86390 1
521051 99521051 1001 86380 86390 1
521489 99521489 1001 86380 86390 1
521573 99521573 1001 86380 86390 1
521496 99521496 1001 86380 86390 1
522188 99522188 1001 86380 86390 1
522025 99522025 1001 86380 86390 1
521949 99521949 1001 86380 86390 1
522066 99522066 1001 86380 86390 1
521827 99521827 1001 86380 86390 1
521679 99521679 1001 86380 86390 1
521745 99521745 1001 86380 86390 1
521680 99521680 1001 86380 86390 1
521875 99521875 1001 86380 86390 1
522406 99522406 1001 86380 86390 1
522473 99522473 1001 86380 86390 1
522424 99522424 1001 86380 86390 1
522364 99522364 1001 86380 86390 1
523117 99523117 1001 86380 86390 1
522927 99522927 1001 86380 86390 1
522916 99522916 1001 86380 86390 1
523058 99523058 1001 86380 86390 1
522921 99522921 1001 86380 86390 1
522935 99522935 1001 86380 86390 1
522989 99522989 1001 86380 86390 1
522874 99522874 1001 86380 86390 1
522776 99522776 1001 86380 86390 1
522765 99522765 1001 86380 86390 1
522728 99522728 1001 86380 86390 1
522807 99522807 1001 86380 86390 1
522619 99522619 1001 86380 86390 1
522673 99522673 1001 86380 86390 1
522612 99522612 1001 86380 86390 1
523128 99523128 1001 86380 86390 1
523129 99523129 1001 86380 86390 1
523235 99523235 1001 86380 86390 1
523131 99523131 1001 86380 86390 1
523872 99523872 1001 86380 86390 1
523812 99523812 1001 86380 86390 1
523761 99523761 1001 86380 86390 1
523904 99523904 1001 86380 86390 1
523763 99523763 1001 86380 86390 1
523551 99523551 1001 86380 86390 1
523350 99523350 1001 86380 86390 1
523430 99523430 1001 86380 86390 1
524100 99524100 1001 86380 86390 1
524000 99524000 1001 86380 86390 1
524657 99524657 1001 86380 86390 1
524584 99524584 1001 86380 86390 1
524626 99524626 1001 86380 86390 1
524519 99524519 1001 86380 86390 1
524444 99524444 1001 86380 86390 1
524536 99524536 1001 86380 86390 1
524191 99524191 1001 86380 86390 1
524295 99524295 1001 86380 86390 1
524312 99524312 1001 86380 86390 1
524910 99524910 1001 86380 86390 1
524780 99524780 1001 86380 86390 1
524797 99524797 1001 86380 86390 1
525495 99525495 1001 86380 86390 1
525575 99525575 1001 86380 86390 1
525516 99525516 1001 86380 86390 1
525589 99525589 1001 86380 86390 1
525300 99525300 1001 86380 86390 1
525271 99525271 1001 86380 86390 1
525272 99525272 1001 86380 86390 1
525132 99525132 1001 86380 86390 1
524996 99524996 1001 86380 86390 1
525088 99525088 1001 86380 86390 1
525724 99525724 1001 86380 86390 1
526337 99526337 1001 86380 86390 1
526369 99526369 1001 86380 86390 1
526113 99526113 1001 86380 86390 1
526182 99526182 1001 86380 86390 1
526149 99526149 1001 86380 86390 1
526112 99526112 1001 86380 86390 1
525820 99525820 1001 86380 86390 1
525861 99525861 1001 86380 86390 1
525913 99525913 1001 86380 86390 1
526576 99526576 1001 86380 86390 1
526469 99526469 1001 86380 86390 1
527211 99527211 1001 86380 86390 1
526710 99526710 1001 86380 86390 1
526751 99526751 1001 86380 86390 1
526830 99526830 1001 86380 86390 1
526690 99526690 1001 86380 86390 1
527340 99527340 1001 86380 86390 1
527277 99527277 1001 86380 86390 1
527439 99527439 1001 86380 86390 1
527452 99527452 1001 86380 86390 1
527908 99527908 1001 86380 86390 1
528018 99528018 1001 86380 86390 1
528068 99528068 1001 86380 86390 1
527691 99527691 1001 86380 86390 1
527763 99527763 1001 86380 86390 1
527559 99527559 1001 86380 86390 1
527468 99527468 1001 86380 86390 1
527588 99527588 1001 86380 86390 1
527525 99527525 1001 86380 86390 1
528087 99528087 1001 86380 86390 1
528078 99528078 1001 86380 86390 1
528235 99528235 1001 86380 86390 1
528789 99528789 1001 86380 86390 1
528794 99528794 1001 86380 86390 1
528782 99528782 1001 86380 86390 1
528810 99528810 1001 86380 86390 1
528580 99528580 1001 86380 86390 1
528557 99528557 1001 86380 86390 1
528585 99528585 1001 86380 86390 1
528521 99528521 1001 86380 86390 1
528498 99528498 1001 86380 86390 1
528513 99528513 1001 86380 86390 1
528289 99528289 1001 86380 86390 1
529094 99529094 1001 86380 86390 1
528980 99528980 1001 86380 86390 1
529014 99529014 1001 86380 86390 1
529414 99529414 1001 86380 86390 1
529158 99529158 1001 86380 86390 1
529277 99529277 1001 86380 86390 1
529265 99529265 1001 86380 86390 1
529228 99529228 1001 86380 86390 1
529235 99529235 1001 86380 86390 1
529740 99529740 1001 86380 86390 1
529822 99529822 1001 86380 86390 1
530494 99530494 1001 86380 86390 1
530418 99530418 1001 86380 86390 1
530395 99530395 1001 86380 86390 1
530170 99530170 1001 86380 86390 1
530010 99530010 1001 86380 86390 1
529959 99529959 1001 86380 86390 1
529974 99529974 1001 86380 86390 1
530061 99530061 1001 86380 86390 1
530603 99530603 1001 86380 86390 1
530671 99530671 1001 86380 86390 1
531304 99531304 1001 86380 86390 1
530968 99530968 1001 86380 86390 1
531027 99531027 1001 86380 86390 1
531066 99531066 1001 86380 86390 1
531106 99531106 1001 86380 86390 1
530852 99530852 1001 86380 86390 1
530819 99530819 1001 86380 86390 1
531455 99531455 1001 86380 86390 1
531391 99531391 1001 86380 86390 1
531446 99531446 1001 86380 86390 1
531477 99531477 1001 86380 86390 1
531413 99531413 1001 86380 86390 1
531453 99531453 1001 86380 86390 1
532116 99532116 1001 86380 86390 1
532123 99532123 1001 86380 86390 1
532189 99532189 1001 86380 86390 1
532086 99532086 1001 86380 86390 1
531832 99531832 1001 86380 86390 1
531880 99531880 1001 86380 86390 1
531598 99531598 1001 86380 86390 1
531612 99531612 1001 86380 86390 1
531614 99531614 1001 86380 86390 1
531771 99531771 1001 86380 86390 1
532375 99532375 1001 86380 86390 1
532223 99532223 1001 86380 86390 1
532944 99532944 1001 86380 86390 1
532875 99532875 1001 86380 86390 1
532967 99532967 1001 86380 86390 1
532621 99532621 1001 86380 86390 1
532782 99532782 1001 86380 86390 1
532517 99532517 1001 86380 86390 1
532604 99532604 1001 86380 86390 1
533042 99533042 1001 86380 86390 1
533045 99533045 1001 86380 86390 1
533177 99533177 1001 86380 86390 1
533035 99533035 1001 86380 86390 1
533218 99533218 1001 86380 86390 1
533742 99533742 1001 86380 86390 1
533671 99533671 1001 86380 86390 1
533661 99533661 1001 86380 86390 1
533699 99533699 1001 86380 86390 1
533752 99533752 1001 86380 86390 1
533499 99533499 1001 86380 86390 1
533566 99533566 1001 86380 86390 1
533599 99533599 1001 86380 86390 1
533444 99533444 1001 86380 86390 1
533433 99533433 1001 86380 86390 1
533411 99533411 1001 86380 86390 1
533881 99533881 1001 86380 86390 1
533900 99533900 1001 86380 86390 1
533914 99533914 1001 86380 86390 1
533968 99533968 1001 86380 86390 1
534462 99534462 1001 86380 86390 1
534155 99534155 1001 86380 86390 1
534195 99534195 1001 86380 86390 1
534769 99534769 1001 86380 86390 1
534757 99534757 1001 86380 86390 1
535368 99535368 1001 86380 86390 1
535344 99535344 1001 86380 86390 1
535324 99535324 1001 86380 86390 1
535377 99535377 1001 86380 86390 1
535125 99535125 1001 86380 86390 1
535229 99535229 1001 86380 86390 1
535294 99535294 1001 86380 86390 1
535100 99535100 1001 86380 86390 1
535153 99535153 1001 86380 86390 1
535180 99535180 1001 86380 86390 1
535289 99535289 1001 86380 86390 1
535031 99535031 1001 86380 86390 1
535533 99535533 1001 86380 86390 1
535692 99535692 1001 86380 86390 1
535527 99535527 1001 86380 86390 1
536306 99536306 1001 86380 86390 1
536311 99536311 1001 86380 86390 1
536291 99536291 1001 86380 86390 1
535971 99535971 1001 86380 86390 1
536064 99536064 1001 86380 86390 1
535788 99535788 1001 86380 86390 1
535855 99535855 1001 86380 86390 1
536479 99536479 1001 86380 86390 1
536441 99536441 1001 86380 86390 1
536455 99536455 1001 86380 86390 1
537137 99537137 1001 86380 86390 1
537040 99537040 1001 86380 86390 1
536829 99536829 1001 86380 86390 1
536934 99536934 1001 86380 86390 1
536768 99536768 1001 86380 86390 1
537185 99537185 1001 86380 86390 1
537340 99537340 1001 86380 86390 1
537367 99537367 1001 86380 86390 1
537297 99537297 1001 86380 86390 1
537221 99537221 1001 86380 86390 1
537210 99537210 1001 86380 86390 1
537959 99537959 1001 86380 86390 1
537972 99537972 1001 86380 86390 1
537807 99537807 1001 86380 86390 1
537721 99537721 1001 86380 86390 1
537580 99537580 1001 86380 86390 1
537648 99537648 1001 86380 86390 1
537636 99537636 1001 86380 86390 1
537515 99537515 1001 86380 86390 1
538027 99538027 1001 86380 86390 1
538058 99538058 1001 86380 86390 1
538726 99538726 1001 86380 86390 1
538697 99538697 1001 86380 86390 1
538724 99538724 1001 86380 86390 1
538417 99538417 1001 86380 86390 1
538591 99538591 1001 86380 86390 1
538274 99538274 1001 86380 86390 1
538268 99538268 1001 86380 86390 1
538872 99538872 1001 86380 86390 1
539476 99539476 1001 86380 86390 1
539331 99539331 1001 86380 86390 1
539280 99539280 1001 86380 86390 1
539319 99539319 1001 86380 86390 1
539412 99539412 1001 86380 86390 1
539274 99539274 1001 86380 86390 1
539420 99539420 1001 86380 86390 1
539149 99539149 1001 86380 86390 1
539125 99539125 1001 86380 86390 1
539642 99539642 1001 86380 86390 1
540402 99540402 1001 86380 86390 1
540067 99540067 1001 86380 86390 1
540180 99540180 1001 86380 86390 1
540090 99540090 1001 86380 86390 1
540260 99540260 1001 86380 86390 1
540472 99540472 1001 86380 86390 1
540487 99540487 1001 86380 86390 1
540630 99540630 1001 86380 86390 1
541255 99541255 1001 86380 86390 1
541156 99541156 1001 86380 86390 1
541087 99541087 1001 86380 86390 1
541062 99541062 1001 86380 86390 1
541011 99541011 1001 86380 86390 1
540723 99540723 1001 86380 86390 1
540731 99540731 1001 86380 86390 1
541330 99541330 1001 86380 86390 1
541321 99541321 1001 86380 86390 1
541454 99541454 1001 86380 86390 1
541391 99541391 1001 86380 86390 1
541990 99541990 1001 86380 86390 1
542012 99542012 1001 86380 86390 1
542113 99542113 1001 86380 86390 1
541578 99541578 1001 86380 86390 1
541673 99541673 1001 86380 86390 1
542197 99542197 1001 86380 86390 1
542218 99542218 1001 86380 86390 1
542881 99542881 1001 86380 86390 1
542900 99542900 1001 86380 86390 1
542903 99542903 1001 86380 86390 1
542788 99542788 1001 86380 86390 1
542638 99542638 1001 86380 86390 1
542719 99542719 1001 86380 86390 1
542568 99542568 1001 86380 86390 1
542328 99542328 1001 86380 86390 1
542433 99542433 1001 86380 86390 1
543104 99543104 1001 86380 86390 1
543146 99543146 1001 86380 86390 1
542953 99542953 1001 86380 86390 1
543751 99543751 1001 86380 86390 1
543754 99543754 1001 86380 86390 1
543488 99543488 1001 86380 86390 1
543493 99543493 1001 86380 86390 1
543433 99543433 1001 86380 86390 1
543474 99543474 1001 86380 86390 1
543177 99543177 1001 86380 86390 1
543320 99543320 1001 86380 86390 1
543287 99543287 1001 86380 86390 1
543354 99543354 1001 86380 86390 1
543962 99543962 1001 86380 86390 1
543904 99543904 1001 86380 86390 1
543830 99543830 1001 86380 86390 1
544504 99544504 1001 86380 86390 1
544223 99544223 1001 86380 86390 1
544379 99544379 1001 86380 86390 1
544199 99544199 1001 86380 86390 1
544226 99544226 1001 86380 86390 1
544203 99544203 1001 86380 86390 1
544294 99544294 1001 86380 86390 1
544310 99544310 1001 86380 86390 1
544349 99544349 1001 86380 86390 1
544047 99544047 1001 86380 86390 1
544087 99544087 1001 86380 86390 1
544038 99544038 1001 86380 86390 1
544671 99544671 1001 86380 86390 1
505936 738 1002 41552 42889 1
514211 703 1001 47061 47360 1
519516 680 1002 31055 39529 1
533924 858 1001 32159 32458 1
400044 99400044 1001 86380 86390 1
400148 99400148 1001 86380 86390 1
400233 99400233 1001 86380 86390 1
400617 99400617 1001 86380 86390 1
400822 99400822 1001 86380 86390 1
400936 99400936 1001 86380 86390 1
400853 99400853 1001 86380 86390 1
401276 99401276 1001 86380 86390 1
401683 99401683 1001 86380 86390 1
401839 99401839 1001 86380 86390 1
402106 99402106 1001 86380 86390 1
402207 99402207 1001 86380 86390 1
402559 99402559 1001 86380 86390 1
402526 99402526 1001 86380 86390 1
402585 99402585 1001 86380 86390 1
402708 99402708 1001 86380 86390 1
402964 99402964 1001 86380 86390 1
403413 99403413 1001 86380 86390 1
403513 99403513 1001 86380 86390 1
403648 99403648 1001 86380 86390 1
403638 99403638 1001 86380 86390 1
404027 99404027 1001 86380 86390 1
404066 99404066 1001 86380 86390 1
404378 99404378 1001 86380 86390 1
404385 99404385 1001 86380 86390 1
404530 99404530 1001 86380 86390 1
404538 99404538 1001 86380 86390 1
404743 99404743 1001 86380 86390 1
405378 99405378 1001 86380 86390 1
405408 99405408 1001 86380 86390 1
405443 99405443 1001 86380 86390 1
405421 99405421 1001 86380 86390 1
405858 99405858 1001 86380 86390 1
406282 99406282 1001 86380 86390 1
406472 99406472 1001 86380 86390 1
406555 99406555 1001 86380 86390 1
406709 99406709 1001 86380 86390 1
406660 99406660 1001 86380 86390 1
406693 99406693 1001 86380 86390 1
407129 99407129 1001 86380 86390 1
407130 99407130 1001 86380 86390 1
407180 99407180 1001 86380 86390 1
407231 99407231 1001 86380 86390 1
407528 99407528 1001 86380 86390 1
407680 99407680 1001 86380 86390 1
407814 99407814 1001 86380 86390 1
407798 99407798 1001 86380 86390 1
407930 99407930 1001 86380 86390 1
408278 99408278 1001 86380 86390 1
408350 99408350 1001 86380 86390 1
408353 99408353 1001 86380 86390 1
408396 99408396 1001 86380 86390 1
408517 99408517 1001 86380 86390 1
408516 99408516 1001 86380 86390 1
408632 99408632 1001 86380 86390 1
408780 99408780 1001 86380 86390 1
409167 99409167 1001 86380 86390 1
409268 99409268 1001 86380 86390 1
409311 99409311 1001 86380 86390 1
409463 99409463 1001 86380 86390 1
409524 99409524 1001 86380 86390 1
409749 99409749 1001 86380 86390 1
409752 99409752 1001 86380 86390 1
409703 99409703 1001 86380 86390 1
409860 99409860 1001 86380 86390 1
409840 99409840 1001 86380 86390 1
409954 99409954 1001 86380 86390 1
410017 99410017 1001 86380 86390 1
410264 99410264 1001 86380 86390 1
410393 99410393 1001 86380 86390 1
410416 99410416 1001 86380 86390 1
410444 99410444 1001 86380 86390 1
410447 99410447 1001 86380 86390 1
410454 99410454 1001 86380 86390 1
410667 99410667 1001 86380 86390 1
410875 99410875 1001 86380 86390 1
410945 99410945 1001 86380 86390 1
411030 99411030 1001 86380 86390 1
411270 99411270 1001 86380 86390 1
411405 99411405 1001 86380 86390 1
411471 99411471 1001 86380 86390 1
411636 99411636 1001 86380 86390 1
411595 99411595 1001 86380 86390 1
411686 99411686 1001 86380 86390 1
411709 99411709 1001 86380 86390 1
411939 99411939 1001 86380 86390 1
411972 99411972 1001 86380 86390 1
411958 99411958 1001 86380 86390 1
412106 99412106 1001 86380 86390 1
413307 99413307 1001 86380 86390 1
413091 99413091 1001 86380 86390 1
413274 99413274 1001 86380 86390 1
412575 99412575 1001 86380 86390 1
412774 99412774 1001 86380 86390 1
412509 99412509 1001 86380 86390 1
412733 99412733 1001 86380 86390 1
414113 99414113 1001 86380 86390 1
414034 99414034 1001 86380 86390 1
413991 99413991 1001 86380 86390 1
414100 99414100 1001 86380 86390 1
415000 99415000 1001 86380 86390 1
415253 99415253 1001 86380 86390 1
415265 99415265 1001 86380 86390 1
415272 99415272 1001 86380 86390 1
414933 99414933 1001 86380 86390 1
414820 99414820 1001 86380 86390 1
414825 99414825 1001 86380 86390 1
414273 99414273 1001 86380 86390 1
414119 99414119 1001 86380 86390 1
414479 99414479 1001 86380 86390 1
414334 99414334 1001 86380 86390 1
414131 99414131 1001 86380 86390 1
415607 99415607 1001 86380 86390 1
415358 99415358 1001 86380 86390 1
416703 99416703 1001 86380 86390 1
416888 99416888 1001 86380 86390 1
416679 99416679 1001 86380 86390 1
416593 99416593 1001 86380 86390 1
416664 99416664 1001 86380 86390 1
416980 99416980 1001 86380 86390 1
416825 99416825 1001 86380 86390 1
416255 99416255 1001 86380 86390 1
416525 99416525 1001 86380 86390 1
416389 99416389 1001 86380 86390 1
416534 99416534 1001 86380 86390 1
416572 99416572 1001 86380 86390 1
416206 99416206 1001 86380 86390 1
416278 99416278 1001 86380 86390 1
415828 99415828 1001 86380 86390 1
415963 99415963 1001 86380 86390 1
415998 99415998 1001 86380 86390 1
415801 99415801 1001 86380 86390 1
415900 99415900 1001 86380 86390 1
417138 99417138 1001 86380 86390 1
417073 99417073 1001 86380 86390 1
417024 99417024 1001 86380 86390 1
417074 99417074 1001 86380 86390 1
417101 99417101 1001 86380 86390 1
417301 99417301 1001 86380 86390 1
417606 99417606 1001 86380 86390 1
417425 99417425 1001 86380 86390 1
417410 99417410 1001 86380 86390 1
418458 99418458 1001 86380 86390 1
418565 99418565 1001 86380 86390 1
418643 99418643 1001 86380 86390 1
418668 99418668 1001 86380 86390 1
418107 99418107 1001 86380 86390 1
418420 99418420 1001 86380 86390 1
418314 99418314 1001 86380 86390 1
418147 99418147 1001 86380 86390 1
418004 99418004 1001 86380 86390 1
417931 99417931 1001 86380 86390 1
419130 99419130 1001 86380 86390 1
418945 99418945 1001 86380 86390 1
420170 99420170 1001 86380 86390 1
420198 99420198 1001 86380 86390 1
420368 99420368 1001 86380 86390 1
420086 99420086 1001 86380 86390 1
419884 99419884 1001 86380 86390 1
419860 99419860 1001 86380 86390 1
419891 99419891 1001 86380 86390 1
419925 99419925 1001 86380 86390 1
419712 99419712 1001 86380 86390 1
419844 99419844 1001 86380 86390 1
419980 99419980 1001 86380 86390 1
419425 99419425 1001 86380 86390 1
419444 99419444 1001 86380 86390 1
420768 99420768 1001 86380 86390 1
422042 99422042 1001 86380 86390 1
421798 99421798 1001 86380 86390 1
421758 99421758 1001 86380 86390 1
421930 99421930 1001 86380 86390 1
421933 99421933 1001 86380 86390 1
422097 99422097 1001 86380 86390 1
421537 99421537 1001 86380 86390 1
421431 99421431 1001 86380 86390 1
421332 99421332 1001 86380 86390 1
421384 99421384 1001 86380 86390 1
421561 99421561 1001 86380 86390 1
421255 99421255 1001 86380 86390 1
420895 99420895 1001 86380 86390 1
421061 99421061 1001 86380 86390 1
422377 99422377 1001 86380 86390 1
422395 99422395 1001 86380 86390 1
422328 99422328 1001 86380 86390 1
423751 99423751 1001 86380 86390 1
423584 99423584 1001 86380 86390 1
423344 99423344 1001 86380 86390 1
423710 99423710 1001 86380 86390 1
423327 99423327 1001 86380 86390 1
423273 99423273 1001 86380 86390 1
422863 99422863 1001 86380 86390 1
422612 99422612 1001 86380 86390 1
422735 99422735 1001 86380 86390 1
422851 99422851 1001 86380 86390 1
423930 99423930 1001 86380 86390 1
423787 99423787 1001 86380 86390 1
423981 99423981 1001 86380 86390 1
423818 99423818 1001 86380 86390 1
425346 99425346 1001 86380 86390 1
425039 99425039 1001 86380 86390 1
424821 99424821 1001 86380 86390 1
424807 99424807 1001 86380 86390 1
424789 99424789 1001 86380 86390 1
424750 99424750 1001 86380 86390 1
424315 99424315 1001 86380 86390 1
424320 99424320 1001 86380 86390 1
424416 99424416 1001 86380 86390 1
424228 99424228 1001 86380 86390 1
424542 99424542 1001 86380 86390 1
425473 99425473 1001 86380 86390 1
425499 99425499 1001 86380 86390 1
425760 99425760 1001 86380 86390 1
425418 99425418 1001 86380 86390 1
425767 99425767 1001 86380 86390 1
426776 99426776 1001 86380 86390 1
426906 99426906 1001 86380 86390 1
426393 99426393 1001 86380 86390 1
426536 99426536 1001 86380 86390 1
426658 99426658 1001 86380 86390 1
426189 99426189 1001 86380 86390 1
426201 99426201 1001 86380 86390 1
427416 99427416 1001 86380 86390 1
427487 99427487 1001 86380 86390 1
427353 99427353 1001 86380 86390 1
428607 99428607 1001 86380 86390 1
428400 99428400 1001 86380 86390 1
428541 99428541 1001 86380 86390 1
428424 99428424 1001 86380 86390 1
428682 99428682 1001 86380 86390 1
428481 99428481 1001 86380 86390 1
428414 99428414 1001 86380 86390 1
428625 99428625 1001 86380 86390 1
428513 99428513 1001 86380 86390 1
428083 99428083 1001 86380 86390 1
428154 99428154 1001 86380 86390 1
427774 99427774 1001 86380 86390 1
427577 99427577 1001 86380 86390 1
427544 99427544 1001 86380 86390 1
427569 99427569 1001 86380 86390 1
427719 99427719 1001 86380 86390 1
427794 99427794 1001 86380 86390 1
427799 99427799 1001 86380 86390 1
427770 99427770 1001 86380 86390 1
429134 99429134 1001 86380 86390 1
429140 99429140 1001 86380 86390 1
428834 99428834 1001 86380 86390 1
430194 99430194 1001 86380 86390 1
430111 99430111 1001 86380 86390 1
429574 99429574 1001 86380 86390 1
429826 99429826 1001 86380 86390 1
429827 99429827 1001 86380 86390 1
429269 99429269 1001 86380 86390 1
429472 99429472 1001 86380 86390 1
429185 99429185 1001 86380 86390 1
430458 99430458 1001 86380 86390 1
430489 99430489 1001 86380 86390 1
431736 99431736 1001 86380 86390 1
432054 99432054 1001 86380 86390 1
431782 99431782 1001 86380 86390 1
431469 99431469 1001 86380 86390 1
431240 99431240 1001 86380 86390 1
431035 99431035 1001 86380 86390 1
432427 99432427 1001 86380 86390 1
432332 99432332 1001 86380 86390 1
433341 99433341 1001 86380 86390 1
433618 99433618 1001 86380 86390 1
433278 99433278 1001 86380 86390 1
433031 99433031 1001 86380 86390 1
432674 99432674 1001 86380 86390 1
432863 99432863 1001 86380 86390 1
433749 99433749 1001 86380 86390 1
433767 99433767 1001 86380 86390 1
435286 99435286 1001 86380 86390 1
435008 99435008 1001 86380 86390 1
435351 99435351 1001 86380 86390 1
435274 99435274 1001 86380 86390 1
434708 99434708 1001 86380 86390 1
434793 99434793 1001 86380 86390 1
434955 99434955 1001 86380 86390 1
434774 99434774 1001 86380 86390 1
434427 99434427 1001 86380 86390 1
434139 99434139 1001 86380 86390 1
434353 99434353 1001 86380 86390 1
434525 99434525 1001 86380 86390 1
434306 99434306 1001 86380 86390 1
435594 99435594 1001 86380 86390 1
437153 99437153 1001 86380 86390 1
437005 99437005 1001 86380 86390 1
436785 99436785 1001 86380 86390 1
437122 99437122 1001 86380 86390 1
436566 99436566 1001 86380 86390 1
436647 99436647 1001 86380 86390 1
435961 99435961 1001 86380 86390 1
300087 99300087 1001 86380 86390 1
300076 99300076 1001 86380 86390 1
300536 99300536 1001 86380 86390 1
300697 99300697 1001 86380 86390 1
300724 99300724 1001 86380 86390 1
300317 99300317 1001 86380 86390 1
300480 99300480 1001 86380 86390 1
300353 99300353 1001 86380 86390 1
300146 99300146 1001 86380 86390 1
300168 99300168 1001 86380 86390 1
300221 99300221 1001 86380 86390 1
300753 99300753 1001 86380 86390 1
300807 99300807 1001 86380 86390 1
300877 99300877 1001 86380 86390 1
301526 99301526 1001 86380 86390 1
301421 99301421 1001 86380 86390 1
301184 99301184 1001 86380 86390 1
301328 99301328 1001 86380 86390 1
301161 99301161 1001 86380 86390 1
301332 99301332 1001 86380 86390 1
301281 99301281 1001 86380 86390 1
301069 99301069 1001 86380 86390 1
300953 99300953 1001 86380 86390 1
301127 99301127 1001 86380 86390 1
301630 99301630 1001 86380 86390 1
301648 99301648 1001 86380 86390 1
301689 99301689 1001 86380 86390 1
302213 99302213 1001 86380 86390 1
302338 99302338 1001 86380 86390 1
302238 99302238 1001 86380 86390 1
301995 99301995 1001 86380 86390 1
302000 99302000 1001 86380 86390 1
302130 99302130 1001 86380 86390 1
302055 99302055 1001 86380 86390 1
301990 99301990 1001 86380 86390 1
302082 99302082 1001 86380 86390 1
301809 99301809 1001 86380 86390 1
301760 99301760 1001 86380 86390 1
302471 99302471 1001 86380 86390 1
302564 99302564 1001 86380 86390 1
302502 99302502 1001 86380 86390 1
302413 99302413 1001 86380 86390 1
302505 99302505 1001 86380 86390 1
302415 99302415 1001 86380 86390 1
303083 99303083 1001 86380 86390 1
303187 99303187 1001 86380 86390 1
303020 99303020 1001 86380 86390 1
303059 99303059 1001 86380 86390 1
303075 99303075 1001 86380 86390 1
302951 99302951 1001 86380 86390 1
302916 99302916 1001 86380 86390 1
302799 99302799 1001 86380 86390 1
302683 99302683 1001 86380 86390 1
303260 99303260 1001 86380 86390 1
303393 99303393 1001 86380 86390 1
303214 99303214 1001 86380 86390 1
303685 99303685 1001 86380 86390 1
303650 99303650 1001 86380 86390 1
303569 99303569 1001 86380 86390 1
303571 99303571 1001 86380 86390 1
303575 99303575 1001 86380 86390 1
303591 99303591 1001 86380 86390 1
304127 99304127 1001 86380 86390 1
304670 99304670 1001 86380 86390 1
304750 99304750 1001 86380 86390 1
304844 99304844 1001 86380 86390 1
304739 99304739 1001 86380 86390 1
304500 99304500 1001 86380 86390 1
304646 99304646 1001 86380 86390 1
304465 99304465 1001 86380 86390 1
304612 99304612 1001 86380 86390 1
304303 99304303 1001 86380 86390 1
304356 99304356 1001 86380 86390 1
304416 99304416 1001 86380 86390 1
304429 99304429 1001 86380 86390 1
304352 99304352 1001 86380 86390 1
304391 99304391 1001 86380 86390 1
305037 99305037 1001 86380 86390 1
304999 99304999 1001 86380 86390 1
304868 99304868 1001 86380 86390 1
305546 99305546 1001 86380 86390 1
305573 99305573 1001 86380 86390 1
305665 99305665 1001 86380 86390 1
305528 99305528 1001 86380 86390 1
305529 99305529 1001 86380 86390 1
305446 99305446 1001 86380 86390 1
305330 99305330 1001 86380 86390 1
305410 99305410 1001 86380 86390 1
305295 99305295 1001 86380 86390 1
305155 99305155 1001 86380 86390 1
305256 99305256 1001 86380 86390 1
305102 99305102 1001 86380 86390 1
305128 99305128 1001 86380 86390 1
500038 99500038 1001 86380 86390 1
500014 99500014 1001 86380 86390 1
500157 99500157 1001 86380 86390 1
500146 99500146 1001 86380 86390 1
500777 99500777 1001 86380 86390 1
500598 99500598 1001 86380 86390 1
500309 99500309 1001 86380 86390 1
500361 99500361 1001 86380 86390 1
500366 99500366 1001 86380 86390 1
500395 99500395 1001 86380 86390 1
500280 99500280 1001 86380 86390 1
500991 99500991 1001 86380 86390 1
500876 99500876 1001 86380 86390 1
500852 99500852 1001 86380 86390 1
500949 99500949 1001 86380 86390 1
501639 99501639 1001 86380 86390 1
501451 99501451 1001 86380 86390 1
501542 99501542 1001 86380 86390 1
501581 99501581 1001 86380 86390 1
501442 99501442 1001 86380 86390 1
501370 99501370 1001 86380 86390 1
501230 99501230 1001 86380 86390 1
501433 99501433 1001 86380 86390 1
501190 99501190 1001 86380 86390 1
501054 99501054 1001 86380 86390 1
501690 99501690 1001 86380 86390 1
501707 99501707 1001 86380 86390 1
501739 99501739 1001 86380 86390 1
501791 99501791 1001 86380 86390 1
502301 99502301 1001 86380 86390 1
502130 99502130 1001 86380 86390 1
502250 99502250 1001 86380 86390 1
502058 99502058 1001 86380 86390 1
502040 99502040 1001 86380 86390 1
501907 99501907 1001 86380 86390 1
502515 99502515 1001 86380 86390 1
502511 99502511 1001 86380 86390 1
502640 99502640 1001 86380 86390 1
502641 99502641 1001 86380 86390 1
503215 99503215 1001 86380 86390 1
503237 99503237 1001 86380 86390 1
503226 99503226 1001 86380 86390 1
502962 99502962 1001 86380 86390 1
502899 99502899 1001 86380 86390 1
503068 99503068 1001 86380 86390 1
502841 99502841 1001 86380 86390 1
502701 99502701 1001 86380 86390 1
502732 99502732 1001 86380 86390 1
502849 99502849 1001 86380 86390 1
503385 99503385 1001 86380 86390 1
504041 99504041 1001 86380 86390 1
504029 99504029 1001 86380 86390 1
503995 99503995 1001 86380 86390 1
504060 99504060 1001 86380 86390 1
503985 99503985 1001 86380 86390 1
503741 99503741 1001 86380 86390 1
503885 99503885 1001 86380 86390 1
503524 99503524 1001 86380 86390 1
504218 99504218 1001 86380 86390 1
504207 99504207 1001 86380 86390 1
504130 99504130 1001 86380 86390 1
504313 99504313 1001 86380 86390 1
504171 99504171 1001 86380 86390 1
504137 99504137 1001 86380 86390 1
504320 99504320 1001 86380 86390 1
504864 99504864 1001 86380 86390 1
504866 99504866 1001 86380 86390 1
504879 99504879 1001 86380 86390 1
504544 99504544 1001 86380 86390 1
504716 99504716 1001 86380 86390 1
504548 99504548 1001 86380 86390 1
504540 99504540 1001 86380 86390 1
504352 99504352 1001 86380 86390 1
504365 99504365 1001 86380 86390 1
504487 99504487 1001 86380 86390 1
504488 99504488 1001 86380 86390 1
504490 99504490 1001 86380 86390 1
505083 99505083 1001 86380 86390 1
504968 99504968 1001 86380 86390 1
505075 99505075 1001 86380 86390 1
505142 99505142 1001 86380 86390 1
505567 99505567 1001 86380 86390 1
505538 99505538 1001 86380 86390 1
505409 99505409 1001 86380 86390 1
505475 99505475 1001 86380 86390 1
505361 99505361 1001 86380 86390 1
505405 99505405 1001 86380 86390 1
505268 99505268 1001 86380 86390 1
505256 99505256 1001 86380 86390 1
505347 99505347 1001 86380 86390 1
505277 99505277 1001 86380 86390 1
505953 99505953 1001 86380 86390 1
505829 99505829 1001 86380 86390 1
506506 99506506 1001 86380 86390 1
506496 99506496 1001 86380 86390 1
506473 99506473 1001 86380 86390 1
506530 99506530 1001 86380 86390 1
506235 99506235 1001 86380 86390 1
506364 99506364 1001 86380 86390 1
506277 99506277 1001 86380 86390 1
506309 99506309 1001 86380 86390 1
506362 99506362 1001 86380 86390 1
506272 99506272 1001 86380 86390 1
506311 99506311 1001 86380 86390 1
506221 99506221 1001 86380 86390 1
506004 99506004 1001 86380 86390 1
506038 99506038 1001 86380 86390 1
506801 99506801 1001 86380 86390 1
506759 99506759 1001 86380 86390 1
506785 99506785 1001 86380 86390 1
506617 99506617 1001 86380 86390 1
506631 99506631 1001 86380 86390 1
506747 99506747 1001 86380 86390 1
507280 99507280 1001 86380 86390 1
507359 99507359 1001 86380 86390 1
507388 99507388 1001 86380 86390 1
507302 99507302 1001 86380 86390 1
507315 99507315 1001 86380 86390 1
507062 99507062 1001 86380 86390 1
507206 99507206 1001 86380 86390 1
507082 99507082 1001 86380 86390 1
507149 99507149 1001 86380 86390 1
506970 99506970 1001 86380 86390 1
506971 99506971 1001 86380 86390 1
506940 99506940 1001 86380 86390 1
506837 99506837 1001 86380 86390 1
506968 99506968 1001 86380 86390 1
507600 99507600 1001 86380 86390 1
507603 99507603 1001 86380 86390 1
507461 99507461 1001 86380 86390 1
507465 99507465 1001 86380 86390 1
507611 99507611 1001 86380 86390 1
508106 99508106 1001 86380 86390 1
508238 99508238 1001 86380 86390 1
508241 99508241 1001 86380 86390 1
508183 99508183 1001 86380 86390 1
507848 99507848 1001 86380 86390 1
507863 99507863 1001 86380 86390 1
507972 99507972 1001 86380 86390 1
508038 99508038 1001 86380 86390 1
507886 99507886 1001 86380 86390 1
507630 99507630 1001 86380 86390 1
507677 99507677 1001 86380 86390 1
508286 99508286 1001 86380 86390 1
508442 99508442 1001 86380 86390 1
508319 99508319 1001 86380 86390 1
509044 99509044 1001 86380 86390 1
508887 99508887 1001 86380 86390 1
508930 99508930 1001 86380 86390 1
508907 99508907 1001 86380 86390 1
508687 99508687 1001 86380 86390 1
508663 99508663 1001 86380 86390 1
508707 99508707 1001 86380 86390 1
508564 99508564 1001 86380 86390 1
509151 99509151 1001 86380 86390 1
509212 99509212 1001 86380 86390 1
509674 99509674 1001 86380 86390 1
509612 99509612 1001 86380 86390 1
509587 99509587 1001 86380 86390 1
509678 99509678 1001 86380 86390 1
509357 99509357 1001 86380 86390 1
509386 99509386 1001 86380 86390 1
509316 99509316 1001 86380 86390 1
509484 99509484 1001 86380 86390 1
509434 99509434 1001 86380 86390 1
509923 99509923 1001 86380 86390 1
509988 99509988 1001 86380 86390 1
509902 99509902 1001 86380 86390 1
509961 99509961 1001 86380 86390 1
510547 99510547 1001 86380 86390 1
510679 99510679 1001 86380 86390 1
510550 99510550 1001 86380 86390 1
510541 99510541 1001 86380 86390 1
510717 99510717 1001 86380 86390 1
510719 99510719 1001 86380 86390 1
510675 99510675 1001 86380 86390 1
510509 99510509 1001 86380 86390 1
510510 99510510 1001 86380 86390 1
510400 99510400 1001 86380 86390 1
510145 99510145 1001 86380 86390 1
510163 99510163 1001 86380 86390 1
510267 99510267 1001 86380 86390 1
510156 99510156 1001 86380 86390 1
510273 99510273 1001 86380 86390 1
510918 99510918 1001 86380 86390 1
510867 99510867 1001 86380 86390 1
510908 99510908 1001 86380 86390 1
510794 99510794 1001 86380 86390 1
510730 99510730 1001 86380 86390 1
511464 99511464 1001 86380 86390 1
511553 99511553 1001 86380 86390 1
511338 99511338 1001 86380 86390 1
511144 99511144 1001 86380 86390 1
511139 99511139 1001 86380 86390 1
511127 99511127 1001 86380 86390 1
511116 99511116 1001 86380 86390 1
511054 99511054 1001 86380 86390 1
510967 99510967 1001 86380 86390 1
511045 99511045 1001 86380 86390 1
511655 99511655 1001 86380 86390 1
511643 99511643 1001 86380 86390 1
511555 99511555 1001 86380 86390 1
511635 99511635 1001 86380 86390 1
512329 99512329 1001 86380 86390 1
512147 99512147 1001 86380 86390 1
512045 99512045 1001 86380 86390 1
512100 99512100 1001 86380 86390 1
512042 99512042 1001 86380 86390 1
511849 99511849 1001 86380 86390 1
511957 99511957 1001 86380 86390 1
511831 99511831 1001 86380 86390 1
511962 99511962 1001 86380 86390 1
512537 99512537 1001 86380 86390 1
513066 99513066 1001 86380 86390 1
513044 99513044 1001 86380 86390 1
512834 99512834 1001 86380 86390 1
512636 99512636 1001 86380 86390 1
512649 99512649 1001 86380 86390 1
512620 99512620 1001 86380 86390 1
512738 99512738 1001 86380 86390 1
513340 99513340 1001 86380 86390 1
513264 99513264 1001 86380 86390 1
513902 99513902 1001 86380 86390 1
513993 99513993 1001 86380 86390 1
513852 99513852 1001 86380 86390 1
513845 99513845 1001 86380 86390 1
513910 99513910 1001 86380 86390 1
513990 99513990 1001 86380 86390 1
513428 99513428 1001 86380 86390 1
513469 99513469 1001 86380 86390 1
513447 99513447 1001 86380 86390 1
514157 99514157 1001 86380 86390 1
514137 99514137 1001 86380 86390 1
514125 99514125 1001 86380 86390 1
514117 99514117 1001 86380 86390 1
514741 99514741 1001 86380 86390 1
514821 99514821 1001 86380 86390 1
514734 99514734 1001 86380 86390 1
514710 99514710 1001 86380 86390 1
514791 99514791 1001 86380 86390 1
514848 99514848 1001 86380 86390 1
514496 99514496 1001 86380 86390 1
514458 99514458 1001 86380 86390 1
514578 99514578 1001 86380 86390 1
514527 99514527 1001 86380 86390 1
514543 99514543 1001 86380 86390 1
514635 99514635 1001 86380 86390 1
514433 99514433 1001 86380 86390 1
514323 99514323 1001 86380 86390 1
515002 99515002 1001 86380 86390 1
515043 99515043 1001 86380 86390 1
514877 99514877 1001 86380 86390 1
514878 99514878 1001 86380 86390 1
515518 99515518 1001 86380 86390 1
515532 99515532 1001 86380 86390 1
515490 99515490 1001 86380 86390 1
515644 99515644 1001 86380 86390 1
515467 99515467 1001 86380 86390 1
515444 99515444 1001 86380 86390 1
515394 99515394 1001 86380 86390 1
515330 99515330 1001 86380 86390 1
515281 99515281 1001 86380 86390 1
515233 99515233 1001 86380 86390 1
515264 99515264 1001 86380 86390 1
515242 99515242 1001 86380 86390 1
515773 99515773 1001 86380 86390 1
515826 99515826 1001 86380 86390 1
515723 99515723 1001 86380 86390 1
515866 99515866 1001 86380 86390 1
515842 99515842 1001 86380 86390 1
515743 99515743 1001 86380 86390 1
516449 99516449 1001 86380 86390 1
516484 99516484 1001 86380 86390 1
516430 99516430 1001 86380 86390 1
516367 99516367 1001 86380 86390 1
516279 99516279 1001 86380 86390 1
516229 99516229 1001 86380 86390 1
516243 99516243 1001 86380 86390 1
516169 99516169 1001 86380 86390 1
516275 99516275 1001 86380 86390 1
515903 99515903 1001 86380 86390 1
516002 99516002 1001 86380 86390 1
515978 99515978 1001 86380 86390 1
516520 99516520 1001 86380 86390 1
516690 99516690 1001 86380 86390 1
516563 99516563 1001 86380 86390 1
516708 99516708 1001 86380 86390 1
516513 99516513 1001 86380 86390 1
516568 99516568 1001 86380 86390 1
517223 99517223 1001 86380 86390 1
517117 99517117 1001 86380 86390 1
517024 99517024 1001 86380 86390 1
516858 99516858 1001 86380 86390 1
516823 99516823 1001 86380 86390 1
516854 99516854 1001 86380 86390 1
517424 99517424 1001 86380 86390 1
517472 99517472 1001 86380 86390 1
517538 99517538 1001 86380 86390 1
518072 99518072 1001 86380 86390 1
518137 99518137 1001 86380 86390 1
518116 99518116 1001 86380 86390 1
517816 99517816 1001 86380 86390 1
517855 99517855 1001 86380 86390 1
517911 99517911 1001 86380 86390 1
517757 99517757 1001 86380 86390 1
518170 99518170 1001 86380 86390 1
518938 99518938 1001 86380 86390 1
518848 99518848 1001 86380 86390 1
518827 99518827 1001 86380 86390 1
518609 99518609 1001 86380 86390 1
518600 99518600 1001 86380 86390 1
518574 99518574 1001 86380 86390 1
519023 99519023 1001 86380 86390 1
519039 99519039 1001 86380 86390 1
519117 99519117 1001 86380 86390 1
519042 99519042 1001 86380 86390 1
518991 99518991 1001 86380 86390 1
518992 99518992 1001 86380 86390 1
519711 99519711 1001 86380 86390 1
519684 99519684 1001 86380 86390 1
519502 99519502 1001 86380 86390 1
519301 99519301 1001 86380 86390 1
519940 99519940 1001 86380 86390 1
520015 99520015 1001 86380 86390 1
520515 99520515 1001 86380 86390 1
520542 99520542 1001 86380 86390 1
520568 99520568 1001 86380 86390 1
520517 99520517 1001 86380 86390 1
520595 99520595 1001 86380 86390 1
520493 99520493 1001 86380 86390 1
520484 99520484 1001 86380 86390 1
520307 99520307 1001 86380 86390 1
520295 99520295 1001 86380 86390 1
520349 99520349 1001 86380 86390 1
520136 99520136 1001 86380 86390 1
520112 99520112 1001 86380 86390 1
520142 99520142 1001 86380 86390 1
520158 99520158 1001 86380 86390 1
520083 99520083 1001 86380 86390 1
520795 99520795 1001 86380 86390 1
520835 99520835 1001 86380 86390 1
520784 99520784 1001 86380 86390 1
520657 99520657 1001 86380 86390 1
520829 99520829 1001 86380 86390 1
521274 99521274 1001 86380 86390 1
521404 99521404 1001 86380 86390 1
521405 99521405 1001 86380 86390 1
521400 99521400 1001 86380 86390 1
521204 99521204 1001 86380 86390 1
521167 99521167 1001 86380 86390 1
521182 99521182 1001 86380 86390 1
520945 99520945 1001 86380 86390 1
520857 99520857 1001 86380 86390 1
521486 99521486 1001 86380 86390 1
522109 99522109 1001 86380 86390 1
522048 99522048 1001 86380 86390 1
521969 99521969 1001 86380 86390 1
521817 99521817 1001 86380 86390 1
521871 99521871 1001 86380 86390 1
521797 99521797 1001 86380 86390 1
521851 99521851 1001 86380 86390 1
522485 99522485 1001 86380 86390 1
522476 99522476 1001 86380 86390 1
522296 99522296 1001 86380 86390 1
522366 99522366 1001 86380 86390 1
522956 99522956 1001 86380 86390 1
523061 99523061 1001 86380 86390 1
522711 99522711 1001 86380 86390 1
522818 99522818 1001 86380 86390 1
522883 99522883 1001 86380 86390 1
522833 99522833 1001 86380 86390 1
522563 99522563 1001 86380 86390 1
522611 99522611 1001 86380 86390 1
522663 99522663 1001 86380 86390 1
523285 99523285 1001 86380 86390 1
523185 99523185 1001 86380 86390 1
523175 99523175 1001 86380 86390 1
523759 99523759 1001 86380 86390 1
523879 99523879 1001 86380 86390 1
523661 99523661 1001 86380 86390 1
523664 99523664 1001 86380 86390 1
523672 99523672 1001 86380 86390 1
523440 99523440 1001 86380 86390 1
523482 99523482 1001 86380 86390 1
524085 99524085 1001 86380 86390 1
524049 99524049 1001 86380 86390 1
523990 99523990 1001 86380 86390 1
524721 99524721 1001 86380 86390 1
524743 99524743 1001 86380 86390 1
524754 99524754 1001 86380 86390 1
524690 99524690 1001 86380 86390 1
524501 99524501 1001 86380 86390 1
524479 99524479 1001 86380 86390 1
524152 99524152 1001 86380 86390 1
524157 99524157 1001 86380 86390 1
524847 99524847 1001 86380 86390 1
524796 99524796 1001 86380 86390 1
524861 99524861 1001 86380 86390 1
524955 99524955 1001 86380 86390 1
525538 99525538 1001 86380 86390 1
525461 99525461 1001 86380 86390 1
525465 99525465 1001 86380 86390 1
525479 99525479 1001 86380 86390 1
525392 99525392 1001 86380 86390 1
525347 99525347 1001 86380 86390 1
525043 99525043 1001 86380 86390 1
525140 99525140 1001 86380 86390 1
525752 99525752 1001 86380 86390 1
525784 99525784 1001 86380 86390 1
526243 99526243 1001 86380 86390 1
526261 99526261 1001 86380 86390 1
526405 99526405 1001 86380 86390 1
526276 99526276 1001 86380 86390 1
526068 99526068 1001 86380 86390 1
526019 99526019 1001 86380 86390 1
526099 99526099 1001 86380 86390 1
526035 99526035 1001 86380 86390 1
525872 99525872 1001 86380 86390 1
525924 99525924 1001 86380 86390 1
526552 99526552 1001 86380 86390 1
526439 99526439 1001 86380 86390 1
527199 99527199 1001 86380 86390 1
527048 99527048 1001 86380 86390 1
526928 99526928 1001 86380 86390 1
526837 99526837 1001 86380 86390 1
526865 99526865 1001 86380 86390 1
526996 99526996 1001 86380 86390 1
526908 99526908 1001 86380 86390 1
526921 99526921 1001 86380 86390 1
526987 99526987 1001 86380 86390 1
526632 99526632 1001 86380 86390 1
526723 99526723 1001 86380 86390 1
526777 99526777 1001 86380 86390 1
527429 99527429 1001 86380 86390 1
527367 99527367 1001 86380 86390 1
527382 99527382 1001 86380 86390 1
527384 99527384 1001 86380 86390 1
527374 99527374 1001 86380 86390 1
527961 99527961 1001 86380 86390 1
527983 99527983 1001 86380 86390 1
527843 99527843 1001 86380 86390 1
527782 99527782 1001 86380 86390 1
527847 99527847 1001 86380 86390 1
527709 99527709 1001 86380 86390 1
527661 99527661 1001 86380 86390 1
527612 99527612 1001 86380 86390 1
528153 99528153 1001 86380 86390 1
528205 99528205 1001 86380 86390 1
528270 99528270 1001 86380 86390 1
528206 99528206 1001 86380 86390 1
528221 99528221 1001 86380 86390 1
528119 99528119 1001 86380 86390 1
528096 99528096 1001 86380 86390 1
528097 99528097 1001 86380 86390 1
528713 99528713 1001 86380 86390 1
528496 99528496 1001 86380 86390 1
528375 99528375 1001 86380 86390 1
528414 99528414 1001 86380 86390 1
529577 99529577 1001 86380 86390 1
529580 99529580 1001 86380 86390 1
529660 99529660 1001 86380 86390 1
529570 99529570 1001 86380 86390 1
529648 99529648 1001 86380 86390 1
529418 99529418 1001 86380 86390 1
529459 99529459 1001 86380 86390 1
529346 99529346 1001 86380 86390 1
529338 99529338 1001 86380 86390 1
529216 99529216 1001 86380 86390 1
529778 99529778 1001 86380 86390 1
529856 99529856 1001 86380 86390 1
529826 99529826 1001 86380 86390 1
529852 99529852 1001 86380 86390 1
530205 99530205 1001 86380 86390 1
530151 99530151 1001 86380 86390 1
530333 99530333 1001 86380 86390 1
530256 99530256 1001 86380 86390 1
530007 99530007 1001 86380 86390 1
530680 99530680 1001 86380 86390 1
531265 99531265 1001 86380 86390 1
531295 99531295 1001 86380 86390 1
531257 99531257 1001 86380 86390 1
531283 99531283 1001 86380 86390 1
531322 99531322 1001 86380 86390 1
531209 99531209 1001 86380 86390 1
530992 99530992 1001 86380 86390 1
531049 99531049 1001 86380 86390 1
531038 99531038 1001 86380 86390 1
530761 99530761 1001 86380 86390 1
530918 99530918 1001 86380 86390 1
530960 99530960 1001 86380 86390 1
530780 99530780 1001 86380 86390 1
531404 99531404 1001 86380 86390 1
531574 99531574 1001 86380 86390 1
532151 99532151 1001 86380 86390 1
531871 99531871 1001 86380 86390 1
531872 99531872 1001 86380 86390 1
531597 99531597 1001 86380 86390 1
531716 99531716 1001 86380 86390 1
531742 99531742 1001 86380 86390 1
531704 99531704 1001 86380 86390 1
531744 99531744 1001 86380 86390 1
531635 99531635 1001 86380 86390 1
532345 99532345 1001 86380 86390 1
532373 99532373 1001 86380 86390 1
532208 99532208 1001 86380 86390 1
532212 99532212 1001 86380 86390 1
532864 99532864 1001 86380 86390 1
532831 99532831 1001 86380 86390 1
532698 99532698 1001 86380 86390 1
532815 99532815 1001 86380 86390 1
532704 99532704 1001 86380 86390 1
532760 99532760 1001 86380 86390 1
532618 99532618 1001 86380 86390 1
532423 99532423 1001 86380 86390 1
532544 99532544 1001 86380 86390 1
532468 99532468 1001 86380 86390 1
532482 99532482 1001 86380 86390 1
532534 99532534 1001 86380 86390 1
532587 99532587 1001 86380 86390 1
532600 99532600 1001 86380 86390 1
532420 99532420 1001 86380 86390 1
532422 99532422 1001 86380 86390 1
533163 99533163 1001 86380 86390 1
533230 99533230 1001 86380 86390 1
533091 99533091 1001 86380 86390 1
533756 99533756 1001 86380 86390 1
533705 99533705 1001 86380 86390 1
533672 99533672 1001 86380 86390 1
533712 99533712 1001 86380 86390 1
533702 99533702 1001 86380 86390 1
533540 99533540 1001 86380 86390 1
533620 99533620 1001 86380 86390 1
533520 99533520 1001 86380 86390 1
533331 99533331 1001 86380 86390 1
533270 99533270 1001 86380 86390 1
533387 99533387 1001 86380 86390 1
533391 99533391 1001 86380 86390 1
534038 99534038 1001 86380 86390 1
533939 99533939 1001 86380 86390 1
533916 99533916 1001 86380 86390 1
534487 99534487 1001 86380 86390 1
534617 99534617 1001 86380 86390 1
534303 99534303 1001 86380 86390 1
534138 99534138 1001 86380 86390 1
534838 99534838 1001 86380 86390 1
535436 99535436 1001 86380 86390 1
535440 99535440 1001 86380 86390 1
535110 99535110 1001 86380 86390 1
535245 99535245 1001 86380 86390 1
535058 99535058 1001 86380 86390 1
534994 99534994 1001 86380 86390 1
535013 99535013 1001 86380 86390 1
535715 99535715 1001 86380 86390 1
535521 99535521 1001 86380 86390 1
535691 99535691 1001 86380 86390 1
535654 99535654 1001 86380 86390 1
536260 99536260 1001 86380 86390 1
536209 99536209 1001 86380 86390 1
536295 99536295 1001 86380 86390 1
536105 99536105 1001 86380 86390 1
535938 99535938 1001 86380 86390 1
536056 99536056 1001 86380 86390 1
536006 99536006 1001 86380 86390 1
535957 99535957 1001 86380 86390 1
536036 99536036 1001 86380 86390 1
535947 99535947 1001 86380 86390 1
535815 99535815 1001 86380 86390 1
536488 99536488 1001 86380 86390 1
536413 99536413 1001 86380 86390 1
536507 99536507 1001 86380 86390 1
536407 99536407 1001 86380 86390 1
537125 99537125 1001 86380 86390 1
537101 99537101 1001 86380 86390 1
537096 99537096 1001 86380 86390 1
536855 99536855 1001 86380 86390 1
536907 99536907 1001 86380 86390 1
536820 99536820 1001 86380 86390 1
536917 99536917 1001 86380 86390 1
536645 99536645 1001 86380 86390 1
536748 99536748 1001 86380 86390 1
536697 99536697 1001 86380 86390 1
536608 99536608 1001 86380 86390 1
536563 99536563 1001 86380 86390 1
537924 99537924 1001 86380 86390 1
537888 99537888 1001 86380 86390 1
537930 99537930 1001 86380 86390 1
537814 99537814 1001 86380 86390 1
537907 99537907 1001 86380 86390 1
537933 99537933 1001 86380 86390 1
537745 99537745 1001 86380 86390 1
537617 99537617 1001 86380 86390 1
537768 99537768 1001 86380 86390 1
537524 99537524 1001 86380 86390 1
537414 99537414 1001 86380 86390 1
537559 99537559 1001 86380 86390 1
537495 99537495 1001 86380 86390 1
538180 99538180 1001 86380 86390 1
538092 99538092 1001 86380 86390 1
538174 99538174 1001 86380 86390 1
538622 99538622 1001 86380 86390 1
538786 99538786 1001 86380 86390 1
538448 99538448 1001 86380 86390 1
538284 99538284 1001 86380 86390 1
538375 99538375 1001 86380 86390 1
538305 99538305 1001 86380 86390 1
538850 99538850 1001 86380 86390 1
538970 99538970 1001 86380 86390 1
538986 99538986 1001 86380 86390 1
538965 99538965 1001 86380 86390 1
539445 99539445 1001 86380 86390 1
539447 99539447 1001 86380 86390 1
539309 99539309 1001 86380 86390 1
539284 99539284 1001 86380 86390 1
539402 99539402 1001 86380 86390 1
539138 99539138 1001 86380 86390 1
539139 99539139 1001 86380 86390 1
539204 99539204 1001 86380 86390 1
539223 99539223 1001 86380 86390 1
539095 99539095 1001 86380 86390 1
539212 99539212 1001 86380 86390 1
539661 99539661 1001 86380 86390 1
540417 99540417 1001 86380 86390 1
540383 99540383 1001 86380 86390 1
540203 99540203 1001 86380 86390 1
540077 99540077 1001 86380 86390 1
539924 99539924 1001 86380 86390 1
539925 99539925 1001 86380 86390 1
539978 99539978 1001 86380 86390 1
539940 99539940 1001 86380 86390 1
539973 99539973 1001 86380 86390 1
540497 99540497 1001 86380 86390 1
540639 99540639 1001 86380 86390 1
540588 99540588 1001 86380 86390 1
541105 99541105 1001 86380 86390 1
540997 99540997 1001 86380 86390 1
541067 99541067 1001 86380 86390 1
540915 99540915 1001 86380 86390 1
540942 99540942 1001 86380 86390 1
540814 99540814 1001 86380 86390 1
540828 99540828 1001 86380 86390 1
540777 99540777 1001 86380 86390 1
540674 99540674 1001 86380 86390 1
540796 99540796 1001 86380 86390 1
540760 99540760 1001 86380 86390 1
541473 99541473 1001 86380 86390 1
541301 99541301 1001 86380 86390 1
541959 99541959 1001 86380 86390 1
541528 99541528 1001 86380 86390 1
541698 99541698 1001 86380 86390 1
541518 99541518 1001 86380 86390 1
541610 99541610 1001 86380 86390 1
542181 99542181 1001 86380 86390 1
542222 99542222 1001 86380 86390 1
542249 99542249 1001 86380 86390 1
542254 99542254 1001 86380 86390 1
542205 99542205 1001 86380 86390 1
542945 99542945 1001 86380 86390 1
542861 99542861 1001 86380 86390 1
542559 99542559 1001 86380 86390 1
542445 99542445 1001 86380 86390 1
542358 99542358 1001 86380 86390 1
543116 99543116 1001 86380 86390 1
543013 99543013 1001 86380 86390 1
543118 99543118 1001 86380 86390 1
543579 99543579 1001 86380 86390 1
543728 99543728 1001 86380 86390 1
543451 99543451 1001 86380 86390 1
543362 99543362 1001 86380 86390 1
543480 99543480 1001 86380 86390 1
543444 99543444 1001 86380 86390 1
543224 99543224 1001 86380 86390 1
543342 99543342 1001 86380 86390 1
543889 99543889 1001 86380 86390 1
543879 99543879 1001 86380 86390 1
543802 99543802 1001 86380 86390 1
543842 99543842 1001 86380 86390 1
543855 99543855 1001 86380 86390 1
544445 99544445 1001 86380 86390 1
544498 99544498 1001 86380 86390 1
544525 99544525 1001 86380 86390 1
544527 99544527 1001 86380 86390 1
544492 99544492 1001 86380 86390 1
544544 99544544 1001 86380 86390 1
544197 99544197 1001 86380 86390 1
544186 99544186 1001 86380 86390 1
544381 99544381 1001 86380 86390 1
544266 99544266 1001 86380 86390 1
544230 99544230 1001 86380 86390 1
544337 99544337 1001 86380 86390 1
544147 99544147 1001 86380 86390 1
544051 99544051 1001 86380 86390 1
544105 99544105 1001 86380 86390 1
544157 99544157 1001 86380 86390 1
544741 99544741 1001 86380 86390 1
544719 99544719 1001 86380 86390 1
544604 99544604 1001 86380 86390 1
421331 928 1001 31740 32277 1
500424 1213 1001 57422 57721 1
508656 981 1001 52641 52940 1
511513 1042 1001 36992 37291 1
514203 826 1002 32615 37855 1
533907 855 1002 62803 71149 1
400112 99400112 1001 86380 86390 1
400109 99400109 1001 86380 86390 1
400060 99400060 1001 86380 86390 1
400137 99400137 1001 86380 86390 1
400424 99400424 1001 86380 86390 1
400522 99400522 1001 86380 86390 1
400562 99400562 1001 86380 86390 1
400626 99400626 1001 86380 86390 1
400750 99400750 1001 86380 86390 1
400928 99400928 1001 86380 86390 1
400954 99400954 1001 86380 86390 1
401114 99401114 1001 86380 86390 1
401255 99401255 1001 86380 86390 1
401246 99401246 1001 86380 86390 1
401293 99401293 1001 86380 86390 1
401417 99401417 1001 86380 86390 1
401452 99401452 1001 86380 86390 1
401930 99401930 1001 86380 86390 1
402034 99402034 1001 86380 86390 1
402006 99402006 1001 86380 86390 1
401974 99401974 1001 86380 86390 1
401984 99401984 1001 86380 86390 1
402104 99402104 1001 86380 86390 1
402162 99402162 1001 86380 86390 1
402134 99402134 1001 86380 86390 1
402325 99402325 1001 86380 86390 1
402499 99402499 1001 86380 86390 1
402641 99402641 1001 86380 86390 1
402484 99402484 1001 86380 86390 1
402651 99402651 1001 86380 86390 1
402736 99402736 1001 86380 86390 1
402845 99402845 1001 86380 86390 1
402907 99402907 1001 86380 86390 1
402896 99402896 1001 86380 86390 1
403033 99403033 1001 86380 86390 1
403011 99403011 1001 86380 86390 1
403408 99403408 1001 86380 86390 1
403415 99403415 1001 86380 86390 1
403553 99403553 1001 86380 86390 1
403768 99403768 1001 86380 86390 1
403928 99403928 1001 86380 86390 1
403978 99403978 1001 86380 86390 1
404151 99404151 1001 86380 86390 1
404102 99404102 1001 86380 86390 1
404308 99404308 1001 86380 86390 1
404442 99404442 1001 86380 86390 1
404533 99404533 1001 86380 86390 1
404537 99404537 1001 86380 86390 1
404645 99404645 1001 86380 86390 1
405239 99405239 1001 86380 86390 1
405415 99405415 1001 86380 86390 1
405343 99405343 1001 86380 86390 1
405374 99405374 1001 86380 86390 1
405423 99405423 1001 86380 86390 1
405454 99405454 1001 86380 86390 1
405554 99405554 1001 86380 86390 1
405619 99405619 1001 86380 86390 1
405717 99405717 1001 86380 86390 1
405927 99405927 1001 86380 86390 1
406161 99406161 1001 86380 86390 1
406209 99406209 1001 86380 86390 1
406380 99406380 1001 86380 86390 1
406391 99406391 1001 86380 86390 1
406310 99406310 1001 86380 86390 1
406700 99406700 1001 86380 86390 1
406745 99406745 1001 86380 86390 1
406932 99406932 1001 86380 86390 1
406952 99406952 1001 86380 86390 1
407703 99407703 1001 86380 86390 1
407811 99407811 1001 86380 86390 1
407909 99407909 1001 86380 86390 1
407937 99407937 1001 86380 86390 1
407888 99407888 1001 86380 86390 1
408284 99408284 1001 86380 86390 1
408920 99408920 1001 86380 86390 1
408975 99408975 1001 86380 86390 1
409074 99409074 1001 86380 86390 1
409304 99409304 1001 86380 86390 1
409194 99409194 1001 86380 86390 1
409500 99409500 1001 86380 86390 1
409572 99409572 1001 86380 86390 1
409674 99409674 1001 86380 86390 1
409611 99409611 1001 86380 86390 1
409729 99409729 1001 86380 86390 1
410101 99410101 1001 86380 86390 1
410063 99410063 1001 86380 86390 1
410384 99410384 1001 86380 86390 1
410487 99410487 1001 86380 86390 1
410884 99410884 1001 86380 86390 1
411091 99411091 1001 86380 86390 1
411135 99411135 1001 86380 86390 1
411276 99411276 1001 86380 86390 1
411301 99411301 1001 86380 86390 1
411395 99411395 1001 86380 86390 1
411433 99411433 1001 86380 86390 1
412152 99412152 1001 86380 86390 1
412428 99412428 1001 86380 86390 1
413593 99413593 1001 86380 86390 1
413504 99413504 1001 86380 86390 1
413583 99413583 1001 86380 86390 1
413462 99413462 1001 86380 86390 1
412973 99412973 1001 86380 86390 1
413802 99413802 1001 86380 86390 1
413758 99413758 1001 86380 86390 1
413925 99413925 1001 86380 86390 1
413815 99413815 1001 86380 86390 1
413941 99413941 1001 86380 86390 1
414937 99414937 1001 86380 86390 1
415157 99415157 1001 86380 86390 1
414696 99414696 1001 86380 86390 1
414672 99414672 1001 86380 86390 1
414142 99414142 1001 86380 86390 1
414144 99414144 1001 86380 86390 1
414236 99414236 1001 86380 86390 1
414151 99414151 1001 86380 86390 1
414172 99414172 1001 86380 86390 1
414313 99414313 1001 86380 86390 1
415707 99415707 1001 86380 86390 1
415712 99415712 1001 86380 86390 1
415590 99415590 1001 86380 86390 1
415441 99415441 1001 86380 86390 1
416766 99416766 1001 86380 86390 1
416853 99416853 1001 86380 86390 1
416159 99416159 1001 86380 86390 1
415933 99415933 1001 86380 86390 1
415788 99415788 1001 86380 86390 1
416047 99416047 1001 86380 86390 1
417372 99417372 1001 86380 86390 1
417233 99417233 1001 86380 86390 1
417121 99417121 1001 86380 86390 1
417143 99417143 1001 86380 86390 1
417393 99417393 1001 86380 86390 1
417135 99417135 1001 86380 86390 1
417511 99417511 1001 86380 86390 1
417516 99417516 1001 86380 86390 1
418801 99418801 1001 86380 86390 1
418795 99418795 1001 86380 86390 1
418196 99418196 1001 86380 86390 1
418278 99418278 1001 86380 86390 1
418252 99418252 1001 86380 86390 1
418039 99418039 1001 86380 86390 1
418184 99418184 1001 86380 86390 1
418230 99418230 1001 86380 86390 1
417744 99417744 1001 86380 86390 1
417966 99417966 1001 86380 86390 1
417645 99417645 1001 86380 86390 1
419136 99419136 1001 86380 86390 1
420148 99420148 1001 86380 86390 1
420425 99420425 1001 86380 86390 1
420116 99420116 1001 86380 86390 1
420351 99420351 1001 86380 86390 1
419791 99419791 1001 86380 86390 1
419762 99419762 1001 86380 86390 1
419292 99419292 1001 86380 86390 1
419424 99419424 1001 86380 86390 1
419273 99419273 1001 86380 86390 1
419328 99419328 1001 86380 86390 1
419399 99419399 1001 86380 86390 1
420679 99420679 1001 86380 86390 1
420477 99420477 1001 86380 86390 1
420671 99420671 1001 86380 86390 1
422012 99422012 1001 86380 86390 1
421881 99421881 1001 86380 86390 1
421318 99421318 1001 86380 86390 1
421401 99421401 1001 86380 86390 1
421328 99421328 1001 86380 86390 1
421648 99421648 1001 86380 86390 1
421204 99421204 1001 86380 86390 1
420867 99420867 1001 86380 86390 1
422271 99422271 1001 86380 86390 1
422143 99422143 1001 86380 86390 1
422363 99422363 1001 86380 86390 1
422178 99422178 1001 86380 86390 1
423379 99423379 1001 86380 86390 1
423632 99423632 1001 86380 86390 1
423703 99423703 1001 86380 86390 1
423350 99423350 1001 86380 86390 1
423150 99423150 1001 86380 86390 1
422984 99422984 1001 86380 86390 1
422996 99422996 1001 86380 86390 1
423017 99423017 1001 86380 86390 1
422732 99422732 1001 86380 86390 1
422815 99422815 1001 86380 86390 1
422563 99422563 1001 86380 86390 1
422742 99422742 1001 86380 86390 1
422569 99422569 1001 86380 86390 1
425192 99425192 1001 86380 86390 1
425302 99425302 1001 86380 86390 1
425232 99425232 1001 86380 86390 1
425361 99425361 1001 86380 86390 1
425294 99425294 1001 86380 86390 1
425319 99425319 1001 86380 86390 1
425046 99425046 1001 86380 86390 1
424833 99424833 1001 86380 86390 1
424658 99424658 1001 86380 86390 1
424331 99424331 1001 86380 86390 1
425451 99425451 1001 86380 86390 1
426764 99426764 1001 86380 86390 1
426954 99426954 1001 86380 86390 1
426890 99426890 1001 86380 86390 1
426713 99426713 1001 86380 86390 1
426278 99426278 1001 86380 86390 1
426280 99426280 1001 86380 86390 1
426681 99426681 1001 86380 86390 1
426290 99426290 1001 86380 86390 1
426159 99426159 1001 86380 86390 1
426057 99426057 1001 86380 86390 1
425875 99425875 1001 86380 86390 1
426146 99426146 1001 86380 86390 1
427448 99427448 1001 86380 86390 1
428353 99428353 1001 86380 86390 1
428561 99428561 1001 86380 86390 1
428087 99428087 1001 86380 86390 1
427922 99427922 1001 86380 86390 1
428202 99428202 1001 86380 86390 1
427752 99427752 1001 86380 86390 1
427736 99427736 1001 86380 86390 1
427690 99427690 1001 86380 86390 1
427761 99427761 1001 86380 86390 1
427887 99427887 1001 86380 86390 1
427571 99427571 1001 86380 86390 1
427594 99427594 1001 86380 86390 1
428966 99428966 1001 86380 86390 1
429021 99429021 1001 86380 86390 1
428768 99428768 1001 86380 86390 1
429012 99429012 1001 86380 86390 1
430093 99430093 1001 86380 86390 1
430341 99430341 1001 86380 86390 1
430154 99430154 1001 86380 86390 1
430037 99430037 1001 86380 86390 1
429857 99429857 1001 86380 86390 1
429645 99429645 1001 86380 86390 1
429745 99429745 1001 86380 86390 1
429917 99429917 1001 86380 86390 1
429798 99429798 1001 86380 86390 1
429366 99429366 1001 86380 86390 1
429402 99429402 1001 86380 86390 1
429430 99429430 1001 86380 86390 1
430774 99430774 1001 86380 86390 1
430641 99430641 1001 86380 86390 1
430644 99430644 1001 86380 86390 1
431670 99431670 1001 86380 86390 1
431995 99431995 1001 86380 86390 1
431973 99431973 1001 86380 86390 1
431532 99431532 1001 86380 86390 1
431320 99431320 1001 86380 86390 1
431322 99431322 1001 86380 86390 1
431123 99431123 1001 86380 86390 1
431007 99431007 1001 86380 86390 1
431154 99431154 1001 86380 86390 1
430855 99430855 1001 86380 86390 1
430836 99430836 1001 86380 86390 1
432201 99432201 1001 86380 86390 1
432446 99432446 1001 86380 86390 1
433691 99433691 1001 86380 86390 1
433329 99433329 1001 86380 86390 1
433449 99433449 1001 86380 86390 1
433336 99433336 1001 86380 86390 1
433650 99433650 1001 86380 86390 1
433159 99433159 1001 86380 86390 1
433274 99433274 1001 86380 86390 1
433286 99433286 1001 86380 86390 1
432928 99432928 1001 86380 86390 1
432494 99432494 1001 86380 86390 1
432515 99432515 1001 86380 86390 1
432603 99432603 1001 86380 86390 1
433967 99433967 1001 86380 86390 1
434119 99434119 1001 86380 86390 1
433899 99433899 1001 86380 86390 1
434126 99434126 1001 86380 86390 1
433846 99433846 1001 86380 86390 1
434131 99434131 1001 86380 86390 1
435138 99435138 1001 86380 86390 1
435101 99435101 1001 86380 86390 1
435241 99435241 1001 86380 86390 1
435176 99435176 1001 86380 86390 1
434870 99434870 1001 86380 86390 1
434718 99434718 1001 86380 86390 1
434396 99434396 1001 86380 86390 1
434287 99434287 1001 86380 86390 1
434518 99434518 1001 86380 86390 1
434529 99434529 1001 86380 86390 1
435677 99435677 1001 86380 86390 1
435644 99435644 1001 86380 86390 1
435457 99435457 1001 86380 86390 1
435656 99435656 1001 86380 86390 1
437085 99437085 1001 86380 86390 1
436937 99436937 1001 86380 86390 1
436971 99436971 1001 86380 86390 1
437016 99437016 1001 86380 86390 1
436493 99436493 1001 86380 86390 1
436365 99436365 1001 86380 86390 1
436559 99436559 1001 86380 86390 1
436467 99436467 1001 86380 86390 1
436335 99436335 1001 86380 86390 1
300034 99300034 1001 86380 86390 1
300103 99300103 1001 86380 86390 1
300013 99300013 1001 86380 86390 1
300602 99300602 1001 86380 86390 1
300675 99300675 1001 86380 86390 1
300498 99300498 1001 86380 86390 1
300123 99300123 1001 86380 86390 1
300285 99300285 1001 86380 86390 1
300312 99300312 1001 86380 86390 1
300313 99300313 1001 86380 86390 1
300847 99300847 1001 86380 86390 1
301026 99301026 1001 86380 86390 1
301044 99301044 1001 86380 86390 1
301578 99301578 1001 86380 86390 1
301562 99301562 1001 86380 86390 1
302321 99302321 1001 86380 86390 1
302335 99302335 1001 86380 86390 1
302245 99302245 1001 86380 86390 1
302131 99302131 1001 86380 86390 1
301933 99301933 1001 86380 86390 1
301766 99301766 1001 86380 86390 1
301808 99301808 1001 86380 86390 1
301860 99301860 1001 86380 86390 1
302499 99302499 1001 86380 86390 1
302553 99302553 1001 86380 86390 1
302569 99302569 1001 86380 86390 1
303172 99303172 1001 86380 86390 1
303177 99303177 1001 86380 86390 1
303146 99303146 1001 86380 86390 1
303005 99303005 1001 86380 86390 1
303048 99303048 1001 86380 86390 1
303201 99303201 1001 86380 86390 1
302858 99302858 1001 86380 86390 1
302884 99302884 1001 86380 86390 1
302842 99302842 1001 86380 86390 1
302804 99302804 1001 86380 86390 1
302715 99302715 1001 86380 86390 1
302640 99302640 1001 86380 86390 1
302617 99302617 1001 86380 86390 1
303333 99303333 1001 86380 86390 1
303402 99303402 1001 86380 86390 1
303213 99303213 1001 86380 86390 1
303995 99303995 1001 86380 86390 1
303957 99303957 1001 86380 86390 1
303859 99303859 1001 86380 86390 1
303788 99303788 1001 86380 86390 1
303713 99303713 1001 86380 86390 1
303636 99303636 1001 86380 86390 1
303654 99303654 1001 86380 86390 1
303669 99303669 1001 86380 86390 1
303603 99303603 1001 86380 86390 1
304208 99304208 1001 86380 86390 1
304784 99304784 1001 86380 86390 1
304813 99304813 1001 86380 86390 1
304762 99304762 1001 86380 86390 1
304764 99304764 1001 86380 86390 1
304753 99304753 1001 86380 86390 1
304525 99304525 1001 86380 86390 1
304513 99304513 1001 86380 86390 1
304599 99304599 1001 86380 86390 1
304652 99304652 1001 86380 86390 1
304367 99304367 1001 86380 86390 1
304407 99304407 1001 86380 86390 1
304408 99304408 1001 86380 86390 1
304255 99304255 1001 86380 86390 1
304256 99304256 1001 86380 86390 1
304375 99304375 1001 86380 86390 1
304298 99304298 1001 86380 86390 1
304299 99304299 1001 86380 86390 1
304247 99304247 1001 86380 86390 1
304959 99304959 1001 86380 86390 1
304871 99304871 1001 86380 86390 1
304928 99304928 1001 86380 86390 1
304984 99304984 1001 86380 86390 1
305010 99305010 1001 86380 86390 1
305598 99305598 1001 86380 86390 1
305618 99305618 1001 86380 86390 1
305677 99305677 1001 86380 86390 1
305458 99305458 1001 86380 86390 1
305435 99305435 1001 86380 86390 1
305478 99305478 1001 86380 86390 1
305084 99305084 1001 86380 86390 1
305216 99305216 1001 86380 86390 1
500166 99500166 1001 86380 86390 1
500144 99500144 1001 86380 86390 1
500698 99500698 1001 86380 86390 1
500618 99500618 1001 86380 86390 1
500804 99500804 1001 86380 86390 1
500480 99500480 1001 86380 86390 1
500406 99500406 1001 86380 86390 1
500459 99500459 1001 86380 86390 1
500605 99500605 1001 86380 86390 1
500245 99500245 1001 86380 86390 1
500392 99500392 1001 86380 86390 1
500237 99500237 1001 86380 86390 1
500263 99500263 1001 86380 86390 1
500368 99500368 1001 86380 86390 1
500398 99500398 1001 86380 86390 1
500954 99500954 1001 86380 86390 1
500890 99500890 1001 86380 86390 1
500907 99500907 1001 86380 86390 1
500974 99500974 1001 86380 86390 1
501000 99501000 1001 86380 86390 1
501616 99501616 1001 86380 86390 1
501621 99501621 1001 86380 86390 1
501557 99501557 1001 86380 86390 1
501532 99501532 1001 86380 86390 1
501399 99501399 1001 86380 86390 1
501415 99501415 1001 86380 86390 1
501276 99501276 1001 86380 86390 1
501035 99501035 1001 86380 86390 1
501197 99501197 1001 86380 86390 1
501792 99501792 1001 86380 86390 1
501821 99501821 1001 86380 86390 1
501770 99501770 1001 86380 86390 1
501777 99501777 1001 86380 86390 1
502377 99502377 1001 86380 86390 1
502357 99502357 1001 86380 86390 1
502456 99502456 1001 86380 86390 1
502078 99502078 1001 86380 86390 1
502145 99502145 1001 86380 86390 1
502223 99502223 1001 86380 86390 1
502056 99502056 1001 86380 86390 1
501977 99501977 1001 86380 86390 1
501990 99501990 1001 86380 86390 1
501888 99501888 1001 86380 86390 1
501940 99501940 1001 86380 86390 1
502659 99502659 1001 86380 86390 1
502053 99502053 1001 86380 86390 1
502485 99502485 1001 86380 86390 1
503111 99503111 1001 86380 86390 1
503244 99503244 1001 86380 86390 1
503169 99503169 1001 86380 86390 1
503273 99503273 1001 86380 86390 1
503133 99503133 1001 86380 86390 1
503250 99503250 1001 86380 86390 1
502907 99502907 1001 86380 86390 1
503050 99503050 1001 86380 86390 1
503038 99503038 1001 86380 86390 1
502924 99502924 1001 86380 86390 1
503045 99503045 1001 86380 86390 1
502816 99502816 1001 86380 86390 1
502859 99502859 1001 86380 86390 1
502836 99502836 1001 86380 86390 1
503317 99503317 1001 86380 86390 1
503410 99503410 1001 86380 86390 1
503372 99503372 1001 86380 86390 1
503412 99503412 1001 86380 86390 1
503311 99503311 1001 86380 86390 1
503352 99503352 1001 86380 86390 1
503417 99503417 1001 86380 86390 1
503976 99503976 1001 86380 86390 1
504117 99504117 1001 86380 86390 1
503978 99503978 1001 86380 86390 1
504090 99504090 1001 86380 86390 1
503916 99503916 1001 86380 86390 1
503973 99503973 1001 86380 86390 1
504001 99504001 1001 86380 86390 1
503785 99503785 1001 86380 86390 1
503807 99503807 1001 86380 86390 1
503627 99503627 1001 86380 86390 1
503564 99503564 1001 86380 86390 1
503634 99503634 1001 86380 86390 1
503705 99503705 1001 86380 86390 1
504198 99504198 1001 86380 86390 1
504763 99504763 1001 86380 86390 1
504915 99504915 1001 86380 86390 1
504624 99504624 1001 86380 86390 1
504653 99504653 1001 86380 86390 1
504377 99504377 1001 86380 86390 1
504485 99504485 1001 86380 86390 1
504343 99504343 1001 86380 86390 1
504358 99504358 1001 86380 86390 1
505012 99505012 1001 86380 86390 1
505040 99505040 1001 86380 86390 1
505002 99505002 1001 86380 86390 1
504964 99504964 1001 86380 86390 1
505693 99505693 1001 86380 86390 1
505646 99505646 1001 86380 86390 1
505687 99505687 1001 86380 86390 1
505676 99505676 1001 86380 86390 1
505715 99505715 1001 86380 86390 1
505564 99505564 1001 86380 86390 1
505500 99505500 1001 86380 86390 1
505420 99505420 1001 86380 86390 1
505369 99505369 1001 86380 86390 1
505175 99505175 1001 86380 86390 1
505179 99505179 1001 86380 86390 1
505195 99505195 1001 86380 86390 1
505183 99505183 1001 86380 86390 1
505287 99505287 1001 86380 86390 1
505316 99505316 1001 86380 86390 1
505912 99505912 1001 86380 86390 1
505797 99505797 1001 86380 86390 1
505837 99505837 1001 86380 86390 1
505799 99505799 1001 86380 86390 1
506480 99506480 1001 86380 86390 1
506470 99506470 1001 86380 86390 1
506459 99506459 1001 86380 86390 1
506378 99506378 1001 86380 86390 1
506290 99506290 1001 86380 86390 1
506118 99506118 1001 86380 86390 1
506171 99506171 1001 86380 86390 1
506099 99506099 1001 86380 86390 1
505983 99505983 1001 86380 86390 1
506064 99506064 1001 86380 86390 1
506776 99506776 1001 86380 86390 1
506701 99506701 1001 86380 86390 1
507394 99507394 1001 86380 86390 1
507395 99507395 1001 86380 86390 1
507241 99507241 1001 86380 86390 1
507145 99507145 1001 86380 86390 1
507055 99507055 1001 86380 86390 1
507044 99507044 1001 86380 86390 1
507070 99507070 1001 86380 86390 1
507099 99507099 1001 86380 86390 1
506814 99506814 1001 86380 86390 1
506882 99506882 1001 86380 86390 1
507515 99507515 1001 86380 86390 1
507619 99507619 1001 86380 86390 1
507428 99507428 1001 86380 86390 1
508125 99508125 1001 86380 86390 1
508062 99508062 1001 86380 86390 1
507952 99507952 1001 86380 86390 1
507849 99507849 1001 86380 86390 1
507929 99507929 1001 86380 86390 1
508021 99508021 1001 86380 86390 1
507990 99507990 1001 86380 86390 1
507696 99507696 1001 86380 86390 1
507754 99507754 1001 86380 86390 1
508357 99508357 1001 86380 86390 1
508985 99508985 1001 86380 86390 1
508916 99508916 1001 86380 86390 1
508792 99508792 1001 86380 86390 1
508743 99508743 1001 86380 86390 1
508769 99508769 1001 86380 86390 1
508610 99508610 1001 86380 86390 1
508496 99508496 1001 86380 86390 1
508628 99508628 1001 86380 86390 1
508580 99508580 1001 86380 86390 1
509214 99509214 1001 86380 86390 1
509219 99509219 1001 86380 86390 1
509117 99509117 1001 86380 86390 1
509260 99509260 1001 86380 86390 1
509274 99509274 1001 86380 86390 1
509825 99509825 1001 86380 86390 1
509829 99509829 1001 86380 86390 1
509880 99509880 1001 86380 86390 1
509754 99509754 1001 86380 86390 1
509832 99509832 1001 86380 86390 1
509887 99509887 1001 86380 86390 1
509846 99509846 1001 86380 86390 1
509898 99509898 1001 86380 86390 1
509512 99509512 1001 86380 86390 1
509629 99509629 1001 86380 86390 1
509465 99509465 1001 86380 86390 1
509467 99509467 1001 86380 86390 1
510092 99510092 1001 86380 86390 1
509979 99509979 1001 86380 86390 1
509973 99509973 1001 86380 86390 1
510699 99510699 1001 86380 86390 1
510533 99510533 1001 86380 86390 1
510418 99510418 1001 86380 86390 1
510316 99510316 1001 86380 86390 1
510320 99510320 1001 86380 86390 1
510200 99510200 1001 86380 86390 1
510252 99510252 1001 86380 86390 1
510243 99510243 1001 86380 86390 1
510258 99510258 1001 86380 86390 1
510879 99510879 1001 86380 86390 1
510868 99510868 1001 86380 86390 1
510857 99510857 1001 86380 86390 1
510754 99510754 1001 86380 86390 1
510923 99510923 1001 86380 86390 1
510761 99510761 1001 86380 86390 1
511529 99511529 1001 86380 86390 1
511430 99511430 1001 86380 86390 1
511357 99511357 1001 86380 86390 1
511382 99511382 1001 86380 86390 1
511460 99511460 1001 86380 86390 1
511334 99511334 1001 86380 86390 1
511179 99511179 1001 86380 86390 1
511141 99511141 1001 86380 86390 1
511253 99511253 1001 86380 86390 1
510960 99510960 1001 86380 86390 1
511051 99511051 1001 86380 86390 1
511064 99511064 1001 86380 86390 1
510961 99510961 1001 86380 86390 1
510987 99510987 1001 86380 86390 1
511053 99511053 1001 86380 86390 1
511097 99511097 1001 86380 86390 1
511632 99511632 1001 86380 86390 1
511716 99511716 1001 86380 86390 1
512302 99512302 1001 86380 86390 1
512378 99512378 1001 86380 86390 1
512189 99512189 1001 86380 86390 1
512204 99512204 1001 86380 86390 1
512363 99512363 1001 86380 86390 1
512374 99512374 1001 86380 86390 1
512020 99512020 1001 86380 86390 1
512107 99512107 1001 86380 86390 1
511809 99511809 1001 86380 86390 1
511880 99511880 1001 86380 86390 1
511959 99511959 1001 86380 86390 1
511885 99511885 1001 86380 86390 1
512572 99512572 1001 86380 86390 1
512484 99512484 1001 86380 86390 1
512395 99512395 1001 86380 86390 1
512411 99512411 1001 86380 86390 1
513154 99513154 1001 86380 86390 1
513090 99513090 1001 86380 86390 1
513155 99513155 1001 86380 86390 1
513028 99513028 1001 86380 86390 1
513005 99513005 1001 86380 86390 1
513056 99513056 1001 86380 86390 1
513121 99513121 1001 86380 86390 1
513070 99513070 1001 86380 86390 1
512796 99512796 1001 86380 86390 1
512853 99512853 1001 86380 86390 1
512944 99512944 1001 86380 86390 1
512730 99512730 1001 86380 86390 1
512785 99512785 1001 86380 86390 1
513270 99513270 1001 86380 86390 1
513942 99513942 1001 86380 86390 1
513930 99513930 1001 86380 86390 1
514000 99514000 1001 86380 86390 1
514004 99514004 1001 86380 86390 1
514005 99514005 1001 86380 86390 1
513797 99513797 1001 86380 86390 1
513643 99513643 1001 86380 86390 1
513527 99513527 1001 86380 86390 1
513511 99513511 1001 86380 86390 1
514081 99514081 1001 86380 86390 1
514049 99514049 1001 86380 86390 1
514077 99514077 1001 86380 86390 1
514142 99514142 1001 86380 86390 1
514664 99514664 1001 86380 86390 1
514815 99514815 1001 86380 86390 1
514726 99514726 1001 86380 86390 1
514537 99514537 1001 86380 86390 1
514553 99514553 1001 86380 86390 1
514631 99514631 1001 86380 86390 1
514518 99514518 1001 86380 86390 1
514493 99514493 1001 86380 86390 1
514583 99514583 1001 86380 86390 1
514277 99514277 1001 86380 86390 1
514361 99514361 1001 86380 86390 1
514919 99514919 1001 86380 86390 1
514863 99514863 1001 86380 86390 1
514956 99514956 1001 86380 86390 1
515626 99515626 1001 86380 86390 1
515452 99515452 1001 86380 86390 1
515443 99515443 1001 86380 86390 1
515381 99515381 1001 86380 86390 1
515129 99515129 1001 86380 86390 1
515132 99515132 1001 86380 86390 1
515200 99515200 1001 86380 86390 1
515745 99515745 1001 86380 86390 1
515861 99515861 1001 86380 86390 1
515865 99515865 1001 86380 86390 1
515751 99515751 1001 86380 86390 1
515886 99515886 1001 86380 86390 1
515796 99515796 1001 86380 86390 1
516112 99516112 1001 86380 86390 1
516141 99516141 1001 86380 86390 1
516258 99516258 1001 86380 86390 1
516250 99516250 1001 86380 86390 1
516048 99516048 1001 86380 86390 1
515946 99515946 1001 86380 86390 1
516066 99516066 1001 86380 86390 1
516663 99516663 1001 86380 86390 1
516607 99516607 1001 86380 86390 1
517235 99517235 1001 86380 86390 1
517204 99517204 1001 86380 86390 1
517166 99517166 1001 86380 86390 1
516958 99516958 1001 86380 86390 1
517101 99517101 1001 86380 86390 1
516870 99516870 1001 86380 86390 1
516718 99516718 1001 86380 86390 1
516785 99516785 1001 86380 86390 1
516764 99516764 1001 86380 86390 1
517514 99517514 1001 86380 86390 1
517528 99517528 1001 86380 86390 1
517495 99517495 1001 86380 86390 1
517500 99517500 1001 86380 86390 1
518128 99518128 1001 86380 86390 1
518136 99518136 1001 86380 86390 1
517878 99517878 1001 86380 86390 1
517796 99517796 1001 86380 86390 1
517748 99517748 1001 86380 86390 1
517651 99517651 1001 86380 86390 1
517695 99517695 1001 86380 86390 1
518279 99518279 1001 86380 86390 1
518209 99518209 1001 86380 86390 1
518313 99518313 1001 86380 86390 1
518911 99518911 1001 86380 86390 1
518958 99518958 1001 86380 86390 1
518888 99518888 1001 86380 86390 1
518798 99518798 1001 86380 86390 1
518878 99518878 1001 86380 86390 1
518855 99518855 1001 86380 86390 1
518487 99518487 1001 86380 86390 1
519166 99519166 1001 86380 86390 1
519181 99519181 1001 86380 86390 1
519000 99519000 1001 86380 86390 1
519159 99519159 1001 86380 86390 1
519191 99519191 1001 86380 86390 1
519735 99519735 1001 86380 86390 1
519484 99519484 1001 86380 86390 1
519510 99519510 1001 86380 86390 1
519499 99519499 1001 86380 86390 1
519475 99519475 1001 86380 86390 1
519555 99519555 1001 86380 86390 1
519568 99519568 1001 86380 86390 1
519349 99519349 1001 86380 86390 1
519350 99519350 1001 86380 86390 1
519866 99519866 1001 86380 86390 1
519996 99519996 1001 86380 86390 1
520009 99520009 1001 86380 86390 1
519972 99519972 1001 86380 86390 1
519985 99519985 1001 86380 86390 1
519952 99519952 1001 86380 86390 1
520607 99520607 1001 86380 86390 1
520503 99520503 1001 86380 86390 1
520633 99520633 1001 86380 86390 1
520331 99520331 1001 86380 86390 1
520280 99520280 1001 86380 86390 1
520062 99520062 1001 86380 86390 1
520077 99520077 1001 86380 86390 1
520082 99520082 1001 86380 86390 1
520717 99520717 1001 86380 86390 1
520683 99520683 1001 86380 86390 1
520774 99520774 1001 86380 86390 1
521328 99521328 1001 86380 86390 1
521303 99521303 1001 86380 86390 1
521357 99521357 1001 86380 86390 1
521170 99521170 1001 86380 86390 1
521227 99521227 1001 86380 86390 1
521075 99521075 1001 86380 86390 1
520998 99520998 1001 86380 86390 1
522218 99522218 1001 86380 86390 1
521909 99521909 1001 86380 86390 1
521855 99521855 1001 86380 86390 1
521714 99521714 1001 86380 86390 1
521805 99521805 1001 86380 86390 1
521794 99521794 1001 86380 86390 1
521811 99521811 1001 86380 86390 1
521850 99521850 1001 86380 86390 1
521876 99521876 1001 86380 86390 1
521864 99521864 1001 86380 86390 1
522320 99522320 1001 86380 86390 1
522323 99522323 1001 86380 86390 1
522467 99522467 1001 86380 86390 1
523073 99523073 1001 86380 86390 1
522837 99522837 1001 86380 86390 1
522764 99522764 1001 86380 86390 1
522907 99522907 1001 86380 86390 1
522756 99522756 1001 86380 86390 1
522525 99522525 1001 86380 86390 1
522529 99522529 1001 86380 86390 1
522671 99522671 1001 86380 86390 1
523806 99523806 1001 86380 86390 1
523634 99523634 1001 86380 86390 1
523402 99523402 1001 86380 86390 1
523449 99523449 1001 86380 86390 1
523359 99523359 1001 86380 86390 1
524045 99524045 1001 86380 86390 1
524125 99524125 1001 86380 86390 1
523972 99523972 1001 86380 86390 1
524031 99524031 1001 86380 86390 1
524567 99524567 1001 86380 86390 1
524651 99524651 1001 86380 86390 1
524767 99524767 1001 86380 86390 1
524453 99524453 1001 86380 86390 1
524557 99524557 1001 86380 86390 1
524429 99524429 1001 86380 86390 1
524280 99524280 1001 86380 86390 1
524307 99524307 1001 86380 86390 1
524219 99524219 1001 86380 86390 1
524224 99524224 1001 86380 86390 1
524782 99524782 1001 86380 86390 1
524862 99524862 1001 86380 86390 1
524864 99524864 1001 86380 86390 1
524789 99524789 1001 86380 86390 1
525595 99525595 1001 86380 86390 1
525534 99525534 1001 86380 86390 1
525540 99525540 1001 86380 86390 1
525452 99525452 1001 86380 86390 1
525237 99525237 1001 86380 86390 1
525267 99525267 1001 86380 86390 1
525371 99525371 1001 86380 86390 1
525202 99525202 1001 86380 86390 1
525169 99525169 1001 86380 86390 1
525718 99525718 1001 86380 86390 1
525772 99525772 1001 86380 86390 1
526256 99526256 1001 86380 86390 1
526377 99526377 1001 86380 86390 1
526328 99526328 1001 86380 86390 1
526305 99526305 1001 86380 86390 1
526181 99526181 1001 86380 86390 1
526029 99526029 1001 86380 86390 1
526216 99526216 1001 86380 86390 1
525996 99525996 1001 86380 86390 1
525882 99525882 1001 86380 86390 1
525910 99525910 1001 86380 86390 1
526507 99526507 1001 86380 86390 1
527133 99527133 1001 86380 86390 1
527203 99527203 1001 86380 86390 1
527117 99527117 1001 86380 86390 1
527240 99527240 1001 86380 86390 1
526953 99526953 1001 86380 86390 1
526877 99526877 1001 86380 86390 1
526955 99526955 1001 86380 86390 1
526851 99526851 1001 86380 86390 1
526852 99526852 1001 86380 86390 1
527002 99527002 1001 86380 86390 1
526861 99526861 1001 86380 86390 1
526813 99526813 1001 86380 86390 1
526749 99526749 1001 86380 86390 1
527274 99527274 1001 86380 86390 1
527392 99527392 1001 86380 86390 1
527383 99527383 1001 86380 86390 1
527293 99527293 1001 86380 86390 1
527968 99527968 1001 86380 86390 1
527944 99527944 1001 86380 86390 1
527857 99527857 1001 86380 86390 1
527772 99527772 1001 86380 86390 1
527674 99527674 1001 86380 86390 1
527574 99527574 1001 86380 86390 1
527653 99527653 1001 86380 86390 1
527524 99527524 1001 86380 86390 1
527593 99527593 1001 86380 86390 1
527490 99527490 1001 86380 86390 1
527660 99527660 1001 86380 86390 1
528256 99528256 1001 86380 86390 1
528271 99528271 1001 86380 86390 1
528212 99528212 1001 86380 86390 1
528161 99528161 1001 86380 86390 1
528751 99528751 1001 86380 86390 1
528781 99528781 1001 86380 86390 1
528641 99528641 1001 86380 86390 1
528323 99528323 1001 86380 86390 1
528391 99528391 1001 86380 86390 1
528301 99528301 1001 86380 86390 1
528432 99528432 1001 86380 86390 1
528409 99528409 1001 86380 86390 1
528964 99528964 1001 86380 86390 1
528930 99528930 1001 86380 86390 1
528917 99528917 1001 86380 86390 1
528923 99528923 1001 86380 86390 1
529555 99529555 1001 86380 86390 1
529341 99529341 1001 86380 86390 1
529386 99529386 1001 86380 86390 1
529516 99529516 1001 86380 86390 1
529348 99529348 1001 86380 86390 1
529362 99529362 1001 86380 86390 1
529453 99529453 1001 86380 86390 1
529284 99529284 1001 86380 86390 1
529926 99529926 1001 86380 86390 1
529889 99529889 1001 86380 86390 1
530517 99530517 1001 86380 86390 1
530274 99530274 1001 86380 86390 1
530217 99530217 1001 86380 86390 1
530015 99530015 1001 86380 86390 1
530071 99530071 1001 86380 86390 1
530644 99530644 1001 86380 86390 1
530558 99530558 1001 86380 86390 1
530742 99530742 1001 86380 86390 1
530679 99530679 1001 86380 86390 1
531370 99531370 1001 86380 86390 1
531077 99531077 1001 86380 86390 1
530799 99530799 1001 86380 86390 1
531559 99531559 1001 86380 86390 1
531394 99531394 1001 86380 86390 1
532080 99532080 1001 86380 86390 1
532082 99532082 1001 86380 86390 1
532126 99532126 1001 86380 86390 1
532139 99532139 1001 86380 86390 1
532199 99532199 1001 86380 86390 1
531975 99531975 1001 86380 86390 1
531928 99531928 1001 86380 86390 1
531941 99531941 1001 86380 86390 1
531959 99531959 1001 86380 86390 1
531740 99531740 1001 86380 86390 1
531791 99531791 1001 86380 86390 1
532242 99532242 1001 86380 86390 1
532282 99532282 1001 86380 86390 1
533003 99533003 1001 86380 86390 1
532902 99532902 1001 86380 86390 1
532813 99532813 1001 86380 86390 1
532711 99532711 1001 86380 86390 1
532746 99532746 1001 86380 86390 1
532721 99532721 1001 86380 86390 1
532412 99532412 1001 86380 86390 1
533225 99533225 1001 86380 86390 1
533154 99533154 1001 86380 86390 1
533222 99533222 1001 86380 86390 1
533682 99533682 1001 86380 86390 1
533710 99533710 1001 86380 86390 1
533700 99533700 1001 86380 86390 1
533779 99533779 1001 86380 86390 1
533511 99533511 1001 86380 86390 1
533517 99533517 1001 86380 86390 1
533543 99533543 1001 86380 86390 1
533569 99533569 1001 86380 86390 1
533508 99533508 1001 86380 86390 1
533265 99533265 1001 86380 86390 1
533291 99533291 1001 86380 86390 1
533349 99533349 1001 86380 86390 1
533417 99533417 1001 86380 86390 1
533945 99533945 1001 86380 86390 1
533940 99533940 1001 86380 86390 1
534008 99534008 1001 86380 86390 1
534542 99534542 1001 86380 86390 1
534496 99534496 1001 86380 86390 1
534615 99534615 1001 86380 86390 1
534314 99534314 1001 86380 86390 1
534417 99534417 1001 86380 86390 1
534368 99534368 1001 86380 86390 1
534473 99534473 1001 86380 86390 1
534410 99534410 1001 86380 86390 1
534346 99534346 1001 86380 86390 1
534399 99534399 1001 86380 86390 1
534128 99534128 1001 86380 86390 1
534249 99534249 1001 86380 86390 1
534084 99534084 1001 86380 86390 1
534164 99534164 1001 86380 86390 1
534152 99534152 1001 86380 86390 1
534114 99534114 1001 86380 86390 1
534747 99534747 1001 86380 86390 1
534685 99534685 1001 86380 86390 1
534869 99534869 1001 86380 86390 1
534883 99534883 1001 86380 86390 1
535448 99535448 1001 86380 86390 1
535484 99535484 1001 86380 86390 1
535432 99535432 1001 86380 86390 1
535174 99535174 1001 86380 86390 1
534954 99534954 1001 86380 86390 1
534891 99534891 1001 86380 86390 1
535560 99535560 1001 86380 86390 1
535600 99535600 1001 86380 86390 1
535693 99535693 1001 86380 86390 1
536196 99536196 1001 86380 86390 1
536320 99536320 1001 86380 86390 1
536327 99536327 1001 86380 86390 1
536068 99536068 1001 86380 86390 1
536031 99536031 1001 86380 86390 1
535922 99535922 1001 86380 86390 1
535872 99535872 1001 86380 86390 1
535730 99535730 1001 86380 86390 1
535744 99535744 1001 86380 86390 1
536344 99536344 1001 86380 86390 1
537098 99537098 1001 86380 86390 1
537023 99537023 1001 86380 86390 1
537079 99537079 1001 86380 86390 1
537141 99537141 1001 86380 86390 1
536752 99536752 1001 86380 86390 1
536807 99536807 1001 86380 86390 1
536928 99536928 1001 86380 86390 1
536745 99536745 1001 86380 86390 1
536629 99536629 1001 86380 86390 1
537187 99537187 1001 86380 86390 1
537306 99537306 1001 86380 86390 1
537191 99537191 1001 86380 86390 1
537217 99537217 1001 86380 86390 1
537181 99537181 1001 86380 86390 1
537324 99537324 1001 86380 86390 1
537954 99537954 1001 86380 86390 1
537799 99537799 1001 86380 86390 1
537946 99537946 1001 86380 86390 1
537883 99537883 1001 86380 86390 1
537614 99537614 1001 86380 86390 1
537628 99537628 1001 86380 86390 1
537694 99537694 1001 86380 86390 1
537714 99537714 1001 86380 86390 1
537434 99537434 1001 86380 86390 1
537447 99537447 1001 86380 86390 1
538010 99538010 1001 86380 86390 1
538070 99538070 1001 86380 86390 1
538090 99538090 1001 86380 86390 1
538143 99538143 1001 86380 86390 1
538740 99538740 1001 86380 86390 1
538728 99538728 1001 86380 86390 1
538639 99538639 1001 86380 86390 1
538792 99538792 1001 86380 86390 1
538666 99538666 1001 86380 86390 1
538428 99538428 1001 86380 86390 1
538494 99538494 1001 86380 86390 1
538603 99538603 1001 86380 86390 1
538270 99538270 1001 86380 86390 1
538837 99538837 1001 86380 86390 1
538867 99538867 1001 86380 86390 1
538958 99538958 1001 86380 86390 1
538831 99538831 1001 86380 86390 1
539470 99539470 1001 86380 86390 1
539573 99539573 1001 86380 86390 1
539632 99539632 1001 86380 86390 1
539446 99539446 1001 86380 86390 1
539371 99539371 1001 86380 86390 1
539260 99539260 1001 86380 86390 1
539287 99539287 1001 86380 86390 1
539115 99539115 1001 86380 86390 1
539807 99539807 1001 86380 86390 1
539840 99539840 1001 86380 86390 1
539699 99539699 1001 86380 86390 1
539739 99539739 1001 86380 86390 1
539791 99539791 1001 86380 86390 1
540277 99540277 1001 86380 86390 1
540292 99540292 1001 86380 86390 1
540421 99540421 1001 86380 86390 1
540452 99540452 1001 86380 86390 1
540412 99540412 1001 86380 86390 1
540455 99540455 1001 86380 86390 1
540184 99540184 1001 86380 86390 1
540224 99540224 1001 86380 86390 1
540244 99540244 1001 86380 86390 1
540076 99540076 1001 86380 86390 1
539991 99539991 1001 86380 86390 1
540023 99540023 1001 86380 86390 1
539856 99539856 1001 86380 86390 1
540570 99540570 1001 86380 86390 1
540601 99540601 1001 86380 86390 1
541241 99541241 1001 86380 86390 1
541036 99541036 1001 86380 86390 1
541049 99541049 1001 86380 86390 1
540882 99540882 1001 86380 86390 1
540962 99540962 1001 86380 86390 1
540705 99540705 1001 86380 86390 1
540710 99540710 1001 86380 86390 1
541460 99541460 1001 86380 86390 1
541331 99541331 1001 86380 86390 1
541378 99541378 1001 86380 86390 1
542119 99542119 1001 86380 86390 1
542096 99542096 1001 86380 86390 1
541970 99541970 1001 86380 86390 1
542112 99542112 1001 86380 86390 1
541733 99541733 1001 86380 86390 1
541725 99541725 1001 86380 86390 1
541844 99541844 1001 86380 86390 1
541728 99541728 1001 86380 86390 1
541614 99541614 1001 86380 86390 1
541627 99541627 1001 86380 86390 1
541594 99541594 1001 86380 86390 1
541520 99541520 1001 86380 86390 1
542144 99542144 1001 86380 86390 1
542200 99542200 1001 86380 86390 1
542201 99542201 1001 86380 86390 1
542228 99542228 1001 86380 86390 1
542164 99542164 1001 86380 86390 1
542191 99542191 1001 86380 86390 1
542166 99542166 1001 86380 86390 1
542894 99542894 1001 86380 86390 1
542869 99542869 1001 86380 86390 1
542753 99542753 1001 86380 86390 1
542874 99542874 1001 86380 86390 1
542740 99542740 1001 86380 86390 1
542430 99542430 1001 86380 86390 1
542469 99542469 1001 86380 86390 1
542394 99542394 1001 86380 86390 1
542436 99542436 1001 86380 86390 1
542528 99542528 1001 86380 86390 1
542477 99542477 1001 86380 86390 1
542400 99542400 1001 86380 86390 1
542995 99542995 1001 86380 86390 1
543027 99543027 1001 86380 86390 1
543004 99543004 1001 86380 86390 1
543724 99543724 1001 86380 86390 1
543573 99543573 1001 86380 86390 1
543372 99543372 1001 86380 86390 1
543344 99543344 1001 86380 86390 1
543296 99543296 1001 86380 86390 1
543937 99543937 1001 86380 86390 1
543849 99543849 1001 86380 86390 1
543944 99543944 1001 86380 86390 1
543780 99543780 1001 86380 86390 1
544571 99544571 1001 86380 86390 1
544518 99544518 1001 86380 86390 1
544591 99544591 1001 86380 86390 1
544342 99544342 1001 86380 86390 1
544254 99544254 1001 86380 86390 1
544204 99544204 1001 86380 86390 1
544334 99544334 1001 86380 86390 1
544205 99544205 1001 86380 86390 1
544071 99544071 1001 86380 86390 1
544136 99544136 1001 86380 86390 1
544125 99544125 1001 86380 86390 1
544023 99544023 1001 86380 86390 1
519516 680 1002 62318 68507 1
522651 771 1001 58903 59202 1
528184 894 1002 45272 56764 1
400320 99400320 1001 86380 86390 1
400322 99400322 1001 86380 86390 1
400376 99400376 1001 86380 86390 1
400340 99400340 1001 86380 86390 1
400460 99400460 1001 86380 86390 1
400529 99400529 1001 86380 86390 1
400583 99400583 1001 86380 86390 1
400710 99400710 1001 86380 86390 1
400770 99400770 1001 86380 86390 1
400735 99400735 1001 86380 86390 1
400864 99400864 1001 86380 86390 1
401145 99401145 1001 86380 86390 1
401203 99401203 1001 86380 86390 1
401224 99401224 1001 86380 86390 1
402030 99402030 1001 86380 86390 1
402003 99402003 1001 86380 86390 1
402158 99402158 1001 86380 86390 1
402397 99402397 1001 86380 86390 1
402660 99402660 1001 86380 86390 1
402797 99402797 1001 86380 86390 1
402989 99402989 1001 86380 86390 1
403008 99403008 1001 86380 86390 1
403300 99403300 1001 86380 86390 1
403472 99403472 1001 86380 86390 1
403620 99403620 1001 86380 86390 1
403680 99403680 1001 86380 86390 1
403692 99403692 1001 86380 86390 1
403815 99403815 1001 86380 86390 1
404320 99404320 1001 86380 86390 1
404391 99404391 1001 86380 86390 1
404394 99404394 1001 86380 86390 1
404396 99404396 1001 86380 86390 1
404436 99404436 1001 86380 86390 1
404507 99404507 1001 86380 86390 1
404593 99404593 1001 86380 86390 1
404875 99404875 1001 86380 86390 1
404907 99404907 1001 86380 86390 1
404789 99404789 1001 86380 86390 1
405063 99405063 1001 86380 86390 1
405114 99405114 1001 86380 86390 1
405156 99405156 1001 86380 86390 1
405568 99405568 1001 86380 86390 1
405550 99405550 1001 86380 86390 1
405789 99405789 1001 86380 86390 1
405879 99405879 1001 86380 86390 1
406108 99406108 1001 86380 86390 1
406279 99406279 1001 86380 86390 1
406469 99406469 1001 86380 86390 1
406474 99406474 1001 86380 86390 1
407000 99407000 1001 86380 86390 1
407026 99407026 1001 86380 86390 1
407041 99407041 1001 86380 86390 1
407175 99407175 1001 86380 86390 1
407163 99407163 1001 86380 86390 1
407187 99407187 1001 86380 86390 1
407274 99407274 1001 86380 86390 1
407257 99407257 1001 86380 86390 1
407549 99407549 1001 86380 86390 1
407471 99407471 1001 86380 86390 1
407665 99407665 1001 86380 86390 1
407697 99407697 1001 86380 86390 1
407849 99407849 1001 86380 86390 1
408081 99408081 1001 86380 86390 1
408135 99408135 1001 86380 86390 1
408102 99408102 1001 86380 86390 1
408486 99408486 1001 86380 86390 1
408731 99408731 1001 86380 86390 1
408706 99408706 1001 86380 86390 1
409386 99409386 1001 86380 86390 1
409315 99409315 1001 86380 86390 1
409548 99409548 1001 86380 86390 1
409847 99409847 1001 86380 86390 1
410117 99410117 1001 86380 86390 1
410263 99410263 1001 86380 86390 1
410222 99410222 1001 86380 86390 1
410309 99410309 1001 86380 86390 1
410219 99410219 1001 86380 86390 1
410536 99410536 1001 86380 86390 1
410514 99410514 1001 86380 86390 1
410641 99410641 1001 86380 86390 1
410868 99410868 1001 86380 86390 1
410959 99410959 1001 86380 86390 1
411306 99411306 1001 86380 86390 1
411338 99411338 1001 86380 86390 1
411390 99411390 1001 86380 86390 1
411758 99411758 1001 86380 86390 1
411778 99411778 1001 86380 86390 1
411840 99411840 1001 86380 86390 1
411881 99411881 1001 86380 86390 1
412036 99412036 1001 86380 86390 1
412097 99412097 1001 86380 86390 1
412107 99412107 1001 86380 86390 1
413290 99413290 1001 86380 86390 1
413453 99413453 1001 86380 86390 1
413685 99413685 1001 86380 86390 1
413031 99413031 1001 86380 86390 1
413072 99413072 1001 86380 86390 1
413174 99413174 1001 86380 86390 1
413253 99413253 1001 86380 86390 1
412665 99412665 1001 86380 86390 1
412720 99412720 1001 86380 86390 1
413741 99413741 1001 86380 86390 1
413962 99413962 1001 86380 86390 1
414057 99414057 1001 86380 86390 1
415263 99415263 1001 86380 86390 1
415122 99415122 1001 86380 86390 1
415196 99415196 1001 86380 86390 1
415201 99415201 1001 86380 86390 1
414955 99414955 1001 86380 86390 1
414740 99414740 1001 86380 86390 1
414519 99414519 1001 86380 86390 1
414577 99414577 1001 86380 86390 1
414198 99414198 1001 86380 86390 1
414381 99414381 1001 86380 86390 1
414171 99414171 1001 86380 86390 1
415536 99415536 1001 86380 86390 1
416950 99416950 1001 86380 86390 1
416514 99416514 1001 86380 86390 1
416257 99416257 1001 86380 86390 1
416237 99416237 1001 86380 86390 1
416483 99416483 1001 86380 86390 1
416266 99416266 1001 86380 86390 1
415811 99415811 1001 86380 86390 1
416122 99416122 1001 86380 86390 1
415787 99415787 1001 86380 86390 1
415942 99415942 1001 86380 86390 1
415742 99415742 1001 86380 86390 1
417311 99417311 1001 86380 86390 1
417296 99417296 1001 86380 86390 1
417083 99417083 1001 86380 86390 1
417424 99417424 1001 86380 86390 1
417441 99417441 1001 86380 86390 1
418548 99418548 1001 86380 86390 1
418574 99418574 1001 86380 86390 1
418077 99418077 1001 86380 86390 1
418102 99418102 1001 86380 86390 1
418085 99418085 1001 86380 86390 1
418188 99418188 1001 86380 86390 1
419027 99419027 1001 86380 86390 1
419125 99419125 1001 86380 86390 1
420124 99420124 1001 86380 86390 1
420190 99420190 1001 86380 86390 1
419852 99419852 1001 86380 86390 1
419950 99419950 1001 86380 86390 1
419977 99419977 1001 86380 86390 1
419935 99419935 1001 86380 86390 1
419374 99419374 1001 86380 86390 1
419450 99419450 1001 86380 86390 1
419477 99419477 1001 86380 86390 1
419339 99419339 1001 86380 86390 1
420552 99420552 1001 86380 86390 1
421889 99421889 1001 86380 86390 1
421783 99421783 1001 86380 86390 1
421702 99421702 1001 86380 86390 1
421612 99421612 1001 86380 86390 1
421379 99421379 1001 86380 86390 1
421576 99421576 1001 86380 86390 1
421334 99421334 1001 86380 86390 1
421033 99421033 1001 86380 86390 1
422477 99422477 1001 86380 86390 1
422502 99422502 1001 86380 86390 1
422197 99422197 1001 86380 86390 1
422334 99422334 1001 86380 86390 1
422172 99422172 1001 86380 86390 1
422370 99422370 1001 86380 86390 1
422389 99422389 1001 86380 86390 1
422228 99422228 1001 86380 86390 1
422427 99422427 1001 86380 86390 1
423680 99423680 1001 86380 86390 1
423617 99423617 1001 86380 86390 1
423030 99423030 1001 86380 86390 1
422955 99422955 1001 86380 86390 1
422897 99422897 1001 86380 86390 1
422650 99422650 1001 86380 86390 1
425282 99425282 1001 86380 86390 1
425207 99425207 1001 86380 86390 1
425161 99425161 1001 86380 86390 1
425040 99425040 1001 86380 86390 1
425118 99425118 1001 86380 86390 1
425122 99425122 1001 86380 86390 1
424953 99424953 1001 86380 86390 1
424888 99424888 1001 86380 86390 1
424561 99424561 1001 86380 86390 1
424278 99424278 1001 86380 86390 1
424450 99424450 1001 86380 86390 1
425506 99425506 1001 86380 86390 1
425752 99425752 1001 86380 86390 1
425626 99425626 1001 86380 86390 1
425629 99425629 1001 86380 86390 1
426948 99426948 1001 86380 86390 1
426824 99426824 1001 86380 86390 1
427062 99427062 1001 86380 86390 1
426827 99426827 1001 86380 86390 1
427002 99427002 1001 86380 86390 1
426577 99426577 1001 86380 86390 1
426612 99426612 1001 86380 86390 1
426114 99426114 1001 86380 86390 1
427346 99427346 1001 86380 86390 1
427377 99427377 1001 86380 86390 1
427443 99427443 1001 86380 86390 1
427157 99427157 1001 86380 86390 1
427366 99427366 1001 86380 86390 1
428609 99428609 1001 86380 86390 1
428717 99428717 1001 86380 86390 1
427970 99427970 1001 86380 86390 1
427947 99427947 1001 86380 86390 1
428279 99428279 1001 86380 86390 1
428048 99428048 1001 86380 86390 1
427822 99427822 1001 86380 86390 1
427738 99427738 1001 86380 86390 1
427568 99427568 1001 86380 86390 1
427846 99427846 1001 86380 86390 1
428852 99428852 1001 86380 86390 1
429121 99429121 1001 86380 86390 1
429991 99429991 1001 86380 86390 1
430006 99430006 1001 86380 86390 1
430064 99430064 1001 86380 86390 1
429813 99429813 1001 86380 86390 1
429723 99429723 1001 86380 86390 1
429508 99429508 1001 86380 86390 1
430574 99430574 1001 86380 86390 1
430459 99430459 1001 86380 86390 1
430511 99430511 1001 86380 86390 1
430466 99430466 1001 86380 86390 1
431935 99431935 1001 86380 86390 1
431917 99431917 1001 86380 86390 1
431942 99431942 1001 86380 86390 1
431699 99431699 1001 86380 86390 1
431660 99431660 1001 86380 86390 1
431978 99431978 1001 86380 86390 1
431615 99431615 1001 86380 86390 1
431600 99431600 1001 86380 86390 1
430922 99430922 1001 86380 86390 1
431009 99431009 1001 86380 86390 1
431072 99431072 1001 86380 86390 1
430842 99430842 1001 86380 86390 1
431141 99431141 1001 86380 86390 1
432225 99432225 1001 86380 86390 1
432417 99432417 1001 86380 86390 1
432212 99432212 1001 86380 86390 1
433322 99433322 1001 86380 86390 1
433400 99433400 1001 86380 86390 1
433503 99433503 1001 86380 86390 1
432918 99432918 1001 86380 86390 1
433014 99433014 1001 86380 86390 1
432940 99432940 1001 86380 86390 1
432829 99432829 1001 86380 86390 1
432673 99432673 1001 86380 86390 1
432590 99432590 1001 86380 86390 1
432620 99432620 1001 86380 86390 1
433735 99433735 1001 86380 86390 1
434079 99434079 1001 86380 86390 1
435248 99435248 1001 86380 86390 1
435166 99435166 1001 86380 86390 1
435120 99435120 1001 86380 86390 1
435071 99435071 1001 86380 86390 1
434969 99434969 1001 86380 86390 1
434904 99434904 1001 86380 86390 1
434652 99434652 1001 86380 86390 1
434958 99434958 1001 86380 86390 1
434813 99434813 1001 86380 86390 1
434468 99434468 1001 86380 86390 1
434217 99434217 1001 86380 86390 1
434333 99434333 1001 86380 86390 1
434463 99434463 1001 86380 86390 1
434445 99434445 1001 86380 86390 1
434337 99434337 1001 86380 86390 1
435489 99435489 1001 86380 86390 1
436784 99436784 1001 86380 86390 1
437031 99437031 1001 86380 86390 1
437015 99437015 1001 86380 86390 1
436445 99436445 1001 86380 86390 1
436426 99436426 1001 86380 86390 1
436578 99436578 1001 86380 86390 1
436466 99436466 1001 86380 86390 1
436699 99436699 1001 86380 86390 1
436441 99436441 1001 86380 86390 1
436724 99436724 1001 86380 86390 1
436138 99436138 1001 86380 86390 1
435936 99435936 1001 86380 86390 1
436144 99436144 1001 86380 86390 1
435993 99435993 1001 86380 86390 1
436024 99436024 1001 86380 86390 1
300098 99300098 1001 86380 86390 1
300035 99300035 1001 86380 86390 1
437329 99437329 1001 86380 86390 1
300681 99300681 1001 86380 86390 1
300534 99300534 1001 86380 86390 1
300437 99300437 1001 86380 86390 1
300464 99300464 1001 86380 86390 1
300493 99300493 1001 86380 86390 1
300295 99300295 1001 86380 86390 1
300794 99300794 1001 86380 86390 1
300861 99300861 1001 86380 86390 1
300789 99300789 1001 86380 86390 1
301277 99301277 1001 86380 86390 1
301342 99301342 1001 86380 86390 1
301231 99301231 1001 86380 86390 1
301012 99301012 1001 86380 86390 1
300987 99300987 1001 86380 86390 1
300938 99300938 1001 86380 86390 1
301043 99301043 1001 86380 86390 1
300979 99300979 1001 86380 86390 1
301048 99301048 1001 86380 86390 1
300984 99300984 1001 86380 86390 1
301023 99301023 1001 86380 86390 1
301702 99301702 1001 86380 86390 1
302340 99302340 1001 86380 86390 1
302341 99302341 1001 86380 86390 1
302162 99302162 1001 86380 86390 1
302034 99302034 1001 86380 86390 1
302100 99302100 1001 86380 86390 1
302152 99302152 1001 86380 86390 1
301853 99301853 1001 86380 86390 1
301776 99301776 1001 86380 86390 1
301934 99301934 1001 86380 86390 1
301831 99301831 1001 86380 86390 1
302421 99302421 1001 86380 86390 1
302568 99302568 1001 86380 86390 1
302544 99302544 1001 86380 86390 1
303081 99303081 1001 86380 86390 1
303082 99303082 1001 86380 86390 1
303060 99303060 1001 86380 86390 1
303025 99303025 1001 86380 86390 1
302797 99302797 1001 86380 86390 1
302881 99302881 1001 86380 86390 1
302704 99302704 1001 86380 86390 1
302759 99302759 1001 86380 86390 1
302623 99302623 1001 86380 86390 1
303372 99303372 1001 86380 86390 1
303209 99303209 1001 86380 86390 1
303365 99303365 1001 86380 86390 1
303314 99303314 1001 86380 86390 1
303342 99303342 1001 86380 86390 1
303904 99303904 1001 86380 86390 1
303639 99303639 1001 86380 86390 1
303734 99303734 1001 86380 86390 1
303799 99303799 1001 86380 86390 1
303476 99303476 1001 86380 86390 1
303568 99303568 1001 86380 86390 1
303608 99303608 1001 86380 86390 1
303427 99303427 1001 86380 86390 1
303605 99303605 1001 86380 86390 1
304082 99304082 1001 86380 86390 1
304108 99304108 1001 86380 86390 1
304135 99304135 1001 86380 86390 1
304156 99304156 1001 86380 86390 1
304678 99304678 1001 86380 86390 1
304824 99304824 1001 86380 86390 1
304689 99304689 1001 86380 86390 1
304609 99304609 1001 86380 86390 1
304240 99304240 1001 86380 86390 1
304431 99304431 1001 86380 86390 1
305063 99305063 1001 86380 86390 1
305026 99305026 1001 86380 86390 1
304447 99304447 1001 86380 86390 1
305053 99305053 1001 86380 86390 1
305003 99305003 1001 86380 86390 1
304981 99304981 1001 86380 86390 1
305569 99305569 1001 86380 86390 1
305553 99305553 1001 86380 86390 1
305466 99305466 1001 86380 86390 1
305476 99305476 1001 86380 86390 1
305399 99305399 1001 86380 86390 1
305092 99305092 1001 86380 86390 1
305248 99305248 1001 86380 86390 1
305185 99305185 1001 86380 86390 1
305186 99305186 1001 86380 86390 1
305203 99305203 1001 86380 86390 1
500101 99500101 1001 86380 86390 1
500050 99500050 1001 86380 86390 1
500065 99500065 1001 86380 86390 1
500177 99500177 1001 86380 86390 1
500676 99500676 1001 86380 86390 1
500796 99500796 1001 86380 86390 1
500735 99500735 1001 86380 86390 1
500494 99500494 1001 86380 86390 1
500599 99500599 1001 86380 86390 1
500405 99500405 1001 86380 86390 1
500476 99500476 1001 86380 86390 1
500388 99500388 1001 86380 86390 1
500854 99500854 1001 86380 86390 1
500925 99500925 1001 86380 86390 1
501489 99501489 1001 86380 86390 1
501620 99501620 1001 86380 86390 1
501454 99501454 1001 86380 86390 1
501414 99501414 1001 86380 86390 1
501402 99501402 1001 86380 86390 1
501260 99501260 1001 86380 86390 1
501236 99501236 1001 86380 86390 1
501177 99501177 1001 86380 86390 1
501061 99501061 1001 86380 86390 1
501075 99501075 1001 86380 86390 1
501128 99501128 1001 86380 86390 1
501105 99501105 1001 86380 86390 1
501171 99501171 1001 86380 86390 1
501808 99501808 1001 86380 86390 1
501679 99501679 1001 86380 86390 1
501654 99501654 1001 86380 86390 1
501696 99501696 1001 86380 86390 1
501697 99501697 1001 86380 86390 1
501710 99501710 1001 86380 86390 1
501813 99501813 1001 86380 86390 1
501661 99501661 1001 86380 86390 1
502325 99502325 1001 86380 86390 1
502394 99502394 1001 86380 86390 1
502442 99502442 1001 86380 86390 1
502283 99502283 1001 86380 86390 1
502322 99502322 1001 86380 86390 1
502323 99502323 1001 86380 86390 1
502092 99502092 1001 86380 86390 1
502215 99502215 1001 86380 86390 1
502203 99502203 1001 86380 86390 1
502204 99502204 1001 86380 86390 1
502658 99502658 1001 86380 86390 1
502610 99502610 1001 86380 86390 1
502611 99502611 1001 86380 86390 1
502945 99502945 1001 86380 86390 1
502912 99502912 1001 86380 86390 1
503043 99503043 1001 86380 86390 1
502966 99502966 1001 86380 86390 1
502842 99502842 1001 86380 86390 1
502857 99502857 1001 86380 86390 1
503380 99503380 1001 86380 86390 1
503292 99503292 1001 86380 86390 1
503320 99503320 1001 86380 86390 1
503310 99503310 1001 86380 86390 1
504038 99504038 1001 86380 86390 1
503924 99503924 1001 86380 86390 1
503771 99503771 1001 86380 86390 1
503773 99503773 1001 86380 86390 1
503895 99503895 1001 86380 86390 1
503515 99503515 1001 86380 86390 1
503702 99503702 1001 86380 86390 1
504192 99504192 1001 86380 86390 1
504186 99504186 1001 86380 86390 1
504199 99504199 1001 86380 86390 1
504873 99504873 1001 86380 86390 1
504701 99504701 1001 86380 86390 1
504722 99504722 1001 86380 86390 1
504402 99504402 1001 86380 86390 1
504471 99504471 1001 86380 86390 1
505048 99505048 1001 86380 86390 1
505101 99505101 1001 86380 86390 1
505000 99505000 1001 86380 86390 1
505117 99505117 1001 86380 86390 1
505014 99505014 1001 86380 86390 1
505041 99505041 1001 86380 86390 1
505068 99505068 1001 86380 86390 1
505578 99505578 1001 86380 86390 1
505572 99505572 1001 86380 86390 1
505613 99505613 1001 86380 86390 1
505499 99505499 1001 86380 86390 1
505553 99505553 1001 86380 86390 1
505430 99505430 1001 86380 86390 1
505520 99505520 1001 86380 86390 1
505548 99505548 1001 86380 86390 1
505471 99505471 1001 86380 86390 1
505321 99505321 1001 86380 86390 1
505283 99505283 1001 86380 86390 1
505335 99505335 1001 86380 86390 1
505954 99505954 1001 86380 86390 1
505864 99505864 1001 86380 86390 1
505891 99505891 1001 86380 86390 1
505869 99505869 1001 86380 86390 1
506455 99506455 1001 86380 86390 1
506339 99506339 1001 86380 86390 1
506275 99506275 1001 86380 86390 1
506254 99506254 1001 86380 86390 1
506204 99506204 1001 86380 86390 1
506170 99506170 1001 86380 86390 1
506029 99506029 1001 86380 86390 1
506005 99506005 1001 86380 86390 1
506138 99506138 1001 86380 86390 1
506766 99506766 1001 86380 86390 1
506637 99506637 1001 86380 86390 1
506612 99506612 1001 86380 86390 1
506795 99506795 1001 86380 86390 1
506667 99506667 1001 86380 86390 1
507386 99507386 1001 86380 86390 1
507355 99507355 1001 86380 86390 1
507266 99507266 1001 86380 86390 1
507118 99507118 1001 86380 86390 1
507211 99507211 1001 86380 86390 1
507069 99507069 1001 86380 86390 1
506986 99506986 1001 86380 86390 1
506963 99506963 1001 86380 86390 1
507549 99507549 1001 86380 86390 1
507452 99507452 1001 86380 86390 1
507429 99507429 1001 86380 86390 1
507430 99507430 1001 86380 86390 1
508120 99508120 1001 86380 86390 1
508108 99508108 1001 86380 86390 1
508187 99508187 1001 86380 86390 1
508112 99508112 1001 86380 86390 1
508206 99508206 1001 86380 86390 1
507838 99507838 1001 86380 86390 1
507834 99507834 1001 86380 86390 1
507641 99507641 1001 86380 86390 1
508429 99508429 1001 86380 86390 1
507836 99507836 1001 86380 86390 1
508451 99508451 1001 86380 86390 1
508974 99508974 1001 86380 86390 1
508923 99508923 1001 86380 86390 1
509002 99509002 1001 86380 86390 1
509016 99509016 1001 86380 86390 1
508927 99508927 1001 86380 86390 1
508778 99508778 1001 86380 86390 1
508844 99508844 1001 86380 86390 1
508585 99508585 1001 86380 86390 1
508638 99508638 1001 86380 86390 1
508536 99508536 1001 86380 86390 1
508639 99508639 1001 86380 86390 1
508498 99508498 1001 86380 86390 1
508462 99508462 1001 86380 86390 1
508631 99508631 1001 86380 86390 1
509201 99509201 1001 86380 86390 1
509099 99509099 1001 86380 86390 1
509128 99509128 1001 86380 86390 1
509197 99509197 1001 86380 86390 1
509237 99509237 1001 86380 86390 1
509186 99509186 1001 86380 86390 1
509868 99509868 1001 86380 86390 1
509697 99509697 1001 86380 86390 1
509800 99509800 1001 86380 86390 1
509804 99509804 1001 86380 86390 1
509808 99509808 1001 86380 86390 1
509513 99509513 1001 86380 86390 1
509613 99509613 1001 86380 86390 1
509344 99509344 1001 86380 86390 1
509339 99509339 1001 86380 86390 1
509314 99509314 1001 86380 86390 1
509392 99509392 1001 86380 86390 1
510072 99510072 1001 86380 86390 1
510090 99510090 1001 86380 86390 1
510574 99510574 1001 86380 86390 1
510673 99510673 1001 86380 86390 1
510596 99510596 1001 86380 86390 1
510609 99510609 1001 86380 86390 1
510687 99510687 1001 86380 86390 1
510471 99510471 1001 86380 86390 1
510359 99510359 1001 86380 86390 1
510463 99510463 1001 86380 86390 1
510388 99510388 1001 86380 86390 1
510429 99510429 1001 86380 86390 1
510172 99510172 1001 86380 86390 1
510289 99510289 1001 86380 86390 1
510254 99510254 1001 86380 86390 1
510244 99510244 1001 86380 86390 1
510154 99510154 1001 86380 86390 1
510169 99510169 1001 86380 86390 1
510776 99510776 1001 86380 86390 1
510909 99510909 1001 86380 86390 1
510729 99510729 1001 86380 86390 1
511351 99511351 1001 86380 86390 1
511392 99511392 1001 86380 86390 1
511536 99511536 1001 86380 86390 1
511541 99511541 1001 86380 86390 1
511181 99511181 1001 86380 86390 1
511325 99511325 1001 86380 86390 1
511159 99511159 1001 86380 86390 1
511279 99511279 1001 86380 86390 1
511293 99511293 1001 86380 86390 1
511268 99511268 1001 86380 86390 1
510984 99510984 1001 86380 86390 1
511131 99511131 1001 86380 86390 1
510966 99510966 1001 86380 86390 1
511020 99511020 1001 86380 86390 1
511565 99511565 1001 86380 86390 1
511670 99511670 1001 86380 86390 1
511686 99511686 1001 86380 86390 1
512347 99512347 1001 86380 86390 1
512177 99512177 1001 86380 86390 1
512254 99512254 1001 86380 86390 1
512358 99512358 1001 86380 86390 1
512037 99512037 1001 86380 86390 1
511797 99511797 1001 86380 86390 1
511956 99511956 1001 86380 86390 1
511866 99511866 1001 86380 86390 1
512467 99512467 1001 86380 86390 1
512549 99512549 1001 86380 86390 1
512554 99512554 1001 86380 86390 1
513192 99513192 1001 86380 86390 1
512884 99512884 1001 86380 86390 1
512927 99512927 1001 86380 86390 1
512811 99512811 1001 86380 86390 1
512997 99512997 1001 86380 86390 1
512639 99512639 1001 86380 86390 1
512691 99512691 1001 86380 86390 1
512764 99512764 1001 86380 86390 1
513366 99513366 1001 86380 86390 1
513263 99513263 1001 86380 86390 1
513214 99513214 1001 86380 86390 1
514002 99514002 1001 86380 86390 1
513959 99513959 1001 86380 86390 1
514008 99514008 1001 86380 86390 1
514014 99514014 1001 86380 86390 1
513631 99513631 1001 86380 86390 1
513632 99513632 1001 86380 86390 1
513789 99513789 1001 86380 86390 1
513633 99513633 1001 86380 86390 1
513663 99513663 1001 86380 86390 1
513705 99513705 1001 86380 86390 1
513796 99513796 1001 86380 86390 1
513464 99513464 1001 86380 86390 1
513538 99513538 1001 86380 86390 1
513590 99513590 1001 86380 86390 1
514096 99514096 1001 86380 86390 1
514215 99514215 1001 86380 86390 1
514062 99514062 1001 86380 86390 1
514180 99514180 1001 86380 86390 1
514771 99514771 1001 86380 86390 1
514785 99514785 1001 86380 86390 1
514760 99514760 1001 86380 86390 1
514801 99514801 1001 86380 86390 1
514526 99514526 1001 86380 86390 1
514541 99514541 1001 86380 86390 1
514279 99514279 1001 86380 86390 1
514400 99514400 1001 86380 86390 1
515040 99515040 1001 86380 86390 1
515005 99515005 1001 86380 86390 1
515542 99515542 1001 86380 86390 1
515633 99515633 1001 86380 86390 1
515655 99515655 1001 86380 86390 1
515546 99515546 1001 86380 86390 1
515637 99515637 1001 86380 86390 1
515414 99515414 1001 86380 86390 1
515275 99515275 1001 86380 86390 1
515344 99515344 1001 86380 86390 1
515397 99515397 1001 86380 86390 1
515359 99515359 1001 86380 86390 1
515127 99515127 1001 86380 86390 1
515118 99515118 1001 86380 86390 1
515133 99515133 1001 86380 86390 1
515146 99515146 1001 86380 86390 1
515774 99515774 1001 86380 86390 1
515750 99515750 1001 86380 86390 1
515687 99515687 1001 86380 86390 1
516218 99516218 1001 86380 86390 1
516246 99516246 1001 86380 86390 1
516249 99516249 1001 86380 86390 1
516058 99516058 1001 86380 86390 1
516007 99516007 1001 86380 86390 1
516076 99516076 1001 86380 86390 1
515948 99515948 1001 86380 86390 1
515896 99515896 1001 86380 86390 1
515939 99515939 1001 86380 86390 1
516625 99516625 1001 86380 86390 1
516630 99516630 1001 86380 86390 1
517233 99517233 1001 86380 86390 1
517259 99517259 1001 86380 86390 1
517310 99517310 1001 86380 86390 1
517250 99517250 1001 86380 86390 1
517135 99517135 1001 86380 86390 1
517242 99517242 1001 86380 86390 1
517258 99517258 1001 86380 86390 1
517331 99517331 1001 86380 86390 1
517052 99517052 1001 86380 86390 1
517005 99517005 1001 86380 86390 1
517032 99517032 1001 86380 86390 1
517097 99517097 1001 86380 86390 1
517100 99517100 1001 86380 86390 1
516959 99516959 1001 86380 86390 1
516896 99516896 1001 86380 86390 1
516727 99516727 1001 86380 86390 1
517341 99517341 1001 86380 86390 1
518021 99518021 1001 86380 86390 1
517789 99517789 1001 86380 86390 1
517868 99517868 1001 86380 86390 1
517799 99517799 1001 86380 86390 1
517711 99517711 1001 86380 86390 1
517682 99517682 1001 86380 86390 1
518288 99518288 1001 86380 86390 1
518193 99518193 1001 86380 86390 1
518258 99518258 1001 86380 86390 1
518847 99518847 1001 86380 86390 1
518877 99518877 1001 86380 86390 1
518969 99518969 1001 86380 86390 1
518974 99518974 1001 86380 86390 1
518665 99518665 1001 86380 86390 1
518640 99518640 1001 86380 86390 1
518616 99518616 1001 86380 86390 1
518735 99518735 1001 86380 86390 1
518748 99518748 1001 86380 86390 1
518632 99518632 1001 86380 86390 1
518419 99518419 1001 86380 86390 1
518536 99518536 1001 86380 86390 1
518380 99518380 1001 86380 86390 1
518530 99518530 1001 86380 86390 1
518543 99518543 1001 86380 86390 1
518519 99518519 1001 86380 86390 1
518558 99518558 1001 86380 86390 1
519184 99519184 1001 86380 86390 1
519108 99519108 1001 86380 86390 1
519742 99519742 1001 86380 86390 1
519517 99519517 1001 86380 86390 1
519407 99519407 1001 86380 86390 1
519361 99519361 1001 86380 86390 1
519351 99519351 1001 86380 86390 1
519199 99519199 1001 86380 86390 1
519319 99519319 1001 86380 86390 1
519256 99519256 1001 86380 86390 1
519970 99519970 1001 86380 86390 1
519919 99519919 1001 86380 86390 1
520448 99520448 1001 86380 86390 1
520500 99520500 1001 86380 86390 1
520579 99520579 1001 86380 86390 1
520469 99520469 1001 86380 86390 1
520267 99520267 1001 86380 86390 1
520375 99520375 1001 86380 86390 1
520352 99520352 1001 86380 86390 1
520340 99520340 1001 86380 86390 1
520122 99520122 1001 86380 86390 1
520123 99520123 1001 86380 86390 1
520191 99520191 1001 86380 86390 1
520129 99520129 1001 86380 86390 1
520741 99520741 1001 86380 86390 1
520796 99520796 1001 86380 86390 1
520654 99520654 1001 86380 86390 1
520746 99520746 1001 86380 86390 1
520837 99520837 1001 86380 86390 1
520687 99520687 1001 86380 86390 1
521275 99521275 1001 86380 86390 1
520981 99520981 1001 86380 86390 1
521037 99521037 1001 86380 86390 1
521644 99521644 1001 86380 86390 1
521490 99521490 1001 86380 86390 1
521620 99521620 1001 86380 86390 1
521535 99521535 1001 86380 86390 1
522086 99522086 1001 86380 86390 1
522018 99522018 1001 86380 86390 1
521814 99521814 1001 86380 86390 1
521778 99521778 1001 86380 86390 1
521743 99521743 1001 86380 86390 1
521734 99521734 1001 86380 86390 1
521696 99521696 1001 86380 86390 1
522387 99522387 1001 86380 86390 1
522363 99522363 1001 86380 86390 1
522429 99522429 1001 86380 86390 1
523088 99523088 1001 86380 86390 1
523022 99523022 1001 86380 86390 1
522975 99522975 1001 86380 86390 1
522864 99522864 1001 86380 86390 1
522721 99522721 1001 86380 86390 1
522839 99522839 1001 86380 86390 1
522578 99522578 1001 86380 86390 1
522656 99522656 1001 86380 86390 1
522568 99522568 1001 86380 86390 1
522556 99522556 1001 86380 86390 1
522621 99522621 1001 86380 86390 1
522688 99522688 1001 86380 86390 1
522509 99522509 1001 86380 86390 1
523147 99523147 1001 86380 86390 1
523160 99523160 1001 86380 86390 1
523894 99523894 1001 86380 86390 1
523833 99523833 1001 86380 86390 1
523769 99523769 1001 86380 86390 1
523713 99523713 1001 86380 86390 1
523662 99523662 1001 86380 86390 1
523665 99523665 1001 86380 86390 1
523605 99523605 1001 86380 86390 1
523646 99523646 1001 86380 86390 1
523543 99523543 1001 86380 86390 1
523414 99523414 1001 86380 86390 1
523365 99523365 1001 86380 86390 1
523508 99523508 1001 86380 86390 1
523355 99523355 1001 86380 86390 1
523446 99523446 1001 86380 86390 1
524035 99524035 1001 86380 86390 1
524603 99524603 1001 86380 86390 1
524656 99524656 1001 86380 86390 1
524751 99524751 1001 86380 86390 1
524753 99524753 1001 86380 86390 1
524703 99524703 1001 86380 86390 1
524383 99524383 1001 86380 86390 1
524448 99524448 1001 86380 86390 1
524477 99524477 1001 86380 86390 1
524556 99524556 1001 86380 86390 1
524420 99524420 1001 86380 86390 1
524208 99524208 1001 86380 86390 1
524221 99524221 1001 86380 86390 1
524288 99524288 1001 86380 86390 1
524160 99524160 1001 86380 86390 1
524902 99524902 1001 86380 86390 1
524868 99524868 1001 86380 86390 1
524896 99524896 1001 86380 86390 1
525526 99525526 1001 86380 86390 1
525464 99525464 1001 86380 86390 1
525354 99525354 1001 86380 86390 1
525131 99525131 1001 86380 86390 1
525004 99525004 1001 86380 86390 1
525147 99525147 1001 86380 86390 1
524994 99524994 1001 86380 86390 1
525100 99525100 1001 86380 86390 1
525011 99525011 1001 86380 86390 1
525779 99525779 1001 86380 86390 1
525651 99525651 1001 86380 86390 1
525756 99525756 1001 86380 86390 1
525705 99525705 1001 86380 86390 1
525617 99525617 1001 86380 86390 1
525631 99525631 1001 86380 86390 1
526296 99526296 1001 86380 86390 1
526272 99526272 1001 86380 86390 1
526236 99526236 1001 86380 86390 1
526264 99526264 1001 86380 86390 1
526152 99526152 1001 86380 86390 1
526040 99526040 1001 86380 86390 1
526159 99526159 1001 86380 86390 1
526136 99526136 1001 86380 86390 1
526098 99526098 1001 86380 86390 1
525962 99525962 1001 86380 86390 1
525806 99525806 1001 86380 86390 1
525876 99525876 1001 86380 86390 1
525915 99525915 1001 86380 86390 1
527223 99527223 1001 86380 86390 1
527158 99527158 1001 86380 86390 1
526875 99526875 1001 86380 86390 1
527037 99527037 1001 86380 86390 1
526772 99526772 1001 86380 86390 1
526790 99526790 1001 86380 86390 1
526729 99526729 1001 86380 86390 1
526717 99526717 1001 86380 86390 1
526821 99526821 1001 86380 86390 1
527966 99527966 1001 86380 86390 1
527930 99527930 1001 86380 86390 1
527918 99527918 1001 86380 86390 1
527957 99527957 1001 86380 86390 1
527848 99527848 1001 86380 86390 1
527667 99527667 1001 86380 86390 1
527837 99527837 1001 86380 86390 1
527773 99527773 1001 86380 86390 1
527774 99527774 1001 86380 86390 1
527791 99527791 1001 86380 86390 1
527496 99527496 1001 86380 86390 1
527640 99527640 1001 86380 86390 1
527550 99527550 1001 86380 86390 1
527501 99527501 1001 86380 86390 1
527553 99527553 1001 86380 86390 1
528229 99528229 1001 86380 86390 1
528223 99528223 1001 86380 86390 1
528081 99528081 1001 86380 86390 1
528853 99528853 1001 86380 86390 1
528855 99528855 1001 86380 86390 1
528682 99528682 1001 86380 86390 1
528532 99528532 1001 86380 86390 1
528635 99528635 1001 86380 86390 1
528687 99528687 1001 86380 86390 1
528358 99528358 1001 86380 86390 1
528388 99528388 1001 86380 86390 1
528466 99528466 1001 86380 86390 1
528379 99528379 1001 86380 86390 1
529066 99529066 1001 86380 86390 1
529099 99529099 1001 86380 86390 1
529051 99529051 1001 86380 86390 1
528936 99528936 1001 86380 86390 1
529665 99529665 1001 86380 86390 1
529653 99529653 1001 86380 86390 1
529704 99529704 1001 86380 86390 1
529623 99529623 1001 86380 86390 1
529379 99529379 1001 86380 86390 1
529356 99529356 1001 86380 86390 1
529450 99529450 1001 86380 86390 1
529337 99529337 1001 86380 86390 1
529217 99529217 1001 86380 86390 1
529246 99529246 1001 86380 86390 1
529195 99529195 1001 86380 86390 1
529130 99529130 1001 86380 86390 1
529209 99529209 1001 86380 86390 1
529752 99529752 1001 86380 86390 1
529913 99529913 1001 86380 86390 1
529744 99529744 1001 86380 86390 1
530508 99530508 1001 86380 86390 1
530530 99530530 1001 86380 86390 1
530433 99530433 1001 86380 86390 1
530167 99530167 1001 86380 86390 1
530297 99530297 1001 86380 86390 1
530216 99530216 1001 86380 86390 1
530054 99530054 1001 86380 86390 1
530046 99530046 1001 86380 86390 1
530047 99530047 1001 86380 86390 1
529983 99529983 1001 86380 86390 1
530722 99530722 1001 86380 86390 1
530610 99530610 1001 86380 86390 1
531341 99531341 1001 86380 86390 1
531294 99531294 1001 86380 86390 1
531110 99531110 1001 86380 86390 1
531089 99531089 1001 86380 86390 1
531168 99531168 1001 86380 86390 1
531095 99531095 1001 86380 86390 1
530914 99530914 1001 86380 86390 1
530864 99530864 1001 86380 86390 1
530922 99530922 1001 86380 86390 1
530794 99530794 1001 86380 86390 1
531584 99531584 1001 86380 86390 1
531470 99531470 1001 86380 86390 1
531488 99531488 1001 86380 86390 1
532051 99532051 1001 86380 86390 1
532055 99532055 1001 86380 86390 1
532191 99532191 1001 86380 86390 1
532140 99532140 1001 86380 86390 1
531858 99531858 1001 86380 86390 1
531847 99531847 1001 86380 86390 1
531891 99531891 1001 86380 86390 1
531690 99531690 1001 86380 86390 1
532308 99532308 1001 86380 86390 1
532246 99532246 1001 86380 86390 1
532404 99532404 1001 86380 86390 1
532379 99532379 1001 86380 86390 1
532999 99532999 1001 86380 86390 1
532645 99532645 1001 86380 86390 1
532671 99532671 1001 86380 86390 1
532647 99532647 1001 86380 86390 1
532793 99532793 1001 86380 86390 1
532515 99532515 1001 86380 86390 1
532597 99532597 1001 86380 86390 1
532610 99532610 1001 86380 86390 1
532416 99532416 1001 86380 86390 1
532575 99532575 1001 86380 86390 1
533704 99533704 1001 86380 86390 1
533772 99533772 1001 86380 86390 1
533748 99533748 1001 86380 86390 1
533684 99533684 1001 86380 86390 1
533639 99533639 1001 86380 86390 1
533553 99533553 1001 86380 86390 1
533457 99533457 1001 86380 86390 1
533283 99533283 1001 86380 86390 1
534041 99534041 1001 86380 86390 1
534568 99534568 1001 86380 86390 1
534544 99534544 1001 86380 86390 1
534557 99534557 1001 86380 86390 1
534493 99534493 1001 86380 86390 1
534630 99534630 1001 86380 86390 1
534619 99534619 1001 86380 86390 1
534403 99534403 1001 86380 86390 1
534423 99534423 1001 86380 86390 1
534477 99534477 1001 86380 86390 1
534257 99534257 1001 86380 86390 1
534102 99534102 1001 86380 86390 1
534234 99534234 1001 86380 86390 1
534200 99534200 1001 86380 86390 1
534201 99534201 1001 86380 86390 1
534165 99534165 1001 86380 86390 1
534871 99534871 1001 86380 86390 1
535359 99535359 1001 86380 86390 1
535493 99535493 1001 86380 86390 1
535339 99535339 1001 86380 86390 1
535188 99535188 1001 86380 86390 1
535138 99535138 1001 86380 86390 1
535128 99535128 1001 86380 86390 1
535283 99535283 1001 86380 86390 1
535259 99535259 1001 86380 86390 1
535247 99535247 1001 86380 86390 1
534966 99534966 1001 86380 86390 1
534914 99534914 1001 86380 86390 1
535703 99535703 1001 86380 86390 1
535668 99535668 1001 86380 86390 1
535541 99535541 1001 86380 86390 1
535571 99535571 1001 86380 86390 1
536222 99536222 1001 86380 86390 1
536187 99536187 1001 86380 86390 1
536268 99536268 1001 86380 86390 1
536178 99536178 1001 86380 86390 1
536066 99536066 1001 86380 86390 1
535928 99535928 1001 86380 86390 1
535982 99535982 1001 86380 86390 1
535910 99535910 1001 86380 86390 1
535807 99535807 1001 86380 86390 1
535770 99535770 1001 86380 86390 1
535875 99535875 1001 86380 86390 1
535915 99535915 1001 86380 86390 1
536348 99536348 1001 86380 86390 1
536389 99536389 1001 86380 86390 1
536482 99536482 1001 86380 86390 1
536483 99536483 1001 86380 86390 1
536371 99536371 1001 86380 86390 1
537135 99537135 1001 86380 86390 1
537045 99537045 1001 86380 86390 1
536881 99536881 1001 86380 86390 1
536778 99536778 1001 86380 86390 1
536543 99536543 1001 86380 86390 1
536675 99536675 1001 86380 86390 1
536573 99536573 1001 86380 86390 1
536677 99536677 1001 86380 86390 1
537224 99537224 1001 86380 86390 1
537279 99537279 1001 86380 86390 1
537175 99537175 1001 86380 86390 1
537246 99537246 1001 86380 86390 1
537301 99537301 1001 86380 86390 1
537834 99537834 1001 86380 86390 1
537976 99537976 1001 86380 86390 1
537978 99537978 1001 86380 86390 1
537980 99537980 1001 86380 86390 1
537602 99537602 1001 86380 86390 1
537682 99537682 1001 86380 86390 1
537683 99537683 1001 86380 86390 1
537673 99537673 1001 86380 86390 1
537764 99537764 1001 86380 86390 1
537769 99537769 1001 86380 86390 1
537511 99537511 1001 86380 86390 1
537465 99537465 1001 86380 86390 1
537481 99537481 1001 86380 86390 1
538142 99538142 1001 86380 86390 1
538117 99538117 1001 86380 86390 1
538773 99538773 1001 86380 86390 1
538519 99538519 1001 86380 86390 1
538462 99538462 1001 86380 86390 1
538363 99538363 1001 86380 86390 1
538876 99538876 1001 86380 86390 1
538929 99538929 1001 86380 86390 1
539473 99539473 1001 86380 86390 1
539526 99539526 1001 86380 86390 1
539268 99539268 1001 86380 86390 1
539298 99539298 1001 86380 86390 1
539353 99539353 1001 86380 86390 1
539144 99539144 1001 86380 86390 1
539043 99539043 1001 86380 86390 1
539834 99539834 1001 86380 86390 1
539803 99539803 1001 86380 86390 1
540325 99540325 1001 86380 86390 1
540420 99540420 1001 86380 86390 1
540447 99540447 1001 86380 86390 1
540454 99540454 1001 86380 86390 1
540095 99540095 1001 86380 86390 1
540096 99540096 1001 86380 86390 1
540113 99540113 1001 86380 86390 1
540079 99540079 1001 86380 86390 1
540577 99540577 1001 86380 86390 1
541038 99541038 1001 86380 86390 1
541054 99541054 1001 86380 86390 1
540965 99540965 1001 86380 86390 1
541018 99541018 1001 86380 86390 1
540889 99540889 1001 86380 86390 1
541407 99541407 1001 86380 86390 1
541498 99541498 1001 86380 86390 1
541411 99541411 1001 86380 86390 1
541453 99541453 1001 86380 86390 1
541492 99541492 1001 86380 86390 1
541481 99541481 1001 86380 86390 1
541353 99541353 1001 86380 86390 1
542116 99542116 1001 86380 86390 1
541928 99541928 1001 86380 86390 1
541930 99541930 1001 86380 86390 1
541863 99541863 1001 86380 86390 1
541815 99541815 1001 86380 86390 1
542156 99542156 1001 86380 86390 1
542159 99542159 1001 86380 86390 1
542211 99542211 1001 86380 86390 1
542238 99542238 1001 86380 86390 1
542174 99542174 1001 86380 86390 1
542265 99542265 1001 86380 86390 1
542202 99542202 1001 86380 86390 1
542876 99542876 1001 86380 86390 1
542729 99542729 1001 86380 86390 1
542665 99542665 1001 86380 86390 1
542708 99542708 1001 86380 86390 1
542579 99542579 1001 86380 86390 1
542618 99542618 1001 86380 86390 1
542567 99542567 1001 86380 86390 1
542447 99542447 1001 86380 86390 1
543136 99543136 1001 86380 86390 1
542961 99542961 1001 86380 86390 1
543031 99543031 1001 86380 86390 1
543631 99543631 1001 86380 86390 1
543649 99543649 1001 86380 86390 1
543676 99543676 1001 86380 86390 1
543540 99543540 1001 86380 86390 1
543425 99543425 1001 86380 86390 1
543439 99543439 1001 86380 86390 1
543504 99543504 1001 86380 86390 1
543418 99543418 1001 86380 86390 1
543368 99543368 1001 86380 86390 1
543189 99543189 1001 86380 86390 1
543319 99543319 1001 86380 86390 1
543348 99543348 1001 86380 86390 1
543285 99543285 1001 86380 86390 1
543911 99543911 1001 86380 86390 1
543905 99543905 1001 86380 86390 1
543841 99543841 1001 86380 86390 1
544535 99544535 1001 86380 86390 1
544422 99544422 1001 86380 86390 1
544501 99544501 1001 86380 86390 1
544554 99544554 1001 86380 86390 1
544531 99544531 1001 86380 86390 1
544237 99544237 1001 86380 86390 1
544383 99544383 1001 86380 86390 1
544242 99544242 1001 86380 86390 1
544336 99544336 1001 86380 86390 1
543995 99543995 1001 86380 86390 1
544036 99544036 1001 86380 86390 1
544128 99544128 1001 86380 86390 1
544143 99544143 1001 86380 86390 1
544144 99544144 1001 86380 86390 1
544659 99544659 1001 86380 86390 1
544640 99544640 1001 86380 86390 1
544654 99544654 1001 86380 86390 1
401676 209 1001 61500 61857 1
409602 218 1001 5520 6057 1
522653 771 1002 30198 42627 1
536692 956 1002 35214 46667 1
400037 99400037 1001 86380 86390 1
400119 99400119 1001 86380 86390 1
400103 99400103 1001 86380 86390 1
400386 99400386 1001 86380 86390 1
400349 99400349 1001 86380 86390 1
400398 99400398 1001 86380 86390 1
400519 99400519 1001 86380 86390 1
400802 99400802 1001 86380 86390 1
400869 99400869 1001 86380 86390 1
401159 99401159 1001 86380 86390 1
401188 99401188 1001 86380 86390 1
401534 99401534 1001 86380 86390 1
401496 99401496 1001 86380 86390 1
401598 99401598 1001 86380 86390 1
401947 99401947 1001 86380 86390 1
401835 99401835 1001 86380 86390 1
402055 99402055 1001 86380 86390 1
402166 99402166 1001 86380 86390 1
402143 99402143 1001 86380 86390 1
402317 99402317 1001 86380 86390 1
402554 99402554 1001 86380 86390 1
402879 99402879 1001 86380 86390 1
402784 99402784 1001 86380 86390 1
402921 99402921 1001 86380 86390 1
403072 99403072 1001 86380 86390 1
403123 99403123 1001 86380 86390 1
403434 99403434 1001 86380 86390 1
403460 99403460 1001 86380 86390 1
403848 99403848 1001 86380 86390 1
404092 99404092 1001 86380 86390 1
404311 99404311 1001 86380 86390 1
404472 99404472 1001 86380 86390 1
404578 99404578 1001 86380 86390 1
404695 99404695 1001 86380 86390 1
404804 99404804 1001 86380 86390 1
404887 99404887 1001 86380 86390 1
405099 99405099 1001 86380 86390 1
405205 99405205 1001 86380 86390 1
405397 99405397 1001 86380 86390 1
405456 99405456 1001 86380 86390 1
405514 99405514 1001 86380 86390 1
405662 99405662 1001 86380 86390 1
405786 99405786 1001 86380 86390 1
405772 99405772 1001 86380 86390 1
406014 99406014 1001 86380 86390 1
406087 99406087 1001 86380 86390 1
406317 99406317 1001 86380 86390 1
406307 99406307 1001 86380 86390 1
406331 99406331 1001 86380 86390 1
406449 99406449 1001 86380 86390 1
406465 99406465 1001 86380 86390 1
406746 99406746 1001 86380 86390 1
406946 99406946 1001 86380 86390 1
407121 99407121 1001 86380 86390 1
407048 99407048 1001 86380 86390 1
407512 99407512 1001 86380 86390 1
407892 99407892 1001 86380 86390 1
408089 99408089 1001 86380 86390 1
408159 99408159 1001 86380 86390 1
408233 99408233 1001 86380 86390 1
408317 99408317 1001 86380 86390 1
408456 99408456 1001 86380 86390 1
408584 99408584 1001 86380 86390 1
408743 99408743 1001 86380 86390 1
408938 99408938 1001 86380 86390 1
409102 99409102 1001 86380 86390 1
409252 99409252 1001 86380 86390 1
409221 99409221 1001 86380 86390 1
409379 99409379 1001 86380 86390 1
409468 99409468 1001 86380 86390 1
409650 99409650 1001 86380 86390 1
409756 99409756 1001 86380 86390 1
409854 99409854 1001 86380 86390 1
409941 99409941 1001 86380 86390 1
409893 99409893 1001 86380 86390 1
410022 99410022 1001 86380 86390 1
410138 99410138 1001 86380 86390 1
410474 99410474 1001 86380 86390 1
410523 99410523 1001 86380 86390 1
410702 99410702 1001 86380 86390 1
410871 99410871 1001 86380 86390 1
410993 99410993 1001 86380 86390 1
411056 99411056 1001 86380 86390 1
411220 99411220 1001 86380 86390 1
411465 99411465 1001 86380 86390 1
411572 99411572 1001 86380 86390 1
411587 99411587 1001 86380 86390 1
412232 99412232 1001 86380 86390 1
412188 99412188 1001 86380 86390 1
412450 99412450 1001 86380 86390 1
412302 99412302 1001 86380 86390 1
412352 99412352 1001 86380 86390 1
413458 99413458 1001 86380 86390 1
413241 99413241 1001 86380 86390 1
412889 99412889 1001 86380 86390 1
412940 99412940 1001 86380 86390 1
413166 99413166 1001 86380 86390 1
413246 99413246 1001 86380 86390 1
413202 99413202 1001 86380 86390 1
412850 99412850 1001 86380 86390 1
412587 99412587 1001 86380 86390 1
412815 99412815 1001 86380 86390 1
413987 99413987 1001 86380 86390 1
413908 99413908 1001 86380 86390 1
413845 99413845 1001 86380 86390 1
413712 99413712 1001 86380 86390 1
414925 99414925 1001 86380 86390 1
415106 99415106 1001 86380 86390 1
415240 99415240 1001 86380 86390 1
414739 99414739 1001 86380 86390 1
414744 99414744 1001 86380 86390 1
414721 99414721 1001 86380 86390 1
414550 99414550 1001 86380 86390 1
414501 99414501 1001 86380 86390 1
414428 99414428 1001 86380 86390 1
414300 99414300 1001 86380 86390 1
414150 99414150 1001 86380 86390 1
414284 99414284 1001 86380 86390 1
414132 99414132 1001 86380 86390 1
414270 99414270 1001 86380 86390 1
415452 99415452 1001 86380 86390 1
415453 99415453 1001 86380 86390 1
416941 99416941 1001 86380 86390 1
416842 99416842 1001 86380 86390 1
416952 99416952 1001 86380 86390 1
416779 99416779 1001 86380 86390 1
416463 99416463 1001 86380 86390 1
416293 99416293 1001 86380 86390 1
416144 99416144 1001 86380 86390 1
416341 99416341 1001 86380 86390 1
416108 99416108 1001 86380 86390 1
415786 99415786 1001 86380 86390 1
415988 99415988 1001 86380 86390 1
415888 99415888 1001 86380 86390 1
416062 99416062 1001 86380 86390 1
415879 99415879 1001 86380 86390 1
415901 99415901 1001 86380 86390 1
417238 99417238 1001 86380 86390 1
417127 99417127 1001 86380 86390 1
417475 99417475 1001 86380 86390 1
417503 99417503 1001 86380 86390 1
418726 99418726 1001 86380 86390 1
418535 99418535 1001 86380 86390 1
418586 99418586 1001 86380 86390 1
418659 99418659 1001 86380 86390 1
418333 99418333 1001 86380 86390 1
418340 99418340 1001 86380 86390 1
418256 99418256 1001 86380 86390 1
417635 99417635 1001 86380 86390 1
417770 99417770 1001 86380 86390 1
417799 99417799 1001 86380 86390 1
417969 99417969 1001 86380 86390 1
417748 99417748 1001 86380 86390 1
417728 99417728 1001 86380 86390 1
417785 99417785 1001 86380 86390 1
417651 99417651 1001 86380 86390 1
419074 99419074 1001 86380 86390 1
418936 99418936 1001 86380 86390 1
419165 99419165 1001 86380 86390 1
420439 99420439 1001 86380 86390 1
420319 99420319 1001 86380 86390 1
420268 99420268 1001 86380 86390 1
419753 99419753 1001 86380 86390 1
419962 99419962 1001 86380 86390 1
419936 99419936 1001 86380 86390 1
419327 99419327 1001 86380 86390 1
419430 99419430 1001 86380 86390 1
419529 99419529 1001 86380 86390 1
419535 99419535 1001 86380 86390 1
420674 99420674 1001 86380 86390 1
419631 99419631 1001 86380 86390 1
420682 99420682 1001 86380 86390 1
420453 99420453 1001 86380 86390 1
421779 99421779 1001 86380 86390 1
421393 99421393 1001 86380 86390 1
421380 99421380 1001 86380 86390 1
421387 99421387 1001 86380 86390 1
421041 99421041 1001 86380 86390 1
421148 99421148 1001 86380 86390 1
421115 99421115 1001 86380 86390 1
422507 99422507 1001 86380 86390 1
422461 99422461 1001 86380 86390 1
423459 99423459 1001 86380 86390 1
423626 99423626 1001 86380 86390 1
423307 99423307 1001 86380 86390 1
423374 99423374 1001 86380 86390 1
423693 99423693 1001 86380 86390 1
423610 99423610 1001 86380 86390 1
423351 99423351 1001 86380 86390 1
423022 99423022 1001 86380 86390 1
423033 99423033 1001 86380 86390 1
423069 99423069 1001 86380 86390 1
422615 99422615 1001 86380 86390 1
422843 99422843 1001 86380 86390 1
424121 99424121 1001 86380 86390 1
423780 99423780 1001 86380 86390 1
424061 99424061 1001 86380 86390 1
425300 99425300 1001 86380 86390 1
425266 99425266 1001 86380 86390 1
424737 99424737 1001 86380 86390 1
424787 99424787 1001 86380 86390 1
424938 99424938 1001 86380 86390 1
424970 99424970 1001 86380 86390 1
424529 99424529 1001 86380 86390 1
424296 99424296 1001 86380 86390 1
424369 99424369 1001 86380 86390 1
424442 99424442 1001 86380 86390 1
424444 99424444 1001 86380 86390 1
424302 99424302 1001 86380 86390 1
424485 99424485 1001 86380 86390 1
425630 99425630 1001 86380 86390 1
425436 99425436 1001 86380 86390 1
425633 99425633 1001 86380 86390 1
426974 99426974 1001 86380 86390 1
426854 99426854 1001 86380 86390 1
427075 99427075 1001 86380 86390 1
426473 99426473 1001 86380 86390 1
426668 99426668 1001 86380 86390 1
426434 99426434 1001 86380 86390 1
426440 99426440 1001 86380 86390 1
426046 99426046 1001 86380 86390 1
426092 99426092 1001 86380 86390 1
425938 99425938 1001 86380 86390 1
425914 99425914 1001 86380 86390 1
426053 99426053 1001 86380 86390 1
427202 99427202 1001 86380 86390 1
427158 99427158 1001 86380 86390 1
427523 99427523 1001 86380 86390 1
428575 99428575 1001 86380 86390 1
428616 99428616 1001 86380 86390 1
428456 99428456 1001 86380 86390 1
428556 99428556 1001 86380 86390 1
428724 99428724 1001 86380 86390 1
428731 99428731 1001 86380 86390 1
427988 99427988 1001 86380 86390 1
428204 99428204 1001 86380 86390 1
428055 99428055 1001 86380 86390 1
427876 99427876 1001 86380 86390 1
427712 99427712 1001 86380 86390 1
427760 99427760 1001 86380 86390 1
429007 99429007 1001 86380 86390 1
429108 99429108 1001 86380 86390 1
429119 99429119 1001 86380 86390 1
430146 99430146 1001 86380 86390 1
430335 99430335 1001 86380 86390 1
430161 99430161 1001 86380 86390 1
429613 99429613 1001 86380 86390 1
429755 99429755 1001 86380 86390 1
429607 99429607 1001 86380 86390 1
429682 99429682 1001 86380 86390 1
429466 99429466 1001 86380 86390 1
429469 99429469 1001 86380 86390 1
429558 99429558 1001 86380 86390 1
429385 99429385 1001 86380 86390 1
430711 99430711 1001 86380 86390 1
430623 99430623 1001 86380 86390 1
430495 99430495 1001 86380 86390 1
430414 99430414 1001 86380 86390 1
431937 99431937 1001 86380 86390 1
431343 99431343 1001 86380 86390 1
430829 99430829 1001 86380 86390 1
431134 99431134 1001 86380 86390 1
432379 99432379 1001 86380 86390 1
432295 99432295 1001 86380 86390 1
432189 99432189 1001 86380 86390 1
432114 99432114 1001 86380 86390 1
433465 99433465 1001 86380 86390 1
433490 99433490 1001 86380 86390 1
433469 99433469 1001 86380 86390 1
433627 99433627 1001 86380 86390 1
433631 99433631 1001 86380 86390 1
433003 99433003 1001 86380 86390 1
432915 99432915 1001 86380 86390 1
432501 99432501 1001 86380 86390 1
434065 99434065 1001 86380 86390 1
433862 99433862 1001 86380 86390 1
433892 99433892 1001 86380 86390 1
434004 99434004 1001 86380 86390 1
433798 99433798 1001 86380 86390 1
433908 99433908 1001 86380 86390 1
435009 99435009 1001 86380 86390 1
435045 99435045 1001 86380 86390 1
435119 99435119 1001 86380 86390 1
435402 99435402 1001 86380 86390 1
435051 99435051 1001 86380 86390 1
435052 99435052 1001 86380 86390 1
434765 99434765 1001 86380 86390 1
434867 99434867 1001 86380 86390 1
434284 99434284 1001 86380 86390 1
435802 99435802 1001 86380 86390 1
437076 99437076 1001 86380 86390 1
437080 99437080 1001 86380 86390 1
436769 99436769 1001 86380 86390 1
436869 99436869 1001 86380 86390 1
436738 99436738 1001 86380 86390 1
436465 99436465 1001 86380 86390 1
436680 99436680 1001 86380 86390 1
436240 99436240 1001 86380 86390 1
435996 99435996 1001 86380 86390 1
436234 99436234 1001 86380 86390 1
437243 99437243 1001 86380 86390 1
437197 99437197 1001 86380 86390 1
300562 99300562 1001 86380 86390 1
300582 99300582 1001 86380 86390 1
300370 99300370 1001 86380 86390 1
300514 99300514 1001 86380 86390 1
300386 99300386 1001 86380 86390 1
300224 99300224 1001 86380 86390 1
300747 99300747 1001 86380 86390 1
301519 99301519 1001 86380 86390 1
301376 99301376 1001 86380 86390 1
301451 99301451 1001 86380 86390 1
301177 99301177 1001 86380 86390 1
301348 99301348 1001 86380 86390 1
301141 99301141 1001 86380 86390 1
300948 99300948 1001 86380 86390 1
300966 99300966 1001 86380 86390 1
301046 99301046 1001 86380 86390 1
301125 99301125 1001 86380 86390 1
301616 99301616 1001 86380 86390 1
301592 99301592 1001 86380 86390 1
301649 99301649 1001 86380 86390 1
301662 99301662 1001 86380 86390 1
301754 99301754 1001 86380 86390 1
302230 99302230 1001 86380 86390 1
302283 99302283 1001 86380 86390 1
302233 99302233 1001 86380 86390 1
302184 99302184 1001 86380 86390 1
302019 99302019 1001 86380 86390 1
302112 99302112 1001 86380 86390 1
302009 99302009 1001 86380 86390 1
302010 99302010 1001 86380 86390 1
302013 99302013 1001 86380 86390 1
301891 99301891 1001 86380 86390 1
302573 99302573 1001 86380 86390 1
302575 99302575 1001 86380 86390 1
302422 99302422 1001 86380 86390 1
302556 99302556 1001 86380 86390 1
303067 99303067 1001 86380 86390 1
303095 99303095 1001 86380 86390 1
303036 99303036 1001 86380 86390 1
302904 99302904 1001 86380 86390 1
302956 99302956 1001 86380 86390 1
302680 99302680 1001 86380 86390 1
302693 99302693 1001 86380 86390 1
302590 99302590 1001 86380 86390 1
302734 99302734 1001 86380 86390 1
302786 99302786 1001 86380 86390 1
302609 99302609 1001 86380 86390 1
303337 99303337 1001 86380 86390 1
303714 99303714 1001 86380 86390 1
303744 99303744 1001 86380 86390 1
303670 99303670 1001 86380 86390 1
303478 99303478 1001 86380 86390 1
303493 99303493 1001 86380 86390 1
303496 99303496 1001 86380 86390 1
303561 99303561 1001 86380 86390 1
303422 99303422 1001 86380 86390 1
304120 99304120 1001 86380 86390 1
304203 99304203 1001 86380 86390 1
304827 99304827 1001 86380 86390 1
304772 99304772 1001 86380 86390 1
304831 99304831 1001 86380 86390 1
304489 99304489 1001 86380 86390 1
304395 99304395 1001 86380 86390 1
304306 99304306 1001 86380 86390 1
304372 99304372 1001 86380 86390 1
304908 99304908 1001 86380 86390 1
305054 99305054 1001 86380 86390 1
304886 99304886 1001 86380 86390 1
305611 99305611 1001 86380 86390 1
305676 99305676 1001 86380 86390 1
305276 99305276 1001 86380 86390 1
305261 99305261 1001 86380 86390 1
305253 99305253 1001 86380 86390 1
500155 99500155 1001 86380 86390 1
500160 99500160 1001 86380 86390 1
500658 99500658 1001 86380 86390 1
500702 99500702 1001 86380 86390 1
500806 99500806 1001 86380 86390 1
500544 99500544 1001 86380 86390 1
500584 99500584 1001 86380 86390 1
500597 99500597 1001 86380 86390 1
500546 99500546 1001 86380 86390 1
500839 99500839 1001 86380 86390 1
500944 99500944 1001 86380 86390 1
500882 99500882 1001 86380 86390 1
500960 99500960 1001 86380 86390 1
501001 99501001 1001 86380 86390 1
501500 99501500 1001 86380 86390 1
501502 99501502 1001 86380 86390 1
501583 99501583 1001 86380 86390 1
501354 99501354 1001 86380 86390 1
501368 99501368 1001 86380 86390 1
501101 99501101 1001 86380 86390 1
501153 99501153 1001 86380 86390 1
501206 99501206 1001 86380 86390 1
501121 99501121 1001 86380 86390 1
501666 99501666 1001 86380 86390 1
501814 99501814 1001 86380 86390 1
502285 99502285 1001 86380 86390 1
502143 99502143 1001 86380 86390 1
502082 99502082 1001 86380 86390 1
501852 99501852 1001 86380 86390 1
502035 99502035 1001 86380 86390 1
502584 99502584 1001 86380 86390 1
502602 99502602 1001 86380 86390 1
503253 99503253 1001 86380 86390 1
503135 99503135 1001 86380 86390 1
503019 99503019 1001 86380 86390 1
502762 99502762 1001 86380 86390 1
502729 99502729 1001 86380 86390 1
502833 99502833 1001 86380 86390 1
503419 99503419 1001 86380 86390 1
504099 99504099 1001 86380 86390 1
504064 99504064 1001 86380 86390 1
503900 99503900 1001 86380 86390 1
503753 99503753 1001 86380 86390 1
503580 99503580 1001 86380 86390 1
503544 99503544 1001 86380 86390 1
504274 99504274 1001 86380 86390 1
504237 99504237 1001 86380 86390 1
504854 99504854 1001 86380 86390 1
504897 99504897 1001 86380 86390 1
504859 99504859 1001 86380 86390 1
504921 99504921 1001 86380 86390 1
504877 99504877 1001 86380 86390 1
504892 99504892 1001 86380 86390 1
504697 99504697 1001 86380 86390 1
504381 99504381 1001 86380 86390 1
504423 99504423 1001 86380 86390 1
504462 99504462 1001 86380 86390 1
504477 99504477 1001 86380 86390 1
505060 99505060 1001 86380 86390 1
505100 99505100 1001 86380 86390 1
505128 99505128 1001 86380 86390 1
504961 99504961 1001 86380 86390 1
505030 99505030 1001 86380 86390 1
505721 99505721 1001 86380 86390 1
505685 99505685 1001 86380 86390 1
505570 99505570 1001 86380 86390 1
505501 99505501 1001 86380 86390 1
505406 99505406 1001 86380 86390 1
505368 99505368 1001 86380 86390 1
505164 99505164 1001 86380 86390 1
505334 99505334 1001 86380 86390 1
505311 99505311 1001 86380 86390 1
505171 99505171 1001 86380 86390 1
505872 99505872 1001 86380 86390 1
505938 99505938 1001 86380 86390 1
505835 99505835 1001 86380 86390 1
505926 99505926 1001 86380 86390 1
505856 99505856 1001 86380 86390 1
505959 99505959 1001 86380 86390 1
506594 99506594 1001 86380 86390 1
506396 99506396 1001 86380 86390 1
506237 99506237 1001 86380 86390 1
506302 99506302 1001 86380 86390 1
506381 99506381 1001 86380 86390 1
506256 99506256 1001 86380 86390 1
506105 99506105 1001 86380 86390 1
506718 99506718 1001 86380 86390 1
506745 99506745 1001 86380 86390 1
507234 99507234 1001 86380 86390 1
507402 99507402 1001 86380 86390 1
507237 99507237 1001 86380 86390 1
507203 99507203 1001 86380 86390 1
507152 99507152 1001 86380 86390 1
507127 99507127 1001 86380 86390 1
507195 99507195 1001 86380 86390 1
507171 99507171 1001 86380 86390 1
506944 99506944 1001 86380 86390 1
506996 99506996 1001 86380 86390 1
506834 99506834 1001 86380 86390 1
506851 99506851 1001 86380 86390 1
506903 99506903 1001 86380 86390 1
506929 99506929 1001 86380 86390 1
507604 99507604 1001 86380 86390 1
508211 99508211 1001 86380 86390 1
507981 99507981 1001 86380 86390 1
507867 99507867 1001 86380 86390 1
508025 99508025 1001 86380 86390 1
507974 99507974 1001 86380 86390 1
507707 99507707 1001 86380 86390 1
507689 99507689 1001 86380 86390 1
508417 99508417 1001 86380 86390 1
508412 99508412 1001 86380 86390 1
509015 99509015 1001 86380 86390 1
508939 99508939 1001 86380 86390 1
509005 99509005 1001 86380 86390 1
508879 99508879 1001 86380 86390 1
508904 99508904 1001 86380 86390 1
508943 99508943 1001 86380 86390 1
509070 99509070 1001 86380 86390 1
508625 99508625 1001 86380 86390 1
508617 99508617 1001 86380 86390 1
508540 99508540 1001 86380 86390 1
508632 99508632 1001 86380 86390 1
509124 99509124 1001 86380 86390 1
509125 99509125 1001 86380 86390 1
509221 99509221 1001 86380 86390 1
509720 99509720 1001 86380 86390 1
509790 99509790 1001 86380 86390 1
509892 99509892 1001 86380 86390 1
509515 99509515 1001 86380 86390 1
509531 99509531 1001 86380 86390 1
509558 99509558 1001 86380 86390 1
509637 99509637 1001 86380 86390 1
509510 99509510 1001 86380 86390 1
509628 99509628 1001 86380 86390 1
509385 99509385 1001 86380 86390 1
509311 99509311 1001 86380 86390 1
510021 99510021 1001 86380 86390 1
510623 99510623 1001 86380 86390 1
510488 99510488 1001 86380 86390 1
510337 99510337 1001 86380 86390 1
510261 99510261 1001 86380 86390 1
510262 99510262 1001 86380 86390 1
510266 99510266 1001 86380 86390 1
510205 99510205 1001 86380 86390 1
510297 99510297 1001 86380 86390 1
510310 99510310 1001 86380 86390 1
510208 99510208 1001 86380 86390 1
510762 99510762 1001 86380 86390 1
510106 99510106 1001 86380 86390 1
510856 99510856 1001 86380 86390 1
510728 99510728 1001 86380 86390 1
510924 99510924 1001 86380 86390 1
510826 99510826 1001 86380 86390 1
511465 99511465 1001 86380 86390 1
511209 99511209 1001 86380 86390 1
511223 99511223 1001 86380 86390 1
511314 99511314 1001 86380 86390 1
511068 99511068 1001 86380 86390 1
510991 99510991 1001 86380 86390 1
511681 99511681 1001 86380 86390 1
511671 99511671 1001 86380 86390 1
511737 99511737 1001 86380 86390 1
511750 99511750 1001 86380 86390 1
511570 99511570 1001 86380 86390 1
512202 99512202 1001 86380 86390 1
512083 99512083 1001 86380 86390 1
512072 99512072 1001 86380 86390 1
511996 99511996 1001 86380 86390 1
512157 99512157 1001 86380 86390 1
511851 99511851 1001 86380 86390 1
511954 99511954 1001 86380 86390 1
511892 99511892 1001 86380 86390 1
511894 99511894 1001 86380 86390 1
511910 99511910 1001 86380 86390 1
511847 99511847 1001 86380 86390 1
512544 99512544 1001 86380 86390 1
512487 99512487 1001 86380 86390 1
512400 99512400 1001 86380 86390 1
513205 99513205 1001 86380 86390 1
513131 99513131 1001 86380 86390 1
513095 99513095 1001 86380 86390 1
513139 99513139 1001 86380 86390 1
512999 99512999 1001 86380 86390 1
512821 99512821 1001 86380 86390 1
512902 99512902 1001 86380 86390 1
512985 99512985 1001 86380 86390 1
512747 99512747 1001 86380 86390 1
513397 99513397 1001 86380 86390 1
513236 99513236 1001 86380 86390 1
513995 99513995 1001 86380 86390 1
513966 99513966 1001 86380 86390 1
513761 99513761 1001 86380 86390 1
513578 99513578 1001 86380 86390 1
513420 99513420 1001 86380 86390 1
514170 99514170 1001 86380 86390 1
514166 99514166 1001 86380 86390 1
514040 99514040 1001 86380 86390 1
514770 99514770 1001 86380 86390 1
514826 99514826 1001 86380 86390 1
514844 99514844 1001 86380 86390 1
514764 99514764 1001 86380 86390 1
514849 99514849 1001 86380 86390 1
514855 99514855 1001 86380 86390 1
514587 99514587 1001 86380 86390 1
514597 99514597 1001 86380 86390 1
514611 99514611 1001 86380 86390 1
514468 99514468 1001 86380 86390 1
514269 99514269 1001 86380 86390 1
514441 99514441 1001 86380 86390 1
514920 99514920 1001 86380 86390 1
514445 99514445 1001 86380 86390 1
514926 99514926 1001 86380 86390 1
515543 99515543 1001 86380 86390 1
515492 99515492 1001 86380 86390 1
515628 99515628 1001 86380 86390 1
515412 99515412 1001 86380 86390 1
515194 99515194 1001 86380 86390 1
515198 99515198 1001 86380 86390 1
515152 99515152 1001 86380 86390 1
515749 99515749 1001 86380 86390 1
515819 99515819 1001 86380 86390 1
516359 99516359 1001 86380 86390 1
516373 99516373 1001 86380 86390 1
516464 99516464 1001 86380 86390 1
516311 99516311 1001 86380 86390 1
516217 99516217 1001 86380 86390 1
516288 99516288 1001 86380 86390 1
515929 99515929 1001 86380 86390 1
515942 99515942 1001 86380 86390 1
516061 99516061 1001 86380 86390 1
515906 99515906 1001 86380 86390 1
515976 99515976 1001 86380 86390 1
516548 99516548 1001 86380 86390 1
516576 99516576 1001 86380 86390 1
517298 99517298 1001 86380 86390 1
517170 99517170 1001 86380 86390 1
517287 99517287 1001 86380 86390 1
517240 99517240 1001 86380 86390 1
517323 99517323 1001 86380 86390 1
517091 99517091 1001 86380 86390 1
517068 99517068 1001 86380 86390 1
516777 99516777 1001 86380 86390 1
517504 99517504 1001 86380 86390 1
517445 99517445 1001 86380 86390 1
517435 99517435 1001 86380 86390 1
517997 99517997 1001 86380 86390 1
518023 99518023 1001 86380 86390 1
518064 99518064 1001 86380 86390 1
518054 99518054 1001 86380 86390 1
517756 99517756 1001 86380 86390 1
518197 99518197 1001 86380 86390 1
518342 99518342 1001 86380 86390 1
518280 99518280 1001 86380 86390 1
518247 99518247 1001 86380 86390 1
518351 99518351 1001 86380 86390 1
518652 99518652 1001 86380 86390 1
518615 99518615 1001 86380 86390 1
518681 99518681 1001 86380 86390 1
518610 99518610 1001 86380 86390 1
518664 99518664 1001 86380 86390 1
518412 99518412 1001 86380 86390 1
518451 99518451 1001 86380 86390 1
518504 99518504 1001 86380 86390 1
518556 99518556 1001 86380 86390 1
518441 99518441 1001 86380 86390 1
518571 99518571 1001 86380 86390 1
518533 99518533 1001 86380 86390 1
519094 99519094 1001 86380 86390 1
519007 99519007 1001 86380 86390 1
519712 99519712 1001 86380 86390 1
519688 99519688 1001 86380 86390 1
519790 99519790 1001 86380 86390 1
519771 99519771 1001 86380 86390 1
519518 99519518 1001 86380 86390 1
519563 99519563 1001 86380 86390 1
519554 99519554 1001 86380 86390 1
519219 99519219 1001 86380 86390 1
519356 99519356 1001 86380 86390 1
519382 99519382 1001 86380 86390 1
519396 99519396 1001 86380 86390 1
519875 99519875 1001 86380 86390 1
519894 99519894 1001 86380 86390 1
519960 99519960 1001 86380 86390 1
519988 99519988 1001 86380 86390 1
519911 99519911 1001 86380 86390 1
519873 99519873 1001 86380 86390 1
520578 99520578 1001 86380 86390 1
520467 99520467 1001 86380 86390 1
520523 99520523 1001 86380 86390 1
520398 99520398 1001 86380 86390 1
520308 99520308 1001 86380 86390 1
520426 99520426 1001 86380 86390 1
520287 99520287 1001 86380 86390 1
520314 99520314 1001 86380 86390 1
520040 99520040 1001 86380 86390 1
520118 99520118 1001 86380 86390 1
521340 99521340 1001 86380 86390 1
521420 99521420 1001 86380 86390 1
521084 99521084 1001 86380 86390 1
521098 99521098 1001 86380 86390 1
521163 99521163 1001 86380 86390 1
520966 99520966 1001 86380 86390 1
520929 99520929 1001 86380 86390 1
520896 99520896 1001 86380 86390 1
521529 99521529 1001 86380 86390 1
521562 99521562 1001 86380 86390 1
522202 99522202 1001 86380 86390 1
522112 99522112 1001 86380 86390 1
522164 99522164 1001 86380 86390 1
522205 99522205 1001 86380 86390 1
522051 99522051 1001 86380 86390 1
521975 99521975 1001 86380 86390 1
521912 99521912 1001 86380 86390 1
522029 99522029 1001 86380 86390 1
521719 99521719 1001 86380 86390 1
522932 99522932 1001 86380 86390 1
522945 99522945 1001 86380 86390 1
522947 99522947 1001 86380 86390 1
522999 99522999 1001 86380 86390 1
522902 99522902 1001 86380 86390 1
522851 99522851 1001 86380 86390 1
522829 99522829 1001 86380 86390 1
522830 99522830 1001 86380 86390 1
522909 99522909 1001 86380 86390 1
522832 99522832 1001 86380 86390 1
522743 99522743 1001 86380 86390 1
522704 99522704 1001 86380 86390 1
522589 99522589 1001 86380 86390 1
522685 99522685 1001 86380 86390 1
522520 99522520 1001 86380 86390 1
523170 99523170 1001 86380 86390 1
523916 99523916 1001 86380 86390 1
523729 99523729 1001 86380 86390 1
523718 99523718 1001 86380 86390 1
523564 99523564 1001 86380 86390 1
523732 99523732 1001 86380 86390 1
523708 99523708 1001 86380 86390 1
523554 99523554 1001 86380 86390 1
523354 99523354 1001 86380 86390 1
523371 99523371 1001 86380 86390 1
523361 99523361 1001 86380 86390 1
524046 99524046 1001 86380 86390 1
524036 99524036 1001 86380 86390 1
524069 99524069 1001 86380 86390 1
524579 99524579 1001 86380 86390 1
524632 99524632 1001 86380 86390 1
524586 99524586 1001 86380 86390 1
524414 99524414 1001 86380 86390 1
524480 99524480 1001 86380 86390 1
524534 99524534 1001 86380 86390 1
524245 99524245 1001 86380 86390 1
524263 99524263 1001 86380 86390 1
524186 99524186 1001 86380 86390 1
524850 99524850 1001 86380 86390 1
524825 99524825 1001 86380 86390 1
524941 99524941 1001 86380 86390 1
524865 99524865 1001 86380 86390 1
524958 99524958 1001 86380 86390 1
525537 99525537 1001 86380 86390 1
525574 99525574 1001 86380 86390 1
525492 99525492 1001 86380 86390 1
525532 99525532 1001 86380 86390 1
525257 99525257 1001 86380 86390 1
525233 99525233 1001 86380 86390 1
525311 99525311 1001 86380 86390 1
525009 99525009 1001 86380 86390 1
525672 99525672 1001 86380 86390 1
525790 99525790 1001 86380 86390 1
525624 99525624 1001 86380 86390 1
525706 99525706 1001 86380 86390 1
525759 99525759 1001 86380 86390 1
525748 99525748 1001 86380 86390 1
526335 99526335 1001 86380 86390 1
526310 99526310 1001 86380 86390 1
526350 99526350 1001 86380 86390 1
526364 99526364 1001 86380 86390 1
526329 99526329 1001 86380 86390 1
526409 99526409 1001 86380 86390 1
526076 99526076 1001 86380 86390 1
526208 99526208 1001 86380 86390 1
526197 99526197 1001 86380 86390 1
526212 99526212 1001 86380 86390 1
526122 99526122 1001 86380 86390 1
526059 99526059 1001 86380 86390 1
526047 99526047 1001 86380 86390 1
525853 99525853 1001 86380 86390 1
525948 99525948 1001 86380 86390 1
525899 99525899 1001 86380 86390 1
525864 99525864 1001 86380 86390 1
526467 99526467 1001 86380 86390 1
526429 99526429 1001 86380 86390 1
527049 99527049 1001 86380 86390 1
527154 99527154 1001 86380 86390 1
527052 99527052 1001 86380 86390 1
526991 99526991 1001 86380 86390 1
527030 99527030 1001 86380 86390 1
526893 99526893 1001 86380 86390 1
526774 99526774 1001 86380 86390 1
526672 99526672 1001 86380 86390 1
526686 99526686 1001 86380 86390 1
527446 99527446 1001 86380 86390 1
527361 99527361 1001 86380 86390 1
528043 99528043 1001 86380 86390 1
527976 99527976 1001 86380 86390 1
527875 99527875 1001 86380 86390 1
527797 99527797 1001 86380 86390 1
527636 99527636 1001 86380 86390 1
527484 99527484 1001 86380 86390 1
527601 99527601 1001 86380 86390 1
528151 99528151 1001 86380 86390 1
528179 99528179 1001 86380 86390 1
528259 99528259 1001 86380 86390 1
528082 99528082 1001 86380 86390 1
528767 99528767 1001 86380 86390 1
528769 99528769 1001 86380 86390 1
528616 99528616 1001 86380 86390 1
528500 99528500 1001 86380 86390 1
528387 99528387 1001 86380 86390 1
528430 99528430 1001 86380 86390 1
528472 99528472 1001 86380 86390 1
529068 99529068 1001 86380 86390 1
529081 99529081 1001 86380 86390 1
529033 99529033 1001 86380 86390 1
528969 99528969 1001 86380 86390 1
528985 99528985 1001 86380 86390 1
528922 99528922 1001 86380 86390 1
529589 99529589 1001 86380 86390 1
529631 99529631 1001 86380 86390 1
529709 99529709 1001 86380 86390 1
529543 99529543 1001 86380 86390 1
529462 99529462 1001 86380 86390 1
529385 99529385 1001 86380 86390 1
529159 99529159 1001 86380 86390 1
529151 99529151 1001 86380 86390 1
529179 99529179 1001 86380 86390 1
529764 99529764 1001 86380 86390 1
529755 99529755 1001 86380 86390 1
529885 99529885 1001 86380 86390 1
529827 99529827 1001 86380 86390 1
530522 99530522 1001 86380 86390 1
530442 99530442 1001 86380 86390 1
530457 99530457 1001 86380 86390 1
530486 99530486 1001 86380 86390 1
530180 99530180 1001 86380 86390 1
530145 99530145 1001 86380 86390 1
530291 99530291 1001 86380 86390 1
530026 99530026 1001 86380 86390 1
530104 99530104 1001 86380 86390 1
529937 99529937 1001 86380 86390 1
530029 99530029 1001 86380 86390 1
530621 99530621 1001 86380 86390 1
530740 99530740 1001 86380 86390 1
530716 99530716 1001 86380 86390 1
531305 99531305 1001 86380 86390 1
531296 99531296 1001 86380 86390 1
531123 99531123 1001 86380 86390 1
530995 99530995 1001 86380 86390 1
531099 99531099 1001 86380 86390 1
531075 99531075 1001 86380 86390 1
531088 99531088 1001 86380 86390 1
530998 99530998 1001 86380 86390 1
531167 99531167 1001 86380 86390 1
531169 99531169 1001 86380 86390 1
530823 99530823 1001 86380 86390 1
530841 99530841 1001 86380 86390 1
531501 99531501 1001 86380 86390 1
531426 99531426 1001 86380 86390 1
532069 99532069 1001 86380 86390 1
532047 99532047 1001 86380 86390 1
531899 99531899 1001 86380 86390 1
531615 99531615 1001 86380 86390 1
531720 99531720 1001 86380 86390 1
531788 99531788 1001 86380 86390 1
532230 99532230 1001 86380 86390 1
532400 99532400 1001 86380 86390 1
532841 99532841 1001 86380 86390 1
532749 99532749 1001 86380 86390 1
532661 99532661 1001 86380 86390 1
532766 99532766 1001 86380 86390 1
532718 99532718 1001 86380 86390 1
532706 99532706 1001 86380 86390 1
532773 99532773 1001 86380 86390 1
532553 99532553 1001 86380 86390 1
532606 99532606 1001 86380 86390 1
532505 99532505 1001 86380 86390 1
532558 99532558 1001 86380 86390 1
532571 99532571 1001 86380 86390 1
532572 99532572 1001 86380 86390 1
532550 99532550 1001 86380 86390 1
532421 99532421 1001 86380 86390 1
532474 99532474 1001 86380 86390 1
533198 99533198 1001 86380 86390 1
533135 99533135 1001 86380 86390 1
533149 99533149 1001 86380 86390 1
533125 99533125 1001 86380 86390 1
533151 99533151 1001 86380 86390 1
533857 99533857 1001 86380 86390 1
533734 99533734 1001 86380 86390 1
533653 99533653 1001 86380 86390 1
533623 99533623 1001 86380 86390 1
533380 99533380 1001 86380 86390 1
533317 99533317 1001 86380 86390 1
533239 99533239 1001 86380 86390 1
533244 99533244 1001 86380 86390 1
533271 99533271 1001 86380 86390 1
533297 99533297 1001 86380 86390 1
533363 99533363 1001 86380 86390 1
533326 99533326 1001 86380 86390 1
533912 99533912 1001 86380 86390 1
533953 99533953 1001 86380 86390 1
533878 99533878 1001 86380 86390 1
534492 99534492 1001 86380 86390 1
534636 99534636 1001 86380 86390 1
534653 99534653 1001 86380 86390 1
534659 99534659 1001 86380 86390 1
534639 99534639 1001 86380 86390 1
534323 99534323 1001 86380 86390 1
534413 99534413 1001 86380 86390 1
534336 99534336 1001 86380 86390 1
534338 99534338 1001 86380 86390 1
534442 99534442 1001 86380 86390 1
534353 99534353 1001 86380 86390 1
534447 99534447 1001 86380 86390 1
534409 99534409 1001 86380 86390 1
534232 99534232 1001 86380 86390 1
534161 99534161 1001 86380 86390 1
534227 99534227 1001 86380 86390 1
534112 99534112 1001 86380 86390 1
534203 99534203 1001 86380 86390 1
534851 99534851 1001 86380 86390 1
534846 99534846 1001 86380 86390 1
534796 99534796 1001 86380 86390 1
535308 99535308 1001 86380 86390 1
535008 99535008 1001 86380 86390 1
535088 99535088 1001 86380 86390 1
534933 99534933 1001 86380 86390 1
535053 99535053 1001 86380 86390 1
535520 99535520 1001 86380 86390 1
535644 99535644 1001 86380 86390 1
535518 99535518 1001 86380 86390 1
536273 99536273 1001 86380 86390 1
536277 99536277 1001 86380 86390 1
536312 99536312 1001 86380 86390 1
536175 99536175 1001 86380 86390 1
536318 99536318 1001 86380 86390 1
536202 99536202 1001 86380 86390 1
536267 99536267 1001 86380 86390 1
536255 99536255 1001 86380 86390 1
535989 99535989 1001 86380 86390 1
535993 99535993 1001 86380 86390 1
535946 99535946 1001 86380 86390 1
535948 99535948 1001 86380 86390 1
535720 99535720 1001 86380 86390 1
535831 99535831 1001 86380 86390 1
535740 99535740 1001 86380 86390 1
536464 99536464 1001 86380 86390 1
536132 99536132 1001 86380 86390 1
536442 99536442 1001 86380 86390 1
537035 99537035 1001 86380 86390 1
537056 99537056 1001 86380 86390 1
536981 99536981 1001 86380 86390 1
537110 99537110 1001 86380 86390 1
536777 99536777 1001 86380 86390 1
536806 99536806 1001 86380 86390 1
536925 99536925 1001 86380 86390 1
536786 99536786 1001 86380 86390 1
536599 99536599 1001 86380 86390 1
537276 99537276 1001 86380 86390 1
537256 99537256 1001 86380 86390 1
537802 99537802 1001 86380 86390 1
537806 99537806 1001 86380 86390 1
537897 99537897 1001 86380 86390 1
537594 99537594 1001 86380 86390 1
537665 99537665 1001 86380 86390 1
537691 99537691 1001 86380 86390 1
538031 99538031 1001 86380 86390 1
538181 99538181 1001 86380 86390 1
538131 99538131 1001 86380 86390 1
538185 99538185 1001 86380 86390 1
538611 99538611 1001 86380 86390 1
538718 99538718 1001 86380 86390 1
538793 99538793 1001 86380 86390 1
538800 99538800 1001 86380 86390 1
538643 99538643 1001 86380 86390 1
538646 99538646 1001 86380 86390 1
538419 99538419 1001 86380 86390 1
538435 99538435 1001 86380 86390 1
538423 99538423 1001 86380 86390 1
538318 99538318 1001 86380 86390 1
538307 99538307 1001 86380 86390 1
539501 99539501 1001 86380 86390 1
539443 99539443 1001 86380 86390 1
539598 99539598 1001 86380 86390 1
539339 99539339 1001 86380 86390 1
539341 99539341 1001 86380 86390 1
539140 99539140 1001 86380 86390 1
539065 99539065 1001 86380 86390 1
539147 99539147 1001 86380 86390 1
539652 99539652 1001 86380 86390 1
539759 99539759 1001 86380 86390 1
539669 99539669 1001 86380 86390 1
540440 99540440 1001 86380 86390 1
540409 99540409 1001 86380 86390 1
540307 99540307 1001 86380 86390 1
540242 99540242 1001 86380 86390 1
540075 99540075 1001 86380 86390 1
540019 99540019 1001 86380 86390 1
539921 99539921 1001 86380 86390 1
539947 99539947 1001 86380 86390 1
540489 99540489 1001 86380 86390 1
540663 99540663 1001 86380 86390 1
540638 99540638 1001 86380 86390 1
541282 99541282 1001 86380 86390 1
541290 99541290 1001 86380 86390 1
541215 99541215 1001 86380 86390 1
540932 99540932 1001 86380 86390 1
541000 99541000 1001 86380 86390 1
541066 99541066 1001 86380 86390 1
541079 99541079 1001 86380 86390 1
540964 99540964 1001 86380 86390 1
540993 99540993 1001 86380 86390 1
541034 99541034 1001 86380 86390 1
540734 99540734 1001 86380 86390 1
540813 99540813 1001 86380 86390 1
541356 99541356 1001 86380 86390 1
541318 99541318 1001 86380 86390 1
542029 99542029 1001 86380 86390 1
542093 99542093 1001 86380 86390 1
542098 99542098 1001 86380 86390 1
542064 99542064 1001 86380 86390 1
542039 99542039 1001 86380 86390 1
542110 99542110 1001 86380 86390 1
541816 99541816 1001 86380 86390 1
541830 99541830 1001 86380 86390 1
542149 99542149 1001 86380 86390 1
542307 99542307 1001 86380 86390 1
542832 99542832 1001 86380 86390 1
542795 99542795 1001 86380 86390 1
542933 99542933 1001 86380 86390 1
542839 99542839 1001 86380 86390 1
542701 99542701 1001 86380 86390 1
542396 99542396 1001 86380 86390 1
542375 99542375 1001 86380 86390 1
542530 99542530 1001 86380 86390 1
543126 99543126 1001 86380 86390 1
543001 99543001 1001 86380 86390 1
543014 99543014 1001 86380 86390 1
543106 99543106 1001 86380 86390 1
543132 99543132 1001 86380 86390 1
543702 99543702 1001 86380 86390 1
543729 99543729 1001 86380 86390 1
543628 99543628 1001 86380 86390 1
543456 99543456 1001 86380 86390 1
543345 99543345 1001 86380 86390 1
543246 99543246 1001 86380 86390 1
543329 99543329 1001 86380 86390 1
543914 99543914 1001 86380 86390 1
543971 99543971 1001 86380 86390 1
544521 99544521 1001 86380 86390 1
544539 99544539 1001 86380 86390 1
544411 99544411 1001 86380 86390 1
544210 99544210 1001 86380 86390 1
544184 99544184 1001 86380 86390 1
544160 99544160 1001 86380 86390 1
544140 99544140 1001 86380 86390 1
544037 99544037 1001 86380 86390 1
544116 99544116 1001 86380 86390 1
544718 99544718 1001 86380 86390 1
544721 99544721 1001 86380 86390 1
544631 99544631 1001 86380 86390 1
423096 218 1001 83460 83877 1
433138 206 1001 64260 66057 1
514203 826 1001 32305 32604 1
400127 99400127 1001 86380 86390 1
400301 99400301 1001 86380 86390 1
400367 99400367 1001 86380 86390 1
400534 99400534 1001 86380 86390 1
400667 99400667 1001 86380 86390 1
400807 99400807 1001 86380 86390 1
400944 99400944 1001 86380 86390 1
401041 99401041 1001 86380 86390 1
400941 99400941 1001 86380 86390 1
401000 99401000 1001 86380 86390 1
401157 99401157 1001 86380 86390 1
401212 99401212 1001 86380 86390 1
401571 99401571 1001 86380 86390 1
401613 99401613 1001 86380 86390 1
401749 99401749 1001 86380 86390 1
401866 99401866 1001 86380 86390 1
402082 99402082 1001 86380 86390 1
402195 99402195 1001 86380 86390 1
402450 99402450 1001 86380 86390 1
403068 99403068 1001 86380 86390 1
403098 99403098 1001 86380 86390 1
403306 99403306 1001 86380 86390 1
403361 99403361 1001 86380 86390 1
403421 99403421 1001 86380 86390 1
403486 99403486 1001 86380 86390 1
403894 99403894 1001 86380 86390 1
403844 99403844 1001 86380 86390 1
403849 99403849 1001 86380 86390 1
403994 99403994 1001 86380 86390 1
404061 99404061 1001 86380 86390 1
404071 99404071 1001 86380 86390 1
404250 99404250 1001 86380 86390 1
404461 99404461 1001 86380 86390 1
404724 99404724 1001 86380 86390 1
404953 99404953 1001 86380 86390 1
404982 99404982 1001 86380 86390 1
405075 99405075 1001 86380 86390 1
405090 99405090 1001 86380 86390 1
405198 99405198 1001 86380 86390 1
405323 99405323 1001 86380 86390 1
405575 99405575 1001 86380 86390 1
405648 99405648 1001 86380 86390 1
405649 99405649 1001 86380 86390 1
405770 99405770 1001 86380 86390 1
405887 99405887 1001 86380 86390 1
405987 99405987 1001 86380 86390 1
406157 99406157 1001 86380 86390 1
406111 99406111 1001 86380 86390 1
406272 99406272 1001 86380 86390 1
406423 99406423 1001 86380 86390 1
406513 99406513 1001 86380 86390 1
406589 99406589 1001 86380 86390 1
407023 99407023 1001 86380 86390 1
407118 99407118 1001 86380 86390 1
407099 99407099 1001 86380 86390 1
407027 99407027 1001 86380 86390 1
407149 99407149 1001 86380 86390 1
407281 99407281 1001 86380 86390 1
407323 99407323 1001 86380 86390 1
407301 99407301 1001 86380 86390 1
407382 99407382 1001 86380 86390 1
407497 99407497 1001 86380 86390 1
407605 99407605 1001 86380 86390 1
407641 99407641 1001 86380 86390 1
407643 99407643 1001 86380 86390 1
407965 99407965 1001 86380 86390 1
408009 99408009 1001 86380 86390 1
408187 99408187 1001 86380 86390 1
408224 99408224 1001 86380 86390 1
408303 99408303 1001 86380 86390 1
408368 99408368 1001 86380 86390 1
408316 99408316 1001 86380 86390 1
408703 99408703 1001 86380 86390 1
409028 99409028 1001 86380 86390 1
409155 99409155 1001 86380 86390 1
409437 99409437 1001 86380 86390 1
409587 99409587 1001 86380 86390 1
409565 99409565 1001 86380 86390 1
409547 99409547 1001 86380 86390 1
409575 99409575 1001 86380 86390 1
409630 99409630 1001 86380 86390 1
409628 99409628 1001 86380 86390 1
409691 99409691 1001 86380 86390 1
409927 99409927 1001 86380 86390 1
409962 99409962 1001 86380 86390 1
410104 99410104 1001 86380 86390 1
410306 99410306 1001 86380 86390 1
410304 99410304 1001 86380 86390 1
410902 99410902 1001 86380 86390 1
410881 99410881 1001 86380 86390 1
411098 99411098 1001 86380 86390 1
411700 99411700 1001 86380 86390 1
412035 99412035 1001 86380 86390 1
412164 99412164 1001 86380 86390 1
412338 99412338 1001 86380 86390 1
412293 99412293 1001 86380 86390 1
412426 99412426 1001 86380 86390 1
412408 99412408 1001 86380 86390 1
412351 99412351 1001 86380 86390 1
413491 99413491 1001 86380 86390 1
413385 99413385 1001 86380 86390 1
413303 99413303 1001 86380 86390 1
413461 99413461 1001 86380 86390 1
413326 99413326 1001 86380 86390 1
413289 99413289 1001 86380 86390 1
412998 99412998 1001 86380 86390 1
413028 99413028 1001 86380 86390 1
413081 99413081 1001 86380 86390 1
412745 99412745 1001 86380 86390 1
412613 99412613 1001 86380 86390 1
412553 99412553 1001 86380 86390 1
412703 99412703 1001 86380 86390 1
412539 99412539 1001 86380 86390 1
413942 99413942 1001 86380 86390 1
414037 99414037 1001 86380 86390 1
414067 99414067 1001 86380 86390 1
414105 99414105 1001 86380 86390 1
413878 99413878 1001 86380 86390 1
413859 99413859 1001 86380 86390 1
414674 99414674 1001 86380 86390 1
414589 99414589 1001 86380 86390 1
414678 99414678 1001 86380 86390 1
414881 99414881 1001 86380 86390 1
414700 99414700 1001 86380 86390 1
414170 99414170 1001 86380 86390 1
414922 99414922 1001 86380 86390 1
415390 99415390 1001 86380 86390 1
415626 99415626 1001 86380 86390 1
415519 99415519 1001 86380 86390 1
415716 99415716 1001 86380 86390 1
416743 99416743 1001 86380 86390 1
416686 99416686 1001 86380 86390 1
416820 99416820 1001 86380 86390 1
416492 99416492 1001 86380 86390 1
416317 99416317 1001 86380 86390 1
416232 99416232 1001 86380 86390 1
416320 99416320 1001 86380 86390 1
416499 99416499 1001 86380 86390 1
416350 99416350 1001 86380 86390 1
416301 99416301 1001 86380 86390 1
415932 99415932 1001 86380 86390 1
416035 99416035 1001 86380 86390 1
415940 99415940 1001 86380 86390 1
416129 99416129 1001 86380 86390 1
417050 99417050 1001 86380 86390 1
417317 99417317 1001 86380 86390 1
417304 99417304 1001 86380 86390 1
417090 99417090 1001 86380 86390 1
417445 99417445 1001 86380 86390 1
417582 99417582 1001 86380 86390 1
417491 99417491 1001 86380 86390 1
417534 99417534 1001 86380 86390 1
418474 99418474 1001 86380 86390 1
418683 99418683 1001 86380 86390 1
418130 99418130 1001 86380 86390 1
418178 99418178 1001 86380 86390 1
418143 99418143 1001 86380 86390 1
418385 99418385 1001 86380 86390 1
417709 99417709 1001 86380 86390 1
417805 99417805 1001 86380 86390 1
418883 99418883 1001 86380 86390 1
419079 99419079 1001 86380 86390 1
418987 99418987 1001 86380 86390 1
419147 99419147 1001 86380 86390 1
418865 99418865 1001 86380 86390 1
419014 99419014 1001 86380 86390 1
420194 99420194 1001 86380 86390 1
420158 99420158 1001 86380 86390 1
420318 99420318 1001 86380 86390 1
420267 99420267 1001 86380 86390 1
420058 99420058 1001 86380 86390 1
420048 99420048 1001 86380 86390 1
419680 99419680 1001 86380 86390 1
419231 99419231 1001 86380 86390 1
419352 99419352 1001 86380 86390 1
419482 99419482 1001 86380 86390 1
420510 99420510 1001 86380 86390 1
420744 99420744 1001 86380 86390 1
420499 99420499 1001 86380 86390 1
420605 99420605 1001 86380 86390 1
420607 99420607 1001 86380 86390 1
421945 99421945 1001 86380 86390 1
422011 99422011 1001 86380 86390 1
421294 99421294 1001 86380 86390 1
421267 99421267 1001 86380 86390 1
421273 99421273 1001 86380 86390 1
421442 99421442 1001 86380 86390 1
421519 99421519 1001 86380 86390 1
421382 99421382 1001 86380 86390 1
421473 99421473 1001 86380 86390 1
421212 99421212 1001 86380 86390 1
422358 99422358 1001 86380 86390 1
422386 99422386 1001 86380 86390 1
423309 99423309 1001 86380 86390 1
423441 99423441 1001 86380 86390 1
423714 99423714 1001 86380 86390 1
422980 99422980 1001 86380 86390 1
423135 99423135 1001 86380 86390 1
422606 99422606 1001 86380 86390 1
422579 99422579 1001 86380 86390 1
422929 99422929 1001 86380 86390 1
423762 99423762 1001 86380 86390 1
424055 99424055 1001 86380 86390 1
423983 99423983 1001 86380 86390 1
425259 99425259 1001 86380 86390 1
425206 99425206 1001 86380 86390 1
425043 99425043 1001 86380 86390 1
424957 99424957 1001 86380 86390 1
424740 99424740 1001 86380 86390 1
424626 99424626 1001 86380 86390 1
424889 99424889 1001 86380 86390 1
424156 99424156 1001 86380 86390 1
425585 99425585 1001 86380 86390 1
425728 99425728 1001 86380 86390 1
425792 99425792 1001 86380 86390 1
426763 99426763 1001 86380 86390 1
426793 99426793 1001 86380 86390 1
426772 99426772 1001 86380 86390 1
426542 99426542 1001 86380 86390 1
426484 99426484 1001 86380 86390 1
426491 99426491 1001 86380 86390 1
426315 99426315 1001 86380 86390 1
426065 99426065 1001 86380 86390 1
426017 99426017 1001 86380 86390 1
426226 99426226 1001 86380 86390 1
427455 99427455 1001 86380 86390 1
427168 99427168 1001 86380 86390 1
427318 99427318 1001 86380 86390 1
427204 99427204 1001 86380 86390 1
427156 99427156 1001 86380 86390 1
427401 99427401 1001 86380 86390 1
428518 99428518 1001 86380 86390 1
428425 99428425 1001 86380 86390 1
428427 99428427 1001 86380 86390 1
428646 99428646 1001 86380 86390 1
428701 99428701 1001 86380 86390 1
427923 99427923 1001 86380 86390 1
428173 99428173 1001 86380 86390 1
427943 99427943 1001 86380 86390 1
427574 99427574 1001 86380 86390 1
427874 99427874 1001 86380 86390 1
427664 99427664 1001 86380 86390 1
427807 99427807 1001 86380 86390 1
427588 99427588 1001 86380 86390 1
427819 99427819 1001 86380 86390 1
429067 99429067 1001 86380 86390 1
428873 99428873 1001 86380 86390 1
429043 99429043 1001 86380 86390 1
428828 99428828 1001 86380 86390 1
429036 99429036 1001 86380 86390 1
430373 99430373 1001 86380 86390 1
430172 99430172 1001 86380 86390 1
430366 99430366 1001 86380 86390 1
429832 99429832 1001 86380 86390 1
429869 99429869 1001 86380 86390 1
429654 99429654 1001 86380 86390 1
429494 99429494 1001 86380 86390 1
429503 99429503 1001 86380 86390 1
430500 99430500 1001 86380 86390 1
430632 99430632 1001 86380 86390 1
430780 99430780 1001 86380 86390 1
430629 99430629 1001 86380 86390 1
431868 99431868 1001 86380 86390 1
431679 99431679 1001 86380 86390 1
431400 99431400 1001 86380 86390 1
431629 99431629 1001 86380 86390 1
431318 99431318 1001 86380 86390 1
431537 99431537 1001 86380 86390 1
431496 99431496 1001 86380 86390 1
431243 99431243 1001 86380 86390 1
431044 99431044 1001 86380 86390 1
431097 99431097 1001 86380 86390 1
431180 99431180 1001 86380 86390 1
431250 99431250 1001 86380 86390 1
430968 99430968 1001 86380 86390 1
430887 99430887 1001 86380 86390 1
432287 99432287 1001 86380 86390 1
432183 99432183 1001 86380 86390 1
432361 99432361 1001 86380 86390 1
432421 99432421 1001 86380 86390 1
433521 99433521 1001 86380 86390 1
433675 99433675 1001 86380 86390 1
433699 99433699 1001 86380 86390 1
433301 99433301 1001 86380 86390 1
432878 99432878 1001 86380 86390 1
432514 99432514 1001 86380 86390 1
432687 99432687 1001 86380 86390 1
432645 99432645 1001 86380 86390 1
432893 99432893 1001 86380 86390 1
433820 99433820 1001 86380 86390 1
434034 99434034 1001 86380 86390 1
435365 99435365 1001 86380 86390 1
435131 99435131 1001 86380 86390 1
435031 99435031 1001 86380 86390 1
434831 99434831 1001 86380 86390 1
434957 99434957 1001 86380 86390 1
434232 99434232 1001 86380 86390 1
434189 99434189 1001 86380 86390 1
435699 99435699 1001 86380 86390 1
435866 99435866 1001 86380 86390 1
435440 99435440 1001 86380 86390 1
435450 99435450 1001 86380 86390 1
435453 99435453 1001 86380 86390 1
437047 99437047 1001 86380 86390 1
436806 99436806 1001 86380 86390 1
436809 99436809 1001 86380 86390 1
436960 99436960 1001 86380 86390 1
436771 99436771 1001 86380 86390 1
437129 99437129 1001 86380 86390 1
436728 99436728 1001 86380 86390 1
436428 99436428 1001 86380 86390 1
436347 99436347 1001 86380 86390 1
436555 99436555 1001 86380 86390 1
436339 99436339 1001 86380 86390 1
436236 99436236 1001 86380 86390 1
437359 99437359 1001 86380 86390 1
300089 99300089 1001 86380 86390 1
300575 99300575 1001 86380 86390 1
300629 99300629 1001 86380 86390 1
300705 99300705 1001 86380 86390 1
300632 99300632 1001 86380 86390 1
300594 99300594 1001 86380 86390 1
300546 99300546 1001 86380 86390 1
300137 99300137 1001 86380 86390 1
300218 99300218 1001 86380 86390 1
300128 99300128 1001 86380 86390 1
300235 99300235 1001 86380 86390 1
300287 99300287 1001 86380 86390 1
300845 99300845 1001 86380 86390 1
300846 99300846 1001 86380 86390 1
300837 99300837 1001 86380 86390 1
301377 99301377 1001 86380 86390 1
301408 99301408 1001 86380 86390 1
301244 99301244 1001 86380 86390 1
301017 99301017 1001 86380 86390 1
301635 99301635 1001 86380 86390 1
301571 99301571 1001 86380 86390 1
301636 99301636 1001 86380 86390 1
302334 99302334 1001 86380 86390 1
302185 99302185 1001 86380 86390 1
302223 99302223 1001 86380 86390 1
302262 99302262 1001 86380 86390 1
302124 99302124 1001 86380 86390 1
302077 99302077 1001 86380 86390 1
302039 99302039 1001 86380 86390 1
301892 99301892 1001 86380 86390 1
301945 99301945 1001 86380 86390 1
301908 99301908 1001 86380 86390 1
301873 99301873 1001 86380 86390 1
301952 99301952 1001 86380 86390 1
302405 99302405 1001 86380 86390 1
302550 99302550 1001 86380 86390 1
302450 99302450 1001 86380 86390 1
302554 99302554 1001 86380 86390 1
302567 99302567 1001 86380 86390 1
303068 99303068 1001 86380 86390 1
303006 99303006 1001 86380 86390 1
303007 99303007 1001 86380 86390 1
303193 99303193 1001 86380 86390 1
303024 99303024 1001 86380 86390 1
302803 99302803 1001 86380 86390 1
302702 99302702 1001 86380 86390 1
302665 99302665 1001 86380 86390 1
302730 99302730 1001 86380 86390 1
302743 99302743 1001 86380 86390 1
302591 99302591 1001 86380 86390 1
302594 99302594 1001 86380 86390 1
303398 99303398 1001 86380 86390 1
303218 99303218 1001 86380 86390 1
303880 99303880 1001 86380 86390 1
303443 99303443 1001 86380 86390 1
303430 99303430 1001 86380 86390 1
303523 99303523 1001 86380 86390 1
304211 99304211 1001 86380 86390 1
304111 99304111 1001 86380 86390 1
304164 99304164 1001 86380 86390 1
304117 99304117 1001 86380 86390 1
304131 99304131 1001 86380 86390 1
304731 99304731 1001 86380 86390 1
304809 99304809 1001 86380 86390 1
304747 99304747 1001 86380 86390 1
304715 99304715 1001 86380 86390 1
304854 99304854 1001 86380 86390 1
304729 99304729 1001 86380 86390 1
304506 99304506 1001 86380 86390 1
304355 99304355 1001 86380 86390 1
304331 99304331 1001 86380 86390 1
304986 99304986 1001 86380 86390 1
305040 99305040 1001 86380 86390 1
305048 99305048 1001 86380 86390 1
305597 99305597 1001 86380 86390 1
305499 99305499 1001 86380 86390 1
305502 99305502 1001 86380 86390 1
305681 99305681 1001 86380 86390 1
305337 99305337 1001 86380 86390 1
305314 99305314 1001 86380 86390 1
305277 99305277 1001 86380 86390 1
305381 99305381 1001 86380 86390 1
305334 99305334 1001 86380 86390 1
305193 99305193 1001 86380 86390 1
305081 99305081 1001 86380 86390 1
305074 99305074 1001 86380 86390 1
500173 99500173 1001 86380 86390 1
500005 99500005 1001 86380 86390 1
500763 99500763 1001 86380 86390 1
500786 99500786 1001 86380 86390 1
500689 99500689 1001 86380 86390 1
500722 99500722 1001 86380 86390 1
500402 99500402 1001 86380 86390 1
500994 99500994 1001 86380 86390 1
500970 99500970 1001 86380 86390 1
500870 99500870 1001 86380 86390 1
501539 99501539 1001 86380 86390 1
501565 99501565 1001 86380 86390 1
501569 99501569 1001 86380 86390 1
501372 99501372 1001 86380 86390 1
501385 99501385 1001 86380 86390 1
501285 99501285 1001 86380 86390 1
501287 99501287 1001 86380 86390 1
501407 99501407 1001 86380 86390 1
501182 99501182 1001 86380 86390 1
501027 99501027 1001 86380 86390 1
501807 99501807 1001 86380 86390 1
501691 99501691 1001 86380 86390 1
501761 99501761 1001 86380 86390 1
502429 99502429 1001 86380 86390 1
502339 99502339 1001 86380 86390 1
502263 99502263 1001 86380 86390 1
502393 99502393 1001 86380 86390 1
502272 99502272 1001 86380 86390 1
502179 99502179 1001 86380 86390 1
501948 99501948 1001 86380 86390 1
501955 99501955 1001 86380 86390 1
501865 99501865 1001 86380 86390 1
501892 99501892 1001 86380 86390 1
502605 99502605 1001 86380 86390 1
502477 99502477 1001 86380 86390 1
502519 99502519 1001 86380 86390 1
502545 99502545 1001 86380 86390 1
502534 99502534 1001 86380 86390 1
502561 99502561 1001 86380 86390 1
502562 99502562 1001 86380 86390 1
502525 99502525 1001 86380 86390 1
502629 99502629 1001 86380 86390 1
502604 99502604 1001 86380 86390 1
503158 99503158 1001 86380 86390 1
502885 99502885 1001 86380 86390 1
503002 99503002 1001 86380 86390 1
503032 99503032 1001 86380 86390 1
503020 99503020 1001 86380 86390 1
503059 99503059 1001 86380 86390 1
502699 99502699 1001 86380 86390 1
503373 99503373 1001 86380 86390 1
503403 99503403 1001 86380 86390 1
504042 99504042 1001 86380 86390 1
504055 99504055 1001 86380 86390 1
503919 99503919 1001 86380 86390 1
504075 99504075 1001 86380 86390 1
503719 99503719 1001 86380 86390 1
503711 99503711 1001 86380 86390 1
503804 99503804 1001 86380 86390 1
503590 99503590 1001 86380 86390 1
503503 99503503 1001 86380 86390 1
503672 99503672 1001 86380 86390 1
504232 99504232 1001 86380 86390 1
504918 99504918 1001 86380 86390 1
504745 99504745 1001 86380 86390 1
504835 99504835 1001 86380 86390 1
504797 99504797 1001 86380 86390 1
504837 99504837 1001 86380 86390 1
504561 99504561 1001 86380 86390 1
504730 99504730 1001 86380 86390 1
504614 99504614 1001 86380 86390 1
504505 99504505 1001 86380 86390 1
504522 99504522 1001 86380 86390 1
504396 99504396 1001 86380 86390 1
504438 99504438 1001 86380 86390 1
505137 99505137 1001 86380 86390 1
505082 99505082 1001 86380 86390 1
505737 99505737 1001 86380 86390 1
505568 99505568 1001 86380 86390 1
505699 99505699 1001 86380 86390 1
505576 99505576 1001 86380 86390 1
505515 99505515 1001 86380 86390 1
505544 99505544 1001 86380 86390 1
505428 99505428 1001 86380 86390 1
505180 99505180 1001 86380 86390 1
506414 99506414 1001 86380 86390 1
506280 99506280 1001 86380 86390 1
506332 99506332 1001 86380 86390 1
506217 99506217 1001 86380 86390 1
506385 99506385 1001 86380 86390 1
506147 99506147 1001 86380 86390 1
506125 99506125 1001 86380 86390 1
505996 99505996 1001 86380 86390 1
506051 99506051 1001 86380 86390 1
506754 99506754 1001 86380 86390 1
506691 99506691 1001 86380 86390 1
506717 99506717 1001 86380 86390 1
506796 99506796 1001 86380 86390 1
507294 99507294 1001 86380 86390 1
507390 99507390 1001 86380 86390 1
507398 99507398 1001 86380 86390 1
507327 99507327 1001 86380 86390 1
507412 99507412 1001 86380 86390 1
506987 99506987 1001 86380 86390 1
506936 99506936 1001 86380 86390 1
507591 99507591 1001 86380 86390 1
507545 99507545 1001 86380 86390 1
508177 99508177 1001 86380 86390 1
508114 99508114 1001 86380 86390 1
507940 99507940 1001 86380 86390 1
507992 99507992 1001 86380 86390 1
508022 99508022 1001 86380 86390 1
507898 99507898 1001 86380 86390 1
507670 99507670 1001 86380 86390 1
507659 99507659 1001 86380 86390 1
507766 99507766 1001 86380 86390 1
507704 99507704 1001 86380 86390 1
508324 99508324 1001 86380 86390 1
508345 99508345 1001 86380 86390 1
509074 99509074 1001 86380 86390 1
509041 99509041 1001 86380 86390 1
509048 99509048 1001 86380 86390 1
508752 99508752 1001 86380 86390 1
508858 99508858 1001 86380 86390 1
508768 99508768 1001 86380 86390 1
508681 99508681 1001 86380 86390 1
508786 99508786 1001 86380 86390 1
508573 99508573 1001 86380 86390 1
508565 99508565 1001 86380 86390 1
508566 99508566 1001 86380 86390 1
509163 99509163 1001 86380 86390 1
509203 99509203 1001 86380 86390 1
509166 99509166 1001 86380 86390 1
509102 99509102 1001 86380 86390 1
509792 99509792 1001 86380 86390 1
509769 99509769 1001 86380 86390 1
509684 99509684 1001 86380 86390 1
509530 99509530 1001 86380 86390 1
509675 99509675 1001 86380 86390 1
509536 99509536 1001 86380 86390 1
509336 99509336 1001 86380 86390 1
509287 99509287 1001 86380 86390 1
509949 99509949 1001 86380 86390 1
510094 99510094 1001 86380 86390 1
510074 99510074 1001 86380 86390 1
510459 99510459 1001 86380 86390 1
510435 99510435 1001 86380 86390 1
510426 99510426 1001 86380 86390 1
510325 99510325 1001 86380 86390 1
510132 99510132 1001 86380 86390 1
510312 99510312 1001 86380 86390 1
510858 99510858 1001 86380 86390 1
510820 99510820 1001 86380 86390 1
510910 99510910 1001 86380 86390 1
510860 99510860 1001 86380 86390 1
510745 99510745 1001 86380 86390 1
511388 99511388 1001 86380 86390 1
511512 99511512 1001 86380 86390 1
511259 99511259 1001 86380 86390 1
511254 99511254 1001 86380 86390 1
511280 99511280 1001 86380 86390 1
511346 99511346 1001 86380 86390 1
511023 99511023 1001 86380 86390 1
511642 99511642 1001 86380 86390 1
511659 99511659 1001 86380 86390 1
511700 99511700 1001 86380 86390 1
511728 99511728 1001 86380 86390 1
512349 99512349 1001 86380 86390 1
512348 99512348 1001 86380 86390 1
512281 99512281 1001 86380 86390 1
512270 99512270 1001 86380 86390 1
512312 99512312 1001 86380 86390 1
512022 99512022 1001 86380 86390 1
512158 99512158 1001 86380 86390 1
512094 99512094 1001 86380 86390 1
512004 99512004 1001 86380 86390 1
511775 99511775 1001 86380 86390 1
511765 99511765 1001 86380 86390 1
512419 99512419 1001 86380 86390 1
512409 99512409 1001 86380 86390 1
512436 99512436 1001 86380 86390 1
513080 99513080 1001 86380 86390 1
513068 99513068 1001 86380 86390 1
513184 99513184 1001 86380 86390 1
513100 99513100 1001 86380 86390 1
513152 99513152 1001 86380 86390 1
512908 99512908 1001 86380 86390 1
512961 99512961 1001 86380 86390 1
512820 99512820 1001 86380 86390 1
512888 99512888 1001 86380 86390 1
512803 99512803 1001 86380 86390 1
512728 99512728 1001 86380 86390 1
512679 99512679 1001 86380 86390 1
512770 99512770 1001 86380 86390 1
512616 99512616 1001 86380 86390 1
512695 99512695 1001 86380 86390 1
512670 99512670 1001 86380 86390 1
512632 99512632 1001 86380 86390 1
513255 99513255 1001 86380 86390 1
513339 99513339 1001 86380 86390 1
513275 99513275 1001 86380 86390 1
513238 99513238 1001 86380 86390 1
513407 99513407 1001 86380 86390 1
513944 99513944 1001 86380 86390 1
513862 99513862 1001 86380 86390 1
514026 99514026 1001 86380 86390 1
513754 99513754 1001 86380 86390 1
513679 99513679 1001 86380 86390 1
513518 99513518 1001 86380 86390 1
513497 99513497 1001 86380 86390 1
514854 99514854 1001 86380 86390 1
514772 99514772 1001 86380 86390 1
514672 99514672 1001 86380 86390 1
514500 99514500 1001 86380 86390 1
514430 99514430 1001 86380 86390 1
514342 99514342 1001 86380 86390 1
514307 99514307 1001 86380 86390 1
514349 99514349 1001 86380 86390 1
514935 99514935 1001 86380 86390 1
514911 99514911 1001 86380 86390 1
514861 99514861 1001 86380 86390 1
515517 99515517 1001 86380 86390 1
515654 99515654 1001 86380 86390 1
515523 99515523 1001 86380 86390 1
515640 99515640 1001 86380 86390 1
515667 99515667 1001 86380 86390 1
515488 99515488 1001 86380 86390 1
515401 99515401 1001 86380 86390 1
515314 99515314 1001 86380 86390 1
515355 99515355 1001 86380 86390 1
515295 99515295 1001 86380 86390 1
515244 99515244 1001 86380 86390 1
515104 99515104 1001 86380 86390 1
515120 99515120 1001 86380 86390 1
515224 99515224 1001 86380 86390 1
515240 99515240 1001 86380 86390 1
515216 99515216 1001 86380 86390 1
515758 99515758 1001 86380 86390 1
515685 99515685 1001 86380 86390 1
515803 99515803 1001 86380 86390 1
515740 99515740 1001 86380 86390 1
515781 99515781 1001 86380 86390 1
515847 99515847 1001 86380 86390 1
515873 99515873 1001 86380 86390 1
516506 99516506 1001 86380 86390 1
516446 99516446 1001 86380 86390 1
516379 99516379 1001 86380 86390 1
516152 99516152 1001 86380 86390 1
516181 99516181 1001 86380 86390 1
516260 99516260 1001 86380 86390 1
516286 99516286 1001 86380 86390 1
515980 99515980 1001 86380 86390 1
516044 99516044 1001 86380 86390 1
515957 99515957 1001 86380 86390 1
515937 99515937 1001 86380 86390 1
516028 99516028 1001 86380 86390 1
515899 99515899 1001 86380 86390 1
516637 99516637 1001 86380 86390 1
516535 99516535 1001 86380 86390 1
516553 99516553 1001 86380 86390 1
516671 99516671 1001 86380 86390 1
516621 99516621 1001 86380 86390 1
516557 99516557 1001 86380 86390 1
517182 99517182 1001 86380 86390 1
517139 99517139 1001 86380 86390 1
517231 99517231 1001 86380 86390 1
517082 99517082 1001 86380 86390 1
517034 99517034 1001 86380 86390 1
516888 99516888 1001 86380 86390 1
516813 99516813 1001 86380 86390 1
516891 99516891 1001 86380 86390 1
517441 99517441 1001 86380 86390 1
517403 99517403 1001 86380 86390 1
517520 99517520 1001 86380 86390 1
517539 99517539 1001 86380 86390 1
518141 99518141 1001 86380 86390 1
518001 99518001 1001 86380 86390 1
517904 99517904 1001 86380 86390 1
517933 99517933 1001 86380 86390 1
517913 99517913 1001 86380 86390 1
517598 99517598 1001 86380 86390 1
517664 99517664 1001 86380 86390 1
517587 99517587 1001 86380 86390 1
518184 99518184 1001 86380 86390 1
518189 99518189 1001 86380 86390 1
518270 99518270 1001 86380 86390 1
518942 99518942 1001 86380 86390 1
518891 99518891 1001 86380 86390 1
518930 99518930 1001 86380 86390 1
518972 99518972 1001 86380 86390 1
518869 99518869 1001 86380 86390 1
518936 99518936 1001 86380 86390 1
518689 99518689 1001 86380 86390 1
518431 99518431 1001 86380 86390 1
518561 99518561 1001 86380 86390 1
518512 99518512 1001 86380 86390 1
519027 99519027 1001 86380 86390 1
519119 99519119 1001 86380 86390 1
519002 99519002 1001 86380 86390 1
519626 99519626 1001 86380 86390 1
519706 99519706 1001 86380 86390 1
519747 99519747 1001 86380 86390 1
519775 99519775 1001 86380 86390 1
519533 99519533 1001 86380 86390 1
519521 99519521 1001 86380 86390 1
519419 99519419 1001 86380 86390 1
519449 99519449 1001 86380 86390 1
519489 99519489 1001 86380 86390 1
519425 99519425 1001 86380 86390 1
519491 99519491 1001 86380 86390 1
519206 99519206 1001 86380 86390 1
519876 99519876 1001 86380 86390 1
519845 99519845 1001 86380 86390 1
520499 99520499 1001 86380 86390 1
520620 99520620 1001 86380 86390 1
520535 99520535 1001 86380 86390 1
520253 99520253 1001 86380 86390 1
520411 99520411 1001 86380 86390 1
520363 99520363 1001 86380 86390 1
520376 99520376 1001 86380 86390 1
520420 99520420 1001 86380 86390 1
520132 99520132 1001 86380 86390 1
520159 99520159 1001 86380 86390 1
520663 99520663 1001 86380 86390 1
520702 99520702 1001 86380 86390 1
520655 99520655 1001 86380 86390 1
520776 99520776 1001 86380 86390 1
520738 99520738 1001 86380 86390 1
521407 99521407 1001 86380 86390 1
521081 99521081 1001 86380 86390 1
520858 99520858 1001 86380 86390 1
520977 99520977 1001 86380 86390 1
520970 99520970 1001 86380 86390 1
521544 99521544 1001 86380 86390 1
521599 99521599 1001 86380 86390 1
521536 99521536 1001 86380 86390 1
522291 99522291 1001 86380 86390 1
522127 99522127 1001 86380 86390 1
522265 99522265 1001 86380 86390 1
522268 99522268 1001 86380 86390 1
522221 99522221 1001 86380 86390 1
521906 99521906 1001 86380 86390 1
522042 99522042 1001 86380 86390 1
521928 99521928 1001 86380 86390 1
521956 99521956 1001 86380 86390 1
521867 99521867 1001 86380 86390 1
521795 99521795 1001 86380 86390 1
521747 99521747 1001 86380 86390 1
522315 99522315 1001 86380 86390 1
522479 99522479 1001 86380 86390 1
522326 99522326 1001 86380 86390 1
522340 99522340 1001 86380 86390 1
522966 99522966 1001 86380 86390 1
523091 99523091 1001 86380 86390 1
523011 99523011 1001 86380 86390 1
522963 99522963 1001 86380 86390 1
522718 99522718 1001 86380 86390 1
522761 99522761 1001 86380 86390 1
522564 99522564 1001 86380 86390 1
522683 99522683 1001 86380 86390 1
522660 99522660 1001 86380 86390 1
522701 99522701 1001 86380 86390 1
522521 99522521 1001 86380 86390 1
[truncated: 4,075,944 more chars]
