# Supplementary material for: Fast and near-optimal monitoring for healthcare acquired infection outbreaks
Source: PLoS Comput Biol. 2019 Sep 16;15(9):e1007284. doi: 10.1371/journal.pcbi.1007284 (PMC6762212; doi:10.1371/journal.pcbi.1007284)
Supplement: S1 Data — (ZIP) [file pcbi.1007284.s006.zip › MobilityLogs1/HAISE_Carilion_all_visits_day_64.txt]

#Person location Sublocation StartTime EndTime Type
400040 99400040 1001 86380 86390 1
400563 99400563 1001 86380 86390 1
400743 99400743 1001 86380 86390 1
400936 99400936 1001 86380 86390 1
400938 99400938 1001 86380 86390 1
400912 99400912 1001 86380 86390 1
400975 99400975 1001 86380 86390 1
401087 99401087 1001 86380 86390 1
401254 99401254 1001 86380 86390 1
401529 99401529 1001 86380 86390 1
401785 99401785 1001 86380 86390 1
401740 99401740 1001 86380 86390 1
402104 99402104 1001 86380 86390 1
402214 99402214 1001 86380 86390 1
402325 99402325 1001 86380 86390 1
402279 99402279 1001 86380 86390 1
402441 99402441 1001 86380 86390 1
402511 99402511 1001 86380 86390 1
402626 99402626 1001 86380 86390 1
402664 99402664 1001 86380 86390 1
402690 99402690 1001 86380 86390 1
402599 99402599 1001 86380 86390 1
402760 99402760 1001 86380 86390 1
402898 99402898 1001 86380 86390 1
403119 99403119 1001 86380 86390 1
403181 99403181 1001 86380 86390 1
403249 99403249 1001 86380 86390 1
403392 99403392 1001 86380 86390 1
403457 99403457 1001 86380 86390 1
403543 99403543 1001 86380 86390 1
404003 99404003 1001 86380 86390 1
403968 99403968 1001 86380 86390 1
404073 99404073 1001 86380 86390 1
404251 99404251 1001 86380 86390 1
404169 99404169 1001 86380 86390 1
404207 99404207 1001 86380 86390 1
404442 99404442 1001 86380 86390 1
404455 99404455 1001 86380 86390 1
404566 99404566 1001 86380 86390 1
404578 99404578 1001 86380 86390 1
404653 99404653 1001 86380 86390 1
404632 99404632 1001 86380 86390 1
404768 99404768 1001 86380 86390 1
404973 99404973 1001 86380 86390 1
405010 99405010 1001 86380 86390 1
405408 99405408 1001 86380 86390 1
405452 99405452 1001 86380 86390 1
405420 99405420 1001 86380 86390 1
405507 99405507 1001 86380 86390 1
405416 99405416 1001 86380 86390 1
405838 99405838 1001 86380 86390 1
406053 99406053 1001 86380 86390 1
406322 99406322 1001 86380 86390 1
406397 99406397 1001 86380 86390 1
406500 99406500 1001 86380 86390 1
406906 99406906 1001 86380 86390 1
407237 99407237 1001 86380 86390 1
407346 99407346 1001 86380 86390 1
407381 99407381 1001 86380 86390 1
407445 99407445 1001 86380 86390 1
407484 99407484 1001 86380 86390 1
407488 99407488 1001 86380 86390 1
407660 99407660 1001 86380 86390 1
407669 99407669 1001 86380 86390 1
407806 99407806 1001 86380 86390 1
407906 99407906 1001 86380 86390 1
407970 99407970 1001 86380 86390 1
407882 99407882 1001 86380 86390 1
408257 99408257 1001 86380 86390 1
408363 99408363 1001 86380 86390 1
408370 99408370 1001 86380 86390 1
408564 99408564 1001 86380 86390 1
408754 99408754 1001 86380 86390 1
408651 99408651 1001 86380 86390 1
408858 99408858 1001 86380 86390 1
408796 99408796 1001 86380 86390 1
409063 99409063 1001 86380 86390 1
409026 99409026 1001 86380 86390 1
409169 99409169 1001 86380 86390 1
409087 99409087 1001 86380 86390 1
409202 99409202 1001 86380 86390 1
409198 99409198 1001 86380 86390 1
409378 99409378 1001 86380 86390 1
409322 99409322 1001 86380 86390 1
409301 99409301 1001 86380 86390 1
409671 99409671 1001 86380 86390 1
409868 99409868 1001 86380 86390 1
409927 99409927 1001 86380 86390 1
409963 99409963 1001 86380 86390 1
409899 99409899 1001 86380 86390 1
410122 99410122 1001 86380 86390 1
410143 99410143 1001 86380 86390 1
410258 99410258 1001 86380 86390 1
410393 99410393 1001 86380 86390 1
410425 99410425 1001 86380 86390 1
410475 99410475 1001 86380 86390 1
410594 99410594 1001 86380 86390 1
410692 99410692 1001 86380 86390 1
410757 99410757 1001 86380 86390 1
410878 99410878 1001 86380 86390 1
410983 99410983 1001 86380 86390 1
410974 99410974 1001 86380 86390 1
411092 99411092 1001 86380 86390 1
411054 99411054 1001 86380 86390 1
411084 99411084 1001 86380 86390 1
411044 99411044 1001 86380 86390 1
411139 99411139 1001 86380 86390 1
411224 99411224 1001 86380 86390 1
411342 99411342 1001 86380 86390 1
411547 99411547 1001 86380 86390 1
411661 99411661 1001 86380 86390 1
411730 99411730 1001 86380 86390 1
411949 99411949 1001 86380 86390 1
412097 99412097 1001 86380 86390 1
412174 99412174 1001 86380 86390 1
412203 99412203 1001 86380 86390 1
412294 99412294 1001 86380 86390 1
412327 99412327 1001 86380 86390 1
412409 99412409 1001 86380 86390 1
413338 99413338 1001 86380 86390 1
413489 99413489 1001 86380 86390 1
413398 99413398 1001 86380 86390 1
413288 99413288 1001 86380 86390 1
412981 99412981 1001 86380 86390 1
413146 99413146 1001 86380 86390 1
413225 99413225 1001 86380 86390 1
413149 99413149 1001 86380 86390 1
413105 99413105 1001 86380 86390 1
413000 99413000 1001 86380 86390 1
412720 99412720 1001 86380 86390 1
412644 99412644 1001 86380 86390 1
412709 99412709 1001 86380 86390 1
412860 99412860 1001 86380 86390 1
414082 99414082 1001 86380 86390 1
414971 99414971 1001 86380 86390 1
415057 99415057 1001 86380 86390 1
414951 99414951 1001 86380 86390 1
415287 99415287 1001 86380 86390 1
414985 99414985 1001 86380 86390 1
415155 99415155 1001 86380 86390 1
414838 99414838 1001 86380 86390 1
414893 99414893 1001 86380 86390 1
414899 99414899 1001 86380 86390 1
414829 99414829 1001 86380 86390 1
414608 99414608 1001 86380 86390 1
414272 99414272 1001 86380 86390 1
414298 99414298 1001 86380 86390 1
414438 99414438 1001 86380 86390 1
414282 99414282 1001 86380 86390 1
415410 99415410 1001 86380 86390 1
415700 99415700 1001 86380 86390 1
415426 99415426 1001 86380 86390 1
415430 99415430 1001 86380 86390 1
415494 99415494 1001 86380 86390 1
415641 99415641 1001 86380 86390 1
415441 99415441 1001 86380 86390 1
415334 99415334 1001 86380 86390 1
416725 99416725 1001 86380 86390 1
416919 99416919 1001 86380 86390 1
416301 99416301 1001 86380 86390 1
416246 99416246 1001 86380 86390 1
416513 99416513 1001 86380 86390 1
416065 99416065 1001 86380 86390 1
415995 99415995 1001 86380 86390 1
415822 99415822 1001 86380 86390 1
415953 99415953 1001 86380 86390 1
417046 99417046 1001 86380 86390 1
417336 99417336 1001 86380 86390 1
417013 99417013 1001 86380 86390 1
417470 99417470 1001 86380 86390 1
418743 99418743 1001 86380 86390 1
418517 99418517 1001 86380 86390 1
418471 99418471 1001 86380 86390 1
418248 99418248 1001 86380 86390 1
418342 99418342 1001 86380 86390 1
418170 99418170 1001 86380 86390 1
417667 99417667 1001 86380 86390 1
420170 99420170 1001 86380 86390 1
420337 99420337 1001 86380 86390 1
420325 99420325 1001 86380 86390 1
420145 99420145 1001 86380 86390 1
420212 99420212 1001 86380 86390 1
420051 99420051 1001 86380 86390 1
419717 99419717 1001 86380 86390 1
419582 99419582 1001 86380 86390 1
419284 99419284 1001 86380 86390 1
420674 99420674 1001 86380 86390 1
419631 99419631 1001 86380 86390 1
420518 99420518 1001 86380 86390 1
420508 99420508 1001 86380 86390 1
422040 99422040 1001 86380 86390 1
421892 99421892 1001 86380 86390 1
422108 99422108 1001 86380 86390 1
421391 99421391 1001 86380 86390 1
421478 99421478 1001 86380 86390 1
421458 99421458 1001 86380 86390 1
421608 99421608 1001 86380 86390 1
421387 99421387 1001 86380 86390 1
421190 99421190 1001 86380 86390 1
420980 99420980 1001 86380 86390 1
420907 99420907 1001 86380 86390 1
422526 99422526 1001 86380 86390 1
422194 99422194 1001 86380 86390 1
422437 99422437 1001 86380 86390 1
422117 99422117 1001 86380 86390 1
422156 99422156 1001 86380 86390 1
422209 99422209 1001 86380 86390 1
422212 99422212 1001 86380 86390 1
423403 99423403 1001 86380 86390 1
423628 99423628 1001 86380 86390 1
423391 99423391 1001 86380 86390 1
423246 99423246 1001 86380 86390 1
423134 99423134 1001 86380 86390 1
423155 99423155 1001 86380 86390 1
422952 99422952 1001 86380 86390 1
423286 99423286 1001 86380 86390 1
422598 99422598 1001 86380 86390 1
422906 99422906 1001 86380 86390 1
422578 99422578 1001 86380 86390 1
422813 99422813 1001 86380 86390 1
422545 99422545 1001 86380 86390 1
422865 99422865 1001 86380 86390 1
422867 99422867 1001 86380 86390 1
423767 99423767 1001 86380 86390 1
424071 99424071 1001 86380 86390 1
424103 99424103 1001 86380 86390 1
425276 99425276 1001 86380 86390 1
425359 99425359 1001 86380 86390 1
425143 99425143 1001 86380 86390 1
424809 99424809 1001 86380 86390 1
424729 99424729 1001 86380 86390 1
424245 99424245 1001 86380 86390 1
424269 99424269 1001 86380 86390 1
424485 99424485 1001 86380 86390 1
425387 99425387 1001 86380 86390 1
425410 99425410 1001 86380 86390 1
425448 99425448 1001 86380 86390 1
425814 99425814 1001 86380 86390 1
425679 99425679 1001 86380 86390 1
426763 99426763 1001 86380 86390 1
426815 99426815 1001 86380 86390 1
426698 99426698 1001 86380 86390 1
427066 99427066 1001 86380 86390 1
427021 99427021 1001 86380 86390 1
426891 99426891 1001 86380 86390 1
426299 99426299 1001 86380 86390 1
426670 99426670 1001 86380 86390 1
426412 99426412 1001 86380 86390 1
426534 99426534 1001 86380 86390 1
426612 99426612 1001 86380 86390 1
426515 99426515 1001 86380 86390 1
426017 99426017 1001 86380 86390 1
425950 99425950 1001 86380 86390 1
427482 99427482 1001 86380 86390 1
427294 99427294 1001 86380 86390 1
427195 99427195 1001 86380 86390 1
428481 99428481 1001 86380 86390 1
428413 99428413 1001 86380 86390 1
427971 99427971 1001 86380 86390 1
428239 99428239 1001 86380 86390 1
428170 99428170 1001 86380 86390 1
428010 99428010 1001 86380 86390 1
427932 99427932 1001 86380 86390 1
428136 99428136 1001 86380 86390 1
427601 99427601 1001 86380 86390 1
427824 99427824 1001 86380 86390 1
427876 99427876 1001 86380 86390 1
427579 99427579 1001 86380 86390 1
427566 99427566 1001 86380 86390 1
428941 99428941 1001 86380 86390 1
429100 99429100 1001 86380 86390 1
428834 99428834 1001 86380 86390 1
430338 99430338 1001 86380 86390 1
429733 99429733 1001 86380 86390 1
429616 99429616 1001 86380 86390 1
429573 99429573 1001 86380 86390 1
429704 99429704 1001 86380 86390 1
429204 99429204 1001 86380 86390 1
429514 99429514 1001 86380 86390 1
430506 99430506 1001 86380 86390 1
430724 99430724 1001 86380 86390 1
431937 99431937 1001 86380 86390 1
431948 99431948 1001 86380 86390 1
432047 99432047 1001 86380 86390 1
431687 99431687 1001 86380 86390 1
431528 99431528 1001 86380 86390 1
431478 99431478 1001 86380 86390 1
431333 99431333 1001 86380 86390 1
431295 99431295 1001 86380 86390 1
431636 99431636 1001 86380 86390 1
431115 99431115 1001 86380 86390 1
430974 99430974 1001 86380 86390 1
430892 99430892 1001 86380 86390 1
431211 99431211 1001 86380 86390 1
430872 99430872 1001 86380 86390 1
431078 99431078 1001 86380 86390 1
431194 99431194 1001 86380 86390 1
432156 99432156 1001 86380 86390 1
432474 99432474 1001 86380 86390 1
432256 99432256 1001 86380 86390 1
432215 99432215 1001 86380 86390 1
432263 99432263 1001 86380 86390 1
432167 99432167 1001 86380 86390 1
432426 99432426 1001 86380 86390 1
433397 99433397 1001 86380 86390 1
433349 99433349 1001 86380 86390 1
433503 99433503 1001 86380 86390 1
433604 99433604 1001 86380 86390 1
433055 99433055 1001 86380 86390 1
432974 99432974 1001 86380 86390 1
432759 99432759 1001 86380 86390 1
432574 99432574 1001 86380 86390 1
434039 99434039 1001 86380 86390 1
433733 99433733 1001 86380 86390 1
433957 99433957 1001 86380 86390 1
433804 99433804 1001 86380 86390 1
435338 99435338 1001 86380 86390 1
435183 99435183 1001 86380 86390 1
435366 99435366 1001 86380 86390 1
435037 99435037 1001 86380 86390 1
434647 99434647 1001 86380 86390 1
434976 99434976 1001 86380 86390 1
434693 99434693 1001 86380 86390 1
434982 99434982 1001 86380 86390 1
434509 99434509 1001 86380 86390 1
434564 99434564 1001 86380 86390 1
434231 99434231 1001 86380 86390 1
434186 99434186 1001 86380 86390 1
434255 99434255 1001 86380 86390 1
435860 99435860 1001 86380 86390 1
435439 99435439 1001 86380 86390 1
435687 99435687 1001 86380 86390 1
435563 99435563 1001 86380 86390 1
435778 99435778 1001 86380 86390 1
435755 99435755 1001 86380 86390 1
437076 99437076 1001 86380 86390 1
436874 99436874 1001 86380 86390 1
437134 99437134 1001 86380 86390 1
436709 99436709 1001 86380 86390 1
436475 99436475 1001 86380 86390 1
435982 99435982 1001 86380 86390 1
435983 99435983 1001 86380 86390 1
436105 99436105 1001 86380 86390 1
435939 99435939 1001 86380 86390 1
436003 99436003 1001 86380 86390 1
437349 99437349 1001 86380 86390 1
437303 99437303 1001 86380 86390 1
437336 99437336 1001 86380 86390 1
300079 99300079 1001 86380 86390 1
300652 99300652 1001 86380 86390 1
300693 99300693 1001 86380 86390 1
300659 99300659 1001 86380 86390 1
300329 99300329 1001 86380 86390 1
300514 99300514 1001 86380 86390 1
300463 99300463 1001 86380 86390 1
300400 99300400 1001 86380 86390 1
300150 99300150 1001 86380 86390 1
300151 99300151 1001 86380 86390 1
300191 99300191 1001 86380 86390 1
300167 99300167 1001 86380 86390 1
300245 99300245 1001 86380 86390 1
300258 99300258 1001 86380 86390 1
300182 99300182 1001 86380 86390 1
300778 99300778 1001 86380 86390 1
300868 99300868 1001 86380 86390 1
300739 99300739 1001 86380 86390 1
300869 99300869 1001 86380 86390 1
300734 99300734 1001 86380 86390 1
300748 99300748 1001 86380 86390 1
300906 99300906 1001 86380 86390 1
301524 99301524 1001 86380 86390 1
301528 99301528 1001 86380 86390 1
301422 99301422 1001 86380 86390 1
301200 99301200 1001 86380 86390 1
301161 99301161 1001 86380 86390 1
301255 99301255 1001 86380 86390 1
301056 99301056 1001 86380 86390 1
301074 99301074 1001 86380 86390 1
301139 99301139 1001 86380 86390 1
300945 99300945 1001 86380 86390 1
301591 99301591 1001 86380 86390 1
301142 99301142 1001 86380 86390 1
302319 99302319 1001 86380 86390 1
302230 99302230 1001 86380 86390 1
302308 99302308 1001 86380 86390 1
302274 99302274 1001 86380 86390 1
302368 99302368 1001 86380 86390 1
301986 99301986 1001 86380 86390 1
302026 99302026 1001 86380 86390 1
302121 99302121 1001 86380 86390 1
301801 99301801 1001 86380 86390 1
301819 99301819 1001 86380 86390 1
301936 99301936 1001 86380 86390 1
301860 99301860 1001 86380 86390 1
302418 99302418 1001 86380 86390 1
302578 99302578 1001 86380 86390 1
302488 99302488 1001 86380 86390 1
302553 99302553 1001 86380 86390 1
303017 99303017 1001 86380 86390 1
303095 99303095 1001 86380 86390 1
303189 99303189 1001 86380 86390 1
303034 99303034 1001 86380 86390 1
303088 99303088 1001 86380 86390 1
302989 99302989 1001 86380 86390 1
302929 99302929 1001 86380 86390 1
302880 99302880 1001 86380 86390 1
302985 99302985 1001 86380 86390 1
302715 99302715 1001 86380 86390 1
302750 99302750 1001 86380 86390 1
302622 99302622 1001 86380 86390 1
303234 99303234 1001 86380 86390 1
303276 99303276 1001 86380 86390 1
303279 99303279 1001 86380 86390 1
303880 99303880 1001 86380 86390 1
303959 99303959 1001 86380 86390 1
303861 99303861 1001 86380 86390 1
303940 99303940 1001 86380 86390 1
303699 99303699 1001 86380 86390 1
303778 99303778 1001 86380 86390 1
303744 99303744 1001 86380 86390 1
303682 99303682 1001 86380 86390 1
303748 99303748 1001 86380 86390 1
303554 99303554 1001 86380 86390 1
303583 99303583 1001 86380 86390 1
303494 99303494 1001 86380 86390 1
303501 99303501 1001 86380 86390 1
304064 99304064 1001 86380 86390 1
304758 99304758 1001 86380 86390 1
304591 99304591 1001 86380 86390 1
304462 99304462 1001 86380 86390 1
304645 99304645 1001 86380 86390 1
304546 99304546 1001 86380 86390 1
304316 99304316 1001 86380 86390 1
304342 99304342 1001 86380 86390 1
304961 99304961 1001 86380 86390 1
304962 99304962 1001 86380 86390 1
305053 99305053 1001 86380 86390 1
304887 99304887 1001 86380 86390 1
305559 99305559 1001 86380 86390 1
305549 99305549 1001 86380 86390 1
305615 99305615 1001 86380 86390 1
305541 99305541 1001 86380 86390 1
305594 99305594 1001 86380 86390 1
305448 99305448 1001 86380 86390 1
305427 99305427 1001 86380 86390 1
305104 99305104 1001 86380 86390 1
305123 99305123 1001 86380 86390 1
500113 99500113 1001 86380 86390 1
500024 99500024 1001 86380 86390 1
500102 99500102 1001 86380 86390 1
500157 99500157 1001 86380 86390 1
500784 99500784 1001 86380 86390 1
500473 99500473 1001 86380 86390 1
500437 99500437 1001 86380 86390 1
500516 99500516 1001 86380 86390 1
500337 99500337 1001 86380 86390 1
500818 99500818 1001 86380 86390 1
500822 99500822 1001 86380 86390 1
501609 99501609 1001 86380 86390 1
501612 99501612 1001 86380 86390 1
501343 99501343 1001 86380 86390 1
501358 99501358 1001 86380 86390 1
501256 99501256 1001 86380 86390 1
501230 99501230 1001 86380 86390 1
501245 99501245 1001 86380 86390 1
501298 99501298 1001 86380 86390 1
501363 99501363 1001 86380 86390 1
501366 99501366 1001 86380 86390 1
501289 99501289 1001 86380 86390 1
501055 99501055 1001 86380 86390 1
501792 99501792 1001 86380 86390 1
501677 99501677 1001 86380 86390 1
501794 99501794 1001 86380 86390 1
501666 99501666 1001 86380 86390 1
501655 99501655 1001 86380 86390 1
501739 99501739 1001 86380 86390 1
502391 99502391 1001 86380 86390 1
502330 99502330 1001 86380 86390 1
502446 99502446 1001 86380 86390 1
502344 99502344 1001 86380 86390 1
502170 99502170 1001 86380 86390 1
502252 99502252 1001 86380 86390 1
502164 99502164 1001 86380 86390 1
502245 99502245 1001 86380 86390 1
501910 99501910 1001 86380 86390 1
501889 99501889 1001 86380 86390 1
501864 99501864 1001 86380 86390 1
501998 99501998 1001 86380 86390 1
502566 99502566 1001 86380 86390 1
502543 99502543 1001 86380 86390 1
503113 99503113 1001 86380 86390 1
503263 99503263 1001 86380 86390 1
502834 99502834 1001 86380 86390 1
502847 99502847 1001 86380 86390 1
502771 99502771 1001 86380 86390 1
502799 99502799 1001 86380 86390 1
503436 99503436 1001 86380 86390 1
503334 99503334 1001 86380 86390 1
503402 99503402 1001 86380 86390 1
504004 99504004 1001 86380 86390 1
504034 99504034 1001 86380 86390 1
503887 99503887 1001 86380 86390 1
503760 99503760 1001 86380 86390 1
503841 99503841 1001 86380 86390 1
503854 99503854 1001 86380 86390 1
503777 99503777 1001 86380 86390 1
503870 99503870 1001 86380 86390 1
503574 99503574 1001 86380 86390 1
503603 99503603 1001 86380 86390 1
503595 99503595 1001 86380 86390 1
504169 99504169 1001 86380 86390 1
504256 99504256 1001 86380 86390 1
504831 99504831 1001 86380 86390 1
504883 99504883 1001 86380 86390 1
504896 99504896 1001 86380 86390 1
504545 99504545 1001 86380 86390 1
504650 99504650 1001 86380 86390 1
504413 99504413 1001 86380 86390 1
504456 99504456 1001 86380 86390 1
504447 99504447 1001 86380 86390 1
504526 99504526 1001 86380 86390 1
504449 99504449 1001 86380 86390 1
505127 99505127 1001 86380 86390 1
505103 99505103 1001 86380 86390 1
505004 99505004 1001 86380 86390 1
505017 99505017 1001 86380 86390 1
505095 99505095 1001 86380 86390 1
505716 99505716 1001 86380 86390 1
505451 99505451 1001 86380 86390 1
505562 99505562 1001 86380 86390 1
505265 99505265 1001 86380 86390 1
505317 99505317 1001 86380 86390 1
505269 99505269 1001 86380 86390 1
505274 99505274 1001 86380 86390 1
505329 99505329 1001 86380 86390 1
505814 99505814 1001 86380 86390 1
505868 99505868 1001 86380 86390 1
506467 99506467 1001 86380 86390 1
506404 99506404 1001 86380 86390 1
506562 99506562 1001 86380 86390 1
506536 99506536 1001 86380 86390 1
506579 99506579 1001 86380 86390 1
506400 99506400 1001 86380 86390 1
506427 99506427 1001 86380 86390 1
506327 99506327 1001 86380 86390 1
506366 99506366 1001 86380 86390 1
506316 99506316 1001 86380 86390 1
506330 99506330 1001 86380 86390 1
506319 99506319 1001 86380 86390 1
506067 99506067 1001 86380 86390 1
506074 99506074 1001 86380 86390 1
506180 99506180 1001 86380 86390 1
506116 99506116 1001 86380 86390 1
506000 99506000 1001 86380 86390 1
506735 99506735 1001 86380 86390 1
506761 99506761 1001 86380 86390 1
506647 99506647 1001 86380 86390 1
506613 99506613 1001 86380 86390 1
506604 99506604 1001 86380 86390 1
507337 99507337 1001 86380 86390 1
507127 99507127 1001 86380 86390 1
507193 99507193 1001 86380 86390 1
507131 99507131 1001 86380 86390 1
507137 99507137 1001 86380 86390 1
506952 99506952 1001 86380 86390 1
506928 99506928 1001 86380 86390 1
507511 99507511 1001 86380 86390 1
507521 99507521 1001 86380 86390 1
507535 99507535 1001 86380 86390 1
508081 99508081 1001 86380 86390 1
508107 99508107 1001 86380 86390 1
508061 99508061 1001 86380 86390 1
508152 99508152 1001 86380 86390 1
508153 99508153 1001 86380 86390 1
508242 99508242 1001 86380 86390 1
507927 99507927 1001 86380 86390 1
508005 99508005 1001 86380 86390 1
507996 99507996 1001 86380 86390 1
507932 99507932 1001 86380 86390 1
508039 99508039 1001 86380 86390 1
507898 99507898 1001 86380 86390 1
507640 99507640 1001 86380 86390 1
507783 99507783 1001 86380 86390 1
507797 99507797 1001 86380 86390 1
507760 99507760 1001 86380 86390 1
507739 99507739 1001 86380 86390 1
507755 99507755 1001 86380 86390 1
508354 99508354 1001 86380 86390 1
508253 99508253 1001 86380 86390 1
508980 99508980 1001 86380 86390 1
508805 99508805 1001 86380 86390 1
508780 99508780 1001 86380 86390 1
508742 99508742 1001 86380 86390 1
508704 99508704 1001 86380 86390 1
508769 99508769 1001 86380 86390 1
508483 99508483 1001 86380 86390 1
508535 99508535 1001 86380 86390 1
508654 99508654 1001 86380 86390 1
508552 99508552 1001 86380 86390 1
508474 99508474 1001 86380 86390 1
509242 99509242 1001 86380 86390 1
509134 99509134 1001 86380 86390 1
509213 99509213 1001 86380 86390 1
509900 99509900 1001 86380 86390 1
509788 99509788 1001 86380 86390 1
509814 99509814 1001 86380 86390 1
509804 99509804 1001 86380 86390 1
509636 99509636 1001 86380 86390 1
509508 99509508 1001 86380 86390 1
509654 99509654 1001 86380 86390 1
509400 99509400 1001 86380 86390 1
509401 99509401 1001 86380 86390 1
509445 99509445 1001 86380 86390 1
509472 99509472 1001 86380 86390 1
510045 99510045 1001 86380 86390 1
510073 99510073 1001 86380 86390 1
510022 99510022 1001 86380 86390 1
509934 99509934 1001 86380 86390 1
509922 99509922 1001 86380 86390 1
510524 99510524 1001 86380 86390 1
510550 99510550 1001 86380 86390 1
510701 99510701 1001 86380 86390 1
510541 99510541 1001 86380 86390 1
510486 99510486 1001 86380 86390 1
510429 99510429 1001 86380 86390 1
510158 99510158 1001 86380 86390 1
510272 99510272 1001 86380 86390 1
510817 99510817 1001 86380 86390 1
510732 99510732 1001 86380 86390 1
511389 99511389 1001 86380 86390 1
511468 99511468 1001 86380 86390 1
511395 99511395 1001 86380 86390 1
511436 99511436 1001 86380 86390 1
511286 99511286 1001 86380 86390 1
511328 99511328 1001 86380 86390 1
510949 99510949 1001 86380 86390 1
511120 99511120 1001 86380 86390 1
511046 99511046 1001 86380 86390 1
511591 99511591 1001 86380 86390 1
511728 99511728 1001 86380 86390 1
512088 99512088 1001 86380 86390 1
512013 99512013 1001 86380 86390 1
511849 99511849 1001 86380 86390 1
511894 99511894 1001 86380 86390 1
511938 99511938 1001 86380 86390 1
512531 99512531 1001 86380 86390 1
512467 99512467 1001 86380 86390 1
512506 99512506 1001 86380 86390 1
512380 99512380 1001 86380 86390 1
512438 99512438 1001 86380 86390 1
513205 99513205 1001 86380 86390 1
513082 99513082 1001 86380 86390 1
513108 99513108 1001 86380 86390 1
513058 99513058 1001 86380 86390 1
513111 99513111 1001 86380 86390 1
512863 99512863 1001 86380 86390 1
512799 99512799 1001 86380 86390 1
512800 99512800 1001 86380 86390 1
512995 99512995 1001 86380 86390 1
512611 99512611 1001 86380 86390 1
512652 99512652 1001 86380 86390 1
512617 99512617 1001 86380 86390 1
512594 99512594 1001 86380 86390 1
512699 99512699 1001 86380 86390 1
513296 99513296 1001 86380 86390 1
513226 99513226 1001 86380 86390 1
513955 99513955 1001 86380 86390 1
513892 99513892 1001 86380 86390 1
513711 99513711 1001 86380 86390 1
513724 99513724 1001 86380 86390 1
513752 99513752 1001 86380 86390 1
513637 99513637 1001 86380 86390 1
513639 99513639 1001 86380 86390 1
513771 99513771 1001 86380 86390 1
513641 99513641 1001 86380 86390 1
513591 99513591 1001 86380 86390 1
513605 99513605 1001 86380 86390 1
513618 99513618 1001 86380 86390 1
513581 99513581 1001 86380 86390 1
513493 99513493 1001 86380 86390 1
514147 99514147 1001 86380 86390 1
514149 99514149 1001 86380 86390 1
514229 99514229 1001 86380 86390 1
514827 99514827 1001 86380 86390 1
514828 99514828 1001 86380 86390 1
514789 99514789 1001 86380 86390 1
514510 99514510 1001 86380 86390 1
514640 99514640 1001 86380 86390 1
514485 99514485 1001 86380 86390 1
514594 99514594 1001 86380 86390 1
514491 99514491 1001 86380 86390 1
514612 99514612 1001 86380 86390 1
514329 99514329 1001 86380 86390 1
514248 99514248 1001 86380 86390 1
514985 99514985 1001 86380 86390 1
514884 99514884 1001 86380 86390 1
514994 99514994 1001 86380 86390 1
515060 99515060 1001 86380 86390 1
515506 99515506 1001 86380 86390 1
515551 99515551 1001 86380 86390 1
515513 99515513 1001 86380 86390 1
515455 99515455 1001 86380 86390 1
515205 99515205 1001 86380 86390 1
515152 99515152 1001 86380 86390 1
515797 99515797 1001 86380 86390 1
515753 99515753 1001 86380 86390 1
516353 99516353 1001 86380 86390 1
516123 99516123 1001 86380 86390 1
516126 99516126 1001 86380 86390 1
516257 99516257 1001 86380 86390 1
516194 99516194 1001 86380 86390 1
515927 99515927 1001 86380 86390 1
515969 99515969 1001 86380 86390 1
515962 99515962 1001 86380 86390 1
516066 99516066 1001 86380 86390 1
516015 99516015 1001 86380 86390 1
516570 99516570 1001 86380 86390 1
516687 99516687 1001 86380 86390 1
517250 99517250 1001 86380 86390 1
516995 99516995 1001 86380 86390 1
516970 99516970 1001 86380 86390 1
517129 99517129 1001 86380 86390 1
516903 99516903 1001 86380 86390 1
516778 99516778 1001 86380 86390 1
517488 99517488 1001 86380 86390 1
517362 99517362 1001 86380 86390 1
517338 99517338 1001 86380 86390 1
518077 99518077 1001 86380 86390 1
517978 99517978 1001 86380 86390 1
518157 99518157 1001 86380 86390 1
517775 99517775 1001 86380 86390 1
517832 99517832 1001 86380 86390 1
517563 99517563 1001 86380 86390 1
517732 99517732 1001 86380 86390 1
518265 99518265 1001 86380 86390 1
518201 99518201 1001 86380 86390 1
518169 99518169 1001 86380 86390 1
518955 99518955 1001 86380 86390 1
518906 99518906 1001 86380 86390 1
518682 99518682 1001 86380 86390 1
518671 99518671 1001 86380 86390 1
518710 99518710 1001 86380 86390 1
518698 99518698 1001 86380 86390 1
518556 99518556 1001 86380 86390 1
519118 99519118 1001 86380 86390 1
519021 99519021 1001 86380 86390 1
519685 99519685 1001 86380 86390 1
519799 99519799 1001 86380 86390 1
519497 99519497 1001 86380 86390 1
519498 99519498 1001 86380 86390 1
519551 99519551 1001 86380 86390 1
519474 99519474 1001 86380 86390 1
519491 99519491 1001 86380 86390 1
519194 99519194 1001 86380 86390 1
519196 99519196 1001 86380 86390 1
519391 99519391 1001 86380 86390 1
519251 99519251 1001 86380 86390 1
519356 99519356 1001 86380 86390 1
519983 99519983 1001 86380 86390 1
519906 99519906 1001 86380 86390 1
520576 99520576 1001 86380 86390 1
520564 99520564 1001 86380 86390 1
520609 99520609 1001 86380 86390 1
520555 99520555 1001 86380 86390 1
520444 99520444 1001 86380 86390 1
520262 99520262 1001 86380 86390 1
520327 99520327 1001 86380 86390 1
520406 99520406 1001 86380 86390 1
520048 99520048 1001 86380 86390 1
520062 99520062 1001 86380 86390 1
520038 99520038 1001 86380 86390 1
520119 99520119 1001 86380 86390 1
520055 99520055 1001 86380 86390 1
520770 99520770 1001 86380 86390 1
520788 99520788 1001 86380 86390 1
520724 99520724 1001 86380 86390 1
520817 99520817 1001 86380 86390 1
521159 99521159 1001 86380 86390 1
521187 99521187 1001 86380 86390 1
521058 99521058 1001 86380 86390 1
521150 99521150 1001 86380 86390 1
520912 99520912 1001 86380 86390 1
520928 99520928 1001 86380 86390 1
520891 99520891 1001 86380 86390 1
521644 99521644 1001 86380 86390 1
521504 99521504 1001 86380 86390 1
521478 99521478 1001 86380 86390 1
521609 99521609 1001 86380 86390 1
521548 99521548 1001 86380 86390 1
521669 99521669 1001 86380 86390 1
522150 99522150 1001 86380 86390 1
522280 99522280 1001 86380 86390 1
522075 99522075 1001 86380 86390 1
521998 99521998 1001 86380 86390 1
521977 99521977 1001 86380 86390 1
521886 99521886 1001 86380 86390 1
521926 99521926 1001 86380 86390 1
521768 99521768 1001 86380 86390 1
521719 99521719 1001 86380 86390 1
522302 99522302 1001 86380 86390 1
522420 99522420 1001 86380 86390 1
522455 99522455 1001 86380 86390 1
522991 99522991 1001 86380 86390 1
522998 99522998 1001 86380 86390 1
522934 99522934 1001 86380 86390 1
522999 99522999 1001 86380 86390 1
522987 99522987 1001 86380 86390 1
522743 99522743 1001 86380 86390 1
522756 99522756 1001 86380 86390 1
522503 99522503 1001 86380 86390 1
522581 99522581 1001 86380 86390 1
522698 99522698 1001 86380 86390 1
522534 99522534 1001 86380 86390 1
523128 99523128 1001 86380 86390 1
523125 99523125 1001 86380 86390 1
523308 99523308 1001 86380 86390 1
523857 99523857 1001 86380 86390 1
523859 99523859 1001 86380 86390 1
523921 99523921 1001 86380 86390 1
523810 99523810 1001 86380 86390 1
523891 99523891 1001 86380 86390 1
523644 99523644 1001 86380 86390 1
523365 99523365 1001 86380 86390 1
523408 99523408 1001 86380 86390 1
524127 99524127 1001 86380 86390 1
524602 99524602 1001 86380 86390 1
524592 99524592 1001 86380 86390 1
524645 99524645 1001 86380 86390 1
524383 99524383 1001 86380 86390 1
524529 99524529 1001 86380 86390 1
524428 99524428 1001 86380 86390 1
524203 99524203 1001 86380 86390 1
524219 99524219 1001 86380 86390 1
524167 99524167 1001 86380 86390 1
524223 99524223 1001 86380 86390 1
524923 99524923 1001 86380 86390 1
524898 99524898 1001 86380 86390 1
524963 99524963 1001 86380 86390 1
524775 99524775 1001 86380 86390 1
525395 99525395 1001 86380 86390 1
525408 99525408 1001 86380 86390 1
525530 99525530 1001 86380 86390 1
525454 99525454 1001 86380 86390 1
525237 99525237 1001 86380 86390 1
525267 99525267 1001 86380 86390 1
525386 99525386 1001 86380 86390 1
525364 99525364 1001 86380 86390 1
525030 99525030 1001 86380 86390 1
525108 99525108 1001 86380 86390 1
525603 99525603 1001 86380 86390 1
525605 99525605 1001 86380 86390 1
525683 99525683 1001 86380 86390 1
526334 99526334 1001 86380 86390 1
526348 99526348 1001 86380 86390 1
526237 99526237 1001 86380 86390 1
526292 99526292 1001 86380 86390 1
526064 99526064 1001 86380 86390 1
526065 99526065 1001 86380 86390 1
526105 99526105 1001 86380 86390 1
526171 99526171 1001 86380 86390 1
525958 99525958 1001 86380 86390 1
525860 99525860 1001 86380 86390 1
525943 99525943 1001 86380 86390 1
526485 99526485 1001 86380 86390 1
526511 99526511 1001 86380 86390 1
526489 99526489 1001 86380 86390 1
526608 99526608 1001 86380 86390 1
526621 99526621 1001 86380 86390 1
526622 99526622 1001 86380 86390 1
526612 99526612 1001 86380 86390 1
526969 99526969 1001 86380 86390 1
527011 99527011 1001 86380 86390 1
526705 99526705 1001 86380 86390 1
526722 99526722 1001 86380 86390 1
526802 99526802 1001 86380 86390 1
526636 99526636 1001 86380 86390 1
527353 99527353 1001 86380 86390 1
527331 99527331 1001 86380 86390 1
527894 99527894 1001 86380 86390 1
527887 99527887 1001 86380 86390 1
527771 99527771 1001 86380 86390 1
527812 99527812 1001 86380 86390 1
527750 99527750 1001 86380 86390 1
527506 99527506 1001 86380 86390 1
527511 99527511 1001 86380 86390 1
528126 99528126 1001 86380 86390 1
528114 99528114 1001 86380 86390 1
528155 99528155 1001 86380 86390 1
528181 99528181 1001 86380 86390 1
528772 99528772 1001 86380 86390 1
528840 99528840 1001 86380 86390 1
528741 99528741 1001 86380 86390 1
528793 99528793 1001 86380 86390 1
528847 99528847 1001 86380 86390 1
528548 99528548 1001 86380 86390 1
528655 99528655 1001 86380 86390 1
528513 99528513 1001 86380 86390 1
528294 99528294 1001 86380 86390 1
528374 99528374 1001 86380 86390 1
528336 99528336 1001 86380 86390 1
528328 99528328 1001 86380 86390 1
528420 99528420 1001 86380 86390 1
529096 99529096 1001 86380 86390 1
528994 99528994 1001 86380 86390 1
529078 99529078 1001 86380 86390 1
529652 99529652 1001 86380 86390 1
529631 99529631 1001 86380 86390 1
529714 99529714 1001 86380 86390 1
529321 99529321 1001 86380 86390 1
529466 99529466 1001 86380 86390 1
529142 99529142 1001 86380 86390 1
529776 99529776 1001 86380 86390 1
529843 99529843 1001 86380 86390 1
529728 99529728 1001 86380 86390 1
529809 99529809 1001 86380 86390 1
529850 99529850 1001 86380 86390 1
529761 99529761 1001 86380 86390 1
529787 99529787 1001 86380 86390 1
530404 99530404 1001 86380 86390 1
530512 99530512 1001 86380 86390 1
530500 99530500 1001 86380 86390 1
530272 99530272 1001 86380 86390 1
530234 99530234 1001 86380 86390 1
530314 99530314 1001 86380 86390 1
530146 99530146 1001 86380 86390 1
530122 99530122 1001 86380 86390 1
529968 99529968 1001 86380 86390 1
530071 99530071 1001 86380 86390 1
530756 99530756 1001 86380 86390 1
531343 99531343 1001 86380 86390 1
531327 99531327 1001 86380 86390 1
531071 99531071 1001 86380 86390 1
531011 99531011 1001 86380 86390 1
530927 99530927 1001 86380 86390 1
530762 99530762 1001 86380 86390 1
530807 99530807 1001 86380 86390 1
531506 99531506 1001 86380 86390 1
531553 99531553 1001 86380 86390 1
531466 99531466 1001 86380 86390 1
532103 99532103 1001 86380 86390 1
532043 99532043 1001 86380 86390 1
532059 99532059 1001 86380 86390 1
531901 99531901 1001 86380 86390 1
531908 99531908 1001 86380 86390 1
531986 99531986 1001 86380 86390 1
531731 99531731 1001 86380 86390 1
531641 99531641 1001 86380 86390 1
532243 99532243 1001 86380 86390 1
532349 99532349 1001 86380 86390 1
532298 99532298 1001 86380 86390 1
532292 99532292 1001 86380 86390 1
532840 99532840 1001 86380 86390 1
532897 99532897 1001 86380 86390 1
533019 99533019 1001 86380 86390 1
532735 99532735 1001 86380 86390 1
532688 99532688 1001 86380 86390 1
532639 99532639 1001 86380 86390 1
532627 99532627 1001 86380 86390 1
532784 99532784 1001 86380 86390 1
532682 99532682 1001 86380 86390 1
532824 99532824 1001 86380 86390 1
532557 99532557 1001 86380 86390 1
532471 99532471 1001 86380 86390 1
532576 99532576 1001 86380 86390 1
532420 99532420 1001 86380 86390 1
533119 99533119 1001 86380 86390 1
533138 99533138 1001 86380 86390 1
533164 99533164 1001 86380 86390 1
533100 99533100 1001 86380 86390 1
533113 99533113 1001 86380 86390 1
533102 99533102 1001 86380 86390 1
533141 99533141 1001 86380 86390 1
533079 99533079 1001 86380 86390 1
533825 99533825 1001 86380 86390 1
533681 99533681 1001 86380 86390 1
533748 99533748 1001 86380 86390 1
533712 99533712 1001 86380 86390 1
533804 99533804 1001 86380 86390 1
533640 99533640 1001 86380 86390 1
533506 99533506 1001 86380 86390 1
533623 99533623 1001 86380 86390 1
533612 99533612 1001 86380 86390 1
533367 99533367 1001 86380 86390 1
533330 99533330 1001 86380 86390 1
533242 99533242 1001 86380 86390 1
534037 99534037 1001 86380 86390 1
533911 99533911 1001 86380 86390 1
533964 99533964 1001 86380 86390 1
533914 99533914 1001 86380 86390 1
533879 99533879 1001 86380 86390 1
534505 99534505 1001 86380 86390 1
534570 99534570 1001 86380 86390 1
534493 99534493 1001 86380 86390 1
534635 99534635 1001 86380 86390 1
534599 99534599 1001 86380 86390 1
534515 99534515 1001 86380 86390 1
534317 99534317 1001 86380 86390 1
534374 99534374 1001 86380 86390 1
534245 99534245 1001 86380 86390 1
534214 99534214 1001 86380 86390 1
534125 99534125 1001 86380 86390 1
534736 99534736 1001 86380 86390 1
534740 99534740 1001 86380 86390 1
534883 99534883 1001 86380 86390 1
535385 99535385 1001 86380 86390 1
535467 99535467 1001 86380 86390 1
535469 99535469 1001 86380 86390 1
535444 99535444 1001 86380 86390 1
535445 99535445 1001 86380 86390 1
535506 99535506 1001 86380 86390 1
535246 99535246 1001 86380 86390 1
535021 99535021 1001 86380 86390 1
534945 99534945 1001 86380 86390 1
534962 99534962 1001 86380 86390 1
535585 99535585 1001 86380 86390 1
535548 99535548 1001 86380 86390 1
535574 99535574 1001 86380 86390 1
535680 99535680 1001 86380 86390 1
535530 99535530 1001 86380 86390 1
535687 99535687 1001 86380 86390 1
535700 99535700 1001 86380 86390 1
536309 99536309 1001 86380 86390 1
536199 99536199 1001 86380 86390 1
536265 99536265 1001 86380 86390 1
536266 99536266 1001 86380 86390 1
536254 99536254 1001 86380 86390 1
536177 99536177 1001 86380 86390 1
536152 99536152 1001 86380 86390 1
536057 99536057 1001 86380 86390 1
535945 99535945 1001 86380 86390 1
536065 99536065 1001 86380 86390 1
536091 99536091 1001 86380 86390 1
535888 99535888 1001 86380 86390 1
535798 99535798 1001 86380 86390 1
535890 99535890 1001 86380 86390 1
535763 99535763 1001 86380 86390 1
535854 99535854 1001 86380 86390 1
536455 99536455 1001 86380 86390 1
536366 99536366 1001 86380 86390 1
536340 99536340 1001 86380 86390 1
536356 99536356 1001 86380 86390 1
536383 99536383 1001 86380 86390 1
537011 99537011 1001 86380 86390 1
537028 99537028 1001 86380 86390 1
536948 99536948 1001 86380 86390 1
536824 99536824 1001 86380 86390 1
536955 99536955 1001 86380 86390 1
536580 99536580 1001 86380 86390 1
536722 99536722 1001 86380 86390 1
536698 99536698 1001 86380 86390 1
536570 99536570 1001 86380 86390 1
536714 99536714 1001 86380 86390 1
536665 99536665 1001 86380 86390 1
537305 99537305 1001 86380 86390 1
537968 99537968 1001 86380 86390 1
537790 99537790 1001 86380 86390 1
537804 99537804 1001 86380 86390 1
537792 99537792 1001 86380 86390 1
537720 99537720 1001 86380 86390 1
537750 99537750 1001 86380 86390 1
537486 99537486 1001 86380 86390 1
537409 99537409 1001 86380 86390 1
537397 99537397 1001 86380 86390 1
537514 99537514 1001 86380 86390 1
537534 99537534 1001 86380 86390 1
538099 99538099 1001 86380 86390 1
538128 99538128 1001 86380 86390 1
538700 99538700 1001 86380 86390 1
538770 99538770 1001 86380 86390 1
538506 99538506 1001 86380 86390 1
538577 99538577 1001 86380 86390 1
538449 99538449 1001 86380 86390 1
538232 99538232 1001 86380 86390 1
538294 99538294 1001 86380 86390 1
538851 99538851 1001 86380 86390 1
538827 99538827 1001 86380 86390 1
538868 99538868 1001 86380 86390 1
539011 99539011 1001 86380 86390 1
538974 99538974 1001 86380 86390 1
538859 99538859 1001 86380 86390 1
539470 99539470 1001 86380 86390 1
539511 99539511 1001 86380 86390 1
539576 99539576 1001 86380 86390 1
539397 99539397 1001 86380 86390 1
539413 99539413 1001 86380 86390 1
539235 99539235 1001 86380 86390 1
539355 99539355 1001 86380 86390 1
539098 99539098 1001 86380 86390 1
539021 99539021 1001 86380 86390 1
539179 99539179 1001 86380 86390 1
539051 99539051 1001 86380 86390 1
539038 99539038 1001 86380 86390 1
539220 99539220 1001 86380 86390 1
539222 99539222 1001 86380 86390 1
539198 99539198 1001 86380 86390 1
539744 99539744 1001 86380 86390 1
539790 99539790 1001 86380 86390 1
540286 99540286 1001 86380 86390 1
540441 99540441 1001 86380 86390 1
540412 99540412 1001 86380 86390 1
540425 99540425 1001 86380 86390 1
540132 99540132 1001 86380 86390 1
540110 99540110 1001 86380 86390 1
540123 99540123 1001 86380 86390 1
540101 99540101 1001 86380 86390 1
539938 99539938 1001 86380 86390 1
539940 99539940 1001 86380 86390 1
539954 99539954 1001 86380 86390 1
540019 99540019 1001 86380 86390 1
539968 99539968 1001 86380 86390 1
539904 99539904 1001 86380 86390 1
539882 99539882 1001 86380 86390 1
540515 99540515 1001 86380 86390 1
540632 99540632 1001 86380 86390 1
540622 99540622 1001 86380 86390 1
540592 99540592 1001 86380 86390 1
541152 99541152 1001 86380 86390 1
541114 99541114 1001 86380 86390 1
541195 99541195 1001 86380 86390 1
541118 99541118 1001 86380 86390 1
541278 99541278 1001 86380 86390 1
541188 99541188 1001 86380 86390 1
540939 99540939 1001 86380 86390 1
541070 99541070 1001 86380 86390 1
540957 99540957 1001 86380 86390 1
540869 99540869 1001 86380 86390 1
540779 99540779 1001 86380 86390 1
541345 99541345 1001 86380 86390 1
541322 99541322 1001 86380 86390 1
541348 99541348 1001 86380 86390 1
541413 99541413 1001 86380 86390 1
542007 99542007 1001 86380 86390 1
541937 99541937 1001 86380 86390 1
541902 99541902 1001 86380 86390 1
541710 99541710 1001 86380 86390 1
541841 99541841 1001 86380 86390 1
541822 99541822 1001 86380 86390 1
541590 99541590 1001 86380 86390 1
541672 99541672 1001 86380 86390 1
541623 99541623 1001 86380 86390 1
542233 99542233 1001 86380 86390 1
542226 99542226 1001 86380 86390 1
542305 99542305 1001 86380 86390 1
542280 99542280 1001 86380 86390 1
542268 99542268 1001 86380 86390 1
542850 99542850 1001 86380 86390 1
542584 99542584 1001 86380 86390 1
542597 99542597 1001 86380 86390 1
542728 99542728 1001 86380 86390 1
542574 99542574 1001 86380 86390 1
542603 99542603 1001 86380 86390 1
542707 99542707 1001 86380 86390 1
542682 99542682 1001 86380 86390 1
542543 99542543 1001 86380 86390 1
542596 99542596 1001 86380 86390 1
542383 99542383 1001 86380 86390 1
542422 99542422 1001 86380 86390 1
542504 99542504 1001 86380 86390 1
543090 99543090 1001 86380 86390 1
543643 99543643 1001 86380 86390 1
543632 99543632 1001 86380 86390 1
543751 99543751 1001 86380 86390 1
543676 99543676 1001 86380 86390 1
543574 99543574 1001 86380 86390 1
543640 99543640 1001 86380 86390 1
543693 99543693 1001 86380 86390 1
543488 99543488 1001 86380 86390 1
543390 99543390 1001 86380 86390 1
543562 99543562 1001 86380 86390 1
543525 99543525 1001 86380 86390 1
543487 99543487 1001 86380 86390 1
543332 99543332 1001 86380 86390 1
543295 99543295 1001 86380 86390 1
543297 99543297 1001 86380 86390 1
543276 99543276 1001 86380 86390 1
543227 99543227 1001 86380 86390 1
543952 99543952 1001 86380 86390 1
543966 99543966 1001 86380 86390 1
543853 99543853 1001 86380 86390 1
543815 99543815 1001 86380 86390 1
543868 99543868 1001 86380 86390 1
544417 99544417 1001 86380 86390 1
544499 99544499 1001 86380 86390 1
544449 99544449 1001 86380 86390 1
544558 99544558 1001 86380 86390 1
544213 99544213 1001 86380 86390 1
544326 99544326 1001 86380 86390 1
544014 99544014 1001 86380 86390 1
544649 99544649 1001 86380 86390 1
514184 770 1002 57330 68885 1
539579 890 1002 59841 60907 1
542459 1199 1001 32431 32730 1
400003 99400003 1001 86380 86390 1
400119 99400119 1001 86380 86390 1
400104 99400104 1001 86380 86390 1
400135 99400135 1001 86380 86390 1
400221 99400221 1001 86380 86390 1
400283 99400283 1001 86380 86390 1
400402 99400402 1001 86380 86390 1
400347 99400347 1001 86380 86390 1
400519 99400519 1001 86380 86390 1
400647 99400647 1001 86380 86390 1
400832 99400832 1001 86380 86390 1
401078 99401078 1001 86380 86390 1
401306 99401306 1001 86380 86390 1
401291 99401291 1001 86380 86390 1
401292 99401292 1001 86380 86390 1
401455 99401455 1001 86380 86390 1
401539 99401539 1001 86380 86390 1
401519 99401519 1001 86380 86390 1
402137 99402137 1001 86380 86390 1
402244 99402244 1001 86380 86390 1
402340 99402340 1001 86380 86390 1
402443 99402443 1001 86380 86390 1
402612 99402612 1001 86380 86390 1
402701 99402701 1001 86380 86390 1
402747 99402747 1001 86380 86390 1
403106 99403106 1001 86380 86390 1
403553 99403553 1001 86380 86390 1
403788 99403788 1001 86380 86390 1
403756 99403756 1001 86380 86390 1
403848 99403848 1001 86380 86390 1
404102 99404102 1001 86380 86390 1
404167 99404167 1001 86380 86390 1
404224 99404224 1001 86380 86390 1
404415 99404415 1001 86380 86390 1
404665 99404665 1001 86380 86390 1
404648 99404648 1001 86380 86390 1
404778 99404778 1001 86380 86390 1
404739 99404739 1001 86380 86390 1
404804 99404804 1001 86380 86390 1
405006 99405006 1001 86380 86390 1
405013 99405013 1001 86380 86390 1
405297 99405297 1001 86380 86390 1
405272 99405272 1001 86380 86390 1
405580 99405580 1001 86380 86390 1
405417 99405417 1001 86380 86390 1
405514 99405514 1001 86380 86390 1
405700 99405700 1001 86380 86390 1
405974 99405974 1001 86380 86390 1
406295 99406295 1001 86380 86390 1
406842 99406842 1001 86380 86390 1
407220 99407220 1001 86380 86390 1
407316 99407316 1001 86380 86390 1
407486 99407486 1001 86380 86390 1
407649 99407649 1001 86380 86390 1
407805 99407805 1001 86380 86390 1
408037 99408037 1001 86380 86390 1
408198 99408198 1001 86380 86390 1
408179 99408179 1001 86380 86390 1
408425 99408425 1001 86380 86390 1
408570 99408570 1001 86380 86390 1
409256 99409256 1001 86380 86390 1
409290 99409290 1001 86380 86390 1
409635 99409635 1001 86380 86390 1
409746 99409746 1001 86380 86390 1
409842 99409842 1001 86380 86390 1
409861 99409861 1001 86380 86390 1
409908 99409908 1001 86380 86390 1
410152 99410152 1001 86380 86390 1
410191 99410191 1001 86380 86390 1
410260 99410260 1001 86380 86390 1
410263 99410263 1001 86380 86390 1
410219 99410219 1001 86380 86390 1
410360 99410360 1001 86380 86390 1
410576 99410576 1001 86380 86390 1
410577 99410577 1001 86380 86390 1
410545 99410545 1001 86380 86390 1
410633 99410633 1001 86380 86390 1
410671 99410671 1001 86380 86390 1
410788 99410788 1001 86380 86390 1
410835 99410835 1001 86380 86390 1
411138 99411138 1001 86380 86390 1
411303 99411303 1001 86380 86390 1
411963 99411963 1001 86380 86390 1
412143 99412143 1001 86380 86390 1
412243 99412243 1001 86380 86390 1
412205 99412205 1001 86380 86390 1
412255 99412255 1001 86380 86390 1
412233 99412233 1001 86380 86390 1
412347 99412347 1001 86380 86390 1
413290 99413290 1001 86380 86390 1
413638 99413638 1001 86380 86390 1
413569 99413569 1001 86380 86390 1
413478 99413478 1001 86380 86390 1
413538 99413538 1001 86380 86390 1
413087 99413087 1001 86380 86390 1
412855 99412855 1001 86380 86390 1
413925 99413925 1001 86380 86390 1
413703 99413703 1001 86380 86390 1
414023 99414023 1001 86380 86390 1
414044 99414044 1001 86380 86390 1
413817 99413817 1001 86380 86390 1
414946 99414946 1001 86380 86390 1
415101 99415101 1001 86380 86390 1
414991 99414991 1001 86380 86390 1
414677 99414677 1001 86380 86390 1
414849 99414849 1001 86380 86390 1
414177 99414177 1001 86380 86390 1
414382 99414382 1001 86380 86390 1
415670 99415670 1001 86380 86390 1
415720 99415720 1001 86380 86390 1
415389 99415389 1001 86380 86390 1
415431 99415431 1001 86380 86390 1
415325 99415325 1001 86380 86390 1
415566 99415566 1001 86380 86390 1
416697 99416697 1001 86380 86390 1
416557 99416557 1001 86380 86390 1
416201 99416201 1001 86380 86390 1
415727 99415727 1001 86380 86390 1
415981 99415981 1001 86380 86390 1
417327 99417327 1001 86380 86390 1
417010 99417010 1001 86380 86390 1
417321 99417321 1001 86380 86390 1
417593 99417593 1001 86380 86390 1
418468 99418468 1001 86380 86390 1
418784 99418784 1001 86380 86390 1
418179 99418179 1001 86380 86390 1
418226 99418226 1001 86380 86390 1
417847 99417847 1001 86380 86390 1
417914 99417914 1001 86380 86390 1
418907 99418907 1001 86380 86390 1
420334 99420334 1001 86380 86390 1
420311 99420311 1001 86380 86390 1
420222 99420222 1001 86380 86390 1
420263 99420263 1001 86380 86390 1
419745 99419745 1001 86380 86390 1
419792 99419792 1001 86380 86390 1
419930 99419930 1001 86380 86390 1
420029 99420029 1001 86380 86390 1
419349 99419349 1001 86380 86390 1
419554 99419554 1001 86380 86390 1
419400 99419400 1001 86380 86390 1
420537 99420537 1001 86380 86390 1
420830 99420830 1001 86380 86390 1
420560 99420560 1001 86380 86390 1
420586 99420586 1001 86380 86390 1
420691 99420691 1001 86380 86390 1
420615 99420615 1001 86380 86390 1
420724 99420724 1001 86380 86390 1
420682 99420682 1001 86380 86390 1
421965 99421965 1001 86380 86390 1
421804 99421804 1001 86380 86390 1
421267 99421267 1001 86380 86390 1
421371 99421371 1001 86380 86390 1
421570 99421570 1001 86380 86390 1
420976 99420976 1001 86380 86390 1
420956 99420956 1001 86380 86390 1
422192 99422192 1001 86380 86390 1
422389 99422389 1001 86380 86390 1
422263 99422263 1001 86380 86390 1
422473 99422473 1001 86380 86390 1
423650 99423650 1001 86380 86390 1
423417 99423417 1001 86380 86390 1
423319 99423319 1001 86380 86390 1
423327 99423327 1001 86380 86390 1
423034 99423034 1001 86380 86390 1
423299 99423299 1001 86380 86390 1
422534 99422534 1001 86380 86390 1
422632 99422632 1001 86380 86390 1
422903 99422903 1001 86380 86390 1
424036 99424036 1001 86380 86390 1
424099 99424099 1001 86380 86390 1
425063 99425063 1001 86380 86390 1
425093 99425093 1001 86380 86390 1
424361 99424361 1001 86380 86390 1
425574 99425574 1001 86380 86390 1
425401 99425401 1001 86380 86390 1
426703 99426703 1001 86380 86390 1
426736 99426736 1001 86380 86390 1
427002 99427002 1001 86380 86390 1
426427 99426427 1001 86380 86390 1
426554 99426554 1001 86380 86390 1
426386 99426386 1001 86380 86390 1
426186 99426186 1001 86380 86390 1
426154 99426154 1001 86380 86390 1
426015 99426015 1001 86380 86390 1
425918 99425918 1001 86380 86390 1
427252 99427252 1001 86380 86390 1
427281 99427281 1001 86380 86390 1
428582 99428582 1001 86380 86390 1
428033 99428033 1001 86380 86390 1
428039 99428039 1001 86380 86390 1
427631 99427631 1001 86380 86390 1
427740 99427740 1001 86380 86390 1
427546 99427546 1001 86380 86390 1
428759 99428759 1001 86380 86390 1
429134 99429134 1001 86380 86390 1
429008 99429008 1001 86380 86390 1
429055 99429055 1001 86380 86390 1
429169 99429169 1001 86380 86390 1
430268 99430268 1001 86380 86390 1
430043 99430043 1001 86380 86390 1
430366 99430366 1001 86380 86390 1
429708 99429708 1001 86380 86390 1
429933 99429933 1001 86380 86390 1
429808 99429808 1001 86380 86390 1
429791 99429791 1001 86380 86390 1
429917 99429917 1001 86380 86390 1
429466 99429466 1001 86380 86390 1
429231 99429231 1001 86380 86390 1
429401 99429401 1001 86380 86390 1
429239 99429239 1001 86380 86390 1
430633 99430633 1001 86380 86390 1
430438 99430438 1001 86380 86390 1
430780 99430780 1001 86380 86390 1
430494 99430494 1001 86380 86390 1
430545 99430545 1001 86380 86390 1
431822 99431822 1001 86380 86390 1
431912 99431912 1001 86380 86390 1
431610 99431610 1001 86380 86390 1
431412 99431412 1001 86380 86390 1
431270 99431270 1001 86380 86390 1
431392 99431392 1001 86380 86390 1
431170 99431170 1001 86380 86390 1
431172 99431172 1001 86380 86390 1
431123 99431123 1001 86380 86390 1
431254 99431254 1001 86380 86390 1
432061 99432061 1001 86380 86390 1
432141 99432141 1001 86380 86390 1
433548 99433548 1001 86380 86390 1
433500 99433500 1001 86380 86390 1
433137 99433137 1001 86380 86390 1
433159 99433159 1001 86380 86390 1
432902 99432902 1001 86380 86390 1
433002 99433002 1001 86380 86390 1
433029 99433029 1001 86380 86390 1
433147 99433147 1001 86380 86390 1
432668 99432668 1001 86380 86390 1
432730 99432730 1001 86380 86390 1
432884 99432884 1001 86380 86390 1
432587 99432587 1001 86380 86390 1
432736 99432736 1001 86380 86390 1
432738 99432738 1001 86380 86390 1
433916 99433916 1001 86380 86390 1
433864 99433864 1001 86380 86390 1
435057 99435057 1001 86380 86390 1
435061 99435061 1001 86380 86390 1
435423 99435423 1001 86380 86390 1
434680 99434680 1001 86380 86390 1
434914 99434914 1001 86380 86390 1
434917 99434917 1001 86380 86390 1
434450 99434450 1001 86380 86390 1
434201 99434201 1001 86380 86390 1
435610 99435610 1001 86380 86390 1
435586 99435586 1001 86380 86390 1
435616 99435616 1001 86380 86390 1
435450 99435450 1001 86380 86390 1
436988 99436988 1001 86380 86390 1
436920 99436920 1001 86380 86390 1
437011 99437011 1001 86380 86390 1
436425 99436425 1001 86380 86390 1
436524 99436524 1001 86380 86390 1
436647 99436647 1001 86380 86390 1
436034 99436034 1001 86380 86390 1
436319 99436319 1001 86380 86390 1
436107 99436107 1001 86380 86390 1
437305 99437305 1001 86380 86390 1
300712 99300712 1001 86380 86390 1
300511 99300511 1001 86380 86390 1
300317 99300317 1001 86380 86390 1
300435 99300435 1001 86380 86390 1
300513 99300513 1001 86380 86390 1
300348 99300348 1001 86380 86390 1
300518 99300518 1001 86380 86390 1
300378 99300378 1001 86380 86390 1
300303 99300303 1001 86380 86390 1
300215 99300215 1001 86380 86390 1
300257 99300257 1001 86380 86390 1
300141 99300141 1001 86380 86390 1
300223 99300223 1001 86380 86390 1
300119 99300119 1001 86380 86390 1
300925 99300925 1001 86380 86390 1
300760 99300760 1001 86380 86390 1
300918 99300918 1001 86380 86390 1
300737 99300737 1001 86380 86390 1
301428 99301428 1001 86380 86390 1
301456 99301456 1001 86380 86390 1
301361 99301361 1001 86380 86390 1
301167 99301167 1001 86380 86390 1
301153 99301153 1001 86380 86390 1
301011 99301011 1001 86380 86390 1
301090 99301090 1001 86380 86390 1
301035 99301035 1001 86380 86390 1
301658 99301658 1001 86380 86390 1
301675 99301675 1001 86380 86390 1
302226 99302226 1001 86380 86390 1
302281 99302281 1001 86380 86390 1
302127 99302127 1001 86380 86390 1
301829 99301829 1001 86380 86390 1
301968 99301968 1001 86380 86390 1
302525 99302525 1001 86380 86390 1
302464 99302464 1001 86380 86390 1
302386 99302386 1001 86380 86390 1
303092 99303092 1001 86380 86390 1
303172 99303172 1001 86380 86390 1
303175 99303175 1001 86380 86390 1
303094 99303094 1001 86380 86390 1
303147 99303147 1001 86380 86390 1
303059 99303059 1001 86380 86390 1
303204 99303204 1001 86380 86390 1
302936 99302936 1001 86380 86390 1
302990 99302990 1001 86380 86390 1
302928 99302928 1001 86380 86390 1
302891 99302891 1001 86380 86390 1
302853 99302853 1001 86380 86390 1
302855 99302855 1001 86380 86390 1
302696 99302696 1001 86380 86390 1
302779 99302779 1001 86380 86390 1
302794 99302794 1001 86380 86390 1
303382 99303382 1001 86380 86390 1
303685 99303685 1001 86380 86390 1
303805 99303805 1001 86380 86390 1
303680 99303680 1001 86380 86390 1
303513 99303513 1001 86380 86390 1
303435 99303435 1001 86380 86390 1
304161 99304161 1001 86380 86390 1
304203 99304203 1001 86380 86390 1
304730 99304730 1001 86380 86390 1
304668 99304668 1001 86380 86390 1
304733 99304733 1001 86380 86390 1
304505 99304505 1001 86380 86390 1
304531 99304531 1001 86380 86390 1
304610 99304610 1001 86380 86390 1
304253 99304253 1001 86380 86390 1
304986 99304986 1001 86380 86390 1
305004 99305004 1001 86380 86390 1
305207 99305207 1001 86380 86390 1
305272 99305272 1001 86380 86390 1
305234 99305234 1001 86380 86390 1
305157 99305157 1001 86380 86390 1
305080 99305080 1001 86380 86390 1
305199 99305199 1001 86380 86390 1
500153 99500153 1001 86380 86390 1
500192 99500192 1001 86380 86390 1
500738 99500738 1001 86380 86390 1
500430 99500430 1001 86380 86390 1
500600 99500600 1001 86380 86390 1
500497 99500497 1001 86380 86390 1
500448 99500448 1001 86380 86390 1
500436 99500436 1001 86380 86390 1
500248 99500248 1001 86380 86390 1
500237 99500237 1001 86380 86390 1
500294 99500294 1001 86380 86390 1
500862 99500862 1001 86380 86390 1
501018 99501018 1001 86380 86390 1
501003 99501003 1001 86380 86390 1
501475 99501475 1001 86380 86390 1
501272 99501272 1001 86380 86390 1
501415 99501415 1001 86380 86390 1
501391 99501391 1001 86380 86390 1
501432 99501432 1001 86380 86390 1
501316 99501316 1001 86380 86390 1
501084 99501084 1001 86380 86390 1
501200 99501200 1001 86380 86390 1
501202 99501202 1001 86380 86390 1
501027 99501027 1001 86380 86390 1
501687 99501687 1001 86380 86390 1
502274 99502274 1001 86380 86390 1
502417 99502417 1001 86380 86390 1
502327 99502327 1001 86380 86390 1
502445 99502445 1001 86380 86390 1
502453 99502453 1001 86380 86390 1
501963 99501963 1001 86380 86390 1
501938 99501938 1001 86380 86390 1
502607 99502607 1001 86380 86390 1
502648 99502648 1001 86380 86390 1
502546 99502546 1001 86380 86390 1
502639 99502639 1001 86380 86390 1
502470 99502470 1001 86380 86390 1
503265 99503265 1001 86380 86390 1
503123 99503123 1001 86380 86390 1
502998 99502998 1001 86380 86390 1
503014 99503014 1001 86380 86390 1
503028 99503028 1001 86380 86390 1
503069 99503069 1001 86380 86390 1
503046 99503046 1001 86380 86390 1
502698 99502698 1001 86380 86390 1
502739 99502739 1001 86380 86390 1
503315 99503315 1001 86380 86390 1
503369 99503369 1001 86380 86390 1
503451 99503451 1001 86380 86390 1
503989 99503989 1001 86380 86390 1
504028 99504028 1001 86380 86390 1
503965 99503965 1001 86380 86390 1
503958 99503958 1001 86380 86390 1
504106 99504106 1001 86380 86390 1
504026 99504026 1001 86380 86390 1
503783 99503783 1001 86380 86390 1
503785 99503785 1001 86380 86390 1
503734 99503734 1001 86380 86390 1
503817 99503817 1001 86380 86390 1
503630 99503630 1001 86380 86390 1
503516 99503516 1001 86380 86390 1
503622 99503622 1001 86380 86390 1
503636 99503636 1001 86380 86390 1
503701 99503701 1001 86380 86390 1
504310 99504310 1001 86380 86390 1
504260 99504260 1001 86380 86390 1
504197 99504197 1001 86380 86390 1
504281 99504281 1001 86380 86390 1
504178 99504178 1001 86380 86390 1
504829 99504829 1001 86380 86390 1
504752 99504752 1001 86380 86390 1
504596 99504596 1001 86380 86390 1
504539 99504539 1001 86380 86390 1
504607 99504607 1001 86380 86390 1
504465 99504465 1001 86380 86390 1
504491 99504491 1001 86380 86390 1
504516 99504516 1001 86380 86390 1
504335 99504335 1001 86380 86390 1
505148 99505148 1001 86380 86390 1
505019 99505019 1001 86380 86390 1
505012 99505012 1001 86380 86390 1
505104 99505104 1001 86380 86390 1
505003 99505003 1001 86380 86390 1
505108 99505108 1001 86380 86390 1
505641 99505641 1001 86380 86390 1
505539 99505539 1001 86380 86390 1
505439 99505439 1001 86380 86390 1
505518 99505518 1001 86380 86390 1
505375 99505375 1001 86380 86390 1
505428 99505428 1001 86380 86390 1
505563 99505563 1001 86380 86390 1
505343 99505343 1001 86380 86390 1
505232 99505232 1001 86380 86390 1
505234 99505234 1001 86380 86390 1
505173 99505173 1001 86380 86390 1
505974 99505974 1001 86380 86390 1
505910 99505910 1001 86380 86390 1
505794 99505794 1001 86380 86390 1
505917 99505917 1001 86380 86390 1
505934 99505934 1001 86380 86390 1
506445 99506445 1001 86380 86390 1
506186 99506186 1001 86380 86390 1
506267 99506267 1001 86380 86390 1
506320 99506320 1001 86380 86390 1
506192 99506192 1001 86380 86390 1
506245 99506245 1001 86380 86390 1
506220 99506220 1001 86380 86390 1
506096 99506096 1001 86380 86390 1
506112 99506112 1001 86380 86390 1
506717 99506717 1001 86380 86390 1
507293 99507293 1001 86380 86390 1
507422 99507422 1001 86380 86390 1
507387 99507387 1001 86380 86390 1
507412 99507412 1001 86380 86390 1
507170 99507170 1001 86380 86390 1
507183 99507183 1001 86380 86390 1
507068 99507068 1001 86380 86390 1
506982 99506982 1001 86380 86390 1
506971 99506971 1001 86380 86390 1
506909 99506909 1001 86380 86390 1
506926 99506926 1001 86380 86390 1
506837 99506837 1001 86380 86390 1
506878 99506878 1001 86380 86390 1
507433 99507433 1001 86380 86390 1
507428 99507428 1001 86380 86390 1
507585 99507585 1001 86380 86390 1
507624 99507624 1001 86380 86390 1
507442 99507442 1001 86380 86390 1
508161 99508161 1001 86380 86390 1
508138 99508138 1001 86380 86390 1
507851 99507851 1001 86380 86390 1
507931 99507931 1001 86380 86390 1
507924 99507924 1001 86380 86390 1
507770 99507770 1001 86380 86390 1
507784 99507784 1001 86380 86390 1
507811 99507811 1001 86380 86390 1
507779 99507779 1001 86380 86390 1
508314 99508314 1001 86380 86390 1
508267 99508267 1001 86380 86390 1
508947 99508947 1001 86380 86390 1
508935 99508935 1001 86380 86390 1
509001 99509001 1001 86380 86390 1
508992 99508992 1001 86380 86390 1
509019 99509019 1001 86380 86390 1
509068 99509068 1001 86380 86390 1
508703 99508703 1001 86380 86390 1
508828 99508828 1001 86380 86390 1
508596 99508596 1001 86380 86390 1
508545 99508545 1001 86380 86390 1
509110 99509110 1001 86380 86390 1
509278 99509278 1001 86380 86390 1
509130 99509130 1001 86380 86390 1
509174 99509174 1001 86380 86390 1
509708 99509708 1001 86380 86390 1
509830 99509830 1001 86380 86390 1
509754 99509754 1001 86380 86390 1
509718 99509718 1001 86380 86390 1
509591 99509591 1001 86380 86390 1
509596 99509596 1001 86380 86390 1
509536 99509536 1001 86380 86390 1
509461 99509461 1001 86380 86390 1
509399 99509399 1001 86380 86390 1
509309 99509309 1001 86380 86390 1
509406 99509406 1001 86380 86390 1
509952 99509952 1001 86380 86390 1
509981 99509981 1001 86380 86390 1
510585 99510585 1001 86380 86390 1
510706 99510706 1001 86380 86390 1
510707 99510707 1001 86380 86390 1
510581 99510581 1001 86380 86390 1
510329 99510329 1001 86380 86390 1
510499 99510499 1001 86380 86390 1
510347 99510347 1001 86380 86390 1
510135 99510135 1001 86380 86390 1
510151 99510151 1001 86380 86390 1
510229 99510229 1001 86380 86390 1
510179 99510179 1001 86380 86390 1
510167 99510167 1001 86380 86390 1
510234 99510234 1001 86380 86390 1
510841 99510841 1001 86380 86390 1
510844 99510844 1001 86380 86390 1
511549 99511549 1001 86380 86390 1
511243 99511243 1001 86380 86390 1
511303 99511303 1001 86380 86390 1
511087 99511087 1001 86380 86390 1
510998 99510998 1001 86380 86390 1
511026 99511026 1001 86380 86390 1
511576 99511576 1001 86380 86390 1
511691 99511691 1001 86380 86390 1
512342 99512342 1001 86380 86390 1
512319 99512319 1001 86380 86390 1
512034 99512034 1001 86380 86390 1
512063 99512063 1001 86380 86390 1
511887 99511887 1001 86380 86390 1
511939 99511939 1001 86380 86390 1
512584 99512584 1001 86380 86390 1
512520 99512520 1001 86380 86390 1
512497 99512497 1001 86380 86390 1
512577 99512577 1001 86380 86390 1
512400 99512400 1001 86380 86390 1
512530 99512530 1001 86380 86390 1
513103 99513103 1001 86380 86390 1
513184 99513184 1001 86380 86390 1
513084 99513084 1001 86380 86390 1
513060 99513060 1001 86380 86390 1
513112 99513112 1001 86380 86390 1
513200 99513200 1001 86380 86390 1
513000 99513000 1001 86380 86390 1
512941 99512941 1001 86380 86390 1
512675 99512675 1001 86380 86390 1
512741 99512741 1001 86380 86390 1
512729 99512729 1001 86380 86390 1
512599 99512599 1001 86380 86390 1
512656 99512656 1001 86380 86390 1
512761 99512761 1001 86380 86390 1
513401 99513401 1001 86380 86390 1
513395 99513395 1001 86380 86390 1
513863 99513863 1001 86380 86390 1
513997 99513997 1001 86380 86390 1
513880 99513880 1001 86380 86390 1
513869 99513869 1001 86380 86390 1
513926 99513926 1001 86380 86390 1
513673 99513673 1001 86380 86390 1
513702 99513702 1001 86380 86390 1
513704 99513704 1001 86380 86390 1
513717 99513717 1001 86380 86390 1
513708 99513708 1001 86380 86390 1
513578 99513578 1001 86380 86390 1
513489 99513489 1001 86380 86390 1
513494 99513494 1001 86380 86390 1
513445 99513445 1001 86380 86390 1
514214 99514214 1001 86380 86390 1
514062 99514062 1001 86380 86390 1
514824 99514824 1001 86380 86390 1
514695 99514695 1001 86380 86390 1
514455 99514455 1001 86380 86390 1
514419 99514419 1001 86380 86390 1
514239 99514239 1001 86380 86390 1
514268 99514268 1001 86380 86390 1
514426 99514426 1001 86380 86390 1
514984 99514984 1001 86380 86390 1
515055 99515055 1001 86380 86390 1
514889 99514889 1001 86380 86390 1
515058 99515058 1001 86380 86390 1
515575 99515575 1001 86380 86390 1
515679 99515679 1001 86380 86390 1
515299 99515299 1001 86380 86390 1
515355 99515355 1001 86380 86390 1
515424 99515424 1001 86380 86390 1
515131 99515131 1001 86380 86390 1
515263 99515263 1001 86380 86390 1
515108 99515108 1001 86380 86390 1
515138 99515138 1001 86380 86390 1
515721 99515721 1001 86380 86390 1
515709 99515709 1001 86380 86390 1
515750 99515750 1001 86380 86390 1
515725 99515725 1001 86380 86390 1
515846 99515846 1001 86380 86390 1
516395 99516395 1001 86380 86390 1
516201 99516201 1001 86380 86390 1
516202 99516202 1001 86380 86390 1
516112 99516112 1001 86380 86390 1
516177 99516177 1001 86380 86390 1
516037 99516037 1001 86380 86390 1
516082 99516082 1001 86380 86390 1
516536 99516536 1001 86380 86390 1
516538 99516538 1001 86380 86390 1
517220 99517220 1001 86380 86390 1
517314 99517314 1001 86380 86390 1
516963 99516963 1001 86380 86390 1
517034 99517034 1001 86380 86390 1
516933 99516933 1001 86380 86390 1
516960 99516960 1001 86380 86390 1
516846 99516846 1001 86380 86390 1
516826 99516826 1001 86380 86390 1
516788 99516788 1001 86380 86390 1
516801 99516801 1001 86380 86390 1
516764 99516764 1001 86380 86390 1
516816 99516816 1001 86380 86390 1
516907 99516907 1001 86380 86390 1
517489 99517489 1001 86380 86390 1
517349 99517349 1001 86380 86390 1
517392 99517392 1001 86380 86390 1
517997 99517997 1001 86380 86390 1
517880 99517880 1001 86380 86390 1
517872 99517872 1001 86380 86390 1
517595 99517595 1001 86380 86390 1
517635 99517635 1001 86380 86390 1
517744 99517744 1001 86380 86390 1
518310 99518310 1001 86380 86390 1
518246 99518246 1001 86380 86390 1
518796 99518796 1001 86380 86390 1
518888 99518888 1001 86380 86390 1
518843 99518843 1001 86380 86390 1
518976 99518976 1001 86380 86390 1
518923 99518923 1001 86380 86390 1
518737 99518737 1001 86380 86390 1
518444 99518444 1001 86380 86390 1
518432 99518432 1001 86380 86390 1
518436 99518436 1001 86380 86390 1
519004 99519004 1001 86380 86390 1
519032 99519032 1001 86380 86390 1
519126 99519126 1001 86380 86390 1
519711 99519711 1001 86380 86390 1
519767 99519767 1001 86380 86390 1
519733 99519733 1001 86380 86390 1
519722 99519722 1001 86380 86390 1
519684 99519684 1001 86380 86390 1
519536 99519536 1001 86380 86390 1
519462 99519462 1001 86380 86390 1
519437 99519437 1001 86380 86390 1
519258 99519258 1001 86380 86390 1
519222 99519222 1001 86380 86390 1
519316 99519316 1001 86380 86390 1
519231 99519231 1001 86380 86390 1
519914 99519914 1001 86380 86390 1
519831 99519831 1001 86380 86390 1
520617 99520617 1001 86380 86390 1
520398 99520398 1001 86380 86390 1
520300 99520300 1001 86380 86390 1
520407 99520407 1001 86380 86390 1
520343 99520343 1001 86380 86390 1
520122 99520122 1001 86380 86390 1
520139 99520139 1001 86380 86390 1
520732 99520732 1001 86380 86390 1
520737 99520737 1001 86380 86390 1
520700 99520700 1001 86380 86390 1
521292 99521292 1001 86380 86390 1
521320 99521320 1001 86380 86390 1
521310 99521310 1001 86380 86390 1
521173 99521173 1001 86380 86390 1
521215 99521215 1001 86380 86390 1
521037 99521037 1001 86380 86390 1
521550 99521550 1001 86380 86390 1
521946 99521946 1001 86380 86390 1
521949 99521949 1001 86380 86390 1
522081 99522081 1001 86380 86390 1
521749 99521749 1001 86380 86390 1
521869 99521869 1001 86380 86390 1
522433 99522433 1001 86380 86390 1
522448 99522448 1001 86380 86390 1
522364 99522364 1001 86380 86390 1
523096 99523096 1001 86380 86390 1
523074 99523074 1001 86380 86390 1
523001 99523001 1001 86380 86390 1
522785 99522785 1001 86380 86390 1
522816 99522816 1001 86380 86390 1
522808 99522808 1001 86380 86390 1
522605 99522605 1001 86380 86390 1
522580 99522580 1001 86380 86390 1
522660 99522660 1001 86380 86390 1
522663 99522663 1001 86380 86390 1
523279 99523279 1001 86380 86390 1
523126 99523126 1001 86380 86390 1
523858 99523858 1001 86380 86390 1
523821 99523821 1001 86380 86390 1
523899 99523899 1001 86380 86390 1
523635 99523635 1001 86380 86390 1
523704 99523704 1001 86380 86390 1
523621 99523621 1001 86380 86390 1
523725 99523725 1001 86380 86390 1
523370 99523370 1001 86380 86390 1
524105 99524105 1001 86380 86390 1
524145 99524145 1001 86380 86390 1
524069 99524069 1001 86380 86390 1
524590 99524590 1001 86380 86390 1
524723 99524723 1001 86380 86390 1
524504 99524504 1001 86380 86390 1
524389 99524389 1001 86380 86390 1
524392 99524392 1001 86380 86390 1
524201 99524201 1001 86380 86390 1
524357 99524357 1001 86380 86390 1
524236 99524236 1001 86380 86390 1
524238 99524238 1001 86380 86390 1
524290 99524290 1001 86380 86390 1
524952 99524952 1001 86380 86390 1
524888 99524888 1001 86380 86390 1
524914 99524914 1001 86380 86390 1
524968 99524968 1001 86380 86390 1
524842 99524842 1001 86380 86390 1
524946 99524946 1001 86380 86390 1
524922 99524922 1001 86380 86390 1
525455 99525455 1001 86380 86390 1
525467 99525467 1001 86380 86390 1
525391 99525391 1001 86380 86390 1
525341 99525341 1001 86380 86390 1
525019 99525019 1001 86380 86390 1
525085 99525085 1001 86380 86390 1
525022 99525022 1001 86380 86390 1
525063 99525063 1001 86380 86390 1
525646 99525646 1001 86380 86390 1
525737 99525737 1001 86380 86390 1
525655 99525655 1001 86380 86390 1
525644 99525644 1001 86380 86390 1
526308 99526308 1001 86380 86390 1
526302 99526302 1001 86380 86390 1
526368 99526368 1001 86380 86390 1
526417 99526417 1001 86380 86390 1
526049 99526049 1001 86380 86390 1
526063 99526063 1001 86380 86390 1
526091 99526091 1001 86380 86390 1
525931 99525931 1001 86380 86390 1
525857 99525857 1001 86380 86390 1
525850 99525850 1001 86380 86390 1
525876 99525876 1001 86380 86390 1
525941 99525941 1001 86380 86390 1
525811 99525811 1001 86380 86390 1
526577 99526577 1001 86380 86390 1
526582 99526582 1001 86380 86390 1
526597 99526597 1001 86380 86390 1
527189 99527189 1001 86380 86390 1
527155 99527155 1001 86380 86390 1
527169 99527169 1001 86380 86390 1
526927 99526927 1001 86380 86390 1
527033 99527033 1001 86380 86390 1
527025 99527025 1001 86380 86390 1
527015 99527015 1001 86380 86390 1
526692 99526692 1001 86380 86390 1
526746 99526746 1001 86380 86390 1
526825 99526825 1001 86380 86390 1
526800 99526800 1001 86380 86390 1
526817 99526817 1001 86380 86390 1
527313 99527313 1001 86380 86390 1
527381 99527381 1001 86380 86390 1
527371 99527371 1001 86380 86390 1
527424 99527424 1001 86380 86390 1
527425 99527425 1001 86380 86390 1
527361 99527361 1001 86380 86390 1
527922 99527922 1001 86380 86390 1
527899 99527899 1001 86380 86390 1
527878 99527878 1001 86380 86390 1
527859 99527859 1001 86380 86390 1
527731 99527731 1001 86380 86390 1
527783 99527783 1001 86380 86390 1
527762 99527762 1001 86380 86390 1
527775 99527775 1001 86380 86390 1
527584 99527584 1001 86380 86390 1
527483 99527483 1001 86380 86390 1
527484 99527484 1001 86380 86390 1
527458 99527458 1001 86380 86390 1
527550 99527550 1001 86380 86390 1
527578 99527578 1001 86380 86390 1
527543 99527543 1001 86380 86390 1
527595 99527595 1001 86380 86390 1
528203 99528203 1001 86380 86390 1
528194 99528194 1001 86380 86390 1
528131 99528131 1001 86380 86390 1
528119 99528119 1001 86380 86390 1
528225 99528225 1001 86380 86390 1
528877 99528877 1001 86380 86390 1
528717 99528717 1001 86380 86390 1
528892 99528892 1001 86380 86390 1
528894 99528894 1001 86380 86390 1
528646 99528646 1001 86380 86390 1
528609 99528609 1001 86380 86390 1
528487 99528487 1001 86380 86390 1
528488 99528488 1001 86380 86390 1
528424 99528424 1001 86380 86390 1
528350 99528350 1001 86380 86390 1
528407 99528407 1001 86380 86390 1
528395 99528395 1001 86380 86390 1
528344 99528344 1001 86380 86390 1
528305 99528305 1001 86380 86390 1
528979 99528979 1001 86380 86390 1
528972 99528972 1001 86380 86390 1
529702 99529702 1001 86380 86390 1
529591 99529591 1001 86380 86390 1
529658 99529658 1001 86380 86390 1
529715 99529715 1001 86380 86390 1
529661 99529661 1001 86380 86390 1
529431 99529431 1001 86380 86390 1
529511 99529511 1001 86380 86390 1
529384 99529384 1001 86380 86390 1
529439 99529439 1001 86380 86390 1
529492 99529492 1001 86380 86390 1
529402 99529402 1001 86380 86390 1
529191 99529191 1001 86380 86390 1
529245 99529245 1001 86380 86390 1
529298 99529298 1001 86380 86390 1
529144 99529144 1001 86380 86390 1
529802 99529802 1001 86380 86390 1
529881 99529881 1001 86380 86390 1
529856 99529856 1001 86380 86390 1
529732 99529732 1001 86380 86390 1
529888 99529888 1001 86380 86390 1
530484 99530484 1001 86380 86390 1
530359 99530359 1001 86380 86390 1
530302 99530302 1001 86380 86390 1
530252 99530252 1001 86380 86390 1
530014 99530014 1001 86380 86390 1
530027 99530027 1001 86380 86390 1
530003 99530003 1001 86380 86390 1
530712 99530712 1001 86380 86390 1
530738 99530738 1001 86380 86390 1
530662 99530662 1001 86380 86390 1
531238 99531238 1001 86380 86390 1
531333 99531333 1001 86380 86390 1
531311 99531311 1001 86380 86390 1
531300 99531300 1001 86380 86390 1
531165 99531165 1001 86380 86390 1
531154 99531154 1001 86380 86390 1
530973 99530973 1001 86380 86390 1
530775 99530775 1001 86380 86390 1
530934 99530934 1001 86380 86390 1
530847 99530847 1001 86380 86390 1
531411 99531411 1001 86380 86390 1
532132 99532132 1001 86380 86390 1
532175 99532175 1001 86380 86390 1
531957 99531957 1001 86380 86390 1
531934 99531934 1001 86380 86390 1
531656 99531656 1001 86380 86390 1
531722 99531722 1001 86380 86390 1
532216 99532216 1001 86380 86390 1
532218 99532218 1001 86380 86390 1
532287 99532287 1001 86380 86390 1
532250 99532250 1001 86380 86390 1
532318 99532318 1001 86380 86390 1
532886 99532886 1001 86380 86390 1
532912 99532912 1001 86380 86390 1
532725 99532725 1001 86380 86390 1
532675 99532675 1001 86380 86390 1
532779 99532779 1001 86380 86390 1
532808 99532808 1001 86380 86390 1
532605 99532605 1001 86380 86390 1
532534 99532534 1001 86380 86390 1
532511 99532511 1001 86380 86390 1
533134 99533134 1001 86380 86390 1
532411 99532411 1001 86380 86390 1
533074 99533074 1001 86380 86390 1
533851 99533851 1001 86380 86390 1
533613 99533613 1001 86380 86390 1
533537 99533537 1001 86380 86390 1
533576 99533576 1001 86380 86390 1
533460 99533460 1001 86380 86390 1
533604 99533604 1001 86380 86390 1
533572 99533572 1001 86380 86390 1
533434 99533434 1001 86380 86390 1
533270 99533270 1001 86380 86390 1
533440 99533440 1001 86380 86390 1
533974 99533974 1001 86380 86390 1
534027 99534027 1001 86380 86390 1
534603 99534603 1001 86380 86390 1
534678 99534678 1001 86380 86390 1
534541 99534541 1001 86380 86390 1
534680 99534680 1001 86380 86390 1
534465 99534465 1001 86380 86390 1
534363 99534363 1001 86380 86390 1
534428 99534428 1001 86380 86390 1
534273 99534273 1001 86380 86390 1
534382 99534382 1001 86380 86390 1
534195 99534195 1001 86380 86390 1
534171 99534171 1001 86380 86390 1
534146 99534146 1001 86380 86390 1
534165 99534165 1001 86380 86390 1
534075 99534075 1001 86380 86390 1
534878 99534878 1001 86380 86390 1
534685 99534685 1001 86380 86390 1
535337 99535337 1001 86380 86390 1
535149 99535149 1001 86380 86390 1
535150 99535150 1001 86380 86390 1
535117 99535117 1001 86380 86390 1
535226 99535226 1001 86380 86390 1
535027 99535027 1001 86380 86390 1
535040 99535040 1001 86380 86390 1
534912 99534912 1001 86380 86390 1
535581 99535581 1001 86380 86390 1
535633 99535633 1001 86380 86390 1
535660 99535660 1001 86380 86390 1
536273 99536273 1001 86380 86390 1
536256 99536256 1001 86380 86390 1
536325 99536325 1001 86380 86390 1
536284 99536284 1001 86380 86390 1
536030 99536030 1001 86380 86390 1
535996 99535996 1001 86380 86390 1
535834 99535834 1001 86380 86390 1
536490 99536490 1001 86380 86390 1
536337 99536337 1001 86380 86390 1
536483 99536483 1001 86380 86390 1
536422 99536422 1001 86380 86390 1
536474 99536474 1001 86380 86390 1
537010 99537010 1001 86380 86390 1
536986 99536986 1001 86380 86390 1
537105 99537105 1001 86380 86390 1
537093 99537093 1001 86380 86390 1
536778 99536778 1001 86380 86390 1
536807 99536807 1001 86380 86390 1
536627 99536627 1001 86380 86390 1
537341 99537341 1001 86380 86390 1
537239 99537239 1001 86380 86390 1
537207 99537207 1001 86380 86390 1
537363 99537363 1001 86380 86390 1
537836 99537836 1001 86380 86390 1
537827 99537827 1001 86380 86390 1
537933 99537933 1001 86380 86390 1
537980 99537980 1001 86380 86390 1
537922 99537922 1001 86380 86390 1
537645 99537645 1001 86380 86390 1
537697 99537697 1001 86380 86390 1
537550 99537550 1001 86380 86390 1
537408 99537408 1001 86380 86390 1
537539 99537539 1001 86380 86390 1
537501 99537501 1001 86380 86390 1
537553 99537553 1001 86380 86390 1
537569 99537569 1001 86380 86390 1
537547 99537547 1001 86380 86390 1
538063 99538063 1001 86380 86390 1
538752 99538752 1001 86380 86390 1
538729 99538729 1001 86380 86390 1
538695 99538695 1001 86380 86390 1
538736 99538736 1001 86380 86390 1
538493 99538493 1001 86380 86390 1
538585 99538585 1001 86380 86390 1
538477 99538477 1001 86380 86390 1
538568 99538568 1001 86380 86390 1
538271 99538271 1001 86380 86390 1
538305 99538305 1001 86380 86390 1
538385 99538385 1001 86380 86390 1
538864 99538864 1001 86380 86390 1
539007 99539007 1001 86380 86390 1
538917 99538917 1001 86380 86390 1
538906 99538906 1001 86380 86390 1
539513 99539513 1001 86380 86390 1
539478 99539478 1001 86380 86390 1
539615 99539615 1001 86380 86390 1
539622 99539622 1001 86380 86390 1
539468 99539468 1001 86380 86390 1
539445 99539445 1001 86380 86390 1
539279 99539279 1001 86380 86390 1
539295 99539295 1001 86380 86390 1
539374 99539374 1001 86380 86390 1
539317 99539317 1001 86380 86390 1
539084 99539084 1001 86380 86390 1
539034 99539034 1001 86380 86390 1
539197 99539197 1001 86380 86390 1
539663 99539663 1001 86380 86390 1
539658 99539658 1001 86380 86390 1
539724 99539724 1001 86380 86390 1
539739 99539739 1001 86380 86390 1
540417 99540417 1001 86380 86390 1
540449 99540449 1001 86380 86390 1
540284 99540284 1001 86380 86390 1
540198 99540198 1001 86380 86390 1
540099 99540099 1001 86380 86390 1
540074 99540074 1001 86380 86390 1
540166 99540166 1001 86380 86390 1
540014 99540014 1001 86380 86390 1
539969 99539969 1001 86380 86390 1
539945 99539945 1001 86380 86390 1
540025 99540025 1001 86380 86390 1
540557 99540557 1001 86380 86390 1
540545 99540545 1001 86380 86390 1
540485 99540485 1001 86380 86390 1
541142 99541142 1001 86380 86390 1
541159 99541159 1001 86380 86390 1
540910 99540910 1001 86380 86390 1
541001 99541001 1001 86380 86390 1
540979 99540979 1001 86380 86390 1
540944 99540944 1001 86380 86390 1
540840 99540840 1001 86380 86390 1
540790 99540790 1001 86380 86390 1
540767 99540767 1001 86380 86390 1
540863 99540863 1001 86380 86390 1
540774 99540774 1001 86380 86390 1
541393 99541393 1001 86380 86390 1
541394 99541394 1001 86380 86390 1
541308 99541308 1001 86380 86390 1
541429 99541429 1001 86380 86390 1
541964 99541964 1001 86380 86390 1
541926 99541926 1001 86380 86390 1
542073 99542073 1001 86380 86390 1
541931 99541931 1001 86380 86390 1
541983 99541983 1001 86380 86390 1
542049 99542049 1001 86380 86390 1
541948 99541948 1001 86380 86390 1
541849 99541849 1001 86380 86390 1
541825 99541825 1001 86380 86390 1
541721 99541721 1001 86380 86390 1
541912 99541912 1001 86380 86390 1
541653 99541653 1001 86380 86390 1
541563 99541563 1001 86380 86390 1
541593 99541593 1001 86380 86390 1
541697 99541697 1001 86380 86390 1
541698 99541698 1001 86380 86390 1
541503 99541503 1001 86380 86390 1
541688 99541688 1001 86380 86390 1
541704 99541704 1001 86380 86390 1
542163 99542163 1001 86380 86390 1
542860 99542860 1001 86380 86390 1
542785 99542785 1001 86380 86390 1
542938 99542938 1001 86380 86390 1
542550 99542550 1001 86380 86390 1
542642 99542642 1001 86380 86390 1
542669 99542669 1001 86380 86390 1
542633 99542633 1001 86380 86390 1
542489 99542489 1001 86380 86390 1
542452 99542452 1001 86380 86390 1
543128 99543128 1001 86380 86390 1
543686 99543686 1001 86380 86390 1
543678 99543678 1001 86380 86390 1
543590 99543590 1001 86380 86390 1
543706 99543706 1001 86380 86390 1
543371 99543371 1001 86380 86390 1
543465 99543465 1001 86380 86390 1
543531 99543531 1001 86380 86390 1
543520 99543520 1001 86380 86390 1
543422 99543422 1001 86380 86390 1
543206 99543206 1001 86380 86390 1
543169 99543169 1001 86380 86390 1
543791 99543791 1001 86380 86390 1
543793 99543793 1001 86380 86390 1
544461 99544461 1001 86380 86390 1
544527 99544527 1001 86380 86390 1
544554 99544554 1001 86380 86390 1
544371 99544371 1001 86380 86390 1
544311 99544311 1001 86380 86390 1
544083 99544083 1001 86380 86390 1
544049 99544049 1001 86380 86390 1
544090 99544090 1001 86380 86390 1
544622 99544622 1001 86380 86390 1
544676 99544676 1001 86380 86390 1
544613 99544613 1001 86380 86390 1
544693 99544693 1001 86380 86390 1
421104 844 1001 27960 28917 1
503307 740 1002 50714 64544 1
400021 99400021 1001 86380 86390 1
400169 99400169 1001 86380 86390 1
400264 99400264 1001 86380 86390 1
400257 99400257 1001 86380 86390 1
400659 99400659 1001 86380 86390 1
400915 99400915 1001 86380 86390 1
400861 99400861 1001 86380 86390 1
401339 99401339 1001 86380 86390 1
401530 99401530 1001 86380 86390 1
401608 99401608 1001 86380 86390 1
401794 99401794 1001 86380 86390 1
401835 99401835 1001 86380 86390 1
402264 99402264 1001 86380 86390 1
402273 99402273 1001 86380 86390 1
402207 99402207 1001 86380 86390 1
402331 99402331 1001 86380 86390 1
402574 99402574 1001 86380 86390 1
402504 99402504 1001 86380 86390 1
402839 99402839 1001 86380 86390 1
402926 99402926 1001 86380 86390 1
402902 99402902 1001 86380 86390 1
402894 99402894 1001 86380 86390 1
403014 99403014 1001 86380 86390 1
403501 99403501 1001 86380 86390 1
403760 99403760 1001 86380 86390 1
403860 99403860 1001 86380 86390 1
403872 99403872 1001 86380 86390 1
404027 99404027 1001 86380 86390 1
403946 99403946 1001 86380 86390 1
404222 99404222 1001 86380 86390 1
404264 99404264 1001 86380 86390 1
404338 99404338 1001 86380 86390 1
404664 99404664 1001 86380 86390 1
404742 99404742 1001 86380 86390 1
404799 99404799 1001 86380 86390 1
405027 99405027 1001 86380 86390 1
405015 99405015 1001 86380 86390 1
405250 99405250 1001 86380 86390 1
405251 99405251 1001 86380 86390 1
405334 99405334 1001 86380 86390 1
405216 99405216 1001 86380 86390 1
405606 99405606 1001 86380 86390 1
405723 99405723 1001 86380 86390 1
405871 99405871 1001 86380 86390 1
406087 99406087 1001 86380 86390 1
406282 99406282 1001 86380 86390 1
406398 99406398 1001 86380 86390 1
406589 99406589 1001 86380 86390 1
406734 99406734 1001 86380 86390 1
406829 99406829 1001 86380 86390 1
406805 99406805 1001 86380 86390 1
406807 99406807 1001 86380 86390 1
407004 99407004 1001 86380 86390 1
406942 99406942 1001 86380 86390 1
406944 99406944 1001 86380 86390 1
407158 99407158 1001 86380 86390 1
407245 99407245 1001 86380 86390 1
407414 99407414 1001 86380 86390 1
407400 99407400 1001 86380 86390 1
407862 99407862 1001 86380 86390 1
407876 99407876 1001 86380 86390 1
408026 99408026 1001 86380 86390 1
408194 99408194 1001 86380 86390 1
408105 99408105 1001 86380 86390 1
408151 99408151 1001 86380 86390 1
408596 99408596 1001 86380 86390 1
408755 99408755 1001 86380 86390 1
408852 99408852 1001 86380 86390 1
409102 99409102 1001 86380 86390 1
409167 99409167 1001 86380 86390 1
409460 99409460 1001 86380 86390 1
409593 99409593 1001 86380 86390 1
409637 99409637 1001 86380 86390 1
409663 99409663 1001 86380 86390 1
409765 99409765 1001 86380 86390 1
409808 99409808 1001 86380 86390 1
410072 99410072 1001 86380 86390 1
410021 99410021 1001 86380 86390 1
410199 99410199 1001 86380 86390 1
410270 99410270 1001 86380 86390 1
410652 99410652 1001 86380 86390 1
410734 99410734 1001 86380 86390 1
410996 99410996 1001 86380 86390 1
411188 99411188 1001 86380 86390 1
411320 99411320 1001 86380 86390 1
411260 99411260 1001 86380 86390 1
411261 99411261 1001 86380 86390 1
411290 99411290 1001 86380 86390 1
411401 99411401 1001 86380 86390 1
411426 99411426 1001 86380 86390 1
411859 99411859 1001 86380 86390 1
411879 99411879 1001 86380 86390 1
411986 99411986 1001 86380 86390 1
412366 99412366 1001 86380 86390 1
412336 99412336 1001 86380 86390 1
413641 99413641 1001 86380 86390 1
413502 99413502 1001 86380 86390 1
413655 99413655 1001 86380 86390 1
413688 99413688 1001 86380 86390 1
413158 99413158 1001 86380 86390 1
413059 99413059 1001 86380 86390 1
413092 99413092 1001 86380 86390 1
412831 99412831 1001 86380 86390 1
412873 99412873 1001 86380 86390 1
412625 99412625 1001 86380 86390 1
412815 99412815 1001 86380 86390 1
413968 99413968 1001 86380 86390 1
413985 99413985 1001 86380 86390 1
413764 99413764 1001 86380 86390 1
413917 99413917 1001 86380 86390 1
415074 99415074 1001 86380 86390 1
414925 99414925 1001 86380 86390 1
415038 99415038 1001 86380 86390 1
415177 99415177 1001 86380 86390 1
414844 99414844 1001 86380 86390 1
414696 99414696 1001 86380 86390 1
414647 99414647 1001 86380 86390 1
414610 99414610 1001 86380 86390 1
414817 99414817 1001 86380 86390 1
414412 99414412 1001 86380 86390 1
415570 99415570 1001 86380 86390 1
415620 99415620 1001 86380 86390 1
415710 99415710 1001 86380 86390 1
415558 99415558 1001 86380 86390 1
415440 99415440 1001 86380 86390 1
416159 99416159 1001 86380 86390 1
416160 99416160 1001 86380 86390 1
416291 99416291 1001 86380 86390 1
416323 99416323 1001 86380 86390 1
416480 99416480 1001 86380 86390 1
416564 99416564 1001 86380 86390 1
416174 99416174 1001 86380 86390 1
416429 99416429 1001 86380 86390 1
415958 99415958 1001 86380 86390 1
415864 99415864 1001 86380 86390 1
415941 99415941 1001 86380 86390 1
416050 99416050 1001 86380 86390 1
417200 99417200 1001 86380 86390 1
416138 99416138 1001 86380 86390 1
417100 99417100 1001 86380 86390 1
417269 99417269 1001 86380 86390 1
417347 99417347 1001 86380 86390 1
417015 99417015 1001 86380 86390 1
417548 99417548 1001 86380 86390 1
417588 99417588 1001 86380 86390 1
418581 99418581 1001 86380 86390 1
418181 99418181 1001 86380 86390 1
418229 99418229 1001 86380 86390 1
418382 99418382 1001 86380 86390 1
418409 99418409 1001 86380 86390 1
418936 99418936 1001 86380 86390 1
419080 99419080 1001 86380 86390 1
419008 99419008 1001 86380 86390 1
420093 99420093 1001 86380 86390 1
420313 99420313 1001 86380 86390 1
420341 99420341 1001 86380 86390 1
420418 99420418 1001 86380 86390 1
420226 99420226 1001 86380 86390 1
419966 99419966 1001 86380 86390 1
419470 99419470 1001 86380 86390 1
419213 99419213 1001 86380 86390 1
419306 99419306 1001 86380 86390 1
419282 99419282 1001 86380 86390 1
420768 99420768 1001 86380 86390 1
420677 99420677 1001 86380 86390 1
420680 99420680 1001 86380 86390 1
420826 99420826 1001 86380 86390 1
421876 99421876 1001 86380 86390 1
421986 99421986 1001 86380 86390 1
421708 99421708 1001 86380 86390 1
421456 99421456 1001 86380 86390 1
421404 99421404 1001 86380 86390 1
421598 99421598 1001 86380 86390 1
421464 99421464 1001 86380 86390 1
421119 99421119 1001 86380 86390 1
421013 99421013 1001 86380 86390 1
422502 99422502 1001 86380 86390 1
422341 99422341 1001 86380 86390 1
423626 99423626 1001 86380 86390 1
423388 99423388 1001 86380 86390 1
423705 99423705 1001 86380 86390 1
423457 99423457 1001 86380 86390 1
423458 99423458 1001 86380 86390 1
423167 99423167 1001 86380 86390 1
423188 99423188 1001 86380 86390 1
422563 99422563 1001 86380 86390 1
422897 99422897 1001 86380 86390 1
422590 99422590 1001 86380 86390 1
423868 99423868 1001 86380 86390 1
423873 99423873 1001 86380 86390 1
424072 99424072 1001 86380 86390 1
423805 99423805 1001 86380 86390 1
424087 99424087 1001 86380 86390 1
424145 99424145 1001 86380 86390 1
425209 99425209 1001 86380 86390 1
425244 99425244 1001 86380 86390 1
424780 99424780 1001 86380 86390 1
424930 99424930 1001 86380 86390 1
424714 99424714 1001 86380 86390 1
424373 99424373 1001 86380 86390 1
424442 99424442 1001 86380 86390 1
424477 99424477 1001 86380 86390 1
425435 99425435 1001 86380 86390 1
425605 99425605 1001 86380 86390 1
425499 99425499 1001 86380 86390 1
425727 99425727 1001 86380 86390 1
425705 99425705 1001 86380 86390 1
427049 99427049 1001 86380 86390 1
426873 99426873 1001 86380 86390 1
426702 99426702 1001 86380 86390 1
426709 99426709 1001 86380 86390 1
426942 99426942 1001 86380 86390 1
426472 99426472 1001 86380 86390 1
426573 99426573 1001 86380 86390 1
426549 99426549 1001 86380 86390 1
426312 99426312 1001 86380 86390 1
426363 99426363 1001 86380 86390 1
426290 99426290 1001 86380 86390 1
426065 99426065 1001 86380 86390 1
426237 99426237 1001 86380 86390 1
427266 99427266 1001 86380 86390 1
428449 99428449 1001 86380 86390 1
428593 99428593 1001 86380 86390 1
428057 99428057 1001 86380 86390 1
428040 99428040 1001 86380 86390 1
427979 99427979 1001 86380 86390 1
428081 99428081 1001 86380 86390 1
427822 99427822 1001 86380 86390 1
427561 99427561 1001 86380 86390 1
427783 99427783 1001 86380 86390 1
427830 99427830 1001 86380 86390 1
427789 99427789 1001 86380 86390 1
427893 99427893 1001 86380 86390 1
429009 99429009 1001 86380 86390 1
429172 99429172 1001 86380 86390 1
430322 99430322 1001 86380 86390 1
430099 99430099 1001 86380 86390 1
430246 99430246 1001 86380 86390 1
430283 99430283 1001 86380 86390 1
429705 99429705 1001 86380 86390 1
429567 99429567 1001 86380 86390 1
429644 99429644 1001 86380 86390 1
429790 99429790 1001 86380 86390 1
429180 99429180 1001 86380 86390 1
429483 99429483 1001 86380 86390 1
429257 99429257 1001 86380 86390 1
430632 99430632 1001 86380 86390 1
430455 99430455 1001 86380 86390 1
430486 99430486 1001 86380 86390 1
431736 99431736 1001 86380 86390 1
431984 99431984 1001 86380 86390 1
431766 99431766 1001 86380 86390 1
431651 99431651 1001 86380 86390 1
431762 99431762 1001 86380 86390 1
431376 99431376 1001 86380 86390 1
431263 99431263 1001 86380 86390 1
431545 99431545 1001 86380 86390 1
432266 99432266 1001 86380 86390 1
432087 99432087 1001 86380 86390 1
432154 99432154 1001 86380 86390 1
432462 99432462 1001 86380 86390 1
432213 99432213 1001 86380 86390 1
432106 99432106 1001 86380 86390 1
433440 99433440 1001 86380 86390 1
433469 99433469 1001 86380 86390 1
433400 99433400 1001 86380 86390 1
433404 99433404 1001 86380 86390 1
433058 99433058 1001 86380 86390 1
432798 99432798 1001 86380 86390 1
432893 99432893 1001 86380 86390 1
434023 99434023 1001 86380 86390 1
435169 99435169 1001 86380 86390 1
435051 99435051 1001 86380 86390 1
434624 99434624 1001 86380 86390 1
434938 99434938 1001 86380 86390 1
434289 99434289 1001 86380 86390 1
434408 99434408 1001 86380 86390 1
434386 99434386 1001 86380 86390 1
434417 99434417 1001 86380 86390 1
435462 99435462 1001 86380 86390 1
435501 99435501 1001 86380 86390 1
436995 99436995 1001 86380 86390 1
437130 99437130 1001 86380 86390 1
436793 99436793 1001 86380 86390 1
436778 99436778 1001 86380 86390 1
436728 99436728 1001 86380 86390 1
435927 99435927 1001 86380 86390 1
437212 99437212 1001 86380 86390 1
437170 99437170 1001 86380 86390 1
300047 99300047 1001 86380 86390 1
437327 99437327 1001 86380 86390 1
437250 99437250 1001 86380 86390 1
300001 99300001 1001 86380 86390 1
300700 99300700 1001 86380 86390 1
300579 99300579 1001 86380 86390 1
300370 99300370 1001 86380 86390 1
300427 99300427 1001 86380 86390 1
300416 99300416 1001 86380 86390 1
300325 99300325 1001 86380 86390 1
300109 99300109 1001 86380 86390 1
300188 99300188 1001 86380 86390 1
300732 99300732 1001 86380 86390 1
301377 99301377 1001 86380 86390 1
301366 99301366 1001 86380 86390 1
301477 99301477 1001 86380 86390 1
301261 99301261 1001 86380 86390 1
301187 99301187 1001 86380 86390 1
301162 99301162 1001 86380 86390 1
301242 99301242 1001 86380 86390 1
301322 99301322 1001 86380 86390 1
301067 99301067 1001 86380 86390 1
301098 99301098 1001 86380 86390 1
300983 99300983 1001 86380 86390 1
301075 99301075 1001 86380 86390 1
301723 99301723 1001 86380 86390 1
301739 99301739 1001 86380 86390 1
301727 99301727 1001 86380 86390 1
301628 99301628 1001 86380 86390 1
302305 99302305 1001 86380 86390 1
302365 99302365 1001 86380 86390 1
302197 99302197 1001 86380 86390 1
302097 99302097 1001 86380 86390 1
302124 99302124 1001 86380 86390 1
302091 99302091 1001 86380 86390 1
302043 99302043 1001 86380 86390 1
301825 99301825 1001 86380 86390 1
301869 99301869 1001 86380 86390 1
301845 99301845 1001 86380 86390 1
301858 99301858 1001 86380 86390 1
302494 99302494 1001 86380 86390 1
302550 99302550 1001 86380 86390 1
303117 99303117 1001 86380 86390 1
303027 99303027 1001 86380 86390 1
303136 99303136 1001 86380 86390 1
303195 99303195 1001 86380 86390 1
302808 99302808 1001 86380 86390 1
302611 99302611 1001 86380 86390 1
302612 99302612 1001 86380 86390 1
302638 99302638 1001 86380 86390 1
302758 99302758 1001 86380 86390 1
302784 99302784 1001 86380 86390 1
302697 99302697 1001 86380 86390 1
302713 99302713 1001 86380 86390 1
303219 99303219 1001 86380 86390 1
303405 99303405 1001 86380 86390 1
303371 99303371 1001 86380 86390 1
303853 99303853 1001 86380 86390 1
303999 99303999 1001 86380 86390 1
303933 99303933 1001 86380 86390 1
304002 99304002 1001 86380 86390 1
304004 99304004 1001 86380 86390 1
303846 99303846 1001 86380 86390 1
303860 99303860 1001 86380 86390 1
303968 99303968 1001 86380 86390 1
303981 99303981 1001 86380 86390 1
303673 99303673 1001 86380 86390 1
303415 99303415 1001 86380 86390 1
303457 99303457 1001 86380 86390 1
303497 99303497 1001 86380 86390 1
304228 99304228 1001 86380 86390 1
304100 99304100 1001 86380 86390 1
304128 99304128 1001 86380 86390 1
304144 99304144 1001 86380 86390 1
304704 99304704 1001 86380 86390 1
304685 99304685 1001 86380 86390 1
304794 99304794 1001 86380 86390 1
304627 99304627 1001 86380 86390 1
304476 99304476 1001 86380 86390 1
304605 99304605 1001 86380 86390 1
304423 99304423 1001 86380 86390 1
304269 99304269 1001 86380 86390 1
304443 99304443 1001 86380 86390 1
304904 99304904 1001 86380 86390 1
304996 99304996 1001 86380 86390 1
305023 99305023 1001 86380 86390 1
305036 99305036 1001 86380 86390 1
304881 99304881 1001 86380 86390 1
305576 99305576 1001 86380 86390 1
305538 99305538 1001 86380 86390 1
305671 99305671 1001 86380 86390 1
305279 99305279 1001 86380 86390 1
305359 99305359 1001 86380 86390 1
305399 99305399 1001 86380 86390 1
305133 99305133 1001 86380 86390 1
305172 99305172 1001 86380 86390 1
305253 99305253 1001 86380 86390 1
305269 99305269 1001 86380 86390 1
500036 99500036 1001 86380 86390 1
500001 99500001 1001 86380 86390 1
500118 99500118 1001 86380 86390 1
500030 99500030 1001 86380 86390 1
500138 99500138 1001 86380 86390 1
500737 99500737 1001 86380 86390 1
500766 99500766 1001 86380 86390 1
500663 99500663 1001 86380 86390 1
500772 99500772 1001 86380 86390 1
500535 99500535 1001 86380 86390 1
500433 99500433 1001 86380 86390 1
500459 99500459 1001 86380 86390 1
500524 99500524 1001 86380 86390 1
500538 99500538 1001 86380 86390 1
500500 99500500 1001 86380 86390 1
500322 99500322 1001 86380 86390 1
500969 99500969 1001 86380 86390 1
500827 99500827 1001 86380 86390 1
501010 99501010 1001 86380 86390 1
500922 99500922 1001 86380 86390 1
500925 99500925 1001 86380 86390 1
501496 99501496 1001 86380 86390 1
501397 99501397 1001 86380 86390 1
501678 99501678 1001 86380 86390 1
501704 99501704 1001 86380 86390 1
501757 99501757 1001 86380 86390 1
501839 99501839 1001 86380 86390 1
502429 99502429 1001 86380 86390 1
502351 99502351 1001 86380 86390 1
502408 99502408 1001 86380 86390 1
502120 99502120 1001 86380 86390 1
502127 99502127 1001 86380 86390 1
501976 99501976 1001 86380 86390 1
501862 99501862 1001 86380 86390 1
503255 99503255 1001 86380 86390 1
503228 99503228 1001 86380 86390 1
503089 99503089 1001 86380 86390 1
503140 99503140 1001 86380 86390 1
503098 99503098 1001 86380 86390 1
502917 99502917 1001 86380 86390 1
502971 99502971 1001 86380 86390 1
503002 99503002 1001 86380 86390 1
503016 99503016 1001 86380 86390 1
502765 99502765 1001 86380 86390 1
502869 99502869 1001 86380 86390 1
502768 99502768 1001 86380 86390 1
502795 99502795 1001 86380 86390 1
502731 99502731 1001 86380 86390 1
503490 99503490 1001 86380 86390 1
503312 99503312 1001 86380 86390 1
503482 99503482 1001 86380 86390 1
504041 99504041 1001 86380 86390 1
503919 99503919 1001 86380 86390 1
503962 99503962 1001 86380 86390 1
503733 99503733 1001 86380 86390 1
503723 99503723 1001 86380 86390 1
503626 99503626 1001 86380 86390 1
503653 99503653 1001 86380 86390 1
504231 99504231 1001 86380 86390 1
504245 99504245 1001 86380 86390 1
504143 99504143 1001 86380 86390 1
504246 99504246 1001 86380 86390 1
504312 99504312 1001 86380 86390 1
504305 99504305 1001 86380 86390 1
504776 99504776 1001 86380 86390 1
504789 99504789 1001 86380 86390 1
504778 99504778 1001 86380 86390 1
504909 99504909 1001 86380 86390 1
504760 99504760 1001 86380 86390 1
504538 99504538 1001 86380 86390 1
504655 99504655 1001 86380 86390 1
504658 99504658 1001 86380 86390 1
504556 99504556 1001 86380 86390 1
504452 99504452 1001 86380 86390 1
504455 99504455 1001 86380 86390 1
504366 99504366 1001 86380 86390 1
504448 99504448 1001 86380 86390 1
504451 99504451 1001 86380 86390 1
505096 99505096 1001 86380 86390 1
505071 99505071 1001 86380 86390 1
505129 99505129 1001 86380 86390 1
505094 99505094 1001 86380 86390 1
505585 99505585 1001 86380 86390 1
505598 99505598 1001 86380 86390 1
505702 99505702 1001 86380 86390 1
505541 99505541 1001 86380 86390 1
505426 99505426 1001 86380 86390 1
505440 99505440 1001 86380 86390 1
505253 99505253 1001 86380 86390 1
505345 99505345 1001 86380 86390 1
505295 99505295 1001 86380 86390 1
505285 99505285 1001 86380 86390 1
505324 99505324 1001 86380 86390 1
505314 99505314 1001 86380 86390 1
505149 99505149 1001 86380 86390 1
505900 99505900 1001 86380 86390 1
505913 99505913 1001 86380 86390 1
505953 99505953 1001 86380 86390 1
505916 99505916 1001 86380 86390 1
505840 99505840 1001 86380 86390 1
505894 99505894 1001 86380 86390 1
505869 99505869 1001 86380 86390 1
506584 99506584 1001 86380 86390 1
506505 99506505 1001 86380 86390 1
506318 99506318 1001 86380 86390 1
506229 99506229 1001 86380 86390 1
506299 99506299 1001 86380 86390 1
506118 99506118 1001 86380 86390 1
506016 99506016 1001 86380 86390 1
506004 99506004 1001 86380 86390 1
506071 99506071 1001 86380 86390 1
506658 99506658 1001 86380 86390 1
506630 99506630 1001 86380 86390 1
506618 99506618 1001 86380 86390 1
507375 99507375 1001 86380 86390 1
507049 99507049 1001 86380 86390 1
507159 99507159 1001 86380 86390 1
507173 99507173 1001 86380 86390 1
506888 99506888 1001 86380 86390 1
508191 99508191 1001 86380 86390 1
508062 99508062 1001 86380 86390 1
508237 99508237 1001 86380 86390 1
508182 99508182 1001 86380 86390 1
508157 99508157 1001 86380 86390 1
507919 99507919 1001 86380 86390 1
507855 99507855 1001 86380 86390 1
507718 99507718 1001 86380 86390 1
507735 99507735 1001 86380 86390 1
508402 99508402 1001 86380 86390 1
508261 99508261 1001 86380 86390 1
508368 99508368 1001 86380 86390 1
508435 99508435 1001 86380 86390 1
508973 99508973 1001 86380 86390 1
509062 99509062 1001 86380 86390 1
508806 99508806 1001 86380 86390 1
508734 99508734 1001 86380 86390 1
508531 99508531 1001 86380 86390 1
508570 99508570 1001 86380 86390 1
508572 99508572 1001 86380 86390 1
508607 99508607 1001 86380 86390 1
509253 99509253 1001 86380 86390 1
509255 99509255 1001 86380 86390 1
509102 99509102 1001 86380 86390 1
509156 99509156 1001 86380 86390 1
509837 99509837 1001 86380 86390 1
509747 99509747 1001 86380 86390 1
509775 99509775 1001 86380 86390 1
509539 99509539 1001 86380 86390 1
509501 99509501 1001 86380 86390 1
509506 99509506 1001 86380 86390 1
509525 99509525 1001 86380 86390 1
509629 99509629 1001 86380 86390 1
509437 99509437 1001 86380 86390 1
509443 99509443 1001 86380 86390 1
509970 99509970 1001 86380 86390 1
509905 99509905 1001 86380 86390 1
510023 99510023 1001 86380 86390 1
509908 99509908 1001 86380 86390 1
510626 99510626 1001 86380 86390 1
510674 99510674 1001 86380 86390 1
510636 99510636 1001 86380 86390 1
510370 99510370 1001 86380 86390 1
510454 99510454 1001 86380 86390 1
510199 99510199 1001 86380 86390 1
510303 99510303 1001 86380 86390 1
510218 99510218 1001 86380 86390 1
510738 99510738 1001 86380 86390 1
511400 99511400 1001 86380 86390 1
511414 99511414 1001 86380 86390 1
511505 99511505 1001 86380 86390 1
511429 99511429 1001 86380 86390 1
511455 99511455 1001 86380 86390 1
511496 99511496 1001 86380 86390 1
511461 99511461 1001 86380 86390 1
511220 99511220 1001 86380 86390 1
511182 99511182 1001 86380 86390 1
511223 99511223 1001 86380 86390 1
511186 99511186 1001 86380 86390 1
511332 99511332 1001 86380 86390 1
511696 99511696 1001 86380 86390 1
511709 99511709 1001 86380 86390 1
511649 99511649 1001 86380 86390 1
512215 99512215 1001 86380 86390 1
512273 99512273 1001 86380 86390 1
512375 99512375 1001 86380 86390 1
511981 99511981 1001 86380 86390 1
512053 99512053 1001 86380 86390 1
512105 99512105 1001 86380 86390 1
511940 99511940 1001 86380 86390 1
511865 99511865 1001 86380 86390 1
511879 99511879 1001 86380 86390 1
511880 99511880 1001 86380 86390 1
511945 99511945 1001 86380 86390 1
512533 99512533 1001 86380 86390 1
512512 99512512 1001 86380 86390 1
513041 99513041 1001 86380 86390 1
512951 99512951 1001 86380 86390 1
512875 99512875 1001 86380 86390 1
512811 99512811 1001 86380 86390 1
512906 99512906 1001 86380 86390 1
512804 99512804 1001 86380 86390 1
512701 99512701 1001 86380 86390 1
512773 99512773 1001 86380 86390 1
512750 99512750 1001 86380 86390 1
513348 99513348 1001 86380 86390 1
513855 99513855 1001 86380 86390 1
513885 99513885 1001 86380 86390 1
513658 99513658 1001 86380 86390 1
513621 99513621 1001 86380 86390 1
513691 99513691 1001 86380 86390 1
513769 99513769 1001 86380 86390 1
513642 99513642 1001 86380 86390 1
513412 99513412 1001 86380 86390 1
514121 99514121 1001 86380 86390 1
514134 99514134 1001 86380 86390 1
514187 99514187 1001 86380 86390 1
514143 99514143 1001 86380 86390 1
514079 99514079 1001 86380 86390 1
514732 99514732 1001 86380 86390 1
514736 99514736 1001 86380 86390 1
514592 99514592 1001 86380 86390 1
514495 99514495 1001 86380 86390 1
514291 99514291 1001 86380 86390 1
514272 99514272 1001 86380 86390 1
514428 99514428 1001 86380 86390 1
514299 99514299 1001 86380 86390 1
514998 99514998 1001 86380 86390 1
515013 99515013 1001 86380 86390 1
514990 99514990 1001 86380 86390 1
515556 99515556 1001 86380 86390 1
515559 99515559 1001 86380 86390 1
515660 99515660 1001 86380 86390 1
515673 99515673 1001 86380 86390 1
515553 99515553 1001 86380 86390 1
515579 99515579 1001 86380 86390 1
515300 99515300 1001 86380 86390 1
515417 99515417 1001 86380 86390 1
515244 99515244 1001 86380 86390 1
515233 99515233 1001 86380 86390 1
515107 99515107 1001 86380 86390 1
515137 99515137 1001 86380 86390 1
515230 99515230 1001 86380 86390 1
515864 99515864 1001 86380 86390 1
515792 99515792 1001 86380 86390 1
515808 99515808 1001 86380 86390 1
516368 99516368 1001 86380 86390 1
516318 99516318 1001 86380 86390 1
516437 99516437 1001 86380 86390 1
516490 99516490 1001 86380 86390 1
516466 99516466 1001 86380 86390 1
516455 99516455 1001 86380 86390 1
516418 99516418 1001 86380 86390 1
516328 99516328 1001 86380 86390 1
516174 99516174 1001 86380 86390 1
516297 99516297 1001 86380 86390 1
516133 99516133 1001 86380 86390 1
515995 99515995 1001 86380 86390 1
515892 99515892 1001 86380 86390 1
515912 99515912 1001 86380 86390 1
516573 99516573 1001 86380 86390 1
516653 99516653 1001 86380 86390 1
516607 99516607 1001 86380 86390 1
517133 99517133 1001 86380 86390 1
517134 99517134 1001 86380 86390 1
517026 99517026 1001 86380 86390 1
517093 99517093 1001 86380 86390 1
516973 99516973 1001 86380 86390 1
517064 99517064 1001 86380 86390 1
516845 99516845 1001 86380 86390 1
516800 99516800 1001 86380 86390 1
516840 99516840 1001 86380 86390 1
517429 99517429 1001 86380 86390 1
517344 99517344 1001 86380 86390 1
518136 99518136 1001 86380 86390 1
517904 99517904 1001 86380 86390 1
517956 99517956 1001 86380 86390 1
517920 99517920 1001 86380 86390 1
517817 99517817 1001 86380 86390 1
517908 99517908 1001 86380 86390 1
517781 99517781 1001 86380 86390 1
517543 99517543 1001 86380 86390 1
517612 99517612 1001 86380 86390 1
517749 99517749 1001 86380 86390 1
518164 99518164 1001 86380 86390 1
518784 99518784 1001 86380 86390 1
518962 99518962 1001 86380 86390 1
518945 99518945 1001 86380 86390 1
518680 99518680 1001 86380 86390 1
518697 99518697 1001 86380 86390 1
518752 99518752 1001 86380 86390 1
518459 99518459 1001 86380 86390 1
518565 99518565 1001 86380 86390 1
518451 99518451 1001 86380 86390 1
518492 99518492 1001 86380 86390 1
518545 99518545 1001 86380 86390 1
519041 99519041 1001 86380 86390 1
519029 99519029 1001 86380 86390 1
519622 99519622 1001 86380 86390 1
519679 99519679 1001 86380 86390 1
519721 99519721 1001 86380 86390 1
519586 99519586 1001 86380 86390 1
519499 99519499 1001 86380 86390 1
519488 99519488 1001 86380 86390 1
519355 99519355 1001 86380 86390 1
519854 99519854 1001 86380 86390 1
519881 99519881 1001 86380 86390 1
519933 99519933 1001 86380 86390 1
520461 99520461 1001 86380 86390 1
520522 99520522 1001 86380 86390 1
520548 99520548 1001 86380 86390 1
520601 99520601 1001 86380 86390 1
520421 99520421 1001 86380 86390 1
520377 99520377 1001 86380 86390 1
520366 99520366 1001 86380 86390 1
520238 99520238 1001 86380 86390 1
520033 99520033 1001 86380 86390 1
520181 99520181 1001 86380 86390 1
520676 99520676 1001 86380 86390 1
520687 99520687 1001 86380 86390 1
521436 99521436 1001 86380 86390 1
521055 99521055 1001 86380 86390 1
521095 99521095 1001 86380 86390 1
521113 99521113 1001 86380 86390 1
521101 99521101 1001 86380 86390 1
521091 99521091 1001 86380 86390 1
520951 99520951 1001 86380 86390 1
520977 99520977 1001 86380 86390 1
520913 99520913 1001 86380 86390 1
520953 99520953 1001 86380 86390 1
520889 99520889 1001 86380 86390 1
520903 99520903 1001 86380 86390 1
521605 99521605 1001 86380 86390 1
521476 99521476 1001 86380 86390 1
521506 99521506 1001 86380 86390 1
522269 99522269 1001 86380 86390 1
522173 99522173 1001 86380 86390 1
521924 99521924 1001 86380 86390 1
521956 99521956 1001 86380 86390 1
521827 99521827 1001 86380 86390 1
521777 99521777 1001 86380 86390 1
521674 99521674 1001 86380 86390 1
521692 99521692 1001 86380 86390 1
522380 99522380 1001 86380 86390 1
522345 99522345 1001 86380 86390 1
522481 99522481 1001 86380 86390 1
522314 99522314 1001 86380 86390 1
523028 99523028 1001 86380 86390 1
523057 99523057 1001 86380 86390 1
522863 99522863 1001 86380 86390 1
522876 99522876 1001 86380 86390 1
522735 99522735 1001 86380 86390 1
522826 99522826 1001 86380 86390 1
522865 99522865 1001 86380 86390 1
522827 99522827 1001 86380 86390 1
522714 99522714 1001 86380 86390 1
522754 99522754 1001 86380 86390 1
522526 99522526 1001 86380 86390 1
522542 99522542 1001 86380 86390 1
522651 99522651 1001 86380 86390 1
523142 99523142 1001 86380 86390 1
523207 99523207 1001 86380 86390 1
523156 99523156 1001 86380 86390 1
523924 99523924 1001 86380 86390 1
523545 99523545 1001 86380 86390 1
523676 99523676 1001 86380 86390 1
523586 99523586 1001 86380 86390 1
523626 99523626 1001 86380 86390 1
523682 99523682 1001 86380 86390 1
523698 99523698 1001 86380 86390 1
523634 99523634 1001 86380 86390 1
523379 99523379 1001 86380 86390 1
523510 99523510 1001 86380 86390 1
523413 99523413 1001 86380 86390 1
524099 99524099 1001 86380 86390 1
524068 99524068 1001 86380 86390 1
524765 99524765 1001 86380 86390 1
524501 99524501 1001 86380 86390 1
524424 99524424 1001 86380 86390 1
524455 99524455 1001 86380 86390 1
524521 99524521 1001 86380 86390 1
524510 99524510 1001 86380 86390 1
524318 99524318 1001 86380 86390 1
524231 99524231 1001 86380 86390 1
524225 99524225 1001 86380 86390 1
524816 99524816 1001 86380 86390 1
524778 99524778 1001 86380 86390 1
525468 99525468 1001 86380 86390 1
525443 99525443 1001 86380 86390 1
525484 99525484 1001 86380 86390 1
525582 99525582 1001 86380 86390 1
525586 99525586 1001 86380 86390 1
525197 99525197 1001 86380 86390 1
525328 99525328 1001 86380 86390 1
525264 99525264 1001 86380 86390 1
525055 99525055 1001 86380 86390 1
525130 99525130 1001 86380 86390 1
525791 99525791 1001 86380 86390 1
525675 99525675 1001 86380 86390 1
525742 99525742 1001 86380 86390 1
525733 99525733 1001 86380 86390 1
525616 99525616 1001 86380 86390 1
526335 99526335 1001 86380 86390 1
526389 99526389 1001 86380 86390 1
526355 99526355 1001 86380 86390 1
526129 99526129 1001 86380 86390 1
525948 99525948 1001 86380 86390 1
525927 99525927 1001 86380 86390 1
526486 99526486 1001 86380 86390 1
526488 99526488 1001 86380 86390 1
527070 99527070 1001 86380 86390 1
527164 99527164 1001 86380 86390 1
526849 99526849 1001 86380 86390 1
526876 99526876 1001 86380 86390 1
526968 99526968 1001 86380 86390 1
526959 99526959 1001 86380 86390 1
526972 99526972 1001 86380 86390 1
526810 99526810 1001 86380 86390 1
526645 99526645 1001 86380 86390 1
526790 99526790 1001 86380 86390 1
526829 99526829 1001 86380 86390 1
526791 99526791 1001 86380 86390 1
526767 99526767 1001 86380 86390 1
527397 99527397 1001 86380 86390 1
527985 99527985 1001 86380 86390 1
528047 99528047 1001 86380 86390 1
527807 99527807 1001 86380 86390 1
527696 99527696 1001 86380 86390 1
527462 99527462 1001 86380 86390 1
528162 99528162 1001 86380 86390 1
528129 99528129 1001 86380 86390 1
528104 99528104 1001 86380 86390 1
528078 99528078 1001 86380 86390 1
528197 99528197 1001 86380 86390 1
528708 99528708 1001 86380 86390 1
528776 99528776 1001 86380 86390 1
528767 99528767 1001 86380 86390 1
528704 99528704 1001 86380 86390 1
528807 99528807 1001 86380 86390 1
528674 99528674 1001 86380 86390 1
528649 99528649 1001 86380 86390 1
528653 99528653 1001 86380 86390 1
528537 99528537 1001 86380 86390 1
528525 99528525 1001 86380 86390 1
528500 99528500 1001 86380 86390 1
528387 99528387 1001 86380 86390 1
528427 99528427 1001 86380 86390 1
528479 99528479 1001 86380 86390 1
528403 99528403 1001 86380 86390 1
528914 99528914 1001 86380 86390 1
528993 99528993 1001 86380 86390 1
528956 99528956 1001 86380 86390 1
529651 99529651 1001 86380 86390 1
529537 99529537 1001 86380 86390 1
529527 99529527 1001 86380 86390 1
529566 99529566 1001 86380 86390 1
529580 99529580 1001 86380 86390 1
529607 99529607 1001 86380 86390 1
529463 99529463 1001 86380 86390 1
529365 99529365 1001 86380 86390 1
529456 99529456 1001 86380 86390 1
529251 99529251 1001 86380 86390 1
529205 99529205 1001 86380 86390 1
529180 99529180 1001 86380 86390 1
529271 99529271 1001 86380 86390 1
529878 99529878 1001 86380 86390 1
529840 99529840 1001 86380 86390 1
530419 99530419 1001 86380 86390 1
530408 99530408 1001 86380 86390 1
530194 99530194 1001 86380 86390 1
530337 99530337 1001 86380 86390 1
529959 99529959 1001 86380 86390 1
530114 99530114 1001 86380 86390 1
530018 99530018 1001 86380 86390 1
529955 99529955 1001 86380 86390 1
530591 99530591 1001 86380 86390 1
530656 99530656 1001 86380 86390 1
530735 99530735 1001 86380 86390 1
531277 99531277 1001 86380 86390 1
531330 99531330 1001 86380 86390 1
531227 99531227 1001 86380 86390 1
531217 99531217 1001 86380 86390 1
531368 99531368 1001 86380 86390 1
531185 99531185 1001 86380 86390 1
531109 99531109 1001 86380 86390 1
530970 99530970 1001 86380 86390 1
531170 99531170 1001 86380 86390 1
530942 99530942 1001 86380 86390 1
530881 99530881 1001 86380 86390 1
530857 99530857 1001 86380 86390 1
530948 99530948 1001 86380 86390 1
530872 99530872 1001 86380 86390 1
530822 99530822 1001 86380 86390 1
530939 99530939 1001 86380 86390 1
531415 99531415 1001 86380 86390 1
531467 99531467 1001 86380 86390 1
531493 99531493 1001 86380 86390 1
531578 99531578 1001 86380 86390 1
531384 99531384 1001 86380 86390 1
531530 99531530 1001 86380 86390 1
532114 99532114 1001 86380 86390 1
532024 99532024 1001 86380 86390 1
531910 99531910 1001 86380 86390 1
531996 99531996 1001 86380 86390 1
531814 99531814 1001 86380 86390 1
531588 99531588 1001 86380 86390 1
531786 99531786 1001 86380 86390 1
531687 99531687 1001 86380 86390 1
532358 99532358 1001 86380 86390 1
532288 99532288 1001 86380 86390 1
532265 99532265 1001 86380 86390 1
532698 99532698 1001 86380 86390 1
532778 99532778 1001 86380 86390 1
532820 99532820 1001 86380 86390 1
532795 99532795 1001 86380 86390 1
532821 99532821 1001 86380 86390 1
532822 99532822 1001 86380 86390 1
532823 99532823 1001 86380 86390 1
532449 99532449 1001 86380 86390 1
532567 99532567 1001 86380 86390 1
532569 99532569 1001 86380 86390 1
532466 99532466 1001 86380 86390 1
532506 99532506 1001 86380 86390 1
533120 99533120 1001 86380 86390 1
533070 99533070 1001 86380 86390 1
533044 99533044 1001 86380 86390 1
533111 99533111 1001 86380 86390 1
533176 99533176 1001 86380 86390 1
533066 99533066 1001 86380 86390 1
533757 99533757 1001 86380 86390 1
533706 99533706 1001 86380 86390 1
533745 99533745 1001 86380 86390 1
533740 99533740 1001 86380 86390 1
533818 99533818 1001 86380 86390 1
533550 99533550 1001 86380 86390 1
533564 99533564 1001 86380 86390 1
533637 99533637 1001 86380 86390 1
533354 99533354 1001 86380 86390 1
533349 99533349 1001 86380 86390 1
533363 99533363 1001 86380 86390 1
534038 99534038 1001 86380 86390 1
534015 99534015 1001 86380 86390 1
534610 99534610 1001 86380 86390 1
534601 99534601 1001 86380 86390 1
534443 99534443 1001 86380 86390 1
534179 99534179 1001 86380 86390 1
534134 99534134 1001 86380 86390 1
534723 99534723 1001 86380 86390 1
534741 99534741 1001 86380 86390 1
534729 99534729 1001 86380 86390 1
534809 99534809 1001 86380 86390 1
535420 99535420 1001 86380 86390 1
535472 99535472 1001 86380 86390 1
535431 99535431 1001 86380 86390 1
535208 99535208 1001 86380 86390 1
535071 99535071 1001 86380 86390 1
534978 99534978 1001 86380 86390 1
535600 99535600 1001 86380 86390 1
535555 99535555 1001 86380 86390 1
535607 99535607 1001 86380 86390 1
535646 99535646 1001 86380 86390 1
536336 99536336 1001 86380 86390 1
536175 99536175 1001 86380 86390 1
535962 99535962 1001 86380 86390 1
536021 99536021 1001 86380 86390 1
536087 99536087 1001 86380 86390 1
536023 99536023 1001 86380 86390 1
535870 99535870 1001 86380 86390 1
535910 99535910 1001 86380 86390 1
535717 99535717 1001 86380 86390 1
535720 99535720 1001 86380 86390 1
535811 99535811 1001 86380 86390 1
535804 99535804 1001 86380 86390 1
535727 99535727 1001 86380 86390 1
536475 99536475 1001 86380 86390 1
536379 99536379 1001 86380 86390 1
537086 99537086 1001 86380 86390 1
537100 99537100 1001 86380 86390 1
537150 99537150 1001 86380 86390 1
536763 99536763 1001 86380 86390 1
536805 99536805 1001 86380 86390 1
536902 99536902 1001 86380 86390 1
536658 99536658 1001 86380 86390 1
536586 99536586 1001 86380 86390 1
536717 99536717 1001 86380 86390 1
536549 99536549 1001 86380 86390 1
537306 99537306 1001 86380 86390 1
537255 99537255 1001 86380 86390 1
537272 99537272 1001 86380 86390 1
537326 99537326 1001 86380 86390 1
537911 99537911 1001 86380 86390 1
537888 99537888 1001 86380 86390 1
537828 99537828 1001 86380 86390 1
537668 99537668 1001 86380 86390 1
537618 99537618 1001 86380 86390 1
537657 99537657 1001 86380 86390 1
537749 99537749 1001 86380 86390 1
537730 99537730 1001 86380 86390 1
537433 99537433 1001 86380 86390 1
537413 99537413 1001 86380 86390 1
537389 99537389 1001 86380 86390 1
537468 99537468 1001 86380 86390 1
538171 99538171 1001 86380 86390 1
538185 99538185 1001 86380 86390 1
538415 99538415 1001 86380 86390 1
538527 99538527 1001 86380 86390 1
538503 99538503 1001 86380 86390 1
538284 99538284 1001 86380 86390 1
538207 99538207 1001 86380 86390 1
538224 99538224 1001 86380 86390 1
538873 99538873 1001 86380 86390 1
539525 99539525 1001 86380 86390 1
539607 99539607 1001 86380 86390 1
539233 99539233 1001 86380 86390 1
539415 99539415 1001 86380 86390 1
539314 99539314 1001 86380 86390 1
539302 99539302 1001 86380 86390 1
539368 99539368 1001 86380 86390 1
539066 99539066 1001 86380 86390 1
539056 99539056 1001 86380 86390 1
539109 99539109 1001 86380 86390 1
539836 99539836 1001 86380 86390 1
539785 99539785 1001 86380 86390 1
539659 99539659 1001 86380 86390 1
539842 99539842 1001 86380 86390 1
539844 99539844 1001 86380 86390 1
540438 99540438 1001 86380 86390 1
540291 99540291 1001 86380 86390 1
540210 99540210 1001 86380 86390 1
540236 99540236 1001 86380 86390 1
540126 99540126 1001 86380 86390 1
540088 99540088 1001 86380 86390 1
539976 99539976 1001 86380 86390 1
540046 99540046 1001 86380 86390 1
539880 99539880 1001 86380 86390 1
539933 99539933 1001 86380 86390 1
539856 99539856 1001 86380 86390 1
539896 99539896 1001 86380 86390 1
540619 99540619 1001 86380 86390 1
540479 99540479 1001 86380 86390 1
540635 99540635 1001 86380 86390 1
540480 99540480 1001 86380 86390 1
540552 99540552 1001 86380 86390 1
541113 99541113 1001 86380 86390 1
541104 99541104 1001 86380 86390 1
541174 99541174 1001 86380 86390 1
540934 99540934 1001 86380 86390 1
540923 99540923 1001 86380 86390 1
541014 99541014 1001 86380 86390 1
541034 99541034 1001 86380 86390 1
540768 99540768 1001 86380 86390 1
540717 99540717 1001 86380 86390 1
540877 99540877 1001 86380 86390 1
541380 99541380 1001 86380 86390 1
542046 99542046 1001 86380 86390 1
541850 99541850 1001 86380 86390 1
541589 99541589 1001 86380 86390 1
541565 99541565 1001 86380 86390 1
541607 99541607 1001 86380 86390 1
541673 99541673 1001 86380 86390 1
541509 99541509 1001 86380 86390 1
542301 99542301 1001 86380 86390 1
542190 99542190 1001 86380 86390 1
542870 99542870 1001 86380 86390 1
542934 99542934 1001 86380 86390 1
542936 99542936 1001 86380 86390 1
542639 99542639 1001 86380 86390 1
542735 99542735 1001 86380 86390 1
542622 99542622 1001 86380 86390 1
542493 99542493 1001 86380 86390 1
542463 99542463 1001 86380 86390 1
542528 99542528 1001 86380 86390 1
542373 99542373 1001 86380 86390 1
543115 99543115 1001 86380 86390 1
543067 99543067 1001 86380 86390 1
543068 99543068 1001 86380 86390 1
543030 99543030 1001 86380 86390 1
543698 99543698 1001 86380 86390 1
543564 99543564 1001 86380 86390 1
543357 99543357 1001 86380 86390 1
543255 99543255 1001 86380 86390 1
543309 99543309 1001 86380 86390 1
543261 99543261 1001 86380 86390 1
543185 99543185 1001 86380 86390 1
543288 99543288 1001 86380 86390 1
543925 99543925 1001 86380 86390 1
543954 99543954 1001 86380 86390 1
543840 99543840 1001 86380 86390 1
543802 99543802 1001 86380 86390 1
544470 99544470 1001 86380 86390 1
544506 99544506 1001 86380 86390 1
544198 99544198 1001 86380 86390 1
544381 99544381 1001 86380 86390 1
544345 99544345 1001 86380 86390 1
544093 99544093 1001 86380 86390 1
543992 99543992 1001 86380 86390 1
544046 99544046 1001 86380 86390 1
544673 99544673 1001 86380 86390 1
544715 99544715 1001 86380 86390 1
544742 99544742 1001 86380 86390 1
544615 99544615 1001 86380 86390 1
505876 1059 1001 63484 63783 1
508634 696 1002 35875 42376 1
522645 899 1001 64988 65287 1
400282 99400282 1001 86380 86390 1
400381 99400381 1001 86380 86390 1
400429 99400429 1001 86380 86390 1
400493 99400493 1001 86380 86390 1
400531 99400531 1001 86380 86390 1
400534 99400534 1001 86380 86390 1
400625 99400625 1001 86380 86390 1
400673 99400673 1001 86380 86390 1
400801 99400801 1001 86380 86390 1
401013 99401013 1001 86380 86390 1
400955 99400955 1001 86380 86390 1
401000 99401000 1001 86380 86390 1
401156 99401156 1001 86380 86390 1
401534 99401534 1001 86380 86390 1
401679 99401679 1001 86380 86390 1
401821 99401821 1001 86380 86390 1
401883 99401883 1001 86380 86390 1
402118 99402118 1001 86380 86390 1
402299 99402299 1001 86380 86390 1
402472 99402472 1001 86380 86390 1
402435 99402435 1001 86380 86390 1
402501 99402501 1001 86380 86390 1
402526 99402526 1001 86380 86390 1
402709 99402709 1001 86380 86390 1
402811 99402811 1001 86380 86390 1
403008 99403008 1001 86380 86390 1
403068 99403068 1001 86380 86390 1
403296 99403296 1001 86380 86390 1
403271 99403271 1001 86380 86390 1
403462 99403462 1001 86380 86390 1
403784 99403784 1001 86380 86390 1
403888 99403888 1001 86380 86390 1
404015 99404015 1001 86380 86390 1
404016 99404016 1001 86380 86390 1
403964 99403964 1001 86380 86390 1
404174 99404174 1001 86380 86390 1
404231 99404231 1001 86380 86390 1
404274 99404274 1001 86380 86390 1
404514 99404514 1001 86380 86390 1
404667 99404667 1001 86380 86390 1
404751 99404751 1001 86380 86390 1
404798 99404798 1001 86380 86390 1
404903 99404903 1001 86380 86390 1
404975 99404975 1001 86380 86390 1
405030 99405030 1001 86380 86390 1
405066 99405066 1001 86380 86390 1
405045 99405045 1001 86380 86390 1
405211 99405211 1001 86380 86390 1
405196 99405196 1001 86380 86390 1
405273 99405273 1001 86380 86390 1
405384 99405384 1001 86380 86390 1
405350 99405350 1001 86380 86390 1
405422 99405422 1001 86380 86390 1
405456 99405456 1001 86380 86390 1
405696 99405696 1001 86380 86390 1
405782 99405782 1001 86380 86390 1
406032 99406032 1001 86380 86390 1
406449 99406449 1001 86380 86390 1
406431 99406431 1001 86380 86390 1
406539 99406539 1001 86380 86390 1
406679 99406679 1001 86380 86390 1
406728 99406728 1001 86380 86390 1
406797 99406797 1001 86380 86390 1
407015 99407015 1001 86380 86390 1
407188 99407188 1001 86380 86390 1
407538 99407538 1001 86380 86390 1
407700 99407700 1001 86380 86390 1
407811 99407811 1001 86380 86390 1
407794 99407794 1001 86380 86390 1
407940 99407940 1001 86380 86390 1
408175 99408175 1001 86380 86390 1
408477 99408477 1001 86380 86390 1
408520 99408520 1001 86380 86390 1
408634 99408634 1001 86380 86390 1
408758 99408758 1001 86380 86390 1
408830 99408830 1001 86380 86390 1
408785 99408785 1001 86380 86390 1
408815 99408815 1001 86380 86390 1
409013 99409013 1001 86380 86390 1
409425 99409425 1001 86380 86390 1
409436 99409436 1001 86380 86390 1
409414 99409414 1001 86380 86390 1
409558 99409558 1001 86380 86390 1
409525 99409525 1001 86380 86390 1
409604 99409604 1001 86380 86390 1
409772 99409772 1001 86380 86390 1
409697 99409697 1001 86380 86390 1
409847 99409847 1001 86380 86390 1
410108 99410108 1001 86380 86390 1
410188 99410188 1001 86380 86390 1
410283 99410283 1001 86380 86390 1
410373 99410373 1001 86380 86390 1
410327 99410327 1001 86380 86390 1
410450 99410450 1001 86380 86390 1
410521 99410521 1001 86380 86390 1
410741 99410741 1001 86380 86390 1
410830 99410830 1001 86380 86390 1
410868 99410868 1001 86380 86390 1
410965 99410965 1001 86380 86390 1
411051 99411051 1001 86380 86390 1
411064 99411064 1001 86380 86390 1
411086 99411086 1001 86380 86390 1
411291 99411291 1001 86380 86390 1
411298 99411298 1001 86380 86390 1
411377 99411377 1001 86380 86390 1
411464 99411464 1001 86380 86390 1
411423 99411423 1001 86380 86390 1
411737 99411737 1001 86380 86390 1
411841 99411841 1001 86380 86390 1
411880 99411880 1001 86380 86390 1
412037 99412037 1001 86380 86390 1
412043 99412043 1001 86380 86390 1
412146 99412146 1001 86380 86390 1
412266 99412266 1001 86380 86390 1
412232 99412232 1001 86380 86390 1
412325 99412325 1001 86380 86390 1
412429 99412429 1001 86380 86390 1
413618 99413618 1001 86380 86390 1
413450 99413450 1001 86380 86390 1
413351 99413351 1001 86380 86390 1
413695 99413695 1001 86380 86390 1
413511 99413511 1001 86380 86390 1
413541 99413541 1001 86380 86390 1
412887 99412887 1001 86380 86390 1
413063 99413063 1001 86380 86390 1
413050 99413050 1001 86380 86390 1
412683 99412683 1001 86380 86390 1
412633 99412633 1001 86380 86390 1
414031 99414031 1001 86380 86390 1
413958 99413958 1001 86380 86390 1
414105 99414105 1001 86380 86390 1
415034 99415034 1001 86380 86390 1
415228 99415228 1001 86380 86390 1
414224 99414224 1001 86380 86390 1
415718 99415718 1001 86380 86390 1
415342 99415342 1001 86380 86390 1
415359 99415359 1001 86380 86390 1
416608 99416608 1001 86380 86390 1
416839 99416839 1001 86380 86390 1
416682 99416682 1001 86380 86390 1
416659 99416659 1001 86380 86390 1
416717 99416717 1001 86380 86390 1
416769 99416769 1001 86380 86390 1
416975 99416975 1001 86380 86390 1
416439 99416439 1001 86380 86390 1
416352 99416352 1001 86380 86390 1
416175 99416175 1001 86380 86390 1
416034 99416034 1001 86380 86390 1
416085 99416085 1001 86380 86390 1
415723 99415723 1001 86380 86390 1
417197 99417197 1001 86380 86390 1
417263 99417263 1001 86380 86390 1
417245 99417245 1001 86380 86390 1
417444 99417444 1001 86380 86390 1
417562 99417562 1001 86380 86390 1
417534 99417534 1001 86380 86390 1
418501 99418501 1001 86380 86390 1
418597 99418597 1001 86380 86390 1
418751 99418751 1001 86380 86390 1
418196 99418196 1001 86380 86390 1
418182 99418182 1001 86380 86390 1
418009 99418009 1001 86380 86390 1
417723 99417723 1001 86380 86390 1
417929 99417929 1001 86380 86390 1
417627 99417627 1001 86380 86390 1
419002 99419002 1001 86380 86390 1
419201 99419201 1001 86380 86390 1
418817 99418817 1001 86380 86390 1
420185 99420185 1001 86380 86390 1
420106 99420106 1001 86380 86390 1
420210 99420210 1001 86380 86390 1
420036 99420036 1001 86380 86390 1
419725 99419725 1001 86380 86390 1
419642 99419642 1001 86380 86390 1
419431 99419431 1001 86380 86390 1
419525 99419525 1001 86380 86390 1
420692 99420692 1001 86380 86390 1
420744 99420744 1001 86380 86390 1
420620 99420620 1001 86380 86390 1
420816 99420816 1001 86380 86390 1
420749 99420749 1001 86380 86390 1
420580 99420580 1001 86380 86390 1
420732 99420732 1001 86380 86390 1
420801 99420801 1001 86380 86390 1
421779 99421779 1001 86380 86390 1
421841 99421841 1001 86380 86390 1
421760 99421760 1001 86380 86390 1
422106 99422106 1001 86380 86390 1
421576 99421576 1001 86380 86390 1
421357 99421357 1001 86380 86390 1
420918 99420918 1001 86380 86390 1
421016 99421016 1001 86380 86390 1
421148 99421148 1001 86380 86390 1
421007 99421007 1001 86380 86390 1
422462 99422462 1001 86380 86390 1
422226 99422226 1001 86380 86390 1
422451 99422451 1001 86380 86390 1
423460 99423460 1001 86380 86390 1
423722 99423722 1001 86380 86390 1
423567 99423567 1001 86380 86390 1
423427 99423427 1001 86380 86390 1
423731 99423731 1001 86380 86390 1
423186 99423186 1001 86380 86390 1
422533 99422533 1001 86380 86390 1
422697 99422697 1001 86380 86390 1
422783 99422783 1001 86380 86390 1
422703 99422703 1001 86380 86390 1
422840 99422840 1001 86380 86390 1
422615 99422615 1001 86380 86390 1
422711 99422711 1001 86380 86390 1
424012 99424012 1001 86380 86390 1
423796 99423796 1001 86380 86390 1
423846 99423846 1001 86380 86390 1
424053 99424053 1001 86380 86390 1
425226 99425226 1001 86380 86390 1
425114 99425114 1001 86380 86390 1
425160 99425160 1001 86380 86390 1
425184 99425184 1001 86380 86390 1
425095 99425095 1001 86380 86390 1
424978 99424978 1001 86380 86390 1
424880 99424880 1001 86380 86390 1
424318 99424318 1001 86380 86390 1
424375 99424375 1001 86380 86390 1
424555 99424555 1001 86380 86390 1
425506 99425506 1001 86380 86390 1
425540 99425540 1001 86380 86390 1
425524 99425524 1001 86380 86390 1
425772 99425772 1001 86380 86390 1
426697 99426697 1001 86380 86390 1
426954 99426954 1001 86380 86390 1
426881 99426881 1001 86380 86390 1
426742 99426742 1001 86380 86390 1
426666 99426666 1001 86380 86390 1
426353 99426353 1001 86380 86390 1
426453 99426453 1001 86380 86390 1
426578 99426578 1001 86380 86390 1
426342 99426342 1001 86380 86390 1
426046 99426046 1001 86380 86390 1
426113 99426113 1001 86380 86390 1
427517 99427517 1001 86380 86390 1
428411 99428411 1001 86380 86390 1
428352 99428352 1001 86380 86390 1
428070 99428070 1001 86380 86390 1
428022 99428022 1001 86380 86390 1
427777 99427777 1001 86380 86390 1
428844 99428844 1001 86380 86390 1
428981 99428981 1001 86380 86390 1
430163 99430163 1001 86380 86390 1
430119 99430119 1001 86380 86390 1
430153 99430153 1001 86380 86390 1
430199 99430199 1001 86380 86390 1
430036 99430036 1001 86380 86390 1
429633 99429633 1001 86380 86390 1
429780 99429780 1001 86380 86390 1
429844 99429844 1001 86380 86390 1
429228 99429228 1001 86380 86390 1
429413 99429413 1001 86380 86390 1
429233 99429233 1001 86380 86390 1
429214 99429214 1001 86380 86390 1
430551 99430551 1001 86380 86390 1
430705 99430705 1001 86380 86390 1
430512 99430512 1001 86380 86390 1
430694 99430694 1001 86380 86390 1
431961 99431961 1001 86380 86390 1
431791 99431791 1001 86380 86390 1
431772 99431772 1001 86380 86390 1
431677 99431677 1001 86380 86390 1
432025 99432025 1001 86380 86390 1
432031 99432031 1001 86380 86390 1
431557 99431557 1001 86380 86390 1
431629 99431629 1001 86380 86390 1
431238 99431238 1001 86380 86390 1
431048 99431048 1001 86380 86390 1
431016 99431016 1001 86380 86390 1
430837 99430837 1001 86380 86390 1
431141 99431141 1001 86380 86390 1
432220 99432220 1001 86380 86390 1
432346 99432346 1001 86380 86390 1
432350 99432350 1001 86380 86390 1
432470 99432470 1001 86380 86390 1
432065 99432065 1001 86380 86390 1
432330 99432330 1001 86380 86390 1
432166 99432166 1001 86380 86390 1
433410 99433410 1001 86380 86390 1
433585 99433585 1001 86380 86390 1
433486 99433486 1001 86380 86390 1
433336 99433336 1001 86380 86390 1
433247 99433247 1001 86380 86390 1
432935 99432935 1001 86380 86390 1
432956 99432956 1001 86380 86390 1
432937 99432937 1001 86380 86390 1
432718 99432718 1001 86380 86390 1
432562 99432562 1001 86380 86390 1
432611 99432611 1001 86380 86390 1
432613 99432613 1001 86380 86390 1
432616 99432616 1001 86380 86390 1
432890 99432890 1001 86380 86390 1
434097 99434097 1001 86380 86390 1
434100 99434100 1001 86380 86390 1
433868 99433868 1001 86380 86390 1
435362 99435362 1001 86380 86390 1
435045 99435045 1001 86380 86390 1
435406 99435406 1001 86380 86390 1
435419 99435419 1001 86380 86390 1
434793 99434793 1001 86380 86390 1
434963 99434963 1001 86380 86390 1
434449 99434449 1001 86380 86390 1
434232 99434232 1001 86380 86390 1
434458 99434458 1001 86380 86390 1
434572 99434572 1001 86380 86390 1
435856 99435856 1001 86380 86390 1
436794 99436794 1001 86380 86390 1
436517 99436517 1001 86380 86390 1
436460 99436460 1001 86380 86390 1
436711 99436711 1001 86380 86390 1
436397 99436397 1001 86380 86390 1
436361 99436361 1001 86380 86390 1
436412 99436412 1001 86380 86390 1
436172 99436172 1001 86380 86390 1
435937 99435937 1001 86380 86390 1
436158 99436158 1001 86380 86390 1
436162 99436162 1001 86380 86390 1
300032 99300032 1001 86380 86390 1
437197 99437197 1001 86380 86390 1
300602 99300602 1001 86380 86390 1
300564 99300564 1001 86380 86390 1
300573 99300573 1001 86380 86390 1
300449 99300449 1001 86380 86390 1
300335 99300335 1001 86380 86390 1
300278 99300278 1001 86380 86390 1
300137 99300137 1001 86380 86390 1
300163 99300163 1001 86380 86390 1
300270 99300270 1001 86380 86390 1
300803 99300803 1001 86380 86390 1
300907 99300907 1001 86380 86390 1
300884 99300884 1001 86380 86390 1
300788 99300788 1001 86380 86390 1
300893 99300893 1001 86380 86390 1
301508 99301508 1001 86380 86390 1
301359 99301359 1001 86380 86390 1
301462 99301462 1001 86380 86390 1
301154 99301154 1001 86380 86390 1
301170 99301170 1001 86380 86390 1
301277 99301277 1001 86380 86390 1
301292 99301292 1001 86380 86390 1
301228 99301228 1001 86380 86390 1
301078 99301078 1001 86380 86390 1
300979 99300979 1001 86380 86390 1
301019 99301019 1001 86380 86390 1
300981 99300981 1001 86380 86390 1
301734 99301734 1001 86380 86390 1
301712 99301712 1001 86380 86390 1
301687 99301687 1001 86380 86390 1
301623 99301623 1001 86380 86390 1
302360 99302360 1001 86380 86390 1
302196 99302196 1001 86380 86390 1
302250 99302250 1001 86380 86390 1
302263 99302263 1001 86380 86390 1
302277 99302277 1001 86380 86390 1
302019 99302019 1001 86380 86390 1
302085 99302085 1001 86380 86390 1
302151 99302151 1001 86380 86390 1
302015 99302015 1001 86380 86390 1
301956 99301956 1001 86380 86390 1
301855 99301855 1001 86380 86390 1
301823 99301823 1001 86380 86390 1
302499 99302499 1001 86380 86390 1
303177 99303177 1001 86380 86390 1
302833 99302833 1001 86380 86390 1
302829 99302829 1001 86380 86390 1
302961 99302961 1001 86380 86390 1
302755 99302755 1001 86380 86390 1
302781 99302781 1001 86380 86390 1
302629 99302629 1001 86380 86390 1
302724 99302724 1001 86380 86390 1
302764 99302764 1001 86380 86390 1
302623 99302623 1001 86380 86390 1
303245 99303245 1001 86380 86390 1
303377 99303377 1001 86380 86390 1
303830 99303830 1001 86380 86390 1
303979 99303979 1001 86380 86390 1
303838 99303838 1001 86380 86390 1
303766 99303766 1001 86380 86390 1
303715 99303715 1001 86380 86390 1
303794 99303794 1001 86380 86390 1
303465 99303465 1001 86380 86390 1
303416 99303416 1001 86380 86390 1
303521 99303521 1001 86380 86390 1
303500 99303500 1001 86380 86390 1
304159 99304159 1001 86380 86390 1
304056 99304056 1001 86380 86390 1
304083 99304083 1001 86380 86390 1
304060 99304060 1001 86380 86390 1
304204 99304204 1001 86380 86390 1
304192 99304192 1001 86380 86390 1
304038 99304038 1001 86380 86390 1
304839 99304839 1001 86380 86390 1
304701 99304701 1001 86380 86390 1
304537 99304537 1001 86380 86390 1
304449 99304449 1001 86380 86390 1
304650 99304650 1001 86380 86390 1
304355 99304355 1001 86380 86390 1
304382 99304382 1001 86380 86390 1
304340 99304340 1001 86380 86390 1
304655 99304655 1001 86380 86390 1
304861 99304861 1001 86380 86390 1
304992 99304992 1001 86380 86390 1
304981 99304981 1001 86380 86390 1
305504 99305504 1001 86380 86390 1
305684 99305684 1001 86380 86390 1
305528 99305528 1001 86380 86390 1
305620 99305620 1001 86380 86390 1
305350 99305350 1001 86380 86390 1
305295 99305295 1001 86380 86390 1
305335 99305335 1001 86380 86390 1
305182 99305182 1001 86380 86390 1
305121 99305121 1001 86380 86390 1
305226 99305226 1001 86380 86390 1
305696 99305696 1001 86380 86390 1
500130 99500130 1001 86380 86390 1
500031 99500031 1001 86380 86390 1
305690 99305690 1001 86380 86390 1
500672 99500672 1001 86380 86390 1
500752 99500752 1001 86380 86390 1
500703 99500703 1001 86380 86390 1
500665 99500665 1001 86380 86390 1
500426 99500426 1001 86380 86390 1
500413 99500413 1001 86380 86390 1
500415 99500415 1001 86380 86390 1
500493 99500493 1001 86380 86390 1
500301 99500301 1001 86380 86390 1
500199 99500199 1001 86380 86390 1
500823 99500823 1001 86380 86390 1
501565 99501565 1001 86380 86390 1
501451 99501451 1001 86380 86390 1
501594 99501594 1001 86380 86390 1
501373 99501373 1001 86380 86390 1
501336 99501336 1001 86380 86390 1
501379 99501379 1001 86380 86390 1
501368 99501368 1001 86380 86390 1
501149 99501149 1001 86380 86390 1
501039 99501039 1001 86380 86390 1
501095 99501095 1001 86380 86390 1
501805 99501805 1001 86380 86390 1
501822 99501822 1001 86380 86390 1
501719 99501719 1001 86380 86390 1
501708 99501708 1001 86380 86390 1
501825 99501825 1001 86380 86390 1
501751 99501751 1001 86380 86390 1
502328 99502328 1001 86380 86390 1
502320 99502320 1001 86380 86390 1
502373 99502373 1001 86380 86390 1
502461 99502461 1001 86380 86390 1
502069 99502069 1001 86380 86390 1
502213 99502213 1001 86380 86390 1
502085 99502085 1001 86380 86390 1
502151 99502151 1001 86380 86390 1
502101 99502101 1001 86380 86390 1
502153 99502153 1001 86380 86390 1
502219 99502219 1001 86380 86390 1
502258 99502258 1001 86380 86390 1
501964 99501964 1001 86380 86390 1
501991 99501991 1001 86380 86390 1
502034 99502034 1001 86380 86390 1
502583 99502583 1001 86380 86390 1
502584 99502584 1001 86380 86390 1
502652 99502652 1001 86380 86390 1
502537 99502537 1001 86380 86390 1
503169 99503169 1001 86380 86390 1
503182 99503182 1001 86380 86390 1
503105 99503105 1001 86380 86390 1
503136 99503136 1001 86380 86390 1
502932 99502932 1001 86380 86390 1
502912 99502912 1001 86380 86390 1
503081 99503081 1001 86380 86390 1
503419 99503419 1001 86380 86390 1
503307 99503307 1001 86380 86390 1
504037 99504037 1001 86380 86390 1
503744 99503744 1001 86380 86390 1
503885 99503885 1001 86380 86390 1
503548 99503548 1001 86380 86390 1
503601 99503601 1001 86380 86390 1
503537 99503537 1001 86380 86390 1
503669 99503669 1001 86380 86390 1
503605 99503605 1001 86380 86390 1
503554 99503554 1001 86380 86390 1
503556 99503556 1001 86380 86390 1
503634 99503634 1001 86380 86390 1
503583 99503583 1001 86380 86390 1
503507 99503507 1001 86380 86390 1
503625 99503625 1001 86380 86390 1
504226 99504226 1001 86380 86390 1
504918 99504918 1001 86380 86390 1
504746 99504746 1001 86380 86390 1
504799 99504799 1001 86380 86390 1
504534 99504534 1001 86380 86390 1
504587 99504587 1001 86380 86390 1
504601 99504601 1001 86380 86390 1
504518 99504518 1001 86380 86390 1
504331 99504331 1001 86380 86390 1
505109 99505109 1001 86380 86390 1
504978 99504978 1001 86380 86390 1
505134 99505134 1001 86380 86390 1
505664 99505664 1001 86380 86390 1
505767 99505767 1001 86380 86390 1
505415 99505415 1001 86380 86390 1
505533 99505533 1001 86380 86390 1
505432 99505432 1001 86380 86390 1
505189 99505189 1001 86380 86390 1
505217 99505217 1001 86380 86390 1
505184 99505184 1001 86380 86390 1
505315 99505315 1001 86380 86390 1
505782 99505782 1001 86380 86390 1
506546 99506546 1001 86380 86390 1
506196 99506196 1001 86380 86390 1
506255 99506255 1001 86380 86390 1
506221 99506221 1001 86380 86390 1
506078 99506078 1001 86380 86390 1
506134 99506134 1001 86380 86390 1
506714 99506714 1001 86380 86390 1
507269 99507269 1001 86380 86390 1
507380 99507380 1001 86380 86390 1
507251 99507251 1001 86380 86390 1
507036 99507036 1001 86380 86390 1
507116 99507116 1001 86380 86390 1
507012 99507012 1001 86380 86390 1
507039 99507039 1001 86380 86390 1
507134 99507134 1001 86380 86390 1
507019 99507019 1001 86380 86390 1
507175 99507175 1001 86380 86390 1
506892 99506892 1001 86380 86390 1
506896 99506896 1001 86380 86390 1
506939 99506939 1001 86380 86390 1
506901 99506901 1001 86380 86390 1
507510 99507510 1001 86380 86390 1
507564 99507564 1001 86380 86390 1
507591 99507591 1001 86380 86390 1
507606 99507606 1001 86380 86390 1
507544 99507544 1001 86380 86390 1
508142 99508142 1001 86380 86390 1
507849 99507849 1001 86380 86390 1
507992 99507992 1001 86380 86390 1
507956 99507956 1001 86380 86390 1
507962 99507962 1001 86380 86390 1
507708 99507708 1001 86380 86390 1
507633 99507633 1001 86380 86390 1
507651 99507651 1001 86380 86390 1
507782 99507782 1001 86380 86390 1
508364 99508364 1001 86380 86390 1
508390 99508390 1001 86380 86390 1
507836 99507836 1001 86380 86390 1
508301 99508301 1001 86380 86390 1
508433 99508433 1001 86380 86390 1
508291 99508291 1001 86380 86390 1
509024 99509024 1001 86380 86390 1
508899 99508899 1001 86380 86390 1
509055 99509055 1001 86380 86390 1
508888 99508888 1001 86380 86390 1
509010 99509010 1001 86380 86390 1
508859 99508859 1001 86380 86390 1
508777 99508777 1001 86380 86390 1
508489 99508489 1001 86380 86390 1
508554 99508554 1001 86380 86390 1
508477 99508477 1001 86380 86390 1
509235 99509235 1001 86380 86390 1
509161 99509161 1001 86380 86390 1
509698 99509698 1001 86380 86390 1
509789 99509789 1001 86380 86390 1
509880 99509880 1001 86380 86390 1
509717 99509717 1001 86380 86390 1
509519 99509519 1001 86380 86390 1
509560 99509560 1001 86380 86390 1
509677 99509677 1001 86380 86390 1
509463 99509463 1001 86380 86390 1
509453 99509453 1001 86380 86390 1
510080 99510080 1001 86380 86390 1
509955 99509955 1001 86380 86390 1
510676 99510676 1001 86380 86390 1
510694 99510694 1001 86380 86390 1
510564 99510564 1001 86380 86390 1
510711 99510711 1001 86380 86390 1
510710 99510710 1001 86380 86390 1
510530 99510530 1001 86380 86390 1
510648 99510648 1001 86380 86390 1
510430 99510430 1001 86380 86390 1
510321 99510321 1001 86380 86390 1
510263 99510263 1001 86380 86390 1
510155 99510155 1001 86380 86390 1
510921 99510921 1001 86380 86390 1
510857 99510857 1001 86380 86390 1
510861 99510861 1001 86380 86390 1
511508 99511508 1001 86380 86390 1
511433 99511433 1001 86380 86390 1
511257 99511257 1001 86380 86390 1
511311 99511311 1001 86380 86390 1
511208 99511208 1001 86380 86390 1
511248 99511248 1001 86380 86390 1
512237 99512237 1001 86380 86390 1
512263 99512263 1001 86380 86390 1
512315 99512315 1001 86380 86390 1
512201 99512201 1001 86380 86390 1
512334 99512334 1001 86380 86390 1
511970 99511970 1001 86380 86390 1
511861 99511861 1001 86380 86390 1
511927 99511927 1001 86380 86390 1
511764 99511764 1001 86380 86390 1
511920 99511920 1001 86380 86390 1
511960 99511960 1001 86380 86390 1
511911 99511911 1001 86380 86390 1
512175 99512175 1001 86380 86390 1
512562 99512562 1001 86380 86390 1
512883 99512883 1001 86380 86390 1
512586 99512586 1001 86380 86390 1
512627 99512627 1001 86380 86390 1
512590 99512590 1001 86380 86390 1
512648 99512648 1001 86380 86390 1
513244 99513244 1001 86380 86390 1
513001 99513001 1001 86380 86390 1
513290 99513290 1001 86380 86390 1
513838 99513838 1001 86380 86390 1
513949 99513949 1001 86380 86390 1
513912 99513912 1001 86380 86390 1
514025 99514025 1001 86380 86390 1
513748 99513748 1001 86380 86390 1
513684 99513684 1001 86380 86390 1
513636 99513636 1001 86380 86390 1
513652 99513652 1001 86380 86390 1
513798 99513798 1001 86380 86390 1
513582 99513582 1001 86380 86390 1
514236 99514236 1001 86380 86390 1
513619 99513619 1001 86380 86390 1
514215 99514215 1001 86380 86390 1
514100 99514100 1001 86380 86390 1
514117 99514117 1001 86380 86390 1
514757 99514757 1001 86380 86390 1
514693 99514693 1001 86380 86390 1
514784 99514784 1001 86380 86390 1
514553 99514553 1001 86380 86390 1
514528 99514528 1001 86380 86390 1
514569 99514569 1001 86380 86390 1
514406 99514406 1001 86380 86390 1
514397 99514397 1001 86380 86390 1
514386 99514386 1001 86380 86390 1
514286 99514286 1001 86380 86390 1
514338 99514338 1001 86380 86390 1
515040 99515040 1001 86380 86390 1
514964 99514964 1001 86380 86390 1
514865 99514865 1001 86380 86390 1
515569 99515569 1001 86380 86390 1
515389 99515389 1001 86380 86390 1
515409 99515409 1001 86380 86390 1
515358 99515358 1001 86380 86390 1
515451 99515451 1001 86380 86390 1
515076 99515076 1001 86380 86390 1
515176 99515176 1001 86380 86390 1
515715 99515715 1001 86380 86390 1
516419 99516419 1001 86380 86390 1
516459 99516459 1001 86380 86390 1
516443 99516443 1001 86380 86390 1
516124 99516124 1001 86380 86390 1
516228 99516228 1001 86380 86390 1
516229 99516229 1001 86380 86390 1
516268 99516268 1001 86380 86390 1
516089 99516089 1001 86380 86390 1
516520 99516520 1001 86380 86390 1
516097 99516097 1001 86380 86390 1
516305 99516305 1001 86380 86390 1
516589 99516589 1001 86380 86390 1
516512 99516512 1001 86380 86390 1
516709 99516709 1001 86380 86390 1
517299 99517299 1001 86380 86390 1
517303 99517303 1001 86380 86390 1
517197 99517197 1001 86380 86390 1
517310 99517310 1001 86380 86390 1
517241 99517241 1001 86380 86390 1
517295 99517295 1001 86380 86390 1
517258 99517258 1001 86380 86390 1
517004 99517004 1001 86380 86390 1
516967 99516967 1001 86380 86390 1
516900 99516900 1001 86380 86390 1
517346 99517346 1001 86380 86390 1
517503 99517503 1001 86380 86390 1
517517 99517517 1001 86380 86390 1
517471 99517471 1001 86380 86390 1
517538 99517538 1001 86380 86390 1
518125 99518125 1001 86380 86390 1
517919 99517919 1001 86380 86390 1
517913 99517913 1001 86380 86390 1
517710 99517710 1001 86380 86390 1
518197 99518197 1001 86380 86390 1
518237 99518237 1001 86380 86390 1
518213 99518213 1001 86380 86390 1
518240 99518240 1001 86380 86390 1
518332 99518332 1001 86380 86390 1
518203 99518203 1001 86380 86390 1
518242 99518242 1001 86380 86390 1
518218 99518218 1001 86380 86390 1
518886 99518886 1001 86380 86390 1
518893 99518893 1001 86380 86390 1
518935 99518935 1001 86380 86390 1
518665 99518665 1001 86380 86390 1
518704 99518704 1001 86380 86390 1
518434 99518434 1001 86380 86390 1
518529 99518529 1001 86380 86390 1
519010 99519010 1001 86380 86390 1
519075 99519075 1001 86380 86390 1
519128 99519128 1001 86380 86390 1
519168 99519168 1001 86380 86390 1
519122 99519122 1001 86380 86390 1
519058 99519058 1001 86380 86390 1
519097 99519097 1001 86380 86390 1
519150 99519150 1001 86380 86390 1
519061 99519061 1001 86380 86390 1
519699 99519699 1001 86380 86390 1
519626 99519626 1001 86380 86390 1
519466 99519466 1001 86380 86390 1
519558 99519558 1001 86380 86390 1
519599 99519599 1001 86380 86390 1
519567 99519567 1001 86380 86390 1
519439 99519439 1001 86380 86390 1
519338 99519338 1001 86380 86390 1
519274 99519274 1001 86380 86390 1
519352 99519352 1001 86380 86390 1
519254 99519254 1001 86380 86390 1
519967 99519967 1001 86380 86390 1
519823 99519823 1001 86380 86390 1
520596 99520596 1001 86380 86390 1
520561 99520561 1001 86380 86390 1
520497 99520497 1001 86380 86390 1
520350 99520350 1001 86380 86390 1
520247 99520247 1001 86380 86390 1
520275 99520275 1001 86380 86390 1
520110 99520110 1001 86380 86390 1
520219 99520219 1001 86380 86390 1
520077 99520077 1001 86380 86390 1
520041 99520041 1001 86380 86390 1
520818 99520818 1001 86380 86390 1
520705 99520705 1001 86380 86390 1
520641 99520641 1001 86380 86390 1
520707 99520707 1001 86380 86390 1
520747 99520747 1001 86380 86390 1
520813 99520813 1001 86380 86390 1
521338 99521338 1001 86380 86390 1
521365 99521365 1001 86380 86390 1
521270 99521270 1001 86380 86390 1
521361 99521361 1001 86380 86390 1
521060 99521060 1001 86380 86390 1
521142 99521142 1001 86380 86390 1
521044 99521044 1001 86380 86390 1
521033 99521033 1001 86380 86390 1
521528 99521528 1001 86380 86390 1
521611 99521611 1001 86380 86390 1
522219 99522219 1001 86380 86390 1
522194 99522194 1001 86380 86390 1
522212 99522212 1001 86380 86390 1
521997 99521997 1001 86380 86390 1
522076 99522076 1001 86380 86390 1
522038 99522038 1001 86380 86390 1
522018 99522018 1001 86380 86390 1
521942 99521942 1001 86380 86390 1
522060 99522060 1001 86380 86390 1
521737 99521737 1001 86380 86390 1
521709 99521709 1001 86380 86390 1
522407 99522407 1001 86380 86390 1
522402 99522402 1001 86380 86390 1
522415 99522415 1001 86380 86390 1
523054 99523054 1001 86380 86390 1
523073 99523073 1001 86380 86390 1
522973 99522973 1001 86380 86390 1
522974 99522974 1001 86380 86390 1
523114 99523114 1001 86380 86390 1
522744 99522744 1001 86380 86390 1
522786 99522786 1001 86380 86390 1
522880 99522880 1001 86380 86390 1
522679 99522679 1001 86380 86390 1
522629 99522629 1001 86380 86390 1
522621 99522621 1001 86380 86390 1
523309 99523309 1001 86380 86390 1
523247 99523247 1001 86380 86390 1
523915 99523915 1001 86380 86390 1
523876 99523876 1001 86380 86390 1
523904 99523904 1001 86380 86390 1
523942 99523942 1001 86380 86390 1
523802 99523802 1001 86380 86390 1
523699 99523699 1001 86380 86390 1
523376 99523376 1001 86380 86390 1
524040 99524040 1001 86380 86390 1
523991 99523991 1001 86380 86390 1
524642 99524642 1001 86380 86390 1
524673 99524673 1001 86380 86390 1
524596 99524596 1001 86380 86390 1
524664 99524664 1001 86380 86390 1
524691 99524691 1001 86380 86390 1
524500 99524500 1001 86380 86390 1
524397 99524397 1001 86380 86390 1
524427 99524427 1001 86380 86390 1
524479 99524479 1001 86380 86390 1
524310 99524310 1001 86380 86390 1
524158 99524158 1001 86380 86390 1
524185 99524185 1001 86380 86390 1
524226 99524226 1001 86380 86390 1
524939 99524939 1001 86380 86390 1
524917 99524917 1001 86380 86390 1
524881 99524881 1001 86380 86390 1
525274 99525274 1001 86380 86390 1
525238 99525238 1001 86380 86390 1
525343 99525343 1001 86380 86390 1
525160 99525160 1001 86380 86390 1
525020 99525020 1001 86380 86390 1
525099 99525099 1001 86380 86390 1
525049 99525049 1001 86380 86390 1
525127 99525127 1001 86380 86390 1
525777 99525777 1001 86380 86390 1
525662 99525662 1001 86380 86390 1
526242 99526242 1001 86380 86390 1
526346 99526346 1001 86380 86390 1
526257 99526257 1001 86380 86390 1
526249 99526249 1001 86380 86390 1
526024 99526024 1001 86380 86390 1
526082 99526082 1001 86380 86390 1
525907 99525907 1001 86380 86390 1
525980 99525980 1001 86380 86390 1
525865 99525865 1001 86380 86390 1
525878 99525878 1001 86380 86390 1
525968 99525968 1001 86380 86390 1
526445 99526445 1001 86380 86390 1
526550 99526550 1001 86380 86390 1
526453 99526453 1001 86380 86390 1
526519 99526519 1001 86380 86390 1
526441 99526441 1001 86380 86390 1
526456 99526456 1001 86380 86390 1
526625 99526625 1001 86380 86390 1
527019 99527019 1001 86380 86390 1
526985 99526985 1001 86380 86390 1
526883 99526883 1001 86380 86390 1
526859 99526859 1001 86380 86390 1
526772 99526772 1001 86380 86390 1
526683 99526683 1001 86380 86390 1
526672 99526672 1001 86380 86390 1
526662 99526662 1001 86380 86390 1
526701 99526701 1001 86380 86390 1
526741 99526741 1001 86380 86390 1
526781 99526781 1001 86380 86390 1
526834 99526834 1001 86380 86390 1
527440 99527440 1001 86380 86390 1
527920 99527920 1001 86380 86390 1
527936 99527936 1001 86380 86390 1
528014 99528014 1001 86380 86390 1
528032 99528032 1001 86380 86390 1
527822 99527822 1001 86380 86390 1
527850 99527850 1001 86380 86390 1
527682 99527682 1001 86380 86390 1
527521 99527521 1001 86380 86390 1
527535 99527535 1001 86380 86390 1
527582 99527582 1001 86380 86390 1
528214 99528214 1001 86380 86390 1
528178 99528178 1001 86380 86390 1
528269 99528269 1001 86380 86390 1
528102 99528102 1001 86380 86390 1
528076 99528076 1001 86380 86390 1
528222 99528222 1001 86380 86390 1
528733 99528733 1001 86380 86390 1
528815 99528815 1001 86380 86390 1
528490 99528490 1001 86380 86390 1
528610 99528610 1001 86380 86390 1
528589 99528589 1001 86380 86390 1
528301 99528301 1001 86380 86390 1
528473 99528473 1001 86380 86390 1
529005 99529005 1001 86380 86390 1
529599 99529599 1001 86380 86390 1
529549 99529549 1001 86380 86390 1
529550 99529550 1001 86380 86390 1
529577 99529577 1001 86380 86390 1
529546 99529546 1001 86380 86390 1
529688 99529688 1001 86380 86390 1
529353 99529353 1001 86380 86390 1
529434 99529434 1001 86380 86390 1
529423 99529423 1001 86380 86390 1
529385 99529385 1001 86380 86390 1
529361 99529361 1001 86380 86390 1
529519 99529519 1001 86380 86390 1
529442 99529442 1001 86380 86390 1
529274 99529274 1001 86380 86390 1
529240 99529240 1001 86380 86390 1
529228 99529228 1001 86380 86390 1
529157 99529157 1001 86380 86390 1
529868 99529868 1001 86380 86390 1
529779 99529779 1001 86380 86390 1
529837 99529837 1001 86380 86390 1
530502 99530502 1001 86380 86390 1
530515 99530515 1001 86380 86390 1
530416 99530416 1001 86380 86390 1
530407 99530407 1001 86380 86390 1
530540 99530540 1001 86380 86390 1
530357 99530357 1001 86380 86390 1
530473 99530473 1001 86380 86390 1
530160 99530160 1001 86380 86390 1
530164 99530164 1001 86380 86390 1
530152 99530152 1001 86380 86390 1
529999 99529999 1001 86380 86390 1
530095 99530095 1001 86380 86390 1
530097 99530097 1001 86380 86390 1
529944 99529944 1001 86380 86390 1
530758 99530758 1001 86380 86390 1
530580 99530580 1001 86380 86390 1
530752 99530752 1001 86380 86390 1
531196 99531196 1001 86380 86390 1
531287 99531287 1001 86380 86390 1
531153 99531153 1001 86380 86390 1
531560 99531560 1001 86380 86390 1
531574 99531574 1001 86380 86390 1
531393 99531393 1001 86380 86390 1
531421 99531421 1001 86380 86390 1
531387 99531387 1001 86380 86390 1
531556 99531556 1001 86380 86390 1
532181 99532181 1001 86380 86390 1
532087 99532087 1001 86380 86390 1
531872 99531872 1001 86380 86390 1
531966 99531966 1001 86380 86390 1
531992 99531992 1001 86380 86390 1
531915 99531915 1001 86380 86390 1
531843 99531843 1001 86380 86390 1
531688 99531688 1001 86380 86390 1
532289 99532289 1001 86380 86390 1
532879 99532879 1001 86380 86390 1
532835 99532835 1001 86380 86390 1
532836 99532836 1001 86380 86390 1
532813 99532813 1001 86380 86390 1
532759 99532759 1001 86380 86390 1
532825 99532825 1001 86380 86390 1
532502 99532502 1001 86380 86390 1
532556 99532556 1001 86380 86390 1
532444 99532444 1001 86380 86390 1
532484 99532484 1001 86380 86390 1
532562 99532562 1001 86380 86390 1
532577 99532577 1001 86380 86390 1
533204 99533204 1001 86380 86390 1
533719 99533719 1001 86380 86390 1
533852 99533852 1001 86380 86390 1
533614 99533614 1001 86380 86390 1
533630 99533630 1001 86380 86390 1
533648 99533648 1001 86380 86390 1
533597 99533597 1001 86380 86390 1
533467 99533467 1001 86380 86390 1
533482 99533482 1001 86380 86390 1
533393 99533393 1001 86380 86390 1
533408 99533408 1001 86380 86390 1
533237 99533237 1001 86380 86390 1
533889 99533889 1001 86380 86390 1
533902 99533902 1001 86380 86390 1
534032 99534032 1001 86380 86390 1
534021 99534021 1001 86380 86390 1
534559 99534559 1001 86380 86390 1
534659 99534659 1001 86380 86390 1
534669 99534669 1001 86380 86390 1
534671 99534671 1001 86380 86390 1
534487 99534487 1001 86380 86390 1
534467 99534467 1001 86380 86390 1
534470 99534470 1001 86380 86390 1
534292 99534292 1001 86380 86390 1
534370 99534370 1001 86380 86390 1
534437 99534437 1001 86380 86390 1
534347 99534347 1001 86380 86390 1
534309 99534309 1001 86380 86390 1
534167 99534167 1001 86380 86390 1
534209 99534209 1001 86380 86390 1
534175 99534175 1001 86380 86390 1
534253 99534253 1001 86380 86390 1
534242 99534242 1001 86380 86390 1
534716 99534716 1001 86380 86390 1
535333 99535333 1001 86380 86390 1
535411 99535411 1001 86380 86390 1
535427 99535427 1001 86380 86390 1
535442 99535442 1001 86380 86390 1
535315 99535315 1001 86380 86390 1
535249 99535249 1001 86380 86390 1
535288 99535288 1001 86380 86390 1
535289 99535289 1001 86380 86390 1
535026 99535026 1001 86380 86390 1
534951 99534951 1001 86380 86390 1
534990 99534990 1001 86380 86390 1
535710 99535710 1001 86380 86390 1
535647 99535647 1001 86380 86390 1
536233 99536233 1001 86380 86390 1
536183 99536183 1001 86380 86390 1
536137 99536137 1001 86380 86390 1
536204 99536204 1001 86380 86390 1
536192 99536192 1001 86380 86390 1
536103 99536103 1001 86380 86390 1
535914 99535914 1001 86380 86390 1
535829 99535829 1001 86380 86390 1
535830 99535830 1001 86380 86390 1
536453 99536453 1001 86380 86390 1
536403 99536403 1001 86380 86390 1
536458 99536458 1001 86380 86390 1
536371 99536371 1001 86380 86390 1
537099 99537099 1001 86380 86390 1
536724 99536724 1001 86380 86390 1
536676 99536676 1001 86380 86390 1
536704 99536704 1001 86380 86390 1
536719 99536719 1001 86380 86390 1
537251 99537251 1001 86380 86390 1
537216 99537216 1001 86380 86390 1
537319 99537319 1001 86380 86390 1
537321 99537321 1001 86380 86390 1
537309 99537309 1001 86380 86390 1
537286 99537286 1001 86380 86390 1
537312 99537312 1001 86380 86390 1
537960 99537960 1001 86380 86390 1
537826 99537826 1001 86380 86390 1
537934 99537934 1001 86380 86390 1
537885 99537885 1001 86380 86390 1
537719 99537719 1001 86380 86390 1
537771 99537771 1001 86380 86390 1
537646 99537646 1001 86380 86390 1
537725 99537725 1001 86380 86390 1
537626 99537626 1001 86380 86390 1
537462 99537462 1001 86380 86390 1
537437 99537437 1001 86380 86390 1
537489 99537489 1001 86380 86390 1
537504 99537504 1001 86380 86390 1
537401 99537401 1001 86380 86390 1
538022 99538022 1001 86380 86390 1
538038 99538038 1001 86380 86390 1
538146 99538146 1001 86380 86390 1
538137 99538137 1001 86380 86390 1
538664 99538664 1001 86380 86390 1
538786 99538786 1001 86380 86390 1
538615 99538615 1001 86380 86390 1
538682 99538682 1001 86380 86390 1
538657 99538657 1001 86380 86390 1
538645 99538645 1001 86380 86390 1
538457 99538457 1001 86380 86390 1
538485 99538485 1001 86380 86390 1
538447 99538447 1001 86380 86390 1
538460 99538460 1001 86380 86390 1
538451 99538451 1001 86380 86390 1
538569 99538569 1001 86380 86390 1
538392 99538392 1001 86380 86390 1
538289 99538289 1001 86380 86390 1
538394 99538394 1001 86380 86390 1
538944 99538944 1001 86380 86390 1
538855 99538855 1001 86380 86390 1
538946 99538946 1001 86380 86390 1
538949 99538949 1001 86380 86390 1
539583 99539583 1001 86380 86390 1
539586 99539586 1001 86380 86390 1
539323 99539323 1001 86380 86390 1
539205 99539205 1001 86380 86390 1
539182 99539182 1001 86380 86390 1
539069 99539069 1001 86380 86390 1
539160 99539160 1001 86380 86390 1
539799 99539799 1001 86380 86390 1
539840 99539840 1001 86380 86390 1
539740 99539740 1001 86380 86390 1
540444 99540444 1001 86380 86390 1
540281 99540281 1001 86380 86390 1
540138 99540138 1001 86380 86390 1
540087 99540087 1001 86380 86390 1
540139 99540139 1001 86380 86390 1
540242 99540242 1001 86380 86390 1
540047 99540047 1001 86380 86390 1
539907 99539907 1001 86380 86390 1
539857 99539857 1001 86380 86390 1
540581 99540581 1001 86380 86390 1
540531 99540531 1001 86380 86390 1
540547 99540547 1001 86380 86390 1
540553 99540553 1001 86380 86390 1
541265 99541265 1001 86380 86390 1
541273 99541273 1001 86380 86390 1
541187 99541187 1001 86380 86390 1
540907 99540907 1001 86380 86390 1
540882 99540882 1001 86380 86390 1
540935 99540935 1001 86380 86390 1
541000 99541000 1001 86380 86390 1
540963 99540963 1001 86380 86390 1
541029 99541029 1001 86380 86390 1
540853 99540853 1001 86380 86390 1
540776 99540776 1001 86380 86390 1
540746 99540746 1001 86380 86390 1
541359 99541359 1001 86380 86390 1
541437 99541437 1001 86380 86390 1
541412 99541412 1001 86380 86390 1
542038 99542038 1001 86380 86390 1
541780 99541780 1001 86380 86390 1
541833 99541833 1001 86380 86390 1
541581 99541581 1001 86380 86390 1
542299 99542299 1001 86380 86390 1
542237 99542237 1001 86380 86390 1
542149 99542149 1001 86380 86390 1
542782 99542782 1001 86380 86390 1
542886 99542886 1001 86380 86390 1
542771 99542771 1001 86380 86390 1
542665 99542665 1001 86380 86390 1
542640 99542640 1001 86380 86390 1
542732 99542732 1001 86380 86390 1
542686 99542686 1001 86380 86390 1
542453 99542453 1001 86380 86390 1
542473 99542473 1001 86380 86390 1
542436 99542436 1001 86380 86390 1
542399 99542399 1001 86380 86390 1
543144 99543144 1001 86380 86390 1
543655 99543655 1001 86380 86390 1
543744 99543744 1001 86380 86390 1
543610 99543610 1001 86380 86390 1
543755 99543755 1001 86380 86390 1
543664 99543664 1001 86380 86390 1
543179 99543179 1001 86380 86390 1
543210 99543210 1001 86380 86390 1
543818 99543818 1001 86380 86390 1
544520 99544520 1001 86380 86390 1
544262 99544262 1001 86380 86390 1
544329 99544329 1001 86380 86390 1
544266 99544266 1001 86380 86390 1
544282 99544282 1001 86380 86390 1
544244 99544244 1001 86380 86390 1
544296 99544296 1001 86380 86390 1
544159 99544159 1001 86380 86390 1
544082 99544082 1001 86380 86390 1
544033 99544033 1001 86380 86390 1
544711 99544711 1001 86380 86390 1
544725 99544725 1001 86380 86390 1
544639 99544639 1001 86380 86390 1
544717 99544717 1001 86380 86390 1
505931 1047 1002 67871 68680 1
531185 700 1002 40166 50174 1
400087 99400087 1001 86380 86390 1
400178 99400178 1001 86380 86390 1
400354 99400354 1001 86380 86390 1
400398 99400398 1001 86380 86390 1
400822 99400822 1001 86380 86390 1
400775 99400775 1001 86380 86390 1
400722 99400722 1001 86380 86390 1
400942 99400942 1001 86380 86390 1
401268 99401268 1001 86380 86390 1
401386 99401386 1001 86380 86390 1
401512 99401512 1001 86380 86390 1
401683 99401683 1001 86380 86390 1
401702 99401702 1001 86380 86390 1
401723 99401723 1001 86380 86390 1
401890 99401890 1001 86380 86390 1
402174 99402174 1001 86380 86390 1
402135 99402135 1001 86380 86390 1
402414 99402414 1001 86380 86390 1
402410 99402410 1001 86380 86390 1
402682 99402682 1001 86380 86390 1
402762 99402762 1001 86380 86390 1
402877 99402877 1001 86380 86390 1
402813 99402813 1001 86380 86390 1
403481 99403481 1001 86380 86390 1
403819 99403819 1001 86380 86390 1
403734 99403734 1001 86380 86390 1
403908 99403908 1001 86380 86390 1
404018 99404018 1001 86380 86390 1
404761 99404761 1001 86380 86390 1
404692 99404692 1001 86380 86390 1
404894 99404894 1001 86380 86390 1
404924 99404924 1001 86380 86390 1
405032 99405032 1001 86380 86390 1
405200 99405200 1001 86380 86390 1
405191 99405191 1001 86380 86390 1
405262 99405262 1001 86380 86390 1
405401 99405401 1001 86380 86390 1
405609 99405609 1001 86380 86390 1
405692 99405692 1001 86380 86390 1
405846 99405846 1001 86380 86390 1
405895 99405895 1001 86380 86390 1
405934 99405934 1001 86380 86390 1
405960 99405960 1001 86380 86390 1
406108 99406108 1001 86380 86390 1
406192 99406192 1001 86380 86390 1
406343 99406343 1001 86380 86390 1
406296 99406296 1001 86380 86390 1
406366 99406366 1001 86380 86390 1
407187 99407187 1001 86380 86390 1
407257 99407257 1001 86380 86390 1
407467 99407467 1001 86380 86390 1
407662 99407662 1001 86380 86390 1
407657 99407657 1001 86380 86390 1
407746 99407746 1001 86380 86390 1
407817 99407817 1001 86380 86390 1
408019 99408019 1001 86380 86390 1
408106 99408106 1001 86380 86390 1
408111 99408111 1001 86380 86390 1
408211 99408211 1001 86380 86390 1
408351 99408351 1001 86380 86390 1
408601 99408601 1001 86380 86390 1
408849 99408849 1001 86380 86390 1
409014 99409014 1001 86380 86390 1
409129 99409129 1001 86380 86390 1
409077 99409077 1001 86380 86390 1
409209 99409209 1001 86380 86390 1
409297 99409297 1001 86380 86390 1
409366 99409366 1001 86380 86390 1
409689 99409689 1001 86380 86390 1
409947 99409947 1001 86380 86390 1
410014 99410014 1001 86380 86390 1
410150 99410150 1001 86380 86390 1
410207 99410207 1001 86380 86390 1
410300 99410300 1001 86380 86390 1
410461 99410461 1001 86380 86390 1
410641 99410641 1001 86380 86390 1
410698 99410698 1001 86380 86390 1
410786 99410786 1001 86380 86390 1
410804 99410804 1001 86380 86390 1
410988 99410988 1001 86380 86390 1
411198 99411198 1001 86380 86390 1
411346 99411346 1001 86380 86390 1
411459 99411459 1001 86380 86390 1
411718 99411718 1001 86380 86390 1
411691 99411691 1001 86380 86390 1
411995 99411995 1001 86380 86390 1
412098 99412098 1001 86380 86390 1
412364 99412364 1001 86380 86390 1
412455 99412455 1001 86380 86390 1
412334 99412334 1001 86380 86390 1
413493 99413493 1001 86380 86390 1
413462 99413462 1001 86380 86390 1
413161 99413161 1001 86380 86390 1
413263 99413263 1001 86380 86390 1
413234 99413234 1001 86380 86390 1
412900 99412900 1001 86380 86390 1
412697 99412697 1001 86380 86390 1
412677 99412677 1001 86380 86390 1
412710 99412710 1001 86380 86390 1
415222 99415222 1001 86380 86390 1
415008 99415008 1001 86380 86390 1
415300 99415300 1001 86380 86390 1
414961 99414961 1001 86380 86390 1
414663 99414663 1001 86380 86390 1
414694 99414694 1001 86380 86390 1
414207 99414207 1001 86380 86390 1
414334 99414334 1001 86380 86390 1
414467 99414467 1001 86380 86390 1
415411 99415411 1001 86380 86390 1
415525 99415525 1001 86380 86390 1
415699 99415699 1001 86380 86390 1
415656 99415656 1001 86380 86390 1
415375 99415375 1001 86380 86390 1
415518 99415518 1001 86380 86390 1
416935 99416935 1001 86380 86390 1
416344 99416344 1001 86380 86390 1
416397 99416397 1001 86380 86390 1
416321 99416321 1001 86380 86390 1
416151 99416151 1001 86380 86390 1
416080 99416080 1001 86380 86390 1
415888 99415888 1001 86380 86390 1
417231 99417231 1001 86380 86390 1
417559 99417559 1001 86380 86390 1
418460 99418460 1001 86380 86390 1
418700 99418700 1001 86380 86390 1
418724 99418724 1001 86380 86390 1
418593 99418593 1001 86380 86390 1
418103 99418103 1001 86380 86390 1
418380 99418380 1001 86380 86390 1
418381 99418381 1001 86380 86390 1
418065 99418065 1001 86380 86390 1
418405 99418405 1001 86380 86390 1
417936 99417936 1001 86380 86390 1
417944 99417944 1001 86380 86390 1
417780 99417780 1001 86380 86390 1
417624 99417624 1001 86380 86390 1
419207 99419207 1001 86380 86390 1
418931 99418931 1001 86380 86390 1
418952 99418952 1001 86380 86390 1
419165 99419165 1001 86380 86390 1
418987 99418987 1001 86380 86390 1
418947 99418947 1001 86380 86390 1
420146 99420146 1001 86380 86390 1
420119 99420119 1001 86380 86390 1
420446 99420446 1001 86380 86390 1
420211 99420211 1001 86380 86390 1
420327 99420327 1001 86380 86390 1
419681 99419681 1001 86380 86390 1
419767 99419767 1001 86380 86390 1
419537 99419537 1001 86380 86390 1
419382 99419382 1001 86380 86390 1
419249 99419249 1001 86380 86390 1
419356 99419356 1001 86380 86390 1
419548 99419548 1001 86380 86390 1
419229 99419229 1001 86380 86390 1
419289 99419289 1001 86380 86390 1
420469 99420469 1001 86380 86390 1
421941 99421941 1001 86380 86390 1
421821 99421821 1001 86380 86390 1
421875 99421875 1001 86380 86390 1
421539 99421539 1001 86380 86390 1
421283 99421283 1001 86380 86390 1
421658 99421658 1001 86380 86390 1
421146 99421146 1001 86380 86390 1
420895 99420895 1001 86380 86390 1
420969 99420969 1001 86380 86390 1
421109 99421109 1001 86380 86390 1
420925 99420925 1001 86380 86390 1
421200 99421200 1001 86380 86390 1
422265 99422265 1001 86380 86390 1
423607 99423607 1001 86380 86390 1
423464 99423464 1001 86380 86390 1
423519 99423519 1001 86380 86390 1
422943 99422943 1001 86380 86390 1
423217 99423217 1001 86380 86390 1
423112 99423112 1001 86380 86390 1
423136 99423136 1001 86380 86390 1
423255 99423255 1001 86380 86390 1
422540 99422540 1001 86380 86390 1
422925 99422925 1001 86380 86390 1
423898 99423898 1001 86380 86390 1
425133 99425133 1001 86380 86390 1
424623 99424623 1001 86380 86390 1
424681 99424681 1001 86380 86390 1
424945 99424945 1001 86380 86390 1
424902 99424902 1001 86380 86390 1
424154 99424154 1001 86380 86390 1
424532 99424532 1001 86380 86390 1
424536 99424536 1001 86380 86390 1
424516 99424516 1001 86380 86390 1
425775 99425775 1001 86380 86390 1
425414 99425414 1001 86380 86390 1
425466 99425466 1001 86380 86390 1
425774 99425774 1001 86380 86390 1
425795 99425795 1001 86380 86390 1
426746 99426746 1001 86380 86390 1
427075 99427075 1001 86380 86390 1
426592 99426592 1001 86380 86390 1
426397 99426397 1001 86380 86390 1
426318 99426318 1001 86380 86390 1
425864 99425864 1001 86380 86390 1
425986 99425986 1001 86380 86390 1
427316 99427316 1001 86380 86390 1
427335 99427335 1001 86380 86390 1
428701 99428701 1001 86380 86390 1
428337 99428337 1001 86380 86390 1
428143 99428143 1001 86380 86390 1
427995 99427995 1001 86380 86390 1
427851 99427851 1001 86380 86390 1
427712 99427712 1001 86380 86390 1
427692 99427692 1001 86380 86390 1
427717 99427717 1001 86380 86390 1
429052 99429052 1001 86380 86390 1
430165 99430165 1001 86380 86390 1
430276 99430276 1001 86380 86390 1
430194 99430194 1001 86380 86390 1
430092 99430092 1001 86380 86390 1
429925 99429925 1001 86380 86390 1
429632 99429632 1001 86380 86390 1
429857 99429857 1001 86380 86390 1
429863 99429863 1001 86380 86390 1
429390 99429390 1001 86380 86390 1
429205 99429205 1001 86380 86390 1
429416 99429416 1001 86380 86390 1
429427 99429427 1001 86380 86390 1
429515 99429515 1001 86380 86390 1
430549 99430549 1001 86380 86390 1
431906 99431906 1001 86380 86390 1
431828 99431828 1001 86380 86390 1
431876 99431876 1001 86380 86390 1
431399 99431399 1001 86380 86390 1
431458 99431458 1001 86380 86390 1
431415 99431415 1001 86380 86390 1
431271 99431271 1001 86380 86390 1
431346 99431346 1001 86380 86390 1
431062 99431062 1001 86380 86390 1
430922 99430922 1001 86380 86390 1
430833 99430833 1001 86380 86390 1
432287 99432287 1001 86380 86390 1
432225 99432225 1001 86380 86390 1
432252 99432252 1001 86380 86390 1
432134 99432134 1001 86380 86390 1
432365 99432365 1001 86380 86390 1
433671 99433671 1001 86380 86390 1
433704 99433704 1001 86380 86390 1
433331 99433331 1001 86380 86390 1
433101 99433101 1001 86380 86390 1
432932 99432932 1001 86380 86390 1
433028 99433028 1001 86380 86390 1
433065 99433065 1001 86380 86390 1
432943 99432943 1001 86380 86390 1
432781 99432781 1001 86380 86390 1
432783 99432783 1001 86380 86390 1
434134 99434134 1001 86380 86390 1
433936 99433936 1001 86380 86390 1
433913 99433913 1001 86380 86390 1
434026 99434026 1001 86380 86390 1
433737 99433737 1001 86380 86390 1
433757 99433757 1001 86380 86390 1
434127 99434127 1001 86380 86390 1
433778 99433778 1001 86380 86390 1
435128 99435128 1001 86380 86390 1
435244 99435244 1001 86380 86390 1
435107 99435107 1001 86380 86390 1
435157 99435157 1001 86380 86390 1
435233 99435233 1001 86380 86390 1
434970 99434970 1001 86380 86390 1
434460 99434460 1001 86380 86390 1
434391 99434391 1001 86380 86390 1
435597 99435597 1001 86380 86390 1
435509 99435509 1001 86380 86390 1
436556 99436556 1001 86380 86390 1
436434 99436434 1001 86380 86390 1
436093 99436093 1001 86380 86390 1
436069 99436069 1001 86380 86390 1
436016 99436016 1001 86380 86390 1
437282 99437282 1001 86380 86390 1
300644 99300644 1001 86380 86390 1
300674 99300674 1001 86380 86390 1
300407 99300407 1001 86380 86390 1
300498 99300498 1001 86380 86390 1
300357 99300357 1001 86380 86390 1
300147 99300147 1001 86380 86390 1
300268 99300268 1001 86380 86390 1
300300 99300300 1001 86380 86390 1
300741 99300741 1001 86380 86390 1
300729 99300729 1001 86380 86390 1
301440 99301440 1001 86380 86390 1
301496 99301496 1001 86380 86390 1
301304 99301304 1001 86380 86390 1
301240 99301240 1001 86380 86390 1
301108 99301108 1001 86380 86390 1
301087 99301087 1001 86380 86390 1
301721 99301721 1001 86380 86390 1
301350 99301350 1001 86380 86390 1
301716 99301716 1001 86380 86390 1
302200 99302200 1001 86380 86390 1
302369 99302369 1001 86380 86390 1
302340 99302340 1001 86380 86390 1
302376 99302376 1001 86380 86390 1
302251 99302251 1001 86380 86390 1
302047 99302047 1001 86380 86390 1
302164 99302164 1001 86380 86390 1
302064 99302064 1001 86380 86390 1
302041 99302041 1001 86380 86390 1
302068 99302068 1001 86380 86390 1
302109 99302109 1001 86380 86390 1
301851 99301851 1001 86380 86390 1
302443 99302443 1001 86380 86390 1
302457 99302457 1001 86380 86390 1
302436 99302436 1001 86380 86390 1
302580 99302580 1001 86380 86390 1
302581 99302581 1001 86380 86390 1
302440 99302440 1001 86380 86390 1
303055 99303055 1001 86380 86390 1
303110 99303110 1001 86380 86390 1
302915 99302915 1001 86380 86390 1
302705 99302705 1001 86380 86390 1
302590 99302590 1001 86380 86390 1
302609 99302609 1001 86380 86390 1
303216 99303216 1001 86380 86390 1
303363 99303363 1001 86380 86390 1
303396 99303396 1001 86380 86390 1
304010 99304010 1001 86380 86390 1
303938 99303938 1001 86380 86390 1
303681 99303681 1001 86380 86390 1
303609 99303609 1001 86380 86390 1
303615 99303615 1001 86380 86390 1
304237 99304237 1001 86380 86390 1
304048 99304048 1001 86380 86390 1
304041 99304041 1001 86380 86390 1
304756 99304756 1001 86380 86390 1
304809 99304809 1001 86380 86390 1
304734 99304734 1001 86380 86390 1
304774 99304774 1001 86380 86390 1
304478 99304478 1001 86380 86390 1
304467 99304467 1001 86380 86390 1
304483 99304483 1001 86380 86390 1
304471 99304471 1001 86380 86390 1
304286 99304286 1001 86380 86390 1
304985 99304985 1001 86380 86390 1
304875 99304875 1001 86380 86390 1
305046 99305046 1001 86380 86390 1
305008 99305008 1001 86380 86390 1
304918 99304918 1001 86380 86390 1
305551 99305551 1001 86380 86390 1
305275 99305275 1001 86380 86390 1
305398 99305398 1001 86380 86390 1
305373 99305373 1001 86380 86390 1
305090 99305090 1001 86380 86390 1
305099 99305099 1001 86380 86390 1
305127 99305127 1001 86380 86390 1
305218 99305218 1001 86380 86390 1
500045 99500045 1001 86380 86390 1
500699 99500699 1001 86380 86390 1
500613 99500613 1001 86380 86390 1
500694 99500694 1001 86380 86390 1
500802 99500802 1001 86380 86390 1
500806 99500806 1001 86380 86390 1
500481 99500481 1001 86380 86390 1
500601 99500601 1001 86380 86390 1
500363 99500363 1001 86380 86390 1
500367 99500367 1001 86380 86390 1
500345 99500345 1001 86380 86390 1
500230 99500230 1001 86380 86390 1
500321 99500321 1001 86380 86390 1
500981 99500981 1001 86380 86390 1
501526 99501526 1001 86380 86390 1
501578 99501578 1001 86380 86390 1
501615 99501615 1001 86380 86390 1
501442 99501442 1001 86380 86390 1
501484 99501484 1001 86380 86390 1
501401 99501401 1001 86380 86390 1
501286 99501286 1001 86380 86390 1
501390 99501390 1001 86380 86390 1
501212 99501212 1001 86380 86390 1
501076 99501076 1001 86380 86390 1
501681 99501681 1001 86380 86390 1
502263 99502263 1001 86380 86390 1
502383 99502383 1001 86380 86390 1
502109 99502109 1001 86380 86390 1
502201 99502201 1001 86380 86390 1
502495 99502495 1001 86380 86390 1
502548 99502548 1001 86380 86390 1
503283 99503283 1001 86380 86390 1
503225 99503225 1001 86380 86390 1
503149 99503149 1001 86380 86390 1
503062 99503062 1001 86380 86390 1
502881 99502881 1001 86380 86390 1
503025 99503025 1001 86380 86390 1
503080 99503080 1001 86380 86390 1
502942 99502942 1001 86380 86390 1
502994 99502994 1001 86380 86390 1
502800 99502800 1001 86380 86390 1
502686 99502686 1001 86380 86390 1
502811 99502811 1001 86380 86390 1
503328 99503328 1001 86380 86390 1
503357 99503357 1001 86380 86390 1
503335 99503335 1001 86380 86390 1
503323 99503323 1001 86380 86390 1
503428 99503428 1001 86380 86390 1
503455 99503455 1001 86380 86390 1
503468 99503468 1001 86380 86390 1
504087 99504087 1001 86380 86390 1
503954 99503954 1001 86380 86390 1
503718 99503718 1001 86380 86390 1
503747 99503747 1001 86380 86390 1
503852 99503852 1001 86380 86390 1
503842 99503842 1001 86380 86390 1
503616 99503616 1001 86380 86390 1
503529 99503529 1001 86380 86390 1
503661 99503661 1001 86380 86390 1
503520 99503520 1001 86380 86390 1
504270 99504270 1001 86380 86390 1
504311 99504311 1001 86380 86390 1
504176 99504176 1001 86380 86390 1
504125 99504125 1001 86380 86390 1
504822 99504822 1001 86380 86390 1
504647 99504647 1001 86380 86390 1
504729 99504729 1001 86380 86390 1
504639 99504639 1001 86380 86390 1
504667 99504667 1001 86380 86390 1
504555 99504555 1001 86380 86390 1
504429 99504429 1001 86380 86390 1
504979 99504979 1001 86380 86390 1
505616 99505616 1001 86380 86390 1
505682 99505682 1001 86380 86390 1
505722 99505722 1001 86380 86390 1
505701 99505701 1001 86380 86390 1
505499 99505499 1001 86380 86390 1
505512 99505512 1001 86380 86390 1
505561 99505561 1001 86380 86390 1
505319 99505319 1001 86380 86390 1
505321 99505321 1001 86380 86390 1
505925 99505925 1001 86380 86390 1
505905 99505905 1001 86380 86390 1
505815 99505815 1001 86380 86390 1
505882 99505882 1001 86380 86390 1
506545 99506545 1001 86380 86390 1
506535 99506535 1001 86380 86390 1
506391 99506391 1001 86380 86390 1
506137 99506137 1001 86380 86390 1
506141 99506141 1001 86380 86390 1
506038 99506038 1001 86380 86390 1
507351 99507351 1001 86380 86390 1
507287 99507287 1001 86380 86390 1
507095 99507095 1001 86380 86390 1
507018 99507018 1001 86380 86390 1
507097 99507097 1001 86380 86390 1
507202 99507202 1001 86380 86390 1
507164 99507164 1001 86380 86390 1
506853 99506853 1001 86380 86390 1
506943 99506943 1001 86380 86390 1
506880 99506880 1001 86380 86390 1
506951 99506951 1001 86380 86390 1
506979 99506979 1001 86380 86390 1
507483 99507483 1001 86380 86390 1
508106 99508106 1001 86380 86390 1
508160 99508160 1001 86380 86390 1
508148 99508148 1001 86380 86390 1
507926 99507926 1001 86380 86390 1
508019 99508019 1001 86380 86390 1
507985 99507985 1001 86380 86390 1
507842 99507842 1001 86380 86390 1
507793 99507793 1001 86380 86390 1
509048 99509048 1001 86380 86390 1
508932 99508932 1001 86380 86390 1
508726 99508726 1001 86380 86390 1
508677 99508677 1001 86380 86390 1
508812 99508812 1001 86380 86390 1
508670 99508670 1001 86380 86390 1
508865 99508865 1001 86380 86390 1
508650 99508650 1001 86380 86390 1
508599 99508599 1001 86380 86390 1
508509 99508509 1001 86380 86390 1
508620 99508620 1001 86380 86390 1
508517 99508517 1001 86380 86390 1
509115 99509115 1001 86380 86390 1
509247 99509247 1001 86380 86390 1
509238 99509238 1001 86380 86390 1
509148 99509148 1001 86380 86390 1
509226 99509226 1001 86380 86390 1
509777 99509777 1001 86380 86390 1
509816 99509816 1001 86380 86390 1
509793 99509793 1001 86380 86390 1
509566 99509566 1001 86380 86390 1
509529 99509529 1001 86380 86390 1
509550 99509550 1001 86380 86390 1
509405 99509405 1001 86380 86390 1
509343 99509343 1001 86380 86390 1
510040 99510040 1001 86380 86390 1
509925 99509925 1001 86380 86390 1
510067 99510067 1001 86380 86390 1
510037 99510037 1001 86380 86390 1
510445 99510445 1001 86380 86390 1
510319 99510319 1001 86380 86390 1
510289 99510289 1001 86380 86390 1
510290 99510290 1001 86380 86390 1
510110 99510110 1001 86380 86390 1
510788 99510788 1001 86380 86390 1
510818 99510818 1001 86380 86390 1
510915 99510915 1001 86380 86390 1
510890 99510890 1001 86380 86390 1
511551 99511551 1001 86380 86390 1
511386 99511386 1001 86380 86390 1
511432 99511432 1001 86380 86390 1
511447 99511447 1001 86380 86390 1
511145 99511145 1001 86380 86390 1
511035 99511035 1001 86380 86390 1
511105 99511105 1001 86380 86390 1
510976 99510976 1001 86380 86390 1
511108 99511108 1001 86380 86390 1
511137 99511137 1001 86380 86390 1
512186 99512186 1001 86380 86390 1
512378 99512378 1001 86380 86390 1
512349 99512349 1001 86380 86390 1
512307 99512307 1001 86380 86390 1
512181 99512181 1001 86380 86390 1
512184 99512184 1001 86380 86390 1
512376 99512376 1001 86380 86390 1
512049 99512049 1001 86380 86390 1
512011 99512011 1001 86380 86390 1
511882 99511882 1001 86380 86390 1
511794 99511794 1001 86380 86390 1
511758 99511758 1001 86380 86390 1
512432 99512432 1001 86380 86390 1
512515 99512515 1001 86380 86390 1
513129 99513129 1001 86380 86390 1
513186 99513186 1001 86380 86390 1
513123 99513123 1001 86380 86390 1
513048 99513048 1001 86380 86390 1
512984 99512984 1001 86380 86390 1
512755 99512755 1001 86380 86390 1
512693 99512693 1001 86380 86390 1
512629 99512629 1001 86380 86390 1
512659 99512659 1001 86380 86390 1
512635 99512635 1001 86380 86390 1
513386 99513386 1001 86380 86390 1
513933 99513933 1001 86380 86390 1
513938 99513938 1001 86380 86390 1
513951 99513951 1001 86380 86390 1
513628 99513628 1001 86380 86390 1
513488 99513488 1001 86380 86390 1
513426 99513426 1001 86380 86390 1
513588 99513588 1001 86380 86390 1
514055 99514055 1001 86380 86390 1
514160 99514160 1001 86380 86390 1
514670 99514670 1001 86380 86390 1
514836 99514836 1001 86380 86390 1
514672 99514672 1001 86380 86390 1
514447 99514447 1001 86380 86390 1
514461 99514461 1001 86380 86390 1
514617 99514617 1001 86380 86390 1
514330 99514330 1001 86380 86390 1
514409 99514409 1001 86380 86390 1
514389 99514389 1001 86380 86390 1
514351 99514351 1001 86380 86390 1
514977 99514977 1001 86380 86390 1
515680 99515680 1001 86380 86390 1
515573 99515573 1001 86380 86390 1
515561 99515561 1001 86380 86390 1
515576 99515576 1001 86380 86390 1
515541 99515541 1001 86380 86390 1
515326 99515326 1001 86380 86390 1
515404 99515404 1001 86380 86390 1
515139 99515139 1001 86380 86390 1
515702 99515702 1001 86380 86390 1
516427 99516427 1001 86380 86390 1
516266 99516266 1001 86380 86390 1
516299 99516299 1001 86380 86390 1
516303 99516303 1001 86380 86390 1
515930 99515930 1001 86380 86390 1
516010 99516010 1001 86380 86390 1
515947 99515947 1001 86380 86390 1
516013 99516013 1001 86380 86390 1
516080 99516080 1001 86380 86390 1
516598 99516598 1001 86380 86390 1
516614 99516614 1001 86380 86390 1
516576 99516576 1001 86380 86390 1
516698 99516698 1001 86380 86390 1
517302 99517302 1001 86380 86390 1
517262 99517262 1001 86380 86390 1
517159 99517159 1001 86380 86390 1
517238 99517238 1001 86380 86390 1
517316 99517316 1001 86380 86390 1
517104 99517104 1001 86380 86390 1
516924 99516924 1001 86380 86390 1
517055 99517055 1001 86380 86390 1
516927 99516927 1001 86380 86390 1
517019 99517019 1001 86380 86390 1
517122 99517122 1001 86380 86390 1
517124 99517124 1001 86380 86390 1
517086 99517086 1001 86380 86390 1
517009 99517009 1001 86380 86390 1
516885 99516885 1001 86380 86390 1
516762 99516762 1001 86380 86390 1
516775 99516775 1001 86380 86390 1
516879 99516879 1001 86380 86390 1
516725 99516725 1001 86380 86390 1
516868 99516868 1001 86380 86390 1
517540 99517540 1001 86380 86390 1
517402 99517402 1001 86380 86390 1
517971 99517971 1001 86380 86390 1
518049 99518049 1001 86380 86390 1
518026 99518026 1001 86380 86390 1
518104 99518104 1001 86380 86390 1
518041 99518041 1001 86380 86390 1
518071 99518071 1001 86380 86390 1
517829 99517829 1001 86380 86390 1
517907 99517907 1001 86380 86390 1
517886 99517886 1001 86380 86390 1
517955 99517955 1001 86380 86390 1
517701 99517701 1001 86380 86390 1
517715 99517715 1001 86380 86390 1
517741 99517741 1001 86380 86390 1
517560 99517560 1001 86380 86390 1
517703 99517703 1001 86380 86390 1
517652 99517652 1001 86380 86390 1
517551 99517551 1001 86380 86390 1
518340 99518340 1001 86380 86390 1
518217 99518217 1001 86380 86390 1
518166 99518166 1001 86380 86390 1
518167 99518167 1001 86380 86390 1
518799 99518799 1001 86380 86390 1
518812 99518812 1001 86380 86390 1
518918 99518918 1001 86380 86390 1
518430 99518430 1001 86380 86390 1
519169 99519169 1001 86380 86390 1
519186 99519186 1001 86380 86390 1
519087 99519087 1001 86380 86390 1
519741 99519741 1001 86380 86390 1
519808 99519808 1001 86380 86390 1
519609 99519609 1001 86380 86390 1
519417 99519417 1001 86380 86390 1
519489 99519489 1001 86380 86390 1
519339 99519339 1001 86380 86390 1
519228 99519228 1001 86380 86390 1
519242 99519242 1001 86380 86390 1
519980 99519980 1001 86380 86390 1
519934 99519934 1001 86380 86390 1
519936 99519936 1001 86380 86390 1
519836 99519836 1001 86380 86390 1
520602 99520602 1001 86380 86390 1
520543 99520543 1001 86380 86390 1
520618 99520618 1001 86380 86390 1
520518 99520518 1001 86380 86390 1
520355 99520355 1001 86380 86390 1
520125 99520125 1001 86380 86390 1
520146 99520146 1001 86380 86390 1
520650 99520650 1001 86380 86390 1
520656 99520656 1001 86380 86390 1
520712 99520712 1001 86380 86390 1
520726 99520726 1001 86380 86390 1
521315 99521315 1001 86380 86390 1
521329 99521329 1001 86380 86390 1
521454 99521454 1001 86380 86390 1
521334 99521334 1001 86380 86390 1
521008 99521008 1001 86380 86390 1
521469 99521469 1001 86380 86390 1
522090 99522090 1001 86380 86390 1
522143 99522143 1001 86380 86390 1
522093 99522093 1001 86380 86390 1
522170 99522170 1001 86380 86390 1
522185 99522185 1001 86380 86390 1
522226 99522226 1001 86380 86390 1
522111 99522111 1001 86380 86390 1
522062 99522062 1001 86380 86390 1
521882 99521882 1001 86380 86390 1
522026 99522026 1001 86380 86390 1
522070 99522070 1001 86380 86390 1
521745 99521745 1001 86380 86390 1
522430 99522430 1001 86380 86390 1
523080 99523080 1001 86380 86390 1
522917 99522917 1001 86380 86390 1
522930 99522930 1001 86380 86390 1
522943 99522943 1001 86380 86390 1
523012 99523012 1001 86380 86390 1
522878 99522878 1001 86380 86390 1
522867 99522867 1001 86380 86390 1
522751 99522751 1001 86380 86390 1
522644 99522644 1001 86380 86390 1
522622 99522622 1001 86380 86390 1
522520 99522520 1001 86380 86390 1
523222 99523222 1001 86380 86390 1
523249 99523249 1001 86380 86390 1
523123 99523123 1001 86380 86390 1
523881 99523881 1001 86380 86390 1
523894 99523894 1001 86380 86390 1
523932 99523932 1001 86380 86390 1
523938 99523938 1001 86380 86390 1
523585 99523585 1001 86380 86390 1
523601 99523601 1001 86380 86390 1
523628 99523628 1001 86380 86390 1
523454 99523454 1001 86380 86390 1
523407 99523407 1001 86380 86390 1
523330 99523330 1001 86380 86390 1
523333 99523333 1001 86380 86390 1
523451 99523451 1001 86380 86390 1
524033 99524033 1001 86380 86390 1
523957 99523957 1001 86380 86390 1
523975 99523975 1001 86380 86390 1
523979 99523979 1001 86380 86390 1
524622 99524622 1001 86380 86390 1
524729 99524729 1001 86380 86390 1
524359 99524359 1001 86380 86390 1
524506 99524506 1001 86380 86390 1
524548 99524548 1001 86380 86390 1
524345 99524345 1001 86380 86390 1
524335 99524335 1001 86380 86390 1
524174 99524174 1001 86380 86390 1
524890 99524890 1001 86380 86390 1
524801 99524801 1001 86380 86390 1
524814 99524814 1001 86380 86390 1
524827 99524827 1001 86380 86390 1
524908 99524908 1001 86380 86390 1
525421 99525421 1001 86380 86390 1
525580 99525580 1001 86380 86390 1
525303 99525303 1001 86380 86390 1
525243 99525243 1001 86380 86390 1
525220 99525220 1001 86380 86390 1
525071 99525071 1001 86380 86390 1
525111 99525111 1001 86380 86390 1
525671 99525671 1001 86380 86390 1
525699 99525699 1001 86380 86390 1
525649 99525649 1001 86380 86390 1
525637 99525637 1001 86380 86390 1
525628 99525628 1001 86380 86390 1
525641 99525641 1001 86380 86390 1
525799 99525799 1001 86380 86390 1
526349 99526349 1001 86380 86390 1
526406 99526406 1001 86380 86390 1
526278 99526278 1001 86380 86390 1
526152 99526152 1001 86380 86390 1
526116 99526116 1001 86380 86390 1
526072 99526072 1001 86380 86390 1
525971 99525971 1001 86380 86390 1
526552 99526552 1001 86380 86390 1
526462 99526462 1001 86380 86390 1
526546 99526546 1001 86380 86390 1
526882 99526882 1001 86380 86390 1
527038 99527038 1001 86380 86390 1
526935 99526935 1001 86380 86390 1
526848 99526848 1001 86380 86390 1
526641 99526641 1001 86380 86390 1
526694 99526694 1001 86380 86390 1
526824 99526824 1001 86380 86390 1
526828 99526828 1001 86380 86390 1
526803 99526803 1001 86380 86390 1
527304 99527304 1001 86380 86390 1
527986 99527986 1001 86380 86390 1
528000 99528000 1001 86380 86390 1
527971 99527971 1001 86380 86390 1
527729 99527729 1001 86380 86390 1
527797 99527797 1001 86380 86390 1
527763 99527763 1001 86380 86390 1
527596 99527596 1001 86380 86390 1
527639 99527639 1001 86380 86390 1
527530 99527530 1001 86380 86390 1
527660 99527660 1001 86380 86390 1
528722 99528722 1001 86380 86390 1
528870 99528870 1001 86380 86390 1
528872 99528872 1001 86380 86390 1
528707 99528707 1001 86380 86390 1
528661 99528661 1001 86380 86390 1
528687 99528687 1001 86380 86390 1
528597 99528597 1001 86380 86390 1
528628 99528628 1001 86380 86390 1
528538 99528538 1001 86380 86390 1
528437 99528437 1001 86380 86390 1
528326 99528326 1001 86380 86390 1
528456 99528456 1001 86380 86390 1
528289 99528289 1001 86380 86390 1
529008 99529008 1001 86380 86390 1
529073 99529073 1001 86380 86390 1
529640 99529640 1001 86380 86390 1
529538 99529538 1001 86380 86390 1
529708 99529708 1001 86380 86390 1
529593 99529593 1001 86380 86390 1
529432 99529432 1001 86380 86390 1
529368 99529368 1001 86380 86390 1
529506 99529506 1001 86380 86390 1
529277 99529277 1001 86380 86390 1
529136 99529136 1001 86380 86390 1
529304 99529304 1001 86380 86390 1
529126 99529126 1001 86380 86390 1
529206 99529206 1001 86380 86390 1
529778 99529778 1001 86380 86390 1
529817 99529817 1001 86380 86390 1
529885 99529885 1001 86380 86390 1
529904 99529904 1001 86380 86390 1
530490 99530490 1001 86380 86390 1
530377 99530377 1001 86380 86390 1
530410 99530410 1001 86380 86390 1
530345 99530345 1001 86380 86390 1
529934 99529934 1001 86380 86390 1
530053 99530053 1001 86380 86390 1
530105 99530105 1001 86380 86390 1
530086 99530086 1001 86380 86390 1
530609 99530609 1001 86380 86390 1
531188 99531188 1001 86380 86390 1
531230 99531230 1001 86380 86390 1
531008 99531008 1001 86380 86390 1
531077 99531077 1001 86380 86390 1
531156 99531156 1001 86380 86390 1
531381 99531381 1001 86380 86390 1
531568 99531568 1001 86380 86390 1
531544 99531544 1001 86380 86390 1
532155 99532155 1001 86380 86390 1
532092 99532092 1001 86380 86390 1
532145 99532145 1001 86380 86390 1
532061 99532061 1001 86380 86390 1
532153 99532153 1001 86380 86390 1
532166 99532166 1001 86380 86390 1
531961 99531961 1001 86380 86390 1
531815 99531815 1001 86380 86390 1
531756 99531756 1001 86380 86390 1
531718 99531718 1001 86380 86390 1
532309 99532309 1001 86380 86390 1
532361 99532361 1001 86380 86390 1
532961 99532961 1001 86380 86390 1
532975 99532975 1001 86380 86390 1
532964 99532964 1001 86380 86390 1
532697 99532697 1001 86380 86390 1
532676 99532676 1001 86380 86390 1
532809 99532809 1001 86380 86390 1
532533 99532533 1001 86380 86390 1
532508 99532508 1001 86380 86390 1
532470 99532470 1001 86380 86390 1
532575 99532575 1001 86380 86390 1
532432 99532432 1001 86380 86390 1
532513 99532513 1001 86380 86390 1
533131 99533131 1001 86380 86390 1
533858 99533858 1001 86380 86390 1
533796 99533796 1001 86380 86390 1
533839 99533839 1001 86380 86390 1
533615 99533615 1001 86380 86390 1
533632 99533632 1001 86380 86390 1
533279 99533279 1001 86380 86390 1
533369 99533369 1001 86380 86390 1
533294 99533294 1001 86380 86390 1
533359 99533359 1001 86380 86390 1
533336 99533336 1001 86380 86390 1
533429 99533429 1001 86380 86390 1
533945 99533945 1001 86380 86390 1
533884 99533884 1001 86380 86390 1
533885 99533885 1001 86380 86390 1
533970 99533970 1001 86380 86390 1
534519 99534519 1001 86380 86390 1
534414 99534414 1001 86380 86390 1
534440 99534440 1001 86380 86390 1
534453 99534453 1001 86380 86390 1
534422 99534422 1001 86380 86390 1
534464 99534464 1001 86380 86390 1
534131 99534131 1001 86380 86390 1
534106 99534106 1001 86380 86390 1
534226 99534226 1001 86380 86390 1
534127 99534127 1001 86380 86390 1
534794 99534794 1001 86380 86390 1
535324 99535324 1001 86380 86390 1
535503 99535503 1001 86380 86390 1
535419 99535419 1001 86380 86390 1
535112 99535112 1001 86380 86390 1
535262 99535262 1001 86380 86390 1
535516 99535516 1001 86380 86390 1
535686 99535686 1001 86380 86390 1
536222 99536222 1001 86380 86390 1
536165 99536165 1001 86380 86390 1
536206 99536206 1001 86380 86390 1
535977 99535977 1001 86380 86390 1
536058 99536058 1001 86380 86390 1
536126 99536126 1001 86380 86390 1
536088 99536088 1001 86380 86390 1
535922 99535922 1001 86380 86390 1
535760 99535760 1001 86380 86390 1
535749 99535749 1001 86380 86390 1
535726 99535726 1001 86380 86390 1
536528 99536528 1001 86380 86390 1
536367 99536367 1001 86380 86390 1
536537 99536537 1001 86380 86390 1
536345 99536345 1001 86380 86390 1
537059 99537059 1001 86380 86390 1
536983 99536983 1001 86380 86390 1
536905 99536905 1001 86380 86390 1
536766 99536766 1001 86380 86390 1
536859 99536859 1001 86380 86390 1
536756 99536756 1001 86380 86390 1
536583 99536583 1001 86380 86390 1
536739 99536739 1001 86380 86390 1
536584 99536584 1001 86380 86390 1
536741 99536741 1001 86380 86390 1
536683 99536683 1001 86380 86390 1
537302 99537302 1001 86380 86390 1
537205 99537205 1001 86380 86390 1
537231 99537231 1001 86380 86390 1
537196 99537196 1001 86380 86390 1
537903 99537903 1001 86380 86390 1
537962 99537962 1001 86380 86390 1
537891 99537891 1001 86380 86390 1
537973 99537973 1001 86380 86390 1
537978 99537978 1001 86380 86390 1
537858 99537858 1001 86380 86390 1
537623 99537623 1001 86380 86390 1
537663 99537663 1001 86380 86390 1
537383 99537383 1001 86380 86390 1
537443 99537443 1001 86380 86390 1
538145 99538145 1001 86380 86390 1
538720 99538720 1001 86380 86390 1
538734 99538734 1001 86380 86390 1
538597 99538597 1001 86380 86390 1
538598 99538598 1001 86380 86390 1
538511 99538511 1001 86380 86390 1
538461 99538461 1001 86380 86390 1
538474 99538474 1001 86380 86390 1
538513 99538513 1001 86380 86390 1
538489 99538489 1001 86380 86390 1
538593 99538593 1001 86380 86390 1
538199 99538199 1001 86380 86390 1
538397 99538397 1001 86380 86390 1
538295 99538295 1001 86380 86390 1
538945 99538945 1001 86380 86390 1
538921 99538921 1001 86380 86390 1
538978 99538978 1001 86380 86390 1
539570 99539570 1001 86380 86390 1
539422 99539422 1001 86380 86390 1
539376 99539376 1001 86380 86390 1
539239 99539239 1001 86380 86390 1
539382 99539382 1001 86380 86390 1
539030 99539030 1001 86380 86390 1
539668 99539668 1001 86380 86390 1
540429 99540429 1001 86380 86390 1
540394 99540394 1001 86380 86390 1
540348 99540348 1001 86380 86390 1
540140 99540140 1001 86380 86390 1
540192 99540192 1001 86380 86390 1
540167 99540167 1001 86380 86390 1
539937 99539937 1001 86380 86390 1
539850 99539850 1001 86380 86390 1
539996 99539996 1001 86380 86390 1
540634 99540634 1001 86380 86390 1
540559 99540559 1001 86380 86390 1
540481 99540481 1001 86380 86390 1
540527 99540527 1001 86380 86390 1
541208 99541208 1001 86380 86390 1
541094 99541094 1001 86380 86390 1
541108 99541108 1001 86380 86390 1
541201 99541201 1001 86380 86390 1
541063 99541063 1001 86380 86390 1
541057 99541057 1001 86380 86390 1
541006 99541006 1001 86380 86390 1
540943 99540943 1001 86380 86390 1
540763 99540763 1001 86380 86390 1
540849 99540849 1001 86380 86390 1
541459 99541459 1001 86380 86390 1
541415 99541415 1001 86380 86390 1
541456 99541456 1001 86380 86390 1
541952 99541952 1001 86380 86390 1
541927 99541927 1001 86380 86390 1
542067 99542067 1001 86380 86390 1
541782 99541782 1001 86380 86390 1
541886 99541886 1001 86380 86390 1
541540 99541540 1001 86380 86390 1
541536 99541536 1001 86380 86390 1
542139 99542139 1001 86380 86390 1
542836 99542836 1001 86380 86390 1
542901 99542901 1001 86380 86390 1
542841 99542841 1001 86380 86390 1
542714 99542714 1001 86380 86390 1
542627 99542627 1001 86380 86390 1
543098 99543098 1001 86380 86390 1
543011 99543011 1001 86380 86390 1
543037 99543037 1001 86380 86390 1
542947 99542947 1001 86380 86390 1
543000 99543000 1001 86380 86390 1
543657 99543657 1001 86380 86390 1
543621 99543621 1001 86380 86390 1
543714 99543714 1001 86380 86390 1
543641 99543641 1001 86380 86390 1
543451 99543451 1001 86380 86390 1
543507 99543507 1001 86380 86390 1
543365 99543365 1001 86380 86390 1
543408 99543408 1001 86380 86390 1
543278 99543278 1001 86380 86390 1
543188 99543188 1001 86380 86390 1
543937 99543937 1001 86380 86390 1
543796 99543796 1001 86380 86390 1
543967 99543967 1001 86380 86390 1
544431 99544431 1001 86380 86390 1
544578 99544578 1001 86380 86390 1
544528 99544528 1001 86380 86390 1
544544 99544544 1001 86380 86390 1
544254 99544254 1001 86380 86390 1
544202 99544202 1001 86380 86390 1
544268 99544268 1001 86380 86390 1
544272 99544272 1001 86380 86390 1
544121 99544121 1001 86380 86390 1
517077 950 1002 41903 50200 1
400154 99400154 1001 86380 86390 1
400294 99400294 1001 86380 86390 1
400340 99400340 1001 86380 86390 1
400371 99400371 1001 86380 86390 1
400750 99400750 1001 86380 86390 1
400950 99400950 1001 86380 86390 1
401101 99401101 1001 86380 86390 1
401312 99401312 1001 86380 86390 1
401625 99401625 1001 86380 86390 1
401852 99401852 1001 86380 86390 1
402007 99402007 1001 86380 86390 1
402319 99402319 1001 86380 86390 1
402422 99402422 1001 86380 86390 1
402559 99402559 1001 86380 86390 1
402566 99402566 1001 86380 86390 1
402853 99402853 1001 86380 86390 1
403183 99403183 1001 86380 86390 1
403254 99403254 1001 86380 86390 1
403658 99403658 1001 86380 86390 1
403817 99403817 1001 86380 86390 1
403879 99403879 1001 86380 86390 1
403991 99403991 1001 86380 86390 1
404116 99404116 1001 86380 86390 1
404250 99404250 1001 86380 86390 1
404206 99404206 1001 86380 86390 1
404471 99404471 1001 86380 86390 1
404396 99404396 1001 86380 86390 1
404489 99404489 1001 86380 86390 1
404495 99404495 1001 86380 86390 1
404502 99404502 1001 86380 86390 1
404560 99404560 1001 86380 86390 1
404895 99404895 1001 86380 86390 1
404918 99404918 1001 86380 86390 1
404953 99404953 1001 86380 86390 1
405443 99405443 1001 86380 86390 1
405500 99405500 1001 86380 86390 1
405697 99405697 1001 86380 86390 1
405679 99405679 1001 86380 86390 1
405948 99405948 1001 86380 86390 1
405973 99405973 1001 86380 86390 1
405906 99405906 1001 86380 86390 1
406070 99406070 1001 86380 86390 1
406061 99406061 1001 86380 86390 1
406063 99406063 1001 86380 86390 1
406460 99406460 1001 86380 86390 1
406582 99406582 1001 86380 86390 1
407064 99407064 1001 86380 86390 1
407361 99407361 1001 86380 86390 1
407355 99407355 1001 86380 86390 1
407637 99407637 1001 86380 86390 1
407930 99407930 1001 86380 86390 1
407992 99407992 1001 86380 86390 1
408357 99408357 1001 86380 86390 1
408522 99408522 1001 86380 86390 1
408726 99408726 1001 86380 86390 1
408827 99408827 1001 86380 86390 1
408782 99408782 1001 86380 86390 1
409010 99409010 1001 86380 86390 1
409190 99409190 1001 86380 86390 1
409262 99409262 1001 86380 86390 1
409470 99409470 1001 86380 86390 1
410015 99410015 1001 86380 86390 1
410145 99410145 1001 86380 86390 1
410272 99410272 1001 86380 86390 1
410281 99410281 1001 86380 86390 1
410595 99410595 1001 86380 86390 1
410524 99410524 1001 86380 86390 1
410991 99410991 1001 86380 86390 1
411007 99411007 1001 86380 86390 1
411082 99411082 1001 86380 86390 1
411230 99411230 1001 86380 86390 1
411293 99411293 1001 86380 86390 1
411415 99411415 1001 86380 86390 1
411738 99411738 1001 86380 86390 1
411709 99411709 1001 86380 86390 1
411944 99411944 1001 86380 86390 1
412167 99412167 1001 86380 86390 1
412436 99412436 1001 86380 86390 1
412472 99412472 1001 86380 86390 1
413635 99413635 1001 86380 86390 1
413485 99413485 1001 86380 86390 1
413466 99413466 1001 86380 86390 1
412980 99412980 1001 86380 86390 1
412895 99412895 1001 86380 86390 1
413081 99413081 1001 86380 86390 1
412973 99412973 1001 86380 86390 1
413154 99413154 1001 86380 86390 1
412798 99412798 1001 86380 86390 1
412862 99412862 1001 86380 86390 1
412666 99412666 1001 86380 86390 1
412828 99412828 1001 86380 86390 1
412538 99412538 1001 86380 86390 1
412707 99412707 1001 86380 86390 1
413876 99413876 1001 86380 86390 1
415018 99415018 1001 86380 86390 1
414841 99414841 1001 86380 86390 1
414577 99414577 1001 86380 86390 1
414400 99414400 1001 86380 86390 1
414428 99414428 1001 86380 86390 1
415390 99415390 1001 86380 86390 1
415658 99415658 1001 86380 86390 1
415628 99415628 1001 86380 86390 1
415667 99415667 1001 86380 86390 1
416780 99416780 1001 86380 86390 1
416833 99416833 1001 86380 86390 1
416756 99416756 1001 86380 86390 1
416237 99416237 1001 86380 86390 1
416311 99416311 1001 86380 86390 1
416395 99416395 1001 86380 86390 1
416343 99416343 1001 86380 86390 1
415860 99415860 1001 86380 86390 1
415800 99415800 1001 86380 86390 1
417140 99417140 1001 86380 86390 1
417316 99417316 1001 86380 86390 1
417080 99417080 1001 86380 86390 1
417034 99417034 1001 86380 86390 1
417545 99417545 1001 86380 86390 1
417437 99417437 1001 86380 86390 1
418650 99418650 1001 86380 86390 1
418796 99418796 1001 86380 86390 1
418458 99418458 1001 86380 86390 1
418766 99418766 1001 86380 86390 1
418662 99418662 1001 86380 86390 1
418613 99418613 1001 86380 86390 1
418310 99418310 1001 86380 86390 1
418257 99418257 1001 86380 86390 1
417816 99417816 1001 86380 86390 1
417681 99417681 1001 86380 86390 1
417827 99417827 1001 86380 86390 1
417836 99417836 1001 86380 86390 1
417839 99417839 1001 86380 86390 1
418827 99418827 1001 86380 86390 1
418941 99418941 1001 86380 86390 1
419125 99419125 1001 86380 86390 1
420391 99420391 1001 86380 86390 1
420190 99420190 1001 86380 86390 1
419325 99419325 1001 86380 86390 1
419226 99419226 1001 86380 86390 1
419332 99419332 1001 86380 86390 1
419533 99419533 1001 86380 86390 1
420718 99420718 1001 86380 86390 1
420471 99420471 1001 86380 86390 1
421742 99421742 1001 86380 86390 1
421944 99421944 1001 86380 86390 1
421718 99421718 1001 86380 86390 1
421873 99421873 1001 86380 86390 1
421611 99421611 1001 86380 86390 1
420952 99420952 1001 86380 86390 1
420846 99420846 1001 86380 86390 1
420960 99420960 1001 86380 86390 1
422332 99422332 1001 86380 86390 1
422146 99422146 1001 86380 86390 1
422258 99422258 1001 86380 86390 1
422152 99422152 1001 86380 86390 1
423367 99423367 1001 86380 86390 1
423307 99423307 1001 86380 86390 1
423703 99423703 1001 86380 86390 1
423525 99423525 1001 86380 86390 1
423296 99423296 1001 86380 86390 1
423207 99423207 1001 86380 86390 1
422658 99422658 1001 86380 86390 1
422637 99422637 1001 86380 86390 1
422788 99422788 1001 86380 86390 1
422650 99422650 1001 86380 86390 1
424025 99424025 1001 86380 86390 1
425328 99425328 1001 86380 86390 1
425346 99425346 1001 86380 86390 1
425264 99425264 1001 86380 86390 1
425316 99425316 1001 86380 86390 1
424446 99424446 1001 86380 86390 1
424161 99424161 1001 86380 86390 1
424586 99424586 1001 86380 86390 1
425470 99425470 1001 86380 86390 1
425700 99425700 1001 86380 86390 1
426710 99426710 1001 86380 86390 1
426351 99426351 1001 86380 86390 1
426565 99426565 1001 86380 86390 1
426498 99426498 1001 86380 86390 1
425913 99425913 1001 86380 86390 1
425917 99425917 1001 86380 86390 1
426206 99426206 1001 86380 86390 1
427369 99427369 1001 86380 86390 1
427456 99427456 1001 86380 86390 1
427356 99427356 1001 86380 86390 1
427358 99427358 1001 86380 86390 1
427251 99427251 1001 86380 86390 1
428691 99428691 1001 86380 86390 1
428646 99428646 1001 86380 86390 1
428486 99428486 1001 86380 86390 1
428317 99428317 1001 86380 86390 1
428238 99428238 1001 86380 86390 1
427648 99427648 1001 86380 86390 1
427665 99427665 1001 86380 86390 1
429021 99429021 1001 86380 86390 1
428878 99428878 1001 86380 86390 1
428792 99428792 1001 86380 86390 1
428807 99428807 1001 86380 86390 1
430006 99430006 1001 86380 86390 1
430162 99430162 1001 86380 86390 1
430367 99430367 1001 86380 86390 1
429875 99429875 1001 86380 86390 1
429434 99429434 1001 86380 86390 1
429177 99429177 1001 86380 86390 1
429532 99429532 1001 86380 86390 1
430791 99430791 1001 86380 86390 1
430482 99430482 1001 86380 86390 1
431999 99431999 1001 86380 86390 1
431943 99431943 1001 86380 86390 1
432014 99432014 1001 86380 86390 1
431946 99431946 1001 86380 86390 1
432033 99432033 1001 86380 86390 1
431978 99431978 1001 86380 86390 1
431430 99431430 1001 86380 86390 1
431459 99431459 1001 86380 86390 1
431318 99431318 1001 86380 86390 1
431573 99431573 1001 86380 86390 1
431323 99431323 1001 86380 86390 1
431350 99431350 1001 86380 86390 1
431305 99431305 1001 86380 86390 1
431126 99431126 1001 86380 86390 1
431047 99431047 1001 86380 86390 1
430876 99430876 1001 86380 86390 1
430963 99430963 1001 86380 86390 1
432373 99432373 1001 86380 86390 1
432241 99432241 1001 86380 86390 1
432304 99432304 1001 86380 86390 1
432130 99432130 1001 86380 86390 1
433638 99433638 1001 86380 86390 1
433402 99433402 1001 86380 86390 1
433449 99433449 1001 86380 86390 1
433075 99433075 1001 86380 86390 1
432751 99432751 1001 86380 86390 1
432558 99432558 1001 86380 86390 1
432652 99432652 1001 86380 86390 1
432802 99432802 1001 86380 86390 1
432712 99432712 1001 86380 86390 1
433734 99433734 1001 86380 86390 1
434011 99434011 1001 86380 86390 1
433809 99433809 1001 86380 86390 1
434132 99434132 1001 86380 86390 1
435274 99435274 1001 86380 86390 1
434766 99434766 1001 86380 86390 1
434748 99434748 1001 86380 86390 1
434148 99434148 1001 86380 86390 1
435545 99435545 1001 86380 86390 1
435552 99435552 1001 86380 86390 1
435490 99435490 1001 86380 86390 1
436822 99436822 1001 86380 86390 1
437039 99437039 1001 86380 86390 1
436706 99436706 1001 86380 86390 1
435973 99435973 1001 86380 86390 1
436036 99436036 1001 86380 86390 1
435955 99435955 1001 86380 86390 1
436295 99436295 1001 86380 86390 1
436055 99436055 1001 86380 86390 1
435999 99435999 1001 86380 86390 1
436251 99436251 1001 86380 86390 1
300100 99300100 1001 86380 86390 1
300024 99300024 1001 86380 86390 1
300026 99300026 1001 86380 86390 1
300616 99300616 1001 86380 86390 1
300529 99300529 1001 86380 86390 1
300583 99300583 1001 86380 86390 1
300612 99300612 1001 86380 86390 1
300422 99300422 1001 86380 86390 1
300384 99300384 1001 86380 86390 1
300412 99300412 1001 86380 86390 1
300519 99300519 1001 86380 86390 1
300417 99300417 1001 86380 86390 1
300146 99300146 1001 86380 86390 1
300199 99300199 1001 86380 86390 1
300309 99300309 1001 86380 86390 1
300129 99300129 1001 86380 86390 1
300158 99300158 1001 86380 86390 1
300753 99300753 1001 86380 86390 1
300794 99300794 1001 86380 86390 1
300826 99300826 1001 86380 86390 1
300892 99300892 1001 86380 86390 1
301495 99301495 1001 86380 86390 1
300949 99300949 1001 86380 86390 1
301694 99301694 1001 86380 86390 1
301656 99301656 1001 86380 86390 1
301644 99301644 1001 86380 86390 1
301731 99301731 1001 86380 86390 1
302193 99302193 1001 86380 86390 1
302297 99302297 1001 86380 86390 1
302272 99302272 1001 86380 86390 1
302140 99302140 1001 86380 86390 1
301812 99301812 1001 86380 86390 1
301821 99301821 1001 86380 86390 1
301901 99301901 1001 86380 86390 1
302496 99302496 1001 86380 86390 1
302512 99302512 1001 86380 86390 1
302438 99302438 1001 86380 86390 1
302529 99302529 1001 86380 86390 1
303156 99303156 1001 86380 86390 1
303135 99303135 1001 86380 86390 1
303047 99303047 1001 86380 86390 1
303196 99303196 1001 86380 86390 1
303075 99303075 1001 86380 86390 1
302996 99302996 1001 86380 86390 1
302644 99302644 1001 86380 86390 1
303386 99303386 1001 86380 86390 1
303287 99303287 1001 86380 86390 1
303263 99303263 1001 86380 86390 1
303226 99303226 1001 86380 86390 1
303897 99303897 1001 86380 86390 1
304027 99304027 1001 86380 86390 1
303817 99303817 1001 86380 86390 1
303669 99303669 1001 86380 86390 1
303593 99303593 1001 86380 86390 1
303443 99303443 1001 86380 86390 1
303485 99303485 1001 86380 86390 1
304185 99304185 1001 86380 86390 1
304198 99304198 1001 86380 86390 1
304162 99304162 1001 86380 86390 1
304163 99304163 1001 86380 86390 1
304167 99304167 1001 86380 86390 1
304759 99304759 1001 86380 86390 1
304709 99304709 1001 86380 86390 1
304813 99304813 1001 86380 86390 1
304659 99304659 1001 86380 86390 1
304838 99304838 1001 86380 86390 1
304526 99304526 1001 86380 86390 1
304643 99304643 1001 86380 86390 1
304503 99304503 1001 86380 86390 1
304594 99304594 1001 86380 86390 1
304369 99304369 1001 86380 86390 1
304385 99304385 1001 86380 86390 1
305014 99305014 1001 86380 86390 1
305521 99305521 1001 86380 86390 1
305553 99305553 1001 86380 86390 1
305380 99305380 1001 86380 86390 1
305320 99305320 1001 86380 86390 1
305246 99305246 1001 86380 86390 1
305260 99305260 1001 86380 86390 1
500011 99500011 1001 86380 86390 1
305686 99305686 1001 86380 86390 1
305689 99305689 1001 86380 86390 1
500173 99500173 1001 86380 86390 1
500048 99500048 1001 86380 86390 1
500749 99500749 1001 86380 86390 1
500800 99500800 1001 86380 86390 1
500746 99500746 1001 86380 86390 1
500478 99500478 1001 86380 86390 1
500597 99500597 1001 86380 86390 1
500432 99500432 1001 86380 86390 1
500206 99500206 1001 86380 86390 1
500311 99500311 1001 86380 86390 1
500269 99500269 1001 86380 86390 1
500875 99500875 1001 86380 86390 1
500972 99500972 1001 86380 86390 1
500830 99500830 1001 86380 86390 1
501498 99501498 1001 86380 86390 1
501464 99501464 1001 86380 86390 1
501581 99501581 1001 86380 86390 1
501621 99501621 1001 86380 86390 1
501544 99501544 1001 86380 86390 1
501481 99501481 1001 86380 86390 1
501314 99501314 1001 86380 86390 1
501263 99501263 1001 86380 86390 1
501277 99501277 1001 86380 86390 1
501101 99501101 1001 86380 86390 1
501217 99501217 1001 86380 86390 1
501205 99501205 1001 86380 86390 1
501115 99501115 1001 86380 86390 1
501219 99501219 1001 86380 86390 1
501118 99501118 1001 86380 86390 1
501121 99501121 1001 86380 86390 1
501019 99501019 1001 86380 86390 1
501693 99501693 1001 86380 86390 1
501784 99501784 1001 86380 86390 1
501670 99501670 1001 86380 86390 1
501683 99501683 1001 86380 86390 1
501722 99501722 1001 86380 86390 1
501661 99501661 1001 86380 86390 1
502401 99502401 1001 86380 86390 1
502433 99502433 1001 86380 86390 1
502434 99502434 1001 86380 86390 1
502319 99502319 1001 86380 86390 1
502249 99502249 1001 86380 86390 1
502148 99502148 1001 86380 86390 1
502084 99502084 1001 86380 86390 1
502256 99502256 1001 86380 86390 1
502207 99502207 1001 86380 86390 1
501907 99501907 1001 86380 86390 1
502024 99502024 1001 86380 86390 1
502514 99502514 1001 86380 86390 1
502984 99502984 1001 86380 86390 1
502985 99502985 1001 86380 86390 1
502949 99502949 1001 86380 86390 1
502767 99502767 1001 86380 86390 1
502823 99502823 1001 86380 86390 1
503449 99503449 1001 86380 86390 1
503296 99503296 1001 86380 86390 1
503951 99503951 1001 86380 86390 1
503834 99503834 1001 86380 86390 1
503837 99503837 1001 86380 86390 1
503504 99503504 1001 86380 86390 1
503608 99503608 1001 86380 86390 1
504221 99504221 1001 86380 86390 1
504287 99504287 1001 86380 86390 1
504754 99504754 1001 86380 86390 1
504848 99504848 1001 86380 86390 1
504532 99504532 1001 86380 86390 1
504551 99504551 1001 86380 86390 1
504579 99504579 1001 86380 86390 1
504594 99504594 1001 86380 86390 1
504364 99504364 1001 86380 86390 1
504442 99504442 1001 86380 86390 1
504508 99504508 1001 86380 86390 1
504405 99504405 1001 86380 86390 1
504444 99504444 1001 86380 86390 1
504373 99504373 1001 86380 86390 1
504953 99504953 1001 86380 86390 1
504948 99504948 1001 86380 86390 1
505669 99505669 1001 86380 86390 1
505648 99505648 1001 86380 86390 1
505704 99505704 1001 86380 86390 1
505730 99505730 1001 86380 86390 1
505455 99505455 1001 86380 86390 1
505535 99505535 1001 86380 86390 1
505394 99505394 1001 86380 86390 1
505213 99505213 1001 86380 86390 1
505188 99505188 1001 86380 86390 1
505266 99505266 1001 86380 86390 1
505202 99505202 1001 86380 86390 1
505150 99505150 1001 86380 86390 1
505242 99505242 1001 86380 86390 1
505238 99505238 1001 86380 86390 1
505874 99505874 1001 86380 86390 1
506559 99506559 1001 86380 86390 1
506515 99506515 1001 86380 86390 1
506262 99506262 1001 86380 86390 1
506263 99506263 1001 86380 86390 1
506292 99506292 1001 86380 86390 1
506284 99506284 1001 86380 86390 1
506206 99506206 1001 86380 86390 1
506285 99506285 1001 86380 86390 1
506027 99506027 1001 86380 86390 1
506183 99506183 1001 86380 86390 1
506709 99506709 1001 86380 86390 1
506667 99506667 1001 86380 86390 1
507306 99507306 1001 86380 86390 1
507300 99507300 1001 86380 86390 1
507101 99507101 1001 86380 86390 1
507115 99507115 1001 86380 86390 1
507091 99507091 1001 86380 86390 1
507182 99507182 1001 86380 86390 1
507041 99507041 1001 86380 86390 1
507184 99507184 1001 86380 86390 1
507201 99507201 1001 86380 86390 1
506856 99506856 1001 86380 86390 1
506948 99506948 1001 86380 86390 1
506897 99506897 1001 86380 86390 1
506936 99506936 1001 86380 86390 1
506980 99506980 1001 86380 86390 1
507423 99507423 1001 86380 86390 1
507444 99507444 1001 86380 86390 1
508113 99508113 1001 86380 86390 1
508090 99508090 1001 86380 86390 1
508131 99508131 1001 86380 86390 1
507939 99507939 1001 86380 86390 1
507917 99507917 1001 86380 86390 1
507934 99507934 1001 86380 86390 1
508001 99508001 1001 86380 86390 1
507846 99507846 1001 86380 86390 1
507644 99507644 1001 86380 86390 1
508440 99508440 1001 86380 86390 1
508317 99508317 1001 86380 86390 1
508408 99508408 1001 86380 86390 1
509029 99509029 1001 86380 86390 1
508978 99508978 1001 86380 86390 1
508864 99508864 1001 86380 86390 1
508867 99508867 1001 86380 86390 1
508855 99508855 1001 86380 86390 1
508660 99508660 1001 86380 86390 1
508608 99508608 1001 86380 86390 1
509254 99509254 1001 86380 86390 1
509108 99509108 1001 86380 86390 1
509790 99509790 1001 86380 86390 1
509740 99509740 1001 86380 86390 1
509822 99509822 1001 86380 86390 1
509500 99509500 1001 86380 86390 1
509543 99509543 1001 86380 86390 1
509673 99509673 1001 86380 86390 1
509571 99509571 1001 86380 86390 1
509373 99509373 1001 86380 86390 1
509468 99509468 1001 86380 86390 1
509417 99509417 1001 86380 86390 1
510027 99510027 1001 86380 86390 1
509966 99509966 1001 86380 86390 1
510044 99510044 1001 86380 86390 1
509985 99509985 1001 86380 86390 1
509987 99509987 1001 86380 86390 1
510535 99510535 1001 86380 86390 1
510579 99510579 1001 86380 86390 1
510593 99510593 1001 86380 86390 1
510543 99510543 1001 86380 86390 1
510532 99510532 1001 86380 86390 1
510436 99510436 1001 86380 86390 1
510493 99510493 1001 86380 86390 1
510140 99510140 1001 86380 86390 1
510127 99510127 1001 86380 86390 1
510182 99510182 1001 86380 86390 1
510867 99510867 1001 86380 86390 1
510833 99510833 1001 86380 86390 1
510862 99510862 1001 86380 86390 1
511372 99511372 1001 86380 86390 1
511525 99511525 1001 86380 86390 1
511409 99511409 1001 86380 86390 1
511410 99511410 1001 86380 86390 1
511214 99511214 1001 86380 86390 1
511320 99511320 1001 86380 86390 1
510999 99510999 1001 86380 86390 1
511757 99511757 1001 86380 86390 1
511569 99511569 1001 86380 86390 1
511673 99511673 1001 86380 86390 1
511990 99511990 1001 86380 86390 1
512120 99512120 1001 86380 86390 1
512450 99512450 1001 86380 86390 1
513120 99513120 1001 86380 86390 1
513062 99513062 1001 86380 86390 1
512870 99512870 1001 86380 86390 1
512858 99512858 1001 86380 86390 1
512833 99512833 1001 86380 86390 1
512898 99512898 1001 86380 86390 1
512826 99512826 1001 86380 86390 1
512878 99512878 1001 86380 86390 1
512881 99512881 1001 86380 86390 1
512894 99512894 1001 86380 86390 1
513276 99513276 1001 86380 86390 1
513328 99513328 1001 86380 86390 1
513910 99513910 1001 86380 86390 1
513737 99513737 1001 86380 86390 1
513791 99513791 1001 86380 86390 1
513629 99513629 1001 86380 86390 1
513512 99513512 1001 86380 86390 1
513513 99513513 1001 86380 86390 1
514061 99514061 1001 86380 86390 1
514829 99514829 1001 86380 86390 1
514602 99514602 1001 86380 86390 1
514475 99514475 1001 86380 86390 1
514501 99514501 1001 86380 86390 1
514621 99514621 1001 86380 86390 1
514480 99514480 1001 86380 86390 1
514494 99514494 1001 86380 86390 1
514352 99514352 1001 86380 86390 1
514935 99514935 1001 86380 86390 1
514887 99514887 1001 86380 86390 1
514926 99514926 1001 86380 86390 1
514862 99514862 1001 86380 86390 1
515032 99515032 1001 86380 86390 1
515007 99515007 1001 86380 86390 1
514864 99514864 1001 86380 86390 1
515620 99515620 1001 86380 86390 1
515653 99515653 1001 86380 86390 1
515470 99515470 1001 86380 86390 1
515343 99515343 1001 86380 86390 1
515321 99515321 1001 86380 86390 1
515154 99515154 1001 86380 86390 1
515207 99515207 1001 86380 86390 1
515182 99515182 1001 86380 86390 1
515198 99515198 1001 86380 86390 1
515250 99515250 1001 86380 86390 1
515109 99515109 1001 86380 86390 1
515187 99515187 1001 86380 86390 1
515267 99515267 1001 86380 86390 1
515099 99515099 1001 86380 86390 1
515125 99515125 1001 86380 86390 1
515203 99515203 1001 86380 86390 1
515745 99515745 1001 86380 86390 1
515742 99515742 1001 86380 86390 1
515834 99515834 1001 86380 86390 1
515692 99515692 1001 86380 86390 1
516217 99516217 1001 86380 86390 1
516166 99516166 1001 86380 86390 1
516021 99516021 1001 86380 86390 1
515985 99515985 1001 86380 86390 1
515973 99515973 1001 86380 86390 1
515924 99515924 1001 86380 86390 1
516680 99516680 1001 86380 86390 1
516681 99516681 1001 86380 86390 1
517285 99517285 1001 86380 86390 1
517304 99517304 1001 86380 86390 1
517148 99517148 1001 86380 86390 1
517151 99517151 1001 86380 86390 1
517322 99517322 1001 86380 86390 1
516898 99516898 1001 86380 86390 1
516809 99516809 1001 86380 86390 1
516850 99516850 1001 86380 86390 1
518073 99518073 1001 86380 86390 1
517970 99517970 1001 86380 86390 1
518067 99518067 1001 86380 86390 1
517966 99517966 1001 86380 86390 1
518108 99518108 1001 86380 86390 1
518096 99518096 1001 86380 86390 1
518122 99518122 1001 86380 86390 1
517953 99517953 1001 86380 86390 1
517890 99517890 1001 86380 86390 1
517929 99517929 1001 86380 86390 1
517942 99517942 1001 86380 86390 1
517735 99517735 1001 86380 86390 1
517632 99517632 1001 86380 86390 1
517714 99517714 1001 86380 86390 1
517677 99517677 1001 86380 86390 1
517602 99517602 1001 86380 86390 1
517719 99517719 1001 86380 86390 1
518269 99518269 1001 86380 86390 1
518257 99518257 1001 86380 86390 1
518222 99518222 1001 86380 86390 1
518830 99518830 1001 86380 86390 1
518643 99518643 1001 86380 86390 1
518645 99518645 1001 86380 86390 1
518658 99518658 1001 86380 86390 1
518650 99518650 1001 86380 86390 1
518516 99518516 1001 86380 86390 1
518481 99518481 1001 86380 86390 1
518534 99518534 1001 86380 86390 1
519019 99519019 1001 86380 86390 1
519750 99519750 1001 86380 86390 1
519615 99519615 1001 86380 86390 1
519545 99519545 1001 86380 86390 1
519547 99519547 1001 86380 86390 1
519509 99519509 1001 86380 86390 1
519207 99519207 1001 86380 86390 1
519247 99519247 1001 86380 86390 1
519249 99519249 1001 86380 86390 1
519199 99519199 1001 86380 86390 1
519381 99519381 1001 86380 86390 1
519398 99519398 1001 86380 86390 1
519979 99519979 1001 86380 86390 1
519892 99519892 1001 86380 86390 1
519946 99519946 1001 86380 86390 1
519833 99519833 1001 86380 86390 1
519873 99519873 1001 86380 86390 1
520004 99520004 1001 86380 86390 1
520459 99520459 1001 86380 86390 1
520267 99520267 1001 86380 86390 1
520335 99520335 1001 86380 86390 1
520368 99520368 1001 86380 86390 1
520806 99520806 1001 86380 86390 1
520678 99520678 1001 86380 86390 1
520796 99520796 1001 86380 86390 1
521353 99521353 1001 86380 86390 1
521260 99521260 1001 86380 86390 1
521212 99521212 1001 86380 86390 1
521226 99521226 1001 86380 86390 1
521254 99521254 1001 86380 86390 1
521115 99521115 1001 86380 86390 1
521002 99521002 1001 86380 86390 1
520861 99520861 1001 86380 86390 1
520850 99520850 1001 86380 86390 1
521045 99521045 1001 86380 86390 1
521492 99521492 1001 86380 86390 1
521532 99521532 1001 86380 86390 1
521665 99521665 1001 86380 86390 1
521527 99521527 1001 86380 86390 1
522254 99522254 1001 86380 86390 1
522100 99522100 1001 86380 86390 1
522131 99522131 1001 86380 86390 1
522275 99522275 1001 86380 86390 1
522238 99522238 1001 86380 86390 1
521945 99521945 1001 86380 86390 1
522064 99522064 1001 86380 86390 1
521887 99521887 1001 86380 86390 1
521917 99521917 1001 86380 86390 1
521700 99521700 1001 86380 86390 1
521808 99521808 1001 86380 86390 1
521734 99521734 1001 86380 86390 1
522341 99522341 1001 86380 86390 1
522316 99522316 1001 86380 86390 1
522331 99522331 1001 86380 86390 1
522347 99522347 1001 86380 86390 1
522822 99522822 1001 86380 86390 1
522746 99522746 1001 86380 86390 1
522774 99522774 1001 86380 86390 1
522905 99522905 1001 86380 86390 1
522803 99522803 1001 86380 86390 1
522778 99522778 1001 86380 86390 1
522882 99522882 1001 86380 86390 1
522831 99522831 1001 86380 86390 1
523246 99523246 1001 86380 86390 1
523254 99523254 1001 86380 86390 1
523816 99523816 1001 86380 86390 1
523825 99523825 1001 86380 86390 1
523614 99523614 1001 86380 86390 1
523362 99523362 1001 86380 86390 1
523414 99523414 1001 86380 86390 1
523520 99523520 1001 86380 86390 1
524143 99524143 1001 86380 86390 1
523963 99523963 1001 86380 86390 1
524148 99524148 1001 86380 86390 1
524644 99524644 1001 86380 86390 1
524606 99524606 1001 86380 86390 1
524659 99524659 1001 86380 86390 1
524724 99524724 1001 86380 86390 1
524715 99524715 1001 86380 86390 1
524483 99524483 1001 86380 86390 1
524420 99524420 1001 86380 86390 1
524550 99524550 1001 86380 86390 1
524279 99524279 1001 86380 86390 1
524268 99524268 1001 86380 86390 1
524257 99524257 1001 86380 86390 1
524355 99524355 1001 86380 86390 1
524252 99524252 1001 86380 86390 1
524962 99524962 1001 86380 86390 1
524835 99524835 1001 86380 86390 1
524919 99524919 1001 86380 86390 1
525593 99525593 1001 86380 86390 1
525563 99525563 1001 86380 86390 1
525524 99525524 1001 86380 86390 1
525538 99525538 1001 86380 86390 1
525217 99525217 1001 86380 86390 1
525348 99525348 1001 86380 86390 1
525234 99525234 1001 86380 86390 1
525389 99525389 1001 86380 86390 1
525131 99525131 1001 86380 86390 1
525067 99525067 1001 86380 86390 1
525005 99525005 1001 86380 86390 1
525084 99525084 1001 86380 86390 1
525163 99525163 1001 86380 86390 1
525035 99525035 1001 86380 86390 1
525645 99525645 1001 86380 86390 1
525749 99525749 1001 86380 86390 1
525757 99525757 1001 86380 86390 1
525798 99525798 1001 86380 86390 1
526244 99526244 1001 86380 86390 1
526376 99526376 1001 86380 86390 1
526279 99526279 1001 86380 86390 1
526077 99526077 1001 86380 86390 1
526156 99526156 1001 86380 86390 1
525933 99525933 1001 86380 86390 1
525936 99525936 1001 86380 86390 1
526569 99526569 1001 86380 86390 1
526611 99526611 1001 86380 86390 1
527046 99527046 1001 86380 86390 1
527110 99527110 1001 86380 86390 1
526863 99526863 1001 86380 86390 1
526840 99526840 1001 86380 86390 1
526970 99526970 1001 86380 86390 1
527036 99527036 1001 86380 86390 1
526921 99526921 1001 86380 86390 1
526924 99526924 1001 86380 86390 1
526719 99526719 1001 86380 86390 1
527351 99527351 1001 86380 86390 1
527416 99527416 1001 86380 86390 1
527280 99527280 1001 86380 86390 1
527257 99527257 1001 86380 86390 1
528052 99528052 1001 86380 86390 1
527981 99527981 1001 86380 86390 1
527841 99527841 1001 86380 86390 1
527673 99527673 1001 86380 86390 1
527661 99527661 1001 86380 86390 1
527626 99527626 1001 86380 86390 1
527575 99527575 1001 86380 86390 1
527489 99527489 1001 86380 86390 1
528088 99528088 1001 86380 86390 1
528157 99528157 1001 86380 86390 1
528084 99528084 1001 86380 86390 1
528812 99528812 1001 86380 86390 1
528622 99528622 1001 86380 86390 1
528547 99528547 1001 86380 86390 1
528681 99528681 1001 86380 86390 1
528461 99528461 1001 86380 86390 1
529030 99529030 1001 86380 86390 1
528982 99528982 1001 86380 86390 1
528960 99528960 1001 86380 86390 1
529650 99529650 1001 86380 86390 1
529664 99529664 1001 86380 86390 1
529575 99529575 1001 86380 86390 1
529700 99529700 1001 86380 86390 1
529146 99529146 1001 86380 86390 1
529213 99529213 1001 86380 86390 1
529166 99529166 1001 86380 86390 1
529864 99529864 1001 86380 86390 1
529916 99529916 1001 86380 86390 1
530463 99530463 1001 86380 86390 1
530489 99530489 1001 86380 86390 1
530493 99530493 1001 86380 86390 1
530509 99530509 1001 86380 86390 1
530371 99530371 1001 86380 86390 1
530551 99530551 1001 86380 86390 1
530270 99530270 1001 86380 86390 1
530002 99530002 1001 86380 86390 1
530109 99530109 1001 86380 86390 1
530654 99530654 1001 86380 86390 1
530748 99530748 1001 86380 86390 1
530621 99530621 1001 86380 86390 1
530597 99530597 1001 86380 86390 1
530640 99530640 1001 86380 86390 1
530562 99530562 1001 86380 86390 1
531176 99531176 1001 86380 86390 1
531201 99531201 1001 86380 86390 1
531180 99531180 1001 86380 86390 1
531298 99531298 1001 86380 86390 1
531018 99531018 1001 86380 86390 1
531031 99531031 1001 86380 86390 1
531164 99531164 1001 86380 86390 1
531078 99531078 1001 86380 86390 1
531067 99531067 1001 86380 86390 1
531146 99531146 1001 86380 86390 1
530761 99530761 1001 86380 86390 1
530792 99530792 1001 86380 86390 1
531480 99531480 1001 86380 86390 1
531407 99531407 1001 86380 86390 1
531501 99531501 1001 86380 86390 1
531385 99531385 1001 86380 86390 1
531518 99531518 1001 86380 86390 1
532157 99532157 1001 86380 86390 1
532146 99532146 1001 86380 86390 1
532009 99532009 1001 86380 86390 1
531873 99531873 1001 86380 86390 1
531886 99531886 1001 86380 86390 1
531930 99531930 1001 86380 86390 1
531956 99531956 1001 86380 86390 1
531716 99531716 1001 86380 86390 1
531742 99531742 1001 86380 86390 1
531587 99531587 1001 86380 86390 1
531681 99531681 1001 86380 86390 1
531784 99531784 1001 86380 86390 1
531720 99531720 1001 86380 86390 1
531734 99531734 1001 86380 86390 1
531686 99531686 1001 86380 86390 1
532258 99532258 1001 86380 86390 1
532284 99532284 1001 86380 86390 1
532342 99532342 1001 86380 86390 1
532959 99532959 1001 86380 86390 1
533009 99533009 1001 86380 86390 1
532941 99532941 1001 86380 86390 1
532661 99532661 1001 86380 86390 1
532494 99532494 1001 86380 86390 1
532561 99532561 1001 86380 86390 1
532613 99532613 1001 86380 86390 1
532433 99532433 1001 86380 86390 1
532499 99532499 1001 86380 86390 1
532578 99532578 1001 86380 86390 1
533205 99533205 1001 86380 86390 1
533678 99533678 1001 86380 86390 1
533730 99533730 1001 86380 86390 1
533829 99533829 1001 86380 86390 1
533843 99533843 1001 86380 86390 1
533714 99533714 1001 86380 86390 1
533588 99533588 1001 86380 86390 1
533577 99533577 1001 86380 86390 1
533479 99533479 1001 86380 86390 1
533558 99533558 1001 86380 86390 1
533571 99533571 1001 86380 86390 1
533252 99533252 1001 86380 86390 1
533255 99533255 1001 86380 86390 1
533437 99533437 1001 86380 86390 1
533249 99533249 1001 86380 86390 1
533894 99533894 1001 86380 86390 1
534011 99534011 1001 86380 86390 1
533986 99533986 1001 86380 86390 1
534007 99534007 1001 86380 86390 1
533943 99533943 1001 86380 86390 1
534676 99534676 1001 86380 86390 1
534377 99534377 1001 86380 86390 1
534227 99534227 1001 86380 86390 1
534164 99534164 1001 86380 86390 1
534785 99534785 1001 86380 86390 1
534765 99534765 1001 86380 86390 1
535473 99535473 1001 86380 86390 1
535449 99535449 1001 86380 86390 1
535313 99535313 1001 86380 86390 1
535314 99535314 1001 86380 86390 1
535418 99535418 1001 86380 86390 1
535297 99535297 1001 86380 86390 1
535259 99535259 1001 86380 86390 1
534928 99534928 1001 86380 86390 1
535059 99535059 1001 86380 86390 1
535085 99535085 1001 86380 86390 1
535088 99535088 1001 86380 86390 1
534974 99534974 1001 86380 86390 1
534987 99534987 1001 86380 86390 1
535551 99535551 1001 86380 86390 1
535527 99535527 1001 86380 86390 1
536144 99536144 1001 86380 86390 1
536294 99536294 1001 86380 86390 1
536142 99536142 1001 86380 86390 1
536041 99536041 1001 86380 86390 1
536016 99536016 1001 86380 86390 1
535941 99535941 1001 86380 86390 1
536104 99536104 1001 86380 86390 1
535858 99535858 1001 86380 86390 1
535876 99535876 1001 86380 86390 1
535903 99535903 1001 86380 86390 1
535814 99535814 1001 86380 86390 1
535740 99535740 1001 86380 86390 1
537126 99537126 1001 86380 86390 1
537108 99537108 1001 86380 86390 1
537154 99537154 1001 86380 86390 1
537122 99537122 1001 86380 86390 1
536834 99536834 1001 86380 86390 1
536873 99536873 1001 86380 86390 1
536640 99536640 1001 86380 86390 1
536682 99536682 1001 86380 86390 1
536657 99536657 1001 86380 86390 1
537197 99537197 1001 86380 86390 1
537987 99537987 1001 86380 86390 1
537892 99537892 1001 86380 86390 1
537949 99537949 1001 86380 86390 1
537758 99537758 1001 86380 86390 1
537578 99537578 1001 86380 86390 1
537649 99537649 1001 86380 86390 1
537781 99537781 1001 86380 86390 1
537756 99537756 1001 86380 86390 1
537471 99537471 1001 86380 86390 1
537523 99537523 1001 86380 86390 1
537491 99537491 1001 86380 86390 1
537522 99537522 1001 86380 86390 1
538057 99538057 1001 86380 86390 1
538154 99538154 1001 86380 86390 1
538130 99538130 1001 86380 86390 1
538120 99538120 1001 86380 86390 1
538122 99538122 1001 86380 86390 1
538096 99538096 1001 86380 86390 1
538681 99538681 1001 86380 86390 1
538555 99538555 1001 86380 86390 1
538303 99538303 1001 86380 86390 1
538319 99538319 1001 86380 86390 1
538883 99538883 1001 86380 86390 1
538861 99538861 1001 86380 86390 1
539500 99539500 1001 86380 86390 1
539635 99539635 1001 86380 86390 1
539292 99539292 1001 86380 86390 1
539396 99539396 1001 86380 86390 1
539257 99539257 1001 86380 86390 1
539427 99539427 1001 86380 86390 1
539303 99539303 1001 86380 86390 1
539190 99539190 1001 86380 86390 1
539204 99539204 1001 86380 86390 1
539192 99539192 1001 86380 86390 1
539169 99539169 1001 86380 86390 1
539780 99539780 1001 86380 86390 1
539703 99539703 1001 86380 86390 1
539756 99539756 1001 86380 86390 1
539745 99539745 1001 86380 86390 1
539813 99539813 1001 86380 86390 1
540383 99540383 1001 86380 86390 1
540333 99540333 1001 86380 86390 1
540373 99540373 1001 86380 86390 1
540413 99540413 1001 86380 86390 1
540142 99540142 1001 86380 86390 1
539943 99539943 1001 86380 86390 1
539879 99539879 1001 86380 86390 1
540554 99540554 1001 86380 86390 1
540641 99540641 1001 86380 86390 1
540487 99540487 1001 86380 86390 1
541266 99541266 1001 86380 86390 1
541247 99541247 1001 86380 86390 1
541238 99541238 1001 86380 86390 1
541148 99541148 1001 86380 86390 1
541240 99541240 1001 86380 86390 1
541064 99541064 1001 86380 86390 1
540924 99540924 1001 86380 86390 1
540880 99540880 1001 86380 86390 1
540870 99540870 1001 86380 86390 1
540848 99540848 1001 86380 86390 1
540826 99540826 1001 86380 86390 1
541302 99541302 1001 86380 86390 1
541917 99541917 1001 86380 86390 1
541997 99541997 1001 86380 86390 1
541889 99541889 1001 86380 86390 1
541907 99541907 1001 86380 86390 1
541604 99541604 1001 86380 86390 1
541643 99541643 1001 86380 86390 1
541566 99541566 1001 86380 86390 1
541657 99541657 1001 86380 86390 1
541683 99541683 1001 86380 86390 1
541569 99541569 1001 86380 86390 1
541699 99541699 1001 86380 86390 1
541700 99541700 1001 86380 86390 1
541561 99541561 1001 86380 86390 1
541678 99541678 1001 86380 86390 1
542206 99542206 1001 86380 86390 1
542252 99542252 1001 86380 86390 1
542137 99542137 1001 86380 86390 1
542243 99542243 1001 86380 86390 1
542127 99542127 1001 86380 86390 1
542856 99542856 1001 86380 86390 1
542884 99542884 1001 86380 86390 1
542743 99542743 1001 86380 86390 1
542809 99542809 1001 86380 86390 1
542773 99542773 1001 86380 86390 1
542802 99542802 1001 86380 86390 1
542625 99542625 1001 86380 86390 1
542570 99542570 1001 86380 86390 1
542583 99542583 1001 86380 86390 1
542530 99542530 1001 86380 86390 1
543046 99543046 1001 86380 86390 1
543138 99543138 1001 86380 86390 1
543118 99543118 1001 86380 86390 1
543694 99543694 1001 86380 86390 1
543491 99543491 1001 86380 86390 1
543482 99543482 1001 86380 86390 1
543444 99543444 1001 86380 86390 1
543380 99543380 1001 86380 86390 1
543510 99543510 1001 86380 86390 1
543331 99543331 1001 86380 86390 1
543183 99543183 1001 86380 86390 1
543199 99543199 1001 86380 86390 1
543277 99543277 1001 86380 86390 1
543200 99543200 1001 86380 86390 1
543820 99543820 1001 86380 86390 1
543773 99543773 1001 86380 86390 1
543972 99543972 1001 86380 86390 1
544394 99544394 1001 86380 86390 1
544440 99544440 1001 86380 86390 1
544215 99544215 1001 86380 86390 1
544228 99544228 1001 86380 86390 1
544233 99544233 1001 86380 86390 1
544299 99544299 1001 86380 86390 1
544178 99544178 1001 86380 86390 1
544153 99544153 1001 86380 86390 1
544051 99544051 1001 86380 86390 1
544393 99544393 1001 86380 86390 1
544681 99544681 1001 86380 86390 1
544670 99544670 1001 86380 86390 1
544697 99544697 1001 86380 86390 1
432553 221 1001 34440 34917 1
425268 241 1001 22920 23277 1
503242 489 1001 32508 32807 1
514170 751 1002 62051 67581 1
400038 99400038 1001 86380 86390 1
400190 99400190 1001 86380 86390 1
400285 99400285 1001 86380 86390 1
400265 99400265 1001 86380 86390 1
400318 99400318 1001 86380 86390 1
400332 99400332 1001 86380 86390 1
400633 99400633 1001 86380 86390 1
400766 99400766 1001 86380 86390 1
400746 99400746 1001 86380 86390 1
400911 99400911 1001 86380 86390 1
401103 99401103 1001 86380 86390 1
401618 99401618 1001 86380 86390 1
401670 99401670 1001 86380 86390 1
401764 99401764 1001 86380 86390 1
401836 99401836 1001 86380 86390 1
401898 99401898 1001 86380 86390 1
402167 99402167 1001 86380 86390 1
402270 99402270 1001 86380 86390 1
402321 99402321 1001 86380 86390 1
402298 99402298 1001 86380 86390 1
402462 99402462 1001 86380 86390 1
402956 99402956 1001 86380 86390 1
402936 99402936 1001 86380 86390 1
403023 99403023 1001 86380 86390 1
403431 99403431 1001 86380 86390 1
403427 99403427 1001 86380 86390 1
403668 99403668 1001 86380 86390 1
403855 99403855 1001 86380 86390 1
404106 99404106 1001 86380 86390 1
404065 99404065 1001 86380 86390 1
404399 99404399 1001 86380 86390 1
404663 99404663 1001 86380 86390 1
404748 99404748 1001 86380 86390 1
404974 99404974 1001 86380 86390 1
405007 99405007 1001 86380 86390 1
405190 99405190 1001 86380 86390 1
405242 99405242 1001 86380 86390 1
405465 99405465 1001 86380 86390 1
405530 99405530 1001 86380 86390 1
405644 99405644 1001 86380 86390 1
405739 99405739 1001 86380 86390 1
405858 99405858 1001 86380 86390 1
405931 99405931 1001 86380 86390 1
406007 99406007 1001 86380 86390 1
406255 99406255 1001 86380 86390 1
406851 99406851 1001 86380 86390 1
407070 99407070 1001 86380 86390 1
407129 99407129 1001 86380 86390 1
407163 99407163 1001 86380 86390 1
407362 99407362 1001 86380 86390 1
407513 99407513 1001 86380 86390 1
407659 99407659 1001 86380 86390 1
407758 99407758 1001 86380 86390 1
407828 99407828 1001 86380 86390 1
407918 99407918 1001 86380 86390 1
407967 99407967 1001 86380 86390 1
408083 99408083 1001 86380 86390 1
408069 99408069 1001 86380 86390 1
408076 99408076 1001 86380 86390 1
408729 99408729 1001 86380 86390 1
408761 99408761 1001 86380 86390 1
408908 99408908 1001 86380 86390 1
409216 99409216 1001 86380 86390 1
409349 99409349 1001 86380 86390 1
409313 99409313 1001 86380 86390 1
409360 99409360 1001 86380 86390 1
409346 99409346 1001 86380 86390 1
409468 99409468 1001 86380 86390 1
409632 99409632 1001 86380 86390 1
409600 99409600 1001 86380 86390 1
409713 99409713 1001 86380 86390 1
409922 99409922 1001 86380 86390 1
410095 99410095 1001 86380 86390 1
410328 99410328 1001 86380 86390 1
410411 99410411 1001 86380 86390 1
410426 99410426 1001 86380 86390 1
410454 99410454 1001 86380 86390 1
410684 99410684 1001 86380 86390 1
410621 99410621 1001 86380 86390 1
410782 99410782 1001 86380 86390 1
410851 99410851 1001 86380 86390 1
411089 99411089 1001 86380 86390 1
411018 99411018 1001 86380 86390 1
411252 99411252 1001 86380 86390 1
411395 99411395 1001 86380 86390 1
411379 99411379 1001 86380 86390 1
411637 99411637 1001 86380 86390 1
411565 99411565 1001 86380 86390 1
411729 99411729 1001 86380 86390 1
411781 99411781 1001 86380 86390 1
411870 99411870 1001 86380 86390 1
411929 99411929 1001 86380 86390 1
412023 99412023 1001 86380 86390 1
412279 99412279 1001 86380 86390 1
412337 99412337 1001 86380 86390 1
413491 99413491 1001 86380 86390 1
413006 99413006 1001 86380 86390 1
413172 99413172 1001 86380 86390 1
413027 99413027 1001 86380 86390 1
412780 99412780 1001 86380 86390 1
412729 99412729 1001 86380 86390 1
412521 99412521 1001 86380 86390 1
413738 99413738 1001 86380 86390 1
413708 99413708 1001 86380 86390 1
414083 99414083 1001 86380 86390 1
415147 99415147 1001 86380 86390 1
415126 99415126 1001 86380 86390 1
415284 99415284 1001 86380 86390 1
414989 99414989 1001 86380 86390 1
414795 99414795 1001 86380 86390 1
414707 99414707 1001 86380 86390 1
414572 99414572 1001 86380 86390 1
414805 99414805 1001 86380 86390 1
414519 99414519 1001 86380 86390 1
414366 99414366 1001 86380 86390 1
415478 99415478 1001 86380 86390 1
415663 99415663 1001 86380 86390 1
416928 99416928 1001 86380 86390 1
416320 99416320 1001 86380 86390 1
415905 99415905 1001 86380 86390 1
415914 99415914 1001 86380 86390 1
415775 99415775 1001 86380 86390 1
417021 99417021 1001 86380 86390 1
417380 99417380 1001 86380 86390 1
417312 99417312 1001 86380 86390 1
417339 99417339 1001 86380 86390 1
417345 99417345 1001 86380 86390 1
417519 99417519 1001 86380 86390 1
417483 99417483 1001 86380 86390 1
417511 99417511 1001 86380 86390 1
417415 99417415 1001 86380 86390 1
418801 99418801 1001 86380 86390 1
418580 99418580 1001 86380 86390 1
418448 99418448 1001 86380 86390 1
418303 99418303 1001 86380 86390 1
418222 99418222 1001 86380 86390 1
418117 99418117 1001 86380 86390 1
418263 99418263 1001 86380 86390 1
417916 99417916 1001 86380 86390 1
418005 99418005 1001 86380 86390 1
417623 99417623 1001 86380 86390 1
417932 99417932 1001 86380 86390 1
417673 99417673 1001 86380 86390 1
417704 99417704 1001 86380 86390 1
417734 99417734 1001 86380 86390 1
419066 99419066 1001 86380 86390 1
418995 99418995 1001 86380 86390 1
420273 99420273 1001 86380 86390 1
420382 99420382 1001 86380 86390 1
419939 99419939 1001 86380 86390 1
419888 99419888 1001 86380 86390 1
419328 99419328 1001 86380 86390 1
419411 99419411 1001 86380 86390 1
419414 99419414 1001 86380 86390 1
420707 99420707 1001 86380 86390 1
420695 99420695 1001 86380 86390 1
420468 99420468 1001 86380 86390 1
420500 99420500 1001 86380 86390 1
420750 99420750 1001 86380 86390 1
420823 99420823 1001 86380 86390 1
421872 99421872 1001 86380 86390 1
421826 99421826 1001 86380 86390 1
421913 99421913 1001 86380 86390 1
421296 99421296 1001 86380 86390 1
421202 99421202 1001 86380 86390 1
421231 99421231 1001 86380 86390 1
421240 99421240 1001 86380 86390 1
421019 99421019 1001 86380 86390 1
420905 99420905 1001 86380 86390 1
421033 99421033 1001 86380 86390 1
421253 99421253 1001 86380 86390 1
421010 99421010 1001 86380 86390 1
422402 99422402 1001 86380 86390 1
422166 99422166 1001 86380 86390 1
422250 99422250 1001 86380 86390 1
422197 99422197 1001 86380 86390 1
422169 99422169 1001 86380 86390 1
422141 99422141 1001 86380 86390 1
423412 99423412 1001 86380 86390 1
423418 99423418 1001 86380 86390 1
423614 99423614 1001 86380 86390 1
423297 99423297 1001 86380 86390 1
422749 99422749 1001 86380 86390 1
422604 99422604 1001 86380 86390 1
422612 99422612 1001 86380 86390 1
422900 99422900 1001 86380 86390 1
424042 99424042 1001 86380 86390 1
423926 99423926 1001 86380 86390 1
423876 99423876 1001 86380 86390 1
423781 99423781 1001 86380 86390 1
423958 99423958 1001 86380 86390 1
424027 99424027 1001 86380 86390 1
425274 99425274 1001 86380 86390 1
425147 99425147 1001 86380 86390 1
425190 99425190 1001 86380 86390 1
424598 99424598 1001 86380 86390 1
424690 99424690 1001 86380 86390 1
424370 99424370 1001 86380 86390 1
424349 99424349 1001 86380 86390 1
425444 99425444 1001 86380 86390 1
427060 99427060 1001 86380 86390 1
426902 99426902 1001 86380 86390 1
426956 99426956 1001 86380 86390 1
426557 99426557 1001 86380 86390 1
426560 99426560 1001 86380 86390 1
426637 99426637 1001 86380 86390 1
425957 99425957 1001 86380 86390 1
426012 99426012 1001 86380 86390 1
426235 99426235 1001 86380 86390 1
426060 99426060 1001 86380 86390 1
427418 99427418 1001 86380 86390 1
427248 99427248 1001 86380 86390 1
427276 99427276 1001 86380 86390 1
428497 99428497 1001 86380 86390 1
428683 99428683 1001 86380 86390 1
428414 99428414 1001 86380 86390 1
428579 99428579 1001 86380 86390 1
428583 99428583 1001 86380 86390 1
428216 99428216 1001 86380 86390 1
428193 99428193 1001 86380 86390 1
428217 99428217 1001 86380 86390 1
428179 99428179 1001 86380 86390 1
427713 99427713 1001 86380 86390 1
427645 99427645 1001 86380 86390 1
427818 99427818 1001 86380 86390 1
429126 99429126 1001 86380 86390 1
428945 99428945 1001 86380 86390 1
428947 99428947 1001 86380 86390 1
428772 99428772 1001 86380 86390 1
429064 99429064 1001 86380 86390 1
430208 99430208 1001 86380 86390 1
430021 99430021 1001 86380 86390 1
430028 99430028 1001 86380 86390 1
430235 99430235 1001 86380 86390 1
430083 99430083 1001 86380 86390 1
429741 99429741 1001 86380 86390 1
429622 99429622 1001 86380 86390 1
429675 99429675 1001 86380 86390 1
429730 99429730 1001 86380 86390 1
429308 99429308 1001 86380 86390 1
430593 99430593 1001 86380 86390 1
430713 99430713 1001 86380 86390 1
430805 99430805 1001 86380 86390 1
430748 99430748 1001 86380 86390 1
431709 99431709 1001 86380 86390 1
432004 99432004 1001 86380 86390 1
431752 99431752 1001 86380 86390 1
431925 99431925 1001 86380 86390 1
431661 99431661 1001 86380 86390 1
432045 99432045 1001 86380 86390 1
431387 99431387 1001 86380 86390 1
432120 99432120 1001 86380 86390 1
432347 99432347 1001 86380 86390 1
432101 99432101 1001 86380 86390 1
432073 99432073 1001 86380 86390 1
433634 99433634 1001 86380 86390 1
433660 99433660 1001 86380 86390 1
433663 99433663 1001 86380 86390 1
433323 99433323 1001 86380 86390 1
433600 99433600 1001 86380 86390 1
432933 99432933 1001 86380 86390 1
433301 99433301 1001 86380 86390 1
433069 99433069 1001 86380 86390 1
432894 99432894 1001 86380 86390 1
432791 99432791 1001 86380 86390 1
433863 99433863 1001 86380 86390 1
434024 99434024 1001 86380 86390 1
433982 99433982 1001 86380 86390 1
434052 99434052 1001 86380 86390 1
435011 99435011 1001 86380 86390 1
434896 99434896 1001 86380 86390 1
434820 99434820 1001 86380 86390 1
434663 99434663 1001 86380 86390 1
434691 99434691 1001 86380 86390 1
434377 99434377 1001 86380 86390 1
434567 99434567 1001 86380 86390 1
434146 99434146 1001 86380 86390 1
435830 99435830 1001 86380 86390 1
435651 99435651 1001 86380 86390 1
435680 99435680 1001 86380 86390 1
435878 99435878 1001 86380 86390 1
436811 99436811 1001 86380 86390 1
437006 99437006 1001 86380 86390 1
436462 99436462 1001 86380 86390 1
436074 99436074 1001 86380 86390 1
436169 99436169 1001 86380 86390 1
436191 99436191 1001 86380 86390 1
300055 99300055 1001 86380 86390 1
437188 99437188 1001 86380 86390 1
300062 99300062 1001 86380 86390 1
437281 99437281 1001 86380 86390 1
300103 99300103 1001 86380 86390 1
300534 99300534 1001 86380 86390 1
300279 99300279 1001 86380 86390 1
300229 99300229 1001 86380 86390 1
300233 99300233 1001 86380 86390 1
300131 99300131 1001 86380 86390 1
300874 99300874 1001 86380 86390 1
300810 99300810 1001 86380 86390 1
300823 99300823 1001 86380 86390 1
301413 99301413 1001 86380 86390 1
301504 99301504 1001 86380 86390 1
301538 99301538 1001 86380 86390 1
301115 99301115 1001 86380 86390 1
301043 99301043 1001 86380 86390 1
300994 99300994 1001 86380 86390 1
301049 99301049 1001 86380 86390 1
301682 99301682 1001 86380 86390 1
301648 99301648 1001 86380 86390 1
301676 99301676 1001 86380 86390 1
301690 99301690 1001 86380 86390 1
302317 99302317 1001 86380 86390 1
302293 99302293 1001 86380 86390 1
302378 99302378 1001 86380 86390 1
302175 99302175 1001 86380 86390 1
302037 99302037 1001 86380 86390 1
301933 99301933 1001 86380 86390 1
301934 99301934 1001 86380 86390 1
301780 99301780 1001 86380 86390 1
301861 99301861 1001 86380 86390 1
301927 99301927 1001 86380 86390 1
302459 99302459 1001 86380 86390 1
303019 99303019 1001 86380 86390 1
303199 99303199 1001 86380 86390 1
303050 99303050 1001 86380 86390 1
302770 99302770 1001 86380 86390 1
302642 99302642 1001 86380 86390 1
302674 99302674 1001 86380 86390 1
303289 99303289 1001 86380 86390 1
303357 99303357 1001 86380 86390 1
303892 99303892 1001 86380 86390 1
303850 99303850 1001 86380 86390 1
303702 99303702 1001 86380 86390 1
303819 99303819 1001 86380 86390 1
303795 99303795 1001 86380 86390 1
303759 99303759 1001 86380 86390 1
303520 99303520 1001 86380 86390 1
303446 99303446 1001 86380 86390 1
304139 99304139 1001 86380 86390 1
304217 99304217 1001 86380 86390 1
304130 99304130 1001 86380 86390 1
304156 99304156 1001 86380 86390 1
304797 99304797 1001 86380 86390 1
304827 99304827 1001 86380 86390 1
304746 99304746 1001 86380 86390 1
304832 99304832 1001 86380 86390 1
304716 99304716 1001 86380 86390 1
304452 99304452 1001 86380 86390 1
304406 99304406 1001 86380 86390 1
304284 99304284 1001 86380 86390 1
304974 99304974 1001 86380 86390 1
305026 99305026 1001 86380 86390 1
304876 99304876 1001 86380 86390 1
304891 99304891 1001 86380 86390 1
304865 99304865 1001 86380 86390 1
305061 99305061 1001 86380 86390 1
305602 99305602 1001 86380 86390 1
305618 99305618 1001 86380 86390 1
305324 99305324 1001 86380 86390 1
305340 99305340 1001 86380 86390 1
305408 99305408 1001 86380 86390 1
305357 99305357 1001 86380 86390 1
305319 99305319 1001 86380 86390 1
305281 99305281 1001 86380 86390 1
305309 99305309 1001 86380 86390 1
305183 99305183 1001 86380 86390 1
305261 99305261 1001 86380 86390 1
500126 99500126 1001 86380 86390 1
500013 99500013 1001 86380 86390 1
500066 99500066 1001 86380 86390 1
500070 99500070 1001 86380 86390 1
500007 99500007 1001 86380 86390 1
500633 99500633 1001 86380 86390 1
500685 99500685 1001 86380 86390 1
500638 99500638 1001 86380 86390 1
500790 99500790 1001 86380 86390 1
500681 99500681 1001 86380 86390 1
500517 99500517 1001 86380 86390 1
500511 99500511 1001 86380 86390 1
500527 99500527 1001 86380 86390 1
500541 99500541 1001 86380 86390 1
500580 99500580 1001 86380 86390 1
500350 99500350 1001 86380 86390 1
500287 99500287 1001 86380 86390 1
500319 99500319 1001 86380 86390 1
500906 99500906 1001 86380 86390 1
500869 99500869 1001 86380 86390 1
500938 99500938 1001 86380 86390 1
500874 99500874 1001 86380 86390 1
501511 99501511 1001 86380 86390 1
501610 99501610 1001 86380 86390 1
501497 99501497 1001 86380 86390 1
501239 99501239 1001 86380 86390 1
501332 99501332 1001 86380 86390 1
501341 99501341 1001 86380 86390 1
501058 99501058 1001 86380 86390 1
501161 99501161 1001 86380 86390 1
501099 99501099 1001 86380 86390 1
501050 99501050 1001 86380 86390 1
501081 99501081 1001 86380 86390 1
501833 99501833 1001 86380 86390 1
501227 99501227 1001 86380 86390 1
501769 99501769 1001 86380 86390 1
502310 99502310 1001 86380 86390 1
502063 99502063 1001 86380 86390 1
502581 99502581 1001 86380 86390 1
502646 99502646 1001 86380 86390 1
502532 99502532 1001 86380 86390 1
502643 99502643 1001 86380 86390 1
503289 99503289 1001 86380 86390 1
503227 99503227 1001 86380 86390 1
502930 99502930 1001 86380 86390 1
503049 99503049 1001 86380 86390 1
503075 99503075 1001 86380 86390 1
503071 99503071 1001 86380 86390 1
502724 99502724 1001 86380 86390 1
502677 99502677 1001 86380 86390 1
503393 99503393 1001 86380 86390 1
503306 99503306 1001 86380 86390 1
503437 99503437 1001 86380 86390 1
503977 99503977 1001 86380 86390 1
504016 99504016 1001 86380 86390 1
503799 99503799 1001 86380 86390 1
503891 99503891 1001 86380 86390 1
503897 99503897 1001 86380 86390 1
503627 99503627 1001 86380 86390 1
503596 99503596 1001 86380 86390 1
504207 99504207 1001 86380 86390 1
504301 99504301 1001 86380 86390 1
504229 99504229 1001 86380 86390 1
504152 99504152 1001 86380 86390 1
504767 99504767 1001 86380 86390 1
504793 99504793 1001 86380 86390 1
504757 99504757 1001 86380 86390 1
504798 99504798 1001 86380 86390 1
504635 99504635 1001 86380 86390 1
504612 99504612 1001 86380 86390 1
504734 99504734 1001 86380 86390 1
504697 99504697 1001 86380 86390 1
504620 99504620 1001 86380 86390 1
504418 99504418 1001 86380 86390 1
504408 99504408 1001 86380 86390 1
505044 99505044 1001 86380 86390 1
505606 99505606 1001 86380 86390 1
505637 99505637 1001 86380 86390 1
505424 99505424 1001 86380 86390 1
505555 99505555 1001 86380 86390 1
505520 99505520 1001 86380 86390 1
505279 99505279 1001 86380 86390 1
505292 99505292 1001 86380 86390 1
505257 99505257 1001 86380 86390 1
505249 99505249 1001 86380 86390 1
505211 99505211 1001 86380 86390 1
505200 99505200 1001 86380 86390 1
505857 99505857 1001 86380 86390 1
505962 99505962 1001 86380 86390 1
505924 99505924 1001 86380 86390 1
505906 99505906 1001 86380 86390 1
506393 99506393 1001 86380 86390 1
506547 99506547 1001 86380 86390 1
506395 99506395 1001 86380 86390 1
506581 99506581 1001 86380 86390 1
506530 99506530 1001 86380 86390 1
506214 99506214 1001 86380 86390 1
506230 99506230 1001 86380 86390 1
506372 99506372 1001 86380 86390 1
506260 99506260 1001 86380 86390 1
506195 99506195 1001 86380 86390 1
506066 99506066 1001 86380 86390 1
506005 99506005 1001 86380 86390 1
506031 99506031 1001 86380 86390 1
506109 99506109 1001 86380 86390 1
506162 99506162 1001 86380 86390 1
506050 99506050 1001 86380 86390 1
506781 99506781 1001 86380 86390 1
506784 99506784 1001 86380 86390 1
507283 99507283 1001 86380 86390 1
507342 99507342 1001 86380 86390 1
507228 99507228 1001 86380 86390 1
507087 99507087 1001 86380 86390 1
507178 99507178 1001 86380 86390 1
507217 99507217 1001 86380 86390 1
507038 99507038 1001 86380 86390 1
507094 99507094 1001 86380 86390 1
507069 99507069 1001 86380 86390 1
507059 99507059 1001 86380 86390 1
506817 99506817 1001 86380 86390 1
506810 99506810 1001 86380 86390 1
506904 99506904 1001 86380 86390 1
507627 99507627 1001 86380 86390 1
507513 99507513 1001 86380 86390 1
507440 99507440 1001 86380 86390 1
508112 99508112 1001 86380 86390 1
508154 99508154 1001 86380 86390 1
507865 99507865 1001 86380 86390 1
507969 99507969 1001 86380 86390 1
507986 99507986 1001 86380 86390 1
507744 99507744 1001 86380 86390 1
507643 99507643 1001 86380 86390 1
507825 99507825 1001 86380 86390 1
507751 99507751 1001 86380 86390 1
507700 99507700 1001 86380 86390 1
507726 99507726 1001 86380 86390 1
507675 99507675 1001 86380 86390 1
508259 99508259 1001 86380 86390 1
508280 99508280 1001 86380 86390 1
508409 99508409 1001 86380 86390 1
508915 99508915 1001 86380 86390 1
509071 99509071 1001 86380 86390 1
508737 99508737 1001 86380 86390 1
508712 99508712 1001 86380 86390 1
508583 99508583 1001 86380 86390 1
508506 99508506 1001 86380 86390 1
508507 99508507 1001 86380 86390 1
508521 99508521 1001 86380 86390 1
508612 99508612 1001 86380 86390 1
508653 99508653 1001 86380 86390 1
508591 99508591 1001 86380 86390 1
508515 99508515 1001 86380 86390 1
509217 99509217 1001 86380 86390 1
509077 99509077 1001 86380 86390 1
509181 99509181 1001 86380 86390 1
509183 99509183 1001 86380 86390 1
509211 99509211 1001 86380 86390 1
509658 99509658 1001 86380 86390 1
509928 99509928 1001 86380 86390 1
510034 99510034 1001 86380 86390 1
510534 99510534 1001 86380 86390 1
510607 99510607 1001 86380 86390 1
510545 99510545 1001 86380 86390 1
510397 99510397 1001 86380 86390 1
510450 99510450 1001 86380 86390 1
510515 99510515 1001 86380 86390 1
510507 99510507 1001 86380 86390 1
510172 99510172 1001 86380 86390 1
510185 99510185 1001 86380 86390 1
510108 99510108 1001 86380 86390 1
510305 99510305 1001 86380 86390 1
510730 99510730 1001 86380 86390 1
510887 99510887 1001 86380 86390 1
510888 99510888 1001 86380 86390 1
510929 99510929 1001 86380 86390 1
511516 99511516 1001 86380 86390 1
511373 99511373 1001 86380 86390 1
511458 99511458 1001 86380 86390 1
511499 99511499 1001 86380 86390 1
511170 99511170 1001 86380 86390 1
511158 99511158 1001 86380 86390 1
511278 99511278 1001 86380 86390 1
511291 99511291 1001 86380 86390 1
511242 99511242 1001 86380 86390 1
511255 99511255 1001 86380 86390 1
511067 99511067 1001 86380 86390 1
511132 99511132 1001 86380 86390 1
511069 99511069 1001 86380 86390 1
511047 99511047 1001 86380 86390 1
511112 99511112 1001 86380 86390 1
511633 99511633 1001 86380 86390 1
511701 99511701 1001 86380 86390 1
512352 99512352 1001 86380 86390 1
512366 99512366 1001 86380 86390 1
512207 99512207 1001 86380 86390 1
512208 99512208 1001 86380 86390 1
512134 99512134 1001 86380 86390 1
512174 99512174 1001 86380 86390 1
512098 99512098 1001 86380 86390 1
511982 99511982 1001 86380 86390 1
511811 99511811 1001 86380 86390 1
511942 99511942 1001 86380 86390 1
511912 99511912 1001 86380 86390 1
512543 99512543 1001 86380 86390 1
513063 99513063 1001 86380 86390 1
513166 99513166 1001 86380 86390 1
512820 99512820 1001 86380 86390 1
512836 99512836 1001 86380 86390 1
512905 99512905 1001 86380 86390 1
512691 99512691 1001 86380 86390 1
512679 99512679 1001 86380 86390 1
512757 99512757 1001 86380 86390 1
512630 99512630 1001 86380 86390 1
512725 99512725 1001 86380 86390 1
513305 99513305 1001 86380 86390 1
513215 99513215 1001 86380 86390 1
513268 99513268 1001 86380 86390 1
513271 99513271 1001 86380 86390 1
513207 99513207 1001 86380 86390 1
513365 99513365 1001 86380 86390 1
513354 99513354 1001 86380 86390 1
513982 99513982 1001 86380 86390 1
513836 99513836 1001 86380 86390 1
513659 99513659 1001 86380 86390 1
513742 99513742 1001 86380 86390 1
513625 99513625 1001 86380 86390 1
513480 99513480 1001 86380 86390 1
513584 99513584 1001 86380 86390 1
513548 99513548 1001 86380 86390 1
513550 99513550 1001 86380 86390 1
514112 99514112 1001 86380 86390 1
514749 99514749 1001 86380 86390 1
514565 99514565 1001 86380 86390 1
514378 99514378 1001 86380 86390 1
514240 99514240 1001 86380 86390 1
514255 99514255 1001 86380 86390 1
514401 99514401 1001 86380 86390 1
515009 99515009 1001 86380 86390 1
515022 99515022 1001 86380 86390 1
514920 99514920 1001 86380 86390 1
514942 99514942 1001 86380 86390 1
515635 99515635 1001 86380 86390 1
515598 99515598 1001 86380 86390 1
515309 99515309 1001 86380 86390 1
515342 99515342 1001 86380 86390 1
515290 99515290 1001 86380 86390 1
515258 99515258 1001 86380 86390 1
515228 99515228 1001 86380 86390 1
515254 99515254 1001 86380 86390 1
515812 99515812 1001 86380 86390 1
516424 99516424 1001 86380 86390 1
516326 99516326 1001 86380 86390 1
516135 99516135 1001 86380 86390 1
516151 99516151 1001 86380 86390 1
516234 99516234 1001 86380 86390 1
516007 99516007 1001 86380 86390 1
516034 99516034 1001 86380 86390 1
515936 99515936 1001 86380 86390 1
516713 99516713 1001 86380 86390 1
516658 99516658 1001 86380 86390 1
516529 99516529 1001 86380 86390 1
517297 99517297 1001 86380 86390 1
517260 99517260 1001 86380 86390 1
517273 99517273 1001 86380 86390 1
517172 99517172 1001 86380 86390 1
516935 99516935 1001 86380 86390 1
517030 99517030 1001 86380 86390 1
517032 99517032 1001 86380 86390 1
517103 99517103 1001 86380 86390 1
516779 99516779 1001 86380 86390 1
517439 99517439 1001 86380 86390 1
517472 99517472 1001 86380 86390 1
518063 99518063 1001 86380 86390 1
518089 99518089 1001 86380 86390 1
518078 99518078 1001 86380 86390 1
517813 99517813 1001 86380 86390 1
517828 99517828 1001 86380 86390 1
517854 99517854 1001 86380 86390 1
517915 99517915 1001 86380 86390 1
517557 99517557 1001 86380 86390 1
517640 99517640 1001 86380 86390 1
517549 99517549 1001 86380 86390 1
517590 99517590 1001 86380 86390 1
518276 99518276 1001 86380 86390 1
518279 99518279 1001 86380 86390 1
518952 99518952 1001 86380 86390 1
518971 99518971 1001 86380 86390 1
518587 99518587 1001 86380 86390 1
518549 99518549 1001 86380 86390 1
518381 99518381 1001 86380 86390 1
518421 99518421 1001 86380 86390 1
518474 99518474 1001 86380 86390 1
518494 99518494 1001 86380 86390 1
519092 99519092 1001 86380 86390 1
519157 99519157 1001 86380 86390 1
519171 99519171 1001 86380 86390 1
519135 99519135 1001 86380 86390 1
519008 99519008 1001 86380 86390 1
519728 99519728 1001 86380 86390 1
519614 99519614 1001 86380 86390 1
519557 99519557 1001 86380 86390 1
519570 99519570 1001 86380 86390 1
519584 99519584 1001 86380 86390 1
519271 99519271 1001 86380 86390 1
519332 99519332 1001 86380 86390 1
519321 99519321 1001 86380 86390 1
519858 99519858 1001 86380 86390 1
519912 99519912 1001 86380 86390 1
519848 99519848 1001 86380 86390 1
520608 99520608 1001 86380 86390 1
520528 99520528 1001 86380 86390 1
520440 99520440 1001 86380 86390 1
520387 99520387 1001 86380 86390 1
520272 99520272 1001 86380 86390 1
520313 99520313 1001 86380 86390 1
520304 99520304 1001 86380 86390 1
520195 99520195 1001 86380 86390 1
520208 99520208 1001 86380 86390 1
520198 99520198 1001 86380 86390 1
520730 99520730 1001 86380 86390 1
520667 99520667 1001 86380 86390 1
520695 99520695 1001 86380 86390 1
520647 99520647 1001 86380 86390 1
521312 99521312 1001 86380 86390 1
521403 99521403 1001 86380 86390 1
521290 99521290 1001 86380 86390 1
521272 99521272 1001 86380 86390 1
521172 99521172 1001 86380 86390 1
521116 99521116 1001 86380 86390 1
521042 99521042 1001 86380 86390 1
520883 99520883 1001 86380 86390 1
521592 99521592 1001 86380 86390 1
521573 99521573 1001 86380 86390 1
522291 99522291 1001 86380 86390 1
522102 99522102 1001 86380 86390 1
522141 99522141 1001 86380 86390 1
522221 99522221 1001 86380 86390 1
522277 99522277 1001 86380 86390 1
522252 99522252 1001 86380 86390 1
522023 99522023 1001 86380 86390 1
521881 99521881 1001 86380 86390 1
521909 99521909 1001 86380 86390 1
522078 99522078 1001 86380 86390 1
521889 99521889 1001 86380 86390 1
521993 99521993 1001 86380 86390 1
522071 99522071 1001 86380 86390 1
521781 99521781 1001 86380 86390 1
521872 99521872 1001 86380 86390 1
522354 99522354 1001 86380 86390 1
522294 99522294 1001 86380 86390 1
522993 99522993 1001 86380 86390 1
522849 99522849 1001 86380 86390 1
522780 99522780 1001 86380 86390 1
522832 99522832 1001 86380 86390 1
522515 99522515 1001 86380 86390 1
523867 99523867 1001 86380 86390 1
523835 99523835 1001 86380 86390 1
523747 99523747 1001 86380 86390 1
523853 99523853 1001 86380 86390 1
523494 99523494 1001 86380 86390 1
524654 99524654 1001 86380 86390 1
524734 99524734 1001 86380 86390 1
524682 99524682 1001 86380 86390 1
524695 99524695 1001 86380 86390 1
524740 99524740 1001 86380 86390 1
524675 99524675 1001 86380 86390 1
524727 99524727 1001 86380 86390 1
524419 99524419 1001 86380 86390 1
524176 99524176 1001 86380 86390 1
524208 99524208 1001 86380 86390 1
524160 99524160 1001 86380 86390 1
524859 99524859 1001 86380 86390 1
524850 99524850 1001 86380 86390 1
524787 99524787 1001 86380 86390 1
524805 99524805 1001 86380 86390 1
525419 99525419 1001 86380 86390 1
525587 99525587 1001 86380 86390 1
525590 99525590 1001 86380 86390 1
525379 99525379 1001 86380 86390 1
525214 99525214 1001 86380 86390 1
525147 99525147 1001 86380 86390 1
524993 99524993 1001 86380 86390 1
525632 99525632 1001 86380 86390 1
525672 99525672 1001 86380 86390 1
525776 99525776 1001 86380 86390 1
525741 99525741 1001 86380 86390 1
526310 99526310 1001 86380 86390 1
526398 99526398 1001 86380 86390 1
526251 99526251 1001 86380 86390 1
526265 99526265 1001 86380 86390 1
526071 99526071 1001 86380 86390 1
525892 99525892 1001 86380 86390 1
525967 99525967 1001 86380 86390 1
525838 99525838 1001 86380 86390 1
525916 99525916 1001 86380 86390 1
526551 99526551 1001 86380 86390 1
527173 99527173 1001 86380 86390 1
527097 99527097 1001 86380 86390 1
527221 99527221 1001 86380 86390 1
527182 99527182 1001 86380 86390 1
527008 99527008 1001 86380 86390 1
526944 99526944 1001 86380 86390 1
527026 99527026 1001 86380 86390 1
526975 99526975 1001 86380 86390 1
526963 99526963 1001 86380 86390 1
526667 99526667 1001 86380 86390 1
526646 99526646 1001 86380 86390 1
526820 99526820 1001 86380 86390 1
527404 99527404 1001 86380 86390 1
527302 99527302 1001 86380 86390 1
527321 99527321 1001 86380 86390 1
527387 99527387 1001 86380 86390 1
527960 99527960 1001 86380 86390 1
528042 99528042 1001 86380 86390 1
527845 99527845 1001 86380 86390 1
527836 99527836 1001 86380 86390 1
527597 99527597 1001 86380 86390 1
527585 99527585 1001 86380 86390 1
527561 99527561 1001 86380 86390 1
527628 99527628 1001 86380 86390 1
527659 99527659 1001 86380 86390 1
528448 99528448 1001 86380 86390 1
528423 99528423 1001 86380 86390 1
529041 99529041 1001 86380 86390 1
529010 99529010 1001 86380 86390 1
529698 99529698 1001 86380 86390 1
529618 99529618 1001 86380 86390 1
529608 99529608 1001 86380 86390 1
529596 99529596 1001 86380 86390 1
529572 99529572 1001 86380 86390 1
529332 99529332 1001 86380 86390 1
529413 99529413 1001 86380 86390 1
529440 99529440 1001 86380 86390 1
529430 99529430 1001 86380 86390 1
529197 99529197 1001 86380 86390 1
529178 99529178 1001 86380 86390 1
529257 99529257 1001 86380 86390 1
529258 99529258 1001 86380 86390 1
529841 99529841 1001 86380 86390 1
529782 99529782 1001 86380 86390 1
530423 99530423 1001 86380 86390 1
530257 99530257 1001 86380 86390 1
530220 99530220 1001 86380 86390 1
530197 99530197 1001 86380 86390 1
530049 99530049 1001 86380 86390 1
530000 99530000 1001 86380 86390 1
530015 99530015 1001 86380 86390 1
529978 99529978 1001 86380 86390 1
530629 99530629 1001 86380 86390 1
530709 99530709 1001 86380 86390 1
530750 99530750 1001 86380 86390 1
530612 99530612 1001 86380 86390 1
531059 99531059 1001 86380 86390 1
531036 99531036 1001 86380 86390 1
530786 99530786 1001 86380 86390 1
530955 99530955 1001 86380 86390 1
530802 99530802 1001 86380 86390 1
530766 99530766 1001 86380 86390 1
530926 99530926 1001 86380 86390 1
531558 99531558 1001 86380 86390 1
531559 99531559 1001 86380 86390 1
531509 99531509 1001 86380 86390 1
531527 99531527 1001 86380 86390 1
532173 99532173 1001 86380 86390 1
532003 99532003 1001 86380 86390 1
532106 99532106 1001 86380 86390 1
532177 99532177 1001 86380 86390 1
532147 99532147 1001 86380 86390 1
532047 99532047 1001 86380 86390 1
531832 99531832 1001 86380 86390 1
531794 99531794 1001 86380 86390 1
531953 99531953 1001 86380 86390 1
531995 99531995 1001 86380 86390 1
531827 99531827 1001 86380 86390 1
531867 99531867 1001 86380 86390 1
532956 99532956 1001 86380 86390 1
532858 99532858 1001 86380 86390 1
533013 99533013 1001 86380 86390 1
532885 99532885 1001 86380 86390 1
532963 99532963 1001 86380 86390 1
532990 99532990 1001 86380 86390 1
532993 99532993 1001 86380 86390 1
532677 99532677 1001 86380 86390 1
532721 99532721 1001 86380 86390 1
532475 99532475 1001 86380 86390 1
533165 99533165 1001 86380 86390 1
533178 99533178 1001 86380 86390 1
533039 99533039 1001 86380 86390 1
533235 99533235 1001 86380 86390 1
533834 99533834 1001 86380 86390 1
533790 99533790 1001 86380 86390 1
533599 99533599 1001 86380 86390 1
533342 99533342 1001 86380 86390 1
533426 99533426 1001 86380 86390 1
533245 99533245 1001 86380 86390 1
533299 99533299 1001 86380 86390 1
533352 99533352 1001 86380 86390 1
534049 99534049 1001 86380 86390 1
533946 99533946 1001 86380 86390 1
533985 99533985 1001 86380 86390 1
533922 99533922 1001 86380 86390 1
534013 99534013 1001 86380 86390 1
534040 99534040 1001 86380 86390 1
534009 99534009 1001 86380 86390 1
534494 99534494 1001 86380 86390 1
534574 99534574 1001 86380 86390 1
534575 99534575 1001 86380 86390 1
534615 99534615 1001 86380 86390 1
534499 99534499 1001 86380 86390 1
534326 99534326 1001 86380 86390 1
534303 99534303 1001 86380 86390 1
534368 99534368 1001 86380 86390 1
534446 99534446 1001 86380 86390 1
534318 99534318 1001 86380 86390 1
534281 99534281 1001 86380 86390 1
534386 99534386 1001 86380 86390 1
534187 99534187 1001 86380 86390 1
534085 99534085 1001 86380 86390 1
534099 99534099 1001 86380 86390 1
534864 99534864 1001 86380 86390 1
534722 99534722 1001 86380 86390 1
534762 99534762 1001 86380 86390 1
535474 99535474 1001 86380 86390 1
535328 99535328 1001 86380 86390 1
535137 99535137 1001 86380 86390 1
535295 99535295 1001 86380 86390 1
535157 99535157 1001 86380 86390 1
534917 99534917 1001 86380 86390 1
534958 99534958 1001 86380 86390 1
535024 99535024 1001 86380 86390 1
534907 99534907 1001 86380 86390 1
535610 99535610 1001 86380 86390 1
535666 99535666 1001 86380 86390 1
535711 99535711 1001 86380 86390 1
536201 99536201 1001 86380 86390 1
536215 99536215 1001 86380 86390 1
536027 99536027 1001 86380 86390 1
536070 99536070 1001 86380 86390 1
536051 99536051 1001 86380 86390 1
535807 99535807 1001 86380 86390 1
535852 99535852 1001 86380 86390 1
536527 99536527 1001 86380 86390 1
536132 99536132 1001 86380 86390 1
536454 99536454 1001 86380 86390 1
536352 99536352 1001 86380 86390 1
536380 99536380 1001 86380 86390 1
536524 99536524 1001 86380 86390 1
537065 99537065 1001 86380 86390 1
537118 99537118 1001 86380 86390 1
537044 99537044 1001 86380 86390 1
536843 99536843 1001 86380 86390 1
536632 99536632 1001 86380 86390 1
536660 99536660 1001 86380 86390 1
536628 99536628 1001 86380 86390 1
536744 99536744 1001 86380 86390 1
536696 99536696 1001 86380 86390 1
537328 99537328 1001 86380 86390 1
537246 99537246 1001 86380 86390 1
537314 99537314 1001 86380 86390 1
537811 99537811 1001 86380 86390 1
537840 99537840 1001 86380 86390 1
537712 99537712 1001 86380 86390 1
537664 99537664 1001 86380 86390 1
537677 99537677 1001 86380 86390 1
537704 99537704 1001 86380 86390 1
537459 99537459 1001 86380 86390 1
537544 99537544 1001 86380 86390 1
538028 99538028 1001 86380 86390 1
538183 99538183 1001 86380 86390 1
538716 99538716 1001 86380 86390 1
538795 99538795 1001 86380 86390 1
538733 99538733 1001 86380 86390 1
538618 99538618 1001 86380 86390 1
538724 99538724 1001 86380 86390 1
538404 99538404 1001 86380 86390 1
538444 99538444 1001 86380 86390 1
538603 99538603 1001 86380 86390 1
538464 99538464 1001 86380 86390 1
538556 99538556 1001 86380 86390 1
538219 99538219 1001 86380 86390 1
538324 99538324 1001 86380 86390 1
538351 99538351 1001 86380 86390 1
538379 99538379 1001 86380 86390 1
538383 99538383 1001 86380 86390 1
538916 99538916 1001 86380 86390 1
538971 99538971 1001 86380 86390 1
538910 99538910 1001 86380 86390 1
538833 99538833 1001 86380 86390 1
538953 99538953 1001 86380 86390 1
539486 99539486 1001 86380 86390 1
539461 99539461 1001 86380 86390 1
539552 99539552 1001 86380 86390 1
539371 99539371 1001 86380 86390 1
539256 99539256 1001 86380 86390 1
539336 99539336 1001 86380 86390 1
539431 99539431 1001 86380 86390 1
539343 99539343 1001 86380 86390 1
539112 99539112 1001 86380 86390 1
539087 99539087 1001 86380 86390 1
539221 99539221 1001 86380 86390 1
539029 99539029 1001 86380 86390 1
539042 99539042 1001 86380 86390 1
539754 99539754 1001 86380 86390 1
539716 99539716 1001 86380 86390 1
539781 99539781 1001 86380 86390 1
539651 99539651 1001 86380 86390 1
539665 99539665 1001 86380 86390 1
540421 99540421 1001 86380 86390 1
540293 99540293 1001 86380 86390 1
540248 99540248 1001 86380 86390 1
540081 99540081 1001 86380 86390 1
540057 99540057 1001 86380 86390 1
540149 99540149 1001 86380 86390 1
540154 99540154 1001 86380 86390 1
540077 99540077 1001 86380 86390 1
540117 99540117 1001 86380 86390 1
539860 99539860 1001 86380 86390 1
539917 99539917 1001 86380 86390 1
539932 99539932 1001 86380 86390 1
540050 99540050 1001 86380 86390 1
540012 99540012 1001 86380 86390 1
540525 99540525 1001 86380 86390 1
541190 99541190 1001 86380 86390 1
541181 99541181 1001 86380 86390 1
541146 99541146 1001 86380 86390 1
540973 99540973 1001 86380 86390 1
541018 99541018 1001 86380 86390 1
540765 99540765 1001 86380 86390 1
541357 99541357 1001 86380 86390 1
541370 99541370 1001 86380 86390 1
541333 99541333 1001 86380 86390 1
541450 99541450 1001 86380 86390 1
541403 99541403 1001 86380 86390 1
542020 99542020 1001 86380 86390 1
541985 99541985 1001 86380 86390 1
542026 99542026 1001 86380 86390 1
541963 99541963 1001 86380 86390 1
541786 99541786 1001 86380 86390 1
541753 99541753 1001 86380 86390 1
541858 99541858 1001 86380 86390 1
541884 99541884 1001 86380 86390 1
541835 99541835 1001 86380 86390 1
541550 99541550 1001 86380 86390 1
541577 99541577 1001 86380 86390 1
541605 99541605 1001 86380 86390 1
541515 99541515 1001 86380 86390 1
541583 99541583 1001 86380 86390 1
541613 99541613 1001 86380 86390 1
542143 99542143 1001 86380 86390 1
542160 99542160 1001 86380 86390 1
542239 99542239 1001 86380 86390 1
542166 99542166 1001 86380 86390 1
542888 99542888 1001 86380 86390 1
542624 99542624 1001 86380 86390 1
542592 99542592 1001 86380 86390 1
542581 99542581 1001 86380 86390 1
542544 99542544 1001 86380 86390 1
542445 99542445 1001 86380 86390 1
542334 99542334 1001 86380 86390 1
543116 99543116 1001 86380 86390 1
543143 99543143 1001 86380 86390 1
543001 99543001 1001 86380 86390 1
543002 99543002 1001 86380 86390 1
542980 99542980 1001 86380 86390 1
542993 99542993 1001 86380 86390 1
543606 99543606 1001 86380 86390 1
543747 99543747 1001 86380 86390 1
543650 99543650 1001 86380 86390 1
543651 99543651 1001 86380 86390 1
543477 99543477 1001 86380 86390 1
543536 99543536 1001 86380 86390 1
543216 99543216 1001 86380 86390 1
543223 99543223 1001 86380 86390 1
543225 99543225 1001 86380 86390 1
543187 99543187 1001 86380 86390 1
543891 99543891 1001 86380 86390 1
543960 99543960 1001 86380 86390 1
544444 99544444 1001 86380 86390 1
544548 99544548 1001 86380 86390 1
544454 99544454 1001 86380 86390 1
544302 99544302 1001 86380 86390 1
544187 99544187 1001 86380 86390 1
544267 99544267 1001 86380 86390 1
544218 99544218 1001 86380 86390 1
544351 99544351 1001 86380 86390 1
544160 99544160 1001 86380 86390 1
544726 99544726 1001 86380 86390 1
422376 240 1001 72480 73677 1
522587 966 1002 28280 38547 1
400073 99400073 1001 86380 86390 1
400399 99400399 1001 86380 86390 1
400454 99400454 1001 86380 86390 1
400538 99400538 1001 86380 86390 1
400624 99400624 1001 86380 86390 1
400682 99400682 1001 86380 86390 1
400842 99400842 1001 86380 86390 1
401248 99401248 1001 86380 86390 1
401325 99401325 1001 86380 86390 1
401313 99401313 1001 86380 86390 1
401382 99401382 1001 86380 86390 1
401581 99401581 1001 86380 86390 1
401567 99401567 1001 86380 86390 1
401881 99401881 1001 86380 86390 1
402075 99402075 1001 86380 86390 1
402095 99402095 1001 86380 86390 1
402327 99402327 1001 86380 86390 1
402461 99402461 1001 86380 86390 1
402548 99402548 1001 86380 86390 1
402655 99402655 1001 86380 86390 1
402686 99402686 1001 86380 86390 1
402722 99402722 1001 86380 86390 1
402734 99402734 1001 86380 86390 1
402984 99402984 1001 86380 86390 1
403030 99403030 1001 86380 86390 1
403093 99403093 1001 86380 86390 1
403110 99403110 1001 86380 86390 1
403458 99403458 1001 86380 86390 1
403330 99403330 1001 86380 86390 1
403610 99403610 1001 86380 86390 1
403709 99403709 1001 86380 86390 1
403822 99403822 1001 86380 86390 1
403924 99403924 1001 86380 86390 1
403937 99403937 1001 86380 86390 1
404213 99404213 1001 86380 86390 1
404198 99404198 1001 86380 86390 1
404275 99404275 1001 86380 86390 1
404433 99404433 1001 86380 86390 1
404689 99404689 1001 86380 86390 1
404919 99404919 1001 86380 86390 1
405119 99405119 1001 86380 86390 1
405182 99405182 1001 86380 86390 1
405199 99405199 1001 86380 86390 1
405506 99405506 1001 86380 86390 1
405542 99405542 1001 86380 86390 1
405513 99405513 1001 86380 86390 1
405729 99405729 1001 86380 86390 1
405875 99405875 1001 86380 86390 1
406122 99406122 1001 86380 86390 1
406187 99406187 1001 86380 86390 1
406321 99406321 1001 86380 86390 1
406307 99406307 1001 86380 86390 1
406433 99406433 1001 86380 86390 1
406720 99406720 1001 86380 86390 1
406777 99406777 1001 86380 86390 1
406854 99406854 1001 86380 86390 1
406861 99406861 1001 86380 86390 1
406918 99406918 1001 86380 86390 1
407092 99407092 1001 86380 86390 1
407226 99407226 1001 86380 86390 1
407230 99407230 1001 86380 86390 1
407168 99407168 1001 86380 86390 1
407465 99407465 1001 86380 86390 1
407568 99407568 1001 86380 86390 1
408085 99408085 1001 86380 86390 1
408058 99408058 1001 86380 86390 1
408159 99408159 1001 86380 86390 1
408260 99408260 1001 86380 86390 1
408290 99408290 1001 86380 86390 1
408486 99408486 1001 86380 86390 1
408559 99408559 1001 86380 86390 1
408704 99408704 1001 86380 86390 1
408857 99408857 1001 86380 86390 1
408804 99408804 1001 86380 86390 1
408883 99408883 1001 86380 86390 1
409257 99409257 1001 86380 86390 1
409292 99409292 1001 86380 86390 1
409348 99409348 1001 86380 86390 1
409377 99409377 1001 86380 86390 1
409563 99409563 1001 86380 86390 1
409668 99409668 1001 86380 86390 1
409696 99409696 1001 86380 86390 1
409797 99409797 1001 86380 86390 1
410243 99410243 1001 86380 86390 1
410558 99410558 1001 86380 86390 1
410516 99410516 1001 86380 86390 1
410799 99410799 1001 86380 86390 1
410873 99410873 1001 86380 86390 1
410926 99410926 1001 86380 86390 1
411016 99411016 1001 86380 86390 1
411042 99411042 1001 86380 86390 1
411142 99411142 1001 86380 86390 1
411341 99411341 1001 86380 86390 1
411616 99411616 1001 86380 86390 1
411649 99411649 1001 86380 86390 1
411664 99411664 1001 86380 86390 1
411937 99411937 1001 86380 86390 1
411958 99411958 1001 86380 86390 1
412133 99412133 1001 86380 86390 1
412329 99412329 1001 86380 86390 1
412330 99412330 1001 86380 86390 1
412305 99412305 1001 86380 86390 1
413376 99413376 1001 86380 86390 1
413581 99413581 1001 86380 86390 1
413486 99413486 1001 86380 86390 1
413326 99413326 1001 86380 86390 1
412701 99412701 1001 86380 86390 1
412515 99412515 1001 86380 86390 1
412758 99412758 1001 86380 86390 1
412687 99412687 1001 86380 86390 1
413983 99413983 1001 86380 86390 1
413833 99413833 1001 86380 86390 1
415028 99415028 1001 86380 86390 1
414947 99414947 1001 86380 86390 1
415061 99415061 1001 86380 86390 1
415124 99415124 1001 86380 86390 1
415068 99415068 1001 86380 86390 1
415201 99415201 1001 86380 86390 1
415129 99415129 1001 86380 86390 1
415204 99415204 1001 86380 86390 1
414962 99414962 1001 86380 86390 1
414900 99414900 1001 86380 86390 1
414673 99414673 1001 86380 86390 1
414316 99414316 1001 86380 86390 1
414260 99414260 1001 86380 86390 1
414132 99414132 1001 86380 86390 1
414196 99414196 1001 86380 86390 1
415501 99415501 1001 86380 86390 1
415614 99415614 1001 86380 86390 1
415470 99415470 1001 86380 86390 1
416694 99416694 1001 86380 86390 1
416813 99416813 1001 86380 86390 1
416888 99416888 1001 86380 86390 1
416762 99416762 1001 86380 86390 1
416957 99416957 1001 86380 86390 1
416850 99416850 1001 86380 86390 1
416499 99416499 1001 86380 86390 1
416228 99416228 1001 86380 86390 1
416004 99416004 1001 86380 86390 1
415838 99415838 1001 86380 86390 1
416098 99416098 1001 86380 86390 1
415726 99415726 1001 86380 86390 1
417226 99417226 1001 86380 86390 1
417303 99417303 1001 86380 86390 1
417086 99417086 1001 86380 86390 1
417425 99417425 1001 86380 86390 1
417582 99417582 1001 86380 86390 1
418726 99418726 1001 86380 86390 1
418599 99418599 1001 86380 86390 1
418678 99418678 1001 86380 86390 1
418462 99418462 1001 86380 86390 1
418639 99418639 1001 86380 86390 1
418571 99418571 1001 86380 86390 1
418090 99418090 1001 86380 86390 1
418345 99418345 1001 86380 86390 1
417966 99417966 1001 86380 86390 1
417850 99417850 1001 86380 86390 1
417899 99417899 1001 86380 86390 1
417752 99417752 1001 86380 86390 1
417935 99417935 1001 86380 86390 1
419206 99419206 1001 86380 86390 1
419102 99419102 1001 86380 86390 1
418822 99418822 1001 86380 86390 1
418887 99418887 1001 86380 86390 1
419185 99419185 1001 86380 86390 1
420179 99420179 1001 86380 86390 1
420421 99420421 1001 86380 86390 1
420267 99420267 1001 86380 86390 1
419677 99419677 1001 86380 86390 1
419950 99419950 1001 86380 86390 1
419873 99419873 1001 86380 86390 1
419815 99419815 1001 86380 86390 1
419466 99419466 1001 86380 86390 1
419593 99419593 1001 86380 86390 1
419476 99419476 1001 86380 86390 1
419500 99419500 1001 86380 86390 1
419535 99419535 1001 86380 86390 1
420806 99420806 1001 86380 86390 1
420794 99420794 1001 86380 86390 1
420817 99420817 1001 86380 86390 1
420701 99420701 1001 86380 86390 1
421856 99421856 1001 86380 86390 1
421453 99421453 1001 86380 86390 1
421348 99421348 1001 86380 86390 1
421416 99421416 1001 86380 86390 1
421519 99421519 1001 86380 86390 1
421493 99421493 1001 86380 86390 1
421065 99421065 1001 86380 86390 1
421100 99421100 1001 86380 86390 1
421018 99421018 1001 86380 86390 1
421246 99421246 1001 86380 86390 1
420877 99420877 1001 86380 86390 1
422427 99422427 1001 86380 86390 1
423517 99423517 1001 86380 86390 1
423661 99423661 1001 86380 86390 1
423733 99423733 1001 86380 86390 1
423304 99423304 1001 86380 86390 1
422961 99422961 1001 86380 86390 1
423264 99423264 1001 86380 86390 1
422798 99422798 1001 86380 86390 1
422751 99422751 1001 86380 86390 1
422605 99422605 1001 86380 86390 1
422691 99422691 1001 86380 86390 1
422693 99422693 1001 86380 86390 1
423852 99423852 1001 86380 86390 1
423840 99423840 1001 86380 86390 1
425272 99425272 1001 86380 86390 1
425371 99425371 1001 86380 86390 1
424762 99424762 1001 86380 86390 1
425002 99425002 1001 86380 86390 1
424528 99424528 1001 86380 86390 1
425610 99425610 1001 86380 86390 1
425780 99425780 1001 86380 86390 1
425573 99425573 1001 86380 86390 1
425592 99425592 1001 86380 86390 1
425765 99425765 1001 86380 86390 1
425681 99425681 1001 86380 86390 1
426628 99426628 1001 86380 86390 1
426649 99426649 1001 86380 86390 1
426437 99426437 1001 86380 86390 1
426063 99426063 1001 86380 86390 1
426152 99426152 1001 86380 86390 1
426219 99426219 1001 86380 86390 1
425948 99425948 1001 86380 86390 1
425951 99425951 1001 86380 86390 1
427171 99427171 1001 86380 86390 1
427394 99427394 1001 86380 86390 1
427515 99427515 1001 86380 86390 1
427439 99427439 1001 86380 86390 1
427177 99427177 1001 86380 86390 1
427453 99427453 1001 86380 86390 1
428506 99428506 1001 86380 86390 1
428556 99428556 1001 86380 86390 1
428722 99428722 1001 86380 86390 1
428629 99428629 1001 86380 86390 1
428295 99428295 1001 86380 86390 1
428271 99428271 1001 86380 86390 1
428114 99428114 1001 86380 86390 1
428207 99428207 1001 86380 86390 1
427704 99427704 1001 86380 86390 1
427593 99427593 1001 86380 86390 1
427550 99427550 1001 86380 86390 1
427848 99427848 1001 86380 86390 1
428849 99428849 1001 86380 86390 1
429104 99429104 1001 86380 86390 1
429026 99429026 1001 86380 86390 1
428855 99428855 1001 86380 86390 1
430068 99430068 1001 86380 86390 1
430049 99430049 1001 86380 86390 1
430345 99430345 1001 86380 86390 1
430182 99430182 1001 86380 86390 1
430060 99430060 1001 86380 86390 1
429904 99429904 1001 86380 86390 1
429909 99429909 1001 86380 86390 1
429862 99429862 1001 86380 86390 1
429747 99429747 1001 86380 86390 1
429607 99429607 1001 86380 86390 1
429522 99429522 1001 86380 86390 1
429296 99429296 1001 86380 86390 1
429556 99429556 1001 86380 86390 1
429216 99429216 1001 86380 86390 1
430534 99430534 1001 86380 86390 1
430467 99430467 1001 86380 86390 1
432022 99432022 1001 86380 86390 1
432034 99432034 1001 86380 86390 1
431756 99431756 1001 86380 86390 1
431507 99431507 1001 86380 86390 1
431512 99431512 1001 86380 86390 1
431099 99431099 1001 86380 86390 1
432210 99432210 1001 86380 86390 1
432068 99432068 1001 86380 86390 1
433677 99433677 1001 86380 86390 1
433631 99433631 1001 86380 86390 1
432991 99432991 1001 86380 86390 1
433080 99433080 1001 86380 86390 1
433287 99433287 1001 86380 86390 1
432846 99432846 1001 86380 86390 1
432700 99432700 1001 86380 86390 1
432829 99432829 1001 86380 86390 1
432564 99432564 1001 86380 86390 1
432533 99432533 1001 86380 86390 1
432662 99432662 1001 86380 86390 1
433943 99433943 1001 86380 86390 1
434040 99434040 1001 86380 86390 1
433818 99433818 1001 86380 86390 1
433840 99433840 1001 86380 86390 1
435136 99435136 1001 86380 86390 1
435391 99435391 1001 86380 86390 1
435262 99435262 1001 86380 86390 1
435356 99435356 1001 86380 86390 1
434597 99434597 1001 86380 86390 1
434615 99434615 1001 86380 86390 1
434437 99434437 1001 86380 86390 1
434525 99434525 1001 86380 86390 1
434420 99434420 1001 86380 86390 1
435772 99435772 1001 86380 86390 1
437086 99437086 1001 86380 86390 1
436818 99436818 1001 86380 86390 1
437114 99437114 1001 86380 86390 1
436949 99436949 1001 86380 86390 1
436975 99436975 1001 86380 86390 1
436568 99436568 1001 86380 86390 1
436581 99436581 1001 86380 86390 1
436487 99436487 1001 86380 86390 1
436166 99436166 1001 86380 86390 1
435901 99435901 1001 86380 86390 1
435930 99435930 1001 86380 86390 1
435921 99435921 1001 86380 86390 1
437236 99437236 1001 86380 86390 1
300588 99300588 1001 86380 86390 1
300441 99300441 1001 86380 86390 1
300455 99300455 1001 86380 86390 1
300161 99300161 1001 86380 86390 1
300308 99300308 1001 86380 86390 1
300299 99300299 1001 86380 86390 1
300769 99300769 1001 86380 86390 1
300903 99300903 1001 86380 86390 1
301525 99301525 1001 86380 86390 1
301193 99301193 1001 86380 86390 1
301253 99301253 1001 86380 86390 1
300986 99300986 1001 86380 86390 1
300948 99300948 1001 86380 86390 1
301052 99301052 1001 86380 86390 1
301646 99301646 1001 86380 86390 1
301598 99301598 1001 86380 86390 1
302343 99302343 1001 86380 86390 1
302332 99302332 1001 86380 86390 1
302217 99302217 1001 86380 86390 1
302244 99302244 1001 86380 86390 1
302335 99302335 1001 86380 86390 1
302261 99302261 1001 86380 86390 1
302223 99302223 1001 86380 86390 1
302372 99302372 1001 86380 86390 1
302186 99302186 1001 86380 86390 1
302087 99302087 1001 86380 86390 1
302018 99302018 1001 86380 86390 1
301979 99301979 1001 86380 86390 1
301917 99301917 1001 86380 86390 1
301880 99301880 1001 86380 86390 1
301959 99301959 1001 86380 86390 1
301846 99301846 1001 86380 86390 1
301874 99301874 1001 86380 86390 1
302471 99302471 1001 86380 86390 1
302539 99302539 1001 86380 86390 1
302515 99302515 1001 86380 86390 1
302398 99302398 1001 86380 86390 1
302491 99302491 1001 86380 86390 1
303134 99303134 1001 86380 86390 1
303100 99303100 1001 86380 86390 1
303142 99303142 1001 86380 86390 1
302912 99302912 1001 86380 86390 1
302978 99302978 1001 86380 86390 1
302959 99302959 1001 86380 86390 1
302804 99302804 1001 86380 86390 1
302780 99302780 1001 86380 86390 1
303292 99303292 1001 86380 86390 1
303931 99303931 1001 86380 86390 1
304023 99304023 1001 86380 86390 1
303635 99303635 1001 86380 86390 1
303772 99303772 1001 86380 86390 1
303586 99303586 1001 86380 86390 1
303600 99303600 1001 86380 86390 1
303579 99303579 1001 86380 86390 1
304173 99304173 1001 86380 86390 1
304044 99304044 1001 86380 86390 1
304087 99304087 1001 86380 86390 1
304090 99304090 1001 86380 86390 1
304039 99304039 1001 86380 86390 1
304196 99304196 1001 86380 86390 1
304223 99304223 1001 86380 86390 1
304852 99304852 1001 86380 86390 1
304485 99304485 1001 86380 86390 1
304615 99304615 1001 86380 86390 1
304465 99304465 1001 86380 86390 1
304479 99304479 1001 86380 86390 1
304651 99304651 1001 86380 86390 1
304360 99304360 1001 86380 86390 1
304415 99304415 1001 86380 86390 1
304871 99304871 1001 86380 86390 1
304886 99304886 1001 86380 86390 1
305032 99305032 1001 86380 86390 1
305572 99305572 1001 86380 86390 1
305591 99305591 1001 86380 86390 1
305417 99305417 1001 86380 86390 1
305341 99305341 1001 86380 86390 1
305308 99305308 1001 86380 86390 1
305170 99305170 1001 86380 86390 1
305263 99305263 1001 86380 86390 1
305228 99305228 1001 86380 86390 1
305268 99305268 1001 86380 86390 1
305128 99305128 1001 86380 86390 1
305257 99305257 1001 86380 86390 1
500452 99500452 1001 86380 86390 1
500530 99500530 1001 86380 86390 1
500557 99500557 1001 86380 86390 1
500605 99500605 1001 86380 86390 1
500340 99500340 1001 86380 86390 1
500303 99500303 1001 86380 86390 1
500845 99500845 1001 86380 86390 1
500988 99500988 1001 86380 86390 1
501521 99501521 1001 86380 86390 1
501522 99501522 1001 86380 86390 1
501240 99501240 1001 86380 86390 1
501273 99501273 1001 86380 86390 1
501406 99501406 1001 86380 86390 1
501031 99501031 1001 86380 86390 1
501170 99501170 1001 86380 86390 1
501832 99501832 1001 86380 86390 1
501679 99501679 1001 86380 86390 1
502277 99502277 1001 86380 86390 1
502441 99502441 1001 86380 86390 1
502279 99502279 1001 86380 86390 1
502058 99502058 1001 86380 86390 1
502019 99502019 1001 86380 86390 1
502032 99502032 1001 86380 86390 1
501934 99501934 1001 86380 86390 1
502521 99502521 1001 86380 86390 1
502602 99502602 1001 86380 86390 1
503150 99503150 1001 86380 86390 1
503217 99503217 1001 86380 86390 1
503268 99503268 1001 86380 86390 1
503133 99503133 1001 86380 86390 1
503224 99503224 1001 86380 86390 1
503187 99503187 1001 86380 86390 1
503239 99503239 1001 86380 86390 1
502901 99502901 1001 86380 86390 1
503006 99503006 1001 86380 86390 1
502740 99502740 1001 86380 86390 1
502702 99502702 1001 86380 86390 1
502717 99502717 1001 86380 86390 1
502810 99502810 1001 86380 86390 1
503381 99503381 1001 86380 86390 1
503479 99503479 1001 86380 86390 1
503928 99503928 1001 86380 86390 1
503994 99503994 1001 86380 86390 1
503918 99503918 1001 86380 86390 1
503874 99503874 1001 86380 86390 1
503903 99503903 1001 86380 86390 1
503868 99503868 1001 86380 86390 1
503713 99503713 1001 86380 86390 1
503806 99503806 1001 86380 86390 1
503768 99503768 1001 86380 86390 1
503545 99503545 1001 86380 86390 1
503521 99503521 1001 86380 86390 1
503599 99503599 1001 86380 86390 1
504253 99504253 1001 86380 86390 1
504165 99504165 1001 86380 86390 1
504803 99504803 1001 86380 86390 1
504791 99504791 1001 86380 86390 1
504712 99504712 1001 86380 86390 1
504622 99504622 1001 86380 86390 1
504716 99504716 1001 86380 86390 1
504600 99504600 1001 86380 86390 1
504723 99504723 1001 86380 86390 1
504355 99504355 1001 86380 86390 1
505093 99505093 1001 86380 86390 1
505567 99505567 1001 86380 86390 1
505710 99505710 1001 86380 86390 1
505698 99505698 1001 86380 86390 1
505676 99505676 1001 86380 86390 1
505759 99505759 1001 86380 86390 1
505677 99505677 1001 86380 86390 1
505762 99505762 1001 86380 86390 1
505613 99505613 1001 86380 86390 1
505731 99505731 1001 86380 86390 1
505413 99505413 1001 86380 86390 1
505505 99505505 1001 86380 86390 1
505493 99505493 1001 86380 86390 1
505468 99505468 1001 86380 86390 1
505364 99505364 1001 86380 86390 1
505456 99505456 1001 86380 86390 1
505482 99505482 1001 86380 86390 1
505179 99505179 1001 86380 86390 1
505197 99505197 1001 86380 86390 1
505880 99505880 1001 86380 86390 1
505932 99505932 1001 86380 86390 1
505972 99505972 1001 86380 86390 1
505908 99505908 1001 86380 86390 1
505779 99505779 1001 86380 86390 1
506593 99506593 1001 86380 86390 1
506476 99506476 1001 86380 86390 1
506344 99506344 1001 86380 86390 1
506117 99506117 1001 86380 86390 1
506131 99506131 1001 86380 86390 1
506106 99506106 1001 86380 86390 1
506095 99506095 1001 86380 86390 1
506160 99506160 1001 86380 86390 1
506609 99506609 1001 86380 86390 1
506654 99506654 1001 86380 86390 1
506707 99506707 1001 86380 86390 1
507390 99507390 1001 86380 86390 1
507313 99507313 1001 86380 86390 1
507100 99507100 1001 86380 86390 1
507212 99507212 1001 86380 86390 1
507124 99507124 1001 86380 86390 1
507020 99507020 1001 86380 86390 1
506867 99506867 1001 86380 86390 1
506844 99506844 1001 86380 86390 1
506963 99506963 1001 86380 86390 1
506874 99506874 1001 86380 86390 1
507004 99507004 1001 86380 86390 1
506954 99506954 1001 86380 86390 1
507577 99507577 1001 86380 86390 1
507516 99507516 1001 86380 86390 1
507453 99507453 1001 86380 86390 1
507481 99507481 1001 86380 86390 1
507469 99507469 1001 86380 86390 1
508068 99508068 1001 86380 86390 1
508211 99508211 1001 86380 86390 1
508072 99508072 1001 86380 86390 1
508151 99508151 1001 86380 86390 1
508129 99508129 1001 86380 86390 1
508239 99508239 1001 86380 86390 1
508079 99508079 1001 86380 86390 1
508243 99508243 1001 86380 86390 1
507864 99507864 1001 86380 86390 1
507945 99507945 1001 86380 86390 1
507895 99507895 1001 86380 86390 1
507699 99507699 1001 86380 86390 1
507766 99507766 1001 86380 86390 1
508274 99508274 1001 86380 86390 1
508339 99508339 1001 86380 86390 1
508250 99508250 1001 86380 86390 1
508268 99508268 1001 86380 86390 1
508972 99508972 1001 86380 86390 1
508778 99508778 1001 86380 86390 1
508791 99508791 1001 86380 86390 1
508665 99508665 1001 86380 86390 1
508803 99508803 1001 86380 86390 1
508565 99508565 1001 86380 86390 1
508540 99508540 1001 86380 86390 1
509192 99509192 1001 86380 86390 1
509221 99509221 1001 86380 86390 1
509781 99509781 1001 86380 86390 1
509744 99509744 1001 86380 86390 1
509783 99509783 1001 86380 86390 1
509894 99509894 1001 86380 86390 1
509898 99509898 1001 86380 86390 1
509617 99509617 1001 86380 86390 1
509631 99509631 1001 86380 86390 1
509541 99509541 1001 86380 86390 1
509686 99509686 1001 86380 86390 1
509648 99509648 1001 86380 86390 1
509689 99509689 1001 86380 86390 1
509449 99509449 1001 86380 86390 1
509462 99509462 1001 86380 86390 1
509450 99509450 1001 86380 86390 1
509440 99509440 1001 86380 86390 1
509285 99509285 1001 86380 86390 1
509287 99509287 1001 86380 86390 1
510066 99510066 1001 86380 86390 1
509943 99509943 1001 86380 86390 1
509997 99509997 1001 86380 86390 1
509919 99509919 1001 86380 86390 1
510104 99510104 1001 86380 86390 1
510589 99510589 1001 86380 86390 1
510617 99510617 1001 86380 86390 1
510619 99510619 1001 86380 86390 1
510556 99510556 1001 86380 86390 1
510417 99510417 1001 86380 86390 1
510328 99510328 1001 86380 86390 1
510358 99510358 1001 86380 86390 1
510453 99510453 1001 86380 86390 1
510238 99510238 1001 86380 86390 1
510834 99510834 1001 86380 86390 1
510771 99510771 1001 86380 86390 1
510735 99510735 1001 86380 86390 1
511204 99511204 1001 86380 86390 1
511206 99511206 1001 86380 86390 1
511276 99511276 1001 86380 86390 1
511152 99511152 1001 86380 86390 1
511100 99511100 1001 86380 86390 1
511653 99511653 1001 86380 86390 1
511654 99511654 1001 86380 86390 1
511700 99511700 1001 86380 86390 1
512198 99512198 1001 86380 86390 1
512217 99512217 1001 86380 86390 1
512288 99512288 1001 86380 86390 1
512084 99512084 1001 86380 86390 1
512158 99512158 1001 86380 86390 1
511954 99511954 1001 86380 86390 1
511918 99511918 1001 86380 86390 1
511895 99511895 1001 86380 86390 1
511766 99511766 1001 86380 86390 1
511870 99511870 1001 86380 86390 1
511909 99511909 1001 86380 86390 1
511935 99511935 1001 86380 86390 1
512390 99512390 1001 86380 86390 1
512536 99512536 1001 86380 86390 1
512566 99512566 1001 86380 86390 1
512528 99512528 1001 86380 86390 1
513169 99513169 1001 86380 86390 1
513081 99513081 1001 86380 86390 1
513136 99513136 1001 86380 86390 1
513010 99513010 1001 86380 86390 1
512947 99512947 1001 86380 86390 1
512857 99512857 1001 86380 86390 1
512911 99512911 1001 86380 86390 1
512924 99512924 1001 86380 86390 1
512952 99512952 1001 86380 86390 1
512888 99512888 1001 86380 86390 1
512717 99512717 1001 86380 86390 1
512680 99512680 1001 86380 86390 1
512735 99512735 1001 86380 86390 1
513228 99513228 1001 86380 86390 1
513345 99513345 1001 86380 86390 1
513269 99513269 1001 86380 86390 1
513282 99513282 1001 86380 86390 1
513249 99513249 1001 86380 86390 1
513851 99513851 1001 86380 86390 1
513864 99513864 1001 86380 86390 1
514004 99514004 1001 86380 86390 1
513963 99513963 1001 86380 86390 1
513914 99513914 1001 86380 86390 1
513786 99513786 1001 86380 86390 1
513529 99513529 1001 86380 86390 1
513598 99513598 1001 86380 86390 1
514172 99514172 1001 86380 86390 1
514216 99514216 1001 86380 86390 1
514063 99514063 1001 86380 86390 1
514711 99514711 1001 86380 86390 1
514845 99514845 1001 86380 86390 1
514790 99514790 1001 86380 86390 1
514541 99514541 1001 86380 86390 1
514490 99514490 1001 86380 86390 1
514582 99514582 1001 86380 86390 1
514348 99514348 1001 86380 86390 1
514350 99514350 1001 86380 86390 1
514246 99514246 1001 86380 86390 1
514653 99514653 1001 86380 86390 1
514885 99514885 1001 86380 86390 1
515042 99515042 1001 86380 86390 1
514928 99514928 1001 86380 86390 1
515480 99515480 1001 86380 86390 1
515544 99515544 1001 86380 86390 1
515510 99515510 1001 86380 86390 1
515387 99515387 1001 86380 86390 1
515465 99515465 1001 86380 86390 1
515328 99515328 1001 86380 86390 1
515471 99515471 1001 86380 86390 1
515192 99515192 1001 86380 86390 1
515064 99515064 1001 86380 86390 1
515144 99515144 1001 86380 86390 1
515106 99515106 1001 86380 86390 1
515271 99515271 1001 86380 86390 1
515866 99515866 1001 86380 86390 1
515868 99515868 1001 86380 86390 1
515701 99515701 1001 86380 86390 1
516508 99516508 1001 86380 86390 1
516423 99516423 1001 86380 86390 1
516485 99516485 1001 86380 86390 1
516451 99516451 1001 86380 86390 1
516375 99516375 1001 86380 86390 1
516339 99516339 1001 86380 86390 1
516270 99516270 1001 86380 86390 1
516115 99516115 1001 86380 86390 1
516132 99516132 1001 86380 86390 1
516147 99516147 1001 86380 86390 1
516073 99516073 1001 86380 86390 1
516074 99516074 1001 86380 86390 1
515946 99515946 1001 86380 86390 1
516026 99516026 1001 86380 86390 1
516068 99516068 1001 86380 86390 1
516569 99516569 1001 86380 86390 1
516622 99516622 1001 86380 86390 1
517233 99517233 1001 86380 86390 1
517235 99517235 1001 86380 86390 1
517188 99517188 1001 86380 86390 1
517163 99517163 1001 86380 86390 1
517057 99517057 1001 86380 86390 1
517062 99517062 1001 86380 86390 1
516794 99516794 1001 86380 86390 1
516848 99516848 1001 86380 86390 1
516758 99516758 1001 86380 86390 1
516876 99516876 1001 86380 86390 1
516867 99516867 1001 86380 86390 1
516803 99516803 1001 86380 86390 1
516882 99516882 1001 86380 86390 1
517451 99517451 1001 86380 86390 1
517452 99517452 1001 86380 86390 1
517448 99517448 1001 86380 86390 1
517755 99517755 1001 86380 86390 1
517769 99517769 1001 86380 86390 1
517544 99517544 1001 86380 86390 1
517573 99517573 1001 86380 86390 1
517705 99517705 1001 86380 86390 1
517603 99517603 1001 86380 86390 1
518328 99518328 1001 86380 86390 1
518188 99518188 1001 86380 86390 1
518268 99518268 1001 86380 86390 1
518361 99518361 1001 86380 86390 1
518245 99518245 1001 86380 86390 1
518788 99518788 1001 86380 86390 1
518892 99518892 1001 86380 86390 1
518640 99518640 1001 86380 86390 1
518708 99518708 1001 86380 86390 1
518672 99518672 1001 86380 86390 1
518597 99518597 1001 86380 86390 1
518600 99518600 1001 86380 86390 1
518455 99518455 1001 86380 86390 1
518469 99518469 1001 86380 86390 1
519052 99519052 1001 86380 86390 1
519078 99519078 1001 86380 86390 1
519094 99519094 1001 86380 86390 1
519003 99519003 1001 86380 86390 1
519616 99519616 1001 86380 86390 1
519571 99519571 1001 86380 86390 1
519549 99519549 1001 86380 86390 1
519446 99519446 1001 86380 86390 1
519436 99519436 1001 86380 86390 1
519378 99519378 1001 86380 86390 1
519236 99519236 1001 86380 86390 1
519864 99519864 1001 86380 86390 1
519828 99519828 1001 86380 86390 1
520572 99520572 1001 86380 86390 1
520255 99520255 1001 86380 86390 1
520256 99520256 1001 86380 86390 1
520231 99520231 1001 86380 86390 1
520317 99520317 1001 86380 86390 1
520213 99520213 1001 86380 86390 1
520099 99520099 1001 86380 86390 1
520182 99520182 1001 86380 86390 1
520031 99520031 1001 86380 86390 1
520780 99520780 1001 86380 86390 1
520759 99520759 1001 86380 86390 1
520799 99520799 1001 86380 86390 1
520660 99520660 1001 86380 86390 1
521314 99521314 1001 86380 86390 1
521432 99521432 1001 86380 86390 1
521398 99521398 1001 86380 86390 1
521412 99521412 1001 86380 86390 1
521144 99521144 1001 86380 86390 1
521210 99521210 1001 86380 86390 1
521021 99521021 1001 86380 86390 1
521503 99521503 1001 86380 86390 1
521646 99521646 1001 86380 86390 1
521659 99521659 1001 86380 86390 1
521544 99521544 1001 86380 86390 1
521649 99521649 1001 86380 86390 1
521507 99521507 1001 86380 86390 1
521624 99521624 1001 86380 86390 1
521650 99521650 1001 86380 86390 1
521470 99521470 1001 86380 86390 1
521654 99521654 1001 86380 86390 1
522196 99522196 1001 86380 86390 1
522222 99522222 1001 86380 86390 1
522160 99522160 1001 86380 86390 1
522135 99522135 1001 86380 86390 1
522030 99522030 1001 86380 86390 1
521969 99521969 1001 86380 86390 1
521875 99521875 1001 86380 86390 1
522373 99522373 1001 86380 86390 1
522797 99522797 1001 86380 86390 1
522708 99522708 1001 86380 86390 1
522721 99522721 1001 86380 86390 1
522576 99522576 1001 86380 86390 1
522694 99522694 1001 86380 86390 1
522543 99522543 1001 86380 86390 1
522571 99522571 1001 86380 86390 1
522547 99522547 1001 86380 86390 1
523232 99523232 1001 86380 86390 1
523286 99523286 1001 86380 86390 1
523256 99523256 1001 86380 86390 1
523765 99523765 1001 86380 86390 1
523888 99523888 1001 86380 86390 1
523788 99523788 1001 86380 86390 1
523905 99523905 1001 86380 86390 1
523940 99523940 1001 86380 86390 1
523598 99523598 1001 86380 86390 1
523654 99523654 1001 86380 86390 1
523707 99523707 1001 86380 86390 1
523389 99523389 1001 86380 86390 1
523341 99523341 1001 86380 86390 1
523523 99523523 1001 86380 86390 1
523447 99523447 1001 86380 86390 1
523503 99523503 1001 86380 86390 1
523374 99523374 1001 86380 86390 1
524064 99524064 1001 86380 86390 1
524041 99524041 1001 86380 86390 1
524017 99524017 1001 86380 86390 1
524573 99524573 1001 86380 86390 1
524587 99524587 1001 86380 86390 1
524266 99524266 1001 86380 86390 1
524193 99524193 1001 86380 86390 1
524222 99524222 1001 86380 86390 1
524910 99524910 1001 86380 86390 1
524935 99524935 1001 86380 86390 1
525525 99525525 1001 86380 86390 1
525425 99525425 1001 86380 86390 1
525583 99525583 1001 86380 86390 1
525289 99525289 1001 86380 86390 1
525277 99525277 1001 86380 86390 1
525266 99525266 1001 86380 86390 1
525358 99525358 1001 86380 86390 1
525190 99525190 1001 86380 86390 1
525310 99525310 1001 86380 86390 1
525119 99525119 1001 86380 86390 1
525059 99525059 1001 86380 86390 1
525607 99525607 1001 86380 86390 1
525740 99525740 1001 86380 86390 1
525732 99525732 1001 86380 86390 1
526421 99526421 1001 86380 86390 1
526354 99526354 1001 86380 86390 1
526332 99526332 1001 86380 86390 1
526062 99526062 1001 86380 86390 1
525829 99525829 1001 86380 86390 1
525959 99525959 1001 86380 86390 1
525858 99525858 1001 86380 86390 1
525975 99525975 1001 86380 86390 1
525859 99525859 1001 86380 86390 1
525969 99525969 1001 86380 86390 1
526510 99526510 1001 86380 86390 1
526614 99526614 1001 86380 86390 1
526426 99526426 1001 86380 86390 1
526469 99526469 1001 86380 86390 1
527190 99527190 1001 86380 86390 1
527126 99527126 1001 86380 86390 1
527232 99527232 1001 86380 86390 1
527043 99527043 1001 86380 86390 1
526953 99526953 1001 86380 86390 1
526964 99526964 1001 86380 86390 1
526758 99526758 1001 86380 86390 1
526785 99526785 1001 86380 86390 1
526696 99526696 1001 86380 86390 1
526769 99526769 1001 86380 86390 1
527363 99527363 1001 86380 86390 1
526628 99526628 1001 86380 86390 1
527374 99527374 1001 86380 86390 1
527921 99527921 1001 86380 86390 1
527935 99527935 1001 86380 86390 1
528040 99528040 1001 86380 86390 1
527975 99527975 1001 86380 86390 1
528028 99528028 1001 86380 86390 1
527968 99527968 1001 86380 86390 1
527716 99527716 1001 86380 86390 1
527772 99527772 1001 86380 86390 1
527609 99527609 1001 86380 86390 1
527553 99527553 1001 86380 86390 1
528254 99528254 1001 86380 86390 1
528101 99528101 1001 86380 86390 1
528257 99528257 1001 86380 86390 1
528141 99528141 1001 86380 86390 1
528167 99528167 1001 86380 86390 1
528106 99528106 1001 86380 86390 1
528199 99528199 1001 86380 86390 1
528841 99528841 1001 86380 86390 1
528713 99528713 1001 86380 86390 1
528742 99528742 1001 86380 86390 1
528835 99528835 1001 86380 86390 1
528515 99528515 1001 86380 86390 1
528542 99528542 1001 86380 86390 1
528637 99528637 1001 86380 86390 1
528561 99528561 1001 86380 86390 1
528536 99528536 1001 86380 86390 1
528404 99528404 1001 86380 86390 1
528963 99528963 1001 86380 86390 1
529054 99529054 1001 86380 86390 1
529072 99529072 1001 86380 86390 1
529543 99529543 1001 86380 86390 1
529597 99529597 1001 86380 86390 1
529427 99529427 1001 86380 86390 1
529363 99529363 1001 86380 86390 1
529135 99529135 1001 86380 86390 1
529204 99529204 1001 86380 86390 1
529269 99529269 1001 86380 86390 1
529168 99529168 1001 86380 86390 1
529156 99529156 1001 86380 86390 1
529315 99529315 1001 86380 86390 1
529821 99529821 1001 86380 86390 1
530450 99530450 1001 86380 86390 1
530503 99530503 1001 86380 86390 1
530400 99530400 1001 86380 86390 1
530382 99530382 1001 86380 86390 1
530460 99530460 1001 86380 86390 1
530486 99530486 1001 86380 86390 1
530461 99530461 1001 86380 86390 1
530193 99530193 1001 86380 86390 1
530202 99530202 1001 86380 86390 1
529986 99529986 1001 86380 86390 1
530746 99530746 1001 86380 86390 1
530736 99530736 1001 86380 86390 1
530555 99530555 1001 86380 86390 1
530675 99530675 1001 86380 86390 1
531190 99531190 1001 86380 86390 1
531283 99531283 1001 86380 86390 1
531207 99531207 1001 86380 86390 1
531285 99531285 1001 86380 86390 1
531312 99531312 1001 86380 86390 1
531096 99531096 1001 86380 86390 1
530969 99530969 1001 86380 86390 1
531087 99531087 1001 86380 86390 1
531103 99531103 1001 86380 86390 1
531026 99531026 1001 86380 86390 1
531132 99531132 1001 86380 86390 1
530923 99530923 1001 86380 86390 1
530783 99530783 1001 86380 86390 1
531452 99531452 1001 86380 86390 1
532039 99532039 1001 86380 86390 1
532158 99532158 1001 86380 86390 1
531800 99531800 1001 86380 86390 1
531998 99531998 1001 86380 86390 1
531623 99531623 1001 86380 86390 1
531611 99531611 1001 86380 86390 1
531663 99531663 1001 86380 86390 1
531664 99531664 1001 86380 86390 1
531599 99531599 1001 86380 86390 1
531781 99531781 1001 86380 86390 1
531644 99531644 1001 86380 86390 1
532333 99532333 1001 86380 86390 1
532311 99532311 1001 86380 86390 1
532354 99532354 1001 86380 86390 1
532962 99532962 1001 86380 86390 1
532991 99532991 1001 86380 86390 1
532515 99532515 1001 86380 86390 1
532464 99532464 1001 86380 86390 1
532441 99532441 1001 86380 86390 1
532417 99532417 1001 86380 86390 1
533093 99533093 1001 86380 86390 1
533189 99533189 1001 86380 86390 1
533034 99533034 1001 86380 86390 1
533036 99533036 1001 86380 86390 1
533703 99533703 1001 86380 86390 1
533744 99533744 1001 86380 86390 1
533837 99533837 1001 86380 86390 1
533710 99533710 1001 86380 86390 1
533777 99533777 1001 86380 86390 1
533575 99533575 1001 86380 86390 1
533514 99533514 1001 86380 86390 1
533560 99533560 1001 86380 86390 1
533381 99533381 1001 86380 86390 1
533343 99533343 1001 86380 86390 1
533424 99533424 1001 86380 86390 1
533921 99533921 1001 86380 86390 1
533871 99533871 1001 86380 86390 1
533940 99533940 1001 86380 86390 1
534518 99534518 1001 86380 86390 1
534431 99534431 1001 86380 86390 1
534205 99534205 1001 86380 86390 1
534102 99534102 1001 86380 86390 1
534219 99534219 1001 86380 86390 1
534259 99534259 1001 86380 86390 1
534222 99534222 1001 86380 86390 1
534067 99534067 1001 86380 86390 1
534225 99534225 1001 86380 86390 1
534737 99534737 1001 86380 86390 1
534754 99534754 1001 86380 86390 1
534847 99534847 1001 86380 86390 1
535451 99535451 1001 86380 86390 1
535488 99535488 1001 86380 86390 1
535363 99535363 1001 86380 86390 1
535163 99535163 1001 86380 86390 1
535230 99535230 1001 86380 86390 1
535155 99535155 1001 86380 86390 1
535287 99535287 1001 86380 86390 1
534984 99534984 1001 86380 86390 1
535000 99535000 1001 86380 86390 1
535650 99535650 1001 86380 86390 1
535522 99535522 1001 86380 86390 1
535604 99535604 1001 86380 86390 1
535658 99535658 1001 86380 86390 1
535557 99535557 1001 86380 86390 1
536197 99536197 1001 86380 86390 1
536130 99536130 1001 86380 86390 1
536044 99536044 1001 86380 86390 1
536033 99536033 1001 86380 86390 1
536128 99536128 1001 86380 86390 1
535754 99535754 1001 86380 86390 1
535781 99535781 1001 86380 86390 1
536882 99536882 1001 86380 86390 1
536938 99536938 1001 86380 86390 1
536852 99536852 1001 86380 86390 1
536685 99536685 1001 86380 86390 1
536702 99536702 1001 86380 86390 1
537185 99537185 1001 86380 86390 1
537276 99537276 1001 86380 86390 1
536750 99536750 1001 86380 86390 1
537267 99537267 1001 86380 86390 1
537849 99537849 1001 86380 86390 1
537958 99537958 1001 86380 86390 1
537601 99537601 1001 86380 86390 1
537774 99537774 1001 86380 86390 1
537593 99537593 1001 86380 86390 1
537612 99537612 1001 86380 86390 1
537717 99537717 1001 86380 86390 1
537461 99537461 1001 86380 86390 1
537474 99537474 1001 86380 86390 1
537487 99537487 1001 86380 86390 1
537436 99537436 1001 86380 86390 1
538019 99538019 1001 86380 86390 1
538034 99538034 1001 86380 86390 1
538149 99538149 1001 86380 86390 1
538781 99538781 1001 86380 86390 1
538715 99538715 1001 86380 86390 1
538755 99538755 1001 86380 86390 1
538544 99538544 1001 86380 86390 1
538601 99538601 1001 86380 86390 1
538413 99538413 1001 86380 86390 1
538220 99538220 1001 86380 86390 1
538400 99538400 1001 86380 86390 1
538997 99538997 1001 86380 86390 1
538842 99538842 1001 86380 86390 1
538856 99538856 1001 86380 86390 1
538860 99538860 1001 86380 86390 1
538901 99538901 1001 86380 86390 1
538836 99538836 1001 86380 86390 1
539462 99539462 1001 86380 86390 1
539550 99539550 1001 86380 86390 1
539307 99539307 1001 86380 86390 1
539297 99539297 1001 86380 86390 1
539311 99539311 1001 86380 86390 1
539378 99539378 1001 86380 86390 1
539407 99539407 1001 86380 86390 1
539369 99539369 1001 86380 86390 1
539046 99539046 1001 86380 86390 1
539167 99539167 1001 86380 86390 1
539092 99539092 1001 86380 86390 1
539772 99539772 1001 86380 86390 1
539748 99539748 1001 86380 86390 1
539713 99539713 1001 86380 86390 1
539829 99539829 1001 86380 86390 1
540364 99540364 1001 86380 86390 1
540391 99540391 1001 86380 86390 1
540344 99540344 1001 86380 86390 1
540462 99540462 1001 86380 86390 1
540209 99540209 1001 86380 86390 1
540241 99540241 1001 86380 86390 1
540246 99540246 1001 86380 86390 1
539977 99539977 1001 86380 86390 1
539967 99539967 1001 86380 86390 1
539957 99539957 1001 86380 86390 1
540551 99540551 1001 86380 86390 1
540577 99540577 1001 86380 86390 1
540501 99540501 1001 86380 86390 1
541235 99541235 1001 86380 86390 1
541172 99541172 1001 86380 86390 1
541285 99541285 1001 86380 86390 1
541227 99541227 1001 86380 86390 1
541046 99541046 1001 86380 86390 1
540685 99540685 1001 86380 86390 1
540829 99540829 1001 86380 86390 1
540856 99540856 1001 86380 86390 1
541409 99541409 1001 86380 86390 1
541373 99541373 1001 86380 86390 1
541441 99541441 1001 86380 86390 1
542085 99542085 1001 86380 86390 1
542008 99542008 1001 86380 86390 1
541711 99541711 1001 86380 86390 1
541765 99541765 1001 86380 86390 1
541897 99541897 1001 86380 86390 1
541808 99541808 1001 86380 86390 1
541529 99541529 1001 86380 86390 1
541651 99541651 1001 86380 86390 1
542168 99542168 1001 86380 86390 1
542844 99542844 1001 86380 86390 1
542793 99542793 1001 86380 86390 1
542872 99542872 1001 86380 86390 1
542718 99542718 1001 86380 86390 1
542731 99542731 1001 86380 86390 1
542539 99542539 1001 86380 86390 1
542619 99542619 1001 86380 86390 1
542710 99542710 1001 86380 86390 1
542327 99542327 1001 86380 86390 1
542435 99542435 1001 86380 86390 1
543077 99543077 1001 86380 86390 1
543148 99543148 1001 86380 86390 1
543759 99543759 1001 86380 86390 1
543575 99543575 1001 86380 86390 1
543691 99543691 1001 86380 86390 1
543761 99543761 1001 86380 86390 1
543769 99543769 1001 86380 86390 1
543417 99543417 1001 86380 86390 1
543172 99543172 1001 86380 86390 1
543253 99543253 1001 86380 86390 1
543800 99543800 1001 86380 86390 1
543931 99543931 1001 86380 86390 1
543932 99543932 1001 86380 86390 1
544367 99544367 1001 86380 86390 1
544313 99544313 1001 86380 86390 1
544690 99544690 1001 86380 86390 1
411464 218 1001 70980 72417 1
519694 667 1002 40376 48609 1
542481 1120 1002 66712 70861 1
400094 99400094 1001 86380 86390 1
400065 99400065 1001 86380 86390 1
400228 99400228 1001 86380 86390 1
400132 99400132 1001 86380 86390 1
400310 99400310 1001 86380 86390 1
400414 99400414 1001 86380 86390 1
400453 99400453 1001 86380 86390 1
400514 99400514 1001 86380 86390 1
400727 99400727 1001 86380 86390 1
401212 99401212 1001 86380 86390 1
401246 99401246 1001 86380 86390 1
401286 99401286 1001 86380 86390 1
401725 99401725 1001 86380 86390 1
401770 99401770 1001 86380 86390 1
402063 99402063 1001 86380 86390 1
401967 99401967 1001 86380 86390 1
401976 99401976 1001 86380 86390 1
402195 99402195 1001 86380 86390 1
402515 99402515 1001 86380 86390 1
402572 99402572 1001 86380 86390 1
402523 99402523 1001 86380 86390 1
402740 99402740 1001 86380 86390 1
402803 99402803 1001 86380 86390 1
402903 99402903 1001 86380 86390 1
403128 99403128 1001 86380 86390 1
403301 99403301 1001 86380 86390 1
403244 99403244 1001 86380 86390 1
403407 99403407 1001 86380 86390 1
403469 99403469 1001 86380 86390 1
403644 99403644 1001 86380 86390 1
403738 99403738 1001 86380 86390 1
403800 99403800 1001 86380 86390 1
403920 99403920 1001 86380 86390 1
403847 99403847 1001 86380 86390 1
404041 99404041 1001 86380 86390 1
404453 99404453 1001 86380 86390 1
404394 99404394 1001 86380 86390 1
404429 99404429 1001 86380 86390 1
404701 99404701 1001 86380 86390 1
404951 99404951 1001 86380 86390 1
405175 99405175 1001 86380 86390 1
405368 99405368 1001 86380 86390 1
405390 99405390 1001 86380 86390 1
405372 99405372 1001 86380 86390 1
405397 99405397 1001 86380 86390 1
405619 99405619 1001 86380 86390 1
405667 99405667 1001 86380 86390 1
405864 99405864 1001 86380 86390 1
405832 99405832 1001 86380 86390 1
406055 99406055 1001 86380 86390 1
406314 99406314 1001 86380 86390 1
406480 99406480 1001 86380 86390 1
406426 99406426 1001 86380 86390 1
406672 99406672 1001 86380 86390 1
407406 99407406 1001 86380 86390 1
407574 99407574 1001 86380 86390 1
407670 99407670 1001 86380 86390 1
407444 99407444 1001 86380 86390 1
407708 99407708 1001 86380 86390 1
407756 99407756 1001 86380 86390 1
407721 99407721 1001 86380 86390 1
407912 99407912 1001 86380 86390 1
408167 99408167 1001 86380 86390 1
408353 99408353 1001 86380 86390 1
408375 99408375 1001 86380 86390 1
408429 99408429 1001 86380 86390 1
408590 99408590 1001 86380 86390 1
408738 99408738 1001 86380 86390 1
408780 99408780 1001 86380 86390 1
409007 99409007 1001 86380 86390 1
408983 99408983 1001 86380 86390 1
409252 99409252 1001 86380 86390 1
409379 99409379 1001 86380 86390 1
409375 99409375 1001 86380 86390 1
409403 99409403 1001 86380 86390 1
409437 99409437 1001 86380 86390 1
409634 99409634 1001 86380 86390 1
409813 99409813 1001 86380 86390 1
410034 99410034 1001 86380 86390 1
410006 99410006 1001 86380 86390 1
410138 99410138 1001 86380 86390 1
410193 99410193 1001 86380 86390 1
410342 99410342 1001 86380 86390 1
410371 99410371 1001 86380 86390 1
410421 99410421 1001 86380 86390 1
410575 99410575 1001 86380 86390 1
410771 99410771 1001 86380 86390 1
410772 99410772 1001 86380 86390 1
410849 99410849 1001 86380 86390 1
410811 99410811 1001 86380 86390 1
411030 99411030 1001 86380 86390 1
411332 99411332 1001 86380 86390 1
411483 99411483 1001 86380 86390 1
411551 99411551 1001 86380 86390 1
412013 99412013 1001 86380 86390 1
412036 99412036 1001 86380 86390 1
412121 99412121 1001 86380 86390 1
413604 99413604 1001 86380 86390 1
413669 99413669 1001 86380 86390 1
413015 99413015 1001 86380 86390 1
413120 99413120 1001 86380 86390 1
413152 99413152 1001 86380 86390 1
413282 99413282 1001 86380 86390 1
412969 99412969 1001 86380 86390 1
412583 99412583 1001 86380 86390 1
412726 99412726 1001 86380 86390 1
412702 99412702 1001 86380 86390 1
412730 99412730 1001 86380 86390 1
413834 99413834 1001 86380 86390 1
412482 99412482 1001 86380 86390 1
413970 99413970 1001 86380 86390 1
413926 99413926 1001 86380 86390 1
413877 99413877 1001 86380 86390 1
414001 99414001 1001 86380 86390 1
413981 99413981 1001 86380 86390 1
415056 99415056 1001 86380 86390 1
415100 99415100 1001 86380 86390 1
414567 99414567 1001 86380 86390 1
414825 99414825 1001 86380 86390 1
414666 99414666 1001 86380 86390 1
414381 99414381 1001 86380 86390 1
414345 99414345 1001 86380 86390 1
414133 99414133 1001 86380 86390 1
415452 99415452 1001 86380 86390 1
416678 99416678 1001 86380 86390 1
416913 99416913 1001 86380 86390 1
416966 99416966 1001 86380 86390 1
416607 99416607 1001 86380 86390 1
416550 99416550 1001 86380 86390 1
416458 99416458 1001 86380 86390 1
416572 99416572 1001 86380 86390 1
415987 99415987 1001 86380 86390 1
415835 99415835 1001 86380 86390 1
417385 99417385 1001 86380 86390 1
417301 99417301 1001 86380 86390 1
417042 99417042 1001 86380 86390 1
417525 99417525 1001 86380 86390 1
418493 99418493 1001 86380 86390 1
418143 99418143 1001 86380 86390 1
418313 99418313 1001 86380 86390 1
418424 99418424 1001 86380 86390 1
418299 99418299 1001 86380 86390 1
417969 99417969 1001 86380 86390 1
418953 99418953 1001 86380 86390 1
419014 99419014 1001 86380 86390 1
420330 99420330 1001 86380 86390 1
420308 99420308 1001 86380 86390 1
420095 99420095 1001 86380 86390 1
420096 99420096 1001 86380 86390 1
420409 99420409 1001 86380 86390 1
419886 99419886 1001 86380 86390 1
419680 99419680 1001 86380 86390 1
419568 99419568 1001 86380 86390 1
419215 99419215 1001 86380 86390 1
419547 99419547 1001 86380 86390 1
419577 99419577 1001 86380 86390 1
419274 99419274 1001 86380 86390 1
419287 99419287 1001 86380 86390 1
420675 99420675 1001 86380 86390 1
420477 99420477 1001 86380 86390 1
420764 99420764 1001 86380 86390 1
422032 99422032 1001 86380 86390 1
421865 99421865 1001 86380 86390 1
421743 99421743 1001 86380 86390 1
421802 99421802 1001 86380 86390 1
422090 99422090 1001 86380 86390 1
421662 99421662 1001 86380 86390 1
421299 99421299 1001 86380 86390 1
421672 99421672 1001 86380 86390 1
420890 99420890 1001 86380 86390 1
421063 99421063 1001 86380 86390 1
421071 99421071 1001 86380 86390 1
420922 99420922 1001 86380 86390 1
421139 99421139 1001 86380 86390 1
422488 99422488 1001 86380 86390 1
422443 99422443 1001 86380 86390 1
423635 99423635 1001 86380 86390 1
423454 99423454 1001 86380 86390 1
423623 99423623 1001 86380 86390 1
423331 99423331 1001 86380 86390 1
423127 99423127 1001 86380 86390 1
423150 99423150 1001 86380 86390 1
423096 99423096 1001 86380 86390 1
423233 99423233 1001 86380 86390 1
423279 99423279 1001 86380 86390 1
423137 99423137 1001 86380 86390 1
422541 99422541 1001 86380 86390 1
422672 99422672 1001 86380 86390 1
422792 99422792 1001 86380 86390 1
422822 99422822 1001 86380 86390 1
424116 99424116 1001 86380 86390 1
425080 99425080 1001 86380 86390 1
425225 99425225 1001 86380 86390 1
425156 99425156 1001 86380 86390 1
425318 99425318 1001 86380 86390 1
425100 99425100 1001 86380 86390 1
424761 99424761 1001 86380 86390 1
424794 99424794 1001 86380 86390 1
424901 99424901 1001 86380 86390 1
424573 99424573 1001 86380 86390 1
424193 99424193 1001 86380 86390 1
424228 99424228 1001 86380 86390 1
424306 99424306 1001 86380 86390 1
424448 99424448 1001 86380 86390 1
425566 99425566 1001 86380 86390 1
425451 99425451 1001 86380 86390 1
426743 99426743 1001 86380 86390 1
426868 99426868 1001 86380 86390 1
426446 99426446 1001 86380 86390 1
426547 99426547 1001 86380 86390 1
426524 99426524 1001 86380 86390 1
426580 99426580 1001 86380 86390 1
426286 99426286 1001 86380 86390 1
426638 99426638 1001 86380 86390 1
425960 99425960 1001 86380 86390 1
426222 99426222 1001 86380 86390 1
426171 99426171 1001 86380 86390 1
426004 99426004 1001 86380 86390 1
427455 99427455 1001 86380 86390 1
427174 99427174 1001 86380 86390 1
427450 99427450 1001 86380 86390 1
428690 99428690 1001 86380 86390 1
428318 99428318 1001 86380 86390 1
428215 99428215 1001 86380 86390 1
428049 99428049 1001 86380 86390 1
427816 99427816 1001 86380 86390 1
427869 99427869 1001 86380 86390 1
427819 99427819 1001 86380 86390 1
428966 99428966 1001 86380 86390 1
428734 99428734 1001 86380 86390 1
428768 99428768 1001 86380 86390 1
428770 99428770 1001 86380 86390 1
428754 99428754 1001 86380 86390 1
429062 99429062 1001 86380 86390 1
430245 99430245 1001 86380 86390 1
429997 99429997 1001 86380 86390 1
430341 99430341 1001 86380 86390 1
430181 99430181 1001 86380 86390 1
430035 99430035 1001 86380 86390 1
429805 99429805 1001 86380 86390 1
429809 99429809 1001 86380 86390 1
429916 99429916 1001 86380 86390 1
429923 99429923 1001 86380 86390 1
429545 99429545 1001 86380 86390 1
429183 99429183 1001 86380 86390 1
429357 99429357 1001 86380 86390 1
430408 99430408 1001 86380 86390 1
431794 99431794 1001 86380 86390 1
431705 99431705 1001 86380 86390 1
431584 99431584 1001 86380 86390 1
431358 99431358 1001 86380 86390 1
431565 99431565 1001 86380 86390 1
431441 99431441 1001 86380 86390 1
430920 99430920 1001 86380 86390 1
430891 99430891 1001 86380 86390 1
431007 99431007 1001 86380 86390 1
430874 99430874 1001 86380 86390 1
431075 99431075 1001 86380 86390 1
430842 99430842 1001 86380 86390 1
432452 99432452 1001 86380 86390 1
432245 99432245 1001 86380 86390 1
432292 99432292 1001 86380 86390 1
432279 99432279 1001 86380 86390 1
432197 99432197 1001 86380 86390 1
433071 99433071 1001 86380 86390 1
433219 99433219 1001 86380 86390 1
433274 99433274 1001 86380 86390 1
433083 99433083 1001 86380 86390 1
432912 99432912 1001 86380 86390 1
433205 99433205 1001 86380 86390 1
433045 99433045 1001 86380 86390 1
432748 99432748 1001 86380 86390 1
432792 99432792 1001 86380 86390 1
432623 99432623 1001 86380 86390 1
434021 99434021 1001 86380 86390 1
433841 99433841 1001 86380 86390 1
433927 99433927 1001 86380 86390 1
434900 99434900 1001 86380 86390 1
434664 99434664 1001 86380 86390 1
434796 99434796 1001 86380 86390 1
434753 99434753 1001 86380 86390 1
434431 99434431 1001 86380 86390 1
435645 99435645 1001 86380 86390 1
435765 99435765 1001 86380 86390 1
435744 99435744 1001 86380 86390 1
435723 99435723 1001 86380 86390 1
436895 99436895 1001 86380 86390 1
437079 99437079 1001 86380 86390 1
436833 99436833 1001 86380 86390 1
437034 99437034 1001 86380 86390 1
437144 99437144 1001 86380 86390 1
436592 99436592 1001 86380 86390 1
436594 99436594 1001 86380 86390 1
436336 99436336 1001 86380 86390 1
436010 99436010 1001 86380 86390 1
436024 99436024 1001 86380 86390 1
300018 99300018 1001 86380 86390 1
437217 99437217 1001 86380 86390 1
300053 99300053 1001 86380 86390 1
300561 99300561 1001 86380 86390 1
300725 99300725 1001 86380 86390 1
300626 99300626 1001 86380 86390 1
300606 99300606 1001 86380 86390 1
300619 99300619 1001 86380 86390 1
300707 99300707 1001 86380 86390 1
300343 99300343 1001 86380 86390 1
300373 99300373 1001 86380 86390 1
300490 99300490 1001 86380 86390 1
300504 99300504 1001 86380 86390 1
300289 99300289 1001 86380 86390 1
300290 99300290 1001 86380 86390 1
300139 99300139 1001 86380 86390 1
300128 99300128 1001 86380 86390 1
300757 99300757 1001 86380 86390 1
300824 99300824 1001 86380 86390 1
301530 99301530 1001 86380 86390 1
301531 99301531 1001 86380 86390 1
301533 99301533 1001 86380 86390 1
301511 99301511 1001 86380 86390 1
301536 99301536 1001 86380 86390 1
301542 99301542 1001 86380 86390 1
301425 99301425 1001 86380 86390 1
301232 99301232 1001 86380 86390 1
301194 99301194 1001 86380 86390 1
301221 99301221 1001 86380 86390 1
301273 99301273 1001 86380 86390 1
301172 99301172 1001 86380 86390 1
301159 99301159 1001 86380 86390 1
301251 99301251 1001 86380 86390 1
300991 99300991 1001 86380 86390 1
301082 99301082 1001 86380 86390 1
301136 99301136 1001 86380 86390 1
301086 99301086 1001 86380 86390 1
301757 99301757 1001 86380 86390 1
302265 99302265 1001 86380 86390 1
302221 99302221 1001 86380 86390 1
302367 99302367 1001 86380 86390 1
301994 99301994 1001 86380 86390 1
301798 99301798 1001 86380 86390 1
302519 99302519 1001 86380 86390 1
302584 99302584 1001 86380 86390 1
303016 99303016 1001 86380 86390 1
303029 99303029 1001 86380 86390 1
303046 99303046 1001 86380 86390 1
303125 99303125 1001 86380 86390 1
303087 99303087 1001 86380 86390 1
303011 99303011 1001 86380 86390 1
302905 99302905 1001 86380 86390 1
303000 99303000 1001 86380 86390 1
302732 99302732 1001 86380 86390 1
302643 99302643 1001 86380 86390 1
302726 99302726 1001 86380 86390 1
303385 99303385 1001 86380 86390 1
303336 99303336 1001 86380 86390 1
303369 99303369 1001 86380 86390 1
303841 99303841 1001 86380 86390 1
303950 99303950 1001 86380 86390 1
303926 99303926 1001 86380 86390 1
303687 99303687 1001 86380 86390 1
303765 99303765 1001 86380 86390 1
303743 99303743 1001 86380 86390 1
303797 99303797 1001 86380 86390 1
303486 99303486 1001 86380 86390 1
303564 99303564 1001 86380 86390 1
304122 99304122 1001 86380 86390 1
304098 99304098 1001 86380 86390 1
304234 99304234 1001 86380 86390 1
304658 99304658 1001 86380 86390 1
304670 99304670 1001 86380 86390 1
304804 99304804 1001 86380 86390 1
304690 99304690 1001 86380 86390 1
304616 99304616 1001 86380 86390 1
304568 99304568 1001 86380 86390 1
304597 99304597 1001 86380 86390 1
304624 99304624 1001 86380 86390 1
304599 99304599 1001 86380 86390 1
304446 99304446 1001 86380 86390 1
304434 99304434 1001 86380 86390 1
304398 99304398 1001 86380 86390 1
304335 99304335 1001 86380 86390 1
304375 99304375 1001 86380 86390 1
304312 99304312 1001 86380 86390 1
304390 99304390 1001 86380 86390 1
305006 99305006 1001 86380 86390 1
305520 99305520 1001 86380 86390 1
305536 99305536 1001 86380 86390 1
305526 99305526 1001 86380 86390 1
305473 99305473 1001 86380 86390 1
305103 99305103 1001 86380 86390 1
305233 99305233 1001 86380 86390 1
305208 99305208 1001 86380 86390 1
305196 99305196 1001 86380 86390 1
305070 99305070 1001 86380 86390 1
305244 99305244 1001 86380 86390 1
500014 99500014 1001 86380 86390 1
500121 99500121 1001 86380 86390 1
500767 99500767 1001 86380 86390 1
500794 99500794 1001 86380 86390 1
500429 99500429 1001 86380 86390 1
500443 99500443 1001 86380 86390 1
500578 99500578 1001 86380 86390 1
500286 99500286 1001 86380 86390 1
500380 99500380 1001 86380 86390 1
500381 99500381 1001 86380 86390 1
500265 99500265 1001 86380 86390 1
500992 99500992 1001 86380 86390 1
500980 99500980 1001 86380 86390 1
500879 99500879 1001 86380 86390 1
500829 99500829 1001 86380 86390 1
500843 99500843 1001 86380 86390 1
500910 99500910 1001 86380 86390 1
500939 99500939 1001 86380 86390 1
501562 99501562 1001 86380 86390 1
501611 99501611 1001 86380 86390 1
501468 99501468 1001 86380 86390 1
501261 99501261 1001 86380 86390 1
501033 99501033 1001 86380 86390 1
501793 99501793 1001 86380 86390 1
502270 99502270 1001 86380 86390 1
502425 99502425 1001 86380 86390 1
502323 99502323 1001 86380 86390 1
502104 99502104 1001 86380 86390 1
502156 99502156 1001 86380 86390 1
502182 99502182 1001 86380 86390 1
502145 99502145 1001 86380 86390 1
501988 99501988 1001 86380 86390 1
502006 99502006 1001 86380 86390 1
501881 99501881 1001 86380 86390 1
502011 99502011 1001 86380 86390 1
502661 99502661 1001 86380 86390 1
502667 99502667 1001 86380 86390 1
503244 99503244 1001 86380 86390 1
503208 99503208 1001 86380 86390 1
503131 99503131 1001 86380 86390 1
503210 99503210 1001 86380 86390 1
503047 99503047 1001 86380 86390 1
502933 99502933 1001 86380 86390 1
503052 99503052 1001 86380 86390 1
502951 99502951 1001 86380 86390 1
503019 99503019 1001 86380 86390 1
502870 99502870 1001 86380 86390 1
503416 99503416 1001 86380 86390 1
504116 99504116 1001 86380 86390 1
504042 99504042 1001 86380 86390 1
504057 99504057 1001 86380 86390 1
504007 99504007 1001 86380 86390 1
504113 99504113 1001 86380 86390 1
503848 99503848 1001 86380 86390 1
503863 99503863 1001 86380 86390 1
503890 99503890 1001 86380 86390 1
503775 99503775 1001 86380 86390 1
503575 99503575 1001 86380 86390 1
503563 99503563 1001 86380 86390 1
503553 99503553 1001 86380 86390 1
503515 99503515 1001 86380 86390 1
503518 99503518 1001 86380 86390 1
503584 99503584 1001 86380 86390 1
503597 99503597 1001 86380 86390 1
503559 99503559 1001 86380 86390 1
503560 99503560 1001 86380 86390 1
504876 99504876 1001 86380 86390 1
504877 99504877 1001 86380 86390 1
504879 99504879 1001 86380 86390 1
504390 99504390 1001 86380 86390 1
504379 99504379 1001 86380 86390 1
504486 99504486 1001 86380 86390 1
504437 99504437 1001 86380 86390 1
504399 99504399 1001 86380 86390 1
505124 99505124 1001 86380 86390 1
505023 99505023 1001 86380 86390 1
505656 99505656 1001 86380 86390 1
505692 99505692 1001 86380 86390 1
505540 99505540 1001 86380 86390 1
505454 99505454 1001 86380 86390 1
505331 99505331 1001 86380 86390 1
505336 99505336 1001 86380 86390 1
505236 99505236 1001 86380 86390 1
505786 99505786 1001 86380 86390 1
505804 99505804 1001 86380 86390 1
506430 99506430 1001 86380 86390 1
506420 99506420 1001 86380 86390 1
506525 99506525 1001 86380 86390 1
506464 99506464 1001 86380 86390 1
506440 99506440 1001 86380 86390 1
506351 99506351 1001 86380 86390 1
506370 99506370 1001 86380 86390 1
506244 99506244 1001 86380 86390 1
506120 99506120 1001 86380 86390 1
506062 99506062 1001 86380 86390 1
506167 99506167 1001 86380 86390 1
506026 99506026 1001 86380 86390 1
506606 99506606 1001 86380 86390 1
506776 99506776 1001 86380 86390 1
506635 99506635 1001 86380 86390 1
506700 99506700 1001 86380 86390 1
506636 99506636 1001 86380 86390 1
506758 99506758 1001 86380 86390 1
506603 99506603 1001 86380 86390 1
507268 99507268 1001 86380 86390 1
507320 99507320 1001 86380 86390 1
507350 99507350 1001 86380 86390 1
507312 99507312 1001 86380 86390 1
507328 99507328 1001 86380 86390 1
507080 99507080 1001 86380 86390 1
506997 99506997 1001 86380 86390 1
506877 99506877 1001 86380 86390 1
506813 99506813 1001 86380 86390 1
507626 99507626 1001 86380 86390 1
507432 99507432 1001 86380 86390 1
507523 99507523 1001 86380 86390 1
507498 99507498 1001 86380 86390 1
507616 99507616 1001 86380 86390 1
507592 99507592 1001 86380 86390 1
507489 99507489 1001 86380 86390 1
508125 99508125 1001 86380 86390 1
508226 99508226 1001 86380 86390 1
508008 99508008 1001 86380 86390 1
508014 99508014 1001 86380 86390 1
507679 99507679 1001 86380 86390 1
507668 99507668 1001 86380 86390 1
507710 99507710 1001 86380 86390 1
508443 99508443 1001 86380 86390 1
508329 99508329 1001 86380 86390 1
508381 99508381 1001 86380 86390 1
508331 99508331 1001 86380 86390 1
508361 99508361 1001 86380 86390 1
508908 99508908 1001 86380 86390 1
509026 99509026 1001 86380 86390 1
508913 99508913 1001 86380 86390 1
509054 99509054 1001 86380 86390 1
508945 99508945 1001 86380 86390 1
508713 99508713 1001 86380 86390 1
508817 99508817 1001 86380 86390 1
508825 99508825 1001 86380 86390 1
508519 99508519 1001 86380 86390 1
508455 99508455 1001 86380 86390 1
508485 99508485 1001 86380 86390 1
508563 99508563 1001 86380 86390 1
508589 99508589 1001 86380 86390 1
508629 99508629 1001 86380 86390 1
508605 99508605 1001 86380 86390 1
508632 99508632 1001 86380 86390 1
509227 99509227 1001 86380 86390 1
509099 99509099 1001 86380 86390 1
509243 99509243 1001 86380 86390 1
509210 99509210 1001 86380 86390 1
509200 99509200 1001 86380 86390 1
509865 99509865 1001 86380 86390 1
509869 99509869 1001 86380 86390 1
509870 99509870 1001 86380 86390 1
509879 99509879 1001 86380 86390 1
509730 99509730 1001 86380 86390 1
509784 99509784 1001 86380 86390 1
509620 99509620 1001 86380 86390 1
509531 99509531 1001 86380 86390 1
509547 99509547 1001 86380 86390 1
509936 99509936 1001 86380 86390 1
509996 99509996 1001 86380 86390 1
510009 99510009 1001 86380 86390 1
510101 99510101 1001 86380 86390 1
510548 99510548 1001 86380 86390 1
510629 99510629 1001 86380 86390 1
510644 99510644 1001 86380 86390 1
510713 99510713 1001 86380 86390 1
510722 99510722 1001 86380 86390 1
510365 99510365 1001 86380 86390 1
510388 99510388 1001 86380 86390 1
510440 99510440 1001 86380 86390 1
510133 99510133 1001 86380 86390 1
510250 99510250 1001 86380 86390 1
510284 99510284 1001 86380 86390 1
510801 99510801 1001 86380 86390 1
510827 99510827 1001 86380 86390 1
510763 99510763 1001 86380 86390 1
510896 99510896 1001 86380 86390 1
510909 99510909 1001 86380 86390 1
510807 99510807 1001 86380 86390 1
510899 99510899 1001 86380 86390 1
510798 99510798 1001 86380 86390 1
511531 99511531 1001 86380 86390 1
511396 99511396 1001 86380 86390 1
511225 99511225 1001 86380 86390 1
511084 99511084 1001 86380 86390 1
511693 99511693 1001 86380 86390 1
511658 99511658 1001 86380 86390 1
511671 99511671 1001 86380 86390 1
511555 99511555 1001 86380 86390 1
512279 99512279 1001 86380 86390 1
512228 99512228 1001 86380 86390 1
512332 99512332 1001 86380 86390 1
512231 99512231 1001 86380 86390 1
512206 99512206 1001 86380 86390 1
512313 99512313 1001 86380 86390 1
512095 99512095 1001 86380 86390 1
512036 99512036 1001 86380 86390 1
512116 99512116 1001 86380 86390 1
511777 99511777 1001 86380 86390 1
511964 99511964 1001 86380 86390 1
512463 99512463 1001 86380 86390 1
512452 99512452 1001 86380 86390 1
513050 99513050 1001 86380 86390 1
513187 99513187 1001 86380 86390 1
513032 99513032 1001 86380 86390 1
513034 99513034 1001 86380 86390 1
513196 99513196 1001 86380 86390 1
512844 99512844 1001 86380 86390 1
512961 99512961 1001 86380 86390 1
512989 99512989 1001 86380 86390 1
512904 99512904 1001 86380 86390 1
512840 99512840 1001 86380 86390 1
512971 99512971 1001 86380 86390 1
512759 99512759 1001 86380 86390 1
512633 99512633 1001 86380 86390 1
512685 99512685 1001 86380 86390 1
512737 99512737 1001 86380 86390 1
513258 99513258 1001 86380 86390 1
513355 99513355 1001 86380 86390 1
513983 99513983 1001 86380 86390 1
514003 99514003 1001 86380 86390 1
513842 99513842 1001 86380 86390 1
513948 99513948 1001 86380 86390 1
513965 99513965 1001 86380 86390 1
513773 99513773 1001 86380 86390 1
513671 99513671 1001 86380 86390 1
513710 99513710 1001 86380 86390 1
513648 99513648 1001 86380 86390 1
513765 99513765 1001 86380 86390 1
513527 99513527 1001 86380 86390 1
513570 99513570 1001 86380 86390 1
513446 99513446 1001 86380 86390 1
514157 99514157 1001 86380 86390 1
514210 99514210 1001 86380 86390 1
514043 99514043 1001 86380 86390 1
514176 99514176 1001 86380 86390 1
514115 99514115 1001 86380 86390 1
514754 99514754 1001 86380 86390 1
514799 99514799 1001 86380 86390 1
514722 99514722 1001 86380 86390 1
514813 99514813 1001 86380 86390 1
514739 99514739 1001 86380 86390 1
514651 99514651 1001 86380 86390 1
514577 99514577 1001 86380 86390 1
514336 99514336 1001 86380 86390 1
514287 99514287 1001 86380 86390 1
514910 99514910 1001 86380 86390 1
514962 99514962 1001 86380 86390 1
515053 99515053 1001 86380 86390 1
515548 99515548 1001 86380 86390 1
515613 99515613 1001 86380 86390 1
515512 99515512 1001 86380 86390 1
515629 99515629 1001 86380 86390 1
515313 99515313 1001 86380 86390 1
515331 99515331 1001 86380 86390 1
515384 99515384 1001 86380 86390 1
515464 99515464 1001 86380 86390 1
515219 99515219 1001 86380 86390 1
515184 99515184 1001 86380 86390 1
515251 99515251 1001 86380 86390 1
515178 99515178 1001 86380 86390 1
515800 99515800 1001 86380 86390 1
516421 99516421 1001 86380 86390 1
516214 99516214 1001 86380 86390 1
516204 99516204 1001 86380 86390 1
516231 99516231 1001 86380 86390 1
516296 99516296 1001 86380 86390 1
516018 99516018 1001 86380 86390 1
515903 99515903 1001 86380 86390 1
515944 99515944 1001 86380 86390 1
516025 99516025 1001 86380 86390 1
515897 99515897 1001 86380 86390 1
516601 99516601 1001 86380 86390 1
516577 99516577 1001 86380 86390 1
516642 99516642 1001 86380 86390 1
516668 99516668 1001 86380 86390 1
516682 99516682 1001 86380 86390 1
516657 99516657 1001 86380 86390 1
516697 99516697 1001 86380 86390 1
516710 99516710 1001 86380 86390 1
517311 99517311 1001 86380 86390 1
517178 99517178 1001 86380 86390 1
517205 99517205 1001 86380 86390 1
517052 99517052 1001 86380 86390 1
516989 99516989 1001 86380 86390 1
517095 99517095 1001 86380 86390 1
517084 99517084 1001 86380 86390 1
517033 99517033 1001 86380 86390 1
517061 99517061 1001 86380 86390 1
516805 99516805 1001 86380 86390 1
516782 99516782 1001 86380 86390 1
516916 99516916 1001 86380 86390 1
517391 99517391 1001 86380 86390 1
517430 99517430 1001 86380 86390 1
517484 99517484 1001 86380 86390 1
518161 99518161 1001 86380 86390 1
518076 99518076 1001 86380 86390 1
518140 99518140 1001 86380 86390 1
517763 99517763 1001 86380 86390 1
517914 99517914 1001 86380 86390 1
517646 99517646 1001 86380 86390 1
517628 99517628 1001 86380 86390 1
518224 99518224 1001 86380 86390 1
518173 99518173 1001 86380 86390 1
518925 99518925 1001 86380 86390 1
518862 99518862 1001 86380 86390 1
518840 99518840 1001 86380 86390 1
518946 99518946 1001 86380 86390 1
518684 99518684 1001 86380 86390 1
518486 99518486 1001 86380 86390 1
519055 99519055 1001 86380 86390 1
519777 99519777 1001 86380 86390 1
519789 99519789 1001 86380 86390 1
519444 99519444 1001 86380 86390 1
519233 99519233 1001 86380 86390 1
519246 99519246 1001 86380 86390 1
519238 99519238 1001 86380 86390 1
519227 99519227 1001 86380 86390 1
519346 99519346 1001 86380 86390 1
519865 99519865 1001 86380 86390 1
519896 99519896 1001 86380 86390 1
520541 99520541 1001 86380 86390 1
520567 99520567 1001 86380 86390 1
520594 99520594 1001 86380 86390 1
520371 99520371 1001 86380 86390 1
520268 99520268 1001 86380 86390 1
520294 99520294 1001 86380 86390 1
520284 99520284 1001 86380 86390 1
520259 99520259 1001 86380 86390 1
520341 99520341 1001 86380 86390 1
520393 99520393 1001 86380 86390 1
520394 99520394 1001 86380 86390 1
520251 99520251 1001 86380 86390 1
520045 99520045 1001 86380 86390 1
520145 99520145 1001 86380 86390 1
520821 99520821 1001 86380 86390 1
520658 99520658 1001 86380 86390 1
520815 99520815 1001 86380 86390 1
521392 99521392 1001 86380 86390 1
521336 99521336 1001 86380 86390 1
521224 99521224 1001 86380 86390 1
521098 99521098 1001 86380 86390 1
521041 99521041 1001 86380 86390 1
520886 99520886 1001 86380 86390 1
520862 99520862 1001 86380 86390 1
521661 99521661 1001 86380 86390 1
522149 99522149 1001 86380 86390 1
522024 99522024 1001 86380 86390 1
522077 99522077 1001 86380 86390 1
522032 99522032 1001 86380 86390 1
521750 99521750 1001 86380 86390 1
521805 99521805 1001 86380 86390 1
521733 99521733 1001 86380 86390 1
522293 99522293 1001 86380 86390 1
522386 99522386 1001 86380 86390 1
522336 99522336 1001 86380 86390 1
522929 99522929 1001 86380 86390 1
522956 99522956 1001 86380 86390 1
523037 99523037 1001 86380 86390 1
522737 99522737 1001 86380 86390 1
522857 99522857 1001 86380 86390 1
522537 99522537 1001 86380 86390 1
522655 99522655 1001 86380 86390 1
522578 99522578 1001 86380 86390 1
522573 99522573 1001 86380 86390 1
522703 99522703 1001 86380 86390 1
523856 99523856 1001 86380 86390 1
523869 99523869 1001 86380 86390 1
523548 99523548 1001 86380 86390 1
523589 99523589 1001 86380 86390 1
523657 99523657 1001 86380 86390 1
523553 99523553 1001 86380 86390 1
523710 99523710 1001 86380 86390 1
523416 99523416 1001 86380 86390 1
523378 99523378 1001 86380 86390 1
523457 99523457 1001 86380 86390 1
523501 99523501 1001 86380 86390 1
523426 99523426 1001 86380 86390 1
524101 99524101 1001 86380 86390 1
524618 99524618 1001 86380 86390 1
524698 99524698 1001 86380 86390 1
524711 99524711 1001 86380 86390 1
524674 99524674 1001 86380 86390 1
524756 99524756 1001 86380 86390 1
524560 99524560 1001 86380 86390 1
524432 99524432 1001 86380 86390 1
524332 99524332 1001 86380 86390 1
524346 99524346 1001 86380 86390 1
524314 99524314 1001 86380 86390 1
524783 99524783 1001 86380 86390 1
524876 99524876 1001 86380 86390 1
524929 99524929 1001 86380 86390 1
524879 99524879 1001 86380 86390 1
525416 99525416 1001 86380 86390 1
525566 99525566 1001 86380 86390 1
525428 99525428 1001 86380 86390 1
525332 99525332 1001 86380 86390 1
525307 99525307 1001 86380 86390 1
525196 99525196 1001 86380 86390 1
525001 99525001 1001 86380 86390 1
525122 99525122 1001 86380 86390 1
525136 99525136 1001 86380 86390 1
525619 99525619 1001 86380 86390 1
525762 99525762 1001 86380 86390 1
525724 99525724 1001 86380 86390 1
525739 99525739 1001 86380 86390 1
525705 99525705 1001 86380 86390 1
525681 99525681 1001 86380 86390 1
525774 99525774 1001 86380 86390 1
526360 99526360 1001 86380 86390 1
526253 99526253 1001 86380 86390 1
526330 99526330 1001 86380 86390 1
526266 99526266 1001 86380 86390 1
526100 99526100 1001 86380 86390 1
526143 99526143 1001 86380 86390 1
526169 99526169 1001 86380 86390 1
526121 99526121 1001 86380 86390 1
526138 99526138 1001 86380 86390 1
525885 99525885 1001 86380 86390 1
526433 99526433 1001 86380 86390 1
526619 99526619 1001 86380 86390 1
526594 99526594 1001 86380 86390 1
526585 99526585 1001 86380 86390 1
526587 99526587 1001 86380 86390 1
527057 99527057 1001 86380 86390 1
526910 99526910 1001 86380 86390 1
526797 99526797 1001 86380 86390 1
526653 99526653 1001 86380 86390 1
527428 99527428 1001 86380 86390 1
528073 99528073 1001 86380 86390 1
527882 99527882 1001 86380 86390 1
527948 99527948 1001 86380 86390 1
528043 99528043 1001 86380 86390 1
527916 99527916 1001 86380 86390 1
527766 99527766 1001 86380 86390 1
527668 99527668 1001 86380 86390 1
527787 99527787 1001 86380 86390 1
527583 99527583 1001 86380 86390 1
527629 99527629 1001 86380 86390 1
528227 99528227 1001 86380 86390 1
528228 99528228 1001 86380 86390 1
528170 99528170 1001 86380 86390 1
528136 99528136 1001 86380 86390 1
528759 99528759 1001 86380 86390 1
528881 99528881 1001 86380 86390 1
528859 99528859 1001 86380 86390 1
528582 99528582 1001 86380 86390 1
528518 99528518 1001 86380 86390 1
528493 99528493 1001 86380 86390 1
528496 99528496 1001 86380 86390 1
528614 99528614 1001 86380 86390 1
528315 99528315 1001 86380 86390 1
528406 99528406 1001 86380 86390 1
528432 99528432 1001 86380 86390 1
528460 99528460 1001 86380 86390 1
528925 99528925 1001 86380 86390 1
529042 99529042 1001 86380 86390 1
529032 99529032 1001 86380 86390 1
528969 99528969 1001 86380 86390 1
528918 99528918 1001 86380 86390 1
529051 99529051 1001 86380 86390 1
529620 99529620 1001 86380 86390 1
529370 99529370 1001 86380 86390 1
529398 99529398 1001 86380 86390 1
529334 99529334 1001 86380 86390 1
529364 99529364 1001 86380 86390 1
529292 99529292 1001 86380 86390 1
529297 99529297 1001 86380 86390 1
529905 99529905 1001 86380 86390 1
529819 99529819 1001 86380 86390 1
529836 99529836 1001 86380 86390 1
529749 99529749 1001 86380 86390 1
530441 99530441 1001 86380 86390 1
530354 99530354 1001 86380 86390 1
530394 99530394 1001 86380 86390 1
530546 99530546 1001 86380 86390 1
530283 99530283 1001 86380 86390 1
530297 99530297 1001 86380 86390 1
530288 99530288 1001 86380 86390 1
530307 99530307 1001 86380 86390 1
530065 99530065 1001 86380 86390 1
529937 99529937 1001 86380 86390 1
530054 99530054 1001 86380 86390 1
530113 99530113 1001 86380 86390 1
530679 99530679 1001 86380 86390 1
531221 99531221 1001 86380 86390 1
531247 99531247 1001 86380 86390 1
531145 99531145 1001 86380 86390 1
530944 99530944 1001 86380 86390 1
530820 99530820 1001 86380 86390 1
530848 99530848 1001 86380 86390 1
531521 99531521 1001 86380 86390 1
531446 99531446 1001 86380 86390 1
531550 99531550 1001 86380 86390 1
532168 99532168 1001 86380 86390 1
532063 99532063 1001 86380 86390 1
531831 99531831 1001 86380 86390 1
531990 99531990 1001 86380 86390 1
531952 99531952 1001 86380 86390 1
531823 99531823 1001 86380 86390 1
531904 99531904 1001 86380 86390 1
531943 99531943 1001 86380 86390 1
531655 99531655 1001 86380 86390 1
531774 99531774 1001 86380 86390 1
531762 99531762 1001 86380 86390 1
532270 99532270 1001 86380 86390 1
532338 99532338 1001 86380 86390 1
532395 99532395 1001 86380 86390 1
532919 99532919 1001 86380 86390 1
532842 99532842 1001 86380 86390 1
532868 99532868 1001 86380 86390 1
532974 99532974 1001 86380 86390 1
532861 99532861 1001 86380 86390 1
532901 99532901 1001 86380 86390 1
532670 99532670 1001 86380 86390 1
532806 99532806 1001 86380 86390 1
532641 99532641 1001 86380 86390 1
532655 99532655 1001 86380 86390 1
532681 99532681 1001 86380 86390 1
532495 99532495 1001 86380 86390 1
532614 99532614 1001 86380 86390 1
533207 99533207 1001 86380 86390 1
533729 99533729 1001 86380 86390 1
533774 99533774 1001 86380 86390 1
533724 99533724 1001 86380 86390 1
533727 99533727 1001 86380 86390 1
533753 99533753 1001 86380 86390 1
533548 99533548 1001 86380 86390 1
533646 99533646 1001 86380 86390 1
533570 99533570 1001 86380 86390 1
533598 99533598 1001 86380 86390 1
533253 99533253 1001 86380 86390 1
533391 99533391 1001 86380 86390 1
533925 99533925 1001 86380 86390 1
533942 99533942 1001 86380 86390 1
533983 99533983 1001 86380 86390 1
534580 99534580 1001 86380 86390 1
534277 99534277 1001 86380 86390 1
534180 99534180 1001 86380 86390 1
534103 99534103 1001 86380 86390 1
534220 99534220 1001 86380 86390 1
534823 99534823 1001 86380 86390 1
534862 99534862 1001 86380 86390 1
534768 99534768 1001 86380 86390 1
534860 99534860 1001 86380 86390 1
535380 99535380 1001 86380 86390 1
535123 99535123 1001 86380 86390 1
535111 99535111 1001 86380 86390 1
535254 99535254 1001 86380 86390 1
534902 99534902 1001 86380 86390 1
534895 99534895 1001 86380 86390 1
534923 99534923 1001 86380 86390 1
534937 99534937 1001 86380 86390 1
534979 99534979 1001 86380 86390 1
535611 99535611 1001 86380 86390 1
535552 99535552 1001 86380 86390 1
535698 99535698 1001 86380 86390 1
535584 99535584 1001 86380 86390 1
536156 99536156 1001 86380 86390 1
535943 99535943 1001 86380 86390 1
535957 99535957 1001 86380 86390 1
535819 99535819 1001 86380 86390 1
535861 99535861 1001 86380 86390 1
535733 99535733 1001 86380 86390 1
535891 99535891 1001 86380 86390 1
535868 99535868 1001 86380 86390 1
535791 99535791 1001 86380 86390 1
535921 99535921 1001 86380 86390 1
536409 99536409 1001 86380 86390 1
536539 99536539 1001 86380 86390 1
537092 99537092 1001 86380 86390 1
537041 99537041 1001 86380 86390 1
537153 99537153 1001 86380 86390 1
536933 99536933 1001 86380 86390 1
536871 99536871 1001 86380 86390 1
536808 99536808 1001 86380 86390 1
536771 99536771 1001 86380 86390 1
536738 99536738 1001 86380 86390 1
536637 99536637 1001 86380 86390 1
536703 99536703 1001 86380 86390 1
536731 99536731 1001 86380 86390 1
537199 99537199 1001 86380 86390 1
537277 99537277 1001 86380 86390 1
537291 99537291 1001 86380 86390 1
537240 99537240 1001 86380 86390 1
537344 99537344 1001 86380 86390 1
537284 99537284 1001 86380 86390 1
537299 99537299 1001 86380 86390 1
537300 99537300 1001 86380 86390 1
537925 99537925 1001 86380 86390 1
537953 99537953 1001 86380 86390 1
537955 99537955 1001 86380 86390 1
537813 99537813 1001 86380 86390 1
537815 99537815 1001 86380 86390 1
537984 99537984 1001 86380 86390 1
537643 99537643 1001 86380 86390 1
537669 99537669 1001 86380 86390 1
537763 99537763 1001 86380 86390 1
537703 99537703 1001 86380 86390 1
537481 99537481 1001 86380 86390 1
537996 99537996 1001 86380 86390 1
538056 99538056 1001 86380 86390 1
538095 99538095 1001 86380 86390 1
538811 99538811 1001 86380 86390 1
538778 99538778 1001 86380 86390 1
538728 99538728 1001 86380 86390 1
538668 99538668 1001 86380 86390 1
538469 99538469 1001 86380 86390 1
538471 99538471 1001 86380 86390 1
538510 99538510 1001 86380 86390 1
538462 99538462 1001 86380 86390 1
538515 99538515 1001 86380 86390 1
538530 99538530 1001 86380 86390 1
538350 99538350 1001 86380 86390 1
538264 99538264 1001 86380 86390 1
538369 99538369 1001 86380 86390 1
538399 99538399 1001 86380 86390 1
538931 99538931 1001 86380 86390 1
538985 99538985 1001 86380 86390 1
538908 99538908 1001 86380 86390 1
539016 99539016 1001 86380 86390 1
539465 99539465 1001 86380 86390 1
539479 99539479 1001 86380 86390 1
539524 99539524 1001 86380 86390 1
539429 99539429 1001 86380 86390 1
539237 99539237 1001 86380 86390 1
539101 99539101 1001 86380 86390 1
539207 99539207 1001 86380 86390 1
539053 99539053 1001 86380 86390 1
539209 99539209 1001 86380 86390 1
539184 99539184 1001 86380 86390 1
539224 99539224 1001 86380 86390 1
539199 99539199 1001 86380 86390 1
539031 99539031 1001 86380 86390 1
539161 99539161 1001 86380 86390 1
539689 99539689 1001 86380 86390 1
539677 99539677 1001 86380 86390 1
539833 99539833 1001 86380 86390 1
539821 99539821 1001 86380 86390 1
539641 99539641 1001 86380 86390 1
539763 99539763 1001 86380 86390 1
539686 99539686 1001 86380 86390 1
540314 99540314 1001 86380 86390 1
540316 99540316 1001 86380 86390 1
540296 99540296 1001 86380 86390 1
540261 99540261 1001 86380 86390 1
540122 99540122 1001 86380 86390 1
540217 99540217 1001 86380 86390 1
540181 99540181 1001 86380 86390 1
540104 99540104 1001 86380 86390 1
539944 99539944 1001 86380 86390 1
539985 99539985 1001 86380 86390 1
540520 99540520 1001 86380 86390 1
540586 99540586 1001 86380 86390 1
541127 99541127 1001 86380 86390 1
541207 99541207 1001 86380 86390 1
541169 99541169 1001 86380 86390 1
541198 99541198 1001 86380 86390 1
541212 99541212 1001 86380 86390 1
541122 99541122 1001 86380 86390 1
541135 99541135 1001 86380 86390 1
540951 99540951 1001 86380 86390 1
540965 99540965 1001 86380 86390 1
540900 99540900 1001 86380 86390 1
540915 99540915 1001 86380 86390 1
540723 99540723 1001 86380 86390 1
540841 99540841 1001 86380 86390 1
540832 99540832 1001 86380 86390 1
540708 99540708 1001 86380 86390 1
540710 99540710 1001 86380 86390 1
540787 99540787 1001 86380 86390 1
541458 99541458 1001 86380 86390 1
541369 99541369 1001 86380 86390 1
541360 99541360 1001 86380 86390 1
542070 99542070 1001 86380 86390 1
542035 99542035 1001 86380 86390 1
541960 99541960 1001 86380 86390 1
541798 99541798 1001 86380 86390 1
541824 99541824 1001 86380 86390 1
541827 99541827 1001 86380 86390 1
541908 99541908 1001 86380 86390 1
541714 99541714 1001 86380 86390 1
541727 99541727 1001 86380 86390 1
541768 99541768 1001 86380 86390 1
541692 99541692 1001 86380 86390 1
541615 99541615 1001 86380 86390 1
541641 99541641 1001 86380 86390 1
541528 99541528 1001 86380 86390 1
541689 99541689 1001 86380 86390 1
542181 99542181 1001 86380 86390 1
542247 99542247 1001 86380 86390 1
542766 99542766 1001 86380 86390 1
542857 99542857 1001 86380 86390 1
542945 99542945 1001 86380 86390 1
542770 99542770 1001 86380 86390 1
542759 99542759 1001 86380 86390 1
542748 99542748 1001 86380 86390 1
542853 99542853 1001 86380 86390 1
542941 99542941 1001 86380 86390 1
542585 99542585 1001 86380 86390 1
542534 99542534 1001 86380 86390 1
542604 99542604 1001 86380 86390 1
542723 99542723 1001 86380 86390 1
542737 99542737 1001 86380 86390 1
542443 99542443 1001 86380 86390 1
542488 99542488 1001 86380 86390 1
542439 99542439 1001 86380 86390 1
543142 99543142 1001 86380 86390 1
543040 99543040 1001 86380 86390 1
543082 99543082 1001 86380 86390 1
543637 99543637 1001 86380 86390 1
543730 99543730 1001 86380 86390 1
543410 99543410 1001 86380 86390 1
543505 99543505 1001 86380 86390 1
543441 99543441 1001 86380 86390 1
543494 99543494 1001 86380 86390 1
543391 99543391 1001 86380 86390 1
543395 99543395 1001 86380 86390 1
543184 99543184 1001 86380 86390 1
543950 99543950 1001 86380 86390 1
543821 99543821 1001 86380 86390 1
544596 99544596 1001 86380 86390 1
544498 99544498 1001 86380 86390 1
544591 99544591 1001 86380 86390 1
544429 99544429 1001 86380 86390 1
544263 99544263 1001 86380 86390 1
544324 99544324 1001 86380 86390 1
544363 99544363 1001 86380 86390 1
544389 99544389 1001 86380 86390 1
544260 99544260 1001 86380 86390 1
544274 99544274 1001 86380 86390 1
544016 99544016 1001 86380 86390 1
544094 99544094 1001 86380 86390 1
543980 99543980 1001 86380 86390 1
543983 99543983 1001 86380 86390 1
544037 99544037 1001 86380 86390 1
500431 682 1001 40462 40761 1
539509 660 1002 61160 70428 1
400216 99400216 1001 86380 86390 1
400239 99400239 1001 86380 86390 1
400272 99400272 1001 86380 86390 1
400373 99400373 1001 86380 86390 1
400645 99400645 1001 86380 86390 1
400863 99400863 1001 86380 86390 1
400830 99400830 1001 86380 86390 1
400987 99400987 1001 86380 86390 1
401132 99401132 1001 86380 86390 1
401203 99401203 1001 86380 86390 1
401342 99401342 1001 86380 86390 1
401393 99401393 1001 86380 86390 1
401592 99401592 1001 86380 86390 1
401777 99401777 1001 86380 86390 1
402048 99402048 1001 86380 86390 1
402106 99402106 1001 86380 86390 1
402352 99402352 1001 86380 86390 1
402545 99402545 1001 86380 86390 1
402642 99402642 1001 86380 86390 1
402703 99402703 1001 86380 86390 1
402981 99402981 1001 86380 86390 1
402915 99402915 1001 86380 86390 1
403107 99403107 1001 86380 86390 1
403196 99403196 1001 86380 86390 1
403098 99403098 1001 86380 86390 1
403215 99403215 1001 86380 86390 1
403408 99403408 1001 86380 86390 1
403415 99403415 1001 86380 86390 1
403815 99403815 1001 86380 86390 1
403970 99403970 1001 86380 86390 1
404334 99404334 1001 86380 86390 1
404383 99404383 1001 86380 86390 1
404436 99404436 1001 86380 86390 1
404464 99404464 1001 86380 86390 1
404544 99404544 1001 86380 86390 1
404575 99404575 1001 86380 86390 1
404696 99404696 1001 86380 86390 1
404703 99404703 1001 86380 86390 1
404776 99404776 1001 86380 86390 1
405056 99405056 1001 86380 86390 1
405371 99405371 1001 86380 86390 1
405374 99405374 1001 86380 86390 1
405659 99405659 1001 86380 86390 1
405627 99405627 1001 86380 86390 1
405638 99405638 1001 86380 86390 1
405975 99405975 1001 86380 86390 1
405899 99405899 1001 86380 86390 1
406153 99406153 1001 86380 86390 1
406155 99406155 1001 86380 86390 1
406157 99406157 1001 86380 86390 1
406622 99406622 1001 86380 86390 1
406767 99406767 1001 86380 86390 1
407077 99407077 1001 86380 86390 1
407190 99407190 1001 86380 86390 1
407308 99407308 1001 86380 86390 1
407417 99407417 1001 86380 86390 1
407790 99407790 1001 86380 86390 1
407892 99407892 1001 86380 86390 1
407919 99407919 1001 86380 86390 1
407899 99407899 1001 86380 86390 1
408092 99408092 1001 86380 86390 1
408075 99408075 1001 86380 86390 1
407993 99407993 1001 86380 86390 1
408169 99408169 1001 86380 86390 1
408335 99408335 1001 86380 86390 1
408960 99408960 1001 86380 86390 1
409006 99409006 1001 86380 86390 1
409538 99409538 1001 86380 86390 1
409618 99409618 1001 86380 86390 1
409707 99409707 1001 86380 86390 1
410104 99410104 1001 86380 86390 1
410154 99410154 1001 86380 86390 1
410306 99410306 1001 86380 86390 1
410309 99410309 1001 86380 86390 1
410537 99410537 1001 86380 86390 1
410554 99410554 1001 86380 86390 1
410665 99410665 1001 86380 86390 1
411149 99411149 1001 86380 86390 1
411217 99411217 1001 86380 86390 1
411202 99411202 1001 86380 86390 1
411405 99411405 1001 86380 86390 1
411344 99411344 1001 86380 86390 1
411471 99411471 1001 86380 86390 1
411572 99411572 1001 86380 86390 1
411596 99411596 1001 86380 86390 1
411717 99411717 1001 86380 86390 1
411714 99411714 1001 86380 86390 1
411853 99411853 1001 86380 86390 1
411773 99411773 1001 86380 86390 1
412055 99412055 1001 86380 86390 1
412236 99412236 1001 86380 86390 1
412474 99412474 1001 86380 86390 1
412301 99412301 1001 86380 86390 1
412351 99412351 1001 86380 86390 1
413579 99413579 1001 86380 86390 1
413030 99413030 1001 86380 86390 1
412901 99412901 1001 86380 86390 1
412485 99412485 1001 86380 86390 1
412606 99412606 1001 86380 86390 1
412883 99412883 1001 86380 86390 1
413990 99413990 1001 86380 86390 1
415033 99415033 1001 86380 86390 1
414976 99414976 1001 86380 86390 1
415269 99415269 1001 86380 86390 1
415105 99415105 1001 86380 86390 1
415137 99415137 1001 86380 86390 1
414921 99414921 1001 86380 86390 1
414909 99414909 1001 86380 86390 1
414857 99414857 1001 86380 86390 1
414161 99414161 1001 86380 86390 1
414142 99414142 1001 86380 86390 1
414206 99414206 1001 86380 86390 1
414464 99414464 1001 86380 86390 1
415383 99415383 1001 86380 86390 1
416643 99416643 1001 86380 86390 1
416596 99416596 1001 86380 86390 1
416852 99416852 1001 86380 86390 1
416317 99416317 1001 86380 86390 1
416370 99416370 1001 86380 86390 1
416401 99416401 1001 86380 86390 1
416236 99416236 1001 86380 86390 1
416411 99416411 1001 86380 86390 1
416102 99416102 1001 86380 86390 1
416026 99416026 1001 86380 86390 1
415943 99415943 1001 86380 86390 1
417114 99417114 1001 86380 86390 1
417173 99417173 1001 86380 86390 1
417219 99417219 1001 86380 86390 1
418526 99418526 1001 86380 86390 1
418600 99418600 1001 86380 86390 1
418586 99418586 1001 86380 86390 1
418059 99418059 1001 86380 86390 1
418085 99418085 1001 86380 86390 1
418060 99418060 1001 86380 86390 1
418063 99418063 1001 86380 86390 1
418068 99418068 1001 86380 86390 1
418323 99418323 1001 86380 86390 1
417748 99417748 1001 86380 86390 1
417986 99417986 1001 86380 86390 1
419192 99419192 1001 86380 86390 1
418985 99418985 1001 86380 86390 1
419196 99419196 1001 86380 86390 1
418957 99418957 1001 86380 86390 1
419147 99419147 1001 86380 86390 1
420329 99420329 1001 86380 86390 1
420406 99420406 1001 86380 86390 1
420089 99420089 1001 86380 86390 1
420269 99420269 1001 86380 86390 1
419592 99419592 1001 86380 86390 1
420514 99420514 1001 86380 86390 1
420745 99420745 1001 86380 86390 1
420502 99420502 1001 86380 86390 1
420783 99420783 1001 86380 86390 1
420705 99420705 1001 86380 86390 1
421740 99421740 1001 86380 86390 1
421889 99421889 1001 86380 86390 1
422042 99422042 1001 86380 86390 1
421912 99421912 1001 86380 86390 1
421812 99421812 1001 86380 86390 1
421589 99421589 1001 86380 86390 1
421549 99421549 1001 86380 86390 1
421550 99421550 1001 86380 86390 1
421419 99421419 1001 86380 86390 1
421628 99421628 1001 86380 86390 1
421632 99421632 1001 86380 86390 1
420883 99420883 1001 86380 86390 1
420909 99420909 1001 86380 86390 1
421062 99421062 1001 86380 86390 1
422433 99422433 1001 86380 86390 1
422272 99422272 1001 86380 86390 1
422458 99422458 1001 86380 86390 1
422220 99422220 1001 86380 86390 1
422401 99422401 1001 86380 86390 1
423751 99423751 1001 86380 86390 1
423336 99423336 1001 86380 86390 1
423564 99423564 1001 86380 86390 1
422807 99422807 1001 86380 86390 1
422938 99422938 1001 86380 86390 1
423842 99423842 1001 86380 86390 1
422941 99422941 1001 86380 86390 1
423848 99423848 1001 86380 86390 1
424050 99424050 1001 86380 86390 1
423974 99423974 1001 86380 86390 1
423837 99423837 1001 86380 86390 1
423931 99423931 1001 86380 86390 1
425383 99425383 1001 86380 86390 1
425337 99425337 1001 86380 86390 1
425169 99425169 1001 86380 86390 1
424611 99424611 1001 86380 86390 1
424935 99424935 1001 86380 86390 1
424772 99424772 1001 86380 86390 1
424816 99424816 1001 86380 86390 1
424364 99424364 1001 86380 86390 1
424345 99424345 1001 86380 86390 1
424441 99424441 1001 86380 86390 1
424203 99424203 1001 86380 86390 1
425561 99425561 1001 86380 86390 1
425715 99425715 1001 86380 86390 1
426840 99426840 1001 86380 86390 1
426745 99426745 1001 86380 86390 1
427043 99427043 1001 86380 86390 1
426544 99426544 1001 86380 86390 1
426300 99426300 1001 86380 86390 1
426385 99426385 1001 86380 86390 1
426085 99426085 1001 86380 86390 1
426146 99426146 1001 86380 86390 1
427433 99427433 1001 86380 86390 1
427441 99427441 1001 86380 86390 1
427379 99427379 1001 86380 86390 1
427282 99427282 1001 86380 86390 1
428616 99428616 1001 86380 86390 1
428377 99428377 1001 86380 86390 1
428137 99428137 1001 86380 86390 1
428140 99428140 1001 86380 86390 1
428098 99428098 1001 86380 86390 1
428177 99428177 1001 86380 86390 1
427602 99427602 1001 86380 86390 1
427633 99427633 1001 86380 86390 1
427891 99427891 1001 86380 86390 1
428810 99428810 1001 86380 86390 1
428813 99428813 1001 86380 86390 1
429043 99429043 1001 86380 86390 1
428980 99428980 1001 86380 86390 1
429119 99429119 1001 86380 86390 1
429123 99429123 1001 86380 86390 1
430014 99430014 1001 86380 86390 1
429686 99429686 1001 86380 86390 1
429818 99429818 1001 86380 86390 1
429566 99429566 1001 86380 86390 1
429411 99429411 1001 86380 86390 1
429507 99429507 1001 86380 86390 1
429313 99429313 1001 86380 86390 1
430500 99430500 1001 86380 86390 1
430578 99430578 1001 86380 86390 1
430443 99430443 1001 86380 86390 1
431738 99431738 1001 86380 86390 1
431995 99431995 1001 86380 86390 1
431996 99431996 1001 86380 86390 1
431895 99431895 1001 86380 86390 1
431803 99431803 1001 86380 86390 1
431778 99431778 1001 86380 86390 1
431403 99431403 1001 86380 86390 1
431518 99431518 1001 86380 86390 1
431642 99431642 1001 86380 86390 1
431240 99431240 1001 86380 86390 1
430968 99430968 1001 86380 86390 1
431234 99431234 1001 86380 86390 1
431112 99431112 1001 86380 86390 1
432428 99432428 1001 86380 86390 1
431649 99431649 1001 86380 86390 1
432326 99432326 1001 86380 86390 1
433721 99433721 1001 86380 86390 1
433364 99433364 1001 86380 86390 1
433525 99433525 1001 86380 86390 1
433418 99433418 1001 86380 86390 1
433714 99433714 1001 86380 86390 1
433163 99433163 1001 86380 86390 1
433009 99433009 1001 86380 86390 1
432580 99432580 1001 86380 86390 1
434061 99434061 1001 86380 86390 1
434070 99434070 1001 86380 86390 1
433771 99433771 1001 86380 86390 1
434819 99434819 1001 86380 86390 1
434851 99434851 1001 86380 86390 1
434951 99434951 1001 86380 86390 1
434692 99434692 1001 86380 86390 1
434911 99434911 1001 86380 86390 1
434402 99434402 1001 86380 86390 1
434453 99434453 1001 86380 86390 1
434523 99434523 1001 86380 86390 1
435837 99435837 1001 86380 86390 1
435694 99435694 1001 86380 86390 1
435779 99435779 1001 86380 86390 1
436860 99436860 1001 86380 86390 1
436865 99436865 1001 86380 86390 1
436394 99436394 1001 86380 86390 1
435926 99435926 1001 86380 86390 1
436217 99436217 1001 86380 86390 1
436300 99436300 1001 86380 86390 1
435993 99435993 1001 86380 86390 1
436280 99436280 1001 86380 86390 1
437186 99437186 1001 86380 86390 1
300010 99300010 1001 86380 86390 1
437254 99437254 1001 86380 86390 1
437289 99437289 1001 86380 86390 1
300565 99300565 1001 86380 86390 1
300617 99300617 1001 86380 86390 1
300530 99300530 1001 86380 86390 1
300717 99300717 1001 86380 86390 1
300649 99300649 1001 86380 86390 1
300445 99300445 1001 86380 86390 1
300466 99300466 1001 86380 86390 1
300185 99300185 1001 86380 86390 1
300132 99300132 1001 86380 86390 1
300825 99300825 1001 86380 86390 1
301387 99301387 1001 86380 86390 1
301439 99301439 1001 86380 86390 1
301522 99301522 1001 86380 86390 1
301527 99301527 1001 86380 86390 1
301420 99301420 1001 86380 86390 1
301236 99301236 1001 86380 86390 1
301166 99301166 1001 86380 86390 1
301000 99301000 1001 86380 86390 1
300977 99300977 1001 86380 86390 1
300938 99300938 1001 86380 86390 1
301058 99301058 1001 86380 86390 1
300955 99300955 1001 86380 86390 1
302321 99302321 1001 86380 86390 1
302270 99302270 1001 86380 86390 1
302258 99302258 1001 86380 86390 1
302220 99302220 1001 86380 86390 1
302224 99302224 1001 86380 86390 1
302136 99302136 1001 86380 86390 1
301999 99301999 1001 86380 86390 1
302016 99302016 1001 86380 86390 1
302031 99302031 1001 86380 86390 1
302122 99302122 1001 86380 86390 1
302135 99302135 1001 86380 86390 1
301784 99301784 1001 86380 86390 1
302400 99302400 1001 86380 86390 1
303169 99303169 1001 86380 86390 1
303120 99303120 1001 86380 86390 1
303030 99303030 1001 86380 86390 1
303018 99303018 1001 86380 86390 1
303116 99303116 1001 86380 86390 1
302975 99302975 1001 86380 86390 1
302977 99302977 1001 86380 86390 1
302822 99302822 1001 86380 86390 1
302831 99302831 1001 86380 86390 1
302689 99302689 1001 86380 86390 1
302613 99302613 1001 86380 86390 1
302616 99302616 1001 86380 86390 1
302761 99302761 1001 86380 86390 1
303335 99303335 1001 86380 86390 1
303278 99303278 1001 86380 86390 1
303318 99303318 1001 86380 86390 1
303917 99303917 1001 86380 86390 1
303906 99303906 1001 86380 86390 1
303883 99303883 1001 86380 86390 1
303966 99303966 1001 86380 86390 1
303464 99303464 1001 86380 86390 1
303449 99303449 1001 86380 86390 1
303553 99303553 1001 86380 86390 1
304166 99304166 1001 86380 86390 1
304219 99304219 1001 86380 86390 1
304042 99304042 1001 86380 86390 1
304692 99304692 1001 86380 86390 1
304845 99304845 1001 86380 86390 1
304491 99304491 1001 86380 86390 1
304466 99304466 1001 86380 86390 1
304354 99304354 1001 86380 86390 1
304293 99304293 1001 86380 86390 1
304345 99304345 1001 86380 86390 1
304416 99304416 1001 86380 86390 1
304948 99304948 1001 86380 86390 1
304873 99304873 1001 86380 86390 1
304931 99304931 1001 86380 86390 1
305624 99305624 1001 86380 86390 1
305511 99305511 1001 86380 86390 1
305501 99305501 1001 86380 86390 1
305606 99305606 1001 86380 86390 1
305338 99305338 1001 86380 86390 1
305278 99305278 1001 86380 86390 1
305477 99305477 1001 86380 86390 1
305140 99305140 1001 86380 86390 1
500182 99500182 1001 86380 86390 1
500175 99500175 1001 86380 86390 1
500646 99500646 1001 86380 86390 1
500688 99500688 1001 86380 86390 1
500614 99500614 1001 86380 86390 1
500732 99500732 1001 86380 86390 1
500758 99500758 1001 86380 86390 1
500427 99500427 1001 86380 86390 1
500479 99500479 1001 86380 86390 1
500536 99500536 1001 86380 86390 1
500488 99500488 1001 86380 86390 1
500553 99500553 1001 86380 86390 1
500348 99500348 1001 86380 86390 1
500362 99500362 1001 86380 86390 1
500352 99500352 1001 86380 86390 1
500320 99500320 1001 86380 86390 1
500888 99500888 1001 86380 86390 1
500903 99500903 1001 86380 86390 1
500826 99500826 1001 86380 86390 1
500932 99500932 1001 86380 86390 1
500936 99500936 1001 86380 86390 1
500898 99500898 1001 86380 86390 1
500860 99500860 1001 86380 86390 1
501477 99501477 1001 86380 86390 1
501465 99501465 1001 86380 86390 1
501543 99501543 1001 86380 86390 1
501627 99501627 1001 86380 86390 1
501534 99501534 1001 86380 86390 1
501372 99501372 1001 86380 86390 1
501269 99501269 1001 86380 86390 1
501243 99501243 1001 86380 86390 1
501402 99501402 1001 86380 86390 1
501260 99501260 1001 86380 86390 1
501338 99501338 1001 86380 86390 1
501378 99501378 1001 86380 86390 1
501046 99501046 1001 86380 86390 1
501049 99501049 1001 86380 86390 1
501114 99501114 1001 86380 86390 1
501090 99501090 1001 86380 86390 1
501797 99501797 1001 86380 86390 1
501785 99501785 1001 86380 86390 1
501710 99501710 1001 86380 86390 1
501816 99501816 1001 86380 86390 1
501660 99501660 1001 86380 86390 1
502117 99502117 1001 86380 86390 1
502236 99502236 1001 86380 86390 1
502163 99502163 1001 86380 86390 1
501948 99501948 1001 86380 86390 1
501987 99501987 1001 86380 86390 1
501927 99501927 1001 86380 86390 1
501877 99501877 1001 86380 86390 1
501856 99501856 1001 86380 86390 1
502657 99502657 1001 86380 86390 1
502567 99502567 1001 86380 86390 1
502645 99502645 1001 86380 86390 1
502504 99502504 1001 86380 86390 1
502522 99502522 1001 86380 86390 1
503145 99503145 1001 86380 86390 1
503185 99503185 1001 86380 86390 1
503109 99503109 1001 86380 86390 1
503059 99503059 1001 86380 86390 1
502828 99502828 1001 86380 86390 1
502751 99502751 1001 86380 86390 1
502674 99502674 1001 86380 86390 1
503445 99503445 1001 86380 86390 1
503346 99503346 1001 86380 86390 1
503453 99503453 1001 86380 86390 1
503467 99503467 1001 86380 86390 1
504017 99504017 1001 86380 86390 1
504045 99504045 1001 86380 86390 1
504094 99504094 1001 86380 86390 1
503986 99503986 1001 86380 86390 1
503861 99503861 1001 86380 86390 1
503758 99503758 1001 86380 86390 1
503798 99503798 1001 86380 86390 1
503889 99503889 1001 86380 86390 1
503708 99503708 1001 86380 86390 1
503738 99503738 1001 86380 86390 1
503831 99503831 1001 86380 86390 1
503845 99503845 1001 86380 86390 1
503716 99503716 1001 86380 86390 1
503657 99503657 1001 86380 86390 1
503580 99503580 1001 86380 86390 1
503648 99503648 1001 86380 86390 1
503676 99503676 1001 86380 86390 1
503508 99503508 1001 86380 86390 1
503651 99503651 1001 86380 86390 1
504285 99504285 1001 86380 86390 1
504300 99504300 1001 86380 86390 1
504884 99504884 1001 86380 86390 1
504915 99504915 1001 86380 86390 1
504773 99504773 1001 86380 86390 1
504827 99504827 1001 86380 86390 1
504738 99504738 1001 86380 86390 1
504710 99504710 1001 86380 86390 1
504427 99504427 1001 86380 86390 1
504420 99504420 1001 86380 86390 1
504342 99504342 1001 86380 86390 1
504488 99504488 1001 86380 86390 1
504956 99504956 1001 86380 86390 1
505119 99505119 1001 86380 86390 1
504977 99504977 1001 86380 86390 1
505706 99505706 1001 86380 86390 1
505685 99505685 1001 86380 86390 1
505724 99505724 1001 86380 86390 1
505436 99505436 1001 86380 86390 1
505471 99505471 1001 86380 86390 1
505433 99505433 1001 86380 86390 1
505204 99505204 1001 86380 86390 1
505219 99505219 1001 86380 86390 1
505342 99505342 1001 86380 86390 1
506519 99506519 1001 86380 86390 1
506457 99506457 1001 86380 86390 1
506503 99506503 1001 86380 86390 1
506414 99506414 1001 86380 86390 1
506346 99506346 1001 86380 86390 1
506246 99506246 1001 86380 86390 1
506022 99506022 1001 86380 86390 1
506088 99506088 1001 86380 86390 1
506792 99506792 1001 86380 86390 1
506716 99506716 1001 86380 86390 1
506729 99506729 1001 86380 86390 1
506720 99506720 1001 86380 86390 1
507388 99507388 1001 86380 86390 1
507392 99507392 1001 86380 86390 1
507393 99507393 1001 86380 86390 1
507323 99507323 1001 86380 86390 1
507299 99507299 1001 86380 86390 1
507070 99507070 1001 86380 86390 1
507086 99507086 1001 86380 86390 1
506815 99506815 1001 86380 86390 1
506830 99506830 1001 86380 86390 1
506975 99506975 1001 86380 86390 1
506964 99506964 1001 86380 86390 1
506838 99506838 1001 86380 86390 1
507568 99507568 1001 86380 86390 1
507438 99507438 1001 86380 86390 1
507530 99507530 1001 86380 86390 1
507572 99507572 1001 86380 86390 1
508055 99508055 1001 86380 86390 1
508228 99508228 1001 86380 86390 1
508100 99508100 1001 86380 86390 1
507880 99507880 1001 86380 86390 1
507988 99507988 1001 86380 86390 1
507656 99507656 1001 86380 86390 1
507701 99507701 1001 86380 86390 1
508379 99508379 1001 86380 86390 1
508411 99508411 1001 86380 86390 1
508295 99508295 1001 86380 86390 1
508884 99508884 1001 86380 86390 1
508962 99508962 1001 86380 86390 1
508942 99508942 1001 86380 86390 1
508944 99508944 1001 86380 86390 1
508797 99508797 1001 86380 86390 1
508813 99508813 1001 86380 86390 1
508472 99508472 1001 86380 86390 1
509076 99509076 1001 86380 86390 1
509219 99509219 1001 86380 86390 1
509168 99509168 1001 86380 86390 1
509759 99509759 1001 86380 86390 1
509866 99509866 1001 86380 86390 1
509873 99509873 1001 86380 86390 1
509700 99509700 1001 86380 86390 1
509817 99509817 1001 86380 86390 1
509845 99509845 1001 86380 86390 1
509705 99509705 1001 86380 86390 1
509674 99509674 1001 86380 86390 1
509664 99509664 1001 86380 86390 1
509590 99509590 1001 86380 86390 1
509397 99509397 1001 86380 86390 1
509474 99509474 1001 86380 86390 1
509423 99509423 1001 86380 86390 1
509429 99509429 1001 86380 86390 1
509353 99509353 1001 86380 86390 1
510004 99510004 1001 86380 86390 1
510060 99510060 1001 86380 86390 1
510680 99510680 1001 86380 86390 1
510528 99510528 1001 86380 86390 1
510720 99510720 1001 86380 86390 1
510354 99510354 1001 86380 86390 1
510487 99510487 1001 86380 86390 1
510427 99510427 1001 86380 86390 1
510266 99510266 1001 86380 86390 1
510742 99510742 1001 86380 86390 1
510859 99510859 1001 86380 86390 1
510822 99510822 1001 86380 86390 1
510928 99510928 1001 86380 86390 1
510878 99510878 1001 86380 86390 1
511374 99511374 1001 86380 86390 1
511482 99511482 1001 86380 86390 1
511457 99511457 1001 86380 86390 1
511435 99511435 1001 86380 86390 1
511550 99511550 1001 86380 86390 1
511141 99511141 1001 86380 86390 1
511184 99511184 1001 86380 86390 1
511185 99511185 1001 86380 86390 1
511265 99511265 1001 86380 86390 1
510996 99510996 1001 86380 86390 1
510936 99510936 1001 86380 86390 1
511044 99511044 1001 86380 86390 1
511601 99511601 1001 86380 86390 1
511721 99511721 1001 86380 86390 1
511687 99511687 1001 86380 86390 1
511571 99511571 1001 86380 86390 1
512225 99512225 1001 86380 86390 1
512227 99512227 1001 86380 86390 1
512369 99512369 1001 86380 86390 1
512373 99512373 1001 86380 86390 1
511977 99511977 1001 86380 86390 1
511923 99511923 1001 86380 86390 1
511873 99511873 1001 86380 86390 1
512393 99512393 1001 86380 86390 1
512382 99512382 1001 86380 86390 1
512411 99512411 1001 86380 86390 1
513167 99513167 1001 86380 86390 1
513119 99513119 1001 86380 86390 1
513017 99513017 1001 86380 86390 1
513149 99513149 1001 86380 86390 1
513023 99513023 1001 86380 86390 1
513202 99513202 1001 86380 86390 1
512991 99512991 1001 86380 86390 1
512587 99512587 1001 86380 86390 1
512646 99512646 1001 86380 86390 1
513396 99513396 1001 86380 86390 1
513360 99513360 1001 86380 86390 1
513222 99513222 1001 86380 86390 1
513407 99513407 1001 86380 86390 1
513853 99513853 1001 86380 86390 1
513971 99513971 1001 86380 86390 1
513988 99513988 1001 86380 86390 1
513991 99513991 1001 86380 86390 1
513646 99513646 1001 86380 86390 1
513767 99513767 1001 86380 86390 1
513794 99513794 1001 86380 86390 1
513460 99513460 1001 86380 86390 1
513435 99513435 1001 86380 86390 1
514204 99514204 1001 86380 86390 1
514666 99514666 1001 86380 86390 1
514684 99514684 1001 86380 86390 1
514697 99514697 1001 86380 86390 1
514737 99514737 1001 86380 86390 1
514496 99514496 1001 86380 86390 1
514367 99514367 1001 86380 86390 1
514334 99514334 1001 86380 86390 1
514988 99514988 1001 86380 86390 1
515606 99515606 1001 86380 86390 1
515645 99515645 1001 86380 86390 1
515494 99515494 1001 86380 86390 1
515662 99515662 1001 86380 86390 1
515674 99515674 1001 86380 86390 1
515605 99515605 1001 86380 86390 1
515515 99515515 1001 86380 86390 1
515287 99515287 1001 86380 86390 1
515293 99515293 1001 86380 86390 1
515294 99515294 1001 86380 86390 1
515411 99515411 1001 86380 86390 1
515334 99515334 1001 86380 86390 1
515347 99515347 1001 86380 86390 1
515438 99515438 1001 86380 86390 1
515091 99515091 1001 86380 86390 1
515197 99515197 1001 86380 86390 1
515162 99515162 1001 86380 86390 1
515268 99515268 1001 86380 86390 1
515693 99515693 1001 86380 86390 1
515888 99515888 1001 86380 86390 1
515754 99515754 1001 86380 86390 1
516506 99516506 1001 86380 86390 1
516372 99516372 1001 86380 86390 1
516385 99516385 1001 86380 86390 1
516399 99516399 1001 86380 86390 1
516374 99516374 1001 86380 86390 1
516295 99516295 1001 86380 86390 1
516286 99516286 1001 86380 86390 1
515902 99515902 1001 86380 86390 1
515890 99515890 1001 86380 86390 1
515963 99515963 1001 86380 86390 1
516705 99516705 1001 86380 86390 1
516693 99516693 1001 86380 86390 1
516712 99516712 1001 86380 86390 1
517328 99517328 1001 86380 86390 1
516832 99516832 1001 86380 86390 1
516861 99516861 1001 86380 86390 1
516797 99516797 1001 86380 86390 1
516785 99516785 1001 86380 86390 1
516852 99516852 1001 86380 86390 1
517502 99517502 1001 86380 86390 1
517467 99517467 1001 86380 86390 1
517442 99517442 1001 86380 86390 1
517343 99517343 1001 86380 86390 1
518094 99518094 1001 86380 86390 1
518030 99518030 1001 86380 86390 1
517921 99517921 1001 86380 86390 1
517792 99517792 1001 86380 86390 1
517910 99517910 1001 86380 86390 1
517758 99517758 1001 86380 86390 1
517618 99517618 1001 86380 86390 1
517608 99517608 1001 86380 86390 1
517648 99517648 1001 86380 86390 1
517679 99517679 1001 86380 86390 1
518214 99518214 1001 86380 86390 1
518193 99518193 1001 86380 86390 1
518196 99518196 1001 86380 86390 1
518834 99518834 1001 86380 86390 1
518961 99518961 1001 86380 86390 1
518616 99518616 1001 86380 86390 1
518592 99518592 1001 86380 86390 1
518781 99518781 1001 86380 86390 1
518446 99518446 1001 86380 86390 1
518382 99518382 1001 86380 86390 1
518427 99518427 1001 86380 86390 1
519159 99519159 1001 86380 86390 1
519673 99519673 1001 86380 86390 1
519635 99519635 1001 86380 86390 1
519700 99519700 1001 86380 86390 1
519671 99519671 1001 86380 86390 1
519482 99519482 1001 86380 86390 1
519458 99519458 1001 86380 86390 1
519485 99519485 1001 86380 86390 1
519603 99519603 1001 86380 86390 1
519579 99519579 1001 86380 86390 1
519351 99519351 1001 86380 86390 1
519304 99519304 1001 86380 86390 1
519202 99519202 1001 86380 86390 1
519850 99519850 1001 86380 86390 1
519955 99519955 1001 86380 86390 1
519610 99519610 1001 86380 86390 1
519908 99519908 1001 86380 86390 1
519986 99519986 1001 86380 86390 1
519884 99519884 1001 86380 86390 1
520014 99520014 1001 86380 86390 1
520485 99520485 1001 86380 86390 1
520447 99520447 1001 86380 86390 1
520271 99520271 1001 86380 86390 1
520379 99520379 1001 86380 86390 1
520405 99520405 1001 86380 86390 1
520201 99520201 1001 86380 86390 1
520049 99520049 1001 86380 86390 1
520666 99520666 1001 86380 86390 1
521317 99521317 1001 86380 86390 1
521413 99521413 1001 86380 86390 1
521414 99521414 1001 86380 86390 1
521185 99521185 1001 86380 86390 1
521166 99521166 1001 86380 86390 1
521218 99521218 1001 86380 86390 1
520978 99520978 1001 86380 86390 1
520967 99520967 1001 86380 86390 1
520877 99520877 1001 86380 86390 1
520929 99520929 1001 86380 86390 1
521533 99521533 1001 86380 86390 1
521629 99521629 1001 86380 86390 1
521552 99521552 1001 86380 86390 1
522255 99522255 1001 86380 86390 1
522208 99522208 1001 86380 86390 1
522197 99522197 1001 86380 86390 1
522276 99522276 1001 86380 86390 1
522122 99522122 1001 86380 86390 1
521963 99521963 1001 86380 86390 1
521728 99521728 1001 86380 86390 1
521754 99521754 1001 86380 86390 1
522413 99522413 1001 86380 86390 1
522942 99522942 1001 86380 86390 1
523007 99523007 1001 86380 86390 1
523098 99523098 1001 86380 86390 1
522971 99522971 1001 86380 86390 1
522760 99522760 1001 86380 86390 1
522550 99522550 1001 86380 86390 1
522557 99522557 1001 86380 86390 1
522609 99522609 1001 86380 86390 1
522532 99522532 1001 86380 86390 1
522613 99522613 1001 86380 86390 1
522665 99522665 1001 86380 86390 1
523273 99523273 1001 86380 86390 1
523171 99523171 1001 86380 86390 1
523280 99523280 1001 86380 86390 1
523875 99523875 1001 86380 86390 1
523903 99523903 1001 86380 86390 1
523625 99523625 1001 86380 86390 1
523734 99523734 1001 86380 86390 1
523660 99523660 1001 86380 86390 1
523401 99523401 1001 86380 86390 1
523526 99523526 1001 86380 86390 1
523411 99523411 1001 86380 86390 1
523969 99523969 1001 86380 86390 1
524049 99524049 1001 86380 86390 1
524055 99524055 1001 86380 86390 1
524657 99524657 1001 86380 86390 1
524580 99524580 1001 86380 86390 1
524632 99524632 1001 86380 86390 1
524758 99524758 1001 86380 86390 1
524441 99524441 1001 86380 86390 1
524196 99524196 1001 86380 86390 1
524291 99524291 1001 86380 86390 1
524821 99524821 1001 86380 86390 1
525494 99525494 1001 86380 86390 1
525564 99525564 1001 86380 86390 1
525418 99525418 1001 86380 86390 1
525548 99525548 1001 86380 86390 1
525536 99525536 1001 86380 86390 1
525476 99525476 1001 86380 86390 1
525554 99525554 1001 86380 86390 1
525589 99525589 1001 86380 86390 1
525294 99525294 1001 86380 86390 1
525347 99525347 1001 86380 86390 1
525322 99525322 1001 86380 86390 1
525259 99525259 1001 86380 86390 1
525097 99525097 1001 86380 86390 1
525745 99525745 1001 86380 86390 1
526339 99526339 1001 86380 86390 1
526224 99526224 1001 86380 86390 1
526113 99526113 1001 86380 86390 1
526117 99526117 1001 86380 86390 1
525868 99525868 1001 86380 86390 1
525847 99525847 1001 86380 86390 1
525808 99525808 1001 86380 86390 1
525938 99525938 1001 86380 86390 1
525812 99525812 1001 86380 86390 1
526513 99526513 1001 86380 86390 1
526517 99526517 1001 86380 86390 1
527123 99527123 1001 86380 86390 1
527114 99527114 1001 86380 86390 1
527044 99527044 1001 86380 86390 1
526871 99526871 1001 86380 86390 1
526815 99526815 1001 86380 86390 1
526688 99526688 1001 86380 86390 1
526638 99526638 1001 86380 86390 1
527297 99527297 1001 86380 86390 1
527389 99527389 1001 86380 86390 1
527288 99527288 1001 86380 86390 1
527383 99527383 1001 86380 86390 1
528016 99528016 1001 86380 86390 1
527991 99527991 1001 86380 86390 1
527891 99527891 1001 86380 86390 1
527726 99527726 1001 86380 86390 1
527557 99527557 1001 86380 86390 1
527463 99527463 1001 86380 86390 1
527464 99527464 1001 86380 86390 1
527504 99527504 1001 86380 86390 1
528153 99528153 1001 86380 86390 1
528193 99528193 1001 86380 86390 1
528208 99528208 1001 86380 86390 1
528121 99528121 1001 86380 86390 1
528149 99528149 1001 86380 86390 1
528579 99528579 1001 86380 86390 1
528541 99528541 1001 86380 86390 1
528631 99528631 1001 86380 86390 1
528492 99528492 1001 86380 86390 1
528641 99528641 1001 86380 86390 1
528642 99528642 1001 86380 86390 1
528499 99528499 1001 86380 86390 1
528307 99528307 1001 86380 86390 1
528425 99528425 1001 86380 86390 1
528451 99528451 1001 86380 86390 1
529034 99529034 1001 86380 86390 1
528932 99528932 1001 86380 86390 1
529101 99529101 1001 86380 86390 1
529692 99529692 1001 86380 86390 1
529602 99529602 1001 86380 86390 1
529316 99529316 1001 86380 86390 1
529345 99529345 1001 86380 86390 1
529462 99529462 1001 86380 86390 1
529426 99529426 1001 86380 86390 1
529507 99529507 1001 86380 86390 1
529185 99529185 1001 86380 86390 1
529218 99529218 1001 86380 86390 1
529854 99529854 1001 86380 86390 1
530527 99530527 1001 86380 86390 1
530496 99530496 1001 86380 86390 1
530273 99530273 1001 86380 86390 1
530312 99530312 1001 86380 86390 1
530047 99530047 1001 86380 86390 1
529983 99529983 1001 86380 86390 1
530696 99530696 1001 86380 86390 1
530594 99530594 1001 86380 86390 1
530737 99530737 1001 86380 86390 1
530570 99530570 1001 86380 86390 1
531216 99531216 1001 86380 86390 1
531073 99531073 1001 86380 86390 1
531022 99531022 1001 86380 86390 1
530997 99530997 1001 86380 86390 1
531002 99531002 1001 86380 86390 1
531562 99531562 1001 86380 86390 1
531408 99531408 1001 86380 86390 1
531516 99531516 1001 86380 86390 1
532032 99532032 1001 86380 86390 1
532198 99532198 1001 86380 86390 1
531909 99531909 1001 86380 86390 1
531806 99531806 1001 86380 86390 1
531924 99531924 1001 86380 86390 1
531863 99531863 1001 86380 86390 1
531732 99531732 1001 86380 86390 1
532303 99532303 1001 86380 86390 1
532994 99532994 1001 86380 86390 1
532969 99532969 1001 86380 86390 1
532999 99532999 1001 86380 86390 1
533001 99533001 1001 86380 86390 1
532951 99532951 1001 86380 86390 1
532756 99532756 1001 86380 86390 1
532812 99532812 1001 86380 86390 1
532467 99532467 1001 86380 86390 1
532507 99532507 1001 86380 86390 1
532416 99532416 1001 86380 86390 1
532535 99532535 1001 86380 86390 1
533184 99533184 1001 86380 86390 1
533146 99533146 1001 86380 86390 1
533163 99533163 1001 86380 86390 1
533130 99533130 1001 86380 86390 1
533742 99533742 1001 86380 86390 1
533783 99533783 1001 86380 86390 1
533701 99533701 1001 86380 86390 1
533490 99533490 1001 86380 86390 1
533532 99533532 1001 86380 86390 1
533496 99533496 1001 86380 86390 1
533250 99533250 1001 86380 86390 1
533358 99533358 1001 86380 86390 1
533351 99533351 1001 86380 86390 1
533910 99533910 1001 86380 86390 1
533887 99533887 1001 86380 86390 1
533892 99533892 1001 86380 86390 1
534622 99534622 1001 86380 86390 1
534508 99534508 1001 86380 86390 1
534578 99534578 1001 86380 86390 1
534401 99534401 1001 86380 86390 1
534314 99534314 1001 86380 86390 1
534252 99534252 1001 86380 86390 1
534876 99534876 1001 86380 86390 1
534872 99534872 1001 86380 86390 1
534703 99534703 1001 86380 86390 1
535345 99535345 1001 86380 86390 1
535372 99535372 1001 86380 86390 1
535311 99535311 1001 86380 86390 1
535326 99535326 1001 86380 86390 1
535378 99535378 1001 86380 86390 1
535101 99535101 1001 86380 86390 1
535299 99535299 1001 86380 86390 1
535223 99535223 1001 86380 86390 1
535146 99535146 1001 86380 86390 1
535561 99535561 1001 86380 86390 1
535536 99535536 1001 86380 86390 1
535588 99535588 1001 86380 86390 1
535524 99535524 1001 86380 86390 1
536301 99536301 1001 86380 86390 1
536276 99536276 1001 86380 86390 1
536180 99536180 1001 86380 86390 1
536014 99536014 1001 86380 86390 1
535952 99535952 1001 86380 86390 1
536123 99536123 1001 86380 86390 1
536098 99536098 1001 86380 86390 1
535970 99535970 1001 86380 86390 1
536011 99536011 1001 86380 86390 1
535808 99535808 1001 86380 86390 1
535913 99535913 1001 86380 86390 1
535748 99535748 1001 86380 86390 1
535906 99535906 1001 86380 86390 1
536438 99536438 1001 86380 86390 1
536349 99536349 1001 86380 86390 1
536966 99536966 1001 86380 86390 1
536853 99536853 1001 86380 86390 1
536790 99536790 1001 86380 86390 1
536898 99536898 1001 86380 86390 1
536911 99536911 1001 86380 86390 1
536937 99536937 1001 86380 86390 1
536848 99536848 1001 86380 86390 1
536688 99536688 1001 86380 86390 1
536656 99536656 1001 86380 86390 1
537937 99537937 1001 86380 86390 1
537848 99537848 1001 86380 86390 1
537460 99537460 1001 86380 86390 1
537526 99537526 1001 86380 86390 1
538058 99538058 1001 86380 86390 1
538084 99538084 1001 86380 86390 1
538144 99538144 1001 86380 86390 1
538173 99538173 1001 86380 86390 1
538713 99538713 1001 86380 86390 1
538740 99538740 1001 86380 86390 1
538650 99538650 1001 86380 86390 1
538742 99538742 1001 86380 86390 1
538760 99538760 1001 86380 86390 1
538443 99538443 1001 86380 86390 1
538549 99538549 1001 86380 86390 1
538589 99538589 1001 86380 86390 1
538450 99538450 1001 86380 86390 1
538348 99538348 1001 86380 86390 1
538993 99538993 1001 86380 86390 1
538956 99538956 1001 86380 86390 1
538973 99538973 1001 86380 86390 1
538976 99538976 1001 86380 86390 1
539493 99539493 1001 86380 86390 1
539457 99539457 1001 86380 86390 1
539549 99539549 1001 86380 86390 1
539589 99539589 1001 86380 86390 1
539409 99539409 1001 86380 86390 1
539425 99539425 1001 86380 86390 1
539232 99539232 1001 86380 86390 1
539313 99539313 1001 86380 86390 1
539088 99539088 1001 86380 86390 1
539196 99539196 1001 86380 86390 1
539200 99539200 1001 86380 86390 1
539732 99539732 1001 86380 86390 1
539654 99539654 1001 86380 86390 1
539837 99539837 1001 86380 86390 1
540340 99540340 1001 86380 86390 1
540279 99540279 1001 86380 86390 1
540398 99540398 1001 86380 86390 1
540271 99540271 1001 86380 86390 1
540184 99540184 1001 86380 86390 1
540179 99540179 1001 86380 86390 1
540168 99540168 1001 86380 86390 1
540169 99540169 1001 86380 86390 1
539928 99539928 1001 86380 86390 1
539909 99539909 1001 86380 86390 1
540572 99540572 1001 86380 86390 1
540605 99540605 1001 86380 86390 1
541218 99541218 1001 86380 86390 1
541116 99541116 1001 86380 86390 1
541171 99541171 1001 86380 86390 1
540867 99540867 1001 86380 86390 1
540738 99540738 1001 86380 86390 1
540859 99540859 1001 86380 86390 1
540812 99540812 1001 86380 86390 1
541422 99541422 1001 86380 86390 1
541411 99541411 1001 86380 86390 1
541451 99541451 1001 86380 86390 1
542016 99542016 1001 86380 86390 1
542071 99542071 1001 86380 86390 1
542050 99542050 1001 86380 86390 1
542111 99542111 1001 86380 86390 1
541813 99541813 1001 86380 86390 1
541815 99541815 1001 86380 86390 1
541729 99541729 1001 86380 86390 1
541795 99541795 1001 86380 86390 1
541718 99541718 1001 86380 86390 1
541576 99541576 1001 86380 86390 1
541654 99541654 1001 86380 86390 1
541696 99541696 1001 86380 86390 1
541702 99541702 1001 86380 86390 1
541639 99541639 1001 86380 86390 1
542171 99542171 1001 86380 86390 1
542132 99542132 1001 86380 86390 1
542279 99542279 1001 86380 86390 1
542868 99542868 1001 86380 86390 1
542778 99542778 1001 86380 86390 1
542867 99542867 1001 86380 86390 1
542636 99542636 1001 86380 86390 1
542626 99542626 1001 86380 86390 1
542575 99542575 1001 86380 86390 1
542564 99542564 1001 86380 86390 1
542607 99542607 1001 86380 86390 1
542647 99542647 1001 86380 86390 1
542531 99542531 1001 86380 86390 1
542457 99542457 1001 86380 86390 1
542408 99542408 1001 86380 86390 1
542385 99542385 1001 86380 86390 1
542517 99542517 1001 86380 86390 1
543124 99543124 1001 86380 86390 1
542533 99542533 1001 86380 86390 1
543027 99543027 1001 86380 86390 1
543053 99543053 1001 86380 86390 1
543016 99543016 1001 86380 86390 1
543771 99543771 1001 86380 86390 1
543711 99543711 1001 86380 86390 1
543514 99543514 1001 86380 86390 1
543375 99543375 1001 86380 86390 1
543418 99543418 1001 86380 86390 1
543538 99543538 1001 86380 86390 1
543268 99543268 1001 86380 86390 1
543273 99543273 1001 86380 86390 1
543156 99543156 1001 86380 86390 1
543186 99543186 1001 86380 86390 1
543949 99543949 1001 86380 86390 1
543926 99543926 1001 86380 86390 1
543851 99543851 1001 86380 86390 1
544584 99544584 1001 86380 86390 1
544479 99544479 1001 86380 86390 1
544340 99544340 1001 86380 86390 1
544189 99544189 1001 86380 86390 1
544217 99544217 1001 86380 86390 1
544015 99544015 1001 86380 86390 1
544183 99544183 1001 86380 86390 1
544643 99544643 1001 86380 86390 1
423794 677 1001 76680 77577 1
435085 854 1001 2520 3237 1
536690 956 1001 60436 60736 1
400039 99400039 1001 86380 86390 1
400376 99400376 1001 86380 86390 1
400670 99400670 1001 86380 86390 1
400632 99400632 1001 86380 86390 1
401151 99401151 1001 86380 86390 1
401281 99401281 1001 86380 86390 1
401452 99401452 1001 86380 86390 1
401677 99401677 1001 86380 86390 1
401731 99401731 1001 86380 86390 1
401732 99401732 1001 86380 86390 1
401776 99401776 1001 86380 86390 1
402021 99402021 1001 86380 86390 1
402012 99402012 1001 86380 86390 1
402145 99402145 1001 86380 86390 1
402643 99402643 1001 86380 86390 1
402781 99402781 1001 86380 86390 1
402977 99402977 1001 86380 86390 1
402983 99402983 1001 86380 86390 1
403004 99403004 1001 86380 86390 1
403143 99403143 1001 86380 86390 1
403097 99403097 1001 86380 86390 1
403285 99403285 1001 86380 86390 1
403322 99403322 1001 86380 86390 1
403357 99403357 1001 86380 86390 1
403521 99403521 1001 86380 86390 1
403595 99403595 1001 86380 86390 1
403708 99403708 1001 86380 86390 1
403729 99403729 1001 86380 86390 1
403812 99403812 1001 86380 86390 1
404031 99404031 1001 86380 86390 1
403934 99403934 1001 86380 86390 1
403995 99403995 1001 86380 86390 1
404161 99404161 1001 86380 86390 1
404154 99404154 1001 86380 86390 1
404323 99404323 1001 86380 86390 1
404291 99404291 1001 86380 86390 1
404319 99404319 1001 86380 86390 1
404487 99404487 1001 86380 86390 1
404900 99404900 1001 86380 86390 1
405323 99405323 1001 86380 86390 1
405344 99405344 1001 86380 86390 1
405522 99405522 1001 86380 86390 1
405556 99405556 1001 86380 86390 1
405616 99405616 1001 86380 86390 1
405654 99405654 1001 86380 86390 1
405670 99405670 1001 86380 86390 1
406148 99406148 1001 86380 86390 1
406203 99406203 1001 86380 86390 1
406263 99406263 1001 86380 86390 1
406484 99406484 1001 86380 86390 1
406425 99406425 1001 86380 86390 1
406473 99406473 1001 86380 86390 1
406569 99406569 1001 86380 86390 1
407122 99407122 1001 86380 86390 1
407134 99407134 1001 86380 86390 1
407411 99407411 1001 86380 86390 1
407500 99407500 1001 86380 86390 1
407471 99407471 1001 86380 86390 1
407618 99407618 1001 86380 86390 1
407776 99407776 1001 86380 86390 1
407898 99407898 1001 86380 86390 1
407883 99407883 1001 86380 86390 1
408086 99408086 1001 86380 86390 1
408032 99408032 1001 86380 86390 1
408079 99408079 1001 86380 86390 1
408283 99408283 1001 86380 86390 1
408419 99408419 1001 86380 86390 1
408592 99408592 1001 86380 86390 1
408644 99408644 1001 86380 86390 1
408703 99408703 1001 86380 86390 1
408712 99408712 1001 86380 86390 1
408971 99408971 1001 86380 86390 1
409023 99409023 1001 86380 86390 1
409281 99409281 1001 86380 86390 1
409340 99409340 1001 86380 86390 1
409319 99409319 1001 86380 86390 1
409718 99409718 1001 86380 86390 1
409734 99409734 1001 86380 86390 1
409807 99409807 1001 86380 86390 1
410294 99410294 1001 86380 86390 1
410245 99410245 1001 86380 86390 1
410268 99410268 1001 86380 86390 1
410686 99410686 1001 86380 86390 1
410703 99410703 1001 86380 86390 1
410875 99410875 1001 86380 86390 1
410984 99410984 1001 86380 86390 1
410995 99410995 1001 86380 86390 1
411360 99411360 1001 86380 86390 1
411448 99411448 1001 86380 86390 1
411720 99411720 1001 86380 86390 1
411854 99411854 1001 86380 86390 1
411843 99411843 1001 86380 86390 1
412040 99412040 1001 86380 86390 1
412219 99412219 1001 86380 86390 1
412290 99412290 1001 86380 86390 1
412345 99412345 1001 86380 86390 1
413500 99413500 1001 86380 86390 1
413417 99413417 1001 86380 86390 1
413215 99413215 1001 86380 86390 1
413028 99413028 1001 86380 86390 1
412674 99412674 1001 86380 86390 1
414089 99414089 1001 86380 86390 1
414048 99414048 1001 86380 86390 1
415164 99415164 1001 86380 86390 1
415005 99415005 1001 86380 86390 1
415282 99415282 1001 86380 86390 1
415183 99415183 1001 86380 86390 1
415089 99415089 1001 86380 86390 1
414514 99414514 1001 86380 86390 1
414791 99414791 1001 86380 86390 1
414405 99414405 1001 86380 86390 1
414234 99414234 1001 86380 86390 1
414150 99414150 1001 86380 86390 1
414313 99414313 1001 86380 86390 1
415555 99415555 1001 86380 86390 1
415626 99415626 1001 86380 86390 1
415519 99415519 1001 86380 86390 1
416751 99416751 1001 86380 86390 1
416943 99416943 1001 86380 86390 1
416718 99416718 1001 86380 86390 1
416822 99416822 1001 86380 86390 1
416773 99416773 1001 86380 86390 1
416825 99416825 1001 86380 86390 1
415931 99415931 1001 86380 86390 1
415970 99415970 1001 86380 86390 1
416015 99416015 1001 86380 86390 1
415921 99415921 1001 86380 86390 1
416130 99416130 1001 86380 86390 1
417092 99417092 1001 86380 86390 1
417116 99417116 1001 86380 86390 1
417133 99417133 1001 86380 86390 1
417468 99417468 1001 86380 86390 1
418500 99418500 1001 86380 86390 1
418601 99418601 1001 86380 86390 1
418689 99418689 1001 86380 86390 1
418375 99418375 1001 86380 86390 1
418202 99418202 1001 86380 86390 1
418144 99418144 1001 86380 86390 1
418399 99418399 1001 86380 86390 1
418055 99418055 1001 86380 86390 1
418002 99418002 1001 86380 86390 1
417663 99417663 1001 86380 86390 1
417933 99417933 1001 86380 86390 1
418998 99418998 1001 86380 86390 1
418034 99418034 1001 86380 86390 1
418826 99418826 1001 86380 86390 1
418939 99418939 1001 86380 86390 1
419168 99419168 1001 86380 86390 1
418834 99418834 1001 86380 86390 1
419121 99419121 1001 86380 86390 1
420126 99420126 1001 86380 86390 1
420130 99420130 1001 86380 86390 1
420228 99420228 1001 86380 86390 1
420351 99420351 1001 86380 86390 1
419700 99419700 1001 86380 86390 1
419676 99419676 1001 86380 86390 1
419890 99419890 1001 86380 86390 1
419811 99419811 1001 86380 86390 1
419496 99419496 1001 86380 86390 1
419575 99419575 1001 86380 86390 1
419600 99419600 1001 86380 86390 1
419258 99419258 1001 86380 86390 1
419488 99419488 1001 86380 86390 1
420516 99420516 1001 86380 86390 1
420569 99420569 1001 86380 86390 1
420599 99420599 1001 86380 86390 1
420601 99420601 1001 86380 86390 1
420758 99420758 1001 86380 86390 1
421695 99421695 1001 86380 86390 1
421618 99421618 1001 86380 86390 1
421534 99421534 1001 86380 86390 1
421011 99421011 1001 86380 86390 1
421208 99421208 1001 86380 86390 1
421188 99421188 1001 86380 86390 1
422387 99422387 1001 86380 86390 1
423672 99423672 1001 86380 86390 1
423681 99423681 1001 86380 86390 1
423622 99423622 1001 86380 86390 1
423723 99423723 1001 86380 86390 1
423148 99423148 1001 86380 86390 1
423173 99423173 1001 86380 86390 1
423118 99423118 1001 86380 86390 1
423163 99423163 1001 86380 86390 1
422677 99422677 1001 86380 86390 1
422628 99422628 1001 86380 86390 1
422834 99422834 1001 86380 86390 1
423765 99423765 1001 86380 86390 1
425032 99425032 1001 86380 86390 1
425091 99425091 1001 86380 86390 1
424641 99424641 1001 86380 86390 1
424627 99424627 1001 86380 86390 1
424657 99424657 1001 86380 86390 1
424529 99424529 1001 86380 86390 1
424213 99424213 1001 86380 86390 1
424294 99424294 1001 86380 86390 1
424576 99424576 1001 86380 86390 1
425545 99425545 1001 86380 86390 1
425546 99425546 1001 86380 86390 1
425824 99425824 1001 86380 86390 1
426955 99426955 1001 86380 86390 1
427068 99427068 1001 86380 86390 1
427087 99427087 1001 86380 86390 1
426478 99426478 1001 86380 86390 1
426310 99426310 1001 86380 86390 1
426684 99426684 1001 86380 86390 1
426641 99426641 1001 86380 86390 1
426008 99426008 1001 86380 86390 1
425842 99425842 1001 86380 86390 1
426103 99426103 1001 86380 86390 1
425932 99425932 1001 86380 86390 1
425879 99425879 1001 86380 86390 1
426148 99426148 1001 86380 86390 1
427236 99427236 1001 86380 86390 1
427403 99427403 1001 86380 86390 1
428516 99428516 1001 86380 86390 1
428424 99428424 1001 86380 86390 1
428426 99428426 1001 86380 86390 1
428457 99428457 1001 86380 86390 1
428152 99428152 1001 86380 86390 1
427747 99427747 1001 86380 86390 1
428960 99428960 1001 86380 86390 1
429153 99429153 1001 86380 86390 1
427921 99427921 1001 86380 86390 1
429157 99429157 1001 86380 86390 1
429082 99429082 1001 86380 86390 1
428887 99428887 1001 86380 86390 1
428929 99428929 1001 86380 86390 1
428757 99428757 1001 86380 86390 1
429012 99429012 1001 86380 86390 1
430362 99430362 1001 86380 86390 1
430040 99430040 1001 86380 86390 1
429911 99429911 1001 86380 86390 1
429647 99429647 1001 86380 86390 1
429798 99429798 1001 86380 86390 1
429366 99429366 1001 86380 86390 1
429523 99429523 1001 86380 86390 1
429297 99429297 1001 86380 86390 1
429235 99429235 1001 86380 86390 1
429238 99429238 1001 86380 86390 1
430548 99430548 1001 86380 86390 1
430489 99430489 1001 86380 86390 1
430816 99430816 1001 86380 86390 1
431789 99431789 1001 86380 86390 1
432052 99432052 1001 86380 86390 1
431398 99431398 1001 86380 86390 1
431465 99431465 1001 86380 86390 1
431593 99431593 1001 86380 86390 1
431325 99431325 1001 86380 86390 1
431051 99431051 1001 86380 86390 1
432427 99432427 1001 86380 86390 1
432184 99432184 1001 86380 86390 1
432228 99432228 1001 86380 86390 1
432473 99432473 1001 86380 86390 1
432443 99432443 1001 86380 86390 1
432420 99432420 1001 86380 86390 1
432264 99432264 1001 86380 86390 1
433657 99433657 1001 86380 86390 1
433538 99433538 1001 86380 86390 1
433715 99433715 1001 86380 86390 1
433609 99433609 1001 86380 86390 1
433272 99433272 1001 86380 86390 1
433054 99433054 1001 86380 86390 1
433064 99433064 1001 86380 86390 1
433092 99433092 1001 86380 86390 1
433185 99433185 1001 86380 86390 1
432774 99432774 1001 86380 86390 1
432854 99432854 1001 86380 86390 1
432612 99432612 1001 86380 86390 1
434019 99434019 1001 86380 86390 1
433946 99433946 1001 86380 86390 1
434004 99434004 1001 86380 86390 1
435133 99435133 1001 86380 86390 1
435205 99435205 1001 86380 86390 1
435336 99435336 1001 86380 86390 1
434840 99434840 1001 86380 86390 1
434940 99434940 1001 86380 86390 1
434826 99434826 1001 86380 86390 1
434604 99434604 1001 86380 86390 1
434876 99434876 1001 86380 86390 1
434668 99434668 1001 86380 86390 1
434991 99434991 1001 86380 86390 1
434260 99434260 1001 86380 86390 1
434270 99434270 1001 86380 86390 1
435824 99435824 1001 86380 86390 1
435574 99435574 1001 86380 86390 1
435870 99435870 1001 86380 86390 1
436875 99436875 1001 86380 86390 1
437099 99437099 1001 86380 86390 1
436476 99436476 1001 86380 86390 1
436695 99436695 1001 86380 86390 1
436214 99436214 1001 86380 86390 1
436045 99436045 1001 86380 86390 1
436245 99436245 1001 86380 86390 1
437216 99437216 1001 86380 86390 1
300655 99300655 1001 86380 86390 1
300371 99300371 1001 86380 86390 1
300428 99300428 1001 86380 86390 1
300123 99300123 1001 86380 86390 1
300114 99300114 1001 86380 86390 1
300144 99300144 1001 86380 86390 1
300766 99300766 1001 86380 86390 1
300793 99300793 1001 86380 86390 1
300837 99300837 1001 86380 86390 1
300773 99300773 1001 86380 86390 1
300828 99300828 1001 86380 86390 1
301423 99301423 1001 86380 86390 1
301475 99301475 1001 86380 86390 1
301549 99301549 1001 86380 86390 1
301181 99301181 1001 86380 86390 1
300959 99300959 1001 86380 86390 1
301038 99301038 1001 86380 86390 1
301017 99301017 1001 86380 86390 1
301018 99301018 1001 86380 86390 1
301033 99301033 1001 86380 86390 1
301125 99301125 1001 86380 86390 1
301593 99301593 1001 86380 86390 1
301619 99301619 1001 86380 86390 1
301700 99301700 1001 86380 86390 1
302191 99302191 1001 86380 86390 1
302324 99302324 1001 86380 86390 1
302059 99302059 1001 86380 86390 1
302138 99302138 1001 86380 86390 1
302133 99302133 1001 86380 86390 1
301902 99301902 1001 86380 86390 1
301915 99301915 1001 86380 86390 1
301943 99301943 1001 86380 86390 1
301958 99301958 1001 86380 86390 1
301953 99301953 1001 86380 86390 1
302557 99302557 1001 86380 86390 1
303003 99303003 1001 86380 86390 1
303133 99303133 1001 86380 86390 1
303179 99303179 1001 86380 86390 1
303008 99303008 1001 86380 86390 1
303152 99303152 1001 86380 86390 1
302858 99302858 1001 86380 86390 1
302676 99302676 1001 86380 86390 1
302706 99302706 1001 86380 86390 1
302745 99302745 1001 86380 86390 1
302747 99302747 1001 86380 86390 1
303317 99303317 1001 86380 86390 1
304005 99304005 1001 86380 86390 1
303937 99303937 1001 86380 86390 1
303875 99303875 1001 86380 86390 1
303890 99303890 1001 86380 86390 1
303414 99303414 1001 86380 86390 1
303614 99303614 1001 86380 86390 1
304071 99304071 1001 86380 86390 1
304073 99304073 1001 86380 86390 1
304221 99304221 1001 86380 86390 1
304119 99304119 1001 86380 86390 1
304786 99304786 1001 86380 86390 1
304789 99304789 1001 86380 86390 1
304854 99304854 1001 86380 86390 1
304729 99304729 1001 86380 86390 1
304469 99304469 1001 86380 86390 1
304439 99304439 1001 86380 86390 1
304362 99304362 1001 86380 86390 1
304327 99304327 1001 86380 86390 1
305052 99305052 1001 86380 86390 1
304926 99304926 1001 86380 86390 1
305018 99305018 1001 86380 86390 1
304928 99304928 1001 86380 86390 1
304907 99304907 1001 86380 86390 1
305488 99305488 1001 86380 86390 1
305643 99305643 1001 86380 86390 1
305555 99305555 1001 86380 86390 1
305455 99305455 1001 86380 86390 1
305378 99305378 1001 86380 86390 1
305425 99305425 1001 86380 86390 1
305374 99305374 1001 86380 86390 1
305156 99305156 1001 86380 86390 1
305165 99305165 1001 86380 86390 1
305481 99305481 1001 86380 86390 1
500634 99500634 1001 86380 86390 1
500813 99500813 1001 86380 86390 1
500773 99500773 1001 86380 86390 1
500657 99500657 1001 86380 86390 1
500455 99500455 1001 86380 86390 1
500495 99500495 1001 86380 86390 1
500270 99500270 1001 86380 86390 1
500224 99500224 1001 86380 86390 1
500251 99500251 1001 86380 86390 1
500385 99500385 1001 86380 86390 1
500872 99500872 1001 86380 86390 1
500848 99500848 1001 86380 86390 1
500835 99500835 1001 86380 86390 1
501448 99501448 1001 86380 86390 1
501552 99501552 1001 86380 86390 1
501620 99501620 1001 86380 86390 1
501458 99501458 1001 86380 86390 1
501348 99501348 1001 86380 86390 1
501249 99501249 1001 86380 86390 1
501431 99501431 1001 86380 86390 1
501085 99501085 1001 86380 86390 1
501191 99501191 1001 86380 86390 1
501103 99501103 1001 86380 86390 1
501197 99501197 1001 86380 86390 1
501224 99501224 1001 86380 86390 1
501756 99501756 1001 86380 86390 1
501787 99501787 1001 86380 86390 1
501684 99501684 1001 86380 86390 1
502347 99502347 1001 86380 86390 1
502078 99502078 1001 86380 86390 1
502100 99502100 1001 86380 86390 1
501870 99501870 1001 86380 86390 1
501949 99501949 1001 86380 86390 1
502033 99502033 1001 86380 86390 1
502631 99502631 1001 86380 86390 1
502542 99502542 1001 86380 86390 1
502647 99502647 1001 86380 86390 1
502664 99502664 1001 86380 86390 1
502473 99502473 1001 86380 86390 1
503291 99503291 1001 86380 86390 1
503271 99503271 1001 86380 86390 1
503212 99503212 1001 86380 86390 1
502997 99502997 1001 86380 86390 1
502907 99502907 1001 86380 86390 1
503084 99503084 1001 86380 86390 1
502848 99502848 1001 86380 86390 1
502862 99502862 1001 86380 86390 1
502760 99502760 1001 86380 86390 1
503318 99503318 1001 86380 86390 1
503360 99503360 1001 86380 86390 1
504059 99504059 1001 86380 86390 1
503945 99503945 1001 86380 86390 1
503782 99503782 1001 86380 86390 1
503791 99503791 1001 86380 86390 1
503730 99503730 1001 86380 86390 1
503565 99503565 1001 86380 86390 1
503578 99503578 1001 86380 86390 1
504205 99504205 1001 86380 86390 1
504208 99504208 1001 86380 86390 1
504238 99504238 1001 86380 86390 1
504177 99504177 1001 86380 86390 1
504320 99504320 1001 86380 86390 1
504830 99504830 1001 86380 86390 1
504889 99504889 1001 86380 86390 1
504748 99504748 1001 86380 86390 1
504736 99504736 1001 86380 86390 1
504993 99504993 1001 86380 86390 1
505141 99505141 1001 86380 86390 1
504960 99504960 1001 86380 86390 1
504961 99504961 1001 86380 86390 1
505569 99505569 1001 86380 86390 1
505639 99505639 1001 86380 86390 1
505452 99505452 1001 86380 86390 1
505377 99505377 1001 86380 86390 1
505547 99505547 1001 86380 86390 1
505216 99505216 1001 86380 86390 1
505192 99505192 1001 86380 86390 1
505952 99505952 1001 86380 86390 1
505890 99505890 1001 86380 86390 1
506577 99506577 1001 86380 86390 1
506223 99506223 1001 86380 86390 1
506231 99506231 1001 86380 86390 1
506219 99506219 1001 86380 86390 1
506232 99506232 1001 86380 86390 1
506146 99506146 1001 86380 86390 1
506033 99506033 1001 86380 86390 1
506111 99506111 1001 86380 86390 1
506009 99506009 1001 86380 86390 1
506036 99506036 1001 86380 86390 1
506659 99506659 1001 86380 86390 1
506795 99506795 1001 86380 86390 1
506783 99506783 1001 86380 86390 1
506706 99506706 1001 86380 86390 1
506745 99506745 1001 86380 86390 1
506657 99506657 1001 86380 86390 1
506605 99506605 1001 86380 86390 1
507282 99507282 1001 86380 86390 1
507260 99507260 1001 86380 86390 1
507314 99507314 1001 86380 86390 1
507191 99507191 1001 86380 86390 1
507037 99507037 1001 86380 86390 1
507156 99507156 1001 86380 86390 1
507120 99507120 1001 86380 86390 1
507213 99507213 1001 86380 86390 1
507084 99507084 1001 86380 86390 1
506946 99506946 1001 86380 86390 1
506833 99506833 1001 86380 86390 1
506925 99506925 1001 86380 86390 1
506915 99506915 1001 86380 86390 1
507445 99507445 1001 86380 86390 1
507451 99507451 1001 86380 86390 1
507491 99507491 1001 86380 86390 1
508212 99508212 1001 86380 86390 1
508200 99508200 1001 86380 86390 1
508143 99508143 1001 86380 86390 1
507889 99507889 1001 86380 86390 1
507902 99507902 1001 86380 86390 1
507955 99507955 1001 86380 86390 1
507844 99507844 1001 86380 86390 1
507923 99507923 1001 86380 86390 1
508028 99508028 1001 86380 86390 1
507736 99507736 1001 86380 86390 1
507833 99507833 1001 86380 86390 1
507756 99507756 1001 86380 86390 1
508337 99508337 1001 86380 86390 1
508418 99508418 1001 86380 86390 1
508904 99508904 1001 86380 86390 1
508845 99508845 1001 86380 86390 1
508718 99508718 1001 86380 86390 1
508681 99508681 1001 86380 86390 1
508682 99508682 1001 86380 86390 1
508723 99508723 1001 86380 86390 1
508492 99508492 1001 86380 86390 1
508601 99508601 1001 86380 86390 1
508539 99508539 1001 86380 86390 1
509149 99509149 1001 86380 86390 1
509270 99509270 1001 86380 86390 1
509798 99509798 1001 86380 86390 1
509892 99509892 1001 86380 86390 1
509810 99509810 1001 86380 86390 1
509669 99509669 1001 86380 86390 1
509492 99509492 1001 86380 86390 1
509688 99509688 1001 86380 86390 1
509534 99509534 1001 86380 86390 1
509388 99509388 1001 86380 86390 1
509414 99509414 1001 86380 86390 1
509402 99509402 1001 86380 86390 1
509338 99509338 1001 86380 86390 1
509291 99509291 1001 86380 86390 1
509912 99509912 1001 86380 86390 1
510056 99510056 1001 86380 86390 1
510689 99510689 1001 86380 86390 1
510586 99510586 1001 86380 86390 1
510627 99510627 1001 86380 86390 1
510698 99510698 1001 86380 86390 1
510708 99510708 1001 86380 86390 1
510509 99510509 1001 86380 86390 1
510471 99510471 1001 86380 86390 1
510202 99510202 1001 86380 86390 1
510254 99510254 1001 86380 86390 1
510141 99510141 1001 86380 86390 1
510142 99510142 1001 86380 86390 1
510181 99510181 1001 86380 86390 1
510258 99510258 1001 86380 86390 1
510853 99510853 1001 86380 86390 1
510868 99510868 1001 86380 86390 1
510832 99510832 1001 86380 86390 1
510923 99510923 1001 86380 86390 1
510848 99510848 1001 86380 86390 1
511412 99511412 1001 86380 86390 1
511364 99511364 1001 86380 86390 1
511173 99511173 1001 86380 86390 1
511331 99511331 1001 86380 86390 1
511216 99511216 1001 86380 86390 1
511089 99511089 1001 86380 86390 1
510934 99510934 1001 86380 86390 1
510947 99510947 1001 86380 86390 1
511117 99511117 1001 86380 86390 1
511055 99511055 1001 86380 86390 1
511056 99511056 1001 86380 86390 1
511718 99511718 1001 86380 86390 1
511731 99511731 1001 86380 86390 1
511577 99511577 1001 86380 86390 1
511644 99511644 1001 86380 86390 1
511711 99511711 1001 86380 86390 1
511634 99511634 1001 86380 86390 1
512341 99512341 1001 86380 86390 1
512241 99512241 1001 86380 86390 1
512140 99512140 1001 86380 86390 1
511984 99511984 1001 86380 86390 1
512129 99512129 1001 86380 86390 1
512001 99512001 1001 86380 86390 1
512131 99512131 1001 86380 86390 1
512081 99512081 1001 86380 86390 1
512453 99512453 1001 86380 86390 1
512575 99512575 1001 86380 86390 1
513115 99513115 1001 86380 86390 1
513065 99513065 1001 86380 86390 1
513117 99513117 1001 86380 86390 1
513160 99513160 1001 86380 86390 1
513006 99513006 1001 86380 86390 1
513007 99513007 1001 86380 86390 1
512928 99512928 1001 86380 86390 1
512728 99512728 1001 86380 86390 1
512620 99512620 1001 86380 86390 1
513410 99513410 1001 86380 86390 1
513229 99513229 1001 86380 86390 1
513233 99513233 1001 86380 86390 1
513313 99513313 1001 86380 86390 1
513352 99513352 1001 86380 86390 1
513275 99513275 1001 86380 86390 1
513340 99513340 1001 86380 86390 1
513903 99513903 1001 86380 86390 1
513840 99513840 1001 86380 86390 1
513835 99513835 1001 86380 86390 1
513862 99513862 1001 86380 86390 1
513672 99513672 1001 86380 86390 1
513649 99513649 1001 86380 86390 1
513792 99513792 1001 86380 86390 1
513734 99513734 1001 86380 86390 1
513747 99513747 1001 86380 86390 1
513453 99513453 1001 86380 86390 1
513531 99513531 1001 86380 86390 1
513572 99513572 1001 86380 86390 1
513560 99513560 1001 86380 86390 1
513549 99513549 1001 86380 86390 1
514197 99514197 1001 86380 86390 1
514137 99514137 1001 86380 86390 1
514728 99514728 1001 86380 86390 1
514716 99514716 1001 86380 86390 1
514691 99514691 1001 86380 86390 1
514822 99514822 1001 86380 86390 1
514712 99514712 1001 86380 86390 1
514753 99514753 1001 86380 86390 1
514465 99514465 1001 86380 86390 1
514250 99514250 1001 86380 86390 1
514252 99514252 1001 86380 86390 1
514254 99514254 1001 86380 86390 1
514972 99514972 1001 86380 86390 1
514896 99514896 1001 86380 86390 1
515571 99515571 1001 86380 86390 1
515658 99515658 1001 86380 86390 1
[truncated: 4,096,818 more chars]
