# Supplementary material for: Fast and near-optimal monitoring for healthcare acquired infection outbreaks
Source: PLoS Comput Biol. 2019 Sep 16;15(9):e1007284. doi: 10.1371/journal.pcbi.1007284 (PMC6762212; doi:10.1371/journal.pcbi.1007284)
Supplement: S1 Data — (ZIP) [file pcbi.1007284.s006.zip › MobilityLogs1/HAISE_Carilion_all_visits_day_65.txt]

#Person location Sublocation StartTime EndTime Type
505819 1053 1002 44641 52562 1
528213 763 1002 60195 70646 1
400002 99400002 1001 86380 86390 1
400157 99400157 1001 86380 86390 1
400260 99400260 1001 86380 86390 1
400285 99400285 1001 86380 86390 1
400414 99400414 1001 86380 86390 1
400392 99400392 1001 86380 86390 1
400439 99400439 1001 86380 86390 1
400543 99400543 1001 86380 86390 1
400549 99400549 1001 86380 86390 1
400528 99400528 1001 86380 86390 1
400630 99400630 1001 86380 86390 1
400791 99400791 1001 86380 86390 1
400863 99400863 1001 86380 86390 1
400834 99400834 1001 86380 86390 1
401177 99401177 1001 86380 86390 1
401355 99401355 1001 86380 86390 1
401669 99401669 1001 86380 86390 1
401744 99401744 1001 86380 86390 1
402023 99402023 1001 86380 86390 1
402137 99402137 1001 86380 86390 1
402273 99402273 1001 86380 86390 1
402279 99402279 1001 86380 86390 1
402569 99402569 1001 86380 86390 1
402497 99402497 1001 86380 86390 1
402539 99402539 1001 86380 86390 1
402664 99402664 1001 86380 86390 1
402720 99402720 1001 86380 86390 1
402728 99402728 1001 86380 86390 1
402936 99402936 1001 86380 86390 1
403140 99403140 1001 86380 86390 1
403490 99403490 1001 86380 86390 1
403728 99403728 1001 86380 86390 1
404020 99404020 1001 86380 86390 1
404075 99404075 1001 86380 86390 1
404198 99404198 1001 86380 86390 1
404319 99404319 1001 86380 86390 1
404320 99404320 1001 86380 86390 1
404597 99404597 1001 86380 86390 1
404902 99404902 1001 86380 86390 1
405074 99405074 1001 86380 86390 1
405257 99405257 1001 86380 86390 1
405414 99405414 1001 86380 86390 1
405502 99405502 1001 86380 86390 1
405506 99405506 1001 86380 86390 1
405696 99405696 1001 86380 86390 1
405782 99405782 1001 86380 86390 1
405786 99405786 1001 86380 86390 1
405943 99405943 1001 86380 86390 1
405895 99405895 1001 86380 86390 1
406126 99406126 1001 86380 86390 1
406255 99406255 1001 86380 86390 1
406400 99406400 1001 86380 86390 1
406402 99406402 1001 86380 86390 1
406397 99406397 1001 86380 86390 1
406506 99406506 1001 86380 86390 1
406634 99406634 1001 86380 86390 1
406739 99406739 1001 86380 86390 1
406869 99406869 1001 86380 86390 1
406878 99406878 1001 86380 86390 1
406951 99406951 1001 86380 86390 1
406953 99406953 1001 86380 86390 1
406983 99406983 1001 86380 86390 1
407010 99407010 1001 86380 86390 1
407095 99407095 1001 86380 86390 1
407200 99407200 1001 86380 86390 1
407360 99407360 1001 86380 86390 1
407437 99407437 1001 86380 86390 1
407759 99407759 1001 86380 86390 1
408079 99408079 1001 86380 86390 1
408157 99408157 1001 86380 86390 1
408511 99408511 1001 86380 86390 1
408641 99408641 1001 86380 86390 1
408529 99408529 1001 86380 86390 1
409114 99409114 1001 86380 86390 1
409470 99409470 1001 86380 86390 1
409434 99409434 1001 86380 86390 1
409919 99409919 1001 86380 86390 1
410203 99410203 1001 86380 86390 1
410260 99410260 1001 86380 86390 1
410295 99410295 1001 86380 86390 1
410598 99410598 1001 86380 86390 1
410615 99410615 1001 86380 86390 1
411076 99411076 1001 86380 86390 1
411284 99411284 1001 86380 86390 1
411320 99411320 1001 86380 86390 1
411405 99411405 1001 86380 86390 1
411406 99411406 1001 86380 86390 1
411610 99411610 1001 86380 86390 1
411777 99411777 1001 86380 86390 1
412222 99412222 1001 86380 86390 1
412389 99412389 1001 86380 86390 1
412280 99412280 1001 86380 86390 1
412285 99412285 1001 86380 86390 1
412352 99412352 1001 86380 86390 1
413565 99413565 1001 86380 86390 1
413442 99413442 1001 86380 86390 1
413443 99413443 1001 86380 86390 1
413257 99413257 1001 86380 86390 1
413112 99413112 1001 86380 86390 1
413143 99413143 1001 86380 86390 1
412944 99412944 1001 86380 86390 1
413130 99413130 1001 86380 86390 1
412548 99412548 1001 86380 86390 1
412799 99412799 1001 86380 86390 1
412588 99412588 1001 86380 86390 1
412877 99412877 1001 86380 86390 1
413801 99413801 1001 86380 86390 1
413831 99413831 1001 86380 86390 1
413756 99413756 1001 86380 86390 1
414037 99414037 1001 86380 86390 1
413872 99413872 1001 86380 86390 1
413793 99413793 1001 86380 86390 1
413741 99413741 1001 86380 86390 1
415034 99415034 1001 86380 86390 1
415101 99415101 1001 86380 86390 1
415296 99415296 1001 86380 86390 1
415020 99415020 1001 86380 86390 1
415109 99415109 1001 86380 86390 1
414843 99414843 1001 86380 86390 1
414531 99414531 1001 86380 86390 1
414624 99414624 1001 86380 86390 1
414549 99414549 1001 86380 86390 1
414673 99414673 1001 86380 86390 1
414377 99414377 1001 86380 86390 1
414143 99414143 1001 86380 86390 1
414282 99414282 1001 86380 86390 1
415619 99415619 1001 86380 86390 1
415621 99415621 1001 86380 86390 1
415622 99415622 1001 86380 86390 1
415338 99415338 1001 86380 86390 1
417000 99417000 1001 86380 86390 1
416639 99416639 1001 86380 86390 1
416682 99416682 1001 86380 86390 1
416384 99416384 1001 86380 86390 1
416355 99416355 1001 86380 86390 1
416226 99416226 1001 86380 86390 1
416203 99416203 1001 86380 86390 1
416247 99416247 1001 86380 86390 1
416310 99416310 1001 86380 86390 1
416096 99416096 1001 86380 86390 1
416098 99416098 1001 86380 86390 1
416070 99416070 1001 86380 86390 1
415769 99415769 1001 86380 86390 1
416078 99416078 1001 86380 86390 1
417024 99417024 1001 86380 86390 1
417289 99417289 1001 86380 86390 1
417521 99417521 1001 86380 86390 1
418558 99418558 1001 86380 86390 1
418761 99418761 1001 86380 86390 1
418706 99418706 1001 86380 86390 1
418349 99418349 1001 86380 86390 1
418119 99418119 1001 86380 86390 1
417916 99417916 1001 86380 86390 1
417714 99417714 1001 86380 86390 1
417826 99417826 1001 86380 86390 1
417814 99417814 1001 86380 86390 1
418928 99418928 1001 86380 86390 1
418845 99418845 1001 86380 86390 1
419040 99419040 1001 86380 86390 1
419204 99419204 1001 86380 86390 1
420093 99420093 1001 86380 86390 1
420079 99420079 1001 86380 86390 1
420323 99420323 1001 86380 86390 1
419884 99419884 1001 86380 86390 1
419886 99419886 1001 86380 86390 1
419375 99419375 1001 86380 86390 1
419237 99419237 1001 86380 86390 1
419497 99419497 1001 86380 86390 1
419444 99419444 1001 86380 86390 1
420634 99420634 1001 86380 86390 1
420800 99420800 1001 86380 86390 1
420610 99420610 1001 86380 86390 1
421875 99421875 1001 86380 86390 1
421784 99421784 1001 86380 86390 1
421994 99421994 1001 86380 86390 1
421662 99421662 1001 86380 86390 1
421454 99421454 1001 86380 86390 1
421566 99421566 1001 86380 86390 1
421567 99421567 1001 86380 86390 1
421534 99421534 1001 86380 86390 1
421099 99421099 1001 86380 86390 1
421150 99421150 1001 86380 86390 1
420925 99420925 1001 86380 86390 1
421223 99421223 1001 86380 86390 1
420985 99420985 1001 86380 86390 1
422220 99422220 1001 86380 86390 1
422525 99422525 1001 86380 86390 1
423365 99423365 1001 86380 86390 1
423001 99423001 1001 86380 86390 1
423288 99423288 1001 86380 86390 1
423153 99423153 1001 86380 86390 1
423034 99423034 1001 86380 86390 1
423205 99423205 1001 86380 86390 1
423098 99423098 1001 86380 86390 1
423261 99423261 1001 86380 86390 1
422658 99422658 1001 86380 86390 1
422887 99422887 1001 86380 86390 1
422915 99422915 1001 86380 86390 1
422662 99422662 1001 86380 86390 1
423769 99423769 1001 86380 86390 1
425125 99425125 1001 86380 86390 1
425199 99425199 1001 86380 86390 1
425337 99425337 1001 86380 86390 1
425341 99425341 1001 86380 86390 1
425095 99425095 1001 86380 86390 1
424944 99424944 1001 86380 86390 1
424301 99424301 1001 86380 86390 1
425580 99425580 1001 86380 86390 1
425615 99425615 1001 86380 86390 1
425617 99425617 1001 86380 86390 1
425619 99425619 1001 86380 86390 1
425528 99425528 1001 86380 86390 1
426715 99426715 1001 86380 86390 1
426718 99426718 1001 86380 86390 1
426957 99426957 1001 86380 86390 1
426394 99426394 1001 86380 86390 1
426385 99426385 1001 86380 86390 1
426317 99426317 1001 86380 86390 1
425865 99425865 1001 86380 86390 1
425897 99425897 1001 86380 86390 1
426256 99426256 1001 86380 86390 1
425979 99425979 1001 86380 86390 1
427484 99427484 1001 86380 86390 1
427487 99427487 1001 86380 86390 1
428554 99428554 1001 86380 86390 1
428435 99428435 1001 86380 86390 1
428156 99428156 1001 86380 86390 1
427947 99427947 1001 86380 86390 1
428159 99428159 1001 86380 86390 1
428282 99428282 1001 86380 86390 1
427974 99427974 1001 86380 86390 1
428246 99428246 1001 86380 86390 1
427735 99427735 1001 86380 86390 1
427532 99427532 1001 86380 86390 1
427833 99427833 1001 86380 86390 1
429053 99429053 1001 86380 86390 1
430097 99430097 1001 86380 86390 1
429860 99429860 1001 86380 86390 1
429935 99429935 1001 86380 86390 1
429868 99429868 1001 86380 86390 1
429704 99429704 1001 86380 86390 1
429349 99429349 1001 86380 86390 1
430606 99430606 1001 86380 86390 1
430607 99430607 1001 86380 86390 1
430664 99430664 1001 86380 86390 1
430459 99430459 1001 86380 86390 1
430807 99430807 1001 86380 86390 1
430654 99430654 1001 86380 86390 1
431741 99431741 1001 86380 86390 1
431841 99431841 1001 86380 86390 1
431897 99431897 1001 86380 86390 1
431680 99431680 1001 86380 86390 1
431265 99431265 1001 86380 86390 1
431178 99431178 1001 86380 86390 1
430832 99430832 1001 86380 86390 1
431196 99431196 1001 86380 86390 1
432207 99432207 1001 86380 86390 1
432067 99432067 1001 86380 86390 1
433352 99433352 1001 86380 86390 1
433100 99433100 1001 86380 86390 1
433231 99433231 1001 86380 86390 1
433153 99433153 1001 86380 86390 1
433208 99433208 1001 86380 86390 1
432928 99432928 1001 86380 86390 1
432652 99432652 1001 86380 86390 1
432621 99432621 1001 86380 86390 1
432874 99432874 1001 86380 86390 1
434061 99434061 1001 86380 86390 1
433957 99433957 1001 86380 86390 1
434132 99434132 1001 86380 86390 1
435105 99435105 1001 86380 86390 1
435372 99435372 1001 86380 86390 1
435393 99435393 1001 86380 86390 1
435046 99435046 1001 86380 86390 1
434969 99434969 1001 86380 86390 1
434766 99434766 1001 86380 86390 1
434852 99434852 1001 86380 86390 1
434982 99434982 1001 86380 86390 1
434865 99434865 1001 86380 86390 1
434752 99434752 1001 86380 86390 1
434635 99434635 1001 86380 86390 1
434567 99434567 1001 86380 86390 1
435501 99435501 1001 86380 86390 1
435665 99435665 1001 86380 86390 1
436845 99436845 1001 86380 86390 1
437017 99437017 1001 86380 86390 1
436544 99436544 1001 86380 86390 1
436727 99436727 1001 86380 86390 1
436363 99436363 1001 86380 86390 1
436336 99436336 1001 86380 86390 1
436258 99436258 1001 86380 86390 1
300049 99300049 1001 86380 86390 1
300039 99300039 1001 86380 86390 1
300693 99300693 1001 86380 86390 1
300621 99300621 1001 86380 86390 1
300559 99300559 1001 86380 86390 1
300328 99300328 1001 86380 86390 1
300317 99300317 1001 86380 86390 1
300334 99300334 1001 86380 86390 1
300376 99300376 1001 86380 86390 1
300351 99300351 1001 86380 86390 1
300146 99300146 1001 86380 86390 1
300205 99300205 1001 86380 86390 1
300114 99300114 1001 86380 86390 1
300233 99300233 1001 86380 86390 1
300298 99300298 1001 86380 86390 1
300158 99300158 1001 86380 86390 1
300223 99300223 1001 86380 86390 1
300842 99300842 1001 86380 86390 1
300793 99300793 1001 86380 86390 1
301521 99301521 1001 86380 86390 1
301410 99301410 1001 86380 86390 1
301213 99301213 1001 86380 86390 1
301254 99301254 1001 86380 86390 1
301150 99301150 1001 86380 86390 1
301244 99301244 1001 86380 86390 1
301309 99301309 1001 86380 86390 1
301064 99301064 1001 86380 86390 1
301132 99301132 1001 86380 86390 1
301123 99301123 1001 86380 86390 1
301721 99301721 1001 86380 86390 1
301696 99301696 1001 86380 86390 1
301737 99301737 1001 86380 86390 1
301571 99301571 1001 86380 86390 1
301680 99301680 1001 86380 86390 1
302350 99302350 1001 86380 86390 1
302315 99302315 1001 86380 86390 1
302097 99302097 1001 86380 86390 1
301804 99301804 1001 86380 86390 1
302520 99302520 1001 86380 86390 1
302439 99302439 1001 86380 86390 1
302415 99302415 1001 86380 86390 1
303104 99303104 1001 86380 86390 1
303093 99303093 1001 86380 86390 1
303177 99303177 1001 86380 86390 1
303125 99303125 1001 86380 86390 1
303062 99303062 1001 86380 86390 1
302612 99302612 1001 86380 86390 1
302755 99302755 1001 86380 86390 1
302732 99302732 1001 86380 86390 1
302784 99302784 1001 86380 86390 1
302633 99302633 1001 86380 86390 1
303400 99303400 1001 86380 86390 1
303311 99303311 1001 86380 86390 1
303299 99303299 1001 86380 86390 1
303326 99303326 1001 86380 86390 1
303365 99303365 1001 86380 86390 1
303881 99303881 1001 86380 86390 1
303714 99303714 1001 86380 86390 1
303643 99303643 1001 86380 86390 1
303415 99303415 1001 86380 86390 1
303599 99303599 1001 86380 86390 1
303513 99303513 1001 86380 86390 1
303424 99303424 1001 86380 86390 1
304149 99304149 1001 86380 86390 1
304214 99304214 1001 86380 86390 1
304216 99304216 1001 86380 86390 1
304156 99304156 1001 86380 86390 1
304040 99304040 1001 86380 86390 1
304783 99304783 1001 86380 86390 1
304749 99304749 1001 86380 86390 1
304672 99304672 1001 86380 86390 1
304703 99304703 1001 86380 86390 1
304627 99304627 1001 86380 86390 1
304628 99304628 1001 86380 86390 1
304525 99304525 1001 86380 86390 1
304544 99304544 1001 86380 86390 1
304939 99304939 1001 86380 86390 1
305547 99305547 1001 86380 86390 1
305511 99305511 1001 86380 86390 1
305602 99305602 1001 86380 86390 1
305666 99305666 1001 86380 86390 1
305409 99305409 1001 86380 86390 1
305293 99305293 1001 86380 86390 1
305323 99305323 1001 86380 86390 1
305245 99305245 1001 86380 86390 1
305163 99305163 1001 86380 86390 1
305112 99305112 1001 86380 86390 1
305152 99305152 1001 86380 86390 1
305141 99305141 1001 86380 86390 1
500010 99500010 1001 86380 86390 1
500693 99500693 1001 86380 86390 1
500804 99500804 1001 86380 86390 1
500518 99500518 1001 86380 86390 1
500406 99500406 1001 86380 86390 1
500296 99500296 1001 86380 86390 1
500324 99500324 1001 86380 86390 1
500208 99500208 1001 86380 86390 1
500916 99500916 1001 86380 86390 1
500853 99500853 1001 86380 86390 1
500970 99500970 1001 86380 86390 1
500844 99500844 1001 86380 86390 1
501588 99501588 1001 86380 86390 1
501589 99501589 1001 86380 86390 1
501464 99501464 1001 86380 86390 1
501359 99501359 1001 86380 86390 1
501374 99501374 1001 86380 86390 1
501286 99501286 1001 86380 86390 1
501287 99501287 1001 86380 86390 1
501326 99501326 1001 86380 86390 1
501094 99501094 1001 86380 86390 1
501043 99501043 1001 86380 86390 1
501760 99501760 1001 86380 86390 1
502385 99502385 1001 86380 86390 1
502111 99502111 1001 86380 86390 1
502177 99502177 1001 86380 86390 1
502255 99502255 1001 86380 86390 1
502061 99502061 1001 86380 86390 1
502017 99502017 1001 86380 86390 1
502018 99502018 1001 86380 86390 1
502033 99502033 1001 86380 86390 1
502048 99502048 1001 86380 86390 1
501881 99501881 1001 86380 86390 1
502563 99502563 1001 86380 86390 1
503163 99503163 1001 86380 86390 1
503190 99503190 1001 86380 86390 1
503266 99503266 1001 86380 86390 1
503200 99503200 1001 86380 86390 1
502969 99502969 1001 86380 86390 1
502893 99502893 1001 86380 86390 1
502883 99502883 1001 86380 86390 1
502954 99502954 1001 86380 86390 1
502765 99502765 1001 86380 86390 1
502688 99502688 1001 86380 86390 1
503331 99503331 1001 86380 86390 1
503435 99503435 1001 86380 86390 1
503375 99503375 1001 86380 86390 1
503313 99503313 1001 86380 86390 1
503992 99503992 1001 86380 86390 1
504071 99504071 1001 86380 86390 1
503918 99503918 1001 86380 86390 1
503923 99503923 1001 86380 86390 1
504065 99504065 1001 86380 86390 1
504066 99504066 1001 86380 86390 1
503812 99503812 1001 86380 86390 1
503893 99503893 1001 86380 86390 1
503621 99503621 1001 86380 86390 1
503544 99503544 1001 86380 86390 1
503637 99503637 1001 86380 86390 1
504179 99504179 1001 86380 86390 1
504234 99504234 1001 86380 86390 1
504262 99504262 1001 86380 86390 1
504198 99504198 1001 86380 86390 1
504226 99504226 1001 86380 86390 1
504135 99504135 1001 86380 86390 1
504230 99504230 1001 86380 86390 1
504860 99504860 1001 86380 86390 1
504934 99504934 1001 86380 86390 1
504713 99504713 1001 86380 86390 1
504664 99504664 1001 86380 86390 1
504618 99504618 1001 86380 86390 1
504607 99504607 1001 86380 86390 1
504348 99504348 1001 86380 86390 1
504990 99504990 1001 86380 86390 1
505643 99505643 1001 86380 86390 1
505606 99505606 1001 86380 86390 1
505587 99505587 1001 86380 86390 1
505463 99505463 1001 86380 86390 1
505536 99505536 1001 86380 86390 1
505408 99505408 1001 86380 86390 1
505259 99505259 1001 86380 86390 1
505272 99505272 1001 86380 86390 1
505196 99505196 1001 86380 86390 1
505340 99505340 1001 86380 86390 1
505341 99505341 1001 86380 86390 1
505782 99505782 1001 86380 86390 1
505802 99505802 1001 86380 86390 1
505932 99505932 1001 86380 86390 1
505946 99505946 1001 86380 86390 1
506587 99506587 1001 86380 86390 1
506531 99506531 1001 86380 86390 1
506544 99506544 1001 86380 86390 1
506276 99506276 1001 86380 86390 1
506291 99506291 1001 86380 86390 1
506308 99506308 1001 86380 86390 1
505992 99505992 1001 86380 86390 1
506074 99506074 1001 86380 86390 1
506645 99506645 1001 86380 86390 1
506766 99506766 1001 86380 86390 1
506664 99506664 1001 86380 86390 1
507320 99507320 1001 86380 86390 1
507230 99507230 1001 86380 86390 1
507344 99507344 1001 86380 86390 1
507140 99507140 1001 86380 86390 1
507092 99507092 1001 86380 86390 1
507097 99507097 1001 86380 86390 1
507111 99507111 1001 86380 86390 1
506807 99506807 1001 86380 86390 1
507433 99507433 1001 86380 86390 1
508107 99508107 1001 86380 86390 1
508072 99508072 1001 86380 86390 1
508189 99508189 1001 86380 86390 1
508089 99508089 1001 86380 86390 1
508053 99508053 1001 86380 86390 1
508143 99508143 1001 86380 86390 1
508019 99508019 1001 86380 86390 1
507943 99507943 1001 86380 86390 1
507771 99507771 1001 86380 86390 1
507738 99507738 1001 86380 86390 1
508362 99508362 1001 86380 86390 1
508402 99508402 1001 86380 86390 1
508441 99508441 1001 86380 86390 1
508888 99508888 1001 86380 86390 1
508724 99508724 1001 86380 86390 1
508481 99508481 1001 86380 86390 1
508457 99508457 1001 86380 86390 1
508536 99508536 1001 86380 86390 1
508472 99508472 1001 86380 86390 1
508642 99508642 1001 86380 86390 1
508513 99508513 1001 86380 86390 1
509176 99509176 1001 86380 86390 1
509118 99509118 1001 86380 86390 1
509209 99509209 1001 86380 86390 1
509251 99509251 1001 86380 86390 1
509678 99509678 1001 86380 86390 1
509320 99509320 1001 86380 86390 1
509333 99509333 1001 86380 86390 1
509455 99509455 1001 86380 86390 1
509978 99509978 1001 86380 86390 1
510663 99510663 1001 86380 86390 1
510695 99510695 1001 86380 86390 1
510580 99510580 1001 86380 86390 1
510717 99510717 1001 86380 86390 1
510420 99510420 1001 86380 86390 1
510447 99510447 1001 86380 86390 1
510442 99510442 1001 86380 86390 1
510214 99510214 1001 86380 86390 1
510853 99510853 1001 86380 86390 1
510779 99510779 1001 86380 86390 1
510900 99510900 1001 86380 86390 1
510864 99510864 1001 86380 86390 1
511531 99511531 1001 86380 86390 1
511287 99511287 1001 86380 86390 1
511238 99511238 1001 86380 86390 1
511120 99511120 1001 86380 86390 1
511603 99511603 1001 86380 86390 1
511616 99511616 1001 86380 86390 1
511726 99511726 1001 86380 86390 1
511586 99511586 1001 86380 86390 1
511625 99511625 1001 86380 86390 1
512295 99512295 1001 86380 86390 1
512322 99512322 1001 86380 86390 1
512299 99512299 1001 86380 86390 1
512235 99512235 1001 86380 86390 1
512028 99512028 1001 86380 86390 1
511989 99511989 1001 86380 86390 1
512172 99512172 1001 86380 86390 1
511812 99511812 1001 86380 86390 1
511903 99511903 1001 86380 86390 1
511844 99511844 1001 86380 86390 1
511845 99511845 1001 86380 86390 1
512507 99512507 1001 86380 86390 1
512523 99512523 1001 86380 86390 1
513077 99513077 1001 86380 86390 1
513027 99513027 1001 86380 86390 1
513160 99513160 1001 86380 86390 1
513083 99513083 1001 86380 86390 1
513186 99513186 1001 86380 86390 1
512921 99512921 1001 86380 86390 1
512943 99512943 1001 86380 86390 1
512868 99512868 1001 86380 86390 1
512726 99512726 1001 86380 86390 1
512715 99512715 1001 86380 86390 1
512735 99512735 1001 86380 86390 1
512672 99512672 1001 86380 86390 1
513379 99513379 1001 86380 86390 1
514030 99514030 1001 86380 86390 1
513914 99513914 1001 86380 86390 1
513646 99513646 1001 86380 86390 1
513727 99513727 1001 86380 86390 1
513438 99513438 1001 86380 86390 1
513542 99513542 1001 86380 86390 1
513615 99513615 1001 86380 86390 1
514100 99514100 1001 86380 86390 1
514130 99514130 1001 86380 86390 1
514856 99514856 1001 86380 86390 1
514745 99514745 1001 86380 86390 1
514750 99514750 1001 86380 86390 1
514752 99514752 1001 86380 86390 1
514675 99514675 1001 86380 86390 1
514528 99514528 1001 86380 86390 1
514465 99514465 1001 86380 86390 1
514647 99514647 1001 86380 86390 1
514335 99514335 1001 86380 86390 1
514339 99514339 1001 86380 86390 1
514261 99514261 1001 86380 86390 1
515024 99515024 1001 86380 86390 1
514871 99514871 1001 86380 86390 1
514875 99514875 1001 86380 86390 1
515044 99515044 1001 86380 86390 1
514890 99514890 1001 86380 86390 1
514943 99514943 1001 86380 86390 1
515441 99515441 1001 86380 86390 1
515356 99515356 1001 86380 86390 1
515412 99515412 1001 86380 86390 1
515127 99515127 1001 86380 86390 1
515221 99515221 1001 86380 86390 1
515094 99515094 1001 86380 86390 1
515109 99515109 1001 86380 86390 1
515148 99515148 1001 86380 86390 1
515838 99515838 1001 86380 86390 1
515780 99515780 1001 86380 86390 1
515873 99515873 1001 86380 86390 1
516508 99516508 1001 86380 86390 1
516308 99516308 1001 86380 86390 1
516452 99516452 1001 86380 86390 1
516501 99516501 1001 86380 86390 1
516507 99516507 1001 86380 86390 1
516119 99516119 1001 86380 86390 1
515911 99515911 1001 86380 86390 1
516015 99516015 1001 86380 86390 1
515926 99515926 1001 86380 86390 1
515952 99515952 1001 86380 86390 1
516545 99516545 1001 86380 86390 1
516546 99516546 1001 86380 86390 1
516550 99516550 1001 86380 86390 1
516551 99516551 1001 86380 86390 1
516696 99516696 1001 86380 86390 1
516528 99516528 1001 86380 86390 1
516594 99516594 1001 86380 86390 1
516531 99516531 1001 86380 86390 1
517303 99517303 1001 86380 86390 1
517236 99517236 1001 86380 86390 1
517305 99517305 1001 86380 86390 1
517211 99517211 1001 86380 86390 1
517160 99517160 1001 86380 86390 1
517199 99517199 1001 86380 86390 1
517148 99517148 1001 86380 86390 1
517252 99517252 1001 86380 86390 1
517294 99517294 1001 86380 86390 1
517166 99517166 1001 86380 86390 1
517094 99517094 1001 86380 86390 1
517032 99517032 1001 86380 86390 1
517049 99517049 1001 86380 86390 1
517089 99517089 1001 86380 86390 1
516741 99516741 1001 86380 86390 1
516755 99516755 1001 86380 86390 1
516815 99516815 1001 86380 86390 1
517448 99517448 1001 86380 86390 1
517972 99517972 1001 86380 86390 1
518065 99518065 1001 86380 86390 1
517964 99517964 1001 86380 86390 1
517840 99517840 1001 86380 86390 1
517907 99517907 1001 86380 86390 1
517817 99517817 1001 86380 86390 1
517869 99517869 1001 86380 86390 1
517895 99517895 1001 86380 86390 1
517807 99517807 1001 86380 86390 1
517783 99517783 1001 86380 86390 1
517593 99517593 1001 86380 86390 1
517702 99517702 1001 86380 86390 1
517591 99517591 1001 86380 86390 1
518353 99518353 1001 86380 86390 1
518306 99518306 1001 86380 86390 1
518821 99518821 1001 86380 86390 1
518847 99518847 1001 86380 86390 1
518899 99518899 1001 86380 86390 1
518837 99518837 1001 86380 86390 1
518889 99518889 1001 86380 86390 1
518968 99518968 1001 86380 86390 1
518817 99518817 1001 86380 86390 1
518934 99518934 1001 86380 86390 1
518746 99518746 1001 86380 86390 1
518708 99518708 1001 86380 86390 1
518683 99518683 1001 86380 86390 1
518761 99518761 1001 86380 86390 1
518609 99518609 1001 86380 86390 1
518393 99518393 1001 86380 86390 1
518536 99518536 1001 86380 86390 1
518448 99518448 1001 86380 86390 1
518467 99518467 1001 86380 86390 1
518533 99518533 1001 86380 86390 1
519149 99519149 1001 86380 86390 1
519006 99519006 1001 86380 86390 1
519059 99519059 1001 86380 86390 1
519189 99519189 1001 86380 86390 1
519074 99519074 1001 86380 86390 1
519635 99519635 1001 86380 86390 1
519770 99519770 1001 86380 86390 1
519506 99519506 1001 86380 86390 1
519527 99519527 1001 86380 86390 1
519258 99519258 1001 86380 86390 1
519272 99519272 1001 86380 86390 1
519929 99519929 1001 86380 86390 1
520613 99520613 1001 86380 86390 1
520617 99520617 1001 86380 86390 1
520434 99520434 1001 86380 86390 1
520373 99520373 1001 86380 86390 1
520233 99520233 1001 86380 86390 1
520299 99520299 1001 86380 86390 1
520393 99520393 1001 86380 86390 1
520150 99520150 1001 86380 86390 1
520076 99520076 1001 86380 86390 1
520222 99520222 1001 86380 86390 1
520080 99520080 1001 86380 86390 1
520197 99520197 1001 86380 86390 1
520029 99520029 1001 86380 86390 1
520042 99520042 1001 86380 86390 1
520831 99520831 1001 86380 86390 1
520702 99520702 1001 86380 86390 1
521447 99521447 1001 86380 86390 1
521056 99521056 1001 86380 86390 1
521203 99521203 1001 86380 86390 1
521126 99521126 1001 86380 86390 1
521046 99521046 1001 86380 86390 1
521035 99521035 1001 86380 86390 1
521595 99521595 1001 86380 86390 1
521535 99521535 1001 86380 86390 1
521488 99521488 1001 86380 86390 1
522177 99522177 1001 86380 86390 1
522217 99522217 1001 86380 86390 1
522268 99522268 1001 86380 86390 1
522118 99522118 1001 86380 86390 1
522274 99522274 1001 86380 86390 1
522109 99522109 1001 86380 86390 1
521905 99521905 1001 86380 86390 1
521987 99521987 1001 86380 86390 1
522015 99522015 1001 86380 86390 1
521941 99521941 1001 86380 86390 1
521955 99521955 1001 86380 86390 1
521850 99521850 1001 86380 86390 1
522345 99522345 1001 86380 86390 1
522346 99522346 1001 86380 86390 1
522363 99522363 1001 86380 86390 1
523018 99523018 1001 86380 86390 1
522731 99522731 1001 86380 86390 1
522733 99522733 1001 86380 86390 1
522754 99522754 1001 86380 86390 1
522501 99522501 1001 86380 86390 1
522672 99522672 1001 86380 86390 1
522635 99522635 1001 86380 86390 1
522521 99522521 1001 86380 86390 1
522561 99522561 1001 86380 86390 1
523130 99523130 1001 86380 86390 1
523744 99523744 1001 86380 86390 1
523821 99523821 1001 86380 86390 1
523640 99523640 1001 86380 86390 1
523567 99523567 1001 86380 86390 1
523735 99523735 1001 86380 86390 1
523494 99523494 1001 86380 86390 1
523405 99523405 1001 86380 86390 1
523475 99523475 1001 86380 86390 1
523996 99523996 1001 86380 86390 1
523975 99523975 1001 86380 86390 1
524144 99524144 1001 86380 86390 1
524080 99524080 1001 86380 86390 1
524018 99524018 1001 86380 86390 1
524768 99524768 1001 86380 86390 1
524696 99524696 1001 86380 86390 1
524697 99524697 1001 86380 86390 1
524384 99524384 1001 86380 86390 1
524439 99524439 1001 86380 86390 1
524531 99524531 1001 86380 86390 1
524218 99524218 1001 86380 86390 1
524222 99524222 1001 86380 86390 1
524342 99524342 1001 86380 86390 1
525494 99525494 1001 86380 86390 1
525482 99525482 1001 86380 86390 1
525489 99525489 1001 86380 86390 1
525529 99525529 1001 86380 86390 1
525505 99525505 1001 86380 86390 1
525518 99525518 1001 86380 86390 1
525267 99525267 1001 86380 86390 1
525121 99525121 1001 86380 86390 1
525045 99525045 1001 86380 86390 1
525162 99525162 1001 86380 86390 1
525127 99525127 1001 86380 86390 1
525052 99525052 1001 86380 86390 1
525777 99525777 1001 86380 86390 1
525780 99525780 1001 86380 86390 1
525677 99525677 1001 86380 86390 1
525694 99525694 1001 86380 86390 1
526255 99526255 1001 86380 86390 1
526390 99526390 1001 86380 86390 1
526275 99526275 1001 86380 86390 1
526407 99526407 1001 86380 86390 1
525886 99525886 1001 86380 86390 1
525966 99525966 1001 86380 86390 1
526590 99526590 1001 86380 86390 1
526617 99526617 1001 86380 86390 1
526449 99526449 1001 86380 86390 1
526542 99526542 1001 86380 86390 1
526465 99526465 1001 86380 86390 1
526439 99526439 1001 86380 86390 1
527134 99527134 1001 86380 86390 1
527111 99527111 1001 86380 86390 1
527202 99527202 1001 86380 86390 1
527230 99527230 1001 86380 86390 1
527065 99527065 1001 86380 86390 1
527104 99527104 1001 86380 86390 1
527239 99527239 1001 86380 86390 1
526839 99526839 1001 86380 86390 1
526854 99526854 1001 86380 86390 1
526870 99526870 1001 86380 86390 1
526923 99526923 1001 86380 86390 1
526666 99526666 1001 86380 86390 1
527340 99527340 1001 86380 86390 1
527413 99527413 1001 86380 86390 1
528037 99528037 1001 86380 86390 1
527949 99527949 1001 86380 86390 1
527950 99527950 1001 86380 86390 1
527716 99527716 1001 86380 86390 1
527682 99527682 1001 86380 86390 1
527750 99527750 1001 86380 86390 1
527495 99527495 1001 86380 86390 1
527469 99527469 1001 86380 86390 1
527548 99527548 1001 86380 86390 1
527587 99527587 1001 86380 86390 1
528280 99528280 1001 86380 86390 1
528140 99528140 1001 86380 86390 1
528090 99528090 1001 86380 86390 1
528091 99528091 1001 86380 86390 1
528222 99528222 1001 86380 86390 1
528275 99528275 1001 86380 86390 1
528121 99528121 1001 86380 86390 1
528212 99528212 1001 86380 86390 1
528793 99528793 1001 86380 86390 1
528744 99528744 1001 86380 86390 1
528588 99528588 1001 86380 86390 1
528653 99528653 1001 86380 86390 1
528499 99528499 1001 86380 86390 1
528479 99528479 1001 86380 86390 1
529106 99529106 1001 86380 86390 1
528955 99528955 1001 86380 86390 1
529061 99529061 1001 86380 86390 1
528988 99528988 1001 86380 86390 1
529676 99529676 1001 86380 86390 1
529586 99529586 1001 86380 86390 1
529538 99529538 1001 86380 86390 1
529681 99529681 1001 86380 86390 1
529470 99529470 1001 86380 86390 1
529509 99529509 1001 86380 86390 1
529397 99529397 1001 86380 86390 1
529411 99529411 1001 86380 86390 1
529401 99529401 1001 86380 86390 1
529146 99529146 1001 86380 86390 1
529266 99529266 1001 86380 86390 1
529241 99529241 1001 86380 86390 1
529216 99529216 1001 86380 86390 1
529294 99529294 1001 86380 86390 1
529194 99529194 1001 86380 86390 1
529892 99529892 1001 86380 86390 1
529919 99529919 1001 86380 86390 1
529859 99529859 1001 86380 86390 1
529924 99529924 1001 86380 86390 1
529834 99529834 1001 86380 86390 1
529827 99529827 1001 86380 86390 1
530424 99530424 1001 86380 86390 1
530179 99530179 1001 86380 86390 1
530218 99530218 1001 86380 86390 1
530270 99530270 1001 86380 86390 1
530227 99530227 1001 86380 86390 1
530164 99530164 1001 86380 86390 1
529947 99529947 1001 86380 86390 1
530064 99530064 1001 86380 86390 1
529964 99529964 1001 86380 86390 1
529981 99529981 1001 86380 86390 1
529942 99529942 1001 86380 86390 1
529944 99529944 1001 86380 86390 1
531340 99531340 1001 86380 86390 1
531059 99531059 1001 86380 86390 1
531060 99531060 1001 86380 86390 1
530998 99530998 1001 86380 86390 1
531081 99531081 1001 86380 86390 1
530798 99530798 1001 86380 86390 1
530760 99530760 1001 86380 86390 1
530855 99530855 1001 86380 86390 1
530897 99530897 1001 86380 86390 1
530938 99530938 1001 86380 86390 1
530848 99530848 1001 86380 86390 1
530900 99530900 1001 86380 86390 1
531506 99531506 1001 86380 86390 1
531537 99531537 1001 86380 86390 1
531525 99531525 1001 86380 86390 1
531527 99531527 1001 86380 86390 1
532077 99532077 1001 86380 86390 1
532170 99532170 1001 86380 86390 1
532015 99532015 1001 86380 86390 1
532070 99532070 1001 86380 86390 1
532163 99532163 1001 86380 86390 1
532048 99532048 1001 86380 86390 1
531822 99531822 1001 86380 86390 1
531991 99531991 1001 86380 86390 1
531933 99531933 1001 86380 86390 1
532218 99532218 1001 86380 86390 1
532387 99532387 1001 86380 86390 1
532336 99532336 1001 86380 86390 1
532317 99532317 1001 86380 86390 1
533006 99533006 1001 86380 86390 1
532639 99532639 1001 86380 86390 1
532579 99532579 1001 86380 86390 1
532518 99532518 1001 86380 86390 1
532428 99532428 1001 86380 86390 1
533185 99533185 1001 86380 86390 1
533078 99533078 1001 86380 86390 1
533091 99533091 1001 86380 86390 1
533690 99533690 1001 86380 86390 1
533730 99533730 1001 86380 86390 1
533731 99533731 1001 86380 86390 1
533770 99533770 1001 86380 86390 1
533827 99533827 1001 86380 86390 1
533698 99533698 1001 86380 86390 1
533510 99533510 1001 86380 86390 1
533550 99533550 1001 86380 86390 1
533641 99533641 1001 86380 86390 1
533634 99533634 1001 86380 86390 1
533570 99533570 1001 86380 86390 1
534036 99534036 1001 86380 86390 1
534051 99534051 1001 86380 86390 1
533860 99533860 1001 86380 86390 1
533901 99533901 1001 86380 86390 1
534004 99534004 1001 86380 86390 1
533863 99533863 1001 86380 86390 1
533916 99533916 1001 86380 86390 1
534531 99534531 1001 86380 86390 1
534557 99534557 1001 86380 86390 1
534588 99534588 1001 86380 86390 1
534601 99534601 1001 86380 86390 1
534642 99534642 1001 86380 86390 1
534539 99534539 1001 86380 86390 1
534541 99534541 1001 86380 86390 1
534336 99534336 1001 86380 86390 1
534369 99534369 1001 86380 86390 1
534107 99534107 1001 86380 86390 1
534772 99534772 1001 86380 86390 1
534880 99534880 1001 86380 86390 1
534727 99534727 1001 86380 86390 1
534705 99534705 1001 86380 86390 1
535370 99535370 1001 86380 86390 1
535332 99535332 1001 86380 86390 1
535340 99535340 1001 86380 86390 1
535505 99535505 1001 86380 86390 1
535113 99535113 1001 86380 86390 1
534961 99534961 1001 86380 86390 1
535636 99535636 1001 86380 86390 1
535689 99535689 1001 86380 86390 1
535651 99535651 1001 86380 86390 1
535591 99535591 1001 86380 86390 1
535579 99535579 1001 86380 86390 1
535605 99535605 1001 86380 86390 1
536306 99536306 1001 86380 86390 1
536163 99536163 1001 86380 86390 1
536256 99536256 1001 86380 86390 1
536155 99536155 1001 86380 86390 1
536111 99536111 1001 86380 86390 1
536010 99536010 1001 86380 86390 1
536126 99536126 1001 86380 86390 1
535912 99535912 1001 86380 86390 1
535770 99535770 1001 86380 86390 1
535796 99535796 1001 86380 86390 1
535718 99535718 1001 86380 86390 1
535811 99535811 1001 86380 86390 1
535748 99535748 1001 86380 86390 1
535917 99535917 1001 86380 86390 1
535869 99535869 1001 86380 86390 1
535844 99535844 1001 86380 86390 1
536406 99536406 1001 86380 86390 1
537087 99537087 1001 86380 86390 1
537002 99537002 1001 86380 86390 1
537018 99537018 1001 86380 86390 1
536957 99536957 1001 86380 86390 1
536803 99536803 1001 86380 86390 1
536593 99536593 1001 86380 86390 1
536739 99536739 1001 86380 86390 1
537186 99537186 1001 86380 86390 1
537316 99537316 1001 86380 86390 1
537219 99537219 1001 86380 86390 1
537233 99537233 1001 86380 86390 1
537222 99537222 1001 86380 86390 1
537876 99537876 1001 86380 86390 1
537918 99537918 1001 86380 86390 1
537620 99537620 1001 86380 86390 1
537634 99537634 1001 86380 86390 1
537756 99537756 1001 86380 86390 1
537474 99537474 1001 86380 86390 1
537475 99537475 1001 86380 86390 1
538037 99538037 1001 86380 86390 1
538068 99538068 1001 86380 86390 1
538031 99538031 1001 86380 86390 1
538032 99538032 1001 86380 86390 1
538164 99538164 1001 86380 86390 1
538093 99538093 1001 86380 86390 1
538638 99538638 1001 86380 86390 1
538618 99538618 1001 86380 86390 1
538630 99538630 1001 86380 86390 1
538508 99538508 1001 86380 86390 1
538220 99538220 1001 86380 86390 1
538358 99538358 1001 86380 86390 1
538202 99538202 1001 86380 86390 1
538348 99538348 1001 86380 86390 1
538994 99538994 1001 86380 86390 1
538956 99538956 1001 86380 86390 1
539008 99539008 1001 86380 86390 1
539572 99539572 1001 86380 86390 1
539630 99539630 1001 86380 86390 1
539631 99539631 1001 86380 86390 1
539550 99539550 1001 86380 86390 1
539373 99539373 1001 86380 86390 1
539417 99539417 1001 86380 86390 1
539379 99539379 1001 86380 86390 1
539215 99539215 1001 86380 86390 1
539144 99539144 1001 86380 86390 1
539196 99539196 1001 86380 86390 1
539676 99539676 1001 86380 86390 1
539743 99539743 1001 86380 86390 1
539796 99539796 1001 86380 86390 1
540367 99540367 1001 86380 86390 1
540265 99540265 1001 86380 86390 1
540356 99540356 1001 86380 86390 1
540413 99540413 1001 86380 86390 1
540388 99540388 1001 86380 86390 1
540298 99540298 1001 86380 86390 1
540248 99540248 1001 86380 86390 1
540159 99540159 1001 86380 86390 1
540238 99540238 1001 86380 86390 1
540255 99540255 1001 86380 86390 1
540141 99540141 1001 86380 86390 1
540104 99540104 1001 86380 86390 1
539871 99539871 1001 86380 86390 1
540016 99540016 1001 86380 86390 1
539888 99539888 1001 86380 86390 1
539967 99539967 1001 86380 86390 1
539958 99539958 1001 86380 86390 1
540489 99540489 1001 86380 86390 1
541248 99541248 1001 86380 86390 1
541095 99541095 1001 86380 86390 1
541161 99541161 1001 86380 86390 1
541187 99541187 1001 86380 86390 1
541048 99541048 1001 86380 86390 1
540924 99540924 1001 86380 86390 1
540892 99540892 1001 86380 86390 1
540686 99540686 1001 86380 86390 1
540752 99540752 1001 86380 86390 1
541491 99541491 1001 86380 86390 1
541900 99541900 1001 86380 86390 1
541810 99541810 1001 86380 86390 1
541798 99541798 1001 86380 86390 1
541863 99541863 1001 86380 86390 1
541814 99541814 1001 86380 86390 1
541906 99541906 1001 86380 86390 1
541909 99541909 1001 86380 86390 1
541757 99541757 1001 86380 86390 1
541682 99541682 1001 86380 86390 1
541570 99541570 1001 86380 86390 1
541678 99541678 1001 86380 86390 1
542193 99542193 1001 86380 86390 1
542288 99542288 1001 86380 86390 1
542251 99542251 1001 86380 86390 1
542213 99542213 1001 86380 86390 1
542294 99542294 1001 86380 86390 1
542128 99542128 1001 86380 86390 1
542791 99542791 1001 86380 86390 1
542869 99542869 1001 86380 86390 1
542758 99542758 1001 86380 86390 1
542759 99542759 1001 86380 86390 1
542929 99542929 1001 86380 86390 1
542838 99542838 1001 86380 86390 1
542592 99542592 1001 86380 86390 1
542567 99542567 1001 86380 86390 1
542635 99542635 1001 86380 86390 1
542338 99542338 1001 86380 86390 1
542378 99542378 1001 86380 86390 1
542433 99542433 1001 86380 86390 1
542408 99542408 1001 86380 86390 1
542486 99542486 1001 86380 86390 1
542512 99542512 1001 86380 86390 1
542984 99542984 1001 86380 86390 1
543003 99543003 1001 86380 86390 1
543655 99543655 1001 86380 86390 1
543721 99543721 1001 86380 86390 1
543734 99543734 1001 86380 86390 1
543688 99543688 1001 86380 86390 1
543586 99543586 1001 86380 86390 1
543575 99543575 1001 86380 86390 1
543761 99543761 1001 86380 86390 1
543588 99543588 1001 86380 86390 1
543439 99543439 1001 86380 86390 1
543494 99543494 1001 86380 86390 1
543496 99543496 1001 86380 86390 1
543152 99543152 1001 86380 86390 1
543355 99543355 1001 86380 86390 1
543898 99543898 1001 86380 86390 1
543915 99543915 1001 86380 86390 1
543969 99543969 1001 86380 86390 1
543787 99543787 1001 86380 86390 1
544520 99544520 1001 86380 86390 1
544554 99544554 1001 86380 86390 1
544264 99544264 1001 86380 86390 1
544189 99544189 1001 86380 86390 1
544312 99544312 1001 86380 86390 1
544093 99544093 1001 86380 86390 1
544049 99544049 1001 86380 86390 1
544699 99544699 1001 86380 86390 1
544613 99544613 1001 86380 86390 1
544679 99544679 1001 86380 86390 1
431072 376 1001 27840 28377 1
500434 735 1002 48266 48575 1
400003 99400003 1001 86380 86390 1
400366 99400366 1001 86380 86390 1
400394 99400394 1001 86380 86390 1
400709 99400709 1001 86380 86390 1
401074 99401074 1001 86380 86390 1
401276 99401276 1001 86380 86390 1
401417 99401417 1001 86380 86390 1
401571 99401571 1001 86380 86390 1
401529 99401529 1001 86380 86390 1
401522 99401522 1001 86380 86390 1
401789 99401789 1001 86380 86390 1
401878 99401878 1001 86380 86390 1
401919 99401919 1001 86380 86390 1
402247 99402247 1001 86380 86390 1
402248 99402248 1001 86380 86390 1
402320 99402320 1001 86380 86390 1
402325 99402325 1001 86380 86390 1
402299 99402299 1001 86380 86390 1
402331 99402331 1001 86380 86390 1
402443 99402443 1001 86380 86390 1
402419 99402419 1001 86380 86390 1
402410 99402410 1001 86380 86390 1
402587 99402587 1001 86380 86390 1
402582 99402582 1001 86380 86390 1
402709 99402709 1001 86380 86390 1
402752 99402752 1001 86380 86390 1
403057 99403057 1001 86380 86390 1
403280 99403280 1001 86380 86390 1
403431 99403431 1001 86380 86390 1
403518 99403518 1001 86380 86390 1
403699 99403699 1001 86380 86390 1
403742 99403742 1001 86380 86390 1
403825 99403825 1001 86380 86390 1
403850 99403850 1001 86380 86390 1
404418 99404418 1001 86380 86390 1
404571 99404571 1001 86380 86390 1
404881 99404881 1001 86380 86390 1
404944 99404944 1001 86380 86390 1
405026 99405026 1001 86380 86390 1
405467 99405467 1001 86380 86390 1
405435 99405435 1001 86380 86390 1
405508 99405508 1001 86380 86390 1
405416 99405416 1001 86380 86390 1
405659 99405659 1001 86380 86390 1
405683 99405683 1001 86380 86390 1
405840 99405840 1001 86380 86390 1
405828 99405828 1001 86380 86390 1
405879 99405879 1001 86380 86390 1
405997 99405997 1001 86380 86390 1
405991 99405991 1001 86380 86390 1
406253 99406253 1001 86380 86390 1
406450 99406450 1001 86380 86390 1
406546 99406546 1001 86380 86390 1
407017 99407017 1001 86380 86390 1
407123 99407123 1001 86380 86390 1
407130 99407130 1001 86380 86390 1
407091 99407091 1001 86380 86390 1
407207 99407207 1001 86380 86390 1
407496 99407496 1001 86380 86390 1
407758 99407758 1001 86380 86390 1
407774 99407774 1001 86380 86390 1
407876 99407876 1001 86380 86390 1
407856 99407856 1001 86380 86390 1
407911 99407911 1001 86380 86390 1
408054 99408054 1001 86380 86390 1
407992 99407992 1001 86380 86390 1
408125 99408125 1001 86380 86390 1
408233 99408233 1001 86380 86390 1
408284 99408284 1001 86380 86390 1
408614 99408614 1001 86380 86390 1
408914 99408914 1001 86380 86390 1
409358 99409358 1001 86380 86390 1
409439 99409439 1001 86380 86390 1
409683 99409683 1001 86380 86390 1
409772 99409772 1001 86380 86390 1
409890 99409890 1001 86380 86390 1
409950 99409950 1001 86380 86390 1
409906 99409906 1001 86380 86390 1
410347 99410347 1001 86380 86390 1
410327 99410327 1001 86380 86390 1
410420 99410420 1001 86380 86390 1
410807 99410807 1001 86380 86390 1
410944 99410944 1001 86380 86390 1
411107 99411107 1001 86380 86390 1
411141 99411141 1001 86380 86390 1
411121 99411121 1001 86380 86390 1
411255 99411255 1001 86380 86390 1
411326 99411326 1001 86380 86390 1
411510 99411510 1001 86380 86390 1
411612 99411612 1001 86380 86390 1
411670 99411670 1001 86380 86390 1
411848 99411848 1001 86380 86390 1
411806 99411806 1001 86380 86390 1
412058 99412058 1001 86380 86390 1
412095 99412095 1001 86380 86390 1
412105 99412105 1001 86380 86390 1
412241 99412241 1001 86380 86390 1
412294 99412294 1001 86380 86390 1
412443 99412443 1001 86380 86390 1
413376 99413376 1001 86380 86390 1
413403 99413403 1001 86380 86390 1
413434 99413434 1001 86380 86390 1
413485 99413485 1001 86380 86390 1
413356 99413356 1001 86380 86390 1
413309 99413309 1001 86380 86390 1
413192 99413192 1001 86380 86390 1
413122 99413122 1001 86380 86390 1
412928 99412928 1001 86380 86390 1
412484 99412484 1001 86380 86390 1
412827 99412827 1001 86380 86390 1
413828 99413828 1001 86380 86390 1
415213 99415213 1001 86380 86390 1
415099 99415099 1001 86380 86390 1
415232 99415232 1001 86380 86390 1
414935 99414935 1001 86380 86390 1
415204 99415204 1001 86380 86390 1
415132 99415132 1001 86380 86390 1
414943 99414943 1001 86380 86390 1
415089 99415089 1001 86380 86390 1
414895 99414895 1001 86380 86390 1
414575 99414575 1001 86380 86390 1
414119 99414119 1001 86380 86390 1
414144 99414144 1001 86380 86390 1
414171 99414171 1001 86380 86390 1
415711 99415711 1001 86380 86390 1
415515 99415515 1001 86380 86390 1
415689 99415689 1001 86380 86390 1
416732 99416732 1001 86380 86390 1
416796 99416796 1001 86380 86390 1
416593 99416593 1001 86380 86390 1
416871 99416871 1001 86380 86390 1
416874 99416874 1001 86380 86390 1
416750 99416750 1001 86380 86390 1
416779 99416779 1001 86380 86390 1
416256 99416256 1001 86380 86390 1
416432 99416432 1001 86380 86390 1
415937 99415937 1001 86380 86390 1
417021 99417021 1001 86380 86390 1
417583 99417583 1001 86380 86390 1
417554 99417554 1001 86380 86390 1
417510 99417510 1001 86380 86390 1
417435 99417435 1001 86380 86390 1
418652 99418652 1001 86380 86390 1
418556 99418556 1001 86380 86390 1
418625 99418625 1001 86380 86390 1
418255 99418255 1001 86380 86390 1
418324 99418324 1001 86380 86390 1
417964 99417964 1001 86380 86390 1
417925 99417925 1001 86380 86390 1
417644 99417644 1001 86380 86390 1
418954 99418954 1001 86380 86390 1
420283 99420283 1001 86380 86390 1
420347 99420347 1001 86380 86390 1
420374 99420374 1001 86380 86390 1
419698 99419698 1001 86380 86390 1
419848 99419848 1001 86380 86390 1
419670 99419670 1001 86380 86390 1
419676 99419676 1001 86380 86390 1
419752 99419752 1001 86380 86390 1
419716 99419716 1001 86380 86390 1
419999 99419999 1001 86380 86390 1
419516 99419516 1001 86380 86390 1
419282 99419282 1001 86380 86390 1
419418 99419418 1001 86380 86390 1
419401 99419401 1001 86380 86390 1
419445 99419445 1001 86380 86390 1
419590 99419590 1001 86380 86390 1
420493 99420493 1001 86380 86390 1
420060 99420060 1001 86380 86390 1
420468 99420468 1001 86380 86390 1
420569 99420569 1001 86380 86390 1
420662 99420662 1001 86380 86390 1
420508 99420508 1001 86380 86390 1
421966 99421966 1001 86380 86390 1
421804 99421804 1001 86380 86390 1
422018 99422018 1001 86380 86390 1
421700 99421700 1001 86380 86390 1
421613 99421613 1001 86380 86390 1
421589 99421589 1001 86380 86390 1
421593 99421593 1001 86380 86390 1
421611 99421611 1001 86380 86390 1
420942 99420942 1001 86380 86390 1
421241 99421241 1001 86380 86390 1
421080 99421080 1001 86380 86390 1
421005 99421005 1001 86380 86390 1
422409 99422409 1001 86380 86390 1
423684 99423684 1001 86380 86390 1
423702 99423702 1001 86380 86390 1
423663 99423663 1001 86380 86390 1
423668 99423668 1001 86380 86390 1
423272 99423272 1001 86380 86390 1
423058 99423058 1001 86380 86390 1
423038 99423038 1001 86380 86390 1
422751 99422751 1001 86380 86390 1
424069 99424069 1001 86380 86390 1
423782 99423782 1001 86380 86390 1
425248 99425248 1001 86380 86390 1
425237 99425237 1001 86380 86390 1
425117 99425117 1001 86380 86390 1
425185 99425185 1001 86380 86390 1
425070 99425070 1001 86380 86390 1
424648 99424648 1001 86380 86390 1
424722 99424722 1001 86380 86390 1
424901 99424901 1001 86380 86390 1
424729 99424729 1001 86380 86390 1
426769 99426769 1001 86380 86390 1
426824 99426824 1001 86380 86390 1
426781 99426781 1001 86380 86390 1
426861 99426861 1001 86380 86390 1
426456 99426456 1001 86380 86390 1
426437 99426437 1001 86380 86390 1
426094 99426094 1001 86380 86390 1
426099 99426099 1001 86380 86390 1
425851 99425851 1001 86380 86390 1
426061 99426061 1001 86380 86390 1
426148 99426148 1001 86380 86390 1
427202 99427202 1001 86380 86390 1
427425 99427425 1001 86380 86390 1
427130 99427130 1001 86380 86390 1
427367 99427367 1001 86380 86390 1
428669 99428669 1001 86380 86390 1
428608 99428608 1001 86380 86390 1
428543 99428543 1001 86380 86390 1
428691 99428691 1001 86380 86390 1
428731 99428731 1001 86380 86390 1
428321 99428321 1001 86380 86390 1
427782 99427782 1001 86380 86390 1
427799 99427799 1001 86380 86390 1
428810 99428810 1001 86380 86390 1
428766 99428766 1001 86380 86390 1
428924 99428924 1001 86380 86390 1
430243 99430243 1001 86380 86390 1
430099 99430099 1001 86380 86390 1
430025 99430025 1001 86380 86390 1
430082 99430082 1001 86380 86390 1
430239 99430239 1001 86380 86390 1
429675 99429675 1001 86380 86390 1
429409 99429409 1001 86380 86390 1
429321 99429321 1001 86380 86390 1
429397 99429397 1001 86380 86390 1
429543 99429543 1001 86380 86390 1
430593 99430593 1001 86380 86390 1
430415 99430415 1001 86380 86390 1
431669 99431669 1001 86380 86390 1
431457 99431457 1001 86380 86390 1
431478 99431478 1001 86380 86390 1
431310 99431310 1001 86380 86390 1
431628 99431628 1001 86380 86390 1
431293 99431293 1001 86380 86390 1
431336 99431336 1001 86380 86390 1
431641 99431641 1001 86380 86390 1
431545 99431545 1001 86380 86390 1
431280 99431280 1001 86380 86390 1
431089 99431089 1001 86380 86390 1
431208 99431208 1001 86380 86390 1
430977 99430977 1001 86380 86390 1
430934 99430934 1001 86380 86390 1
431078 99431078 1001 86380 86390 1
432435 99432435 1001 86380 86390 1
432277 99432277 1001 86380 86390 1
432393 99432393 1001 86380 86390 1
432197 99432197 1001 86380 86390 1
433489 99433489 1001 86380 86390 1
433606 99433606 1001 86380 86390 1
432945 99432945 1001 86380 86390 1
432919 99432919 1001 86380 86390 1
432963 99432963 1001 86380 86390 1
433069 99433069 1001 86380 86390 1
433188 99433188 1001 86380 86390 1
433843 99433843 1001 86380 86390 1
433960 99433960 1001 86380 86390 1
435318 99435318 1001 86380 86390 1
435085 99435085 1001 86380 86390 1
434664 99434664 1001 86380 86390 1
434861 99434861 1001 86380 86390 1
434888 99434888 1001 86380 86390 1
434778 99434778 1001 86380 86390 1
434260 99434260 1001 86380 86390 1
434218 99434218 1001 86380 86390 1
434161 99434161 1001 86380 86390 1
434162 99434162 1001 86380 86390 1
434581 99434581 1001 86380 86390 1
435458 99435458 1001 86380 86390 1
435651 99435651 1001 86380 86390 1
435536 99435536 1001 86380 86390 1
437081 99437081 1001 86380 86390 1
437005 99437005 1001 86380 86390 1
437065 99437065 1001 86380 86390 1
436826 99436826 1001 86380 86390 1
436414 99436414 1001 86380 86390 1
436709 99436709 1001 86380 86390 1
436693 99436693 1001 86380 86390 1
436485 99436485 1001 86380 86390 1
436583 99436583 1001 86380 86390 1
436699 99436699 1001 86380 86390 1
436133 99436133 1001 86380 86390 1
435961 99435961 1001 86380 86390 1
436300 99436300 1001 86380 86390 1
300007 99300007 1001 86380 86390 1
300072 99300072 1001 86380 86390 1
437352 99437352 1001 86380 86390 1
300078 99300078 1001 86380 86390 1
300587 99300587 1001 86380 86390 1
300526 99300526 1001 86380 86390 1
300560 99300560 1001 86380 86390 1
300523 99300523 1001 86380 86390 1
300276 99300276 1001 86380 86390 1
300241 99300241 1001 86380 86390 1
300286 99300286 1001 86380 86390 1
300249 99300249 1001 86380 86390 1
300314 99300314 1001 86380 86390 1
300856 99300856 1001 86380 86390 1
301433 99301433 1001 86380 86390 1
301474 99301474 1001 86380 86390 1
301271 99301271 1001 86380 86390 1
301305 99301305 1001 86380 86390 1
301332 99301332 1001 86380 86390 1
301164 99301164 1001 86380 86390 1
301024 99301024 1001 86380 86390 1
301131 99301131 1001 86380 86390 1
301069 99301069 1001 86380 86390 1
301005 99301005 1001 86380 86390 1
301112 99301112 1001 86380 86390 1
300984 99300984 1001 86380 86390 1
301114 99301114 1001 86380 86390 1
301656 99301656 1001 86380 86390 1
301734 99301734 1001 86380 86390 1
301753 99301753 1001 86380 86390 1
301572 99301572 1001 86380 86390 1
301745 99301745 1001 86380 86390 1
301576 99301576 1001 86380 86390 1
302348 99302348 1001 86380 86390 1
302298 99302298 1001 86380 86390 1
302260 99302260 1001 86380 86390 1
302288 99302288 1001 86380 86390 1
302314 99302314 1001 86380 86390 1
302037 99302037 1001 86380 86390 1
302115 99302115 1001 86380 86390 1
302117 99302117 1001 86380 86390 1
302161 99302161 1001 86380 86390 1
301802 99301802 1001 86380 86390 1
301895 99301895 1001 86380 86390 1
302391 99302391 1001 86380 86390 1
303157 99303157 1001 86380 86390 1
303181 99303181 1001 86380 86390 1
303061 99303061 1001 86380 86390 1
302823 99302823 1001 86380 86390 1
302968 99302968 1001 86380 86390 1
302843 99302843 1001 86380 86390 1
302896 99302896 1001 86380 86390 1
302676 99302676 1001 86380 86390 1
302745 99302745 1001 86380 86390 1
302668 99302668 1001 86380 86390 1
302605 99302605 1001 86380 86390 1
303271 99303271 1001 86380 86390 1
303949 99303949 1001 86380 86390 1
303937 99303937 1001 86380 86390 1
303941 99303941 1001 86380 86390 1
303828 99303828 1001 86380 86390 1
303478 99303478 1001 86380 86390 1
303610 99303610 1001 86380 86390 1
303484 99303484 1001 86380 86390 1
304147 99304147 1001 86380 86390 1
304044 99304044 1001 86380 86390 1
304072 99304072 1001 86380 86390 1
304705 99304705 1001 86380 86390 1
304809 99304809 1001 86380 86390 1
304750 99304750 1001 86380 86390 1
304792 99304792 1001 86380 86390 1
304537 99304537 1001 86380 86390 1
304452 99304452 1001 86380 86390 1
304492 99304492 1001 86380 86390 1
304531 99304531 1001 86380 86390 1
304483 99304483 1001 86380 86390 1
304258 99304258 1001 86380 86390 1
304263 99304263 1001 86380 86390 1
304973 99304973 1001 86380 86390 1
304992 99304992 1001 86380 86390 1
305517 99305517 1001 86380 86390 1
305586 99305586 1001 86380 86390 1
305658 99305658 1001 86380 86390 1
305522 99305522 1001 86380 86390 1
305337 99305337 1001 86380 86390 1
305431 99305431 1001 86380 86390 1
305306 99305306 1001 86380 86390 1
305280 99305280 1001 86380 86390 1
305475 99305475 1001 86380 86390 1
305321 99305321 1001 86380 86390 1
305375 99305375 1001 86380 86390 1
305234 99305234 1001 86380 86390 1
305150 99305150 1001 86380 86390 1
305125 99305125 1001 86380 86390 1
500090 99500090 1001 86380 86390 1
500027 99500027 1001 86380 86390 1
305686 99305686 1001 86380 86390 1
500017 99500017 1001 86380 86390 1
500135 99500135 1001 86380 86390 1
500006 99500006 1001 86380 86390 1
305694 99305694 1001 86380 86390 1
500699 99500699 1001 86380 86390 1
500813 99500813 1001 86380 86390 1
500778 99500778 1001 86380 86390 1
500746 99500746 1001 86380 86390 1
500478 99500478 1001 86380 86390 1
500530 99500530 1001 86380 86390 1
500543 99500543 1001 86380 86390 1
500508 99500508 1001 86380 86390 1
500225 99500225 1001 86380 86390 1
500814 99500814 1001 86380 86390 1
501601 99501601 1001 86380 86390 1
501498 99501498 1001 86380 86390 1
501397 99501397 1001 86380 86390 1
501347 99501347 1001 86380 86390 1
501243 99501243 1001 86380 86390 1
501378 99501378 1001 86380 86390 1
501314 99501314 1001 86380 86390 1
501109 99501109 1001 86380 86390 1
501225 99501225 1001 86380 86390 1
501034 99501034 1001 86380 86390 1
501132 99501132 1001 86380 86390 1
501055 99501055 1001 86380 86390 1
501677 99501677 1001 86380 86390 1
501744 99501744 1001 86380 86390 1
501797 99501797 1001 86380 86390 1
501642 99501642 1001 86380 86390 1
501840 99501840 1001 86380 86390 1
501737 99501737 1001 86380 86390 1
501802 99501802 1001 86380 86390 1
502138 99502138 1001 86380 86390 1
502192 99502192 1001 86380 86390 1
501887 99501887 1001 86380 86390 1
501900 99501900 1001 86380 86390 1
501957 99501957 1001 86380 86390 1
502012 99502012 1001 86380 86390 1
502608 99502608 1001 86380 86390 1
502561 99502561 1001 86380 86390 1
502591 99502591 1001 86380 86390 1
503092 99503092 1001 86380 86390 1
503281 99503281 1001 86380 86390 1
502891 99502891 1001 86380 86390 1
502970 99502970 1001 86380 86390 1
502735 99502735 1001 86380 86390 1
502805 99502805 1001 86380 86390 1
502702 99502702 1001 86380 86390 1
502745 99502745 1001 86380 86390 1
502681 99502681 1001 86380 86390 1
503392 99503392 1001 86380 86390 1
503407 99503407 1001 86380 86390 1
503330 99503330 1001 86380 86390 1
503332 99503332 1001 86380 86390 1
503400 99503400 1001 86380 86390 1
503972 99503972 1001 86380 86390 1
503988 99503988 1001 86380 86390 1
503707 99503707 1001 86380 86390 1
503854 99503854 1001 86380 86390 1
503845 99503845 1001 86380 86390 1
503911 99503911 1001 86380 86390 1
503657 99503657 1001 86380 86390 1
503619 99503619 1001 86380 86390 1
503697 99503697 1001 86380 86390 1
503660 99503660 1001 86380 86390 1
503648 99503648 1001 86380 86390 1
504279 99504279 1001 86380 86390 1
504768 99504768 1001 86380 86390 1
504758 99504758 1001 86380 86390 1
504876 99504876 1001 86380 86390 1
504839 99504839 1001 86380 86390 1
504662 99504662 1001 86380 86390 1
504598 99504598 1001 86380 86390 1
504678 99504678 1001 86380 86390 1
504645 99504645 1001 86380 86390 1
504582 99504582 1001 86380 86390 1
504401 99504401 1001 86380 86390 1
504433 99504433 1001 86380 86390 1
504356 99504356 1001 86380 86390 1
504408 99504408 1001 86380 86390 1
504435 99504435 1001 86380 86390 1
504451 99504451 1001 86380 86390 1
504968 99504968 1001 86380 86390 1
505126 99505126 1001 86380 86390 1
504998 99504998 1001 86380 86390 1
505076 99505076 1001 86380 86390 1
504986 99504986 1001 86380 86390 1
505051 99505051 1001 86380 86390 1
505615 99505615 1001 86380 86390 1
505562 99505562 1001 86380 86390 1
505420 99505420 1001 86380 86390 1
505537 99505537 1001 86380 86390 1
505305 99505305 1001 86380 86390 1
505280 99505280 1001 86380 86390 1
505347 99505347 1001 86380 86390 1
505338 99505338 1001 86380 86390 1
505264 99505264 1001 86380 86390 1
505959 99505959 1001 86380 86390 1
506594 99506594 1001 86380 86390 1
506393 99506393 1001 86380 86390 1
506447 99506447 1001 86380 86390 1
506541 99506541 1001 86380 86390 1
506377 99506377 1001 86380 86390 1
506204 99506204 1001 86380 86390 1
505996 99505996 1001 86380 86390 1
506025 99506025 1001 86380 86390 1
506658 99506658 1001 86380 86390 1
506672 99506672 1001 86380 86390 1
506685 99506685 1001 86380 86390 1
506623 99506623 1001 86380 86390 1
506739 99506739 1001 86380 86390 1
507282 99507282 1001 86380 86390 1
507273 99507273 1001 86380 86390 1
507339 99507339 1001 86380 86390 1
507178 99507178 1001 86380 86390 1
507204 99507204 1001 86380 86390 1
506870 99506870 1001 86380 86390 1
506948 99506948 1001 86380 86390 1
506849 99506849 1001 86380 86390 1
506927 99506927 1001 86380 86390 1
506916 99506916 1001 86380 86390 1
507578 99507578 1001 86380 86390 1
507620 99507620 1001 86380 86390 1
508085 99508085 1001 86380 86390 1
508177 99508177 1001 86380 86390 1
508113 99508113 1001 86380 86390 1
508238 99508238 1001 86380 86390 1
508129 99508129 1001 86380 86390 1
508080 99508080 1001 86380 86390 1
508038 99508038 1001 86380 86390 1
507949 99507949 1001 86380 86390 1
507707 99507707 1001 86380 86390 1
507674 99507674 1001 86380 86390 1
507739 99507739 1001 86380 86390 1
507807 99507807 1001 86380 86390 1
508044 99508044 1001 86380 86390 1
508317 99508317 1001 86380 86390 1
508309 99508309 1001 86380 86390 1
508920 99508920 1001 86380 86390 1
508979 99508979 1001 86380 86390 1
508728 99508728 1001 86380 86390 1
508469 99508469 1001 86380 86390 1
508654 99508654 1001 86380 86390 1
508553 99508553 1001 86380 86390 1
508644 99508644 1001 86380 86390 1
508490 99508490 1001 86380 86390 1
509748 99509748 1001 86380 86390 1
509701 99509701 1001 86380 86390 1
509726 99509726 1001 86380 86390 1
509580 99509580 1001 86380 86390 1
509409 99509409 1001 86380 86390 1
509321 99509321 1001 86380 86390 1
509477 99509477 1001 86380 86390 1
509414 99509414 1001 86380 86390 1
510069 99510069 1001 86380 86390 1
510074 99510074 1001 86380 86390 1
510026 99510026 1001 86380 86390 1
510666 99510666 1001 86380 86390 1
510702 99510702 1001 86380 86390 1
510359 99510359 1001 86380 86390 1
510517 99510517 1001 86380 86390 1
510261 99510261 1001 86380 86390 1
510190 99510190 1001 86380 86390 1
510268 99510268 1001 86380 86390 1
510166 99510166 1001 86380 86390 1
510271 99510271 1001 86380 86390 1
510831 99510831 1001 86380 86390 1
510820 99510820 1001 86380 86390 1
510824 99510824 1001 86380 86390 1
510825 99510825 1001 86380 86390 1
511354 99511354 1001 86380 86390 1
511231 99511231 1001 86380 86390 1
511348 99511348 1001 86380 86390 1
511340 99511340 1001 86380 86390 1
511036 99511036 1001 86380 86390 1
510945 99510945 1001 86380 86390 1
511090 99511090 1001 86380 86390 1
511091 99511091 1001 86380 86390 1
511069 99511069 1001 86380 86390 1
510967 99510967 1001 86380 86390 1
511640 99511640 1001 86380 86390 1
511683 99511683 1001 86380 86390 1
511570 99511570 1001 86380 86390 1
511743 99511743 1001 86380 86390 1
512350 99512350 1001 86380 86390 1
512353 99512353 1001 86380 86390 1
512218 99512218 1001 86380 86390 1
512209 99512209 1001 86380 86390 1
512300 99512300 1001 86380 86390 1
512134 99512134 1001 86380 86390 1
512114 99512114 1001 86380 86390 1
511874 99511874 1001 86380 86390 1
511921 99511921 1001 86380 86390 1
511808 99511808 1001 86380 86390 1
513203 99513203 1001 86380 86390 1
513025 99513025 1001 86380 86390 1
513155 99513155 1001 86380 86390 1
513091 99513091 1001 86380 86390 1
513162 99513162 1001 86380 86390 1
513072 99513072 1001 86380 86390 1
513061 99513061 1001 86380 86390 1
513165 99513165 1001 86380 86390 1
512944 99512944 1001 86380 86390 1
512855 99512855 1001 86380 86390 1
512597 99512597 1001 86380 86390 1
512667 99512667 1001 86380 86390 1
512759 99512759 1001 86380 86390 1
512773 99512773 1001 86380 86390 1
512596 99512596 1001 86380 86390 1
513229 99513229 1001 86380 86390 1
513308 99513308 1001 86380 86390 1
513392 99513392 1001 86380 86390 1
513993 99513993 1001 86380 86390 1
513853 99513853 1001 86380 86390 1
513906 99513906 1001 86380 86390 1
513868 99513868 1001 86380 86390 1
513774 99513774 1001 86380 86390 1
513752 99513752 1001 86380 86390 1
513526 99513526 1001 86380 86390 1
513451 99513451 1001 86380 86390 1
513573 99513573 1001 86380 86390 1
513418 99513418 1001 86380 86390 1
513433 99513433 1001 86380 86390 1
514135 99514135 1001 86380 86390 1
514229 99514229 1001 86380 86390 1
514220 99514220 1001 86380 86390 1
514810 99514810 1001 86380 86390 1
514660 99514660 1001 86380 86390 1
514701 99514701 1001 86380 86390 1
514501 99514501 1001 86380 86390 1
514517 99514517 1001 86380 86390 1
514431 99514431 1001 86380 86390 1
514444 99514444 1001 86380 86390 1
514393 99514393 1001 86380 86390 1
514938 99514938 1001 86380 86390 1
514967 99514967 1001 86380 86390 1
515587 99515587 1001 86380 86390 1
515600 99515600 1001 86380 86390 1
515524 99515524 1001 86380 86390 1
515614 99515614 1001 86380 86390 1
515512 99515512 1001 86380 86390 1
515302 99515302 1001 86380 86390 1
515290 99515290 1001 86380 86390 1
515294 99515294 1001 86380 86390 1
515256 99515256 1001 86380 86390 1
515269 99515269 1001 86380 86390 1
515079 99515079 1001 86380 86390 1
515132 99515132 1001 86380 86390 1
515712 99515712 1001 86380 86390 1
515856 99515856 1001 86380 86390 1
515793 99515793 1001 86380 86390 1
515884 99515884 1001 86380 86390 1
515703 99515703 1001 86380 86390 1
516383 99516383 1001 86380 86390 1
516006 99516006 1001 86380 86390 1
517285 99517285 1001 86380 86390 1
517292 99517292 1001 86380 86390 1
517077 99517077 1001 86380 86390 1
516822 99516822 1001 86380 86390 1
516827 99516827 1001 86380 86390 1
516854 99516854 1001 86380 86390 1
516843 99516843 1001 86380 86390 1
517496 99517496 1001 86380 86390 1
517509 99517509 1001 86380 86390 1
518033 99518033 1001 86380 86390 1
517826 99517826 1001 86380 86390 1
517767 99517767 1001 86380 86390 1
517794 99517794 1001 86380 86390 1
517785 99517785 1001 86380 86390 1
517798 99517798 1001 86380 86390 1
517543 99517543 1001 86380 86390 1
517611 99517611 1001 86380 86390 1
517664 99517664 1001 86380 86390 1
518314 99518314 1001 86380 86390 1
518237 99518237 1001 86380 86390 1
518960 99518960 1001 86380 86390 1
518805 99518805 1001 86380 86390 1
518407 99518407 1001 86380 86390 1
518409 99518409 1001 86380 86390 1
518567 99518567 1001 86380 86390 1
519036 99519036 1001 86380 86390 1
519115 99519115 1001 86380 86390 1
519016 99519016 1001 86380 86390 1
519789 99519789 1001 86380 86390 1
519731 99519731 1001 86380 86390 1
519483 99519483 1001 86380 86390 1
519484 99519484 1001 86380 86390 1
519340 99519340 1001 86380 86390 1
519199 99519199 1001 86380 86390 1
519330 99519330 1001 86380 86390 1
519864 99519864 1001 86380 86390 1
519879 99519879 1001 86380 86390 1
519931 99519931 1001 86380 86390 1
519963 99519963 1001 86380 86390 1
520241 99520241 1001 86380 86390 1
520336 99520336 1001 86380 86390 1
520375 99520375 1001 86380 86390 1
520328 99520328 1001 86380 86390 1
520432 99520432 1001 86380 86390 1
520210 99520210 1001 86380 86390 1
520703 99520703 1001 86380 86390 1
520683 99520683 1001 86380 86390 1
521264 99521264 1001 86380 86390 1
521439 99521439 1001 86380 86390 1
521271 99521271 1001 86380 86390 1
521074 99521074 1001 86380 86390 1
521048 99521048 1001 86380 86390 1
520945 99520945 1001 86380 86390 1
520973 99520973 1001 86380 86390 1
521670 99521670 1001 86380 86390 1
521476 99521476 1001 86380 86390 1
522180 99522180 1001 86380 86390 1
522162 99522162 1001 86380 86390 1
522077 99522077 1001 86380 86390 1
522085 99522085 1001 86380 86390 1
521718 99521718 1001 86380 86390 1
521746 99521746 1001 86380 86390 1
521813 99521813 1001 86380 86390 1
522408 99522408 1001 86380 86390 1
522428 99522428 1001 86380 86390 1
522312 99522312 1001 86380 86390 1
523045 99523045 1001 86380 86390 1
522959 99522959 1001 86380 86390 1
522721 99522721 1001 86380 86390 1
522709 99522709 1001 86380 86390 1
522579 99522579 1001 86380 86390 1
522542 99522542 1001 86380 86390 1
522559 99522559 1001 86380 86390 1
523258 99523258 1001 86380 86390 1
523912 99523912 1001 86380 86390 1
523888 99523888 1001 86380 86390 1
523582 99523582 1001 86380 86390 1
523403 99523403 1001 86380 86390 1
523367 99523367 1001 86380 86390 1
523393 99523393 1001 86380 86390 1
523523 99523523 1001 86380 86390 1
523449 99523449 1001 86380 86390 1
523411 99523411 1001 86380 86390 1
523948 99523948 1001 86380 86390 1
523951 99523951 1001 86380 86390 1
524629 99524629 1001 86380 86390 1
524734 99524734 1001 86380 86390 1
524707 99524707 1001 86380 86390 1
524695 99524695 1001 86380 86390 1
524657 99524657 1001 86380 86390 1
524677 99524677 1001 86380 86390 1
524767 99524767 1001 86380 86390 1
524653 99524653 1001 86380 86390 1
524540 99524540 1001 86380 86390 1
524483 99524483 1001 86380 86390 1
524158 99524158 1001 86380 86390 1
524849 99524849 1001 86380 86390 1
524927 99524927 1001 86380 86390 1
524876 99524876 1001 86380 86390 1
524943 99524943 1001 86380 86390 1
524828 99524828 1001 86380 86390 1
525396 99525396 1001 86380 86390 1
525580 99525580 1001 86380 86390 1
525119 99525119 1001 86380 86390 1
524979 99524979 1001 86380 86390 1
525163 99525163 1001 86380 86390 1
525090 99525090 1001 86380 86390 1
525000 99525000 1001 86380 86390 1
525751 99525751 1001 86380 86390 1
525689 99525689 1001 86380 86390 1
525721 99525721 1001 86380 86390 1
525786 99525786 1001 86380 86390 1
525774 99525774 1001 86380 86390 1
526405 99526405 1001 86380 86390 1
526383 99526383 1001 86380 86390 1
526103 99526103 1001 86380 86390 1
525899 99525899 1001 86380 86390 1
525837 99525837 1001 86380 86390 1
525890 99525890 1001 86380 86390 1
526456 99526456 1001 86380 86390 1
527140 99527140 1001 86380 86390 1
527093 99527093 1001 86380 86390 1
526892 99526892 1001 86380 86390 1
526920 99526920 1001 86380 86390 1
526882 99526882 1001 86380 86390 1
526899 99526899 1001 86380 86390 1
526680 99526680 1001 86380 86390 1
526739 99526739 1001 86380 86390 1
526628 99526628 1001 86380 86390 1
527281 99527281 1001 86380 86390 1
527877 99527877 1001 86380 86390 1
527993 99527993 1001 86380 86390 1
527956 99527956 1001 86380 86390 1
527727 99527727 1001 86380 86390 1
527718 99527718 1001 86380 86390 1
527680 99527680 1001 86380 86390 1
527706 99527706 1001 86380 86390 1
527811 99527811 1001 86380 86390 1
527722 99527722 1001 86380 86390 1
527813 99527813 1001 86380 86390 1
527777 99527777 1001 86380 86390 1
527622 99527622 1001 86380 86390 1
527584 99527584 1001 86380 86390 1
527641 99527641 1001 86380 86390 1
528239 99528239 1001 86380 86390 1
528782 99528782 1001 86380 86390 1
528861 99528861 1001 86380 86390 1
528490 99528490 1001 86380 86390 1
528545 99528545 1001 86380 86390 1
528624 99528624 1001 86380 86390 1
528551 99528551 1001 86380 86390 1
528358 99528358 1001 86380 86390 1
528313 99528313 1001 86380 86390 1
528391 99528391 1001 86380 86390 1
529080 99529080 1001 86380 86390 1
528977 99528977 1001 86380 86390 1
528995 99528995 1001 86380 86390 1
528996 99528996 1001 86380 86390 1
529013 99529013 1001 86380 86390 1
529663 99529663 1001 86380 86390 1
529561 99529561 1001 86380 86390 1
529654 99529654 1001 86380 86390 1
529670 99529670 1001 86380 86390 1
529593 99529593 1001 86380 86390 1
529457 99529457 1001 86380 86390 1
529403 99529403 1001 86380 86390 1
529141 99529141 1001 86380 86390 1
529155 99529155 1001 86380 86390 1
529823 99529823 1001 86380 86390 1
530464 99530464 1001 86380 86390 1
530468 99530468 1001 86380 86390 1
530469 99530469 1001 86380 86390 1
530168 99530168 1001 86380 86390 1
530297 99530297 1001 86380 86390 1
530169 99530169 1001 86380 86390 1
530145 99530145 1001 86380 86390 1
530211 99530211 1001 86380 86390 1
530199 99530199 1001 86380 86390 1
529974 99529974 1001 86380 86390 1
529968 99529968 1001 86380 86390 1
530565 99530565 1001 86380 86390 1
530748 99530748 1001 86380 86390 1
530595 99530595 1001 86380 86390 1
531341 99531341 1001 86380 86390 1
531214 99531214 1001 86380 86390 1
530972 99530972 1001 86380 86390 1
531156 99531156 1001 86380 86390 1
530950 99530950 1001 86380 86390 1
531519 99531519 1001 86380 86390 1
531483 99531483 1001 86380 86390 1
531396 99531396 1001 86380 86390 1
531385 99531385 1001 86380 86390 1
531849 99531849 1001 86380 86390 1
531932 99531932 1001 86380 86390 1
531716 99531716 1001 86380 86390 1
531691 99531691 1001 86380 86390 1
531627 99531627 1001 86380 86390 1
531603 99531603 1001 86380 86390 1
531643 99531643 1001 86380 86390 1
531697 99531697 1001 86380 86390 1
532269 99532269 1001 86380 86390 1
531585 99531585 1001 86380 86390 1
532270 99532270 1001 86380 86390 1
532322 99532322 1001 86380 86390 1
532266 99532266 1001 86380 86390 1
532922 99532922 1001 86380 86390 1
532872 99532872 1001 86380 86390 1
533021 99533021 1001 86380 86390 1
532699 99532699 1001 86380 86390 1
532657 99532657 1001 86380 86390 1
532492 99532492 1001 86380 86390 1
532494 99532494 1001 86380 86390 1
532417 99532417 1001 86380 86390 1
533142 99533142 1001 86380 86390 1
533130 99533130 1001 86380 86390 1
533856 99533856 1001 86380 86390 1
533836 99533836 1001 86380 86390 1
533664 99533664 1001 86380 86390 1
533596 99533596 1001 86380 86390 1
533584 99533584 1001 86380 86390 1
533342 99533342 1001 86380 86390 1
533258 99533258 1001 86380 86390 1
533351 99533351 1001 86380 86390 1
533287 99533287 1001 86380 86390 1
533936 99533936 1001 86380 86390 1
533877 99533877 1001 86380 86390 1
534611 99534611 1001 86380 86390 1
534573 99534573 1001 86380 86390 1
534625 99534625 1001 86380 86390 1
534603 99534603 1001 86380 86390 1
534391 99534391 1001 86380 86390 1
534445 99534445 1001 86380 86390 1
534394 99534394 1001 86380 86390 1
534383 99534383 1001 86380 86390 1
534180 99534180 1001 86380 86390 1
534103 99534103 1001 86380 86390 1
534155 99534155 1001 86380 86390 1
534748 99534748 1001 86380 86390 1
534794 99534794 1001 86380 86390 1
535357 99535357 1001 86380 86390 1
535359 99535359 1001 86380 86390 1
535411 99535411 1001 86380 86390 1
535362 99535362 1001 86380 86390 1
535153 99535153 1001 86380 86390 1
535262 99535262 1001 86380 86390 1
534995 99534995 1001 86380 86390 1
535011 99535011 1001 86380 86390 1
534978 99534978 1001 86380 86390 1
535694 99535694 1001 86380 86390 1
535558 99535558 1001 86380 86390 1
536300 99536300 1001 86380 86390 1
536171 99536171 1001 86380 86390 1
536280 99536280 1001 86380 86390 1
535966 99535966 1001 86380 86390 1
536032 99536032 1001 86380 86390 1
535969 99535969 1001 86380 86390 1
536011 99536011 1001 86380 86390 1
535806 99535806 1001 86380 86390 1
535720 99535720 1001 86380 86390 1
535798 99535798 1001 86380 86390 1
535735 99535735 1001 86380 86390 1
535777 99535777 1001 86380 86390 1
535739 99535739 1001 86380 86390 1
536411 99536411 1001 86380 86390 1
536399 99536399 1001 86380 86390 1
536364 99536364 1001 86380 86390 1
536495 99536495 1001 86380 86390 1
536508 99536508 1001 86380 86390 1
536539 99536539 1001 86380 86390 1
537061 99537061 1001 86380 86390 1
537156 99537156 1001 86380 86390 1
537097 99537097 1001 86380 86390 1
536868 99536868 1001 86380 86390 1
536895 99536895 1001 86380 86390 1
536921 99536921 1001 86380 86390 1
536857 99536857 1001 86380 86390 1
536922 99536922 1001 86380 86390 1
536874 99536874 1001 86380 86390 1
536759 99536759 1001 86380 86390 1
536619 99536619 1001 86380 86390 1
536736 99536736 1001 86380 86390 1
536705 99536705 1001 86380 86390 1
537293 99537293 1001 86380 86390 1
537234 99537234 1001 86380 86390 1
537822 99537822 1001 86380 86390 1
537848 99537848 1001 86380 86390 1
537920 99537920 1001 86380 86390 1
537870 99537870 1001 86380 86390 1
537896 99537896 1001 86380 86390 1
537948 99537948 1001 86380 86390 1
537718 99537718 1001 86380 86390 1
537763 99537763 1001 86380 86390 1
537637 99537637 1001 86380 86390 1
537742 99537742 1001 86380 86390 1
537463 99537463 1001 86380 86390 1
537559 99537559 1001 86380 86390 1
538086 99538086 1001 86380 86390 1
538059 99538059 1001 86380 86390 1
538072 99538072 1001 86380 86390 1
538121 99538121 1001 86380 86390 1
538814 99538814 1001 86380 86390 1
538741 99538741 1001 86380 86390 1
538417 99538417 1001 86380 86390 1
538470 99538470 1001 86380 86390 1
538576 99538576 1001 86380 86390 1
538478 99538478 1001 86380 86390 1
538351 99538351 1001 86380 86390 1
538275 99538275 1001 86380 86390 1
538278 99538278 1001 86380 86390 1
538883 99538883 1001 86380 86390 1
538860 99538860 1001 86380 86390 1
539530 99539530 1001 86380 86390 1
539262 99539262 1001 86380 86390 1
539265 99539265 1001 86380 86390 1
539177 99539177 1001 86380 86390 1
539050 99539050 1001 86380 86390 1
539181 99539181 1001 86380 86390 1
539194 99539194 1001 86380 86390 1
539132 99539132 1001 86380 86390 1
539226 99539226 1001 86380 86390 1
539717 99539717 1001 86380 86390 1
539760 99539760 1001 86380 86390 1
540325 99540325 1001 86380 86390 1
540158 99540158 1001 86380 86390 1
540095 99540095 1001 86380 86390 1
540505 99540505 1001 86380 86390 1
540479 99540479 1001 86380 86390 1
540662 99540662 1001 86380 86390 1
540625 99540625 1001 86380 86390 1
540471 99540471 1001 86380 86390 1
540563 99540563 1001 86380 86390 1
540589 99540589 1001 86380 86390 1
540618 99540618 1001 86380 86390 1
541145 99541145 1001 86380 86390 1
541184 99541184 1001 86380 86390 1
541287 99541287 1001 86380 86390 1
541150 99541150 1001 86380 86390 1
541077 99541077 1001 86380 86390 1
540949 99540949 1001 86380 86390 1
541002 99541002 1001 86380 86390 1
540888 99540888 1001 86380 86390 1
541019 99541019 1001 86380 86390 1
540981 99540981 1001 86380 86390 1
540738 99540738 1001 86380 86390 1
541329 99541329 1001 86380 86390 1
541368 99541368 1001 86380 86390 1
541469 99541469 1001 86380 86390 1
541975 99541975 1001 86380 86390 1
542066 99542066 1001 86380 86390 1
541848 99541848 1001 86380 86390 1
541826 99541826 1001 86380 86390 1
541614 99541614 1001 86380 86390 1
541641 99541641 1001 86380 86390 1
541514 99541514 1001 86380 86390 1
541670 99541670 1001 86380 86390 1
541634 99541634 1001 86380 86390 1
541571 99541571 1001 86380 86390 1
541572 99541572 1001 86380 86390 1
542171 99542171 1001 86380 86390 1
542239 99542239 1001 86380 86390 1
542942 99542942 1001 86380 86390 1
542778 99542778 1001 86380 86390 1
542753 99542753 1001 86380 86390 1
542775 99542775 1001 86380 86390 1
542560 99542560 1001 86380 86390 1
542561 99542561 1001 86380 86390 1
542563 99542563 1001 86380 86390 1
542671 99542671 1001 86380 86390 1
542724 99542724 1001 86380 86390 1
542495 99542495 1001 86380 86390 1
542445 99542445 1001 86380 86390 1
542474 99542474 1001 86380 86390 1
542423 99542423 1001 86380 86390 1
542449 99542449 1001 86380 86390 1
543126 99543126 1001 86380 86390 1
543116 99543116 1001 86380 86390 1
542988 99542988 1001 86380 86390 1
542990 99542990 1001 86380 86390 1
542993 99542993 1001 86380 86390 1
543738 99543738 1001 86380 86390 1
543725 99543725 1001 86380 86390 1
543762 99543762 1001 86380 86390 1
543478 99543478 1001 86380 86390 1
543401 99543401 1001 86380 86390 1
543230 99543230 1001 86380 86390 1
543156 99543156 1001 86380 86390 1
543158 99543158 1001 86380 86390 1
543937 99543937 1001 86380 86390 1
543863 99543863 1001 86380 86390 1
543946 99543946 1001 86380 86390 1
544495 99544495 1001 86380 86390 1
544513 99544513 1001 86380 86390 1
544477 99544477 1001 86380 86390 1
544588 99544588 1001 86380 86390 1
544441 99544441 1001 86380 86390 1
544240 99544240 1001 86380 86390 1
544292 99544292 1001 86380 86390 1
544246 99544246 1001 86380 86390 1
544352 99544352 1001 86380 86390 1
544061 99544061 1001 86380 86390 1
544088 99544088 1001 86380 86390 1
544127 99544127 1001 86380 86390 1
544167 99544167 1001 86380 86390 1
544659 99544659 1001 86380 86390 1
505997 810 1002 46713 57523 1
400044 99400044 1001 86380 86390 1
400215 99400215 1001 86380 86390 1
400149 99400149 1001 86380 86390 1
400283 99400283 1001 86380 86390 1
400367 99400367 1001 86380 86390 1
400495 99400495 1001 86380 86390 1
400537 99400537 1001 86380 86390 1
401156 99401156 1001 86380 86390 1
401325 99401325 1001 86380 86390 1
401360 99401360 1001 86380 86390 1
401386 99401386 1001 86380 86390 1
401367 99401367 1001 86380 86390 1
401721 99401721 1001 86380 86390 1
401773 99401773 1001 86380 86390 1
401986 99401986 1001 86380 86390 1
402038 99402038 1001 86380 86390 1
402362 99402362 1001 86380 86390 1
402454 99402454 1001 86380 86390 1
402705 99402705 1001 86380 86390 1
402923 99402923 1001 86380 86390 1
403018 99403018 1001 86380 86390 1
403005 99403005 1001 86380 86390 1
403213 99403213 1001 86380 86390 1
403339 99403339 1001 86380 86390 1
403372 99403372 1001 86380 86390 1
403383 99403383 1001 86380 86390 1
403438 99403438 1001 86380 86390 1
403386 99403386 1001 86380 86390 1
403710 99403710 1001 86380 86390 1
403714 99403714 1001 86380 86390 1
403923 99403923 1001 86380 86390 1
403910 99403910 1001 86380 86390 1
403944 99403944 1001 86380 86390 1
403994 99403994 1001 86380 86390 1
404176 99404176 1001 86380 86390 1
404340 99404340 1001 86380 86390 1
404495 99404495 1001 86380 86390 1
404483 99404483 1001 86380 86390 1
404752 99404752 1001 86380 86390 1
404822 99404822 1001 86380 86390 1
405148 99405148 1001 86380 86390 1
405225 99405225 1001 86380 86390 1
405268 99405268 1001 86380 86390 1
405330 99405330 1001 86380 86390 1
405655 99405655 1001 86380 86390 1
406157 99406157 1001 86380 86390 1
406279 99406279 1001 86380 86390 1
406310 99406310 1001 86380 86390 1
406836 99406836 1001 86380 86390 1
406808 99406808 1001 86380 86390 1
407014 99407014 1001 86380 86390 1
407022 99407022 1001 86380 86390 1
407411 99407411 1001 86380 86390 1
407357 99407357 1001 86380 86390 1
407504 99407504 1001 86380 86390 1
407605 99407605 1001 86380 86390 1
407618 99407618 1001 86380 86390 1
407745 99407745 1001 86380 86390 1
407687 99407687 1001 86380 86390 1
407817 99407817 1001 86380 86390 1
408183 99408183 1001 86380 86390 1
408098 99408098 1001 86380 86390 1
408527 99408527 1001 86380 86390 1
408743 99408743 1001 86380 86390 1
408856 99408856 1001 86380 86390 1
408782 99408782 1001 86380 86390 1
408864 99408864 1001 86380 86390 1
408975 99408975 1001 86380 86390 1
408902 99408902 1001 86380 86390 1
409243 99409243 1001 86380 86390 1
409353 99409353 1001 86380 86390 1
409616 99409616 1001 86380 86390 1
409904 99409904 1001 86380 86390 1
409898 99409898 1001 86380 86390 1
409967 99409967 1001 86380 86390 1
410014 99410014 1001 86380 86390 1
410115 99410115 1001 86380 86390 1
410329 99410329 1001 86380 86390 1
410480 99410480 1001 86380 86390 1
410795 99410795 1001 86380 86390 1
411006 99411006 1001 86380 86390 1
410960 99410960 1001 86380 86390 1
411011 99411011 1001 86380 86390 1
411064 99411064 1001 86380 86390 1
411125 99411125 1001 86380 86390 1
411407 99411407 1001 86380 86390 1
411442 99411442 1001 86380 86390 1
411426 99411426 1001 86380 86390 1
411686 99411686 1001 86380 86390 1
411778 99411778 1001 86380 86390 1
411782 99411782 1001 86380 86390 1
411897 99411897 1001 86380 86390 1
412221 99412221 1001 86380 86390 1
412477 99412477 1001 86380 86390 1
412433 99412433 1001 86380 86390 1
412412 99412412 1001 86380 86390 1
413456 99413456 1001 86380 86390 1
413557 99413557 1001 86380 86390 1
413678 99413678 1001 86380 86390 1
413092 99413092 1001 86380 86390 1
413235 99413235 1001 86380 86390 1
412798 99412798 1001 86380 86390 1
412508 99412508 1001 86380 86390 1
412654 99412654 1001 86380 86390 1
412810 99412810 1001 86380 86390 1
414012 99414012 1001 86380 86390 1
413970 99413970 1001 86380 86390 1
414066 99414066 1001 86380 86390 1
415268 99415268 1001 86380 86390 1
414781 99414781 1001 86380 86390 1
414217 99414217 1001 86380 86390 1
415516 99415516 1001 86380 86390 1
415409 99415409 1001 86380 86390 1
416669 99416669 1001 86380 86390 1
416832 99416832 1001 86380 86390 1
416930 99416930 1001 86380 86390 1
416609 99416609 1001 86380 86390 1
416814 99416814 1001 86380 86390 1
416686 99416686 1001 86380 86390 1
416717 99416717 1001 86380 86390 1
416747 99416747 1001 86380 86390 1
416806 99416806 1001 86380 86390 1
416180 99416180 1001 86380 86390 1
415723 99415723 1001 86380 86390 1
415813 99415813 1001 86380 86390 1
415890 99415890 1001 86380 86390 1
415975 99415975 1001 86380 86390 1
415896 99415896 1001 86380 86390 1
417393 99417393 1001 86380 86390 1
417157 99417157 1001 86380 86390 1
417418 99417418 1001 86380 86390 1
418677 99418677 1001 86380 86390 1
418646 99418646 1001 86380 86390 1
418252 99418252 1001 86380 86390 1
418313 99418313 1001 86380 86390 1
418350 99418350 1001 86380 86390 1
418173 99418173 1001 86380 86390 1
417966 99417966 1001 86380 86390 1
417875 99417875 1001 86380 86390 1
417727 99417727 1001 86380 86390 1
417954 99417954 1001 86380 86390 1
417934 99417934 1001 86380 86390 1
419191 99419191 1001 86380 86390 1
419136 99419136 1001 86380 86390 1
419034 99419034 1001 86380 86390 1
420146 99420146 1001 86380 86390 1
420440 99420440 1001 86380 86390 1
420263 99420263 1001 86380 86390 1
420318 99420318 1001 86380 86390 1
420086 99420086 1001 86380 86390 1
420210 99420210 1001 86380 86390 1
419913 99419913 1001 86380 86390 1
419667 99419667 1001 86380 86390 1
419976 99419976 1001 86380 86390 1
419978 99419978 1001 86380 86390 1
419718 99419718 1001 86380 86390 1
419405 99419405 1001 86380 86390 1
419349 99419349 1001 86380 86390 1
419623 99419623 1001 86380 86390 1
420565 99420565 1001 86380 86390 1
421688 99421688 1001 86380 86390 1
421847 99421847 1001 86380 86390 1
421704 99421704 1001 86380 86390 1
421146 99421146 1001 86380 86390 1
420919 99420919 1001 86380 86390 1
420907 99420907 1001 86380 86390 1
420939 99420939 1001 86380 86390 1
422456 99422456 1001 86380 86390 1
422407 99422407 1001 86380 86390 1
422201 99422201 1001 86380 86390 1
422462 99422462 1001 86380 86390 1
422179 99422179 1001 86380 86390 1
423434 99423434 1001 86380 86390 1
423340 99423340 1001 86380 86390 1
423705 99423705 1001 86380 86390 1
423665 99423665 1001 86380 86390 1
423012 99423012 1001 86380 86390 1
423210 99423210 1001 86380 86390 1
422973 99422973 1001 86380 86390 1
422652 99422652 1001 86380 86390 1
422803 99422803 1001 86380 86390 1
422579 99422579 1001 86380 86390 1
423796 99423796 1001 86380 86390 1
424028 99424028 1001 86380 86390 1
425274 99425274 1001 86380 86390 1
425364 99425364 1001 86380 86390 1
425190 99425190 1001 86380 86390 1
424669 99424669 1001 86380 86390 1
424433 99424433 1001 86380 86390 1
424500 99424500 1001 86380 86390 1
424573 99424573 1001 86380 86390 1
424408 99424408 1001 86380 86390 1
425391 99425391 1001 86380 86390 1
425673 99425673 1001 86380 86390 1
425702 99425702 1001 86380 86390 1
425492 99425492 1001 86380 86390 1
426758 99426758 1001 86380 86390 1
426690 99426690 1001 86380 86390 1
426409 99426409 1001 86380 86390 1
426386 99426386 1001 86380 86390 1
426363 99426363 1001 86380 86390 1
426461 99426461 1001 86380 86390 1
426641 99426641 1001 86380 86390 1
426189 99426189 1001 86380 86390 1
427429 99427429 1001 86380 86390 1
428586 99428586 1001 86380 86390 1
428615 99428615 1001 86380 86390 1
428140 99428140 1001 86380 86390 1
428131 99428131 1001 86380 86390 1
427932 99427932 1001 86380 86390 1
428022 99428022 1001 86380 86390 1
427576 99427576 1001 86380 86390 1
427602 99427602 1001 86380 86390 1
427759 99427759 1001 86380 86390 1
427544 99427544 1001 86380 86390 1
429152 99429152 1001 86380 86390 1
429030 99429030 1001 86380 86390 1
430181 99430181 1001 86380 86390 1
430109 99430109 1001 86380 86390 1
430037 99430037 1001 86380 86390 1
429902 99429902 1001 86380 86390 1
429909 99429909 1001 86380 86390 1
429747 99429747 1001 86380 86390 1
429770 99429770 1001 86380 86390 1
429258 99429258 1001 86380 86390 1
429562 99429562 1001 86380 86390 1
430681 99430681 1001 86380 86390 1
430810 99430810 1001 86380 86390 1
431674 99431674 1001 86380 86390 1
431735 99431735 1001 86380 86390 1
431501 99431501 1001 86380 86390 1
431617 99431617 1001 86380 86390 1
431249 99431249 1001 86380 86390 1
431167 99431167 1001 86380 86390 1
432396 99432396 1001 86380 86390 1
433533 99433533 1001 86380 86390 1
433684 99433684 1001 86380 86390 1
433322 99433322 1001 86380 86390 1
433349 99433349 1001 86380 86390 1
433483 99433483 1001 86380 86390 1
433209 99433209 1001 86380 86390 1
433292 99433292 1001 86380 86390 1
432977 99432977 1001 86380 86390 1
433232 99433232 1001 86380 86390 1
432918 99432918 1001 86380 86390 1
432861 99432861 1001 86380 86390 1
432804 99432804 1001 86380 86390 1
432890 99432890 1001 86380 86390 1
433737 99433737 1001 86380 86390 1
433991 99433991 1001 86380 86390 1
434109 99434109 1001 86380 86390 1
435036 99435036 1001 86380 86390 1
435282 99435282 1001 86380 86390 1
435052 99435052 1001 86380 86390 1
434934 99434934 1001 86380 86390 1
434378 99434378 1001 86380 86390 1
434525 99434525 1001 86380 86390 1
435538 99435538 1001 86380 86390 1
436858 99436858 1001 86380 86390 1
436881 99436881 1001 86380 86390 1
436706 99436706 1001 86380 86390 1
436359 99436359 1001 86380 86390 1
436264 99436264 1001 86380 86390 1
436288 99436288 1001 86380 86390 1
436074 99436074 1001 86380 86390 1
436269 99436269 1001 86380 86390 1
436100 99436100 1001 86380 86390 1
437215 99437215 1001 86380 86390 1
300058 99300058 1001 86380 86390 1
300100 99300100 1001 86380 86390 1
300537 99300537 1001 86380 86390 1
300668 99300668 1001 86380 86390 1
300702 99300702 1001 86380 86390 1
300435 99300435 1001 86380 86390 1
300476 99300476 1001 86380 86390 1
300438 99300438 1001 86380 86390 1
300454 99300454 1001 86380 86390 1
300111 99300111 1001 86380 86390 1
300166 99300166 1001 86380 86390 1
300271 99300271 1001 86380 86390 1
300142 99300142 1001 86380 86390 1
300881 99300881 1001 86380 86390 1
300899 99300899 1001 86380 86390 1
300862 99300862 1001 86380 86390 1
300888 99300888 1001 86380 86390 1
300759 99300759 1001 86380 86390 1
301554 99301554 1001 86380 86390 1
301524 99301524 1001 86380 86390 1
301511 99301511 1001 86380 86390 1
301358 99301358 1001 86380 86390 1
301235 99301235 1001 86380 86390 1
301303 99301303 1001 86380 86390 1
301322 99301322 1001 86380 86390 1
301044 99301044 1001 86380 86390 1
300954 99300954 1001 86380 86390 1
301034 99301034 1001 86380 86390 1
301022 99301022 1001 86380 86390 1
301048 99301048 1001 86380 86390 1
301671 99301671 1001 86380 86390 1
301672 99301672 1001 86380 86390 1
301713 99301713 1001 86380 86390 1
301613 99301613 1001 86380 86390 1
302347 99302347 1001 86380 86390 1
302242 99302242 1001 86380 86390 1
302363 99302363 1001 86380 86390 1
302338 99302338 1001 86380 86390 1
301997 99301997 1001 86380 86390 1
302129 99302129 1001 86380 86390 1
301987 99301987 1001 86380 86390 1
302069 99302069 1001 86380 86390 1
301833 99301833 1001 86380 86390 1
301940 99301940 1001 86380 86390 1
302404 99302404 1001 86380 86390 1
302425 99302425 1001 86380 86390 1
302532 99302532 1001 86380 86390 1
303175 99303175 1001 86380 86390 1
303033 99303033 1001 86380 86390 1
303038 99303038 1001 86380 86390 1
302877 99302877 1001 86380 86390 1
302781 99302781 1001 86380 86390 1
302788 99302788 1001 86380 86390 1
303375 99303375 1001 86380 86390 1
303208 99303208 1001 86380 86390 1
303288 99303288 1001 86380 86390 1
303354 99303354 1001 86380 86390 1
304001 99304001 1001 86380 86390 1
303780 99303780 1001 86380 86390 1
303772 99303772 1001 86380 86390 1
303721 99303721 1001 86380 86390 1
303467 99303467 1001 86380 86390 1
303572 99303572 1001 86380 86390 1
304148 99304148 1001 86380 86390 1
304073 99304073 1001 86380 86390 1
304231 99304231 1001 86380 86390 1
304193 99304193 1001 86380 86390 1
304207 99304207 1001 86380 86390 1
304760 99304760 1001 86380 86390 1
304774 99304774 1001 86380 86390 1
304710 99304710 1001 86380 86390 1
304729 99304729 1001 86380 86390 1
304781 99304781 1001 86380 86390 1
304490 99304490 1001 86380 86390 1
304529 99304529 1001 86380 86390 1
304646 99304646 1001 86380 86390 1
304545 99304545 1001 86380 86390 1
304638 99304638 1001 86380 86390 1
304320 99304320 1001 86380 86390 1
304414 99304414 1001 86380 86390 1
304352 99304352 1001 86380 86390 1
304938 99304938 1001 86380 86390 1
305022 99305022 1001 86380 86390 1
305682 99305682 1001 86380 86390 1
305640 99305640 1001 86380 86390 1
305643 99305643 1001 86380 86390 1
305489 99305489 1001 86380 86390 1
305645 99305645 1001 86380 86390 1
305620 99305620 1001 86380 86390 1
305093 99305093 1001 86380 86390 1
305133 99305133 1001 86380 86390 1
305250 99305250 1001 86380 86390 1
305097 99305097 1001 86380 86390 1
500075 99500075 1001 86380 86390 1
500132 99500132 1001 86380 86390 1
500660 99500660 1001 86380 86390 1
500764 99500764 1001 86380 86390 1
500713 99500713 1001 86380 86390 1
500649 99500649 1001 86380 86390 1
500427 99500427 1001 86380 86390 1
500463 99500463 1001 86380 86390 1
500210 99500210 1001 86380 86390 1
500293 99500293 1001 86380 86390 1
500930 99500930 1001 86380 86390 1
501490 99501490 1001 86380 86390 1
501304 99501304 1001 86380 86390 1
501421 99501421 1001 86380 86390 1
501371 99501371 1001 86380 86390 1
501250 99501250 1001 86380 86390 1
501061 99501061 1001 86380 86390 1
501754 99501754 1001 86380 86390 1
501227 99501227 1001 86380 86390 1
501783 99501783 1001 86380 86390 1
501669 99501669 1001 86380 86390 1
501657 99501657 1001 86380 86390 1
502313 99502313 1001 86380 86390 1
502435 99502435 1001 86380 86390 1
502356 99502356 1001 86380 86390 1
502455 99502455 1001 86380 86390 1
502006 99502006 1001 86380 86390 1
501903 99501903 1001 86380 86390 1
501919 99501919 1001 86380 86390 1
501971 99501971 1001 86380 86390 1
501845 99501845 1001 86380 86390 1
502485 99502485 1001 86380 86390 1
502641 99502641 1001 86380 86390 1
502642 99502642 1001 86380 86390 1
503263 99503263 1001 86380 86390 1
503145 99503145 1001 86380 86390 1
502905 99502905 1001 86380 86390 1
503075 99503075 1001 86380 86390 1
502894 99502894 1001 86380 86390 1
502998 99502998 1001 86380 86390 1
502882 99502882 1001 86380 86390 1
502900 99502900 1001 86380 86390 1
502828 99502828 1001 86380 86390 1
502676 99502676 1001 86380 86390 1
502821 99502821 1001 86380 86390 1
502731 99502731 1001 86380 86390 1
502877 99502877 1001 86380 86390 1
503457 99503457 1001 86380 86390 1
503406 99503406 1001 86380 86390 1
503399 99503399 1001 86380 86390 1
503297 99503297 1001 86380 86390 1
503390 99503390 1001 86380 86390 1
503979 99503979 1001 86380 86390 1
504090 99504090 1001 86380 86390 1
503919 99503919 1001 86380 86390 1
503933 99503933 1001 86380 86390 1
504051 99504051 1001 86380 86390 1
503706 99503706 1001 86380 86390 1
503826 99503826 1001 86380 86390 1
503693 99503693 1001 86380 86390 1
503580 99503580 1001 86380 86390 1
503664 99503664 1001 86380 86390 1
504209 99504209 1001 86380 86390 1
504274 99504274 1001 86380 86390 1
504288 99504288 1001 86380 86390 1
504238 99504238 1001 86380 86390 1
504308 99504308 1001 86380 86390 1
504559 99504559 1001 86380 86390 1
504547 99504547 1001 86380 86390 1
504627 99504627 1001 86380 86390 1
504540 99504540 1001 86380 86390 1
504685 99504685 1001 86380 86390 1
504483 99504483 1001 86380 86390 1
505033 99505033 1001 86380 86390 1
505125 99505125 1001 86380 86390 1
505061 99505061 1001 86380 86390 1
505132 99505132 1001 86380 86390 1
505659 99505659 1001 86380 86390 1
505474 99505474 1001 86380 86390 1
505546 99505546 1001 86380 86390 1
505406 99505406 1001 86380 86390 1
505226 99505226 1001 86380 86390 1
505265 99505265 1001 86380 86390 1
505261 99505261 1001 86380 86390 1
505223 99505223 1001 86380 86390 1
505975 99505975 1001 86380 86390 1
505566 99505566 1001 86380 86390 1
505890 99505890 1001 86380 86390 1
505904 99505904 1001 86380 86390 1
505893 99505893 1001 86380 86390 1
505960 99505960 1001 86380 86390 1
506443 99506443 1001 86380 86390 1
506433 99506433 1001 86380 86390 1
506504 99506504 1001 86380 86390 1
506235 99506235 1001 86380 86390 1
506224 99506224 1001 86380 86390 1
506219 99506219 1001 86380 86390 1
506259 99506259 1001 86380 86390 1
506078 99506078 1001 86380 86390 1
506017 99506017 1001 86380 86390 1
506791 99506791 1001 86380 86390 1
506637 99506637 1001 86380 86390 1
507314 99507314 1001 86380 86390 1
507048 99507048 1001 86380 86390 1
507155 99507155 1001 86380 86390 1
507199 99507199 1001 86380 86390 1
507201 99507201 1001 86380 86390 1
506819 99506819 1001 86380 86390 1
506858 99506858 1001 86380 86390 1
506915 99506915 1001 86380 86390 1
506838 99506838 1001 86380 86390 1
506942 99506942 1001 86380 86390 1
506917 99506917 1001 86380 86390 1
507449 99507449 1001 86380 86390 1
507488 99507488 1001 86380 86390 1
508161 99508161 1001 86380 86390 1
508218 99508218 1001 86380 86390 1
508046 99508046 1001 86380 86390 1
508078 99508078 1001 86380 86390 1
507959 99507959 1001 86380 86390 1
508037 99508037 1001 86380 86390 1
508026 99508026 1001 86380 86390 1
507963 99507963 1001 86380 86390 1
507629 99507629 1001 86380 86390 1
507754 99507754 1001 86380 86390 1
508295 99508295 1001 86380 86390 1
509014 99509014 1001 86380 86390 1
508902 99508902 1001 86380 86390 1
509059 99509059 1001 86380 86390 1
508983 99508983 1001 86380 86390 1
508739 99508739 1001 86380 86390 1
508731 99508731 1001 86380 86390 1
508783 99508783 1001 86380 86390 1
508694 99508694 1001 86380 86390 1
508838 99508838 1001 86380 86390 1
508535 99508535 1001 86380 86390 1
508655 99508655 1001 86380 86390 1
508617 99508617 1001 86380 86390 1
509110 99509110 1001 86380 86390 1
508870 99508870 1001 86380 86390 1
509142 99509142 1001 86380 86390 1
509195 99509195 1001 86380 86390 1
509091 99509091 1001 86380 86390 1
509094 99509094 1001 86380 86390 1
509785 99509785 1001 86380 86390 1
509743 99509743 1001 86380 86390 1
509630 99509630 1001 86380 86390 1
509540 99509540 1001 86380 86390 1
509632 99509632 1001 86380 86390 1
509397 99509397 1001 86380 86390 1
509335 99509335 1001 86380 86390 1
509363 99509363 1001 86380 86390 1
509377 99509377 1001 86380 86390 1
509288 99509288 1001 86380 86390 1
509952 99509952 1001 86380 86390 1
510547 99510547 1001 86380 86390 1
510548 99510548 1001 86380 86390 1
510668 99510668 1001 86380 86390 1
510495 99510495 1001 86380 86390 1
510445 99510445 1001 86380 86390 1
510460 99510460 1001 86380 86390 1
510476 99510476 1001 86380 86390 1
510491 99510491 1001 86380 86390 1
510414 99510414 1001 86380 86390 1
510237 99510237 1001 86380 86390 1
510199 99510199 1001 86380 86390 1
510213 99510213 1001 86380 86390 1
510734 99510734 1001 86380 86390 1
511476 99511476 1001 86380 86390 1
511414 99511414 1001 86380 86390 1
511444 99511444 1001 86380 86390 1
511406 99511406 1001 86380 86390 1
511308 99511308 1001 86380 86390 1
511271 99511271 1001 86380 86390 1
511220 99511220 1001 86380 86390 1
511325 99511325 1001 86380 86390 1
511303 99511303 1001 86380 86390 1
510994 99510994 1001 86380 86390 1
511606 99511606 1001 86380 86390 1
512304 99512304 1001 86380 86390 1
512256 99512256 1001 86380 86390 1
512286 99512286 1001 86380 86390 1
512136 99512136 1001 86380 86390 1
512065 99512065 1001 86380 86390 1
512130 99512130 1001 86380 86390 1
511954 99511954 1001 86380 86390 1
511872 99511872 1001 86380 86390 1
512583 99512583 1001 86380 86390 1
512445 99512445 1001 86380 86390 1
512393 99512393 1001 86380 86390 1
512538 99512538 1001 86380 86390 1
512463 99512463 1001 86380 86390 1
512491 99512491 1001 86380 86390 1
512530 99512530 1001 86380 86390 1
513044 99513044 1001 86380 86390 1
513124 99513124 1001 86380 86390 1
513196 99513196 1001 86380 86390 1
513000 99513000 1001 86380 86390 1
512923 99512923 1001 86380 86390 1
512808 99512808 1001 86380 86390 1
512939 99512939 1001 86380 86390 1
512829 99512829 1001 86380 86390 1
512907 99512907 1001 86380 86390 1
512602 99512602 1001 86380 86390 1
512668 99512668 1001 86380 86390 1
512620 99512620 1001 86380 86390 1
512594 99512594 1001 86380 86390 1
513350 99513350 1001 86380 86390 1
513312 99513312 1001 86380 86390 1
513288 99513288 1001 86380 86390 1
513891 99513891 1001 86380 86390 1
514013 99514013 1001 86380 86390 1
513807 99513807 1001 86380 86390 1
514813 99514813 1001 86380 86390 1
514562 99514562 1001 86380 86390 1
514475 99514475 1001 86380 86390 1
514490 99514490 1001 86380 86390 1
514317 99514317 1001 86380 86390 1
514416 99514416 1001 86380 86390 1
514910 99514910 1001 86380 86390 1
514886 99514886 1001 86380 86390 1
514990 99514990 1001 86380 86390 1
515029 99515029 1001 86380 86390 1
515547 99515547 1001 86380 86390 1
515540 99515540 1001 86380 86390 1
515502 99515502 1001 86380 86390 1
515313 99515313 1001 86380 86390 1
515231 99515231 1001 86380 86390 1
515197 99515197 1001 86380 86390 1
515223 99515223 1001 86380 86390 1
515187 99515187 1001 86380 86390 1
515085 99515085 1001 86380 86390 1
515126 99515126 1001 86380 86390 1
515791 99515791 1001 86380 86390 1
515769 99515769 1001 86380 86390 1
515795 99515795 1001 86380 86390 1
515783 99515783 1001 86380 86390 1
516317 99516317 1001 86380 86390 1
516386 99516386 1001 86380 86390 1
516315 99516315 1001 86380 86390 1
516270 99516270 1001 86380 86390 1
516299 99516299 1001 86380 86390 1
516264 99516264 1001 86380 86390 1
516303 99516303 1001 86380 86390 1
516044 99516044 1001 86380 86390 1
515973 99515973 1001 86380 86390 1
516607 99516607 1001 86380 86390 1
517136 99517136 1001 86380 86390 1
517242 99517242 1001 86380 86390 1
517141 99517141 1001 86380 86390 1
516948 99516948 1001 86380 86390 1
516961 99516961 1001 86380 86390 1
516940 99516940 1001 86380 86390 1
516805 99516805 1001 86380 86390 1
516838 99516838 1001 86380 86390 1
516852 99516852 1001 86380 86390 1
516893 99516893 1001 86380 86390 1
516906 99516906 1001 86380 86390 1
516908 99516908 1001 86380 86390 1
517462 99517462 1001 86380 86390 1
517437 99517437 1001 86380 86390 1
517529 99517529 1001 86380 86390 1
517480 99517480 1001 86380 86390 1
517495 99517495 1001 86380 86390 1
518046 99518046 1001 86380 86390 1
518086 99518086 1001 86380 86390 1
518041 99518041 1001 86380 86390 1
517800 99517800 1001 86380 86390 1
517920 99517920 1001 86380 86390 1
517791 99517791 1001 86380 86390 1
517579 99517579 1001 86380 86390 1
517587 99517587 1001 86380 86390 1
517629 99517629 1001 86380 86390 1
517682 99517682 1001 86380 86390 1
518239 99518239 1001 86380 86390 1
518191 99518191 1001 86380 86390 1
518166 99518166 1001 86380 86390 1
518855 99518855 1001 86380 86390 1
518639 99518639 1001 86380 86390 1
518719 99518719 1001 86380 86390 1
518762 99518762 1001 86380 86390 1
518462 99518462 1001 86380 86390 1
519025 99519025 1001 86380 86390 1
519028 99519028 1001 86380 86390 1
519780 99519780 1001 86380 86390 1
519743 99519743 1001 86380 86390 1
519760 99519760 1001 86380 86390 1
519498 99519498 1001 86380 86390 1
519542 99519542 1001 86380 86390 1
519425 99519425 1001 86380 86390 1
519297 99519297 1001 86380 86390 1
519927 99519927 1001 86380 86390 1
519942 99519942 1001 86380 86390 1
519885 99519885 1001 86380 86390 1
519924 99519924 1001 86380 86390 1
520559 99520559 1001 86380 86390 1
520412 99520412 1001 86380 86390 1
520323 99520323 1001 86380 86390 1
520363 99520363 1001 86380 86390 1
520338 99520338 1001 86380 86390 1
520302 99520302 1001 86380 86390 1
520138 99520138 1001 86380 86390 1
520100 99520100 1001 86380 86390 1
520182 99520182 1001 86380 86390 1
520157 99520157 1001 86380 86390 1
520108 99520108 1001 86380 86390 1
520663 99520663 1001 86380 86390 1
520826 99520826 1001 86380 86390 1
520814 99520814 1001 86380 86390 1
520725 99520725 1001 86380 86390 1
521332 99521332 1001 86380 86390 1
521270 99521270 1001 86380 86390 1
521360 99521360 1001 86380 86390 1
521221 99521221 1001 86380 86390 1
521247 99521247 1001 86380 86390 1
521071 99521071 1001 86380 86390 1
521632 99521632 1001 86380 86390 1
521648 99521648 1001 86380 86390 1
521513 99521513 1001 86380 86390 1
522204 99522204 1001 86380 86390 1
522246 99522246 1001 86380 86390 1
521886 99521886 1001 86380 86390 1
522057 99522057 1001 86380 86390 1
521781 99521781 1001 86380 86390 1
521782 99521782 1001 86380 86390 1
521771 99521771 1001 86380 86390 1
521759 99521759 1001 86380 86390 1
522407 99522407 1001 86380 86390 1
522357 99522357 1001 86380 86390 1
522396 99522396 1001 86380 86390 1
522427 99522427 1001 86380 86390 1
522927 99522927 1001 86380 86390 1
523009 99523009 1001 86380 86390 1
523024 99523024 1001 86380 86390 1
522948 99522948 1001 86380 86390 1
522753 99522753 1001 86380 86390 1
522871 99522871 1001 86380 86390 1
523229 99523229 1001 86380 86390 1
523897 99523897 1001 86380 86390 1
523851 99523851 1001 86380 86390 1
523596 99523596 1001 86380 86390 1
523727 99523727 1001 86380 86390 1
523678 99523678 1001 86380 86390 1
523694 99523694 1001 86380 86390 1
523593 99523593 1001 86380 86390 1
523453 99523453 1001 86380 86390 1
523505 99523505 1001 86380 86390 1
523379 99523379 1001 86380 86390 1
523457 99523457 1001 86380 86390 1
523327 99523327 1001 86380 86390 1
523354 99523354 1001 86380 86390 1
523423 99523423 1001 86380 86390 1
523501 99523501 1001 86380 86390 1
524064 99524064 1001 86380 86390 1
524694 99524694 1001 86380 86390 1
524390 99524390 1001 86380 86390 1
524377 99524377 1001 86380 86390 1
524455 99524455 1001 86380 86390 1
524509 99524509 1001 86380 86390 1
524234 99524234 1001 86380 86390 1
524289 99524289 1001 86380 86390 1
524343 99524343 1001 86380 86390 1
524846 99524846 1001 86380 86390 1
524937 99524937 1001 86380 86390 1
524913 99524913 1001 86380 86390 1
525481 99525481 1001 86380 86390 1
525446 99525446 1001 86380 86390 1
525423 99525423 1001 86380 86390 1
525367 99525367 1001 86380 86390 1
525186 99525186 1001 86380 86390 1
525202 99525202 1001 86380 86390 1
525092 99525092 1001 86380 86390 1
525034 99525034 1001 86380 86390 1
525130 99525130 1001 86380 86390 1
525619 99525619 1001 86380 86390 1
525673 99525673 1001 86380 86390 1
525725 99525725 1001 86380 86390 1
525739 99525739 1001 86380 86390 1
526313 99526313 1001 86380 86390 1
526236 99526236 1001 86380 86390 1
526304 99526304 1001 86380 86390 1
526416 99526416 1001 86380 86390 1
526147 99526147 1001 86380 86390 1
526072 99526072 1001 86380 86390 1
526124 99526124 1001 86380 86390 1
526009 99526009 1001 86380 86390 1
526432 99526432 1001 86380 86390 1
526589 99526589 1001 86380 86390 1
526500 99526500 1001 86380 86390 1
526466 99526466 1001 86380 86390 1
526548 99526548 1001 86380 86390 1
527108 99527108 1001 86380 86390 1
527059 99527059 1001 86380 86390 1
527063 99527063 1001 86380 86390 1
527128 99527128 1001 86380 86390 1
527144 99527144 1001 86380 86390 1
527004 99527004 1001 86380 86390 1
527018 99527018 1001 86380 86390 1
526886 99526886 1001 86380 86390 1
526874 99526874 1001 86380 86390 1
526668 99526668 1001 86380 86390 1
526656 99526656 1001 86380 86390 1
526799 99526799 1001 86380 86390 1
526664 99526664 1001 86380 86390 1
526756 99526756 1001 86380 86390 1
527319 99527319 1001 86380 86390 1
527333 99527333 1001 86380 86390 1
527451 99527451 1001 86380 86390 1
528074 99528074 1001 86380 86390 1
528040 99528040 1001 86380 86390 1
527911 99527911 1001 86380 86390 1
527818 99527818 1001 86380 86390 1
527773 99527773 1001 86380 86390 1
527545 99527545 1001 86380 86390 1
527610 99527610 1001 86380 86390 1
527481 99527481 1001 86380 86390 1
527470 99527470 1001 86380 86390 1
527473 99527473 1001 86380 86390 1
527591 99527591 1001 86380 86390 1
527647 99527647 1001 86380 86390 1
528113 99528113 1001 86380 86390 1
528178 99528178 1001 86380 86390 1
528704 99528704 1001 86380 86390 1
528758 99528758 1001 86380 86390 1
528675 99528675 1001 86380 86390 1
528615 99528615 1001 86380 86390 1
528293 99528293 1001 86380 86390 1
528333 99528333 1001 86380 86390 1
528429 99528429 1001 86380 86390 1
528286 99528286 1001 86380 86390 1
528326 99528326 1001 86380 86390 1
528483 99528483 1001 86380 86390 1
528331 99528331 1001 86380 86390 1
528954 99528954 1001 86380 86390 1
529072 99529072 1001 86380 86390 1
529052 99529052 1001 86380 86390 1
529104 99529104 1001 86380 86390 1
529548 99529548 1001 86380 86390 1
529652 99529652 1001 86380 86390 1
529653 99529653 1001 86380 86390 1
529682 99529682 1001 86380 86390 1
529530 99529530 1001 86380 86390 1
529463 99529463 1001 86380 86390 1
529428 99529428 1001 86380 86390 1
529507 99529507 1001 86380 86390 1
529288 99529288 1001 86380 86390 1
529289 99529289 1001 86380 86390 1
529115 99529115 1001 86380 86390 1
529816 99529816 1001 86380 86390 1
529875 99529875 1001 86380 86390 1
530477 99530477 1001 86380 86390 1
530397 99530397 1001 86380 86390 1
530314 99530314 1001 86380 86390 1
530240 99530240 1001 86380 86390 1
530055 99530055 1001 86380 86390 1
530096 99530096 1001 86380 86390 1
530085 99530085 1001 86380 86390 1
530616 99530616 1001 86380 86390 1
531202 99531202 1001 86380 86390 1
531241 99531241 1001 86380 86390 1
531320 99531320 1001 86380 86390 1
531179 99531179 1001 86380 86390 1
531182 99531182 1001 86380 86390 1
531368 99531368 1001 86380 86390 1
530997 99530997 1001 86380 86390 1
531130 99531130 1001 86380 86390 1
531053 99531053 1001 86380 86390 1
531418 99531418 1001 86380 86390 1
531422 99531422 1001 86380 86390 1
531384 99531384 1001 86380 86390 1
532089 99532089 1001 86380 86390 1
531923 99531923 1001 86380 86390 1
531920 99531920 1001 86380 86390 1
531869 99531869 1001 86380 86390 1
531587 99531587 1001 86380 86390 1
531600 99531600 1001 86380 86390 1
531614 99531614 1001 86380 86390 1
531696 99531696 1001 86380 86390 1
531593 99531593 1001 86380 86390 1
532221 99532221 1001 86380 86390 1
532305 99532305 1001 86380 86390 1
532905 99532905 1001 86380 86390 1
533011 99533011 1001 86380 86390 1
532962 99532962 1001 86380 86390 1
532861 99532861 1001 86380 86390 1
532888 99532888 1001 86380 86390 1
532709 99532709 1001 86380 86390 1
532764 99532764 1001 86380 86390 1
532650 99532650 1001 86380 86390 1
532702 99532702 1001 86380 86390 1
532690 99532690 1001 86380 86390 1
532625 99532625 1001 86380 86390 1
532517 99532517 1001 86380 86390 1
532495 99532495 1001 86380 86390 1
532587 99532587 1001 86380 86390 1
532538 99532538 1001 86380 86390 1
532565 99532565 1001 86380 86390 1
533164 99533164 1001 86380 86390 1
533193 99533193 1001 86380 86390 1
533040 99533040 1001 86380 86390 1
533831 99533831 1001 86380 86390 1
533699 99533699 1001 86380 86390 1
533752 99533752 1001 86380 86390 1
533484 99533484 1001 86380 86390 1
533544 99533544 1001 86380 86390 1
533412 99533412 1001 86380 86390 1
534040 99534040 1001 86380 86390 1
533914 99533914 1001 86380 86390 1
533892 99533892 1001 86380 86390 1
534482 99534482 1001 86380 86390 1
534515 99534515 1001 86380 86390 1
534297 99534297 1001 86380 86390 1
534247 99534247 1001 86380 86390 1
534175 99534175 1001 86380 86390 1
534137 99534137 1001 86380 86390 1
534267 99534267 1001 86380 86390 1
534773 99534773 1001 86380 86390 1
534774 99534774 1001 86380 86390 1
534866 99534866 1001 86380 86390 1
534855 99534855 1001 86380 86390 1
534700 99534700 1001 86380 86390 1
534706 99534706 1001 86380 86390 1
535386 99535386 1001 86380 86390 1
535328 99535328 1001 86380 86390 1
535281 99535281 1001 86380 86390 1
535143 99535143 1001 86380 86390 1
535247 99535247 1001 86380 86390 1
535209 99535209 1001 86380 86390 1
535248 99535248 1001 86380 86390 1
535199 99535199 1001 86380 86390 1
535013 99535013 1001 86380 86390 1
535534 99535534 1001 86380 86390 1
535515 99535515 1001 86380 86390 1
535584 99535584 1001 86380 86390 1
536181 99536181 1001 86380 86390 1
536077 99536077 1001 86380 86390 1
535923 99535923 1001 86380 86390 1
535824 99535824 1001 86380 86390 1
535776 99535776 1001 86380 86390 1
535778 99535778 1001 86380 86390 1
536494 99536494 1001 86380 86390 1
536984 99536984 1001 86380 86390 1
537089 99537089 1001 86380 86390 1
537066 99537066 1001 86380 86390 1
537108 99537108 1001 86380 86390 1
537121 99537121 1001 86380 86390 1
536905 99536905 1001 86380 86390 1
536816 99536816 1001 86380 86390 1
536819 99536819 1001 86380 86390 1
536822 99536822 1001 86380 86390 1
536875 99536875 1001 86380 86390 1
536558 99536558 1001 86380 86390 1
536624 99536624 1001 86380 86390 1
536729 99536729 1001 86380 86390 1
536669 99536669 1001 86380 86390 1
537295 99537295 1001 86380 86390 1
537283 99537283 1001 86380 86390 1
537335 99537335 1001 86380 86390 1
537284 99537284 1001 86380 86390 1
537911 99537911 1001 86380 86390 1
537802 99537802 1001 86380 86390 1
537982 99537982 1001 86380 86390 1
537706 99537706 1001 86380 86390 1
537765 99537765 1001 86380 86390 1
537539 99537539 1001 86380 86390 1
537384 99537384 1001 86380 86390 1
537386 99537386 1001 86380 86390 1
537506 99537506 1001 86380 86390 1
537495 99537495 1001 86380 86390 1
538180 99538180 1001 86380 86390 1
538754 99538754 1001 86380 86390 1
538691 99538691 1001 86380 86390 1
538803 99538803 1001 86380 86390 1
538429 99538429 1001 86380 86390 1
538552 99538552 1001 86380 86390 1
538605 99538605 1001 86380 86390 1
538298 99538298 1001 86380 86390 1
538313 99538313 1001 86380 86390 1
538224 99538224 1001 86380 86390 1
538394 99538394 1001 86380 86390 1
538319 99538319 1001 86380 86390 1
538963 99538963 1001 86380 86390 1
539578 99539578 1001 86380 86390 1
539579 99539579 1001 86380 86390 1
539571 99539571 1001 86380 86390 1
539455 99539455 1001 86380 86390 1
539256 99539256 1001 86380 86390 1
539413 99539413 1001 86380 86390 1
539084 99539084 1001 86380 86390 1
539099 99539099 1001 86380 86390 1
539064 99539064 1001 86380 86390 1
539041 99539041 1001 86380 86390 1
539700 99539700 1001 86380 86390 1
540407 99540407 1001 86380 86390 1
540383 99540383 1001 86380 86390 1
540461 99540461 1001 86380 86390 1
540224 99540224 1001 86380 86390 1
540110 99540110 1001 86380 86390 1
540089 99540089 1001 86380 86390 1
539989 99539989 1001 86380 86390 1
540002 99540002 1001 86380 86390 1
539965 99539965 1001 86380 86390 1
539983 99539983 1001 86380 86390 1
539869 99539869 1001 86380 86390 1
540569 99540569 1001 86380 86390 1
540613 99540613 1001 86380 86390 1
540578 99540578 1001 86380 86390 1
540501 99540501 1001 86380 86390 1
540488 99540488 1001 86380 86390 1
541292 99541292 1001 86380 86390 1
541220 99541220 1001 86380 86390 1
541246 99541246 1001 86380 86390 1
541183 99541183 1001 86380 86390 1
541147 99541147 1001 86380 86390 1
540775 99540775 1001 86380 86390 1
540808 99540808 1001 86380 86390 1
541328 99541328 1001 86380 86390 1
541415 99541415 1001 86380 86390 1
541325 99541325 1001 86380 86390 1
541338 99541338 1001 86380 86390 1
542067 99542067 1001 86380 86390 1
541732 99541732 1001 86380 86390 1
541736 99541736 1001 86380 86390 1
541796 99541796 1001 86380 86390 1
541580 99541580 1001 86380 86390 1
541685 99541685 1001 86380 86390 1
541516 99541516 1001 86380 86390 1
541596 99541596 1001 86380 86390 1
542272 99542272 1001 86380 86390 1
542234 99542234 1001 86380 86390 1
542247 99542247 1001 86380 86390 1
542157 99542157 1001 86380 86390 1
542132 99542132 1001 86380 86390 1
542907 99542907 1001 86380 86390 1
542852 99542852 1001 86380 86390 1
542559 99542559 1001 86380 86390 1
542550 99542550 1001 86380 86390 1
542593 99542593 1001 86380 86390 1
542633 99542633 1001 86380 86390 1
542570 99542570 1001 86380 86390 1
542531 99542531 1001 86380 86390 1
542463 99542463 1001 86380 86390 1
542426 99542426 1001 86380 86390 1
542533 99542533 1001 86380 86390 1
543017 99543017 1001 86380 86390 1
543739 99543739 1001 86380 86390 1
543568 99543568 1001 86380 86390 1
543384 99543384 1001 86380 86390 1
543443 99543443 1001 86380 86390 1
543405 99543405 1001 86380 86390 1
543509 99543509 1001 86380 86390 1
543549 99543549 1001 86380 86390 1
543499 99543499 1001 86380 86390 1
543334 99543334 1001 86380 86390 1
543192 99543192 1001 86380 86390 1
543303 99543303 1001 86380 86390 1
543833 99543833 1001 86380 86390 1
543815 99543815 1001 86380 86390 1
543776 99543776 1001 86380 86390 1
544512 99544512 1001 86380 86390 1
544301 99544301 1001 86380 86390 1
544237 99544237 1001 86380 86390 1
544265 99544265 1001 86380 86390 1
544307 99544307 1001 86380 86390 1
544173 99544173 1001 86380 86390 1
544098 99544098 1001 86380 86390 1
544138 99544138 1001 86380 86390 1
544598 99544598 1001 86380 86390 1
544732 99544732 1001 86380 86390 1
544617 99544617 1001 86380 86390 1
544670 99544670 1001 86380 86390 1
544605 99544605 1001 86380 86390 1
500378 693 1002 51488 56832 1
400148 99400148 1001 86380 86390 1
400204 99400204 1001 86380 86390 1
400510 99400510 1001 86380 86390 1
400493 99400493 1001 86380 86390 1
400568 99400568 1001 86380 86390 1
400583 99400583 1001 86380 86390 1
400657 99400657 1001 86380 86390 1
400658 99400658 1001 86380 86390 1
400817 99400817 1001 86380 86390 1
400787 99400787 1001 86380 86390 1
400822 99400822 1001 86380 86390 1
400917 99400917 1001 86380 86390 1
400832 99400832 1001 86380 86390 1
401044 99401044 1001 86380 86390 1
400999 99400999 1001 86380 86390 1
401101 99401101 1001 86380 86390 1
401273 99401273 1001 86380 86390 1
401765 99401765 1001 86380 86390 1
401911 99401911 1001 86380 86390 1
402110 99402110 1001 86380 86390 1
402166 99402166 1001 86380 86390 1
402125 99402125 1001 86380 86390 1
402181 99402181 1001 86380 86390 1
402317 99402317 1001 86380 86390 1
402397 99402397 1001 86380 86390 1
402376 99402376 1001 86380 86390 1
402511 99402511 1001 86380 86390 1
402499 99402499 1001 86380 86390 1
402580 99402580 1001 86380 86390 1
402683 99402683 1001 86380 86390 1
402635 99402635 1001 86380 86390 1
402865 99402865 1001 86380 86390 1
402845 99402845 1001 86380 86390 1
402862 99402862 1001 86380 86390 1
402981 99402981 1001 86380 86390 1
402900 99402900 1001 86380 86390 1
402894 99402894 1001 86380 86390 1
403196 99403196 1001 86380 86390 1
403300 99403300 1001 86380 86390 1
403513 99403513 1001 86380 86390 1
403726 99403726 1001 86380 86390 1
403815 99403815 1001 86380 86390 1
404017 99404017 1001 86380 86390 1
404052 99404052 1001 86380 86390 1
404062 99404062 1001 86380 86390 1
404678 99404678 1001 86380 86390 1
404663 99404663 1001 86380 86390 1
404932 99404932 1001 86380 86390 1
404933 99404933 1001 86380 86390 1
405103 99405103 1001 86380 86390 1
405279 99405279 1001 86380 86390 1
405363 99405363 1001 86380 86390 1
405420 99405420 1001 86380 86390 1
405618 99405618 1001 86380 86390 1
405835 99405835 1001 86380 86390 1
405838 99405838 1001 86380 86390 1
405831 99405831 1001 86380 86390 1
406313 99406313 1001 86380 86390 1
406449 99406449 1001 86380 86390 1
406543 99406543 1001 86380 86390 1
406589 99406589 1001 86380 86390 1
406662 99406662 1001 86380 86390 1
406904 99406904 1001 86380 86390 1
406963 99406963 1001 86380 86390 1
406987 99406987 1001 86380 86390 1
407162 99407162 1001 86380 86390 1
407302 99407302 1001 86380 86390 1
407296 99407296 1001 86380 86390 1
407479 99407479 1001 86380 86390 1
407632 99407632 1001 86380 86390 1
407898 99407898 1001 86380 86390 1
408283 99408283 1001 86380 86390 1
408276 99408276 1001 86380 86390 1
408322 99408322 1001 86380 86390 1
408353 99408353 1001 86380 86390 1
408608 99408608 1001 86380 86390 1
408799 99408799 1001 86380 86390 1
409021 99409021 1001 86380 86390 1
409171 99409171 1001 86380 86390 1
409128 99409128 1001 86380 86390 1
409237 99409237 1001 86380 86390 1
409424 99409424 1001 86380 86390 1
409586 99409586 1001 86380 86390 1
409659 99409659 1001 86380 86390 1
409740 99409740 1001 86380 86390 1
409813 99409813 1001 86380 86390 1
409838 99409838 1001 86380 86390 1
410144 99410144 1001 86380 86390 1
410246 99410246 1001 86380 86390 1
410258 99410258 1001 86380 86390 1
410686 99410686 1001 86380 86390 1
410722 99410722 1001 86380 86390 1
410769 99410769 1001 86380 86390 1
410997 99410997 1001 86380 86390 1
411243 99411243 1001 86380 86390 1
411479 99411479 1001 86380 86390 1
411480 99411480 1001 86380 86390 1
411520 99411520 1001 86380 86390 1
411566 99411566 1001 86380 86390 1
411845 99411845 1001 86380 86390 1
411753 99411753 1001 86380 86390 1
411954 99411954 1001 86380 86390 1
411982 99411982 1001 86380 86390 1
412069 99412069 1001 86380 86390 1
412155 99412155 1001 86380 86390 1
413542 99413542 1001 86380 86390 1
413311 99413311 1001 86380 86390 1
413293 99413293 1001 86380 86390 1
413612 99413612 1001 86380 86390 1
413683 99413683 1001 86380 86390 1
413288 99413288 1001 86380 86390 1
413027 99413027 1001 86380 86390 1
412855 99412855 1001 86380 86390 1
412741 99412741 1001 86380 86390 1
413773 99413773 1001 86380 86390 1
414106 99414106 1001 86380 86390 1
415190 99415190 1001 86380 86390 1
415122 99415122 1001 86380 86390 1
414214 99414214 1001 86380 86390 1
414193 99414193 1001 86380 86390 1
415334 99415334 1001 86380 86390 1
416905 99416905 1001 86380 86390 1
416952 99416952 1001 86380 86390 1
416799 99416799 1001 86380 86390 1
416926 99416926 1001 86380 86390 1
416285 99416285 1001 86380 86390 1
416550 99416550 1001 86380 86390 1
416531 99416531 1001 86380 86390 1
416244 99416244 1001 86380 86390 1
416005 99416005 1001 86380 86390 1
415966 99415966 1001 86380 86390 1
415900 99415900 1001 86380 86390 1
417385 99417385 1001 86380 86390 1
417057 99417057 1001 86380 86390 1
417083 99417083 1001 86380 86390 1
417154 99417154 1001 86380 86390 1
417276 99417276 1001 86380 86390 1
417559 99417559 1001 86380 86390 1
417440 99417440 1001 86380 86390 1
418218 99418218 1001 86380 86390 1
418178 99418178 1001 86380 86390 1
418080 99418080 1001 86380 86390 1
418046 99418046 1001 86380 86390 1
418068 99418068 1001 86380 86390 1
418152 99418152 1001 86380 86390 1
418386 99418386 1001 86380 86390 1
417723 99417723 1001 86380 86390 1
417854 99417854 1001 86380 86390 1
417927 99417927 1001 86380 86390 1
417624 99417624 1001 86380 86390 1
417989 99417989 1001 86380 86390 1
419131 99419131 1001 86380 86390 1
418994 99418994 1001 86380 86390 1
420179 99420179 1001 86380 86390 1
420290 99420290 1001 86380 86390 1
420233 99420233 1001 86380 86390 1
419803 99419803 1001 86380 86390 1
420009 99420009 1001 86380 86390 1
419888 99419888 1001 86380 86390 1
419891 99419891 1001 86380 86390 1
420500 99420500 1001 86380 86390 1
421840 99421840 1001 86380 86390 1
421846 99421846 1001 86380 86390 1
421708 99421708 1001 86380 86390 1
421366 99421366 1001 86380 86390 1
421667 99421667 1001 86380 86390 1
421334 99421334 1001 86380 86390 1
421448 99421448 1001 86380 86390 1
421249 99421249 1001 86380 86390 1
422460 99422460 1001 86380 86390 1
422298 99422298 1001 86380 86390 1
422235 99422235 1001 86380 86390 1
423601 99423601 1001 86380 86390 1
423334 99423334 1001 86380 86390 1
423751 99423751 1001 86380 86390 1
423525 99423525 1001 86380 86390 1
422989 99422989 1001 86380 86390 1
422703 99422703 1001 86380 86390 1
423964 99423964 1001 86380 86390 1
423753 99423753 1001 86380 86390 1
425036 99425036 1001 86380 86390 1
425186 99425186 1001 86380 86390 1
425360 99425360 1001 86380 86390 1
424615 99424615 1001 86380 86390 1
424993 99424993 1001 86380 86390 1
424603 99424603 1001 86380 86390 1
424388 99424388 1001 86380 86390 1
424411 99424411 1001 86380 86390 1
424528 99424528 1001 86380 86390 1
425818 99425818 1001 86380 86390 1
426844 99426844 1001 86380 86390 1
427012 99427012 1001 86380 86390 1
426796 99426796 1001 86380 86390 1
427014 99427014 1001 86380 86390 1
426662 99426662 1001 86380 86390 1
426593 99426593 1001 86380 86390 1
426423 99426423 1001 86380 86390 1
426008 99426008 1001 86380 86390 1
426181 99426181 1001 86380 86390 1
426111 99426111 1001 86380 86390 1
427274 99427274 1001 86380 86390 1
427310 99427310 1001 86380 86390 1
428515 99428515 1001 86380 86390 1
428592 99428592 1001 86380 86390 1
428577 99428577 1001 86380 86390 1
428625 99428625 1001 86380 86390 1
428143 99428143 1001 86380 86390 1
427980 99427980 1001 86380 86390 1
428152 99428152 1001 86380 86390 1
428335 99428335 1001 86380 86390 1
427534 99427534 1001 86380 86390 1
427717 99427717 1001 86380 86390 1
427745 99427745 1001 86380 86390 1
427845 99427845 1001 86380 86390 1
427895 99427895 1001 86380 86390 1
427819 99427819 1001 86380 86390 1
428964 99428964 1001 86380 86390 1
429140 99429140 1001 86380 86390 1
429059 99429059 1001 86380 86390 1
429142 99429142 1001 86380 86390 1
428904 99428904 1001 86380 86390 1
430192 99430192 1001 86380 86390 1
430007 99430007 1001 86380 86390 1
429758 99429758 1001 86380 86390 1
429574 99429574 1001 86380 86390 1
429866 99429866 1001 86380 86390 1
429824 99429824 1001 86380 86390 1
429729 99429729 1001 86380 86390 1
429314 99429314 1001 86380 86390 1
429532 99429532 1001 86380 86390 1
429378 99429378 1001 86380 86390 1
431679 99431679 1001 86380 86390 1
431853 99431853 1001 86380 86390 1
431687 99431687 1001 86380 86390 1
431816 99431816 1001 86380 86390 1
431062 99431062 1001 86380 86390 1
431121 99431121 1001 86380 86390 1
431064 99431064 1001 86380 86390 1
431214 99431214 1001 86380 86390 1
430836 99430836 1001 86380 86390 1
431019 99431019 1001 86380 86390 1
431106 99431106 1001 86380 86390 1
432212 99432212 1001 86380 86390 1
433589 99433589 1001 86380 86390 1
433643 99433643 1001 86380 86390 1
433540 99433540 1001 86380 86390 1
432976 99432976 1001 86380 86390 1
432939 99432939 1001 86380 86390 1
432723 99432723 1001 86380 86390 1
432853 99432853 1001 86380 86390 1
432674 99432674 1001 86380 86390 1
432518 99432518 1001 86380 86390 1
432624 99432624 1001 86380 86390 1
434130 99434130 1001 86380 86390 1
433826 99433826 1001 86380 86390 1
435315 99435315 1001 86380 86390 1
435217 99435217 1001 86380 86390 1
435134 99435134 1001 86380 86390 1
434602 99434602 1001 86380 86390 1
434839 99434839 1001 86380 86390 1
434345 99434345 1001 86380 86390 1
434143 99434143 1001 86380 86390 1
435805 99435805 1001 86380 86390 1
435527 99435527 1001 86380 86390 1
435839 99435839 1001 86380 86390 1
435494 99435494 1001 86380 86390 1
436805 99436805 1001 86380 86390 1
436863 99436863 1001 86380 86390 1
436933 99436933 1001 86380 86390 1
436345 99436345 1001 86380 86390 1
436404 99436404 1001 86380 86390 1
436378 99436378 1001 86380 86390 1
436270 99436270 1001 86380 86390 1
436141 99436141 1001 86380 86390 1
436244 99436244 1001 86380 86390 1
436107 99436107 1001 86380 86390 1
300067 99300067 1001 86380 86390 1
437185 99437185 1001 86380 86390 1
300056 99300056 1001 86380 86390 1
437267 99437267 1001 86380 86390 1
437359 99437359 1001 86380 86390 1
437176 99437176 1001 86380 86390 1
300698 99300698 1001 86380 86390 1
300701 99300701 1001 86380 86390 1
300545 99300545 1001 86380 86390 1
300535 99300535 1001 86380 86390 1
300318 99300318 1001 86380 86390 1
300323 99300323 1001 86380 86390 1
300495 99300495 1001 86380 86390 1
300109 99300109 1001 86380 86390 1
300153 99300153 1001 86380 86390 1
300247 99300247 1001 86380 86390 1
300924 99300924 1001 86380 86390 1
301527 99301527 1001 86380 86390 1
301392 99301392 1001 86380 86390 1
301355 99301355 1001 86380 86390 1
301450 99301450 1001 86380 86390 1
301207 99301207 1001 86380 86390 1
301223 99301223 1001 86380 86390 1
301329 99301329 1001 86380 86390 1
301280 99301280 1001 86380 86390 1
301191 99301191 1001 86380 86390 1
301179 99301179 1001 86380 86390 1
301030 99301030 1001 86380 86390 1
300994 99300994 1001 86380 86390 1
301670 99301670 1001 86380 86390 1
301607 99301607 1001 86380 86390 1
301686 99301686 1001 86380 86390 1
302253 99302253 1001 86380 86390 1
302244 99302244 1001 86380 86390 1
302321 99302321 1001 86380 86390 1
302323 99302323 1001 86380 86390 1
302164 99302164 1001 86380 86390 1
301983 99301983 1001 86380 86390 1
302148 99302148 1001 86380 86390 1
301915 99301915 1001 86380 86390 1
301786 99301786 1001 86380 86390 1
301813 99301813 1001 86380 86390 1
301853 99301853 1001 86380 86390 1
301959 99301959 1001 86380 86390 1
302534 99302534 1001 86380 86390 1
302393 99302393 1001 86380 86390 1
302497 99302497 1001 86380 86390 1
302486 99302486 1001 86380 86390 1
303132 99303132 1001 86380 86390 1
303180 99303180 1001 86380 86390 1
303024 99303024 1001 86380 86390 1
303103 99303103 1001 86380 86390 1
302808 99302808 1001 86380 86390 1
302927 99302927 1001 86380 86390 1
302953 99302953 1001 86380 86390 1
302637 99302637 1001 86380 86390 1
302652 99302652 1001 86380 86390 1
302607 99302607 1001 86380 86390 1
302725 99302725 1001 86380 86390 1
303282 99303282 1001 86380 86390 1
303370 99303370 1001 86380 86390 1
304031 99304031 1001 86380 86390 1
303935 99303935 1001 86380 86390 1
303936 99303936 1001 86380 86390 1
303898 99303898 1001 86380 86390 1
303847 99303847 1001 86380 86390 1
303964 99303964 1001 86380 86390 1
303659 99303659 1001 86380 86390 1
303777 99303777 1001 86380 86390 1
303681 99303681 1001 86380 86390 1
303567 99303567 1001 86380 86390 1
303612 99303612 1001 86380 86390 1
303579 99303579 1001 86380 86390 1
304122 99304122 1001 86380 86390 1
304217 99304217 1001 86380 86390 1
304065 99304065 1001 86380 86390 1
304722 99304722 1001 86380 86390 1
304596 99304596 1001 86380 86390 1
304453 99304453 1001 86380 86390 1
304622 99304622 1001 86380 86390 1
304598 99304598 1001 86380 86390 1
304251 99304251 1001 86380 86390 1
304407 99304407 1001 86380 86390 1
304434 99304434 1001 86380 86390 1
304331 99304331 1001 86380 86390 1
304357 99304357 1001 86380 86390 1
304422 99304422 1001 86380 86390 1
304384 99304384 1001 86380 86390 1
304297 99304297 1001 86380 86390 1
304418 99304418 1001 86380 86390 1
304861 99304861 1001 86380 86390 1
305009 99305009 1001 86380 86390 1
305278 99305278 1001 86380 86390 1
305279 99305279 1001 86380 86390 1
305427 99305427 1001 86380 86390 1
305225 99305225 1001 86380 86390 1
305251 99305251 1001 86380 86390 1
305165 99305165 1001 86380 86390 1
500139 99500139 1001 86380 86390 1
500114 99500114 1001 86380 86390 1
305273 99305273 1001 86380 86390 1
500022 99500022 1001 86380 86390 1
500635 99500635 1001 86380 86390 1
500703 99500703 1001 86380 86390 1
500798 99500798 1001 86380 86390 1
500455 99500455 1001 86380 86390 1
500443 99500443 1001 86380 86390 1
500485 99500485 1001 86380 86390 1
500449 99500449 1001 86380 86390 1
500539 99500539 1001 86380 86390 1
500606 99500606 1001 86380 86390 1
500235 99500235 1001 86380 86390 1
500248 99500248 1001 86380 86390 1
500952 99500952 1001 86380 86390 1
500817 99500817 1001 86380 86390 1
500987 99500987 1001 86380 86390 1
500884 99500884 1001 86380 86390 1
501536 99501536 1001 86380 86390 1
501565 99501565 1001 86380 86390 1
501505 99501505 1001 86380 86390 1
501626 99501626 1001 86380 86390 1
501229 99501229 1001 86380 86390 1
501046 99501046 1001 86380 86390 1
501207 99501207 1001 86380 86390 1
501160 99501160 1001 86380 86390 1
501808 99501808 1001 86380 86390 1
501653 99501653 1001 86380 86390 1
502386 99502386 1001 86380 86390 1
502169 99502169 1001 86380 86390 1
502635 99502635 1001 86380 86390 1
502559 99502559 1001 86380 86390 1
502495 99502495 1001 86380 86390 1
502521 99502521 1001 86380 86390 1
503179 99503179 1001 86380 86390 1
503209 99503209 1001 86380 86390 1
503284 99503284 1001 86380 86390 1
502945 99502945 1001 86380 86390 1
502914 99502914 1001 86380 86390 1
502711 99502711 1001 86380 86390 1
502694 99502694 1001 86380 86390 1
503461 99503461 1001 86380 86390 1
503466 99503466 1001 86380 86390 1
504081 99504081 1001 86380 86390 1
504043 99504043 1001 86380 86390 1
504033 99504033 1001 86380 86390 1
504101 99504101 1001 86380 86390 1
503776 99503776 1001 86380 86390 1
503868 99503868 1001 86380 86390 1
503605 99503605 1001 86380 86390 1
503662 99503662 1001 86380 86390 1
504181 99504181 1001 86380 86390 1
503705 99503705 1001 86380 86390 1
504573 99504573 1001 86380 86390 1
504677 99504677 1001 86380 86390 1
504669 99504669 1001 86380 86390 1
504381 99504381 1001 86380 86390 1
504407 99504407 1001 86380 86390 1
504516 99504516 1001 86380 86390 1
505089 99505089 1001 86380 86390 1
505104 99505104 1001 86380 86390 1
505092 99505092 1001 86380 86390 1
505579 99505579 1001 86380 86390 1
505632 99505632 1001 86380 86390 1
505330 99505330 1001 86380 86390 1
505833 99505833 1001 86380 86390 1
505937 99505937 1001 86380 86390 1
505894 99505894 1001 86380 86390 1
506516 99506516 1001 86380 86390 1
506290 99506290 1001 86380 86390 1
506307 99506307 1001 86380 86390 1
506218 99506218 1001 86380 86390 1
506193 99506193 1001 86380 86390 1
506117 99506117 1001 86380 86390 1
506143 99506143 1001 86380 86390 1
505978 99505978 1001 86380 86390 1
506097 99506097 1001 86380 86390 1
506125 99506125 1001 86380 86390 1
506723 99506723 1001 86380 86390 1
506649 99506649 1001 86380 86390 1
506675 99506675 1001 86380 86390 1
506652 99506652 1001 86380 86390 1
507360 99507360 1001 86380 86390 1
507395 99507395 1001 86380 86390 1
507208 99507208 1001 86380 86390 1
507214 99507214 1001 86380 86390 1
507009 99507009 1001 86380 86390 1
506936 99506936 1001 86380 86390 1
506993 99506993 1001 86380 86390 1
507432 99507432 1001 86380 86390 1
507453 99507453 1001 86380 86390 1
507623 99507623 1001 86380 86390 1
507481 99507481 1001 86380 86390 1
507533 99507533 1001 86380 86390 1
507624 99507624 1001 86380 86390 1
507508 99507508 1001 86380 86390 1
508245 99508245 1001 86380 86390 1
508094 99508094 1001 86380 86390 1
508069 99508069 1001 86380 86390 1
508100 99508100 1001 86380 86390 1
507983 99507983 1001 86380 86390 1
507884 99507884 1001 86380 86390 1
508014 99508014 1001 86380 86390 1
508258 99508258 1001 86380 86390 1
508442 99508442 1001 86380 86390 1
508340 99508340 1001 86380 86390 1
508418 99508418 1001 86380 86390 1
508369 99508369 1001 86380 86390 1
508279 99508279 1001 86380 86390 1
508292 99508292 1001 86380 86390 1
509075 99509075 1001 86380 86390 1
509040 99509040 1001 86380 86390 1
508968 99508968 1001 86380 86390 1
509064 99509064 1001 86380 86390 1
508851 99508851 1001 86380 86390 1
508671 99508671 1001 86380 86390 1
508866 99508866 1001 86380 86390 1
509191 99509191 1001 86380 86390 1
509116 99509116 1001 86380 86390 1
509262 99509262 1001 86380 86390 1
509734 99509734 1001 86380 86390 1
509900 99509900 1001 86380 86390 1
509877 99509877 1001 86380 86390 1
509831 99509831 1001 86380 86390 1
509527 99509527 1001 86380 86390 1
509563 99509563 1001 86380 86390 1
509653 99509653 1001 86380 86390 1
509306 99509306 1001 86380 86390 1
509483 99509483 1001 86380 86390 1
509432 99509432 1001 86380 86390 1
509902 99509902 1001 86380 86390 1
510035 99510035 1001 86380 86390 1
510010 99510010 1001 86380 86390 1
510560 99510560 1001 86380 86390 1
510561 99510561 1001 86380 86390 1
510652 99510652 1001 86380 86390 1
510705 99510705 1001 86380 86390 1
510591 99510591 1001 86380 86390 1
510391 99510391 1001 86380 86390 1
510392 99510392 1001 86380 86390 1
510497 99510497 1001 86380 86390 1
510330 99510330 1001 86380 86390 1
510346 99510346 1001 86380 86390 1
510489 99510489 1001 86380 86390 1
510289 99510289 1001 86380 86390 1
510147 99510147 1001 86380 86390 1
510212 99510212 1001 86380 86390 1
510208 99510208 1001 86380 86390 1
510221 99510221 1001 86380 86390 1
510899 99510899 1001 86380 86390 1
510809 99510809 1001 86380 86390 1
510826 99510826 1001 86380 86390 1
510839 99510839 1001 86380 86390 1
511352 99511352 1001 86380 86390 1
511378 99511378 1001 86380 86390 1
511347 99511347 1001 86380 86390 1
510973 99510973 1001 86380 86390 1
511077 99511077 1001 86380 86390 1
511000 99511000 1001 86380 86390 1
511131 99511131 1001 86380 86390 1
511007 99511007 1001 86380 86390 1
511658 99511658 1001 86380 86390 1
511756 99511756 1001 86380 86390 1
512237 99512237 1001 86380 86390 1
512308 99512308 1001 86380 86390 1
512223 99512223 1001 86380 86390 1
512236 99512236 1001 86380 86390 1
512173 99512173 1001 86380 86390 1
512089 99512089 1001 86380 86390 1
512128 99512128 1001 86380 86390 1
512104 99512104 1001 86380 86390 1
511849 99511849 1001 86380 86390 1
511958 99511958 1001 86380 86390 1
511894 99511894 1001 86380 86390 1
511962 99511962 1001 86380 86390 1
511833 99511833 1001 86380 86390 1
512434 99512434 1001 86380 86390 1
512489 99512489 1001 86380 86390 1
512517 99512517 1001 86380 86390 1
513172 99513172 1001 86380 86390 1
513173 99513173 1001 86380 86390 1
513070 99513070 1001 86380 86390 1
513097 99513097 1001 86380 86390 1
512884 99512884 1001 86380 86390 1
512949 99512949 1001 86380 86390 1
512799 99512799 1001 86380 86390 1
512803 99512803 1001 86380 86390 1
512610 99512610 1001 86380 86390 1
512728 99512728 1001 86380 86390 1
512755 99512755 1001 86380 86390 1
512744 99512744 1001 86380 86390 1
512617 99512617 1001 86380 86390 1
512772 99512772 1001 86380 86390 1
512635 99512635 1001 86380 86390 1
514016 99514016 1001 86380 86390 1
513885 99513885 1001 86380 86390 1
513724 99513724 1001 86380 86390 1
513815 99513815 1001 86380 86390 1
513689 99513689 1001 86380 86390 1
513719 99513719 1001 86380 86390 1
513475 99513475 1001 86380 86390 1
513527 99513527 1001 86380 86390 1
513553 99513553 1001 86380 86390 1
513467 99513467 1001 86380 86390 1
513512 99513512 1001 86380 86390 1
513525 99513525 1001 86380 86390 1
514045 99514045 1001 86380 86390 1
514150 99514150 1001 86380 86390 1
514205 99514205 1001 86380 86390 1
514117 99514117 1001 86380 86390 1
514757 99514757 1001 86380 86390 1
514772 99514772 1001 86380 86390 1
514658 99514658 1001 86380 86390 1
514818 99514818 1001 86380 86390 1
514564 99514564 1001 86380 86390 1
514597 99514597 1001 86380 86390 1
514468 99514468 1001 86380 86390 1
514365 99514365 1001 86380 86390 1
514919 99514919 1001 86380 86390 1
515532 99515532 1001 86380 86390 1
515509 99515509 1001 86380 86390 1
515626 99515626 1001 86380 86390 1
515642 99515642 1001 86380 86390 1
515284 99515284 1001 86380 86390 1
515352 99515352 1001 86380 86390 1
515365 99515365 1001 86380 86390 1
515358 99515358 1001 86380 86390 1
515167 99515167 1001 86380 86390 1
515107 99515107 1001 86380 86390 1
515826 99515826 1001 86380 86390 1
515696 99515696 1001 86380 86390 1
515684 99515684 1001 86380 86390 1
515819 99515819 1001 86380 86390 1
515755 99515755 1001 86380 86390 1
516458 99516458 1001 86380 86390 1
516423 99516423 1001 86380 86390 1
516399 99516399 1001 86380 86390 1
516162 99516162 1001 86380 86390 1
516203 99516203 1001 86380 86390 1
516154 99516154 1001 86380 86390 1
516285 99516285 1001 86380 86390 1
516184 99516184 1001 86380 86390 1
516276 99516276 1001 86380 86390 1
516199 99516199 1001 86380 86390 1
516602 99516602 1001 86380 86390 1
516642 99516642 1001 86380 86390 1
516554 99516554 1001 86380 86390 1
516710 99516710 1001 86380 86390 1
516660 99516660 1001 86380 86390 1
517051 99517051 1001 86380 86390 1
516792 99516792 1001 86380 86390 1
516896 99516896 1001 86380 86390 1
516812 99516812 1001 86380 86390 1
516764 99516764 1001 86380 86390 1
516882 99516882 1001 86380 86390 1
517463 99517463 1001 86380 86390 1
517408 99517408 1001 86380 86390 1
518059 99518059 1001 86380 86390 1
518010 99518010 1001 86380 86390 1
518122 99518122 1001 86380 86390 1
517846 99517846 1001 86380 86390 1
517771 99517771 1001 86380 86390 1
517585 99517585 1001 86380 86390 1
517564 99517564 1001 86380 86390 1
517694 99517694 1001 86380 86390 1
517707 99517707 1001 86380 86390 1
517630 99517630 1001 86380 86390 1
517708 99517708 1001 86380 86390 1
518292 99518292 1001 86380 86390 1
518272 99518272 1001 86380 86390 1
518885 99518885 1001 86380 86390 1
518922 99518922 1001 86380 86390 1
518590 99518590 1001 86380 86390 1
518749 99518749 1001 86380 86390 1
518447 99518447 1001 86380 86390 1
518461 99518461 1001 86380 86390 1
518540 99518540 1001 86380 86390 1
518398 99518398 1001 86380 86390 1
518373 99518373 1001 86380 86390 1
518413 99518413 1001 86380 86390 1
519131 99519131 1001 86380 86390 1
519041 99519041 1001 86380 86390 1
519033 99519033 1001 86380 86390 1
519249 99519249 1001 86380 86390 1
519211 99519211 1001 86380 86390 1
519372 99519372 1001 86380 86390 1
519843 99519843 1001 86380 86390 1
519887 99519887 1001 86380 86390 1
519926 99519926 1001 86380 86390 1
520609 99520609 1001 86380 86390 1
520451 99520451 1001 86380 86390 1
520505 99520505 1001 86380 86390 1
520319 99520319 1001 86380 86390 1
520255 99520255 1001 86380 86390 1
520399 99520399 1001 86380 86390 1
520400 99520400 1001 86380 86390 1
520413 99520413 1001 86380 86390 1
520265 99520265 1001 86380 86390 1
520062 99520062 1001 86380 86390 1
520050 99520050 1001 86380 86390 1
520105 99520105 1001 86380 86390 1
520807 99520807 1001 86380 86390 1
520692 99520692 1001 86380 86390 1
520789 99520789 1001 86380 86390 1
520712 99520712 1001 86380 86390 1
521329 99521329 1001 86380 86390 1
521442 99521442 1001 86380 86390 1
521159 99521159 1001 86380 86390 1
521173 99521173 1001 86380 86390 1
521072 99521072 1001 86380 86390 1
521178 99521178 1001 86380 86390 1
520850 99520850 1001 86380 86390 1
520877 99520877 1001 86380 86390 1
520905 99520905 1001 86380 86390 1
521038 99521038 1001 86380 86390 1
520870 99520870 1001 86380 86390 1
521607 99521607 1001 86380 86390 1
521546 99521546 1001 86380 86390 1
521656 99521656 1001 86380 86390 1
522260 99522260 1001 86380 86390 1
522219 99522219 1001 86380 86390 1
522086 99522086 1001 86380 86390 1
521959 99521959 1001 86380 86390 1
522040 99522040 1001 86380 86390 1
521915 99521915 1001 86380 86390 1
522083 99522083 1001 86380 86390 1
521903 99521903 1001 86380 86390 1
521769 99521769 1001 86380 86390 1
522486 99522486 1001 86380 86390 1
522370 99522370 1001 86380 86390 1
522413 99522413 1001 86380 86390 1
522978 99522978 1001 86380 86390 1
523057 99523057 1001 86380 86390 1
523070 99523070 1001 86380 86390 1
522956 99522956 1001 86380 86390 1
522770 99522770 1001 86380 86390 1
522837 99522837 1001 86380 86390 1
522708 99522708 1001 86380 86390 1
522878 99522878 1001 86380 86390 1
522736 99522736 1001 86380 86390 1
522751 99522751 1001 86380 86390 1
522726 99522726 1001 86380 86390 1
522768 99522768 1001 86380 86390 1
522807 99522807 1001 86380 86390 1
522594 99522594 1001 86380 86390 1
522583 99522583 1001 86380 86390 1
523271 99523271 1001 86380 86390 1
523250 99523250 1001 86380 86390 1
523178 99523178 1001 86380 86390 1
523741 99523741 1001 86380 86390 1
523818 99523818 1001 86380 86390 1
523754 99523754 1001 86380 86390 1
523807 99523807 1001 86380 86390 1
523674 99523674 1001 86380 86390 1
523610 99523610 1001 86380 86390 1
523680 99523680 1001 86380 86390 1
523720 99523720 1001 86380 86390 1
523492 99523492 1001 86380 86390 1
523417 99523417 1001 86380 86390 1
523342 99523342 1001 86380 86390 1
523370 99523370 1001 86380 86390 1
523448 99523448 1001 86380 86390 1
523437 99523437 1001 86380 86390 1
523989 99523989 1001 86380 86390 1
524769 99524769 1001 86380 86390 1
524658 99524658 1001 86380 86390 1
524424 99524424 1001 86380 86390 1
524516 99524516 1001 86380 86390 1
524393 99524393 1001 86380 86390 1
524368 99524368 1001 86380 86390 1
524498 99524498 1001 86380 86390 1
524550 99524550 1001 86380 86390 1
524782 99524782 1001 86380 86390 1
524847 99524847 1001 86380 86390 1
524861 99524861 1001 86380 86390 1
524851 99524851 1001 86380 86390 1
525560 99525560 1001 86380 86390 1
525561 99525561 1001 86380 86390 1
525551 99525551 1001 86380 86390 1
525480 99525480 1001 86380 86390 1
525378 99525378 1001 86380 86390 1
525323 99525323 1001 86380 86390 1
525388 99525388 1001 86380 86390 1
525286 99525286 1001 86380 86390 1
525299 99525299 1001 86380 86390 1
525015 99525015 1001 86380 86390 1
525003 99525003 1001 86380 86390 1
525094 99525094 1001 86380 86390 1
525158 99525158 1001 86380 86390 1
525147 99525147 1001 86380 86390 1
525620 99525620 1001 86380 86390 1
526220 99526220 1001 86380 86390 1
526223 99526223 1001 86380 86390 1
526329 99526329 1001 86380 86390 1
526203 99526203 1001 86380 86390 1
525996 99525996 1001 86380 86390 1
525859 99525859 1001 86380 86390 1
525913 99525913 1001 86380 86390 1
526523 99526523 1001 86380 86390 1
526461 99526461 1001 86380 86390 1
526618 99526618 1001 86380 86390 1
526568 99526568 1001 86380 86390 1
526585 99526585 1001 86380 86390 1
526587 99526587 1001 86380 86390 1
527107 99527107 1001 86380 86390 1
527221 99527221 1001 86380 86390 1
527086 99527086 1001 86380 86390 1
527138 99527138 1001 86380 86390 1
527164 99527164 1001 86380 86390 1
527100 99527100 1001 86380 86390 1
526967 99526967 1001 86380 86390 1
526866 99526866 1001 86380 86390 1
526913 99526913 1001 86380 86390 1
526718 99526718 1001 86380 86390 1
526655 99526655 1001 86380 86390 1
526759 99526759 1001 86380 86390 1
526736 99526736 1001 86380 86390 1
527330 99527330 1001 86380 86390 1
527409 99527409 1001 86380 86390 1
527271 99527271 1001 86380 86390 1
527972 99527972 1001 86380 86390 1
528035 99528035 1001 86380 86390 1
527664 99527664 1001 86380 86390 1
527711 99527711 1001 86380 86390 1
527538 99527538 1001 86380 86390 1
527618 99527618 1001 86380 86390 1
527607 99527607 1001 86380 86390 1
528191 99528191 1001 86380 86390 1
528123 99528123 1001 86380 86390 1
528864 99528864 1001 86380 86390 1
528814 99528814 1001 86380 86390 1
528738 99528738 1001 86380 86390 1
528878 99528878 1001 86380 86390 1
528669 99528669 1001 86380 86390 1
528547 99528547 1001 86380 86390 1
528308 99528308 1001 86380 86390 1
528303 99528303 1001 86380 86390 1
529066 99529066 1001 86380 86390 1
529045 99529045 1001 86380 86390 1
529073 99529073 1001 86380 86390 1
528933 99528933 1001 86380 86390 1
528985 99528985 1001 86380 86390 1
529576 99529576 1001 86380 86390 1
529615 99529615 1001 86380 86390 1
529504 99529504 1001 86380 86390 1
529350 99529350 1001 86380 86390 1
529290 99529290 1001 86380 86390 1
529166 99529166 1001 86380 86390 1
529270 99529270 1001 86380 86390 1
529283 99529283 1001 86380 86390 1
529833 99529833 1001 86380 86390 1
529748 99529748 1001 86380 86390 1
529775 99529775 1001 86380 86390 1
529749 99529749 1001 86380 86390 1
530524 99530524 1001 86380 86390 1
530417 99530417 1001 86380 86390 1
530512 99530512 1001 86380 86390 1
530161 99530161 1001 86380 86390 1
530254 99530254 1001 86380 86390 1
529997 99529997 1001 86380 86390 1
530107 99530107 1001 86380 86390 1
530742 99530742 1001 86380 86390 1
530600 99530600 1001 86380 86390 1
531375 99531375 1001 86380 86390 1
531222 99531222 1001 86380 86390 1
530982 99530982 1001 86380 86390 1
531025 99531025 1001 86380 86390 1
530816 99530816 1001 86380 86390 1
531545 99531545 1001 86380 86390 1
531551 99531551 1001 86380 86390 1
532088 99532088 1001 86380 86390 1
531664 99531664 1001 86380 86390 1
531787 99531787 1001 86380 86390 1
532229 99532229 1001 86380 86390 1
532997 99532997 1001 86380 86390 1
533017 99533017 1001 86380 86390 1
532938 99532938 1001 86380 86390 1
532953 99532953 1001 86380 86390 1
532775 99532775 1001 86380 86390 1
532673 99532673 1001 86380 86390 1
532554 99532554 1001 86380 86390 1
532481 99532481 1001 86380 86390 1
532575 99532575 1001 86380 86390 1
532511 99532511 1001 86380 86390 1
532420 99532420 1001 86380 86390 1
532617 99532617 1001 86380 86390 1
533133 99533133 1001 86380 86390 1
533101 99533101 1001 86380 86390 1
533705 99533705 1001 86380 86390 1
533797 99533797 1001 86380 86390 1
533656 99533656 1001 86380 86390 1
533835 99533835 1001 86380 86390 1
533709 99533709 1001 86380 86390 1
533787 99533787 1001 86380 86390 1
533805 99533805 1001 86380 86390 1
533535 99533535 1001 86380 86390 1
533409 99533409 1001 86380 86390 1
533322 99533322 1001 86380 86390 1
533323 99533323 1001 86380 86390 1
533364 99533364 1001 86380 86390 1
533920 99533920 1001 86380 86390 1
533868 99533868 1001 86380 86390 1
533909 99533909 1001 86380 86390 1
533859 99533859 1001 86380 86390 1
533943 99533943 1001 86380 86390 1
533969 99533969 1001 86380 86390 1
534522 99534522 1001 86380 86390 1
534602 99534602 1001 86380 86390 1
534455 99534455 1001 86380 86390 1
534064 99534064 1001 86380 86390 1
534077 99534077 1001 86380 86390 1
534186 99534186 1001 86380 86390 1
534122 99534122 1001 86380 86390 1
534821 99534821 1001 86380 86390 1
534796 99534796 1001 86380 86390 1
535421 99535421 1001 86380 86390 1
535449 99535449 1001 86380 86390 1
535439 99535439 1001 86380 86390 1
535341 99535341 1001 86380 86390 1
535280 99535280 1001 86380 86390 1
535184 99535184 1001 86380 86390 1
535133 99535133 1001 86380 86390 1
535122 99535122 1001 86380 86390 1
535074 99535074 1001 86380 86390 1
534934 99534934 1001 86380 86390 1
535585 99535585 1001 86380 86390 1
535541 99535541 1001 86380 86390 1
535700 99535700 1001 86380 86390 1
536222 99536222 1001 86380 86390 1
536225 99536225 1001 86380 86390 1
536152 99536152 1001 86380 86390 1
536015 99536015 1001 86380 86390 1
536067 99536067 1001 86380 86390 1
535990 99535990 1001 86380 86390 1
536036 99536036 1001 86380 86390 1
535759 99535759 1001 86380 86390 1
536477 99536477 1001 86380 86390 1
536417 99536417 1001 86380 86390 1
536483 99536483 1001 86380 86390 1
536448 99536448 1001 86380 86390 1
536449 99536449 1001 86380 86390 1
537034 99537034 1001 86380 86390 1
537051 99537051 1001 86380 86390 1
536807 99536807 1001 86380 86390 1
536771 99536771 1001 86380 86390 1
536645 99536645 1001 86380 86390 1
536698 99536698 1001 86380 86390 1
536740 99536740 1001 86380 86390 1
536578 99536578 1001 86380 86390 1
537332 99537332 1001 86380 86390 1
537205 99537205 1001 86380 86390 1
537322 99537322 1001 86380 86390 1
537273 99537273 1001 86380 86390 1
537834 99537834 1001 86380 86390 1
537965 99537965 1001 86380 86390 1
537885 99537885 1001 86380 86390 1
537615 99537615 1001 86380 86390 1
537721 99537721 1001 86380 86390 1
537633 99537633 1001 86380 86390 1
537470 99537470 1001 86380 86390 1
537522 99537522 1001 86380 86390 1
537999 99537999 1001 86380 86390 1
538119 99538119 1001 86380 86390 1
538094 99538094 1001 86380 86390 1
538779 99538779 1001 86380 86390 1
538787 99538787 1001 86380 86390 1
538677 99538677 1001 86380 86390 1
538640 99538640 1001 86380 86390 1
538733 99538733 1001 86380 86390 1
538801 99538801 1001 86380 86390 1
538672 99538672 1001 86380 86390 1
538471 99538471 1001 86380 86390 1
538422 99538422 1001 86380 86390 1
538363 99538363 1001 86380 86390 1
538223 99538223 1001 86380 86390 1
538265 99538265 1001 86380 86390 1
538205 99538205 1001 86380 86390 1
538870 99538870 1001 86380 86390 1
538911 99538911 1001 86380 86390 1
539604 99539604 1001 86380 86390 1
539612 99539612 1001 86380 86390 1
539597 99539597 1001 86380 86390 1
539300 99539300 1001 86380 86390 1
539342 99539342 1001 86380 86390 1
539355 99539355 1001 86380 86390 1
539048 99539048 1001 86380 86390 1
539036 99539036 1001 86380 86390 1
539819 99539819 1001 86380 86390 1
539834 99539834 1001 86380 86390 1
539683 99539683 1001 86380 86390 1
539749 99539749 1001 86380 86390 1
539675 99539675 1001 86380 86390 1
539714 99539714 1001 86380 86390 1
539792 99539792 1001 86380 86390 1
540299 99540299 1001 86380 86390 1
540395 99540395 1001 86380 86390 1
540324 99540324 1001 86380 86390 1
540196 99540196 1001 86380 86390 1
540106 99540106 1001 86380 86390 1
540188 99540188 1001 86380 86390 1
539976 99539976 1001 86380 86390 1
540032 99540032 1001 86380 86390 1
539947 99539947 1001 86380 86390 1
540547 99540547 1001 86380 86390 1
540653 99540653 1001 86380 86390 1
540550 99540550 1001 86380 86390 1
541291 99541291 1001 86380 86390 1
541119 99541119 1001 86380 86390 1
541223 99541223 1001 86380 86390 1
541108 99541108 1001 86380 86390 1
540893 99540893 1001 86380 86390 1
541042 99541042 1001 86380 86390 1
541006 99541006 1001 86380 86390 1
541071 99541071 1001 86380 86390 1
540837 99540837 1001 86380 86390 1
540735 99540735 1001 86380 86390 1
540787 99540787 1001 86380 86390 1
541462 99541462 1001 86380 86390 1
541362 99541362 1001 86380 86390 1
541918 99541918 1001 86380 86390 1
542060 99542060 1001 86380 86390 1
542037 99542037 1001 86380 86390 1
542053 99542053 1001 86380 86390 1
541836 99541836 1001 86380 86390 1
541777 99541777 1001 86380 86390 1
541779 99541779 1001 86380 86390 1
541807 99541807 1001 86380 86390 1
541671 99541671 1001 86380 86390 1
541517 99541517 1001 86380 86390 1
541650 99541650 1001 86380 86390 1
542246 99542246 1001 86380 86390 1
542299 99542299 1001 86380 86390 1
542307 99542307 1001 86380 86390 1
542914 99542914 1001 86380 86390 1
542931 99542931 1001 86380 86390 1
542892 99542892 1001 86380 86390 1
542340 99542340 1001 86380 86390 1
542446 99542446 1001 86380 86390 1
542388 99542388 1001 86380 86390 1
542954 99542954 1001 86380 86390 1
543700 99543700 1001 86380 86390 1
543555 99543555 1001 86380 86390 1
543361 99543361 1001 86380 86390 1
543479 99543479 1001 86380 86390 1
543441 99543441 1001 86380 86390 1
543456 99543456 1001 86380 86390 1
543256 99543256 1001 86380 86390 1
543282 99543282 1001 86380 86390 1
543246 99543246 1001 86380 86390 1
543252 99543252 1001 86380 86390 1
543304 99543304 1001 86380 86390 1
543874 99543874 1001 86380 86390 1
543810 99543810 1001 86380 86390 1
543934 99543934 1001 86380 86390 1
543806 99543806 1001 86380 86390 1
544483 99544483 1001 86380 86390 1
544409 99544409 1001 86380 86390 1
544491 99544491 1001 86380 86390 1
544544 99544544 1001 86380 86390 1
544595 99544595 1001 86380 86390 1
544317 99544317 1001 86380 86390 1
544279 99544279 1001 86380 86390 1
544319 99544319 1001 86380 86390 1
544230 99544230 1001 86380 86390 1
544159 99544159 1001 86380 86390 1
544163 99544163 1001 86380 86390 1
544021 99544021 1001 86380 86390 1
544117 99544117 1001 86380 86390 1
544027 99544027 1001 86380 86390 1
544685 99544685 1001 86380 86390 1
544647 99544647 1001 86380 86390 1
544703 99544703 1001 86380 86390 1
410174 497 1001 4920 5637 1
417395 498 1001 69060 69417 1
433562 237 1001 47460 47817 1
505853 575 1001 43527 43827 1
522617 884 1002 41817 48233 1
400022 99400022 1001 86380 86390 1
400062 99400062 1001 86380 86390 1
400212 99400212 1001 86380 86390 1
400178 99400178 1001 86380 86390 1
400411 99400411 1001 86380 86390 1
400323 99400323 1001 86380 86390 1
400589 99400589 1001 86380 86390 1
400626 99400626 1001 86380 86390 1
400923 99400923 1001 86380 86390 1
400848 99400848 1001 86380 86390 1
401195 99401195 1001 86380 86390 1
401374 99401374 1001 86380 86390 1
401539 99401539 1001 86380 86390 1
401496 99401496 1001 86380 86390 1
401609 99401609 1001 86380 86390 1
401732 99401732 1001 86380 86390 1
401852 99401852 1001 86380 86390 1
401835 99401835 1001 86380 86390 1
401971 99401971 1001 86380 86390 1
402241 99402241 1001 86380 86390 1
402585 99402585 1001 86380 86390 1
402772 99402772 1001 86380 86390 1
402746 99402746 1001 86380 86390 1
402732 99402732 1001 86380 86390 1
403093 99403093 1001 86380 86390 1
403413 99403413 1001 86380 86390 1
403519 99403519 1001 86380 86390 1
403569 99403569 1001 86380 86390 1
403581 99403581 1001 86380 86390 1
403927 99403927 1001 86380 86390 1
404187 99404187 1001 86380 86390 1
404153 99404153 1001 86380 86390 1
404330 99404330 1001 86380 86390 1
404455 99404455 1001 86380 86390 1
404488 99404488 1001 86380 86390 1
404681 99404681 1001 86380 86390 1
404695 99404695 1001 86380 86390 1
404899 99404899 1001 86380 86390 1
404868 99404868 1001 86380 86390 1
404988 99404988 1001 86380 86390 1
405195 99405195 1001 86380 86390 1
405494 99405494 1001 86380 86390 1
405627 99405627 1001 86380 86390 1
405763 99405763 1001 86380 86390 1
405820 99405820 1001 86380 86390 1
405770 99405770 1001 86380 86390 1
405915 99405915 1001 86380 86390 1
405994 99405994 1001 86380 86390 1
406162 99406162 1001 86380 86390 1
406161 99406161 1001 86380 86390 1
406301 99406301 1001 86380 86390 1
406473 99406473 1001 86380 86390 1
406418 99406418 1001 86380 86390 1
406613 99406613 1001 86380 86390 1
406747 99406747 1001 86380 86390 1
406907 99406907 1001 86380 86390 1
407012 99407012 1001 86380 86390 1
407185 99407185 1001 86380 86390 1
407325 99407325 1001 86380 86390 1
407409 99407409 1001 86380 86390 1
407518 99407518 1001 86380 86390 1
407531 99407531 1001 86380 86390 1
408329 99408329 1001 86380 86390 1
408539 99408539 1001 86380 86390 1
408570 99408570 1001 86380 86390 1
408657 99408657 1001 86380 86390 1
408800 99408800 1001 86380 86390 1
408775 99408775 1001 86380 86390 1
408920 99408920 1001 86380 86390 1
408927 99408927 1001 86380 86390 1
409118 99409118 1001 86380 86390 1
409255 99409255 1001 86380 86390 1
409339 99409339 1001 86380 86390 1
409538 99409538 1001 86380 86390 1
409577 99409577 1001 86380 86390 1
409714 99409714 1001 86380 86390 1
409958 99409958 1001 86380 86390 1
409966 99409966 1001 86380 86390 1
410277 99410277 1001 86380 86390 1
410259 99410259 1001 86380 86390 1
410488 99410488 1001 86380 86390 1
410455 99410455 1001 86380 86390 1
410784 99410784 1001 86380 86390 1
410868 99410868 1001 86380 86390 1
410929 99410929 1001 86380 86390 1
411196 99411196 1001 86380 86390 1
411318 99411318 1001 86380 86390 1
411270 99411270 1001 86380 86390 1
411301 99411301 1001 86380 86390 1
411347 99411347 1001 86380 86390 1
411493 99411493 1001 86380 86390 1
411528 99411528 1001 86380 86390 1
411681 99411681 1001 86380 86390 1
411750 99411750 1001 86380 86390 1
411899 99411899 1001 86380 86390 1
412075 99412075 1001 86380 86390 1
411986 99411986 1001 86380 86390 1
412252 99412252 1001 86380 86390 1
412254 99412254 1001 86380 86390 1
412234 99412234 1001 86380 86390 1
412431 99412431 1001 86380 86390 1
413396 99413396 1001 86380 86390 1
413470 99413470 1001 86380 86390 1
412954 99412954 1001 86380 86390 1
413208 99413208 1001 86380 86390 1
413886 99413886 1001 86380 86390 1
413986 99413986 1001 86380 86390 1
413736 99413736 1001 86380 86390 1
414897 99414897 1001 86380 86390 1
414805 99414805 1001 86380 86390 1
414728 99414728 1001 86380 86390 1
414297 99414297 1001 86380 86390 1
414277 99414277 1001 86380 86390 1
414333 99414333 1001 86380 86390 1
414287 99414287 1001 86380 86390 1
415335 99415335 1001 86380 86390 1
415388 99415388 1001 86380 86390 1
416398 99416398 1001 86380 86390 1
416233 99416233 1001 86380 86390 1
416423 99416423 1001 86380 86390 1
416052 99416052 1001 86380 86390 1
415725 99415725 1001 86380 86390 1
416020 99416020 1001 86380 86390 1
417384 99417384 1001 86380 86390 1
417008 99417008 1001 86380 86390 1
417011 99417011 1001 86380 86390 1
418559 99418559 1001 86380 86390 1
418493 99418493 1001 86380 86390 1
418790 99418790 1001 86380 86390 1
418725 99418725 1001 86380 86390 1
418427 99418427 1001 86380 86390 1
418154 99418154 1001 86380 86390 1
417677 99417677 1001 86380 86390 1
417861 99417861 1001 86380 86390 1
417929 99417929 1001 86380 86390 1
417762 99417762 1001 86380 86390 1
417630 99417630 1001 86380 86390 1
418844 99418844 1001 86380 86390 1
419058 99419058 1001 86380 86390 1
418895 99418895 1001 86380 86390 1
418926 99418926 1001 86380 86390 1
420413 99420413 1001 86380 86390 1
420160 99420160 1001 86380 86390 1
420011 99420011 1001 86380 86390 1
419715 99419715 1001 86380 86390 1
419900 99419900 1001 86380 86390 1
419687 99419687 1001 86380 86390 1
419965 99419965 1001 86380 86390 1
419512 99419512 1001 86380 86390 1
419295 99419295 1001 86380 86390 1
419380 99419380 1001 86380 86390 1
419451 99419451 1001 86380 86390 1
419262 99419262 1001 86380 86390 1
420678 99420678 1001 86380 86390 1
420718 99420718 1001 86380 86390 1
420794 99420794 1001 86380 86390 1
420687 99420687 1001 86380 86390 1
421795 99421795 1001 86380 86390 1
421717 99421717 1001 86380 86390 1
422077 99422077 1001 86380 86390 1
421729 99421729 1001 86380 86390 1
421302 99421302 1001 86380 86390 1
421365 99421365 1001 86380 86390 1
420947 99420947 1001 86380 86390 1
420967 99420967 1001 86380 86390 1
420839 99420839 1001 86380 86390 1
421079 99421079 1001 86380 86390 1
421034 99421034 1001 86380 86390 1
421168 99421168 1001 86380 86390 1
422486 99422486 1001 86380 86390 1
421262 99421262 1001 86380 86390 1
422265 99422265 1001 86380 86390 1
423680 99423680 1001 86380 86390 1
423577 99423577 1001 86380 86390 1
423386 99423386 1001 86380 86390 1
423608 99423608 1001 86380 86390 1
423108 99423108 1001 86380 86390 1
423149 99423149 1001 86380 86390 1
423057 99423057 1001 86380 86390 1
423296 99423296 1001 86380 86390 1
423162 99423162 1001 86380 86390 1
422754 99422754 1001 86380 86390 1
422864 99422864 1001 86380 86390 1
422867 99422867 1001 86380 86390 1
422716 99422716 1001 86380 86390 1
423918 99423918 1001 86380 86390 1
424102 99424102 1001 86380 86390 1
423854 99423854 1001 86380 86390 1
424145 99424145 1001 86380 86390 1
425050 99425050 1001 86380 86390 1
425150 99425150 1001 86380 86390 1
425242 99425242 1001 86380 86390 1
425268 99425268 1001 86380 86390 1
424907 99424907 1001 86380 86390 1
424646 99424646 1001 86380 86390 1
424829 99424829 1001 86380 86390 1
424750 99424750 1001 86380 86390 1
424919 99424919 1001 86380 86390 1
425002 99425002 1001 86380 86390 1
424317 99424317 1001 86380 86390 1
424369 99424369 1001 86380 86390 1
424298 99424298 1001 86380 86390 1
424427 99424427 1001 86380 86390 1
425780 99425780 1001 86380 86390 1
425483 99425483 1001 86380 86390 1
425703 99425703 1001 86380 86390 1
425490 99425490 1001 86380 86390 1
425824 99425824 1001 86380 86390 1
426865 99426865 1001 86380 86390 1
426847 99426847 1001 86380 86390 1
426952 99426952 1001 86380 86390 1
427062 99427062 1001 86380 86390 1
426345 99426345 1001 86380 86390 1
426666 99426666 1001 86380 86390 1
426581 99426581 1001 86380 86390 1
426457 99426457 1001 86380 86390 1
426055 99426055 1001 86380 86390 1
426132 99426132 1001 86380 86390 1
425951 99425951 1001 86380 86390 1
425883 99425883 1001 86380 86390 1
427455 99427455 1001 86380 86390 1
427488 99427488 1001 86380 86390 1
428476 99428476 1001 86380 86390 1
428521 99428521 1001 86380 86390 1
428350 99428350 1001 86380 86390 1
428359 99428359 1001 86380 86390 1
428319 99428319 1001 86380 86390 1
428098 99428098 1001 86380 86390 1
428332 99428332 1001 86380 86390 1
427597 99427597 1001 86380 86390 1
427801 99427801 1001 86380 86390 1
427699 99427699 1001 86380 86390 1
429066 99429066 1001 86380 86390 1
428845 99428845 1001 86380 86390 1
429052 99429052 1001 86380 86390 1
428776 99428776 1001 86380 86390 1
429169 99429169 1001 86380 86390 1
430068 99430068 1001 86380 86390 1
430044 99430044 1001 86380 86390 1
430172 99430172 1001 86380 86390 1
430235 99430235 1001 86380 86390 1
430092 99430092 1001 86380 86390 1
429854 99429854 1001 86380 86390 1
429928 99429928 1001 86380 86390 1
429714 99429714 1001 86380 86390 1
429840 99429840 1001 86380 86390 1
429612 99429612 1001 86380 86390 1
429371 99429371 1001 86380 86390 1
429446 99429446 1001 86380 86390 1
430783 99430783 1001 86380 86390 1
430497 99430497 1001 86380 86390 1
430603 99430603 1001 86380 86390 1
430816 99430816 1001 86380 86390 1
431766 99431766 1001 86380 86390 1
431966 99431966 1001 86380 86390 1
431657 99431657 1001 86380 86390 1
431763 99431763 1001 86380 86390 1
431529 99431529 1001 86380 86390 1
431635 99431635 1001 86380 86390 1
431363 99431363 1001 86380 86390 1
431366 99431366 1001 86380 86390 1
431549 99431549 1001 86380 86390 1
430897 99430897 1001 86380 86390 1
431225 99431225 1001 86380 86390 1
431254 99431254 1001 86380 86390 1
432200 99432200 1001 86380 86390 1
432438 99432438 1001 86380 86390 1
432419 99432419 1001 86380 86390 1
433656 99433656 1001 86380 86390 1
433663 99433663 1001 86380 86390 1
433621 99433621 1001 86380 86390 1
433685 99433685 1001 86380 86390 1
433323 99433323 1001 86380 86390 1
433383 99433383 1001 86380 86390 1
433714 99433714 1001 86380 86390 1
433098 99433098 1001 86380 86390 1
432946 99432946 1001 86380 86390 1
433278 99433278 1001 86380 86390 1
432954 99432954 1001 86380 86390 1
433283 99433283 1001 86380 86390 1
433014 99433014 1001 86380 86390 1
433095 99433095 1001 86380 86390 1
432664 99432664 1001 86380 86390 1
432558 99432558 1001 86380 86390 1
432640 99432640 1001 86380 86390 1
432788 99432788 1001 86380 86390 1
434137 99434137 1001 86380 86390 1
434019 99434019 1001 86380 86390 1
434117 99434117 1001 86380 86390 1
433821 99433821 1001 86380 86390 1
433908 99433908 1001 86380 86390 1
435377 99435377 1001 86380 86390 1
435057 99435057 1001 86380 86390 1
435111 99435111 1001 86380 86390 1
435138 99435138 1001 86380 86390 1
435408 99435408 1001 86380 86390 1
434739 99434739 1001 86380 86390 1
434835 99434835 1001 86380 86390 1
434809 99434809 1001 86380 86390 1
434531 99434531 1001 86380 86390 1
434201 99434201 1001 86380 86390 1
434289 99434289 1001 86380 86390 1
434472 99434472 1001 86380 86390 1
435844 99435844 1001 86380 86390 1
435477 99435477 1001 86380 86390 1
437095 99437095 1001 86380 86390 1
436911 99436911 1001 86380 86390 1
436517 99436517 1001 86380 86390 1
436730 99436730 1001 86380 86390 1
436370 99436370 1001 86380 86390 1
436602 99436602 1001 86380 86390 1
436537 99436537 1001 86380 86390 1
436539 99436539 1001 86380 86390 1
436105 99436105 1001 86380 86390 1
436182 99436182 1001 86380 86390 1
436122 99436122 1001 86380 86390 1
437219 99437219 1001 86380 86390 1
437327 99437327 1001 86380 86390 1
300102 99300102 1001 86380 86390 1
300103 99300103 1001 86380 86390 1
300704 99300704 1001 86380 86390 1
300586 99300586 1001 86380 86390 1
300332 99300332 1001 86380 86390 1
300373 99300373 1001 86380 86390 1
300455 99300455 1001 86380 86390 1
300167 99300167 1001 86380 86390 1
300861 99300861 1001 86380 86390 1
300762 99300762 1001 86380 86390 1
301427 99301427 1001 86380 86390 1
301486 99301486 1001 86380 86390 1
301219 99301219 1001 86380 86390 1
301054 99301054 1001 86380 86390 1
301084 99301084 1001 86380 86390 1
302266 99302266 1001 86380 86390 1
302202 99302202 1001 86380 86390 1
302283 99302283 1001 86380 86390 1
302259 99302259 1001 86380 86390 1
302165 99302165 1001 86380 86390 1
301824 99301824 1001 86380 86390 1
301825 99301825 1001 86380 86390 1
301903 99301903 1001 86380 86390 1
301777 99301777 1001 86380 86390 1
301896 99301896 1001 86380 86390 1
301937 99301937 1001 86380 86390 1
302417 99302417 1001 86380 86390 1
302578 99302578 1001 86380 86390 1
302436 99302436 1001 86380 86390 1
302516 99302516 1001 86380 86390 1
302401 99302401 1001 86380 86390 1
302466 99302466 1001 86380 86390 1
302505 99302505 1001 86380 86390 1
302871 99302871 1001 86380 86390 1
302863 99302863 1001 86380 86390 1
302928 99302928 1001 86380 86390 1
302866 99302866 1001 86380 86390 1
302971 99302971 1001 86380 86390 1
302756 99302756 1001 86380 86390 1
302642 99302642 1001 86380 86390 1
302620 99302620 1001 86380 86390 1
302712 99302712 1001 86380 86390 1
303313 99303313 1001 86380 86390 1
303236 99303236 1001 86380 86390 1
303371 99303371 1001 86380 86390 1
303840 99303840 1001 86380 86390 1
304008 99304008 1001 86380 86390 1
303834 99303834 1001 86380 86390 1
303950 99303950 1001 86380 86390 1
304019 99304019 1001 86380 86390 1
303901 99303901 1001 86380 86390 1
303795 99303795 1001 86380 86390 1
303627 99303627 1001 86380 86390 1
303706 99303706 1001 86380 86390 1
303580 99303580 1001 86380 86390 1
303491 99303491 1001 86380 86390 1
303507 99303507 1001 86380 86390 1
304092 99304092 1001 86380 86390 1
304144 99304144 1001 86380 86390 1
304739 99304739 1001 86380 86390 1
304614 99304614 1001 86380 86390 1
304394 99304394 1001 86380 86390 1
304345 99304345 1001 86380 86390 1
304360 99304360 1001 86380 86390 1
304349 99304349 1001 86380 86390 1
304389 99304389 1001 86380 86390 1
304288 99304288 1001 86380 86390 1
305050 99305050 1001 86380 86390 1
304942 99304942 1001 86380 86390 1
304867 99304867 1001 86380 86390 1
304920 99304920 1001 86380 86390 1
304881 99304881 1001 86380 86390 1
305557 99305557 1001 86380 86390 1
305591 99305591 1001 86380 86390 1
305594 99305594 1001 86380 86390 1
305402 99305402 1001 86380 86390 1
305129 99305129 1001 86380 86390 1
305153 99305153 1001 86380 86390 1
500126 99500126 1001 86380 86390 1
500108 99500108 1001 86380 86390 1
500160 99500160 1001 86380 86390 1
500714 99500714 1001 86380 86390 1
500709 99500709 1001 86380 86390 1
500560 99500560 1001 86380 86390 1
500604 99500604 1001 86380 86390 1
500335 99500335 1001 86380 86390 1
500365 99500365 1001 86380 86390 1
500228 99500228 1001 86380 86390 1
500294 99500294 1001 86380 86390 1
500398 99500398 1001 86380 86390 1
500981 99500981 1001 86380 86390 1
500880 99500880 1001 86380 86390 1
500924 99500924 1001 86380 86390 1
501472 99501472 1001 86380 86390 1
501521 99501521 1001 86380 86390 1
501331 99501331 1001 86380 86390 1
501332 99501332 1001 86380 86390 1
501410 99501410 1001 86380 86390 1
501246 99501246 1001 86380 86390 1
501418 99501418 1001 86380 86390 1
501166 99501166 1001 86380 86390 1
501134 99501134 1001 86380 86390 1
501715 99501715 1001 86380 86390 1
501704 99501704 1001 86380 86390 1
502273 99502273 1001 86380 86390 1
502390 99502390 1001 86380 86390 1
502268 99502268 1001 86380 86390 1
502079 99502079 1001 86380 86390 1
502132 99502132 1001 86380 86390 1
502226 99502226 1001 86380 86390 1
502052 99502052 1001 86380 86390 1
501949 99501949 1001 86380 86390 1
502001 99502001 1001 86380 86390 1
501915 99501915 1001 86380 86390 1
501851 99501851 1001 86380 86390 1
501931 99501931 1001 86380 86390 1
501933 99501933 1001 86380 86390 1
502053 99502053 1001 86380 86390 1
502621 99502621 1001 86380 86390 1
502599 99502599 1001 86380 86390 1
502625 99502625 1001 86380 86390 1
503153 99503153 1001 86380 86390 1
503154 99503154 1001 86380 86390 1
503130 99503130 1001 86380 86390 1
503159 99503159 1001 86380 86390 1
503096 99503096 1001 86380 86390 1
503008 99503008 1001 86380 86390 1
502881 99502881 1001 86380 86390 1
503017 99503017 1001 86380 86390 1
503044 99503044 1001 86380 86390 1
502981 99502981 1001 86380 86390 1
503072 99503072 1001 86380 86390 1
502764 99502764 1001 86380 86390 1
502803 99502803 1001 86380 86390 1
502778 99502778 1001 86380 86390 1
502729 99502729 1001 86380 86390 1
502782 99502782 1001 86380 86390 1
503353 99503353 1001 86380 86390 1
503342 99503342 1001 86380 86390 1
503336 99503336 1001 86380 86390 1
503339 99503339 1001 86380 86390 1
503984 99503984 1001 86380 86390 1
504108 99504108 1001 86380 86390 1
504001 99504001 1001 86380 86390 1
503835 99503835 1001 86380 86390 1
503718 99503718 1001 86380 86390 1
503753 99503753 1001 86380 86390 1
503643 99503643 1001 86380 86390 1
503656 99503656 1001 86380 86390 1
504275 99504275 1001 86380 86390 1
504280 99504280 1001 86380 86390 1
504269 99504269 1001 86380 86390 1
504908 99504908 1001 86380 86390 1
504895 99504895 1001 86380 86390 1
504753 99504753 1001 86380 86390 1
504833 99504833 1001 86380 86390 1
504920 99504920 1001 86380 86390 1
504936 99504936 1001 86380 86390 1
504800 99504800 1001 86380 86390 1
504608 99504608 1001 86380 86390 1
504712 99504712 1001 86380 86390 1
504336 99504336 1001 86380 86390 1
504482 99504482 1001 86380 86390 1
504425 99504425 1001 86380 86390 1
504957 99504957 1001 86380 86390 1
505139 99505139 1001 86380 86390 1
504965 99504965 1001 86380 86390 1
505385 99505385 1001 86380 86390 1
505425 99505425 1001 86380 86390 1
505520 99505520 1001 86380 86390 1
505255 99505255 1001 86380 86390 1
505322 99505322 1001 86380 86390 1
505199 99505199 1001 86380 86390 1
505814 99505814 1001 86380 86390 1
505854 99505854 1001 86380 86390 1
505907 99505907 1001 86380 86390 1
506533 99506533 1001 86380 86390 1
506253 99506253 1001 86380 86390 1
506306 99506306 1001 86380 86390 1
506053 99506053 1001 86380 86390 1
506015 99506015 1001 86380 86390 1
506043 99506043 1001 86380 86390 1
506070 99506070 1001 86380 86390 1
506032 99506032 1001 86380 86390 1
506033 99506033 1001 86380 86390 1
506722 99506722 1001 86380 86390 1
506750 99506750 1001 86380 86390 1
507281 99507281 1001 86380 86390 1
507269 99507269 1001 86380 86390 1
507075 99507075 1001 86380 86390 1
507082 99507082 1001 86380 86390 1
507213 99507213 1001 86380 86390 1
506843 99506843 1001 86380 86390 1
506928 99506928 1001 86380 86390 1
508148 99508148 1001 86380 86390 1
508162 99508162 1001 86380 86390 1
508202 99508202 1001 86380 86390 1
508074 99508074 1001 86380 86390 1
508141 99508141 1001 86380 86390 1
507916 99507916 1001 86380 86390 1
508033 99508033 1001 86380 86390 1
507865 99507865 1001 86380 86390 1
507867 99507867 1001 86380 86390 1
507734 99507734 1001 86380 86390 1
507786 99507786 1001 86380 86390 1
507750 99507750 1001 86380 86390 1
507790 99507790 1001 86380 86390 1
507817 99507817 1001 86380 86390 1
507833 99507833 1001 86380 86390 1
507678 99507678 1001 86380 86390 1
507628 99507628 1001 86380 86390 1
508925 99508925 1001 86380 86390 1
508875 99508875 1001 86380 86390 1
508980 99508980 1001 86380 86390 1
508981 99508981 1001 86380 86390 1
508844 99508844 1001 86380 86390 1
508833 99508833 1001 86380 86390 1
508704 99508704 1001 86380 86390 1
508685 99508685 1001 86380 86390 1
508479 99508479 1001 86380 86390 1
508518 99508518 1001 86380 86390 1
508593 99508593 1001 86380 86390 1
508504 99508504 1001 86380 86390 1
509168 99509168 1001 86380 86390 1
509095 99509095 1001 86380 86390 1
509825 99509825 1001 86380 86390 1
509789 99509789 1001 86380 86390 1
509888 99509888 1001 86380 86390 1
509503 99509503 1001 86380 86390 1
509672 99509672 1001 86380 86390 1
509688 99509688 1001 86380 86390 1
509679 99509679 1001 86380 86390 1
509589 99509589 1001 86380 86390 1
509411 99509411 1001 86380 86390 1
509413 99509413 1001 86380 86390 1
509405 99509405 1001 86380 86390 1
510016 99510016 1001 86380 86390 1
510068 99510068 1001 86380 86390 1
509979 99509979 1001 86380 86390 1
510022 99510022 1001 86380 86390 1
509933 99509933 1001 86380 86390 1
510062 99510062 1001 86380 86390 1
510000 99510000 1001 86380 86390 1
509909 99509909 1001 86380 86390 1
510603 99510603 1001 86380 86390 1
510703 99510703 1001 86380 86390 1
510644 99510644 1001 86380 86390 1
510470 99510470 1001 86380 86390 1
510367 99510367 1001 86380 86390 1
510364 99510364 1001 86380 86390 1
510403 99510403 1001 86380 86390 1
510253 99510253 1001 86380 86390 1
510192 99510192 1001 86380 86390 1
510246 99510246 1001 86380 86390 1
510749 99510749 1001 86380 86390 1
510752 99510752 1001 86380 86390 1
510909 99510909 1001 86380 86390 1
510754 99510754 1001 86380 86390 1
510836 99510836 1001 86380 86390 1
510785 99510785 1001 86380 86390 1
510889 99510889 1001 86380 86390 1
511525 99511525 1001 86380 86390 1
511403 99511403 1001 86380 86390 1
511367 99511367 1001 86380 86390 1
511393 99511393 1001 86380 86390 1
511500 99511500 1001 86380 86390 1
511283 99511283 1001 86380 86390 1
511276 99511276 1001 86380 86390 1
511190 99511190 1001 86380 86390 1
510965 99510965 1001 86380 86390 1
511034 99511034 1001 86380 86390 1
511567 99511567 1001 86380 86390 1
511620 99511620 1001 86380 86390 1
511685 99511685 1001 86380 86390 1
511749 99511749 1001 86380 86390 1
512277 99512277 1001 86380 86390 1
512245 99512245 1001 86380 86390 1
512272 99512272 1001 86380 86390 1
512197 99512197 1001 86380 86390 1
512110 99512110 1001 86380 86390 1
512113 99512113 1001 86380 86390 1
512010 99512010 1001 86380 86390 1
512090 99512090 1001 86380 86390 1
512118 99512118 1001 86380 86390 1
511817 99511817 1001 86380 86390 1
511899 99511899 1001 86380 86390 1
512403 99512403 1001 86380 86390 1
512494 99512494 1001 86380 86390 1
512424 99512424 1001 86380 86390 1
513038 99513038 1001 86380 86390 1
513180 99513180 1001 86380 86390 1
513148 99513148 1001 86380 86390 1
512988 99512988 1001 86380 86390 1
512642 99512642 1001 86380 86390 1
513255 99513255 1001 86380 86390 1
513297 99513297 1001 86380 86390 1
513352 99513352 1001 86380 86390 1
513369 99513369 1001 86380 86390 1
513227 99513227 1001 86380 86390 1
513851 99513851 1001 86380 86390 1
513839 99513839 1001 86380 86390 1
513852 99513852 1001 86380 86390 1
513829 99513829 1001 86380 86390 1
513888 99513888 1001 86380 86390 1
513799 99513799 1001 86380 86390 1
513705 99513705 1001 86380 86390 1
513746 99513746 1001 86380 86390 1
513760 99513760 1001 86380 86390 1
513493 99513493 1001 86380 86390 1
513584 99513584 1001 86380 86390 1
513442 99513442 1001 86380 86390 1
514198 99514198 1001 86380 86390 1
514174 99514174 1001 86380 86390 1
514163 99514163 1001 86380 86390 1
514206 99514206 1001 86380 86390 1
514143 99514143 1001 86380 86390 1
514679 99514679 1001 86380 86390 1
514673 99514673 1001 86380 86390 1
514712 99514712 1001 86380 86390 1
514855 99514855 1001 86380 86390 1
514596 99514596 1001 86380 86390 1
514387 99514387 1001 86380 86390 1
514971 99514971 1001 86380 86390 1
515046 99515046 1001 86380 86390 1
515575 99515575 1001 86380 86390 1
515363 99515363 1001 86380 86390 1
515376 99515376 1001 86380 86390 1
515393 99515393 1001 86380 86390 1
515462 99515462 1001 86380 86390 1
515264 99515264 1001 86380 86390 1
515202 99515202 1001 86380 86390 1
515164 99515164 1001 86380 86390 1
515694 99515694 1001 86380 86390 1
515877 99515877 1001 86380 86390 1
515722 99515722 1001 86380 86390 1
515815 99515815 1001 86380 86390 1
515841 99515841 1001 86380 86390 1
516311 99516311 1001 86380 86390 1
516176 99516176 1001 86380 86390 1
516111 99516111 1001 86380 86390 1
516293 99516293 1001 86380 86390 1
516229 99516229 1001 86380 86390 1
516182 99516182 1001 86380 86390 1
516104 99516104 1001 86380 86390 1
516236 99516236 1001 86380 86390 1
516045 99516045 1001 86380 86390 1
515951 99515951 1001 86380 86390 1
515978 99515978 1001 86380 86390 1
516666 99516666 1001 86380 86390 1
516705 99516705 1001 86380 86390 1
516517 99516517 1001 86380 86390 1
517260 99517260 1001 86380 86390 1
517172 99517172 1001 86380 86390 1
517198 99517198 1001 86380 86390 1
517188 99517188 1001 86380 86390 1
517109 99517109 1001 86380 86390 1
516943 99516943 1001 86380 86390 1
516754 99516754 1001 86380 86390 1
516768 99516768 1001 86380 86390 1
516729 99516729 1001 86380 86390 1
516770 99516770 1001 86380 86390 1
516874 99516874 1001 86380 86390 1
516761 99516761 1001 86380 86390 1
516778 99516778 1001 86380 86390 1
517384 99517384 1001 86380 86390 1
517411 99517411 1001 86380 86390 1
517404 99517404 1001 86380 86390 1
517419 99517419 1001 86380 86390 1
518053 99518053 1001 86380 86390 1
518146 99518146 1001 86380 86390 1
518028 99518028 1001 86380 86390 1
518081 99518081 1001 86380 86390 1
517884 99517884 1001 86380 86390 1
517606 99517606 1001 86380 86390 1
517699 99517699 1001 86380 86390 1
517588 99517588 1001 86380 86390 1
518213 99518213 1001 86380 86390 1
518321 99518321 1001 86380 86390 1
518986 99518986 1001 86380 86390 1
518875 99518875 1001 86380 86390 1
518825 99518825 1001 86380 86390 1
518691 99518691 1001 86380 86390 1
518668 99518668 1001 86380 86390 1
518664 99518664 1001 86380 86390 1
518549 99518549 1001 86380 86390 1
518400 99518400 1001 86380 86390 1
518478 99518478 1001 86380 86390 1
518430 99518430 1001 86380 86390 1
518443 99518443 1001 86380 86390 1
519088 99519088 1001 86380 86390 1
518367 99518367 1001 86380 86390 1
519054 99519054 1001 86380 86390 1
519133 99519133 1001 86380 86390 1
519043 99519043 1001 86380 86390 1
519031 99519031 1001 86380 86390 1
519175 99519175 1001 86380 86390 1
519621 99519621 1001 86380 86390 1
519766 99519766 1001 86380 86390 1
519596 99519596 1001 86380 86390 1
519430 99519430 1001 86380 86390 1
519404 99519404 1001 86380 86390 1
519418 99519418 1001 86380 86390 1
519336 99519336 1001 86380 86390 1
519324 99519324 1001 86380 86390 1
519317 99519317 1001 86380 86390 1
520485 99520485 1001 86380 86390 1
520511 99520511 1001 86380 86390 1
520608 99520608 1001 86380 86390 1
520579 99520579 1001 86380 86390 1
520542 99520542 1001 86380 86390 1
520569 99520569 1001 86380 86390 1
520570 99520570 1001 86380 86390 1
520573 99520573 1001 86380 86390 1
520586 99520586 1001 86380 86390 1
520599 99520599 1001 86380 86390 1
520535 99520535 1001 86380 86390 1
520510 99520510 1001 86380 86390 1
520347 99520347 1001 86380 86390 1
520314 99520314 1001 86380 86390 1
520152 99520152 1001 86380 86390 1
520837 99520837 1001 86380 86390 1
520709 99520709 1001 86380 86390 1
520802 99520802 1001 86380 86390 1
520700 99520700 1001 86380 86390 1
521315 99521315 1001 86380 86390 1
521393 99521393 1001 86380 86390 1
521157 99521157 1001 86380 86390 1
521253 99521253 1001 86380 86390 1
521204 99521204 1001 86380 86390 1
521169 99521169 1001 86380 86390 1
520871 99520871 1001 86380 86390 1
520890 99520890 1001 86380 86390 1
520878 99520878 1001 86380 86390 1
521532 99521532 1001 86380 86390 1
521473 99521473 1001 86380 86390 1
521643 99521643 1001 86380 86390 1
522099 99522099 1001 86380 86390 1
522159 99522159 1001 86380 86390 1
521933 99521933 1001 86380 86390 1
521908 99521908 1001 86380 86390 1
521928 99521928 1001 86380 86390 1
521724 99521724 1001 86380 86390 1
521777 99521777 1001 86380 86390 1
521872 99521872 1001 86380 86390 1
521691 99521691 1001 86380 86390 1
521692 99521692 1001 86380 86390 1
521875 99521875 1001 86380 86390 1
521694 99521694 1001 86380 86390 1
522360 99522360 1001 86380 86390 1
522490 99522490 1001 86380 86390 1
522430 99522430 1001 86380 86390 1
523048 99523048 1001 86380 86390 1
522986 99522986 1001 86380 86390 1
523026 99523026 1001 86380 86390 1
522851 99522851 1001 86380 86390 1
522790 99522790 1001 86380 86390 1
522911 99522911 1001 86380 86390 1
522717 99522717 1001 86380 86390 1
522659 99522659 1001 86380 86390 1
523134 99523134 1001 86380 86390 1
523242 99523242 1001 86380 86390 1
523880 99523880 1001 86380 86390 1
523775 99523775 1001 86380 86390 1
523570 99523570 1001 86380 86390 1
523545 99523545 1001 86380 86390 1
523620 99523620 1001 86380 86390 1
523519 99523519 1001 86380 86390 1
523495 99523495 1001 86380 86390 1
523444 99523444 1001 86380 86390 1
523478 99523478 1001 86380 86390 1
523959 99523959 1001 86380 86390 1
523953 99523953 1001 86380 86390 1
524631 99524631 1001 86380 86390 1
524573 99524573 1001 86380 86390 1
524494 99524494 1001 86380 86390 1
524175 99524175 1001 86380 86390 1
524178 99524178 1001 86380 86390 1
524335 99524335 1001 86380 86390 1
524351 99524351 1001 86380 86390 1
524236 99524236 1001 86380 86390 1
524250 99524250 1001 86380 86390 1
525416 99525416 1001 86380 86390 1
525400 99525400 1001 86380 86390 1
525451 99525451 1001 86380 86390 1
525226 99525226 1001 86380 86390 1
525348 99525348 1001 86380 86390 1
525350 99525350 1001 86380 86390 1
525060 99525060 1001 86380 86390 1
525089 99525089 1001 86380 86390 1
525013 99525013 1001 86380 86390 1
525156 99525156 1001 86380 86390 1
526283 99526283 1001 86380 86390 1
526296 99526296 1001 86380 86390 1
526247 99526247 1001 86380 86390 1
526410 99526410 1001 86380 86390 1
526037 99526037 1001 86380 86390 1
526060 99526060 1001 86380 86390 1
525937 99525937 1001 86380 86390 1
525850 99525850 1001 86380 86390 1
525916 99525916 1001 86380 86390 1
526552 99526552 1001 86380 86390 1
526581 99526581 1001 86380 86390 1
526608 99526608 1001 86380 86390 1
526625 99526625 1001 86380 86390 1
526574 99526574 1001 86380 86390 1
527096 99527096 1001 86380 86390 1
527191 99527191 1001 86380 86390 1
527196 99527196 1001 86380 86390 1
527244 99527244 1001 86380 86390 1
527210 99527210 1001 86380 86390 1
526927 99526927 1001 86380 86390 1
526979 99526979 1001 86380 86390 1
526941 99526941 1001 86380 86390 1
526983 99526983 1001 86380 86390 1
527037 99527037 1001 86380 86390 1
526844 99526844 1001 86380 86390 1
526987 99526987 1001 86380 86390 1
526710 99526710 1001 86380 86390 1
526634 99526634 1001 86380 86390 1
526703 99526703 1001 86380 86390 1
526665 99526665 1001 86380 86390 1
527406 99527406 1001 86380 86390 1
527342 99527342 1001 86380 86390 1
527304 99527304 1001 86380 86390 1
527294 99527294 1001 86380 86390 1
527387 99527387 1001 86380 86390 1
528046 99528046 1001 86380 86390 1
527754 99527754 1001 86380 86390 1
527781 99527781 1001 86380 86390 1
527809 99527809 1001 86380 86390 1
527557 99527557 1001 86380 86390 1
527573 99527573 1001 86380 86390 1
527483 99527483 1001 86380 86390 1
527577 99527577 1001 86380 86390 1
527528 99527528 1001 86380 86390 1
527541 99527541 1001 86380 86390 1
528144 99528144 1001 86380 86390 1
528210 99528210 1001 86380 86390 1
528748 99528748 1001 86380 86390 1
528739 99528739 1001 86380 86390 1
528896 99528896 1001 86380 86390 1
528568 99528568 1001 86380 86390 1
528621 99528621 1001 86380 86390 1
528596 99528596 1001 86380 86390 1
528686 99528686 1001 86380 86390 1
528610 99528610 1001 86380 86390 1
528626 99528626 1001 86380 86390 1
528577 99528577 1001 86380 86390 1
528373 99528373 1001 86380 86390 1
528399 99528399 1001 86380 86390 1
528343 99528343 1001 86380 86390 1
529032 99529032 1001 86380 86390 1
529010 99529010 1001 86380 86390 1
528922 99528922 1001 86380 86390 1
529679 99529679 1001 86380 86390 1
529721 99529721 1001 86380 86390 1
529318 99529318 1001 86380 86390 1
529251 99529251 1001 86380 86390 1
529269 99529269 1001 86380 86390 1
529183 99529183 1001 86380 86390 1
529118 99529118 1001 86380 86390 1
529767 99529767 1001 86380 86390 1
530378 99530378 1001 86380 86390 1
530538 99530538 1001 86380 86390 1
530462 99530462 1001 86380 86390 1
530209 99530209 1001 86380 86390 1
530300 99530300 1001 86380 86390 1
530186 99530186 1001 86380 86390 1
530242 99530242 1001 86380 86390 1
530714 99530714 1001 86380 86390 1
530624 99530624 1001 86380 86390 1
530652 99530652 1001 86380 86390 1
531199 99531199 1001 86380 86390 1
531228 99531228 1001 86380 86390 1
531230 99531230 1001 86380 86390 1
531273 99531273 1001 86380 86390 1
531161 99531161 1001 86380 86390 1
531098 99531098 1001 86380 86390 1
531101 99531101 1001 86380 86390 1
530761 99530761 1001 86380 86390 1
530918 99530918 1001 86380 86390 1
530856 99530856 1001 86380 86390 1
530767 99530767 1001 86380 86390 1
530911 99530911 1001 86380 86390 1
530924 99530924 1001 86380 86390 1
532173 99532173 1001 86380 86390 1
532002 99532002 1001 86380 86390 1
532042 99532042 1001 86380 86390 1
532047 99532047 1001 86380 86390 1
532050 99532050 1001 86380 86390 1
531821 99531821 1001 86380 86390 1
531937 99531937 1001 86380 86390 1
531838 99531838 1001 86380 86390 1
531630 99531630 1001 86380 86390 1
532230 99532230 1001 86380 86390 1
532373 99532373 1001 86380 86390 1
532210 99532210 1001 86380 86390 1
532852 99532852 1001 86380 86390 1
532970 99532970 1001 86380 86390 1
532710 99532710 1001 86380 86390 1
532685 99532685 1001 86380 86390 1
532703 99532703 1001 86380 86390 1
532436 99532436 1001 86380 86390 1
532606 99532606 1001 86380 86390 1
532508 99532508 1001 86380 86390 1
532521 99532521 1001 86380 86390 1
532614 99532614 1001 86380 86390 1
532525 99532525 1001 86380 86390 1
532474 99532474 1001 86380 86390 1
533068 99533068 1001 86380 86390 1
533211 99533211 1001 86380 86390 1
533230 99533230 1001 86380 86390 1
533116 99533116 1001 86380 86390 1
533813 99533813 1001 86380 86390 1
533614 99533614 1001 86380 86390 1
533479 99533479 1001 86380 86390 1
533384 99533384 1001 86380 86390 1
533413 99533413 1001 86380 86390 1
533300 99533300 1001 86380 86390 1
533932 99533932 1001 86380 86390 1
534010 99534010 1001 86380 86390 1
533907 99533907 1001 86380 86390 1
534052 99534052 1001 86380 86390 1
534020 99534020 1001 86380 86390 1
533956 99533956 1001 86380 86390 1
534061 99534061 1001 86380 86390 1
534529 99534529 1001 86380 86390 1
534651 99534651 1001 86380 86390 1
534597 99534597 1001 86380 86390 1
534613 99534613 1001 86380 86390 1
534525 99534525 1001 86380 86390 1
534430 99534430 1001 86380 86390 1
534342 99534342 1001 86380 86390 1
534347 99534347 1001 86380 86390 1
534257 99534257 1001 86380 86390 1
534207 99534207 1001 86380 86390 1
534708 99534708 1001 86380 86390 1
534865 99534865 1001 86380 86390 1
534725 99534725 1001 86380 86390 1
534699 99534699 1001 86380 86390 1
534770 99534770 1001 86380 86390 1
535355 99535355 1001 86380 86390 1
535382 99535382 1001 86380 86390 1
535408 99535408 1001 86380 86390 1
535396 99535396 1001 86380 86390 1
535510 99535510 1001 86380 86390 1
535384 99535384 1001 86380 86390 1
535462 99535462 1001 86380 86390 1
535416 99535416 1001 86380 86390 1
535217 99535217 1001 86380 86390 1
535114 99535114 1001 86380 86390 1
535187 99535187 1001 86380 86390 1
534941 99534941 1001 86380 86390 1
534944 99534944 1001 86380 86390 1
534946 99534946 1001 86380 86390 1
535064 99535064 1001 86380 86390 1
534951 99534951 1001 86380 86390 1
535525 99535525 1001 86380 86390 1
535604 99535604 1001 86380 86390 1
535635 99535635 1001 86380 86390 1
536269 99536269 1001 86380 86390 1
535977 99535977 1001 86380 86390 1
535933 99535933 1001 86380 86390 1
535795 99535795 1001 86380 86390 1
535736 99535736 1001 86380 86390 1
535828 99535828 1001 86380 86390 1
535805 99535805 1001 86380 86390 1
536464 99536464 1001 86380 86390 1
536519 99536519 1001 86380 86390 1
536507 99536507 1001 86380 86390 1
536394 99536394 1001 86380 86390 1
536996 99536996 1001 86380 86390 1
537137 99537137 1001 86380 86390 1
537038 99537038 1001 86380 86390 1
537139 99537139 1001 86380 86390 1
536756 99536756 1001 86380 86390 1
536834 99536834 1001 86380 86390 1
536899 99536899 1001 86380 86390 1
536955 99536955 1001 86380 86390 1
536580 99536580 1001 86380 86390 1
536647 99536647 1001 86380 86390 1
536699 99536699 1001 86380 86390 1
536603 99536603 1001 86380 86390 1
537289 99537289 1001 86380 86390 1
537314 99537314 1001 86380 86390 1
537677 99537677 1001 86380 86390 1
537385 99537385 1001 86380 86390 1
537418 99537418 1001 86380 86390 1
538189 99538189 1001 86380 86390 1
538651 99538651 1001 86380 86390 1
538627 99538627 1001 86380 86390 1
538658 99538658 1001 86380 86390 1
538509 99538509 1001 86380 86390 1
538484 99538484 1001 86380 86390 1
538446 99538446 1001 86380 86390 1
538608 99538608 1001 86380 86390 1
538297 99538297 1001 86380 86390 1
538269 99538269 1001 86380 86390 1
538283 99538283 1001 86380 86390 1
538890 99538890 1001 86380 86390 1
539007 99539007 1001 86380 86390 1
538194 99538194 1001 86380 86390 1
538854 99538854 1001 86380 86390 1
539486 99539486 1001 86380 86390 1
539640 99539640 1001 86380 86390 1
539439 99539439 1001 86380 86390 1
539492 99539492 1001 86380 86390 1
539494 99539494 1001 86380 86390 1
539548 99539548 1001 86380 86390 1
539561 99539561 1001 86380 86390 1
539435 99539435 1001 86380 86390 1
539268 99539268 1001 86380 86390 1
539314 99539314 1001 86380 86390 1
539072 99539072 1001 86380 86390 1
539034 99539034 1001 86380 86390 1
539178 99539178 1001 86380 86390 1
539088 99539088 1001 86380 86390 1
539119 99539119 1001 86380 86390 1
539223 99539223 1001 86380 86390 1
540442 99540442 1001 86380 86390 1
540409 99540409 1001 86380 86390 1
540384 99540384 1001 86380 86390 1
540334 99540334 1001 86380 86390 1
540157 99540157 1001 86380 86390 1
540134 99540134 1001 86380 86390 1
540206 99540206 1001 86380 86390 1
539887 99539887 1001 86380 86390 1
539901 99539901 1001 86380 86390 1
540047 99540047 1001 86380 86390 1
540548 99540548 1001 86380 86390 1
541191 99541191 1001 86380 86390 1
541243 99541243 1001 86380 86390 1
541104 99541104 1001 86380 86390 1
541160 99541160 1001 86380 86390 1
540947 99540947 1001 86380 86390 1
541081 99541081 1001 86380 86390 1
541085 99541085 1001 86380 86390 1
540853 99540853 1001 86380 86390 1
540732 99540732 1001 86380 86390 1
541303 99541303 1001 86380 86390 1
541465 99541465 1001 86380 86390 1
541311 99541311 1001 86380 86390 1
541352 99541352 1001 86380 86390 1
541327 99541327 1001 86380 86390 1
541301 99541301 1001 86380 86390 1
541953 99541953 1001 86380 86390 1
542009 99542009 1001 86380 86390 1
541876 99541876 1001 86380 86390 1
541800 99541800 1001 86380 86390 1
541831 99541831 1001 86380 86390 1
541860 99541860 1001 86380 86390 1
541568 99541568 1001 86380 86390 1
541687 99541687 1001 86380 86390 1
542158 99542158 1001 86380 86390 1
542204 99542204 1001 86380 86390 1
542282 99542282 1001 86380 86390 1
542846 99542846 1001 86380 86390 1
542812 99542812 1001 86380 86390 1
542851 99542851 1001 86380 86390 1
542840 99542840 1001 86380 86390 1
542714 99542714 1001 86380 86390 1
542443 99542443 1001 86380 86390 1
542994 99542994 1001 86380 86390 1
542996 99542996 1001 86380 86390 1
542973 99542973 1001 86380 86390 1
543729 99543729 1001 86380 86390 1
543640 99543640 1001 86380 86390 1
543407 99543407 1001 86380 86390 1
543281 99543281 1001 86380 86390 1
543283 99543283 1001 86380 86390 1
543221 99543221 1001 86380 86390 1
543941 99543941 1001 86380 86390 1
543828 99543828 1001 86380 86390 1
544551 99544551 1001 86380 86390 1
544530 99544530 1001 86380 86390 1
544262 99544262 1001 86380 86390 1
544367 99544367 1001 86380 86390 1
544385 99544385 1001 86380 86390 1
544192 99544192 1001 86380 86390 1
544022 99544022 1001 86380 86390 1
544075 99544075 1001 86380 86390 1
544669 99544669 1001 86380 86390 1
415372 992 1001 36060 36417 1
528158 871 1001 51638 51737 1
400121 99400121 1001 86380 86390 1
400373 99400373 1001 86380 86390 1
400461 99400461 1001 86380 86390 1
400639 99400639 1001 86380 86390 1
400746 99400746 1001 86380 86390 1
400922 99400922 1001 86380 86390 1
401066 99401066 1001 86380 86390 1
401185 99401185 1001 86380 86390 1
401159 99401159 1001 86380 86390 1
401313 99401313 1001 86380 86390 1
401346 99401346 1001 86380 86390 1
401484 99401484 1001 86380 86390 1
401455 99401455 1001 86380 86390 1
401505 99401505 1001 86380 86390 1
401791 99401791 1001 86380 86390 1
402015 99402015 1001 86380 86390 1
401831 99401831 1001 86380 86390 1
402106 99402106 1001 86380 86390 1
402123 99402123 1001 86380 86390 1
402268 99402268 1001 86380 86390 1
402358 99402358 1001 86380 86390 1
402564 99402564 1001 86380 86390 1
402505 99402505 1001 86380 86390 1
402678 99402678 1001 86380 86390 1
402781 99402781 1001 86380 86390 1
402897 99402897 1001 86380 86390 1
402892 99402892 1001 86380 86390 1
402940 99402940 1001 86380 86390 1
403050 99403050 1001 86380 86390 1
403091 99403091 1001 86380 86390 1
403063 99403063 1001 86380 86390 1
403012 99403012 1001 86380 86390 1
403143 99403143 1001 86380 86390 1
403218 99403218 1001 86380 86390 1
403680 99403680 1001 86380 86390 1
403729 99403729 1001 86380 86390 1
404097 99404097 1001 86380 86390 1
404191 99404191 1001 86380 86390 1
404423 99404423 1001 86380 86390 1
404521 99404521 1001 86380 86390 1
404629 99404629 1001 86380 86390 1
404702 99404702 1001 86380 86390 1
404907 99404907 1001 86380 86390 1
404894 99404894 1001 86380 86390 1
404983 99404983 1001 86380 86390 1
405082 99405082 1001 86380 86390 1
405196 99405196 1001 86380 86390 1
405277 99405277 1001 86380 86390 1
405395 99405395 1001 86380 86390 1
405400 99405400 1001 86380 86390 1
405421 99405421 1001 86380 86390 1
405511 99405511 1001 86380 86390 1
405740 99405740 1001 86380 86390 1
405863 99405863 1001 86380 86390 1
405917 99405917 1001 86380 86390 1
406177 99406177 1001 86380 86390 1
406214 99406214 1001 86380 86390 1
406243 99406243 1001 86380 86390 1
406233 99406233 1001 86380 86390 1
406552 99406552 1001 86380 86390 1
406520 99406520 1001 86380 86390 1
406531 99406531 1001 86380 86390 1
406679 99406679 1001 86380 86390 1
406743 99406743 1001 86380 86390 1
406738 99406738 1001 86380 86390 1
406946 99406946 1001 86380 86390 1
407023 99407023 1001 86380 86390 1
407165 99407165 1001 86380 86390 1
407661 99407661 1001 86380 86390 1
407619 99407619 1001 86380 86390 1
407947 99407947 1001 86380 86390 1
408019 99408019 1001 86380 86390 1
408002 99408002 1001 86380 86390 1
408285 99408285 1001 86380 86390 1
408243 99408243 1001 86380 86390 1
408367 99408367 1001 86380 86390 1
408459 99408459 1001 86380 86390 1
408590 99408590 1001 86380 86390 1
408596 99408596 1001 86380 86390 1
408754 99408754 1001 86380 86390 1
408815 99408815 1001 86380 86390 1
408769 99408769 1001 86380 86390 1
409235 99409235 1001 86380 86390 1
409240 99409240 1001 86380 86390 1
409474 99409474 1001 86380 86390 1
409547 99409547 1001 86380 86390 1
409649 99409649 1001 86380 86390 1
409728 99409728 1001 86380 86390 1
409711 99409711 1001 86380 86390 1
409828 99409828 1001 86380 86390 1
409908 99409908 1001 86380 86390 1
409942 99409942 1001 86380 86390 1
410393 99410393 1001 86380 86390 1
410592 99410592 1001 86380 86390 1
410803 99410803 1001 86380 86390 1
410949 99410949 1001 86380 86390 1
411091 99411091 1001 86380 86390 1
411384 99411384 1001 86380 86390 1
411398 99411398 1001 86380 86390 1
411474 99411474 1001 86380 86390 1
411551 99411551 1001 86380 86390 1
411723 99411723 1001 86380 86390 1
411841 99411841 1001 86380 86390 1
411789 99411789 1001 86380 86390 1
411921 99411921 1001 86380 86390 1
411900 99411900 1001 86380 86390 1
412092 99412092 1001 86380 86390 1
412311 99412311 1001 86380 86390 1
413421 99413421 1001 86380 86390 1
413402 99413402 1001 86380 86390 1
413568 99413568 1001 86380 86390 1
413385 99413385 1001 86380 86390 1
413609 99413609 1001 86380 86390 1
413416 99413416 1001 86380 86390 1
413466 99413466 1001 86380 86390 1
413398 99413398 1001 86380 86390 1
412934 99412934 1001 86380 86390 1
412942 99412942 1001 86380 86390 1
412600 99412600 1001 86380 86390 1
412736 99412736 1001 86380 86390 1
412795 99412795 1001 86380 86390 1
413779 99413779 1001 86380 86390 1
414095 99414095 1001 86380 86390 1
413960 99413960 1001 86380 86390 1
413981 99413981 1001 86380 86390 1
414587 99414587 1001 86380 86390 1
414757 99414757 1001 86380 86390 1
414526 99414526 1001 86380 86390 1
414733 99414733 1001 86380 86390 1
414834 99414834 1001 86380 86390 1
414317 99414317 1001 86380 86390 1
414160 99414160 1001 86380 86390 1
414201 99414201 1001 86380 86390 1
414274 99414274 1001 86380 86390 1
414140 99414140 1001 86380 86390 1
414483 99414483 1001 86380 86390 1
414280 99414280 1001 86380 86390 1
414486 99414486 1001 86380 86390 1
414349 99414349 1001 86380 86390 1
415442 99415442 1001 86380 86390 1
415436 99415436 1001 86380 86390 1
416672 99416672 1001 86380 86390 1
416931 99416931 1001 86380 86390 1
416757 99416757 1001 86380 86390 1
416800 99416800 1001 86380 86390 1
416805 99416805 1001 86380 86390 1
416878 99416878 1001 86380 86390 1
416514 99416514 1001 86380 86390 1
416137 99416137 1001 86380 86390 1
415988 99415988 1001 86380 86390 1
415915 99415915 1001 86380 86390 1
415871 99415871 1001 86380 86390 1
416024 99416024 1001 86380 86390 1
416107 99416107 1001 86380 86390 1
417116 99417116 1001 86380 86390 1
417060 99417060 1001 86380 86390 1
417420 99417420 1001 86380 86390 1
418801 99418801 1001 86380 86390 1
418460 99418460 1001 86380 86390 1
418249 99418249 1001 86380 86390 1
418307 99418307 1001 86380 86390 1
418425 99418425 1001 86380 86390 1
417745 99417745 1001 86380 86390 1
417912 99417912 1001 86380 86390 1
417651 99417651 1001 86380 86390 1
419143 99419143 1001 86380 86390 1
418805 99418805 1001 86380 86390 1
420307 99420307 1001 86380 86390 1
420222 99420222 1001 86380 86390 1
420417 99420417 1001 86380 86390 1
419815 99419815 1001 86380 86390 1
419981 99419981 1001 86380 86390 1
419470 99419470 1001 86380 86390 1
419593 99419593 1001 86380 86390 1
419302 99419302 1001 86380 86390 1
419500 99419500 1001 86380 86390 1
419548 99419548 1001 86380 86390 1
419411 99419411 1001 86380 86390 1
419229 99419229 1001 86380 86390 1
420562 99420562 1001 86380 86390 1
420526 99420526 1001 86380 86390 1
420608 99420608 1001 86380 86390 1
421920 99421920 1001 86380 86390 1
421787 99421787 1001 86380 86390 1
422106 99422106 1001 86380 86390 1
421885 99421885 1001 86380 86390 1
421346 99421346 1001 86380 86390 1
421687 99421687 1001 86380 86390 1
421318 99421318 1001 86380 86390 1
421507 99421507 1001 86380 86390 1
421273 99421273 1001 86380 86390 1
421634 99421634 1001 86380 86390 1
420901 99420901 1001 86380 86390 1
421138 99421138 1001 86380 86390 1
421062 99421062 1001 86380 86390 1
422338 99422338 1001 86380 86390 1
422207 99422207 1001 86380 86390 1
422348 99422348 1001 86380 86390 1
422451 99422451 1001 86380 86390 1
423367 99423367 1001 86380 86390 1
423465 99423465 1001 86380 86390 1
423418 99423418 1001 86380 86390 1
423175 99423175 1001 86380 86390 1
423115 99423115 1001 86380 86390 1
422679 99422679 1001 86380 86390 1
422749 99422749 1001 86380 86390 1
422650 99422650 1001 86380 86390 1
423966 99423966 1001 86380 86390 1
424099 99424099 1001 86380 86390 1
423787 99423787 1001 86380 86390 1
423790 99423790 1001 86380 86390 1
425047 99425047 1001 86380 86390 1
425200 99425200 1001 86380 86390 1
425304 99425304 1001 86380 86390 1
425072 99425072 1001 86380 86390 1
425078 99425078 1001 86380 86390 1
424761 99424761 1001 86380 86390 1
424982 99424982 1001 86380 86390 1
424787 99424787 1001 86380 86390 1
424633 99424633 1001 86380 86390 1
424399 99424399 1001 86380 86390 1
424228 99424228 1001 86380 86390 1
424331 99424331 1001 86380 86390 1
424518 99424518 1001 86380 86390 1
424255 99424255 1001 86380 86390 1
425796 99425796 1001 86380 86390 1
425639 99425639 1001 86380 86390 1
427113 99427113 1001 86380 86390 1
426896 99426896 1001 86380 86390 1
427015 99427015 1001 86380 86390 1
426756 99426756 1001 86380 86390 1
426996 99426996 1001 86380 86390 1
427002 99427002 1001 86380 86390 1
426007 99426007 1001 86380 86390 1
425981 99425981 1001 86380 86390 1
426059 99426059 1001 86380 86390 1
426238 99426238 1001 86380 86390 1
427465 99427465 1001 86380 86390 1
428128 99428128 1001 86380 86390 1
427704 99427704 1001 86380 86390 1
427740 99427740 1001 86380 86390 1
427907 99427907 1001 86380 86390 1
427608 99427608 1001 86380 86390 1
428927 99428927 1001 86380 86390 1
429084 99429084 1001 86380 86390 1
429776 99429776 1001 86380 86390 1
429602 99429602 1001 86380 86390 1
429871 99429871 1001 86380 86390 1
429247 99429247 1001 86380 86390 1
429297 99429297 1001 86380 86390 1
429232 99429232 1001 86380 86390 1
429352 99429352 1001 86380 86390 1
429513 99429513 1001 86380 86390 1
430633 99430633 1001 86380 86390 1
430414 99430414 1001 86380 86390 1
430482 99430482 1001 86380 86390 1
431736 99431736 1001 86380 86390 1
431698 99431698 1001 86380 86390 1
431784 99431784 1001 86380 86390 1
431175 99431175 1001 86380 86390 1
430875 99430875 1001 86380 86390 1
430841 99430841 1001 86380 86390 1
430864 99430864 1001 86380 86390 1
431141 99431141 1001 86380 86390 1
433615 99433615 1001 86380 86390 1
433437 99433437 1001 86380 86390 1
433535 99433535 1001 86380 86390 1
433329 99433329 1001 86380 86390 1
433609 99433609 1001 86380 86390 1
432902 99432902 1001 86380 86390 1
433081 99433081 1001 86380 86390 1
433196 99433196 1001 86380 86390 1
433220 99433220 1001 86380 86390 1
433264 99433264 1001 86380 86390 1
432751 99432751 1001 86380 86390 1
432493 99432493 1001 86380 86390 1
432562 99432562 1001 86380 86390 1
432757 99432757 1001 86380 86390 1
432604 99432604 1001 86380 86390 1
433941 99433941 1001 86380 86390 1
433953 99433953 1001 86380 86390 1
433846 99433846 1001 86380 86390 1
434014 99434014 1001 86380 86390 1
435326 99435326 1001 86380 86390 1
435140 99435140 1001 86380 86390 1
435203 99435203 1001 86380 86390 1
435098 99435098 1001 86380 86390 1
435124 99435124 1001 86380 86390 1
434759 99434759 1001 86380 86390 1
434717 99434717 1001 86380 86390 1
434649 99434649 1001 86380 86390 1
434449 99434449 1001 86380 86390 1
434343 99434343 1001 86380 86390 1
434470 99434470 1001 86380 86390 1
434174 99434174 1001 86380 86390 1
434217 99434217 1001 86380 86390 1
434578 99434578 1001 86380 86390 1
434224 99434224 1001 86380 86390 1
434165 99434165 1001 86380 86390 1
435465 99435465 1001 86380 86390 1
435530 99435530 1001 86380 86390 1
435474 99435474 1001 86380 86390 1
437022 99437022 1001 86380 86390 1
436806 99436806 1001 86380 86390 1
437055 99437055 1001 86380 86390 1
436842 99436842 1001 86380 86390 1
436866 99436866 1001 86380 86390 1
436367 99436367 1001 86380 86390 1
436581 99436581 1001 86380 86390 1
435925 99435925 1001 86380 86390 1
436213 99436213 1001 86380 86390 1
436234 99436234 1001 86380 86390 1
437188 99437188 1001 86380 86390 1
300088 99300088 1001 86380 86390 1
300063 99300063 1001 86380 86390 1
300680 99300680 1001 86380 86390 1
300633 99300633 1001 86380 86390 1
300556 99300556 1001 86380 86390 1
300612 99300612 1001 86380 86390 1
300395 99300395 1001 86380 86390 1
300362 99300362 1001 86380 86390 1
300401 99300401 1001 86380 86390 1
300120 99300120 1001 86380 86390 1
300174 99300174 1001 86380 86390 1
300261 99300261 1001 86380 86390 1
300275 99300275 1001 86380 86390 1
300806 99300806 1001 86380 86390 1
300807 99300807 1001 86380 86390 1
301445 99301445 1001 86380 86390 1
301510 99301510 1001 86380 86390 1
301356 99301356 1001 86380 86390 1
301490 99301490 1001 86380 86390 1
301220 99301220 1001 86380 86390 1
301328 99301328 1001 86380 86390 1
301148 99301148 1001 86380 86390 1
301141 99301141 1001 86380 86390 1
300990 99300990 1001 86380 86390 1
301122 99301122 1001 86380 86390 1
301019 99301019 1001 86380 86390 1
301619 99301619 1001 86380 86390 1
301596 99301596 1001 86380 86390 1
301751 99301751 1001 86380 86390 1
302291 99302291 1001 86380 86390 1
302220 99302220 1001 86380 86390 1
302197 99302197 1001 86380 86390 1
302372 99302372 1001 86380 86390 1
302034 99302034 1001 86380 86390 1
302100 99302100 1001 86380 86390 1
302154 99302154 1001 86380 86390 1
302080 99302080 1001 86380 86390 1
302146 99302146 1001 86380 86390 1
302005 99302005 1001 86380 86390 1
301919 99301919 1001 86380 86390 1
301830 99301830 1001 86380 86390 1
301836 99301836 1001 86380 86390 1
302546 99302546 1001 86380 86390 1
301968 99301968 1001 86380 86390 1
302566 99302566 1001 86380 86390 1
302427 99302427 1001 86380 86390 1
303107 99303107 1001 86380 86390 1
303146 99303146 1001 86380 86390 1
303043 99303043 1001 86380 86390 1
303198 99303198 1001 86380 86390 1
303102 99303102 1001 86380 86390 1
303142 99303142 1001 86380 86390 1
302914 99302914 1001 86380 86390 1
302973 99302973 1001 86380 86390 1
302602 99302602 1001 86380 86390 1
302709 99302709 1001 86380 86390 1
302671 99302671 1001 86380 86390 1
302775 99302775 1001 86380 86390 1
303249 99303249 1001 86380 86390 1
303291 99303291 1001 86380 86390 1
303384 99303384 1001 86380 86390 1
303988 99303988 1001 86380 86390 1
304018 99304018 1001 86380 86390 1
303861 99303861 1001 86380 86390 1
303752 99303752 1001 86380 86390 1
303716 99303716 1001 86380 86390 1
303678 99303678 1001 86380 86390 1
303691 99303691 1001 86380 86390 1
303771 99303771 1001 86380 86390 1
303439 99303439 1001 86380 86390 1
303457 99303457 1001 86380 86390 1
304095 99304095 1001 86380 86390 1
304109 99304109 1001 86380 86390 1
304206 99304206 1001 86380 86390 1
304740 99304740 1001 86380 86390 1
304577 99304577 1001 86380 86390 1
304543 99304543 1001 86380 86390 1
304305 99304305 1001 86380 86390 1
304413 99304413 1001 86380 86390 1
304378 99304378 1001 86380 86390 1
305016 99305016 1001 86380 86390 1
304894 99304894 1001 86380 86390 1
305531 99305531 1001 86380 86390 1
305562 99305562 1001 86380 86390 1
305631 99305631 1001 86380 86390 1
305338 99305338 1001 86380 86390 1
305365 99305365 1001 86380 86390 1
305478 99305478 1001 86380 86390 1
305118 99305118 1001 86380 86390 1
500167 99500167 1001 86380 86390 1
500761 99500761 1001 86380 86390 1
500429 99500429 1001 86380 86390 1
500468 99500468 1001 86380 86390 1
500547 99500547 1001 86380 86390 1
500361 99500361 1001 86380 86390 1
500289 99500289 1001 86380 86390 1
500319 99500319 1001 86380 86390 1
500877 99500877 1001 86380 86390 1
500942 99500942 1001 86380 86390 1
500401 99500401 1001 86380 86390 1
500841 99500841 1001 86380 86390 1
500984 99500984 1001 86380 86390 1
500896 99500896 1001 86380 86390 1
500885 99500885 1001 86380 86390 1
500963 99500963 1001 86380 86390 1
501475 99501475 1001 86380 86390 1
501452 99501452 1001 86380 86390 1
501569 99501569 1001 86380 86390 1
501382 99501382 1001 86380 86390 1
501193 99501193 1001 86380 86390 1
501054 99501054 1001 86380 86390 1
501093 99501093 1001 86380 86390 1
501435 99501435 1001 86380 86390 1
502350 99502350 1001 86380 86390 1
502363 99502363 1001 86380 86390 1
502290 99502290 1001 86380 86390 1
502371 99502371 1001 86380 86390 1
502269 99502269 1001 86380 86390 1
502425 99502425 1001 86380 86390 1
502284 99502284 1001 86380 86390 1
502221 99502221 1001 86380 86390 1
502157 99502157 1001 86380 86390 1
502209 99502209 1001 86380 86390 1
502222 99502222 1001 86380 86390 1
502090 99502090 1001 86380 86390 1
501876 99501876 1001 86380 86390 1
502032 99502032 1001 86380 86390 1
501904 99501904 1001 86380 86390 1
502634 99502634 1001 86380 86390 1
502544 99502544 1001 86380 86390 1
502510 99502510 1001 86380 86390 1
502640 99502640 1001 86380 86390 1
503204 99503204 1001 86380 86390 1
503089 99503089 1001 86380 86390 1
503231 99503231 1001 86380 86390 1
503108 99503108 1001 86380 86390 1
503252 99503252 1001 86380 86390 1
502911 99502911 1001 86380 86390 1
503053 99503053 1001 86380 86390 1
503080 99503080 1001 86380 86390 1
502965 99502965 1001 86380 86390 1
502875 99502875 1001 86380 86390 1
502733 99502733 1001 86380 86390 1
503354 99503354 1001 86380 86390 1
503438 99503438 1001 86380 86390 1
503388 99503388 1001 86380 86390 1
503415 99503415 1001 86380 86390 1
503937 99503937 1001 86380 86390 1
504082 99504082 1001 86380 86390 1
503947 99503947 1001 86380 86390 1
504013 99504013 1001 86380 86390 1
503797 99503797 1001 86380 86390 1
503901 99503901 1001 86380 86390 1
503802 99503802 1001 86380 86390 1
503793 99503793 1001 86380 86390 1
503652 99503652 1001 86380 86390 1
503577 99503577 1001 86380 86390 1
503568 99503568 1001 86380 86390 1
503586 99503586 1001 86380 86390 1
504193 99504193 1001 86380 86390 1
504155 99504155 1001 86380 86390 1
504210 99504210 1001 86380 86390 1
504292 99504292 1001 86380 86390 1
504203 99504203 1001 86380 86390 1
504869 99504869 1001 86380 86390 1
504806 99504806 1001 86380 86390 1
504859 99504859 1001 86380 86390 1
504797 99504797 1001 86380 86390 1
504545 99504545 1001 86380 86390 1
504704 99504704 1001 86380 86390 1
504705 99504705 1001 86380 86390 1
504732 99504732 1001 86380 86390 1
504684 99504684 1001 86380 86390 1
504380 99504380 1001 86380 86390 1
505044 99505044 1001 86380 86390 1
504994 99504994 1001 86380 86390 1
504947 99504947 1001 86380 86390 1
505706 99505706 1001 86380 86390 1
505567 99505567 1001 86380 86390 1
505657 99505657 1001 86380 86390 1
505650 99505650 1001 86380 86390 1
505758 99505758 1001 86380 86390 1
505512 99505512 1001 86380 86390 1
505487 99505487 1001 86380 86390 1
505526 99505526 1001 86380 86390 1
505452 99505452 1001 86380 86390 1
505381 99505381 1001 86380 86390 1
505221 99505221 1001 86380 86390 1
505851 99505851 1001 86380 86390 1
505864 99505864 1001 86380 86390 1
505865 99505865 1001 86380 86390 1
505816 99505816 1001 86380 86390 1
505790 99505790 1001 86380 86390 1
506420 99506420 1001 86380 86390 1
506498 99506498 1001 86380 86390 1
506463 99506463 1001 86380 86390 1
506590 99506590 1001 86380 86390 1
506200 99506200 1001 86380 86390 1
506271 99506271 1001 86380 86390 1
506389 99506389 1001 86380 86390 1
506606 99506606 1001 86380 86390 1
506703 99506703 1001 86380 86390 1
507309 99507309 1001 86380 86390 1
507353 99507353 1001 86380 86390 1
507013 99507013 1001 86380 86390 1
507028 99507028 1001 86380 86390 1
507161 99507161 1001 86380 86390 1
506844 99506844 1001 86380 86390 1
506925 99506925 1001 86380 86390 1
507563 99507563 1001 86380 86390 1
507528 99507528 1001 86380 86390 1
507507 99507507 1001 86380 86390 1
507483 99507483 1001 86380 86390 1
508212 99508212 1001 86380 86390 1
508186 99508186 1001 86380 86390 1
508248 99508248 1001 86380 86390 1
508174 99508174 1001 86380 86390 1
508048 99508048 1001 86380 86390 1
508208 99508208 1001 86380 86390 1
508079 99508079 1001 86380 86390 1
507862 99507862 1001 86380 86390 1
508009 99508009 1001 86380 86390 1
507921 99507921 1001 86380 86390 1
507923 99507923 1001 86380 86390 1
508015 99508015 1001 86380 86390 1
507635 99507635 1001 86380 86390 1
507664 99507664 1001 86380 86390 1
507743 99507743 1001 86380 86390 1
508302 99508302 1001 86380 86390 1
508380 99508380 1001 86380 86390 1
508264 99508264 1001 86380 86390 1
508448 99508448 1001 86380 86390 1
508451 99508451 1001 86380 86390 1
509027 99509027 1001 86380 86390 1
508937 99508937 1001 86380 86390 1
509050 99509050 1001 86380 86390 1
509029 99509029 1001 86380 86390 1
509068 99509068 1001 86380 86390 1
508737 99508737 1001 86380 86390 1
508522 99508522 1001 86380 86390 1
508562 99508562 1001 86380 86390 1
508499 99508499 1001 86380 86390 1
508530 99508530 1001 86380 86390 1
508634 99508634 1001 86380 86390 1
509086 99509086 1001 86380 86390 1
509193 99509193 1001 86380 86390 1
509277 99509277 1001 86380 86390 1
509850 99509850 1001 86380 86390 1
509780 99509780 1001 86380 86390 1
509861 99509861 1001 86380 86390 1
509568 99509568 1001 86380 86390 1
509504 99509504 1001 86380 86390 1
509623 99509623 1001 86380 86390 1
509373 99509373 1001 86380 86390 1
509388 99509388 1001 86380 86390 1
509315 99509315 1001 86380 86390 1
510575 99510575 1001 86380 86390 1
510672 99510672 1001 86380 86390 1
510545 99510545 1001 86380 86390 1
510235 99510235 1001 86380 86390 1
510275 99510275 1001 86380 86390 1
510306 99510306 1001 86380 86390 1
510168 99510168 1001 86380 86390 1
510245 99510245 1001 86380 86390 1
510259 99510259 1001 86380 86390 1
510801 99510801 1001 86380 86390 1
510884 99510884 1001 86380 86390 1
510897 99510897 1001 86380 86390 1
511438 99511438 1001 86380 86390 1
511464 99511464 1001 86380 86390 1
511522 99511522 1001 86380 86390 1
511539 99511539 1001 86380 86390 1
511248 99511248 1001 86380 86390 1
511009 99511009 1001 86380 86390 1
511089 99511089 1001 86380 86390 1
510951 99510951 1001 86380 86390 1
511029 99511029 1001 86380 86390 1
511692 99511692 1001 86380 86390 1
511656 99511656 1001 86380 86390 1
511736 99511736 1001 86380 86390 1
511596 99511596 1001 86380 86390 1
511752 99511752 1001 86380 86390 1
512241 99512241 1001 86380 86390 1
512356 99512356 1001 86380 86390 1
512363 99512363 1001 86380 86390 1
512034 99512034 1001 86380 86390 1
511975 99511975 1001 86380 86390 1
511853 99511853 1001 86380 86390 1
511790 99511790 1001 86380 86390 1
511780 99511780 1001 86380 86390 1
511821 99511821 1001 86380 86390 1
512531 99512531 1001 86380 86390 1
512558 99512558 1001 86380 86390 1
512416 99512416 1001 86380 86390 1
512459 99512459 1001 86380 86390 1
512540 99512540 1001 86380 86390 1
512400 99512400 1001 86380 86390 1
513004 99513004 1001 86380 86390 1
513146 99513146 1001 86380 86390 1
513032 99513032 1001 86380 86390 1
513047 99513047 1001 86380 86390 1
512883 99512883 1001 86380 86390 1
512998 99512998 1001 86380 86390 1
512758 99512758 1001 86380 86390 1
513390 99513390 1001 86380 86390 1
513380 99513380 1001 86380 86390 1
513998 99513998 1001 86380 86390 1
514008 99514008 1001 86380 86390 1
513924 99513924 1001 86380 86390 1
513762 99513762 1001 86380 86390 1
513699 99513699 1001 86380 86390 1
513805 99513805 1001 86380 86390 1
513767 99513767 1001 86380 86390 1
513794 99513794 1001 86380 86390 1
513560 99513560 1001 86380 86390 1
513446 99513446 1001 86380 86390 1
513577 99513577 1001 86380 86390 1
514212 99514212 1001 86380 86390 1
514227 99514227 1001 86380 86390 1
514141 99514141 1001 86380 86390 1
514690 99514690 1001 86380 86390 1
514824 99514824 1001 86380 86390 1
514827 99514827 1001 86380 86390 1
514663 99514663 1001 86380 86390 1
514688 99514688 1001 86380 86390 1
514504 99514504 1001 86380 86390 1
514609 99514609 1001 86380 86390 1
514558 99514558 1001 86380 86390 1
514533 99514533 1001 86380 86390 1
514378 99514378 1001 86380 86390 1
514438 99514438 1001 86380 86390 1
514377 99514377 1001 86380 86390 1
514442 99514442 1001 86380 86390 1
515048 99515048 1001 86380 86390 1
515027 99515027 1001 86380 86390 1
515015 99515015 1001 86380 86390 1
515055 99515055 1001 86380 86390 1
514928 99514928 1001 86380 86390 1
515518 99515518 1001 86380 86390 1
515676 99515676 1001 86380 86390 1
515458 99515458 1001 86380 86390 1
515347 99515347 1001 86380 86390 1
515179 99515179 1001 86380 86390 1
515159 99515159 1001 86380 86390 1
515123 99515123 1001 86380 86390 1
515074 99515074 1001 86380 86390 1
515709 99515709 1001 86380 86390 1
515762 99515762 1001 86380 86390 1
515872 99515872 1001 86380 86390 1
516342 99516342 1001 86380 86390 1
516343 99516343 1001 86380 86390 1
516495 99516495 1001 86380 86390 1
516161 99516161 1001 86380 86390 1
516187 99516187 1001 86380 86390 1
516123 99516123 1001 86380 86390 1
516205 99516205 1001 86380 86390 1
516155 99516155 1001 86380 86390 1
515979 99515979 1001 86380 86390 1
515994 99515994 1001 86380 86390 1
516612 99516612 1001 86380 86390 1
516657 99516657 1001 86380 86390 1
516697 99516697 1001 86380 86390 1
517053 99517053 1001 86380 86390 1
517120 99517120 1001 86380 86390 1
516928 99516928 1001 86380 86390 1
516844 99516844 1001 86380 86390 1
516774 99516774 1001 86380 86390 1
517501 99517501 1001 86380 86390 1
517385 99517385 1001 86380 86390 1
517337 99517337 1001 86380 86390 1
517498 99517498 1001 86380 86390 1
517982 99517982 1001 86380 86390 1
517958 99517958 1001 86380 86390 1
518138 99518138 1001 86380 86390 1
518013 99518013 1001 86380 86390 1
517976 99517976 1001 86380 86390 1
517734 99517734 1001 86380 86390 1
518302 99518302 1001 86380 86390 1
518277 99518277 1001 86380 86390 1
518799 99518799 1001 86380 86390 1
518868 99518868 1001 86380 86390 1
518794 99518794 1001 86380 86390 1
518627 99518627 1001 86380 86390 1
518615 99518615 1001 86380 86390 1
518486 99518486 1001 86380 86390 1
518551 99518551 1001 86380 86390 1
518491 99518491 1001 86380 86390 1
519077 99519077 1001 86380 86390 1
519753 99519753 1001 86380 86390 1
519665 99519665 1001 86380 86390 1
519428 99519428 1001 86380 86390 1
519558 99519558 1001 86380 86390 1
519548 99519548 1001 86380 86390 1
519264 99519264 1001 86380 86390 1
519993 99519993 1001 86380 86390 1
519943 99519943 1001 86380 86390 1
519895 99519895 1001 86380 86390 1
520000 99520000 1001 86380 86390 1
520513 99520513 1001 86380 86390 1
520280 99520280 1001 86380 86390 1
520423 99520423 1001 86380 86390 1
520263 99520263 1001 86380 86390 1
520047 99520047 1001 86380 86390 1
520022 99520022 1001 86380 86390 1
520126 99520126 1001 86380 86390 1
520114 99520114 1001 86380 86390 1
520219 99520219 1001 86380 86390 1
520168 99520168 1001 86380 86390 1
520794 99520794 1001 86380 86390 1
520667 99520667 1001 86380 86390 1
520733 99520733 1001 86380 86390 1
520760 99520760 1001 86380 86390 1
520786 99520786 1001 86380 86390 1
520670 99520670 1001 86380 86390 1
520803 99520803 1001 86380 86390 1
521299 99521299 1001 86380 86390 1
521275 99521275 1001 86380 86390 1
521289 99521289 1001 86380 86390 1
521277 99521277 1001 86380 86390 1
521316 99521316 1001 86380 86390 1
521452 99521452 1001 86380 86390 1
521175 99521175 1001 86380 86390 1
520925 99520925 1001 86380 86390 1
520862 99520862 1001 86380 86390 1
520855 99520855 1001 86380 86390 1
521505 99521505 1001 86380 86390 1
521596 99521596 1001 86380 86390 1
521627 99521627 1001 86380 86390 1
521576 99521576 1001 86380 86390 1
521641 99521641 1001 86380 86390 1
521603 99521603 1001 86380 86390 1
521540 99521540 1001 86380 86390 1
522096 99522096 1001 86380 86390 1
522281 99522281 1001 86380 86390 1
522075 99522075 1001 86380 86390 1
521954 99521954 1001 86380 86390 1
522006 99522006 1001 86380 86390 1
521868 99521868 1001 86380 86390 1
521726 99521726 1001 86380 86390 1
522315 99522315 1001 86380 86390 1
522434 99522434 1001 86380 86390 1
522318 99522318 1001 86380 86390 1
522474 99522474 1001 86380 86390 1
522295 99522295 1001 86380 86390 1
522314 99522314 1001 86380 86390 1
523115 99523115 1001 86380 86390 1
522940 99522940 1001 86380 86390 1
522967 99522967 1001 86380 86390 1
523023 99523023 1001 86380 86390 1
522825 99522825 1001 86380 86390 1
522735 99522735 1001 86380 86390 1
522804 99522804 1001 86380 86390 1
522662 99522662 1001 86380 86390 1
522639 99522639 1001 86380 86390 1
523286 99523286 1001 86380 86390 1
523186 99523186 1001 86380 86390 1
523908 99523908 1001 86380 86390 1
523778 99523778 1001 86380 86390 1
523887 99523887 1001 86380 86390 1
523849 99523849 1001 86380 86390 1
523930 99523930 1001 86380 86390 1
523890 99523890 1001 86380 86390 1
523739 99523739 1001 86380 86390 1
523704 99523704 1001 86380 86390 1
523548 99523548 1001 86380 86390 1
523705 99523705 1001 86380 86390 1
523564 99523564 1001 86380 86390 1
523603 99523603 1001 86380 86390 1
523579 99523579 1001 86380 86390 1
523443 99523443 1001 86380 86390 1
524091 99524091 1001 86380 86390 1
523977 99523977 1001 86380 86390 1
524146 99524146 1001 86380 86390 1
524737 99524737 1001 86380 86390 1
524568 99524568 1001 86380 86390 1
524725 99524725 1001 86380 86390 1
524469 99524469 1001 86380 86390 1
524560 99524560 1001 86380 86390 1
524305 99524305 1001 86380 86390 1
524180 99524180 1001 86380 86390 1
524349 99524349 1001 86380 86390 1
524952 99524952 1001 86380 86390 1
525411 99525411 1001 86380 86390 1
525318 99525318 1001 86380 86390 1
525085 99525085 1001 86380 86390 1
525124 99525124 1001 86380 86390 1
525074 99525074 1001 86380 86390 1
525168 99525168 1001 86380 86390 1
525607 99525607 1001 86380 86390 1
525636 99525636 1001 86380 86390 1
525691 99525691 1001 86380 86390 1
526233 99526233 1001 86380 86390 1
526350 99526350 1001 86380 86390 1
526325 99526325 1001 86380 86390 1
526368 99526368 1001 86380 86390 1
526370 99526370 1001 86380 86390 1
526141 99526141 1001 86380 86390 1
525854 99525854 1001 86380 86390 1
525838 99525838 1001 86380 86390 1
526603 99526603 1001 86380 86390 1
526504 99526504 1001 86380 86390 1
526543 99526543 1001 86380 86390 1
527047 99527047 1001 86380 86390 1
527125 99527125 1001 86380 86390 1
527231 99527231 1001 86380 86390 1
527245 99527245 1001 86380 86390 1
526862 99526862 1001 86380 86390 1
527019 99527019 1001 86380 86390 1
526929 99526929 1001 86380 86390 1
527015 99527015 1001 86380 86390 1
526758 99526758 1001 86380 86390 1
528052 99528052 1001 86380 86390 1
527979 99527979 1001 86380 86390 1
527767 99527767 1001 86380 86390 1
527756 99527756 1001 86380 86390 1
527694 99527694 1001 86380 86390 1
527708 99527708 1001 86380 86390 1
528258 99528258 1001 86380 86390 1
528094 99528094 1001 86380 86390 1
528774 99528774 1001 86380 86390 1
528832 99528832 1001 86380 86390 1
528732 99528732 1001 86380 86390 1
528546 99528546 1001 86380 86390 1
528613 99528613 1001 86380 86390 1
528656 99528656 1001 86380 86390 1
528307 99528307 1001 86380 86390 1
528385 99528385 1001 86380 86390 1
528334 99528334 1001 86380 86390 1
528466 99528466 1001 86380 86390 1
528380 99528380 1001 86380 86390 1
528459 99528459 1001 86380 86390 1
528291 99528291 1001 86380 86390 1
528913 99528913 1001 86380 86390 1
529581 99529581 1001 86380 86390 1
529328 99529328 1001 86380 86390 1
529413 99529413 1001 86380 86390 1
529186 99529186 1001 86380 86390 1
529108 99529108 1001 86380 86390 1
529905 99529905 1001 86380 86390 1
529893 99529893 1001 86380 86390 1
529807 99529807 1001 86380 86390 1
529735 99529735 1001 86380 86390 1
529788 99529788 1001 86380 86390 1
530552 99530552 1001 86380 86390 1
530413 99530413 1001 86380 86390 1
530528 99530528 1001 86380 86390 1
530162 99530162 1001 86380 86390 1
530332 99530332 1001 86380 86390 1
529962 99529962 1001 86380 86390 1
529941 99529941 1001 86380 86390 1
530125 99530125 1001 86380 86390 1
531349 99531349 1001 86380 86390 1
531351 99531351 1001 86380 86390 1
530915 99530915 1001 86380 86390 1
530787 99530787 1001 86380 86390 1
530765 99530765 1001 86380 86390 1
530882 99530882 1001 86380 86390 1
530805 99530805 1001 86380 86390 1
530884 99530884 1001 86380 86390 1
530872 99530872 1001 86380 86390 1
531501 99531501 1001 86380 86390 1
531566 99531566 1001 86380 86390 1
532053 99532053 1001 86380 86390 1
532092 99532092 1001 86380 86390 1
532054 99532054 1001 86380 86390 1
531846 99531846 1001 86380 86390 1
531629 99531629 1001 86380 86390 1
532241 99532241 1001 86380 86390 1
532222 99532222 1001 86380 86390 1
532381 99532381 1001 86380 86390 1
532227 99532227 1001 86380 86390 1
532853 99532853 1001 86380 86390 1
532879 99532879 1001 86380 86390 1
532932 99532932 1001 86380 86390 1
532941 99532941 1001 86380 86390 1
532674 99532674 1001 86380 86390 1
532803 99532803 1001 86380 86390 1
532701 99532701 1001 86380 86390 1
532809 99532809 1001 86380 86390 1
532529 99532529 1001 86380 86390 1
532591 99532591 1001 86380 86390 1
533080 99533080 1001 86380 86390 1
533084 99533084 1001 86380 86390 1
533076 99533076 1001 86380 86390 1
533206 99533206 1001 86380 86390 1
533169 99533169 1001 86380 86390 1
533668 99533668 1001 86380 86390 1
533747 99533747 1001 86380 86390 1
533793 99533793 1001 86380 86390 1
533632 99533632 1001 86380 86390 1
533560 99533560 1001 86380 86390 1
533965 99533965 1001 86380 86390 1
533861 99533861 1001 86380 86390 1
534649 99534649 1001 86380 86390 1
534661 99534661 1001 86380 86390 1
534665 99534665 1001 86380 86390 1
534604 99534604 1001 86380 86390 1
534676 99534676 1001 86380 86390 1
534473 99534473 1001 86380 86390 1
534475 99534475 1001 86380 86390 1
534079 99534079 1001 86380 86390 1
534243 99534243 1001 86380 86390 1
534803 99534803 1001 86380 86390 1
534778 99534778 1001 86380 86390 1
534791 99534791 1001 86380 86390 1
534857 99534857 1001 86380 86390 1
534728 99534728 1001 86380 86390 1
534741 99534741 1001 86380 86390 1
535509 99535509 1001 86380 86390 1
535321 99535321 1001 86380 86390 1
535467 99535467 1001 86380 86390 1
535326 99535326 1001 86380 86390 1
535154 99535154 1001 86380 86390 1
535284 99535284 1001 86380 86390 1
535174 99535174 1001 86380 86390 1
534970 99534970 1001 86380 86390 1
535611 99535611 1001 86380 86390 1
535693 99535693 1001 86380 86390 1
535669 99535669 1001 86380 86390 1
535597 99535597 1001 86380 86390 1
535687 99535687 1001 86380 86390 1
536148 99536148 1001 86380 86390 1
536200 99536200 1001 86380 86390 1
536326 99536326 1001 86380 86390 1
536053 99536053 1001 86380 86390 1
536121 99536121 1001 86380 86390 1
536122 99536122 1001 86380 86390 1
536021 99536021 1001 86380 86390 1
536427 99536427 1001 86380 86390 1
537142 99537142 1001 86380 86390 1
536881 99536881 1001 86380 86390 1
536755 99536755 1001 86380 86390 1
536810 99536810 1001 86380 86390 1
536850 99536850 1001 86380 86390 1
536581 99536581 1001 86380 86390 1
536570 99536570 1001 86380 86390 1
536560 99536560 1001 86380 86390 1
536630 99536630 1001 86380 86390 1
537199 99537199 1001 86380 86390 1
537245 99537245 1001 86380 86390 1
537899 99537899 1001 86380 86390 1
537895 99537895 1001 86380 86390 1
537640 99537640 1001 86380 86390 1
537666 99537666 1001 86380 86390 1
537692 99537692 1001 86380 86390 1
537734 99537734 1001 86380 86390 1
537619 99537619 1001 86380 86390 1
537575 99537575 1001 86380 86390 1
538060 99538060 1001 86380 86390 1
538075 99538075 1001 86380 86390 1
538056 99538056 1001 86380 86390 1
538776 99538776 1001 86380 86390 1
538740 99538740 1001 86380 86390 1
538644 99538644 1001 86380 86390 1
538571 99538571 1001 86380 86390 1
538585 99538585 1001 86380 86390 1
538589 99538589 1001 86380 86390 1
538365 99538365 1001 86380 86390 1
538204 99538204 1001 86380 86390 1
538894 99538894 1001 86380 86390 1
538988 99538988 1001 86380 86390 1
538914 99538914 1001 86380 86390 1
539566 99539566 1001 86380 86390 1
539554 99539554 1001 86380 86390 1
539568 99539568 1001 86380 86390 1
539534 99539534 1001 86380 86390 1
539523 99539523 1001 86380 86390 1
539243 99539243 1001 86380 86390 1
539399 99539399 1001 86380 86390 1
539238 99539238 1001 86380 86390 1
539251 99539251 1001 86380 86390 1
539058 99539058 1001 86380 86390 1
539176 99539176 1001 86380 86390 1
539035 99539035 1001 86380 86390 1
539051 99539051 1001 86380 86390 1
539093 99539093 1001 86380 86390 1
539805 99539805 1001 86380 86390 1
540318 99540318 1001 86380 86390 1
540449 99540449 1001 86380 86390 1
540414 99540414 1001 86380 86390 1
540160 99540160 1001 86380 86390 1
540136 99540136 1001 86380 86390 1
540189 99540189 1001 86380 86390 1
540103 99540103 1001 86380 86390 1
540092 99540092 1001 86380 86390 1
539938 99539938 1001 86380 86390 1
539864 99539864 1001 86380 86390 1
540518 99540518 1001 86380 86390 1
540496 99540496 1001 86380 86390 1
540651 99540651 1001 86380 86390 1
540497 99540497 1001 86380 86390 1
540485 99540485 1001 86380 86390 1
540513 99540513 1001 86380 86390 1
540591 99540591 1001 86380 86390 1
541271 99541271 1001 86380 86390 1
541175 99541175 1001 86380 86390 1
540984 99540984 1001 86380 86390 1
540854 99540854 1001 86380 86390 1
540740 99540740 1001 86380 86390 1
540844 99540844 1001 86380 86390 1
540680 99540680 1001 86380 86390 1
541394 99541394 1001 86380 86390 1
541420 99541420 1001 86380 86390 1
541383 99541383 1001 86380 86390 1
541461 99541461 1001 86380 86390 1
541347 99541347 1001 86380 86390 1
542055 99542055 1001 86380 86390 1
541916 99541916 1001 86380 86390 1
542071 99542071 1001 86380 86390 1
541931 99541931 1001 86380 86390 1
542025 99542025 1001 86380 86390 1
541874 99541874 1001 86380 86390 1
541823 99541823 1001 86380 86390 1
541776 99541776 1001 86380 86390 1
541804 99541804 1001 86380 86390 1
541832 99541832 1001 86380 86390 1
541833 99541833 1001 86380 86390 1
541886 99541886 1001 86380 86390 1
541674 99541674 1001 86380 86390 1
541586 99541586 1001 86380 86390 1
542829 99542829 1001 86380 86390 1
542792 99542792 1001 86380 86390 1
542656 99542656 1001 86380 86390 1
542556 99542556 1001 86380 86390 1
542466 99542466 1001 86380 86390 1
542471 99542471 1001 86380 86390 1
542452 99542452 1001 86380 86390 1
543021 99543021 1001 86380 86390 1
543675 99543675 1001 86380 86390 1
543436 99543436 1001 86380 86390 1
543514 99543514 1001 86380 86390 1
543372 99543372 1001 86380 86390 1
543450 99543450 1001 86380 86390 1
543464 99543464 1001 86380 86390 1
543446 99543446 1001 86380 86390 1
543305 99543305 1001 86380 86390 1
543318 99543318 1001 86380 86390 1
543153 99543153 1001 86380 86390 1
543210 99543210 1001 86380 86390 1
543292 99543292 1001 86380 86390 1
543938 99543938 1001 86380 86390 1
543879 99543879 1001 86380 86390 1
544561 99544561 1001 86380 86390 1
544490 99544490 1001 86380 86390 1
544369 99544369 1001 86380 86390 1
544215 99544215 1001 86380 86390 1
544216 99544216 1001 86380 86390 1
544207 99544207 1001 86380 86390 1
544096 99544096 1001 86380 86390 1
544033 99544033 1001 86380 86390 1
544112 99544112 1001 86380 86390 1
544048 99544048 1001 86380 86390 1
544168 99544168 1001 86380 86390 1
544601 99544601 1001 86380 86390 1
544631 99544631 1001 86380 86390 1
544696 99544696 1001 86380 86390 1
544697 99544697 1001 86380 86390 1
400105 99400105 1001 86380 86390 1
400196 99400196 1001 86380 86390 1
400345 99400345 1001 86380 86390 1
400585 99400585 1001 86380 86390 1
400579 99400579 1001 86380 86390 1
400673 99400673 1001 86380 86390 1
400824 99400824 1001 86380 86390 1
400829 99400829 1001 86380 86390 1
401097 99401097 1001 86380 86390 1
401203 99401203 1001 86380 86390 1
401437 99401437 1001 86380 86390 1
401483 99401483 1001 86380 86390 1
401515 99401515 1001 86380 86390 1
402195 99402195 1001 86380 86390 1
402328 99402328 1001 86380 86390 1
402486 99402486 1001 86380 86390 1
402627 99402627 1001 86380 86390 1
402730 99402730 1001 86380 86390 1
402712 99402712 1001 86380 86390 1
403223 99403223 1001 86380 86390 1
403344 99403344 1001 86380 86390 1
403392 99403392 1001 86380 86390 1
403503 99403503 1001 86380 86390 1
403467 99403467 1001 86380 86390 1
403447 99403447 1001 86380 86390 1
403602 99403602 1001 86380 86390 1
403604 99403604 1001 86380 86390 1
403664 99403664 1001 86380 86390 1
403806 99403806 1001 86380 86390 1
403879 99403879 1001 86380 86390 1
404316 99404316 1001 86380 86390 1
404412 99404412 1001 86380 86390 1
404679 99404679 1001 86380 86390 1
404603 99404603 1001 86380 86390 1
404670 99404670 1001 86380 86390 1
404908 99404908 1001 86380 86390 1
405191 99405191 1001 86380 86390 1
405443 99405443 1001 86380 86390 1
405656 99405656 1001 86380 86390 1
405631 99405631 1001 86380 86390 1
405956 99405956 1001 86380 86390 1
406063 99406063 1001 86380 86390 1
406166 99406166 1001 86380 86390 1
406803 99406803 1001 86380 86390 1
406884 99406884 1001 86380 86390 1
406843 99406843 1001 86380 86390 1
407268 99407268 1001 86380 86390 1
407420 99407420 1001 86380 86390 1
407425 99407425 1001 86380 86390 1
407382 99407382 1001 86380 86390 1
407604 99407604 1001 86380 86390 1
407573 99407573 1001 86380 86390 1
407703 99407703 1001 86380 86390 1
407776 99407776 1001 86380 86390 1
407809 99407809 1001 86380 86390 1
408269 99408269 1001 86380 86390 1
408211 99408211 1001 86380 86390 1
408348 99408348 1001 86380 86390 1
408410 99408410 1001 86380 86390 1
408543 99408543 1001 86380 86390 1
408746 99408746 1001 86380 86390 1
408747 99408747 1001 86380 86390 1
408803 99408803 1001 86380 86390 1
409127 99409127 1001 86380 86390 1
409102 99409102 1001 86380 86390 1
409209 99409209 1001 86380 86390 1
409491 99409491 1001 86380 86390 1
409451 99409451 1001 86380 86390 1
409561 99409561 1001 86380 86390 1
409589 99409589 1001 86380 86390 1
409534 99409534 1001 86380 86390 1
409660 99409660 1001 86380 86390 1
409618 99409618 1001 86380 86390 1
409954 99409954 1001 86380 86390 1
410390 99410390 1001 86380 86390 1
410463 99410463 1001 86380 86390 1
410448 99410448 1001 86380 86390 1
410665 99410665 1001 86380 86390 1
410881 99410881 1001 86380 86390 1
410922 99410922 1001 86380 86390 1
411056 99411056 1001 86380 86390 1
411360 99411360 1001 86380 86390 1
411676 99411676 1001 86380 86390 1
411743 99411743 1001 86380 86390 1
411773 99411773 1001 86380 86390 1
412035 99412035 1001 86380 86390 1
412338 99412338 1001 86380 86390 1
412364 99412364 1001 86380 86390 1
412470 99412470 1001 86380 86390 1
413491 99413491 1001 86380 86390 1
413621 99413621 1001 86380 86390 1
413645 99413645 1001 86380 86390 1
413480 99413480 1001 86380 86390 1
413663 99413663 1001 86380 86390 1
413289 99413289 1001 86380 86390 1
413241 99413241 1001 86380 86390 1
413221 99413221 1001 86380 86390 1
413278 99413278 1001 86380 86390 1
412694 99412694 1001 86380 86390 1
412674 99412674 1001 86380 86390 1
412703 99412703 1001 86380 86390 1
412733 99412733 1001 86380 86390 1
412602 99412602 1001 86380 86390 1
412688 99412688 1001 86380 86390 1
413703 99413703 1001 86380 86390 1
413794 99413794 1001 86380 86390 1
414024 99414024 1001 86380 86390 1
413743 99413743 1001 86380 86390 1
413854 99413854 1001 86380 86390 1
415115 99415115 1001 86380 86390 1
415042 99415042 1001 86380 86390 1
415137 99415137 1001 86380 86390 1
414610 99414610 1001 86380 86390 1
414700 99414700 1001 86380 86390 1
414614 99414614 1001 86380 86390 1
414120 99414120 1001 86380 86390 1
414149 99414149 1001 86380 86390 1
414153 99414153 1001 86380 86390 1
415553 99415553 1001 86380 86390 1
415533 99415533 1001 86380 86390 1
415557 99415557 1001 86380 86390 1
416231 99416231 1001 86380 86390 1
416506 99416506 1001 86380 86390 1
416305 99416305 1001 86380 86390 1
416513 99416513 1001 86380 86390 1
415882 99415882 1001 86380 86390 1
415889 99415889 1001 86380 86390 1
415727 99415727 1001 86380 86390 1
415940 99415940 1001 86380 86390 1
417219 99417219 1001 86380 86390 1
417496 99417496 1001 86380 86390 1
417475 99417475 1001 86380 86390 1
418549 99418549 1001 86380 86390 1
418595 99418595 1001 86380 86390 1
418504 99418504 1001 86380 86390 1
418686 99418686 1001 86380 86390 1
418305 99418305 1001 86380 86390 1
418035 99418035 1001 86380 86390 1
417936 99417936 1001 86380 86390 1
417666 99417666 1001 86380 86390 1
417716 99417716 1001 86380 86390 1
417932 99417932 1001 86380 86390 1
419157 99419157 1001 86380 86390 1
419701 99419701 1001 86380 86390 1
420027 99420027 1001 86380 86390 1
419903 99419903 1001 86380 86390 1
419402 99419402 1001 86380 86390 1
419594 99419594 1001 86380 86390 1
419216 99419216 1001 86380 86390 1
419580 99419580 1001 86380 86390 1
420788 99420788 1001 86380 86390 1
419211 99419211 1001 86380 86390 1
420668 99420668 1001 86380 86390 1
420536 99420536 1001 86380 86390 1
421821 99421821 1001 86380 86390 1
421788 99421788 1001 86380 86390 1
421395 99421395 1001 86380 86390 1
421417 99421417 1001 86380 86390 1
421043 99421043 1001 86380 86390 1
421104 99421104 1001 86380 86390 1
421002 99421002 1001 86380 86390 1
420872 99420872 1001 86380 86390 1
420902 99420902 1001 86380 86390 1
422488 99422488 1001 86380 86390 1
422316 99422316 1001 86380 86390 1
422412 99422412 1001 86380 86390 1
422181 99422181 1001 86380 86390 1
422415 99422415 1001 86380 86390 1
422209 99422209 1001 86380 86390 1
423497 99423497 1001 86380 86390 1
423127 99423127 1001 86380 86390 1
422969 99422969 1001 86380 86390 1
422952 99422952 1001 86380 86390 1
422727 99422727 1001 86380 86390 1
422837 99422837 1001 86380 86390 1
422705 99422705 1001 86380 86390 1
422668 99422668 1001 86380 86390 1
422735 99422735 1001 86380 86390 1
422618 99422618 1001 86380 86390 1
423869 99423869 1001 86380 86390 1
423848 99423848 1001 86380 86390 1
423924 99423924 1001 86380 86390 1
423784 99423784 1001 86380 86390 1
423818 99423818 1001 86380 86390 1
425196 99425196 1001 86380 86390 1
425331 99425331 1001 86380 86390 1
425349 99425349 1001 86380 86390 1
424800 99424800 1001 86380 86390 1
424736 99424736 1001 86380 86390 1
424935 99424935 1001 86380 86390 1
424794 99424794 1001 86380 86390 1
424488 99424488 1001 86380 86390 1
424262 99424262 1001 86380 86390 1
424251 99424251 1001 86380 86390 1
425719 99425719 1001 86380 86390 1
426947 99426947 1001 86380 86390 1
426998 99426998 1001 86380 86390 1
426810 99426810 1001 86380 86390 1
426344 99426344 1001 86380 86390 1
426544 99426544 1001 86380 86390 1
426605 99426605 1001 86380 86390 1
425987 99425987 1001 86380 86390 1
427529 99427529 1001 86380 86390 1
427441 99427441 1001 86380 86390 1
427466 99427466 1001 86380 86390 1
427446 99427446 1001 86380 86390 1
427157 99427157 1001 86380 86390 1
428632 99428632 1001 86380 86390 1
428366 99428366 1001 86380 86390 1
428641 99428641 1001 86380 86390 1
428550 99428550 1001 86380 86390 1
428006 99428006 1001 86380 86390 1
428114 99428114 1001 86380 86390 1
427690 99427690 1001 86380 86390 1
429035 99429035 1001 86380 86390 1
429989 99429989 1001 86380 86390 1
430046 99430046 1001 86380 86390 1
430027 99430027 1001 86380 86390 1
430336 99430336 1001 86380 86390 1
430206 99430206 1001 86380 86390 1
429705 99429705 1001 86380 86390 1
429685 99429685 1001 86380 86390 1
429703 99429703 1001 86380 86390 1
429387 99429387 1001 86380 86390 1
429344 99429344 1001 86380 86390 1
429233 99429233 1001 86380 86390 1
429560 99429560 1001 86380 86390 1
430489 99430489 1001 86380 86390 1
430376 99430376 1001 86380 86390 1
431822 99431822 1001 86380 86390 1
431559 99431559 1001 86380 86390 1
431024 99431024 1001 86380 86390 1
431145 99431145 1001 86380 86390 1
432319 99432319 1001 86380 86390 1
432189 99432189 1001 86380 86390 1
432260 99432260 1001 86380 86390 1
432365 99432365 1001 86380 86390 1
432370 99432370 1001 86380 86390 1
433641 99433641 1001 86380 86390 1
432932 99432932 1001 86380 86390 1
432957 99432957 1001 86380 86390 1
433127 99433127 1001 86380 86390 1
432514 99432514 1001 86380 86390 1
432687 99432687 1001 86380 86390 1
432524 99432524 1001 86380 86390 1
433995 99433995 1001 86380 86390 1
434093 99434093 1001 86380 86390 1
434096 99434096 1001 86380 86390 1
435132 99435132 1001 86380 86390 1
435370 99435370 1001 86380 86390 1
434625 99434625 1001 86380 86390 1
434904 99434904 1001 86380 86390 1
434856 99434856 1001 86380 86390 1
434729 99434729 1001 86380 86390 1
434570 99434570 1001 86380 86390 1
434299 99434299 1001 86380 86390 1
434460 99434460 1001 86380 86390 1
435532 99435532 1001 86380 86390 1
437019 99437019 1001 86380 86390 1
436782 99436782 1001 86380 86390 1
436983 99436983 1001 86380 86390 1
436785 99436785 1001 86380 86390 1
436768 99436768 1001 86380 86390 1
437094 99437094 1001 86380 86390 1
437132 99437132 1001 86380 86390 1
436999 99436999 1001 86380 86390 1
436868 99436868 1001 86380 86390 1
436711 99436711 1001 86380 86390 1
436192 99436192 1001 86380 86390 1
436267 99436267 1001 86380 86390 1
436169 99436169 1001 86380 86390 1
436319 99436319 1001 86380 86390 1
436061 99436061 1001 86380 86390 1
436332 99436332 1001 86380 86390 1
300031 99300031 1001 86380 86390 1
300006 99300006 1001 86380 86390 1
300071 99300071 1001 86380 86390 1
437349 99437349 1001 86380 86390 1
300050 99300050 1001 86380 86390 1
300064 99300064 1001 86380 86390 1
437255 99437255 1001 86380 86390 1
437286 99437286 1001 86380 86390 1
300561 99300561 1001 86380 86390 1
300697 99300697 1001 86380 86390 1
300539 99300539 1001 86380 86390 1
300554 99300554 1001 86380 86390 1
300534 99300534 1001 86380 86390 1
300726 99300726 1001 86380 86390 1
300278 99300278 1001 86380 86390 1
300164 99300164 1001 86380 86390 1
300128 99300128 1001 86380 86390 1
300108 99300108 1001 86380 86390 1
300879 99300879 1001 86380 86390 1
301428 99301428 1001 86380 86390 1
301384 99301384 1001 86380 86390 1
301282 99301282 1001 86380 86390 1
301004 99301004 1001 86380 86390 1
301059 99301059 1001 86380 86390 1
301073 99301073 1001 86380 86390 1
301101 99301101 1001 86380 86390 1
301649 99301649 1001 86380 86390 1
301675 99301675 1001 86380 86390 1
302209 99302209 1001 86380 86390 1
302261 99302261 1001 86380 86390 1
302212 99302212 1001 86380 86390 1
302149 99302149 1001 86380 86390 1
301986 99301986 1001 86380 86390 1
302013 99302013 1001 86380 86390 1
302065 99302065 1001 86380 86390 1
302028 99302028 1001 86380 86390 1
301980 99301980 1001 86380 86390 1
301762 99301762 1001 86380 86390 1
301879 99301879 1001 86380 86390 1
301907 99301907 1001 86380 86390 1
301805 99301805 1001 86380 86390 1
301779 99301779 1001 86380 86390 1
301782 99301782 1001 86380 86390 1
301888 99301888 1001 86380 86390 1
302521 99302521 1001 86380 86390 1
302553 99302553 1001 86380 86390 1
302414 99302414 1001 86380 86390 1
303021 99303021 1001 86380 86390 1
303073 99303073 1001 86380 86390 1
302950 99302950 1001 86380 86390 1
302795 99302795 1001 86380 86390 1
302888 99302888 1001 86380 86390 1
302980 99302980 1001 86380 86390 1
302918 99302918 1001 86380 86390 1
302815 99302815 1001 86380 86390 1
302894 99302894 1001 86380 86390 1
302757 99302757 1001 86380 86390 1
302686 99302686 1001 86380 86390 1
303339 99303339 1001 86380 86390 1
303974 99303974 1001 86380 86390 1
304015 99304015 1001 86380 86390 1
304017 99304017 1001 86380 86390 1
303558 99303558 1001 86380 86390 1
303533 99303533 1001 86380 86390 1
303511 99303511 1001 86380 86390 1
303591 99303591 1001 86380 86390 1
304161 99304161 1001 86380 86390 1
304204 99304204 1001 86380 86390 1
304169 99304169 1001 86380 86390 1
304105 99304105 1001 86380 86390 1
304808 99304808 1001 86380 86390 1
304718 99304718 1001 86380 86390 1
304700 99304700 1001 86380 86390 1
304845 99304845 1001 86380 86390 1
304753 99304753 1001 86380 86390 1
304806 99304806 1001 86380 86390 1
304495 99304495 1001 86380 86390 1
304574 99304574 1001 86380 86390 1
304244 99304244 1001 86380 86390 1
304285 99304285 1001 86380 86390 1
304299 99304299 1001 86380 86390 1
304952 99304952 1001 86380 86390 1
305046 99305046 1001 86380 86390 1
305654 99305654 1001 86380 86390 1
305525 99305525 1001 86380 86390 1
305629 99305629 1001 86380 86390 1
305466 99305466 1001 86380 86390 1
305313 99305313 1001 86380 86390 1
305395 99305395 1001 86380 86390 1
305398 99305398 1001 86380 86390 1
305464 99305464 1001 86380 86390 1
305091 99305091 1001 86380 86390 1
305094 99305094 1001 86380 86390 1
305695 99305695 1001 86380 86390 1
500115 99500115 1001 86380 86390 1
500065 99500065 1001 86380 86390 1
500121 99500121 1001 86380 86390 1
500057 99500057 1001 86380 86390 1
500176 99500176 1001 86380 86390 1
500647 99500647 1001 86380 86390 1
500668 99500668 1001 86380 86390 1
500656 99500656 1001 86380 86390 1
500644 99500644 1001 86380 86390 1
500466 99500466 1001 86380 86390 1
500587 99500587 1001 86380 86390 1
500473 99500473 1001 86380 86390 1
500461 99500461 1001 86380 86390 1
500343 99500343 1001 86380 86390 1
500827 99500827 1001 86380 86390 1
501010 99501010 1001 86380 86390 1
501550 99501550 1001 86380 86390 1
501503 99501503 1001 86380 86390 1
501278 99501278 1001 86380 86390 1
501228 99501228 1001 86380 86390 1
501308 99501308 1001 86380 86390 1
501375 99501375 1001 86380 86390 1
501277 99501277 1001 86380 86390 1
501187 99501187 1001 86380 86390 1
501085 99501085 1001 86380 86390 1
501069 99501069 1001 86380 86390 1
501714 99501714 1001 86380 86390 1
501671 99501671 1001 86380 86390 1
501712 99501712 1001 86380 86390 1
501648 99501648 1001 86380 86390 1
502300 99502300 1001 86380 86390 1
502330 99502330 1001 86380 86390 1
502321 99502321 1001 86380 86390 1
502055 99502055 1001 86380 86390 1
502056 99502056 1001 86380 86390 1
502174 99502174 1001 86380 86390 1
502241 99502241 1001 86380 86390 1
502203 99502203 1001 86380 86390 1
502073 99502073 1001 86380 86390 1
502155 99502155 1001 86380 86390 1
501909 99501909 1001 86380 86390 1
501935 99501935 1001 86380 86390 1
501927 99501927 1001 86380 86390 1
501940 99501940 1001 86380 86390 1
501980 99501980 1001 86380 86390 1
501852 99501852 1001 86380 86390 1
502047 99502047 1001 86380 86390 1
501908 99501908 1001 86380 86390 1
502553 99502553 1001 86380 86390 1
502579 99502579 1001 86380 86390 1
503206 99503206 1001 86380 86390 1
502930 99502930 1001 86380 86390 1
502942 99502942 1001 86380 86390 1
503085 99503085 1001 86380 86390 1
502752 99502752 1001 86380 86390 1
502809 99502809 1001 86380 86390 1
503328 99503328 1001 86380 86390 1
503381 99503381 1001 86380 86390 1
504088 99504088 1001 86380 86390 1
503998 99503998 1001 86380 86390 1
504104 99504104 1001 86380 86390 1
504037 99504037 1001 86380 86390 1
503869 99503869 1001 86380 86390 1
503537 99503537 1001 86380 86390 1
504219 99504219 1001 86380 86390 1
504160 99504160 1001 86380 86390 1
504186 99504186 1001 86380 86390 1
504227 99504227 1001 86380 86390 1
504752 99504752 1001 86380 86390 1
504872 99504872 1001 86380 86390 1
504798 99504798 1001 86380 86390 1
504878 99504878 1001 86380 86390 1
504853 99504853 1001 86380 86390 1
504603 99504603 1001 86380 86390 1
504568 99504568 1001 86380 86390 1
504633 99504633 1001 86380 86390 1
504350 99504350 1001 86380 86390 1
504365 99504365 1001 86380 86390 1
504524 99504524 1001 86380 86390 1
504335 99504335 1001 86380 86390 1
504996 99504996 1001 86380 86390 1
505628 99505628 1001 86380 86390 1
505693 99505693 1001 86380 86390 1
505742 99505742 1001 86380 86390 1
505698 99505698 1001 86380 86390 1
505651 99505651 1001 86380 86390 1
505519 99505519 1001 86380 86390 1
505443 99505443 1001 86380 86390 1
505485 99505485 1001 86380 86390 1
505220 99505220 1001 86380 86390 1
505844 99505844 1001 86380 86390 1
505961 99505961 1001 86380 86390 1
505832 99505832 1001 86380 86390 1
505910 99505910 1001 86380 86390 1
505859 99505859 1001 86380 86390 1
505795 99505795 1001 86380 86390 1
505862 99505862 1001 86380 86390 1
505840 99505840 1001 86380 86390 1
505815 99505815 1001 86380 86390 1
505920 99505920 1001 86380 86390 1
506410 99506410 1001 86380 86390 1
506530 99506530 1001 86380 86390 1
506378 99506378 1001 86380 86390 1
506379 99506379 1001 86380 86390 1
506241 99506241 1001 86380 86390 1
506001 99506001 1001 86380 86390 1
505977 99505977 1001 86380 86390 1
505979 99505979 1001 86380 86390 1
506100 99506100 1001 86380 86390 1
506168 99506168 1001 86380 86390 1
507326 99507326 1001 86380 86390 1
507302 99507302 1001 86380 86390 1
507355 99507355 1001 86380 86390 1
507331 99507331 1001 86380 86390 1
507076 99507076 1001 86380 86390 1
507116 99507116 1001 86380 86390 1
507211 99507211 1001 86380 86390 1
507017 99507017 1001 86380 86390 1
506875 99506875 1001 86380 86390 1
506940 99506940 1001 86380 86390 1
506878 99506878 1001 86380 86390 1
507548 99507548 1001 86380 86390 1
507218 99507218 1001 86380 86390 1
507618 99507618 1001 86380 86390 1
507490 99507490 1001 86380 86390 1
507569 99507569 1001 86380 86390 1
507544 99507544 1001 86380 86390 1
507547 99507547 1001 86380 86390 1
507470 99507470 1001 86380 86390 1
508024 99508024 1001 86380 86390 1
507869 99507869 1001 86380 86390 1
507783 99507783 1001 86380 86390 1
507798 99507798 1001 86380 86390 1
507699 99507699 1001 86380 86390 1
507756 99507756 1001 86380 86390 1
508368 99508368 1001 86380 86390 1
508408 99508408 1001 86380 86390 1
508424 99508424 1001 86380 86390 1
508872 99508872 1001 86380 86390 1
508931 99508931 1001 86380 86390 1
509073 99509073 1001 86380 86390 1
508468 99508468 1001 86380 86390 1
508651 99508651 1001 86380 86390 1
508517 99508517 1001 86380 86390 1
509169 99509169 1001 86380 86390 1
509199 99509199 1001 86380 86390 1
509862 99509862 1001 86380 86390 1
509809 99509809 1001 86380 86390 1
509530 99509530 1001 86380 86390 1
509493 99509493 1001 86380 86390 1
509690 99509690 1001 86380 86390 1
509305 99509305 1001 86380 86390 1
509427 99509427 1001 86380 86390 1
509368 99509368 1001 86380 86390 1
509472 99509472 1001 86380 86390 1
510092 99510092 1001 86380 86390 1
509913 99509913 1001 86380 86390 1
509916 99509916 1001 86380 86390 1
509971 99509971 1001 86380 86390 1
509934 99509934 1001 86380 86390 1
510091 99510091 1001 86380 86390 1
510643 99510643 1001 86380 86390 1
510670 99510670 1001 86380 86390 1
510619 99510619 1001 86380 86390 1
510366 99510366 1001 86380 86390 1
510356 99510356 1001 86380 86390 1
510487 99510487 1001 86380 86390 1
510504 99510504 1001 86380 86390 1
510506 99510506 1001 86380 86390 1
510455 99510455 1001 86380 86390 1
510244 99510244 1001 86380 86390 1
510762 99510762 1001 86380 86390 1
510926 99510926 1001 86380 86390 1
511402 99511402 1001 86380 86390 1
511416 99511416 1001 86380 86390 1
511379 99511379 1001 86380 86390 1
511382 99511382 1001 86380 86390 1
511543 99511543 1001 86380 86390 1
511421 99511421 1001 86380 86390 1
511462 99511462 1001 86380 86390 1
511232 99511232 1001 86380 86390 1
511258 99511258 1001 86380 86390 1
511251 99511251 1001 86380 86390 1
511252 99511252 1001 86380 86390 1
511074 99511074 1001 86380 86390 1
511047 99511047 1001 86380 86390 1
511553 99511553 1001 86380 86390 1
511724 99511724 1001 86380 86390 1
511610 99511610 1001 86380 86390 1
511688 99511688 1001 86380 86390 1
512238 99512238 1001 86380 86390 1
512267 99512267 1001 86380 86390 1
512231 99512231 1001 86380 86390 1
512309 99512309 1001 86380 86390 1
512258 99512258 1001 86380 86390 1
512284 99512284 1001 86380 86390 1
512312 99512312 1001 86380 86390 1
512373 99512373 1001 86380 86390 1
512115 99512115 1001 86380 86390 1
512093 99512093 1001 86380 86390 1
511900 99511900 1001 86380 86390 1
511762 99511762 1001 86380 86390 1
512493 99512493 1001 86380 86390 1
512444 99512444 1001 86380 86390 1
512471 99512471 1001 86380 86390 1
512477 99512477 1001 86380 86390 1
513171 99513171 1001 86380 86390 1
513066 99513066 1001 86380 86390 1
513176 99513176 1001 86380 86390 1
513041 99513041 1001 86380 86390 1
513153 99513153 1001 86380 86390 1
512960 99512960 1001 86380 86390 1
512910 99512910 1001 86380 86390 1
512797 99512797 1001 86380 86390 1
512837 99512837 1001 86380 86390 1
512929 99512929 1001 86380 86390 1
512894 99512894 1001 86380 86390 1
512720 99512720 1001 86380 86390 1
512723 99512723 1001 86380 86390 1
513396 99513396 1001 86380 86390 1
513210 99513210 1001 86380 86390 1
513971 99513971 1001 86380 86390 1
514006 99514006 1001 86380 86390 1
513946 99513946 1001 86380 86390 1
513832 99513832 1001 86380 86390 1
513986 99513986 1001 86380 86390 1
513886 99513886 1001 86380 86390 1
513966 99513966 1001 86380 86390 1
513645 99513645 1001 86380 86390 1
513748 99513748 1001 86380 86390 1
513648 99513648 1001 86380 86390 1
513740 99513740 1001 86380 86390 1
513676 99513676 1001 86380 86390 1
513821 99513821 1001 86380 86390 1
513680 99513680 1001 86380 86390 1
513476 99513476 1001 86380 86390 1
513441 99513441 1001 86380 86390 1
513494 99513494 1001 86380 86390 1
514126 99514126 1001 86380 86390 1
514217 99514217 1001 86380 86390 1
514153 99514153 1001 86380 86390 1
514728 99514728 1001 86380 86390 1
514857 99514857 1001 86380 86390 1
514796 99514796 1001 86380 86390 1
514846 99514846 1001 86380 86390 1
514474 99514474 1001 86380 86390 1
514348 99514348 1001 86380 86390 1
514271 99514271 1001 86380 86390 1
514361 99514361 1001 86380 86390 1
514389 99514389 1001 86380 86390 1
514949 99514949 1001 86380 86390 1
515001 99515001 1001 86380 86390 1
514888 99514888 1001 86380 86390 1
515504 99515504 1001 86380 86390 1
515548 99515548 1001 86380 86390 1
515459 99515459 1001 86380 86390 1
515261 99515261 1001 86380 86390 1
515249 99515249 1001 86380 86390 1
515096 99515096 1001 86380 86390 1
515888 99515888 1001 86380 86390 1
515798 99515798 1001 86380 86390 1
515843 99515843 1001 86380 86390 1
515818 99515818 1001 86380 86390 1
516424 99516424 1001 86380 86390 1
516467 99516467 1001 86380 86390 1
516457 99516457 1001 86380 86390 1
516243 99516243 1001 86380 86390 1
516210 99516210 1001 86380 86390 1
516287 99516287 1001 86380 86390 1
516714 99516714 1001 86380 86390 1
516689 99516689 1001 86380 86390 1
516587 99516587 1001 86380 86390 1
517171 99517171 1001 86380 86390 1
517306 99517306 1001 86380 86390 1
517321 99517321 1001 86380 86390 1
517330 99517330 1001 86380 86390 1
516951 99516951 1001 86380 86390 1
517003 99517003 1001 86380 86390 1
517112 99517112 1001 86380 86390 1
516860 99516860 1001 86380 86390 1
517475 99517475 1001 86380 86390 1
517395 99517395 1001 86380 86390 1
517959 99517959 1001 86380 86390 1
518066 99518066 1001 86380 86390 1
517820 99517820 1001 86380 86390 1
517684 99517684 1001 86380 86390 1
517711 99517711 1001 86380 86390 1
517544 99517544 1001 86380 86390 1
517675 99517675 1001 86380 86390 1
517740 99517740 1001 86380 86390 1
517716 99517716 1001 86380 86390 1
517602 99517602 1001 86380 86390 1
517616 99517616 1001 86380 86390 1
518332 99518332 1001 86380 86390 1
518163 99518163 1001 86380 86390 1
518351 99518351 1001 86380 86390 1
518287 99518287 1001 86380 86390 1
518848 99518848 1001 86380 86390 1
518943 99518943 1001 86380 86390 1
518893 99518893 1001 86380 86390 1
518793 99518793 1001 86380 86390 1
518661 99518661 1001 86380 86390 1
518610 99518610 1001 86380 86390 1
518637 99518637 1001 86380 86390 1
518421 99518421 1001 86380 86390 1
518514 99518514 1001 86380 86390 1
518450 99518450 1001 86380 86390 1
518412 99518412 1001 86380 86390 1
518386 99518386 1001 86380 86390 1
518504 99518504 1001 86380 86390 1
518558 99518558 1001 86380 86390 1
519029 99519029 1001 86380 86390 1
519019 99519019 1001 86380 86390 1
519677 99519677 1001 86380 86390 1
519481 99519481 1001 86380 86390 1
519413 99519413 1001 86380 86390 1
519369 99519369 1001 86380 86390 1
519318 99519318 1001 86380 86390 1
519280 99519280 1001 86380 86390 1
519955 99519955 1001 86380 86390 1
519858 99519858 1001 86380 86390 1
520448 99520448 1001 86380 86390 1
520582 99520582 1001 86380 86390 1
520443 99520443 1001 86380 86390 1
520628 99520628 1001 86380 86390 1
520629 99520629 1001 86380 86390 1
520509 99520509 1001 86380 86390 1
520361 99520361 1001 86380 86390 1
520341 99520341 1001 86380 86390 1
520818 99520818 1001 86380 86390 1
520844 99520844 1001 86380 86390 1
520806 99520806 1001 86380 86390 1
520841 99520841 1001 86380 86390 1
521389 99521389 1001 86380 86390 1
521418 99521418 1001 86380 86390 1
521309 99521309 1001 86380 86390 1
521081 99521081 1001 86380 86390 1
521095 99521095 1001 86380 86390 1
521225 99521225 1001 86380 86390 1
521163 99521163 1001 86380 86390 1
521177 99521177 1001 86380 86390 1
520974 99520974 1001 86380 86390 1
521014 99521014 1001 86380 86390 1
520928 99520928 1001 86380 86390 1
520960 99520960 1001 86380 86390 1
520948 99520948 1001 86380 86390 1
521051 99521051 1001 86380 86390 1
521619 99521619 1001 86380 86390 1
521468 99521468 1001 86380 86390 1
521520 99521520 1001 86380 86390 1
522263 99522263 1001 86380 86390 1
522123 99522123 1001 86380 86390 1
521989 99521989 1001 86380 86390 1
521939 99521939 1001 86380 86390 1
521688 99521688 1001 86380 86390 1
521731 99521731 1001 86380 86390 1
521719 99521719 1001 86380 86390 1
521680 99521680 1001 86380 86390 1
523016 99523016 1001 86380 86390 1
523117 99523117 1001 86380 86390 1
523087 99523087 1001 86380 86390 1
523097 99523097 1001 86380 86390 1
523104 99523104 1001 86380 86390 1
523051 99523051 1001 86380 86390 1
523109 99523109 1001 86380 86390 1
522760 99522760 1001 86380 86390 1
522881 99522881 1001 86380 86390 1
522727 99522727 1001 86380 86390 1
522510 99522510 1001 86380 86390 1
522622 99522622 1001 86380 86390 1
522611 99522611 1001 86380 86390 1
523907 99523907 1001 86380 86390 1
523533 99523533 1001 86380 86390 1
523540 99523540 1001 86380 86390 1
523738 99523738 1001 86380 86390 1
523980 99523980 1001 86380 86390 1
524615 99524615 1001 86380 86390 1
524566 99524566 1001 86380 86390 1
524656 99524656 1001 86380 86390 1
524671 99524671 1001 86380 86390 1
524581 99524581 1001 86380 86390 1
524659 99524659 1001 86380 86390 1
524635 99524635 1001 86380 86390 1
524510 99524510 1001 86380 86390 1
524331 99524331 1001 86380 86390 1
524170 99524170 1001 86380 86390 1
524824 99524824 1001 86380 86390 1
524878 99524878 1001 86380 86390 1
524971 99524971 1001 86380 86390 1
524778 99524778 1001 86380 86390 1
524869 99524869 1001 86380 86390 1
524779 99524779 1001 86380 86390 1
525432 99525432 1001 86380 86390 1
525512 99525512 1001 86380 86390 1
525412 99525412 1001 86380 86390 1
525238 99525238 1001 86380 86390 1
525214 99525214 1001 86380 86390 1
525234 99525234 1001 86380 86390 1
525208 99525208 1001 86380 86390 1
524991 99524991 1001 86380 86390 1
525096 99525096 1001 86380 86390 1
524997 99524997 1001 86380 86390 1
525129 99525129 1001 86380 86390 1
525680 99525680 1001 86380 86390 1
525745 99525745 1001 86380 86390 1
525643 99525643 1001 86380 86390 1
525605 99525605 1001 86380 86390 1
526385 99526385 1001 86380 86390 1
526393 99526393 1001 86380 86390 1
526400 99526400 1001 86380 86390 1
526402 99526402 1001 86380 86390 1
526063 99526063 1001 86380 86390 1
526117 99526117 1001 86380 86390 1
525905 99525905 1001 86380 86390 1
526010 99526010 1001 86380 86390 1
525884 99525884 1001 86380 86390 1
525875 99525875 1001 86380 86390 1
526527 99526527 1001 86380 86390 1
527185 99527185 1001 86380 86390 1
527137 99527137 1001 86380 86390 1
527224 99527224 1001 86380 86390 1
526968 99526968 1001 86380 86390 1
527025 99527025 1001 86380 86390 1
526709 99526709 1001 86380 86390 1
526778 99526778 1001 86380 86390 1
526704 99526704 1001 86380 86390 1
527327 99527327 1001 86380 86390 1
527444 99527444 1001 86380 86390 1
527316 99527316 1001 86380 86390 1
527936 99527936 1001 86380 86390 1
527887 99527887 1001 86380 86390 1
528017 99528017 1001 86380 86390 1
527969 99527969 1001 86380 86390 1
528036 99528036 1001 86380 86390 1
527782 99527782 1001 86380 86390 1
527836 99527836 1001 86380 86390 1
527799 99527799 1001 86380 86390 1
527509 99527509 1001 86380 86390 1
527499 99527499 1001 86380 86390 1
527502 99527502 1001 86380 86390 1
528207 99528207 1001 86380 86390 1
528130 99528130 1001 86380 86390 1
528235 99528235 1001 86380 86390 1
528197 99528197 1001 86380 86390 1
528225 99528225 1001 86380 86390 1
528842 99528842 1001 86380 86390 1
528754 99528754 1001 86380 86390 1
528719 99528719 1001 86380 86390 1
528823 99528823 1001 86380 86390 1
528587 99528587 1001 86380 86390 1
528562 99528562 1001 86380 86390 1
528590 99528590 1001 86380 86390 1
528552 99528552 1001 86380 86390 1
528488 99528488 1001 86380 86390 1
528284 99528284 1001 86380 86390 1
528389 99528389 1001 86380 86390 1
528441 99528441 1001 86380 86390 1
528379 99528379 1001 86380 86390 1
528406 99528406 1001 86380 86390 1
528991 99528991 1001 86380 86390 1
529076 99529076 1001 86380 86390 1
528934 99528934 1001 86380 86390 1
528986 99528986 1001 86380 86390 1
529354 99529354 1001 86380 86390 1
529355 99529355 1001 86380 86390 1
529499 99529499 1001 86380 86390 1
529236 99529236 1001 86380 86390 1
529161 99529161 1001 86380 86390 1
529902 99529902 1001 86380 86390 1
529916 99529916 1001 86380 86390 1
530436 99530436 1001 86380 86390 1
530285 99530285 1001 86380 86390 1
530182 99530182 1001 86380 86390 1
530287 99530287 1001 86380 86390 1
530313 99530313 1001 86380 86390 1
530157 99530157 1001 86380 86390 1
530316 99530316 1001 86380 86390 1
530174 99530174 1001 86380 86390 1
530280 99530280 1001 86380 86390 1
529975 99529975 1001 86380 86390 1
530017 99530017 1001 86380 86390 1
530043 99530043 1001 86380 86390 1
530135 99530135 1001 86380 86390 1
530605 99530605 1001 86380 86390 1
530573 99530573 1001 86380 86390 1
531277 99531277 1001 86380 86390 1
531242 99531242 1001 86380 86390 1
531294 99531294 1001 86380 86390 1
531269 99531269 1001 86380 86390 1
531310 99531310 1001 86380 86390 1
531324 99531324 1001 86380 86390 1
531135 99531135 1001 86380 86390 1
531086 99531086 1001 86380 86390 1
531012 99531012 1001 86380 86390 1
531080 99531080 1001 86380 86390 1
531004 99531004 1001 86380 86390 1
531121 99531121 1001 86380 86390 1
530955 99530955 1001 86380 86390 1
530813 99530813 1001 86380 86390 1
530763 99530763 1001 86380 86390 1
530958 99530958 1001 86380 86390 1
530937 99530937 1001 86380 86390 1
531549 99531549 1001 86380 86390 1
531488 99531488 1001 86380 86390 1
532171 99532171 1001 86380 86390 1
532060 99532060 1001 86380 86390 1
532114 99532114 1001 86380 86390 1
532166 99532166 1001 86380 86390 1
531974 99531974 1001 86380 86390 1
531936 99531936 1001 86380 86390 1
531872 99531872 1001 86380 86390 1
531863 99531863 1001 86380 86390 1
532360 99532360 1001 86380 86390 1
531793 99531793 1001 86380 86390 1
532942 99532942 1001 86380 86390 1
532985 99532985 1001 86380 86390 1
532951 99532951 1001 86380 86390 1
532815 99532815 1001 86380 86390 1
532636 99532636 1001 86380 86390 1
532654 99532654 1001 86380 86390 1
532594 99532594 1001 86380 86390 1
532560 99532560 1001 86380 86390 1
533755 99533755 1001 86380 86390 1
533697 99533697 1001 86380 86390 1
533819 99533819 1001 86380 86390 1
533626 99533626 1001 86380 86390 1
533512 99533512 1001 86380 86390 1
533539 99533539 1001 86380 86390 1
533567 99533567 1001 86380 86390 1
533594 99533594 1001 86380 86390 1
533620 99533620 1001 86380 86390 1
533454 99533454 1001 86380 86390 1
533509 99533509 1001 86380 86390 1
533599 99533599 1001 86380 86390 1
533457 99533457 1001 86380 86390 1
533381 99533381 1001 86380 86390 1
533239 99533239 1001 86380 86390 1
533411 99533411 1001 86380 86390 1
533336 99533336 1001 86380 86390 1
533390 99533390 1001 86380 86390 1
533248 99533248 1001 86380 86390 1
533923 99533923 1001 86380 86390 1
534009 99534009 1001 86380 86390 1
534550 99534550 1001 86380 86390 1
534565 99534565 1001 86380 86390 1
534592 99534592 1001 86380 86390 1
534679 99534679 1001 86380 86390 1
534438 99534438 1001 86380 86390 1
534196 99534196 1001 86380 86390 1
534171 99534171 1001 86380 86390 1
534120 99534120 1001 86380 86390 1
534269 99534269 1001 86380 86390 1
534867 99534867 1001 86380 86390 1
534715 99534715 1001 86380 86390 1
534832 99534832 1001 86380 86390 1
535477 99535477 1001 86380 86390 1
535415 99535415 1001 86380 86390 1
535339 99535339 1001 86380 86390 1
535404 99535404 1001 86380 86390 1
535353 99535353 1001 86380 86390 1
535379 99535379 1001 86380 86390 1
535279 99535279 1001 86380 86390 1
534984 99534984 1001 86380 86390 1
534952 99534952 1001 86380 86390 1
534953 99534953 1001 86380 86390 1
535643 99535643 1001 86380 86390 1
535631 99535631 1001 86380 86390 1
535709 99535709 1001 86380 86390 1
535518 99535518 1001 86380 86390 1
536136 99536136 1001 86380 86390 1
536149 99536149 1001 86380 86390 1
536166 99536166 1001 86380 86390 1
536284 99536284 1001 86380 86390 1
535989 99535989 1001 86380 86390 1
535807 99535807 1001 86380 86390 1
535861 99535861 1001 86380 86390 1
535913 99535913 1001 86380 86390 1
535836 99535836 1001 86380 86390 1
535773 99535773 1001 86380 86390 1
535787 99535787 1001 86380 86390 1
536355 99536355 1001 86380 86390 1
536474 99536474 1001 86380 86390 1
536995 99536995 1001 86380 86390 1
536999 99536999 1001 86380 86390 1
536788 99536788 1001 86380 86390 1
536861 99536861 1001 86380 86390 1
536595 99536595 1001 86380 86390 1
537164 99537164 1001 86380 86390 1
537309 99537309 1001 86380 86390 1
537310 99537310 1001 86380 86390 1
537796 99537796 1001 86380 86390 1
537890 99537890 1001 86380 86390 1
537944 99537944 1001 86380 86390 1
537790 99537790 1001 86380 86390 1
537980 99537980 1001 86380 86390 1
537603 99537603 1001 86380 86390 1
537562 99537562 1001 86380 86390 1
537498 99537498 1001 86380 86390 1
537451 99537451 1001 86380 86390 1
537496 99537496 1001 86380 86390 1
538190 99538190 1001 86380 86390 1
538479 99538479 1001 86380 86390 1
538545 99538545 1001 86380 86390 1
538514 99538514 1001 86380 86390 1
538425 99538425 1001 86380 86390 1
538326 99538326 1001 86380 86390 1
538343 99538343 1001 86380 86390 1
538282 99538282 1001 86380 86390 1
538863 99538863 1001 86380 86390 1
538839 99538839 1001 86380 86390 1
538995 99538995 1001 86380 86390 1
538957 99538957 1001 86380 86390 1
538827 99538827 1001 86380 86390 1
539475 99539475 1001 86380 86390 1
539567 99539567 1001 86380 86390 1
539596 99539596 1001 86380 86390 1
539625 99539625 1001 86380 86390 1
539365 99539365 1001 86380 86390 1
539221 99539221 1001 86380 86390 1
539092 99539092 1001 86380 86390 1
539197 99539197 1001 86380 86390 1
539691 99539691 1001 86380 86390 1
539656 99539656 1001 86380 86390 1
539724 99539724 1001 86380 86390 1
539790 99539790 1001 86380 86390 1
539791 99539791 1001 86380 86390 1
540278 99540278 1001 86380 86390 1
540097 99540097 1001 86380 86390 1
540040 99540040 1001 86380 86390 1
539919 99539919 1001 86380 86390 1
540541 99540541 1001 86380 86390 1
540584 99540584 1001 86380 86390 1
541112 99541112 1001 86380 86390 1
541153 99541153 1001 86380 86390 1
541219 99541219 1001 86380 86390 1
541194 99541194 1001 86380 86390 1
541266 99541266 1001 86380 86390 1
541148 99541148 1001 86380 86390 1
541087 99541087 1001 86380 86390 1
541036 99541036 1001 86380 86390 1
540881 99540881 1001 86380 86390 1
540964 99540964 1001 86380 86390 1
540969 99540969 1001 86380 86390 1
540801 99540801 1001 86380 86390 1
540741 99540741 1001 86380 86390 1
540873 99540873 1001 86380 86390 1
540825 99540825 1001 86380 86390 1
541306 99541306 1001 86380 86390 1
542005 99542005 1001 86380 86390 1
541928 99541928 1001 86380 86390 1
541929 99541929 1001 86380 86390 1
541971 99541971 1001 86380 86390 1
542101 99542101 1001 86380 86390 1
541934 99541934 1001 86380 86390 1
541973 99541973 1001 86380 86390 1
542039 99542039 1001 86380 86390 1
541903 99541903 1001 86380 86390 1
541867 99541867 1001 86380 86390 1
541589 99541589 1001 86380 86390 1
541593 99541593 1001 86380 86390 1
541581 99541581 1001 86380 86390 1
541583 99541583 1001 86380 86390 1
541649 99541649 1001 86380 86390 1
541677 99541677 1001 86380 86390 1
541508 99541508 1001 86380 86390 1
542297 99542297 1001 86380 86390 1
542323 99542323 1001 86380 86390 1
542230 99542230 1001 86380 86390 1
542270 99542270 1001 86380 86390 1
542810 99542810 1001 86380 86390 1
542785 99542785 1001 86380 86390 1
542850 99542850 1001 86380 86390 1
542876 99542876 1001 86380 86390 1
542549 99542549 1001 86380 86390 1
542722 99542722 1001 86380 86390 1
542337 99542337 1001 86380 86390 1
542344 99542344 1001 86380 86390 1
542439 99542439 1001 86380 86390 1
543007 99543007 1001 86380 86390 1
542950 99542950 1001 86380 86390 1
543093 99543093 1001 86380 86390 1
543133 99543133 1001 86380 86390 1
543685 99543685 1001 86380 86390 1
543602 99543602 1001 86380 86390 1
543654 99543654 1001 86380 86390 1
543371 99543371 1001 86380 86390 1
543563 99543563 1001 86380 86390 1
543461 99543461 1001 86380 86390 1
543180 99543180 1001 86380 86390 1
543220 99543220 1001 86380 86390 1
543200 99543200 1001 86380 86390 1
543852 99543852 1001 86380 86390 1
543882 99543882 1001 86380 86390 1
544466 99544466 1001 86380 86390 1
544532 99544532 1001 86380 86390 1
544314 99544314 1001 86380 86390 1
544355 99544355 1001 86380 86390 1
544282 99544282 1001 86380 86390 1
544361 99544361 1001 86380 86390 1
544374 99544374 1001 86380 86390 1
544160 99544160 1001 86380 86390 1
544057 99544057 1001 86380 86390 1
543994 99543994 1001 86380 86390 1
544078 99544078 1001 86380 86390 1
544000 99544000 1001 86380 86390 1
544666 99544666 1001 86380 86390 1
544733 99544733 1001 86380 86390 1
544656 99544656 1001 86380 86390 1
414354 211 1001 7020 7857 1
414354 775 1001 6540 7017 1
511471 1011 1002 38171 38952 1
400228 99400228 1001 86380 86390 1
400290 99400290 1001 86380 86390 1
400452 99400452 1001 86380 86390 1
400488 99400488 1001 86380 86390 1
400542 99400542 1001 86380 86390 1
400717 99400717 1001 86380 86390 1
400735 99400735 1001 86380 86390 1
400873 99400873 1001 86380 86390 1
401007 99401007 1001 86380 86390 1
401041 99401041 1001 86380 86390 1
400955 99400955 1001 86380 86390 1
400957 99400957 1001 86380 86390 1
401253 99401253 1001 86380 86390 1
401327 99401327 1001 86380 86390 1
401510 99401510 1001 86380 86390 1
401798 99401798 1001 86380 86390 1
401769 99401769 1001 86380 86390 1
402158 99402158 1001 86380 86390 1
402465 99402465 1001 86380 86390 1
402420 99402420 1001 86380 86390 1
402472 99402472 1001 86380 86390 1
402545 99402545 1001 86380 86390 1
402684 99402684 1001 86380 86390 1
402703 99402703 1001 86380 86390 1
403068 99403068 1001 86380 86390 1
403342 99403342 1001 86380 86390 1
403501 99403501 1001 86380 86390 1
403792 99403792 1001 86380 86390 1
404049 99404049 1001 86380 86390 1
404103 99404103 1001 86380 86390 1
404387 99404387 1001 86380 86390 1
404533 99404533 1001 86380 86390 1
404675 99404675 1001 86380 86390 1
404697 99404697 1001 86380 86390 1
404727 99404727 1001 86380 86390 1
404864 99404864 1001 86380 86390 1
405110 99405110 1001 86380 86390 1
405162 99405162 1001 86380 86390 1
405198 99405198 1001 86380 86390 1
405217 99405217 1001 86380 86390 1
405343 99405343 1001 86380 86390 1
405493 99405493 1001 86380 86390 1
405518 99405518 1001 86380 86390 1
405512 99405512 1001 86380 86390 1
405641 99405641 1001 86380 86390 1
405725 99405725 1001 86380 86390 1
405699 99405699 1001 86380 86390 1
405755 99405755 1001 86380 86390 1
405777 99405777 1001 86380 86390 1
406053 99406053 1001 86380 86390 1
406054 99406054 1001 86380 86390 1
406092 99406092 1001 86380 86390 1
406226 99406226 1001 86380 86390 1
406197 99406197 1001 86380 86390 1
406272 99406272 1001 86380 86390 1
406330 99406330 1001 86380 86390 1
406282 99406282 1001 86380 86390 1
406579 99406579 1001 86380 86390 1
406806 99406806 1001 86380 86390 1
406887 99406887 1001 86380 86390 1
406952 99406952 1001 86380 86390 1
406977 99406977 1001 86380 86390 1
407180 99407180 1001 86380 86390 1
407230 99407230 1001 86380 86390 1
407641 99407641 1001 86380 86390 1
407680 99407680 1001 86380 86390 1
407779 99407779 1001 86380 86390 1
408208 99408208 1001 86380 86390 1
408238 99408238 1001 86380 86390 1
408303 99408303 1001 86380 86390 1
408351 99408351 1001 86380 86390 1
408372 99408372 1001 86380 86390 1
408355 99408355 1001 86380 86390 1
408419 99408419 1001 86380 86390 1
408616 99408616 1001 86380 86390 1
408849 99408849 1001 86380 86390 1
408959 99408959 1001 86380 86390 1
409049 99409049 1001 86380 86390 1
409194 99409194 1001 86380 86390 1
409320 99409320 1001 86380 86390 1
409347 99409347 1001 86380 86390 1
409416 99409416 1001 86380 86390 1
409466 99409466 1001 86380 86390 1
409596 99409596 1001 86380 86390 1
409525 99409525 1001 86380 86390 1
409548 99409548 1001 86380 86390 1
409599 99409599 1001 86380 86390 1
409668 99409668 1001 86380 86390 1
409926 99409926 1001 86380 86390 1
410357 99410357 1001 86380 86390 1
410421 99410421 1001 86380 86390 1
410514 99410514 1001 86380 86390 1
410539 99410539 1001 86380 86390 1
410756 99410756 1001 86380 86390 1
410732 99410732 1001 86380 86390 1
410848 99410848 1001 86380 86390 1
411037 99411037 1001 86380 86390 1
411272 99411272 1001 86380 86390 1
411504 99411504 1001 86380 86390 1
411691 99411691 1001 86380 86390 1
411840 99411840 1001 86380 86390 1
412037 99412037 1001 86380 86390 1
412083 99412083 1001 86380 86390 1
412146 99412146 1001 86380 86390 1
412266 99412266 1001 86380 86390 1
412450 99412450 1001 86380 86390 1
412402 99412402 1001 86380 86390 1
412374 99412374 1001 86380 86390 1
413447 99413447 1001 86380 86390 1
413599 99413599 1001 86380 86390 1
413031 99413031 1001 86380 86390 1
413063 99413063 1001 86380 86390 1
413222 99413222 1001 86380 86390 1
412777 99412777 1001 86380 86390 1
412530 99412530 1001 86380 86390 1
412587 99412587 1001 86380 86390 1
412873 99412873 1001 86380 86390 1
412787 99412787 1001 86380 86390 1
412835 99412835 1001 86380 86390 1
414038 99414038 1001 86380 86390 1
413840 99413840 1001 86380 86390 1
413740 99413740 1001 86380 86390 1
415263 99415263 1001 86380 86390 1
415061 99415061 1001 86380 86390 1
415239 99415239 1001 86380 86390 1
415311 99415311 1001 86380 86390 1
414849 99414849 1001 86380 86390 1
414887 99414887 1001 86380 86390 1
414142 99414142 1001 86380 86390 1
414363 99414363 1001 86380 86390 1
414184 99414184 1001 86380 86390 1
414344 99414344 1001 86380 86390 1
415720 99415720 1001 86380 86390 1
415386 99415386 1001 86380 86390 1
415601 99415601 1001 86380 86390 1
415337 99415337 1001 86380 86390 1
414922 99414922 1001 86380 86390 1
415626 99415626 1001 86380 86390 1
415354 99415354 1001 86380 86390 1
415359 99415359 1001 86380 86390 1
416752 99416752 1001 86380 86390 1
416911 99416911 1001 86380 86390 1
416434 99416434 1001 86380 86390 1
416493 99416493 1001 86380 86390 1
416442 99416442 1001 86380 86390 1
416425 99416425 1001 86380 86390 1
416338 99416338 1001 86380 86390 1
415753 99415753 1001 86380 86390 1
415774 99415774 1001 86380 86390 1
417311 99417311 1001 86380 86390 1
417095 99417095 1001 86380 86390 1
417050 99417050 1001 86380 86390 1
417358 99417358 1001 86380 86390 1
417054 99417054 1001 86380 86390 1
417153 99417153 1001 86380 86390 1
417392 99417392 1001 86380 86390 1
417251 99417251 1001 86380 86390 1
417454 99417454 1001 86380 86390 1
418513 99418513 1001 86380 86390 1
418782 99418782 1001 86380 86390 1
418165 99418165 1001 86380 86390 1
418422 99418422 1001 86380 86390 1
418399 99418399 1001 86380 86390 1
418382 99418382 1001 86380 86390 1
419050 99419050 1001 86380 86390 1
419166 99419166 1001 86380 86390 1
419151 99419151 1001 86380 86390 1
418839 99418839 1001 86380 86390 1
420199 99420199 1001 86380 86390 1
420416 99420416 1001 86380 86390 1
419847 99419847 1001 86380 86390 1
419949 99419949 1001 86380 86390 1
419959 99419959 1001 86380 86390 1
419844 99419844 1001 86380 86390 1
419877 99419877 1001 86380 86390 1
419265 99419265 1001 86380 86390 1
419318 99419318 1001 86380 86390 1
419297 99419297 1001 86380 86390 1
420649 99420649 1001 86380 86390 1
420790 99420790 1001 86380 86390 1
420701 99420701 1001 86380 86390 1
421743 99421743 1001 86380 86390 1
422056 99422056 1001 86380 86390 1
422068 99422068 1001 86380 86390 1
421789 99421789 1001 86380 86390 1
421792 99421792 1001 86380 86390 1
421476 99421476 1001 86380 86390 1
421482 99421482 1001 86380 86390 1
421623 99421623 1001 86380 86390 1
421202 99421202 1001 86380 86390 1
421041 99421041 1001 86380 86390 1
421191 99421191 1001 86380 86390 1
420846 99420846 1001 86380 86390 1
422359 99422359 1001 86380 86390 1
422172 99422172 1001 86380 86390 1
422121 99422121 1001 86380 86390 1
422285 99422285 1001 86380 86390 1
422226 99422226 1001 86380 86390 1
422258 99422258 1001 86380 86390 1
422303 99422303 1001 86380 86390 1
423535 99423535 1001 86380 86390 1
423148 99423148 1001 86380 86390 1
422943 99422943 1001 86380 86390 1
423110 99423110 1001 86380 86390 1
423156 99423156 1001 86380 86390 1
422722 99422722 1001 86380 86390 1
422877 99422877 1001 86380 86390 1
422858 99422858 1001 86380 86390 1
422686 99422686 1001 86380 86390 1
423916 99423916 1001 86380 86390 1
424098 99424098 1001 86380 86390 1
423978 99423978 1001 86380 86390 1
423840 99423840 1001 86380 86390 1
425347 99425347 1001 86380 86390 1
425291 99425291 1001 86380 86390 1
425318 99425318 1001 86380 86390 1
424851 99424851 1001 86380 86390 1
424792 99424792 1001 86380 86390 1
424542 99424542 1001 86380 86390 1
424454 99424454 1001 86380 86390 1
424589 99424589 1001 86380 86390 1
425531 99425531 1001 86380 86390 1
425791 99425791 1001 86380 86390 1
425681 99425681 1001 86380 86390 1
425772 99425772 1001 86380 86390 1
425774 99425774 1001 86380 86390 1
426697 99426697 1001 86380 86390 1
427068 99427068 1001 86380 86390 1
426583 99426583 1001 86380 86390 1
426441 99426441 1001 86380 86390 1
425940 99425940 1001 86380 86390 1
425993 99425993 1001 86380 86390 1
426210 99426210 1001 86380 86390 1
427148 99427148 1001 86380 86390 1
427355 99427355 1001 86380 86390 1
427120 99427120 1001 86380 86390 1
427135 99427135 1001 86380 86390 1
428122 99428122 1001 86380 86390 1
428041 99428041 1001 86380 86390 1
428215 99428215 1001 86380 86390 1
428154 99428154 1001 86380 86390 1
427883 99427883 1001 86380 86390 1
428844 99428844 1001 86380 86390 1
428944 99428944 1001 86380 86390 1
428772 99428772 1001 86380 86390 1
429064 99429064 1001 86380 86390 1
430147 99430147 1001 86380 86390 1
430166 99430166 1001 86380 86390 1
430293 99430293 1001 86380 86390 1
429775 99429775 1001 86380 86390 1
429616 99429616 1001 86380 86390 1
429809 99429809 1001 86380 86390 1
429842 99429842 1001 86380 86390 1
429772 99429772 1001 86380 86390 1
429520 99429520 1001 86380 86390 1
429325 99429325 1001 86380 86390 1
429458 99429458 1001 86380 86390 1
430546 99430546 1001 86380 86390 1
430395 99430395 1001 86380 86390 1
430713 99430713 1001 86380 86390 1
430521 99430521 1001 86380 86390 1
431943 99431943 1001 86380 86390 1
431661 99431661 1001 86380 86390 1
431359 99431359 1001 86380 86390 1
431452 99431452 1001 86380 86390 1
430837 99430837 1001 86380 86390 1
430995 99430995 1001 86380 86390 1
432436 99432436 1001 86380 86390 1
432420 99432420 1001 86380 86390 1
432264 99432264 1001 86380 86390 1
433336 99433336 1001 86380 86390 1
433298 99433298 1001 86380 86390 1
433227 99433227 1001 86380 86390 1
433064 99433064 1001 86380 86390 1
432824 99432824 1001 86380 86390 1
432792 99432792 1001 86380 86390 1
432555 99432555 1001 86380 86390 1
432646 99432646 1001 86380 86390 1
432550 99432550 1001 86380 86390 1
434105 99434105 1001 86380 86390 1
435043 99435043 1001 86380 86390 1
435096 99435096 1001 86380 86390 1
435414 99435414 1001 86380 86390 1
435212 99435212 1001 86380 86390 1
434659 99434659 1001 86380 86390 1
434370 99434370 1001 86380 86390 1
434512 99434512 1001 86380 86390 1
434381 99434381 1001 86380 86390 1
434437 99434437 1001 86380 86390 1
434149 99434149 1001 86380 86390 1
434334 99434334 1001 86380 86390 1
435594 99435594 1001 86380 86390 1
435545 99435545 1001 86380 86390 1
435623 99435623 1001 86380 86390 1
435584 99435584 1001 86380 86390 1
437004 99437004 1001 86380 86390 1
436919 99436919 1001 86380 86390 1
437101 99437101 1001 86380 86390 1
437134 99437134 1001 86380 86390 1
436869 99436869 1001 86380 86390 1
436686 99436686 1001 86380 86390 1
436578 99436578 1001 86380 86390 1
436724 99436724 1001 86380 86390 1
436680 99436680 1001 86380 86390 1
436006 99436006 1001 86380 86390 1
436236 99436236 1001 86380 86390 1
436240 99436240 1001 86380 86390 1
436246 99436246 1001 86380 86390 1
436211 99436211 1001 86380 86390 1
437258 99437258 1001 86380 86390 1
300005 99300005 1001 86380 86390 1
437329 99437329 1001 86380 86390 1
300549 99300549 1001 86380 86390 1
300611 99300611 1001 86380 86390 1
300449 99300449 1001 86380 86390 1
300506 99300506 1001 86380 86390 1
300149 99300149 1001 86380 86390 1
300254 99300254 1001 86380 86390 1
300220 99300220 1001 86380 86390 1
300171 99300171 1001 86380 86390 1
300765 99300765 1001 86380 86390 1
300895 99300895 1001 86380 86390 1
300768 99300768 1001 86380 86390 1
300876 99300876 1001 86380 86390 1
300839 99300839 1001 86380 86390 1
300815 99300815 1001 86380 86390 1
301480 99301480 1001 86380 86390 1
301416 99301416 1001 86380 86390 1
301501 99301501 1001 86380 86390 1
301464 99301464 1001 86380 86390 1
301336 99301336 1001 86380 86390 1
301237 99301237 1001 86380 86390 1
301161 99301161 1001 86380 86390 1
301052 99301052 1001 86380 86390 1
301620 99301620 1001 86380 86390 1
302255 99302255 1001 86380 86390 1
302297 99302297 1001 86380 86390 1
302342 99302342 1001 86380 86390 1
302045 99302045 1001 86380 86390 1
302051 99302051 1001 86380 86390 1
302159 99302159 1001 86380 86390 1
302096 99302096 1001 86380 86390 1
301829 99301829 1001 86380 86390 1
302456 99302456 1001 86380 86390 1
302495 99302495 1001 86380 86390 1
302420 99302420 1001 86380 86390 1
302491 99302491 1001 86380 86390 1
303120 99303120 1001 86380 86390 1
303071 99303071 1001 86380 86390 1
303191 99303191 1001 86380 86390 1
303128 99303128 1001 86380 86390 1
302834 99302834 1001 86380 86390 1
302874 99302874 1001 86380 86390 1
302990 99302990 1001 86380 86390 1
302813 99302813 1001 86380 86390 1
302906 99302906 1001 86380 86390 1
302922 99302922 1001 86380 86390 1
302614 99302614 1001 86380 86390 1
302785 99302785 1001 86380 86390 1
302595 99302595 1001 86380 86390 1
303243 99303243 1001 86380 86390 1
303231 99303231 1001 86380 86390 1
303258 99303258 1001 86380 86390 1
303247 99303247 1001 86380 86390 1
303312 99303312 1001 86380 86390 1
303210 99303210 1001 86380 86390 1
303253 99303253 1001 86380 86390 1
303675 99303675 1001 86380 86390 1
303757 99303757 1001 86380 86390 1
303694 99303694 1001 86380 86390 1
303709 99303709 1001 86380 86390 1
303542 99303542 1001 86380 86390 1
303545 99303545 1001 86380 86390 1
303553 99303553 1001 86380 86390 1
304107 99304107 1001 86380 86390 1
304198 99304198 1001 86380 86390 1
304042 99304042 1001 86380 86390 1
304815 99304815 1001 86380 86390 1
304640 99304640 1001 86380 86390 1
304449 99304449 1001 86380 86390 1
304624 99304624 1001 86380 86390 1
304406 99304406 1001 86380 86390 1
304391 99304391 1001 86380 86390 1
304248 99304248 1001 86380 86390 1
304882 99304882 1001 86380 86390 1
304924 99304924 1001 86380 86390 1
305055 99305055 1001 86380 86390 1
305017 99305017 1001 86380 86390 1
304893 99304893 1001 86380 86390 1
305648 99305648 1001 86380 86390 1
305563 99305563 1001 86380 86390 1
305324 99305324 1001 86380 86390 1
305326 99305326 1001 86380 86390 1
305315 99305315 1001 86380 86390 1
305473 99305473 1001 86380 86390 1
305414 99305414 1001 86380 86390 1
305265 99305265 1001 86380 86390 1
500178 99500178 1001 86380 86390 1
500076 99500076 1001 86380 86390 1
500648 99500648 1001 86380 86390 1
500677 99500677 1001 86380 86390 1
500731 99500731 1001 86380 86390 1
500719 99500719 1001 86380 86390 1
500629 99500629 1001 86380 86390 1
500721 99500721 1001 86380 86390 1
500529 99500529 1001 86380 86390 1
500304 99500304 1001 86380 86390 1
500953 99500953 1001 86380 86390 1
501524 99501524 1001 86380 86390 1
501436 99501436 1001 86380 86390 1
501556 99501556 1001 86380 86390 1
501635 99501635 1001 86380 86390 1
501409 99501409 1001 86380 86390 1
501271 99501271 1001 86380 86390 1
501388 99501388 1001 86380 86390 1
501311 99501311 1001 86380 86390 1
501249 99501249 1001 86380 86390 1
501289 99501289 1001 86380 86390 1
501342 99501342 1001 86380 86390 1
501058 99501058 1001 86380 86390 1
501215 99501215 1001 86380 86390 1
501050 99501050 1001 86380 86390 1
501154 99501154 1001 86380 86390 1
501206 99501206 1001 86380 86390 1
502406 99502406 1001 86380 86390 1
502119 99502119 1001 86380 86390 1
502197 99502197 1001 86380 86390 1
502252 99502252 1001 86380 86390 1
501990 99501990 1001 86380 86390 1
501941 99501941 1001 86380 86390 1
501920 99501920 1001 86380 86390 1
502638 99502638 1001 86380 86390 1
502483 99502483 1001 86380 86390 1
502575 99502575 1001 86380 86390 1
502511 99502511 1001 86380 86390 1
502602 99502602 1001 86380 86390 1
503290 99503290 1001 86380 86390 1
503267 99503267 1001 86380 86390 1
503174 99503174 1001 86380 86390 1
503011 99503011 1001 86380 86390 1
503050 99503050 1001 86380 86390 1
503052 99503052 1001 86380 86390 1
502955 99502955 1001 86380 86390 1
502727 99502727 1001 86380 86390 1
502781 99502781 1001 86380 86390 1
503382 99503382 1001 86380 86390 1
503408 99503408 1001 86380 86390 1
503305 99503305 1001 86380 86390 1
503477 99503477 1001 86380 86390 1
503426 99503426 1001 86380 86390 1
503441 99503441 1001 86380 86390 1
503429 99503429 1001 86380 86390 1
503494 99503494 1001 86380 86390 1
504067 99504067 1001 86380 86390 1
503991 99503991 1001 86380 86390 1
503980 99503980 1001 86380 86390 1
504011 99504011 1001 86380 86390 1
504107 99504107 1001 86380 86390 1
503886 99503886 1001 86380 86390 1
503771 99503771 1001 86380 86390 1
503902 99503902 1001 86380 86390 1
503905 99503905 1001 86380 86390 1
503751 99503751 1001 86380 86390 1
503649 99503649 1001 86380 86390 1
504245 99504245 1001 86380 86390 1
504944 99504944 1001 86380 86390 1
504818 99504818 1001 86380 86390 1
504883 99504883 1001 86380 86390 1
504793 99504793 1001 86380 86390 1
504814 99504814 1001 86380 86390 1
504493 99504493 1001 86380 86390 1
504384 99504384 1001 86380 86390 1
504334 99504334 1001 86380 86390 1
505035 99505035 1001 86380 86390 1
505050 99505050 1001 86380 86390 1
505102 99505102 1001 86380 86390 1
505069 99505069 1001 86380 86390 1
505727 99505727 1001 86380 86390 1
505690 99505690 1001 86380 86390 1
505575 99505575 1001 86380 86390 1
505717 99505717 1001 86380 86390 1
505374 99505374 1001 86380 86390 1
505364 99505364 1001 86380 86390 1
505317 99505317 1001 86380 86390 1
505319 99505319 1001 86380 86390 1
505246 99505246 1001 86380 86390 1
505250 99505250 1001 86380 86390 1
505212 99505212 1001 86380 86390 1
505926 99505926 1001 86380 86390 1
505941 99505941 1001 86380 86390 1
505906 99505906 1001 86380 86390 1
505777 99505777 1001 86380 86390 1
506522 99506522 1001 86380 86390 1
506536 99506536 1001 86380 86390 1
506408 99506408 1001 86380 86390 1
506582 99506582 1001 86380 86390 1
506262 99506262 1001 86380 86390 1
506208 99506208 1001 86380 86390 1
505988 99505988 1001 86380 86390 1
506080 99506080 1001 86380 86390 1
506717 99506717 1001 86380 86390 1
507346 99507346 1001 86380 86390 1
507258 99507258 1001 86380 86390 1
507325 99507325 1001 86380 86390 1
507366 99507366 1001 86380 86390 1
507225 99507225 1001 86380 86390 1
507304 99507304 1001 86380 86390 1
507025 99507025 1001 86380 86390 1
507202 99507202 1001 86380 86390 1
506818 99506818 1001 86380 86390 1
506961 99506961 1001 86380 86390 1
506900 99506900 1001 86380 86390 1
507497 99507497 1001 86380 86390 1
507562 99507562 1001 86380 86390 1
507577 99507577 1001 86380 86390 1
507616 99507616 1001 86380 86390 1
507463 99507463 1001 86380 86390 1
507428 99507428 1001 86380 86390 1
507482 99507482 1001 86380 86390 1
508172 99508172 1001 86380 86390 1
508185 99508185 1001 86380 86390 1
508083 99508083 1001 86380 86390 1
508118 99508118 1001 86380 86390 1
507850 99507850 1001 86380 86390 1
507993 99507993 1001 86380 86390 1
507919 99507919 1001 86380 86390 1
507964 99507964 1001 86380 86390 1
508452 99508452 1001 86380 86390 1
508434 99508434 1001 86380 86390 1
509002 99509002 1001 86380 86390 1
509005 99509005 1001 86380 86390 1
508890 99508890 1001 86380 86390 1
508956 99508956 1001 86380 86390 1
509023 99509023 1001 86380 86390 1
508745 99508745 1001 86380 86390 1
508751 99508751 1001 86380 86390 1
508516 99508516 1001 86380 86390 1
508582 99508582 1001 86380 86390 1
509124 99509124 1001 86380 86390 1
509085 99509085 1001 86380 86390 1
509189 99509189 1001 86380 86390 1
509088 99509088 1001 86380 86390 1
509270 99509270 1001 86380 86390 1
509194 99509194 1001 86380 86390 1
509174 99509174 1001 86380 86390 1
509868 99509868 1001 86380 86390 1
509774 99509774 1001 86380 86390 1
509739 99509739 1001 86380 86390 1
509843 99509843 1001 86380 86390 1
509705 99509705 1001 86380 86390 1
509654 99509654 1001 86380 86390 1
509694 99509694 1001 86380 86390 1
509344 99509344 1001 86380 86390 1
509282 99509282 1001 86380 86390 1
509283 99509283 1001 86380 86390 1
509298 99509298 1001 86380 86390 1
509417 99509417 1001 86380 86390 1
509434 99509434 1001 86380 86390 1
510017 99510017 1001 86380 86390 1
509992 99509992 1001 86380 86390 1
510046 99510046 1001 86380 86390 1
509995 99509995 1001 86380 86390 1
510616 99510616 1001 86380 86390 1
510541 99510541 1001 86380 86390 1
510554 99510554 1001 86380 86390 1
510404 99510404 1001 86380 86390 1
510340 99510340 1001 86380 86390 1
510473 99510473 1001 86380 86390 1
510512 99510512 1001 86380 86390 1
510448 99510448 1001 86380 86390 1
510454 99510454 1001 86380 86390 1
510211 99510211 1001 86380 86390 1
510161 99510161 1001 86380 86390 1
510216 99510216 1001 86380 86390 1
510113 99510113 1001 86380 86390 1
510219 99510219 1001 86380 86390 1
510807 99510807 1001 86380 86390 1
510757 99510757 1001 86380 86390 1
511361 99511361 1001 86380 86390 1
511374 99511374 1001 86380 86390 1
511413 99511413 1001 86380 86390 1
511455 99511455 1001 86380 86390 1
511547 99511547 1001 86380 86390 1
511410 99511410 1001 86380 86390 1
511475 99511475 1001 86380 86390 1
511179 99511179 1001 86380 86390 1
511244 99511244 1001 86380 86390 1
511159 99511159 1001 86380 86390 1
510998 99510998 1001 86380 86390 1
511052 99511052 1001 86380 86390 1
511055 99511055 1001 86380 86390 1
511648 99511648 1001 86380 86390 1
511559 99511559 1001 86380 86390 1
511703 99511703 1001 86380 86390 1
512377 99512377 1001 86380 86390 1
512283 99512283 1001 86380 86390 1
512337 99512337 1001 86380 86390 1
512185 99512185 1001 86380 86390 1
512069 99512069 1001 86380 86390 1
511822 99511822 1001 86380 86390 1
511807 99511807 1001 86380 86390 1
511768 99511768 1001 86380 86390 1
511769 99511769 1001 86380 86390 1
512466 99512466 1001 86380 86390 1
512458 99512458 1001 86380 86390 1
512484 99512484 1001 86380 86390 1
512541 99512541 1001 86380 86390 1
512580 99512580 1001 86380 86390 1
513185 99513185 1001 86380 86390 1
513163 99513163 1001 86380 86390 1
513194 99513194 1001 86380 86390 1
512823 99512823 1001 86380 86390 1
512856 99512856 1001 86380 86390 1
512638 99512638 1001 86380 86390 1
512691 99512691 1001 86380 86390 1
512704 99512704 1001 86380 86390 1
512615 99512615 1001 86380 86390 1
512776 99512776 1001 86380 86390 1
512712 99512712 1001 86380 86390 1
513216 99513216 1001 86380 86390 1
513264 99513264 1001 86380 86390 1
513850 99513850 1001 86380 86390 1
513985 99513985 1001 86380 86390 1
513845 99513845 1001 86380 86390 1
513937 99513937 1001 86380 86390 1
513860 99513860 1001 86380 86390 1
513735 99513735 1001 86380 86390 1
513813 99513813 1001 86380 86390 1
513712 99513712 1001 86380 86390 1
513715 99513715 1001 86380 86390 1
513454 99513454 1001 86380 86390 1
513429 99513429 1001 86380 86390 1
513444 99513444 1001 86380 86390 1
514211 99514211 1001 86380 86390 1
514056 99514056 1001 86380 86390 1
514047 99514047 1001 86380 86390 1
514088 99514088 1001 86380 86390 1
514090 99514090 1001 86380 86390 1
514780 99514780 1001 86380 86390 1
514733 99514733 1001 86380 86390 1
514735 99514735 1001 86380 86390 1
514842 99514842 1001 86380 86390 1
514601 99514601 1001 86380 86390 1
514480 99514480 1001 86380 86390 1
514635 99514635 1001 86380 86390 1
514384 99514384 1001 86380 86390 1
514284 99514284 1001 86380 86390 1
514363 99514363 1001 86380 86390 1
514869 99514869 1001 86380 86390 1
514957 99514957 1001 86380 86390 1
515568 99515568 1001 86380 86390 1
515683 99515683 1001 86380 86390 1
515631 99515631 1001 86380 86390 1
515453 99515453 1001 86380 86390 1
515342 99515342 1001 86380 86390 1
515369 99515369 1001 86380 86390 1
515244 99515244 1001 86380 86390 1
515761 99515761 1001 86380 86390 1
515886 99515886 1001 86380 86390 1
516310 99516310 1001 86380 86390 1
516456 99516456 1001 86380 86390 1
516241 99516241 1001 86380 86390 1
516151 99516151 1001 86380 86390 1
515953 99515953 1001 86380 86390 1
516019 99516019 1001 86380 86390 1
515946 99515946 1001 86380 86390 1
516025 99516025 1001 86380 86390 1
516039 99516039 1001 86380 86390 1
516572 99516572 1001 86380 86390 1
516649 99516649 1001 86380 86390 1
516562 99516562 1001 86380 86390 1
516516 99516516 1001 86380 86390 1
517169 99517169 1001 86380 86390 1
517214 99517214 1001 86380 86390 1
517192 99517192 1001 86380 86390 1
517283 99517283 1001 86380 86390 1
516991 99516991 1001 86380 86390 1
517004 99517004 1001 86380 86390 1
517082 99517082 1001 86380 86390 1
517057 99517057 1001 86380 86390 1
516993 99516993 1001 86380 86390 1
516831 99516831 1001 86380 86390 1
516834 99516834 1001 86380 86390 1
516757 99516757 1001 86380 86390 1
516783 99516783 1001 86380 86390 1
516866 99516866 1001 86380 86390 1
517504 99517504 1001 86380 86390 1
517376 99517376 1001 86380 86390 1
517506 99517506 1001 86380 86390 1
518105 99518105 1001 86380 86390 1
517932 99517932 1001 86380 86390 1
517625 99517625 1001 86380 86390 1
517604 99517604 1001 86380 86390 1
518201 99518201 1001 86380 86390 1
518183 99518183 1001 86380 86390 1
518945 99518945 1001 86380 86390 1
518869 99518869 1001 86380 86390 1
518671 99518671 1001 86380 86390 1
518660 99518660 1001 86380 86390 1
518444 99518444 1001 86380 86390 1
518562 99518562 1001 86380 86390 1
518375 99518375 1001 86380 86390 1
519013 99519013 1001 86380 86390 1
519014 99519014 1001 86380 86390 1
519083 99519083 1001 86380 86390 1
519046 99519046 1001 86380 86390 1
519087 99519087 1001 86380 86390 1
519152 99519152 1001 86380 86390 1
519733 99519733 1001 86380 86390 1
519800 99519800 1001 86380 86390 1
519496 99519496 1001 86380 86390 1
519474 99519474 1001 86380 86390 1
519539 99519539 1001 86380 86390 1
519362 99519362 1001 86380 86390 1
519332 99519332 1001 86380 86390 1
520019 99520019 1001 86380 86390 1
519970 99519970 1001 86380 86390 1
519893 99519893 1001 86380 86390 1
519999 99519999 1001 86380 86390 1
519987 99519987 1001 86380 86390 1
519822 99519822 1001 86380 86390 1
520550 99520550 1001 86380 86390 1
520597 99520597 1001 86380 86390 1
520483 99520483 1001 86380 86390 1
520305 99520305 1001 86380 86390 1
520334 99520334 1001 86380 86390 1
520401 99520401 1001 86380 86390 1
520390 99520390 1001 86380 86390 1
520261 99520261 1001 86380 86390 1
520291 99520291 1001 86380 86390 1
520099 99520099 1001 86380 86390 1
520203 99520203 1001 86380 86390 1
520091 99520091 1001 86380 86390 1
520131 99520131 1001 86380 86390 1
520056 99520056 1001 86380 86390 1
520768 99520768 1001 86380 86390 1
520717 99520717 1001 86380 86390 1
520659 99520659 1001 86380 86390 1
521337 99521337 1001 86380 86390 1
521300 99521300 1001 86380 86390 1
521339 99521339 1001 86380 86390 1
521391 99521391 1001 86380 86390 1
521437 99521437 1001 86380 86390 1
521085 99521085 1001 86380 86390 1
521242 99521242 1001 86380 86390 1
521060 99521060 1001 86380 86390 1
521255 99521255 1001 86380 86390 1
521141 99521141 1001 86380 86390 1
520944 99520944 1001 86380 86390 1
521646 99521646 1001 86380 86390 1
521608 99521608 1001 86380 86390 1
521599 99521599 1001 86380 86390 1
522143 99522143 1001 86380 86390 1
522097 99522097 1001 86380 86390 1
522286 99522286 1001 86380 86390 1
522053 99522053 1001 86380 86390 1
521951 99521951 1001 86380 86390 1
521887 99521887 1001 86380 86390 1
521783 99521783 1001 86380 86390 1
521747 99521747 1001 86380 86390 1
522431 99522431 1001 86380 86390 1
522488 99522488 1001 86380 86390 1
522333 99522333 1001 86380 86390 1
522321 99522321 1001 86380 86390 1
522323 99522323 1001 86380 86390 1
522336 99522336 1001 86380 86390 1
523056 99523056 1001 86380 86390 1
523033 99523033 1001 86380 86390 1
522937 99522937 1001 86380 86390 1
522748 99522748 1001 86380 86390 1
522787 99522787 1001 86380 86390 1
522814 99522814 1001 86380 86390 1
522840 99522840 1001 86380 86390 1
522737 99522737 1001 86380 86390 1
522879 99522879 1001 86380 86390 1
522817 99522817 1001 86380 86390 1
522575 99522575 1001 86380 86390 1
523246 99523246 1001 86380 86390 1
523189 99523189 1001 86380 86390 1
523921 99523921 1001 86380 86390 1
523876 99523876 1001 86380 86390 1
523891 99523891 1001 86380 86390 1
523585 99523585 1001 86380 86390 1
523592 99523592 1001 86380 86390 1
523496 99523496 1001 86380 86390 1
523954 99523954 1001 86380 86390 1
523946 99523946 1001 86380 86390 1
524025 99524025 1001 86380 86390 1
523991 99523991 1001 86380 86390 1
524721 99524721 1001 86380 86390 1
524636 99524636 1001 86380 86390 1
524665 99524665 1001 86380 86390 1
524318 99524318 1001 86380 86390 1
524262 99524262 1001 86380 86390 1
524277 99524277 1001 86380 86390 1
524226 99524226 1001 86380 86390 1
524330 99524330 1001 86380 86390 1
524939 99524939 1001 86380 86390 1
524841 99524841 1001 86380 86390 1
525419 99525419 1001 86380 86390 1
525475 99525475 1001 86380 86390 1
525594 99525594 1001 86380 86390 1
525261 99525261 1001 86380 86390 1
525252 99525252 1001 86380 86390 1
525357 99525357 1001 86380 86390 1
525371 99525371 1001 86380 86390 1
525146 99525146 1001 86380 86390 1
525744 99525744 1001 86380 86390 1
525761 99525761 1001 86380 86390 1
526320 99526320 1001 86380 86390 1
526208 99526208 1001 86380 86390 1
525853 99525853 1001 86380 86390 1
525894 99525894 1001 86380 86390 1
525934 99525934 1001 86380 86390 1
525896 99525896 1001 86380 86390 1
525935 99525935 1001 86380 86390 1
525845 99525845 1001 86380 86390 1
525878 99525878 1001 86380 86390 1
526460 99526460 1001 86380 86390 1
526431 99526431 1001 86380 86390 1
527073 99527073 1001 86380 86390 1
527119 99527119 1001 86380 86390 1
527145 99527145 1001 86380 86390 1
526906 99526906 1001 86380 86390 1
526670 99526670 1001 86380 86390 1
526713 99526713 1001 86380 86390 1
526727 99526727 1001 86380 86390 1
527297 99527297 1001 86380 86390 1
527375 99527375 1001 86380 86390 1
527355 99527355 1001 86380 86390 1
527348 99527348 1001 86380 86390 1
527257 99527257 1001 86380 86390 1
528002 99528002 1001 86380 86390 1
528020 99528020 1001 86380 86390 1
527806 99527806 1001 86380 86390 1
527757 99527757 1001 86380 86390 1
527700 99527700 1001 86380 86390 1
527613 99527613 1001 86380 86390 1
527461 99527461 1001 86380 86390 1
527514 99527514 1001 86380 86390 1
528195 99528195 1001 86380 86390 1
528081 99528081 1001 86380 86390 1
528148 99528148 1001 86380 86390 1
528698 99528698 1001 86380 86390 1
528728 99528728 1001 86380 86390 1
528884 99528884 1001 86380 86390 1
528795 99528795 1001 86380 86390 1
528720 99528720 1001 86380 86390 1
528633 99528633 1001 86380 86390 1
528617 99528617 1001 86380 86390 1
528371 99528371 1001 86380 86390 1
528453 99528453 1001 86380 86390 1
528350 99528350 1001 86380 86390 1
528340 99528340 1001 86380 86390 1
528902 99528902 1001 86380 86390 1
529058 99529058 1001 86380 86390 1
529097 99529097 1001 86380 86390 1
528981 99528981 1001 86380 86390 1
529059 99529059 1001 86380 86390 1
529098 99529098 1001 86380 86390 1
529696 99529696 1001 86380 86390 1
529687 99529687 1001 86380 86390 1
529458 99529458 1001 86380 86390 1
529472 99529472 1001 86380 86390 1
529488 99529488 1001 86380 86390 1
529301 99529301 1001 86380 86390 1
529224 99529224 1001 86380 86390 1
529292 99529292 1001 86380 86390 1
529203 99529203 1001 86380 86390 1
529255 99529255 1001 86380 86390 1
529805 99529805 1001 86380 86390 1
529923 99529923 1001 86380 86390 1
529877 99529877 1001 86380 86390 1
529891 99529891 1001 86380 86390 1
530502 99530502 1001 86380 86390 1
530351 99530351 1001 86380 86390 1
530246 99530246 1001 86380 86390 1
530298 99530298 1001 86380 86390 1
530210 99530210 1001 86380 86390 1
530223 99530223 1001 86380 86390 1
530185 99530185 1001 86380 86390 1
530289 99530289 1001 86380 86390 1
530049 99530049 1001 86380 86390 1
530001 99530001 1001 86380 86390 1
530002 99530002 1001 86380 86390 1
530123 99530123 1001 86380 86390 1
530126 99530126 1001 86380 86390 1
530563 99530563 1001 86380 86390 1
530708 99530708 1001 86380 86390 1
530619 99530619 1001 86380 86390 1
531180 99531180 1001 86380 86390 1
531090 99531090 1001 86380 86390 1
530862 99530862 1001 86380 86390 1
530861 99530861 1001 86380 86390 1
531429 99531429 1001 86380 86390 1
531481 99531481 1001 86380 86390 1
531511 99531511 1001 86380 86390 1
531578 99531578 1001 86380 86390 1
532014 99532014 1001 86380 86390 1
532178 99532178 1001 86380 86390 1
531949 99531949 1001 86380 86390 1
531885 99531885 1001 86380 86390 1
531901 99531901 1001 86380 86390 1
531655 99531655 1001 86380 86390 1
531776 99531776 1001 86380 86390 1
531609 99531609 1001 86380 86390 1
532256 99532256 1001 86380 86390 1
532330 99532330 1001 86380 86390 1
532981 99532981 1001 86380 86390 1
533003 99533003 1001 86380 86390 1
532813 99532813 1001 86380 86390 1
532700 99532700 1001 86380 86390 1
532780 99532780 1001 86380 86390 1
532786 99532786 1001 86380 86390 1
532532 99532532 1001 86380 86390 1
532610 99532610 1001 86380 86390 1
532598 99532598 1001 86380 86390 1
532537 99532537 1001 86380 86390 1
532487 99532487 1001 86380 86390 1
533046 99533046 1001 86380 86390 1
533743 99533743 1001 86380 86390 1
533843 99533843 1001 86380 86390 1
533595 99533595 1001 86380 86390 1
533420 99533420 1001 86380 86390 1
533306 99533306 1001 86380 86390 1
533347 99533347 1001 86380 86390 1
533261 99533261 1001 86380 86390 1
533981 99533981 1001 86380 86390 1
534507 99534507 1001 86380 86390 1
534640 99534640 1001 86380 86390 1
534526 99534526 1001 86380 86390 1
534376 99534376 1001 86380 86390 1
534446 99534446 1001 86380 86390 1
534408 99534408 1001 86380 86390 1
534318 99534318 1001 86380 86390 1
534447 99534447 1001 86380 86390 1
534425 99534425 1001 86380 86390 1
534248 99534248 1001 86380 86390 1
534254 99534254 1001 86380 86390 1
534786 99534786 1001 86380 86390 1
534879 99534879 1001 86380 86390 1
534776 99534776 1001 86380 86390 1
535450 99535450 1001 86380 86390 1
535323 99535323 1001 86380 86390 1
535401 99535401 1001 86380 86390 1
535111 99535111 1001 86380 86390 1
535251 99535251 1001 86380 86390 1
535097 99535097 1001 86380 86390 1
535090 99535090 1001 86380 86390 1
535537 99535537 1001 86380 86390 1
535622 99535622 1001 86380 86390 1
536209 99536209 1001 86380 86390 1
536235 99536235 1001 86380 86390 1
536236 99536236 1001 86380 86390 1
536316 99536316 1001 86380 86390 1
536282 99536282 1001 86380 86390 1
536118 99536118 1001 86380 86390 1
536044 99536044 1001 86380 86390 1
536045 99536045 1001 86380 86390 1
536050 99536050 1001 86380 86390 1
535960 99535960 1001 86380 86390 1
536038 99536038 1001 86380 86390 1
535987 99535987 1001 86380 86390 1
535781 99535781 1001 86380 86390 1
535731 99535731 1001 86380 86390 1
535758 99535758 1001 86380 86390 1
535864 99535864 1001 86380 86390 1
535725 99535725 1001 86380 86390 1
537033 99537033 1001 86380 86390 1
537118 99537118 1001 86380 86390 1
537107 99537107 1001 86380 86390 1
537030 99537030 1001 86380 86390 1
537084 99537084 1001 86380 86390 1
536840 99536840 1001 86380 86390 1
536780 99536780 1001 86380 86390 1
536544 99536544 1001 86380 86390 1
536675 99536675 1001 86380 86390 1
536545 99536545 1001 86380 86390 1
536731 99536731 1001 86380 86390 1
536709 99536709 1001 86380 86390 1
537211 99537211 1001 86380 86390 1
537354 99537354 1001 86380 86390 1
537342 99537342 1001 86380 86390 1
537226 99537226 1001 86380 86390 1
537317 99537317 1001 86380 86390 1
537241 99537241 1001 86380 86390 1
537254 99537254 1001 86380 86390 1
537349 99537349 1001 86380 86390 1
537362 99537362 1001 86380 86390 1
537956 99537956 1001 86380 86390 1
537916 99537916 1001 86380 86390 1
537930 99537930 1001 86380 86390 1
537627 99537627 1001 86380 86390 1
537672 99537672 1001 86380 86390 1
537585 99537585 1001 86380 86390 1
537626 99537626 1001 86380 86390 1
537743 99537743 1001 86380 86390 1
537552 99537552 1001 86380 86390 1
537417 99537417 1001 86380 86390 1
537548 99537548 1001 86380 86390 1
538087 99538087 1001 86380 86390 1
538081 99538081 1001 86380 86390 1
538666 99538666 1001 86380 86390 1
538654 99538654 1001 86380 86390 1
538697 99538697 1001 86380 86390 1
538775 99538775 1001 86380 86390 1
538480 99538480 1001 86380 86390 1
538563 99538563 1001 86380 86390 1
538197 99538197 1001 86380 86390 1
539010 99539010 1001 86380 86390 1
538821 99538821 1001 86380 86390 1
539477 99539477 1001 86380 86390 1
539466 99539466 1001 86380 86390 1
539635 99539635 1001 86380 86390 1
539370 99539370 1001 86380 86390 1
539231 99539231 1001 86380 86390 1
539361 99539361 1001 86380 86390 1
539420 99539420 1001 86380 86390 1
539085 99539085 1001 86380 86390 1
539845 99539845 1001 86380 86390 1
539729 99539729 1001 86380 86390 1
539841 99539841 1001 86380 86390 1
540319 99540319 1001 86380 86390 1
540295 99540295 1001 86380 86390 1
540115 99540115 1001 86380 86390 1
540009 99540009 1001 86380 86390 1
539907 99539907 1001 86380 86390 1
539999 99539999 1001 86380 86390 1
540555 99540555 1001 86380 86390 1
540491 99540491 1001 86380 86390 1
540583 99540583 1001 86380 86390 1
540559 99540559 1001 86380 86390 1
540549 99540549 1001 86380 86390 1
540615 99540615 1001 86380 86390 1
541152 99541152 1001 86380 86390 1
541230 99541230 1001 86380 86390 1
541059 99541059 1001 86380 86390 1
540763 99540763 1001 86380 86390 1
540692 99540692 1001 86380 86390 1
540770 99540770 1001 86380 86390 1
540874 99540874 1001 86380 86390 1
541380 99541380 1001 86380 86390 1
541458 99541458 1001 86380 86390 1
541360 99541360 1001 86380 86390 1
541297 99541297 1001 86380 86390 1
541456 99541456 1001 86380 86390 1
541984 99541984 1001 86380 86390 1
541922 99541922 1001 86380 86390 1
542026 99542026 1001 86380 86390 1
541856 99541856 1001 86380 86390 1
541766 99541766 1001 86380 86390 1
541769 99541769 1001 86380 86390 1
541795 99541795 1001 86380 86390 1
541680 99541680 1001 86380 86390 1
541582 99541582 1001 86380 86390 1
542803 99542803 1001 86380 86390 1
542849 99542849 1001 86380 86390 1
542866 99542866 1001 86380 86390 1
542763 99542763 1001 86380 86390 1
542580 99542580 1001 86380 86390 1
542632 99542632 1001 86380 86390 1
542609 99542609 1001 86380 86390 1
542405 99542405 1001 86380 86390 1
542327 99542327 1001 86380 86390 1
542367 99542367 1001 86380 86390 1
543047 99543047 1001 86380 86390 1
543016 99543016 1001 86380 86390 1
543480 99543480 1001 86380 86390 1
543559 99543559 1001 86380 86390 1
543406 99543406 1001 86380 86390 1
543228 99543228 1001 86380 86390 1
543310 99543310 1001 86380 86390 1
543214 99543214 1001 86380 86390 1
543900 99543900 1001 86380 86390 1
543812 99543812 1001 86380 86390 1
543917 99543917 1001 86380 86390 1
543919 99543919 1001 86380 86390 1
544459 99544459 1001 86380 86390 1
544434 99544434 1001 86380 86390 1
544475 99544475 1001 86380 86390 1
544467 99544467 1001 86380 86390 1
544206 99544206 1001 86380 86390 1
544019 99544019 1001 86380 86390 1
544620 99544620 1001 86380 86390 1
543977 99543977 1001 86380 86390 1
544721 99544721 1001 86380 86390 1
544709 99544709 1001 86380 86390 1
401522 234 1001 79500 80397 1
420421 214 1001 59820 60237 1
500425 704 1002 56187 67752 1
400078 99400078 1001 86380 86390 1
400301 99400301 1001 86380 86390 1
400370 99400370 1001 86380 86390 1
400564 99400564 1001 86380 86390 1
401000 99401000 1001 86380 86390 1
401119 99401119 1001 86380 86390 1
401150 99401150 1001 86380 86390 1
401249 99401249 1001 86380 86390 1
401407 99401407 1001 86380 86390 1
401469 99401469 1001 86380 86390 1
401821 99401821 1001 86380 86390 1
401930 99401930 1001 86380 86390 1
401937 99401937 1001 86380 86390 1
401883 99401883 1001 86380 86390 1
401834 99401834 1001 86380 86390 1
402233 99402233 1001 86380 86390 1
402309 99402309 1001 86380 86390 1
402573 99402573 1001 86380 86390 1
402872 99402872 1001 86380 86390 1
402944 99402944 1001 86380 86390 1
402932 99402932 1001 86380 86390 1
403675 99403675 1001 86380 86390 1
403777 99403777 1001 86380 86390 1
403888 99403888 1001 86380 86390 1
404069 99404069 1001 86380 86390 1
404274 99404274 1001 86380 86390 1
404575 99404575 1001 86380 86390 1
404843 99404843 1001 86380 86390 1
404999 99404999 1001 86380 86390 1
405208 99405208 1001 86380 86390 1
405236 99405236 1001 86380 86390 1
405475 99405475 1001 86380 86390 1
405440 99405440 1001 86380 86390 1
405619 99405619 1001 86380 86390 1
405950 99405950 1001 86380 86390 1
405930 99405930 1001 86380 86390 1
406072 99406072 1001 86380 86390 1
406075 99406075 1001 86380 86390 1
406103 99406103 1001 86380 86390 1
406321 99406321 1001 86380 86390 1
406446 99406446 1001 86380 86390 1
406508 99406508 1001 86380 86390 1
406816 99406816 1001 86380 86390 1
406857 99406857 1001 86380 86390 1
407077 99407077 1001 86380 86390 1
407177 99407177 1001 86380 86390 1
407152 99407152 1001 86380 86390 1
407146 99407146 1001 86380 86390 1
407366 99407366 1001 86380 86390 1
407421 99407421 1001 86380 86390 1
407513 99407513 1001 86380 86390 1
407737 99407737 1001 86380 86390 1
407723 99407723 1001 86380 86390 1
407862 99407862 1001 86380 86390 1
407790 99407790 1001 86380 86390 1
408394 99408394 1001 86380 86390 1
408578 99408578 1001 86380 86390 1
408642 99408642 1001 86380 86390 1
408708 99408708 1001 86380 86390 1
408806 99408806 1001 86380 86390 1
408945 99408945 1001 86380 86390 1
409045 99409045 1001 86380 86390 1
409117 99409117 1001 86380 86390 1
409158 99409158 1001 86380 86390 1
409254 99409254 1001 86380 86390 1
409201 99409201 1001 86380 86390 1
409378 99409378 1001 86380 86390 1
409318 99409318 1001 86380 86390 1
409346 99409346 1001 86380 86390 1
409761 99409761 1001 86380 86390 1
410104 99410104 1001 86380 86390 1
410077 99410077 1001 86380 86390 1
409992 99409992 1001 86380 86390 1
410475 99410475 1001 86380 86390 1
410529 99410529 1001 86380 86390 1
410590 99410590 1001 86380 86390 1
410993 99410993 1001 86380 86390 1
411468 99411468 1001 86380 86390 1
411448 99411448 1001 86380 86390 1
411636 99411636 1001 86380 86390 1
411692 99411692 1001 86380 86390 1
411853 99411853 1001 86380 86390 1
411972 99411972 1001 86380 86390 1
412446 99412446 1001 86380 86390 1
413630 99413630 1001 86380 86390 1
413387 99413387 1001 86380 86390 1
413583 99413583 1001 86380 86390 1
413326 99413326 1001 86380 86390 1
413695 99413695 1001 86380 86390 1
413563 99413563 1001 86380 86390 1
413195 99413195 1001 86380 86390 1
413246 99413246 1001 86380 86390 1
413171 99413171 1001 86380 86390 1
413101 99413101 1001 86380 86390 1
412950 99412950 1001 86380 86390 1
412862 99412862 1001 86380 86390 1
412723 99412723 1001 86380 86390 1
412779 99412779 1001 86380 86390 1
412536 99412536 1001 86380 86390 1
412680 99412680 1001 86380 86390 1
415095 99415095 1001 86380 86390 1
415207 99415207 1001 86380 86390 1
414638 99414638 1001 86380 86390 1
414669 99414669 1001 86380 86390 1
414815 99414815 1001 86380 86390 1
414501 99414501 1001 86380 86390 1
414405 99414405 1001 86380 86390 1
414180 99414180 1001 86380 86390 1
415373 99415373 1001 86380 86390 1
415712 99415712 1001 86380 86390 1
415538 99415538 1001 86380 86390 1
415441 99415441 1001 86380 86390 1
415542 99415542 1001 86380 86390 1
416955 99416955 1001 86380 86390 1
416664 99416664 1001 86380 86390 1
416919 99416919 1001 86380 86390 1
416293 99416293 1001 86380 86390 1
416294 99416294 1001 86380 86390 1
416054 99416054 1001 86380 86390 1
415938 99415938 1001 86380 86390 1
415742 99415742 1001 86380 86390 1
416132 99416132 1001 86380 86390 1
417030 99417030 1001 86380 86390 1
418731 99418731 1001 86380 86390 1
418734 99418734 1001 86380 86390 1
418434 99418434 1001 86380 86390 1
418703 99418703 1001 86380 86390 1
418659 99418659 1001 86380 86390 1
418768 99418768 1001 86380 86390 1
418569 99418569 1001 86380 86390 1
418791 99418791 1001 86380 86390 1
418058 99418058 1001 86380 86390 1
418040 99418040 1001 86380 86390 1
417915 99417915 1001 86380 86390 1
417961 99417961 1001 86380 86390 1
417869 99417869 1001 86380 86390 1
417692 99417692 1001 86380 86390 1
417986 99417986 1001 86380 86390 1
418947 99418947 1001 86380 86390 1
418814 99418814 1001 86380 86390 1
419071 99419071 1001 86380 86390 1
420352 99420352 1001 86380 86390 1
420094 99420094 1001 86380 86390 1
420385 99420385 1001 86380 86390 1
420401 99420401 1001 86380 86390 1
420366 99420366 1001 86380 86390 1
420438 99420438 1001 86380 86390 1
419962 99419962 1001 86380 86390 1
419717 99419717 1001 86380 86390 1
419471 99419471 1001 86380 86390 1
419427 99419427 1001 86380 86390 1
419382 99419382 1001 86380 86390 1
419279 99419279 1001 86380 86390 1
419230 99419230 1001 86380 86390 1
420805 99420805 1001 86380 86390 1
420749 99420749 1001 86380 86390 1
420549 99420549 1001 86380 86390 1
420453 99420453 1001 86380 86390 1
422026 99422026 1001 86380 86390 1
421464 99421464 1001 86380 86390 1
421625 99421625 1001 86380 86390 1
421629 99421629 1001 86380 86390 1
421064 99421064 1001 86380 86390 1
421102 99421102 1001 86380 86390 1
421253 99421253 1001 86380 86390 1
422250 99422250 1001 86380 86390 1
422146 99422146 1001 86380 86390 1
422446 99422446 1001 86380 86390 1
422377 99422377 1001 86380 86390 1
423006 99423006 1001 86380 86390 1
422886 99422886 1001 86380 86390 1
422851 99422851 1001 86380 86390 1
423985 99423985 1001 86380 86390 1
423926 99423926 1001 86380 86390 1
423999 99423999 1001 86380 86390 1
423979 99423979 1001 86380 86390 1
425152 99425152 1001 86380 86390 1
425233 99425233 1001 86380 86390 1
425065 99425065 1001 86380 86390 1
425120 99425120 1001 86380 86390 1
424950 99424950 1001 86380 86390 1
424442 99424442 1001 86380 86390 1
424406 99424406 1001 86380 86390 1
424409 99424409 1001 86380 86390 1
425407 99425407 1001 86380 86390 1
425814 99425814 1001 86380 86390 1
425399 99425399 1001 86380 86390 1
427001 99427001 1001 86380 86390 1
426415 99426415 1001 86380 86390 1
425864 99425864 1001 86380 86390 1
425837 99425837 1001 86380 86390 1
425923 99425923 1001 86380 86390 1
427136 99427136 1001 86380 86390 1
427416 99427416 1001 86380 86390 1
426274 99426274 1001 86380 86390 1
427133 99427133 1001 86380 86390 1
428422 99428422 1001 86380 86390 1
428427 99428427 1001 86380 86390 1
428578 99428578 1001 86380 86390 1
428163 99428163 1001 86380 86390 1
428085 99428085 1001 86380 86390 1
428226 99428226 1001 86380 86390 1
427822 99427822 1001 86380 86390 1
427680 99427680 1001 86380 86390 1
427559 99427559 1001 86380 86390 1
427736 99427736 1001 86380 86390 1
427863 99427863 1001 86380 86390 1
427741 99427741 1001 86380 86390 1
428937 99428937 1001 86380 86390 1
429041 99429041 1001 86380 86390 1
428956 99428956 1001 86380 86390 1
430122 99430122 1001 86380 86390 1
430088 99430088 1001 86380 86390 1
429731 99429731 1001 86380 86390 1
429711 99429711 1001 86380 86390 1
429835 99429835 1001 86380 86390 1
429653 99429653 1001 86380 86390 1
429678 99429678 1001 86380 86390 1
429551 99429551 1001 86380 86390 1
429503 99429503 1001 86380 86390 1
429430 99429430 1001 86380 86390 1
430688 99430688 1001 86380 86390 1
430556 99430556 1001 86380 86390 1
430446 99430446 1001 86380 86390 1
431837 99431837 1001 86380 86390 1
431778 99431778 1001 86380 86390 1
431702 99431702 1001 86380 86390 1
431976 99431976 1001 86380 86390 1
431606 99431606 1001 86380 86390 1
431614 99431614 1001 86380 86390 1
431027 99431027 1001 86380 86390 1
431176 99431176 1001 86380 86390 1
430985 99430985 1001 86380 86390 1
431074 99431074 1001 86380 86390 1
432290 99432290 1001 86380 86390 1
432445 99432445 1001 86380 86390 1
432169 99432169 1001 86380 86390 1
433720 99433720 1001 86380 86390 1
433411 99433411 1001 86380 86390 1
433466 99433466 1001 86380 86390 1
433691 99433691 1001 86380 86390 1
433446 99433446 1001 86380 86390 1
433574 99433574 1001 86380 86390 1
433239 99433239 1001 86380 86390 1
433216 99433216 1001 86380 86390 1
433219 99433219 1001 86380 86390 1
432907 99432907 1001 86380 86390 1
433057 99433057 1001 86380 86390 1
432920 99432920 1001 86380 86390 1
434017 99434017 1001 86380 86390 1
433868 99433868 1001 86380 86390 1
434126 99434126 1001 86380 86390 1
434033 99434033 1001 86380 86390 1
433748 99433748 1001 86380 86390 1
435397 99435397 1001 86380 86390 1
435071 99435071 1001 86380 86390 1
435419 99435419 1001 86380 86390 1
434940 99434940 1001 86380 86390 1
434931 99434931 1001 86380 86390 1
434611 99434611 1001 86380 86390 1
434911 99434911 1001 86380 86390 1
434937 99434937 1001 86380 86390 1
434938 99434938 1001 86380 86390 1
434200 99434200 1001 86380 86390 1
434523 99434523 1001 86380 86390 1
434300 99434300 1001 86380 86390 1
434497 99434497 1001 86380 86390 1
435856 99435856 1001 86380 86390 1
435866 99435866 1001 86380 86390 1
435627 99435627 1001 86380 86390 1
435837 99435837 1001 86380 86390 1
435675 99435675 1001 86380 86390 1
436802 99436802 1001 86380 86390 1
437024 99437024 1001 86380 86390 1
436833 99436833 1001 86380 86390 1
436990 99436990 1001 86380 86390 1
436865 99436865 1001 86380 86390 1
436967 99436967 1001 86380 86390 1
436471 99436471 1001 86380 86390 1
436456 99436456 1001 86380 86390 1
436521 99436521 1001 86380 86390 1
436638 99436638 1001 86380 86390 1
436183 99436183 1001 86380 86390 1
436335 99436335 1001 86380 86390 1
437248 99437248 1001 86380 86390 1
300091 99300091 1001 86380 86390 1
300679 99300679 1001 86380 86390 1
300603 99300603 1001 86380 86390 1
300687 99300687 1001 86380 86390 1
300662 99300662 1001 86380 86390 1
300499 99300499 1001 86380 86390 1
300349 99300349 1001 86380 86390 1
300252 99300252 1001 86380 86390 1
300281 99300281 1001 86380 86390 1
300754 99300754 1001 86380 86390 1
300756 99300756 1001 86380 86390 1
300824 99300824 1001 86380 86390 1
300746 99300746 1001 86380 86390 1
301505 99301505 1001 86380 86390 1
301437 99301437 1001 86380 86390 1
301548 99301548 1001 86380 86390 1
301240 99301240 1001 86380 86390 1
300963 99300963 1001 86380 86390 1
300964 99300964 1001 86380 86390 1
301583 99301583 1001 86380 86390 1
301597 99301597 1001 86380 86390 1
301677 99301677 1001 86380 86390 1
301744 99301744 1001 86380 86390 1
301641 99301641 1001 86380 86390 1
302188 99302188 1001 86380 86390 1
302135 99302135 1001 86380 86390 1
301839 99301839 1001 86380 86390 1
301764 99301764 1001 86380 86390 1
301818 99301818 1001 86380 86390 1
301831 99301831 1001 86380 86390 1
302430 99302430 1001 86380 86390 1
302508 99302508 1001 86380 86390 1
302574 99302574 1001 86380 86390 1
302488 99302488 1001 86380 86390 1
302530 99302530 1001 86380 86390 1
302519 99302519 1001 86380 86390 1
302402 99302402 1001 86380 86390 1
303028 99303028 1001 86380 86390 1
303109 99303109 1001 86380 86390 1
303037 99303037 1001 86380 86390 1
302821 99302821 1001 86380 86390 1
302916 99302916 1001 86380 86390 1
302958 99302958 1001 86380 86390 1
302598 99302598 1001 86380 86390 1
302656 99302656 1001 86380 86390 1
303360 99303360 1001 86380 86390 1
303893 99303893 1001 86380 86390 1
303875 99303875 1001 86380 86390 1
303775 99303775 1001 86380 86390 1
303763 99303763 1001 86380 86390 1
303661 99303661 1001 86380 86390 1
303622 99303622 1001 86380 86390 1
303743 99303743 1001 86380 86390 1
304186 99304186 1001 86380 86390 1
304163 99304163 1001 86380 86390 1
304189 99304189 1001 86380 86390 1
304064 99304064 1001 86380 86390 1
304679 99304679 1001 86380 86390 1
304796 99304796 1001 86380 86390 1
304859 99304859 1001 86380 86390 1
304840 99304840 1001 86380 86390 1
304777 99304777 1001 86380 86390 1
304645 99304645 1001 86380 86390 1
304607 99304607 1001 86380 86390 1
304522 99304522 1001 86380 86390 1
304356 99304356 1001 86380 86390 1
304344 99304344 1001 86380 86390 1
304319 99304319 1001 86380 86390 1
304294 99304294 1001 86380 86390 1
304909 99304909 1001 86380 86390 1
305582 99305582 1001 86380 86390 1
305482 99305482 1001 86380 86390 1
305657 99305657 1001 86380 86390 1
305499 99305499 1001 86380 86390 1
305642 99305642 1001 86380 86390 1
305403 99305403 1001 86380 86390 1
305443 99305443 1001 86380 86390 1
305422 99305422 1001 86380 86390 1
305374 99305374 1001 86380 86390 1
305258 99305258 1001 86380 86390 1
305077 99305077 1001 86380 86390 1
305136 99305136 1001 86380 86390 1
305175 99305175 1001 86380 86390 1
305099 99305099 1001 86380 86390 1
500050 99500050 1001 86380 86390 1
500078 99500078 1001 86380 86390 1
500775 99500775 1001 86380 86390 1
500765 99500765 1001 86380 86390 1
500741 99500741 1001 86380 86390 1
500691 99500691 1001 86380 86390 1
500718 99500718 1001 86380 86390 1
500643 99500643 1001 86380 86390 1
500748 99500748 1001 86380 86390 1
500439 99500439 1001 86380 86390 1
500534 99500534 1001 86380 86390 1
500601 99500601 1001 86380 86390 1
500474 99500474 1001 86380 86390 1
500565 99500565 1001 86380 86390 1
500411 99500411 1001 86380 86390 1
500516 99500516 1001 86380 86390 1
500209 99500209 1001 86380 86390 1
500357 99500357 1001 86380 86390 1
500934 99500934 1001 86380 86390 1
501319 99501319 1001 86380 86390 1
501231 99501231 1001 86380 86390 1
501273 99501273 1001 86380 86390 1
501300 99501300 1001 86380 86390 1
501237 99501237 1001 86380 86390 1
501138 99501138 1001 86380 86390 1
501209 99501209 1001 86380 86390 1
501779 99501779 1001 86380 86390 1
501774 99501774 1001 86380 86390 1
501736 99501736 1001 86380 86390 1
502437 99502437 1001 86380 86390 1
502176 99502176 1001 86380 86390 1
502060 99502060 1001 86380 86390 1
502152 99502152 1001 86380 86390 1
502129 99502129 1001 86380 86390 1
501948 99501948 1001 86380 86390 1
501988 99501988 1001 86380 86390 1
501854 99501854 1001 86380 86390 1
502528 99502528 1001 86380 86390 1
502522 99502522 1001 86380 86390 1
502524 99502524 1001 86380 86390 1
503280 99503280 1001 86380 86390 1
503134 99503134 1001 86380 86390 1
503251 99503251 1001 86380 86390 1
502788 99502788 1001 86380 86390 1
502763 99502763 1001 86380 86390 1
502830 99502830 1001 86380 86390 1
502874 99502874 1001 86380 86390 1
502682 99502682 1001 86380 86390 1
503355 99503355 1001 86380 86390 1
503371 99503371 1001 86380 86390 1
503306 99503306 1001 86380 86390 1
504055 99504055 1001 86380 86390 1
504105 99504105 1001 86380 86390 1
503823 99503823 1001 86380 86390 1
503550 99503550 1001 86380 86390 1
504779 99504779 1001 86380 86390 1
504915 99504915 1001 86380 86390 1
504898 99504898 1001 86380 86390 1
504840 99504840 1001 86380 86390 1
504566 99504566 1001 86380 86390 1
504465 99504465 1001 86380 86390 1
504474 99504474 1001 86380 86390 1
504397 99504397 1001 86380 86390 1
504462 99504462 1001 86380 86390 1
504987 99504987 1001 86380 86390 1
505589 99505589 1001 86380 86390 1
505683 99505683 1001 86380 86390 1
505622 99505622 1001 86380 86390 1
505662 99505662 1001 86380 86390 1
505757 99505757 1001 86380 86390 1
505384 99505384 1001 86380 86390 1
505555 99505555 1001 86380 86390 1
505453 99505453 1001 86380 86390 1
505455 99505455 1001 86380 86390 1
505175 99505175 1001 86380 86390 1
505314 99505314 1001 86380 86390 1
505353 99505353 1001 86380 86390 1
505328 99505328 1001 86380 86390 1
505174 99505174 1001 86380 86390 1
505891 99505891 1001 86380 86390 1
505828 99505828 1001 86380 86390 1
505958 99505958 1001 86380 86390 1
505803 99505803 1001 86380 86390 1
506454 99506454 1001 86380 86390 1
506515 99506515 1001 86380 86390 1
506325 99506325 1001 86380 86390 1
506249 99506249 1001 86380 86390 1
506272 99506272 1001 86380 86390 1
506136 99506136 1001 86380 86390 1
506048 99506048 1001 86380 86390 1
506725 99506725 1001 86380 86390 1
506713 99506713 1001 86380 86390 1
506651 99506651 1001 86380 86390 1
507350 99507350 1001 86380 86390 1
507216 99507216 1001 86380 86390 1
507023 99507023 1001 86380 86390 1
507042 99507042 1001 86380 86390 1
507147 99507147 1001 86380 86390 1
506970 99506970 1001 86380 86390 1
506958 99506958 1001 86380 86390 1
506971 99506971 1001 86380 86390 1
506924 99506924 1001 86380 86390 1
507604 99507604 1001 86380 86390 1
507527 99507527 1001 86380 86390 1
507504 99507504 1001 86380 86390 1
507571 99507571 1001 86380 86390 1
507610 99507610 1001 86380 86390 1
508095 99508095 1001 86380 86390 1
508049 99508049 1001 86380 86390 1
508130 99508130 1001 86380 86390 1
507927 99507927 1001 86380 86390 1
507902 99507902 1001 86380 86390 1
507915 99507915 1001 86380 86390 1
507653 99507653 1001 86380 86390 1
508259 99508259 1001 86380 86390 1
508377 99508377 1001 86380 86390 1
508398 99508398 1001 86380 86390 1
508270 99508270 1001 86380 86390 1
509039 99509039 1001 86380 86390 1
508978 99508978 1001 86380 86390 1
509056 99509056 1001 86380 86390 1
508729 99508729 1001 86380 86390 1
508859 99508859 1001 86380 86390 1
508825 99508825 1001 86380 86390 1
508492 99508492 1001 86380 86390 1
508483 99508483 1001 86380 86390 1
509126 99509126 1001 86380 86390 1
509247 99509247 1001 86380 86390 1
509148 99509148 1001 86380 86390 1
509851 99509851 1001 86380 86390 1
509722 99509722 1001 86380 86390 1
509818 99509818 1001 86380 86390 1
509741 99509741 1001 86380 86390 1
509644 99509644 1001 86380 86390 1
509285 99509285 1001 86380 86390 1
509366 99509366 1001 86380 86390 1
509968 99509968 1001 86380 86390 1
509944 99509944 1001 86380 86390 1
510036 99510036 1001 86380 86390 1
510606 99510606 1001 86380 86390 1
510352 99510352 1001 86380 86390 1
510443 99510443 1001 86380 86390 1
510382 99510382 1001 86380 86390 1
510372 99510372 1001 86380 86390 1
510386 99510386 1001 86380 86390 1
510479 99510479 1001 86380 86390 1
510323 99510323 1001 86380 86390 1
510274 99510274 1001 86380 86390 1
510834 99510834 1001 86380 86390 1
510797 99510797 1001 86380 86390 1
511490 99511490 1001 86380 86390 1
511405 99511405 1001 86380 86390 1
511483 99511483 1001 86380 86390 1
511486 99511486 1001 86380 86390 1
511218 99511218 1001 86380 86390 1
511173 99511173 1001 86380 86390 1
511188 99511188 1001 86380 86390 1
511149 99511149 1001 86380 86390 1
511319 99511319 1001 86380 86390 1
511081 99511081 1001 86380 86390 1
510942 99510942 1001 86380 86390 1
511608 99511608 1001 86380 86390 1
511569 99511569 1001 86380 86390 1
511636 99511636 1001 86380 86390 1
512292 99512292 1001 86380 86390 1
512348 99512348 1001 86380 86390 1
512259 99512259 1001 86380 86390 1
512275 99512275 1001 86380 86390 1
511979 99511979 1001 86380 86390 1
512008 99512008 1001 86380 86390 1
512153 99512153 1001 86380 86390 1
511999 99511999 1001 86380 86390 1
512092 99512092 1001 86380 86390 1
511918 99511918 1001 86380 86390 1
511828 99511828 1001 86380 86390 1
511932 99511932 1001 86380 86390 1
511843 99511843 1001 86380 86390 1
512456 99512456 1001 86380 86390 1
512387 99512387 1001 86380 86390 1
513082 99513082 1001 86380 86390 1
512974 99512974 1001 86380 86390 1
512864 99512864 1001 86380 86390 1
512957 99512957 1001 86380 86390 1
512739 99512739 1001 86380 86390 1
512688 99512688 1001 86380 86390 1
512753 99512753 1001 86380 86390 1
512611 99512611 1001 86380 86390 1
512676 99512676 1001 86380 86390 1
512729 99512729 1001 86380 86390 1
512600 99512600 1001 86380 86390 1
512783 99512783 1001 86380 86390 1
512724 99512724 1001 86380 86390 1
513306 99513306 1001 86380 86390 1
513272 99513272 1001 86380 86390 1
514029 99514029 1001 86380 86390 1
513840 99513840 1001 86380 86390 1
513907 99513907 1001 86380 86390 1
513844 99513844 1001 86380 86390 1
513835 99513835 1001 86380 86390 1
513742 99513742 1001 86380 86390 1
513550 99513550 1001 86380 86390 1
514111 99514111 1001 86380 86390 1
514087 99514087 1001 86380 86390 1
514035 99514035 1001 86380 86390 1
514104 99514104 1001 86380 86390 1
514689 99514689 1001 86380 86390 1
514756 99514756 1001 86380 86390 1
514837 99514837 1001 86380 86390 1
514848 99514848 1001 86380 86390 1
514525 99514525 1001 86380 86390 1
514508 99514508 1001 86380 86390 1
514368 99514368 1001 86380 86390 1
514251 99514251 1001 86380 86390 1
514383 99514383 1001 86380 86390 1
514283 99514283 1001 86380 86390 1
514400 99514400 1001 86380 86390 1
514893 99514893 1001 86380 86390 1
514881 99514881 1001 86380 86390 1
515018 99515018 1001 86380 86390 1
515544 99515544 1001 86380 86390 1
515520 99515520 1001 86380 86390 1
515612 99515612 1001 86380 86390 1
515613 99515613 1001 86380 86390 1
515116 99515116 1001 86380 86390 1
515168 99515168 1001 86380 86390 1
515067 99515067 1001 86380 86390 1
515184 99515184 1001 86380 86390 1
515215 99515215 1001 86380 86390 1
516345 99516345 1001 86380 86390 1
516360 99516360 1001 86380 86390 1
516413 99516413 1001 86380 86390 1
516364 99516364 1001 86380 86390 1
516240 99516240 1001 86380 86390 1
516215 99516215 1001 86380 86390 1
516254 99516254 1001 86380 86390 1
516268 99516268 1001 86380 86390 1
516294 99516294 1001 86380 86390 1
516102 99516102 1001 86380 86390 1
516168 99516168 1001 86380 86390 1
516131 99516131 1001 86380 86390 1
516160 99516160 1001 86380 86390 1
515957 99515957 1001 86380 86390 1
516003 99516003 1001 86380 86390 1
515912 99515912 1001 86380 86390 1
516586 99516586 1001 86380 86390 1
516651 99516651 1001 86380 86390 1
517291 99517291 1001 86380 86390 1
517317 99517317 1001 86380 86390 1
517219 99517219 1001 86380 86390 1
517130 99517130 1001 86380 86390 1
517035 99517035 1001 86380 86390 1
517116 99517116 1001 86380 86390 1
516716 99516716 1001 86380 86390 1
516890 99516890 1001 86380 86390 1
516802 99516802 1001 86380 86390 1
517417 99517417 1001 86380 86390 1
517432 99517432 1001 86380 86390 1
518052 99518052 1001 86380 86390 1
517917 99517917 1001 86380 86390 1
517755 99517755 1001 86380 86390 1
517607 99517607 1001 86380 86390 1
517557 99517557 1001 86380 86390 1
517610 99517610 1001 86380 86390 1
517639 99517639 1001 86380 86390 1
517551 99517551 1001 86380 86390 1
518184 99518184 1001 86380 86390 1
518197 99518197 1001 86380 86390 1
518264 99518264 1001 86380 86390 1
518802 99518802 1001 86380 86390 1
518601 99518601 1001 86380 86390 1
518758 99518758 1001 86380 86390 1
518607 99518607 1001 86380 86390 1
518711 99518711 1001 86380 86390 1
518583 99518583 1001 86380 86390 1
518765 99518765 1001 86380 86390 1
518636 99518636 1001 86380 86390 1
518406 99518406 1001 86380 86390 1
518411 99518411 1001 86380 86390 1
519010 99519010 1001 86380 86390 1
519101 99519101 1001 86380 86390 1
518998 99518998 1001 86380 86390 1
519659 99519659 1001 86380 86390 1
519624 99519624 1001 86380 86390 1
519728 99519728 1001 86380 86390 1
519645 99519645 1001 86380 86390 1
519260 99519260 1001 86380 86390 1
519235 99519235 1001 86380 86390 1
519378 99519378 1001 86380 86390 1
519935 99519935 1001 86380 86390 1
519975 99519975 1001 86380 86390 1
519912 99519912 1001 86380 86390 1
519977 99519977 1001 86380 86390 1
520502 99520502 1001 86380 86390 1
520567 99520567 1001 86380 86390 1
520480 99520480 1001 86380 86390 1
520455 99520455 1001 86380 86390 1
520410 99520410 1001 86380 86390 1
520281 99520281 1001 86380 86390 1
520348 99520348 1001 86380 86390 1
520061 99520061 1001 86380 86390 1
520198 99520198 1001 86380 86390 1
520224 99520224 1001 86380 86390 1
520043 99520043 1001 86380 86390 1
520727 99520727 1001 86380 86390 1
520779 99520779 1001 86380 86390 1
520705 99520705 1001 86380 86390 1
521350 99521350 1001 86380 86390 1
521392 99521392 1001 86380 86390 1
521453 99521453 1001 86380 86390 1
521399 99521399 1001 86380 86390 1
521361 99521361 1001 86380 86390 1
521092 99521092 1001 86380 86390 1
521110 99521110 1001 86380 86390 1
521190 99521190 1001 86380 86390 1
521103 99521103 1001 86380 86390 1
520911 99520911 1001 86380 86390 1
520914 99520914 1001 86380 86390 1
521023 99521023 1001 86380 86390 1
520986 99520986 1001 86380 86390 1
521054 99521054 1001 86380 86390 1
521610 99521610 1001 86380 86390 1
522115 99522115 1001 86380 86390 1
522129 99522129 1001 86380 86390 1
522117 99522117 1001 86380 86390 1
522271 99522271 1001 86380 86390 1
521950 99521950 1001 86380 86390 1
521991 99521991 1001 86380 86390 1
521751 99521751 1001 86380 86390 1
521721 99521721 1001 86380 86390 1
522478 99522478 1001 86380 86390 1
522469 99522469 1001 86380 86390 1
523031 99523031 1001 86380 86390 1
522997 99522997 1001 86380 86390 1
522900 99522900 1001 86380 86390 1
522679 99522679 1001 86380 86390 1
522519 99522519 1001 86380 86390 1
523167 99523167 1001 86380 86390 1
523143 99523143 1001 86380 86390 1
523148 99523148 1001 86380 86390 1
523191 99523191 1001 86380 86390 1
523786 99523786 1001 86380 86390 1
523689 99523689 1001 86380 86390 1
523639 99523639 1001 86380 86390 1
523364 99523364 1001 86380 86390 1
523480 99523480 1001 86380 86390 1
523422 99523422 1001 86380 86390 1
524009 99524009 1001 86380 86390 1
523990 99523990 1001 86380 86390 1
524700 99524700 1001 86380 86390 1
524597 99524597 1001 86380 86390 1
524537 99524537 1001 86380 86390 1
524165 99524165 1001 86380 86390 1
524217 99524217 1001 86380 86390 1
524283 99524283 1001 86380 86390 1
524874 99524874 1001 86380 86390 1
525394 99525394 1001 86380 86390 1
525530 99525530 1001 86380 86390 1
525590 99525590 1001 86380 86390 1
525352 99525352 1001 86380 86390 1
525384 99525384 1001 86380 86390 1
525042 99525042 1001 86380 86390 1
524990 99524990 1001 86380 86390 1
525018 99525018 1001 86380 86390 1
525164 99525164 1001 86380 86390 1
525126 99525126 1001 86380 86390 1
525769 99525769 1001 86380 86390 1
525706 99525706 1001 86380 86390 1
525602 99525602 1001 86380 86390 1
526221 99526221 1001 86380 86390 1
526315 99526315 1001 86380 86390 1
526318 99526318 1001 86380 86390 1
526178 99526178 1001 86380 86390 1
526102 99526102 1001 86380 86390 1
526157 99526157 1001 86380 86390 1
526096 99526096 1001 86380 86390 1
525960 99525960 1001 86380 86390 1
526627 99526627 1001 86380 86390 1
526525 99526525 1001 86380 86390 1
526517 99526517 1001 86380 86390 1
526620 99526620 1001 86380 86390 1
527220 99527220 1001 86380 86390 1
527099 99527099 1001 86380 86390 1
527139 99527139 1001 86380 86390 1
527178 99527178 1001 86380 86390 1
527092 99527092 1001 86380 86390 1
526875 99526875 1001 86380 86390 1
526877 99526877 1001 86380 86390 1
527020 99527020 1001 86380 86390 1
526946 99526946 1001 86380 86390 1
526990 99526990 1001 86380 86390 1
526705 99526705 1001 86380 86390 1
526645 99526645 1001 86380 86390 1
526751 99526751 1001 86380 86390 1
526687 99526687 1001 86380 86390 1
526639 99526639 1001 86380 86390 1
527314 99527314 1001 86380 86390 1
527988 99527988 1001 86380 86390 1
527953 99527953 1001 86380 86390 1
528065 99528065 1001 86380 86390 1
527785 99527785 1001 86380 86390 1
527635 99527635 1001 86380 86390 1
527597 99527597 1001 86380 86390 1
527536 99527536 1001 86380 86390 1
527576 99527576 1001 86380 86390 1
527526 99527526 1001 86380 86390 1
527477 99527477 1001 86380 86390 1
528189 99528189 1001 86380 86390 1
528167 99528167 1001 86380 86390 1
528077 99528077 1001 86380 86390 1
528117 99528117 1001 86380 86390 1
528721 99528721 1001 86380 86390 1
528737 99528737 1001 86380 86390 1
528692 99528692 1001 86380 86390 1
528422 99528422 1001 86380 86390 1
528374 99528374 1001 86380 86390 1
528401 99528401 1001 86380 86390 1
528328 99528328 1001 86380 86390 1
529028 99529028 1001 86380 86390 1
528964 99528964 1001 86380 86390 1
528971 99528971 1001 86380 86390 1
528974 99528974 1001 86380 86390 1
529577 99529577 1001 86380 86390 1
529527 99529527 1001 86380 86390 1
529578 99529578 1001 86380 86390 1
529632 99529632 1001 86380 86390 1
529478 99529478 1001 86380 86390 1
529365 99529365 1001 86380 86390 1
529122 99529122 1001 86380 86390 1
529136 99529136 1001 86380 86390 1
529129 99529129 1001 86380 86390 1
529285 99529285 1001 86380 86390 1
529790 99529790 1001 86380 86390 1
529855 99529855 1001 86380 86390 1
529907 99529907 1001 86380 86390 1
529926 99529926 1001 86380 86390 1
529890 99529890 1001 86380 86390 1
529904 99529904 1001 86380 86390 1
530526 99530526 1001 86380 86390 1
530311 99530311 1001 86380 86390 1
530234 99530234 1001 86380 86390 1
530191 99530191 1001 86380 86390 1
529993 99529993 1001 86380 86390 1
530628 99530628 1001 86380 86390 1
530693 99530693 1001 86380 86390 1
530655 99530655 1001 86380 86390 1
530579 99530579 1001 86380 86390 1
531201 99531201 1001 86380 86390 1
531295 99531295 1001 86380 86390 1
531205 99531205 1001 86380 86390 1
531210 99531210 1001 86380 86390 1
531124 99531124 1001 86380 86390 1
531116 99531116 1001 86380 86390 1
531155 99531155 1001 86380 86390 1
531013 99531013 1001 86380 86390 1
530817 99530817 1001 86380 86390 1
531383 99531383 1001 86380 86390 1
532177 99532177 1001 86380 86390 1
532023 99532023 1001 86380 86390 1
531860 99531860 1001 86380 86390 1
531938 99531938 1001 86380 86390 1
531966 99531966 1001 86380 86390 1
531865 99531865 1001 86380 86390 1
531610 99531610 1001 86380 86390 1
531677 99531677 1001 86380 86390 1
531784 99531784 1001 86380 86390 1
531670 99531670 1001 86380 86390 1
531605 99531605 1001 86380 86390 1
531739 99531739 1001 86380 86390 1
532268 99532268 1001 86380 86390 1
532347 99532347 1001 86380 86390 1
532257 99532257 1001 86380 86390 1
532309 99532309 1001 86380 86390 1
532258 99532258 1001 86380 86390 1
532290 99532290 1001 86380 86390 1
533005 99533005 1001 86380 86390 1
532649 99532649 1001 86380 86390 1
532806 99532806 1001 86380 86390 1
532704 99532704 1001 86380 86390 1
532557 99532557 1001 86380 86390 1
532604 99532604 1001 86380 86390 1
533224 99533224 1001 86380 86390 1
533043 99533043 1001 86380 86390 1
533173 99533173 1001 86380 86390 1
533212 99533212 1001 86380 86390 1
533073 99533073 1001 86380 86390 1
533830 99533830 1001 86380 86390 1
533526 99533526 1001 86380 86390 1
533463 99533463 1001 86380 86390 1
533571 99533571 1001 86380 86390 1
533395 99533395 1001 86380 86390 1
533293 99533293 1001 86380 86390 1
533281 99533281 1001 86380 86390 1
533359 99533359 1001 86380 86390 1
533437 99533437 1001 86380 86390 1
533373 99533373 1001 86380 86390 1
533365 99533365 1001 86380 86390 1
533934 99533934 1001 86380 86390 1
533973 99533973 1001 86380 86390 1
533968 99533968 1001 86380 86390 1
534046 99534046 1001 86380 86390 1
534047 99534047 1001 86380 86390 1
534582 99534582 1001 86380 86390 1
534631 99534631 1001 86380 86390 1
534452 99534452 1001 86380 86390 1
534454 99534454 1001 86380 86390 1
534285 99534285 1001 86380 86390 1
534432 99534432 1001 86380 86390 1
534305 99534305 1001 86380 86390 1
534082 99534082 1001 86380 86390 1
534178 99534178 1001 86380 86390 1
534736 99534736 1001 86380 86390 1
534726 99534726 1001 86380 86390 1
534742 99534742 1001 86380 86390 1
535385 99535385 1001 86380 86390 1
535242 99535242 1001 86380 86390 1
535126 99535126 1001 86380 86390 1
535273 99535273 1001 86380 86390 1
535157 99535157 1001 86380 86390 1
535134 99535134 1001 86380 86390 1
535135 99535135 1001 86380 86390 1
534943 99534943 1001 86380 86390 1
534973 99534973 1001 86380 86390 1
535093 99535093 1001 86380 86390 1
535572 99535572 1001 86380 86390 1
535681 99535681 1001 86380 86390 1
535657 99535657 1001 86380 86390 1
536131 99536131 1001 86380 86390 1
536034 99536034 1001 86380 86390 1
536000 99536000 1001 86380 86390 1
535833 99535833 1001 86380 86390 1
535866 99535866 1001 86380 86390 1
535854 99535854 1001 86380 86390 1
535816 99535816 1001 86380 86390 1
535740 99535740 1001 86380 86390 1
536482 99536482 1001 86380 86390 1
536340 99536340 1001 86380 86390 1
536485 99536485 1001 86380 86390 1
536960 99536960 1001 86380 86390 1
537078 99537078 1001 86380 86390 1
536979 99536979 1001 86380 86390 1
536992 99536992 1001 86380 86390 1
536968 99536968 1001 86380 86390 1
536814 99536814 1001 86380 86390 1
536749 99536749 1001 86380 86390 1
536687 99536687 1001 86380 86390 1
536627 99536627 1001 86380 86390 1
536628 99536628 1001 86380 86390 1
536693 99536693 1001 86380 86390 1
536616 99536616 1001 86380 86390 1
536657 99536657 1001 86380 86390 1
537276 99537276 1001 86380 86390 1
537835 99537835 1001 86380 86390 1
537877 99537877 1001 86380 86390 1
537841 99537841 1001 86380 86390 1
537983 99537983 1001 86380 86390 1
537694 99537694 1001 86380 86390 1
537749 99537749 1001 86380 86390 1
537775 99537775 1001 86380 86390 1
537647 99537647 1001 86380 86390 1
537676 99537676 1001 86380 86390 1
537704 99537704 1001 86380 86390 1
537421 99537421 1001 86380 86390 1
537431 99537431 1001 86380 86390 1
538067 99538067 1001 86380 86390 1
538113 99538113 1001 86380 86390 1
538092 99538092 1001 86380 86390 1
538760 99538760 1001 86380 86390 1
538441 99538441 1001 86380 86390 1
538597 99538597 1001 86380 86390 1
538412 99538412 1001 86380 86390 1
538235 99538235 1001 86380 86390 1
538287 99538287 1001 86380 86390 1
538262 99538262 1001 86380 86390 1
538291 99538291 1001 86380 86390 1
538322 99538322 1001 86380 86390 1
538955 99538955 1001 86380 86390 1
538828 99538828 1001 86380 86390 1
538947 99538947 1001 86380 86390 1
538925 99538925 1001 86380 86390 1
538977 99538977 1001 86380 86390 1
538874 99538874 1001 86380 86390 1
538887 99538887 1001 86380 86390 1
538965 99538965 1001 86380 86390 1
538992 99538992 1001 86380 86390 1
539639 99539639 1001 86380 86390 1
539448 99539448 1001 86380 86390 1
539603 99539603 1001 86380 86390 1
539513 99539513 1001 86380 86390 1
539544 99539544 1001 86380 86390 1
539493 99539493 1001 86380 86390 1
539598 99539598 1001 86380 86390 1
539380 99539380 1001 86380 86390 1
539049 99539049 1001 86380 86390 1
539063 99539063 1001 86380 86390 1
539024 99539024 1001 86380 86390 1
539782 99539782 1001 86380 86390 1
539821 99539821 1001 86380 86390 1
539721 99539721 1001 86380 86390 1
539722 99539722 1001 86380 86390 1
539646 99539646 1001 86380 86390 1
540434 99540434 1001 86380 86390 1
540440 99540440 1001 86380 86390 1
540222 99540222 1001 86380 86390 1
540108 99540108 1001 86380 86390 1
540070 99540070 1001 86380 86390 1
540200 99540200 1001 86380 86390 1
540088 99540088 1001 86380 86390 1
540165 99540165 1001 86380 86390 1
539910 99539910 1001 86380 86390 1
539950 99539950 1001 86380 86390 1
540041 99540041 1001 86380 86390 1
540006 99540006 1001 86380 86390 1
539866 99539866 1001 86380 86390 1
540012 99540012 1001 86380 86390 1
540516 99540516 1001 86380 86390 1
540649 99540649 1001 86380 86390 1
541165 99541165 1001 86380 86390 1
541276 99541276 1001 86380 86390 1
541163 99541163 1001 86380 86390 1
540935 99540935 1001 86380 86390 1
540898 99540898 1001 86380 86390 1
541055 99541055 1001 86380 86390 1
541008 99541008 1001 86380 86390 1
540685 99540685 1001 86380 86390 1
540739 99540739 1001 86380 86390 1
540744 99540744 1001 86380 86390 1
542044 99542044 1001 86380 86390 1
542108 99542108 1001 86380 86390 1
541771 99541771 1001 86380 86390 1
541872 99541872 1001 86380 86390 1
541512 99541512 1001 86380 86390 1
541623 99541623 1001 86380 86390 1
542320 99542320 1001 86380 86390 1
542830 99542830 1001 86380 86390 1
542912 99542912 1001 86380 86390 1
542926 99542926 1001 86380 86390 1
542653 99542653 1001 86380 86390 1
542707 99542707 1001 86380 86390 1
542709 99542709 1001 86380 86390 1
542725 99542725 1001 86380 86390 1
542648 99542648 1001 86380 86390 1
542508 99542508 1001 86380 86390 1
542353 99542353 1001 86380 86390 1
542328 99542328 1001 86380 86390 1
542501 99542501 1001 86380 86390 1
542372 99542372 1001 86380 86390 1
542373 99542373 1001 86380 86390 1
542490 99542490 1001 86380 86390 1
542517 99542517 1001 86380 86390 1
543111 99543111 1001 86380 86390 1
543014 99543014 1001 86380 86390 1
543745 99543745 1001 86380 86390 1
543765 99543765 1001 86380 86390 1
543437 99543437 1001 86380 86390 1
543502 99543502 1001 86380 86390 1
543470 99543470 1001 86380 86390 1
543269 99543269 1001 86380 86390 1
543275 99543275 1001 86380 86390 1
543199 99543199 1001 86380 86390 1
543238 99543238 1001 86380 86390 1
543783 99543783 1001 86380 86390 1
543910 99543910 1001 86380 86390 1
544288 99544288 1001 86380 86390 1
544345 99544345 1001 86380 86390 1
544313 99544313 1001 86380 86390 1
544080 99544080 1001 86380 86390 1
544017 99544017 1001 86380 86390 1
544162 99544162 1001 86380 86390 1
544152 99544152 1001 86380 86390 1
544114 99544114 1001 86380 86390 1
544025 99544025 1001 86380 86390 1
544634 99544634 1001 86380 86390 1
544638 99544638 1001 86380 86390 1
429172 210 1001 75240 75957 1
503059 494 1001 26285 26585 1
542399 1012 1001 69185 69484 1
400034 99400034 1001 86380 86390 1
400365 99400365 1001 86380 86390 1
400390 99400390 1001 86380 86390 1
400511 99400511 1001 86380 86390 1
400818 99400818 1001 86380 86390 1
400770 99400770 1001 86380 86390 1
400807 99400807 1001 86380 86390 1
400909 99400909 1001 86380 86390 1
401049 99401049 1001 86380 86390 1
401090 99401090 1001 86380 86390 1
401139 99401139 1001 86380 86390 1
401281 99401281 1001 86380 86390 1
401291 99401291 1001 86380 86390 1
401551 99401551 1001 86380 86390 1
401537 99401537 1001 86380 86390 1
401618 99401618 1001 86380 86390 1
401700 99401700 1001 86380 86390 1
401854 99401854 1001 86380 86390 1
401859 99401859 1001 86380 86390 1
402118 99402118 1001 86380 86390 1
402461 99402461 1001 86380 86390 1
402546 99402546 1001 86380 86390 1
402571 99402571 1001 86380 86390 1
402498 99402498 1001 86380 86390 1
402971 99402971 1001 86380 86390 1
403036 99403036 1001 86380 86390 1
403161 99403161 1001 86380 86390 1
403405 99403405 1001 86380 86390 1
403395 99403395 1001 86380 86390 1
403527 99403527 1001 86380 86390 1
403618 99403618 1001 86380 86390 1
403658 99403658 1001 86380 86390 1
403692 99403692 1001 86380 86390 1
403823 99403823 1001 86380 86390 1
403801 99403801 1001 86380 86390 1
404005 99404005 1001 86380 86390 1
404122 99404122 1001 86380 86390 1
404218 99404218 1001 86380 86390 1
404250 99404250 1001 86380 86390 1
404456 99404456 1001 86380 86390 1
404512 99404512 1001 86380 86390 1
404538 99404538 1001 86380 86390 1
404562 99404562 1001 86380 86390 1
405104 99405104 1001 86380 86390 1
405128 99405128 1001 86380 86390 1
405013 99405013 1001 86380 86390 1
405334 99405334 1001 86380 86390 1
405368 99405368 1001 86380 86390 1
405471 99405471 1001 86380 86390 1
405723 99405723 1001 86380 86390 1
405848 99405848 1001 86380 86390 1
405882 99405882 1001 86380 86390 1
406128 99406128 1001 86380 86390 1
406240 99406240 1001 86380 86390 1
406344 99406344 1001 86380 86390 1
406469 99406469 1001 86380 86390 1
406830 99406830 1001 86380 86390 1
406631 99406631 1001 86380 86390 1
406870 99406870 1001 86380 86390 1
407081 99407081 1001 86380 86390 1
407319 99407319 1001 86380 86390 1
407294 99407294 1001 86380 86390 1
407402 99407402 1001 86380 86390 1
407739 99407739 1001 86380 86390 1
407807 99407807 1001 86380 86390 1
408045 99408045 1001 86380 86390 1
408102 99408102 1001 86380 86390 1
408501 99408501 1001 86380 86390 1
408744 99408744 1001 86380 86390 1
408868 99408868 1001 86380 86390 1
409025 99409025 1001 86380 86390 1
409437 99409437 1001 86380 86390 1
409558 99409558 1001 86380 86390 1
409554 99409554 1001 86380 86390 1
409614 99409614 1001 86380 86390 1
409628 99409628 1001 86380 86390 1
409800 99409800 1001 86380 86390 1
409963 99409963 1001 86380 86390 1
410012 99410012 1001 86380 86390 1
410103 99410103 1001 86380 86390 1
410155 99410155 1001 86380 86390 1
410594 99410594 1001 86380 86390 1
411213 99411213 1001 86380 86390 1
411160 99411160 1001 86380 86390 1
411757 99411757 1001 86380 86390 1
412076 99412076 1001 86380 86390 1
412013 99412013 1001 86380 86390 1
412042 99412042 1001 86380 86390 1
412110 99412110 1001 86380 86390 1
413337 99413337 1001 86380 86390 1
413700 99413700 1001 86380 86390 1
413162 99413162 1001 86380 86390 1
413085 99413085 1001 86380 86390 1
412910 99412910 1001 86380 86390 1
413061 99413061 1001 86380 86390 1
412607 99412607 1001 86380 86390 1
413725 99413725 1001 86380 86390 1
413768 99413768 1001 86380 86390 1
413992 99413992 1001 86380 86390 1
413843 99413843 1001 86380 86390 1
414074 99414074 1001 86380 86390 1
413917 99413917 1001 86380 86390 1
414027 99414027 1001 86380 86390 1
413962 99413962 1001 86380 86390 1
415058 99415058 1001 86380 86390 1
415222 99415222 1001 86380 86390 1
414976 99414976 1001 86380 86390 1
415240 99415240 1001 86380 86390 1
414798 99414798 1001 86380 86390 1
414536 99414536 1001 86380 86390 1
414595 99414595 1001 86380 86390 1
414696 99414696 1001 86380 86390 1
414375 99414375 1001 86380 86390 1
414408 99414408 1001 86380 86390 1
415636 99415636 1001 86380 86390 1
416909 99416909 1001 86380 86390 1
416596 99416596 1001 86380 86390 1
416720 99416720 1001 86380 86390 1
416748 99416748 1001 86380 86390 1
416283 99416283 1001 86380 86390 1
416451 99416451 1001 86380 86390 1
416278 99416278 1001 86380 86390 1
415995 99415995 1001 86380 86390 1
415790 99415790 1001 86380 86390 1
415874 99415874 1001 86380 86390 1
416022 99416022 1001 86380 86390 1
416045 99416045 1001 86380 86390 1
416050 99416050 1001 86380 86390 1
417263 99417263 1001 86380 86390 1
417504 99417504 1001 86380 86390 1
417459 99417459 1001 86380 86390 1
418303 99418303 1001 86380 86390 1
418217 99418217 1001 86380 86390 1
418273 99418273 1001 86380 86390 1
417795 99417795 1001 86380 86390 1
417769 99417769 1001 86380 86390 1
417871 99417871 1001 86380 86390 1
417798 99417798 1001 86380 86390 1
417853 99417853 1001 86380 86390 1
418012 99418012 1001 86380 86390 1
417879 99417879 1001 86380 86390 1
418026 99418026 1001 86380 86390 1
417704 99417704 1001 86380 86390 1
417914 99417914 1001 86380 86390 1
417935 99417935 1001 86380 86390 1
418027 99418027 1001 86380 86390 1
418910 99418910 1001 86380 86390 1
419105 99419105 1001 86380 86390 1
418903 99418903 1001 86380 86390 1
420445 99420445 1001 86380 86390 1
420063 99420063 1001 86380 86390 1
420070 99420070 1001 86380 86390 1
420422 99420422 1001 86380 86390 1
420431 99420431 1001 86380 86390 1
419984 99419984 1001 86380 86390 1
420015 99420015 1001 86380 86390 1
419963 99419963 1001 86380 86390 1
419744 99419744 1001 86380 86390 1
419242 99419242 1001 86380 86390 1
419420 99419420 1001 86380 86390 1
420806 99420806 1001 86380 86390 1
420745 99420745 1001 86380 86390 1
420816 99420816 1001 86380 86390 1
420777 99420777 1001 86380 86390 1
420826 99420826 1001 86380 86390 1
420784 99420784 1001 86380 86390 1
420485 99420485 1001 86380 86390 1
421718 99421718 1001 86380 86390 1
421819 99421819 1001 86380 86390 1
421720 99421720 1001 86380 86390 1
421903 99421903 1001 86380 86390 1
421726 99421726 1001 86380 86390 1
421764 99421764 1001 86380 86390 1
421934 99421934 1001 86380 86390 1
421480 99421480 1001 86380 86390 1
421484 99421484 1001 86380 86390 1
421447 99421447 1001 86380 86390 1
421560 99421560 1001 86380 86390 1
421654 99421654 1001 86380 86390 1
420894 99420894 1001 86380 86390 1
421119 99421119 1001 86380 86390 1
420990 99420990 1001 86380 86390 1
420850 99420850 1001 86380 86390 1
421057 99421057 1001 86380 86390 1
420958 99420958 1001 86380 86390 1
422308 99422308 1001 86380 86390 1
422468 99422468 1001 86380 86390 1
423389 99423389 1001 86380 86390 1
422966 99422966 1001 86380 86390 1
423008 99423008 1001 86380 86390 1
423204 99423204 1001 86380 86390 1
423083 99423083 1001 86380 86390 1
423143 99423143 1001 86380 86390 1
423263 99423263 1001 86380 86390 1
422773 99422773 1001 86380 86390 1
422763 99422763 1001 86380 86390 1
423864 99423864 1001 86380 86390 1
424042 99424042 1001 86380 86390 1
423800 99423800 1001 86380 86390 1
424054 99424054 1001 86380 86390 1
424006 99424006 1001 86380 86390 1
425130 99425130 1001 86380 86390 1
425316 99425316 1001 86380 86390 1
425166 99425166 1001 86380 86390 1
424782 99424782 1001 86380 86390 1
424826 99424826 1001 86380 86390 1
424598 99424598 1001 86380 86390 1
424946 99424946 1001 86380 86390 1
424182 99424182 1001 86380 86390 1
424413 99424413 1001 86380 86390 1
424540 99424540 1001 86380 86390 1
425470 99425470 1001 86380 86390 1
425587 99425587 1001 86380 86390 1
425810 99425810 1001 86380 86390 1
425626 99425626 1001 86380 86390 1
425651 99425651 1001 86380 86390 1
425629 99425629 1001 86380 86390 1
426743 99426743 1001 86380 86390 1
426984 99426984 1001 86380 86390 1
426908 99426908 1001 86380 86390 1
426420 99426420 1001 86380 86390 1
426681 99426681 1001 86380 86390 1
426291 99426291 1001 86380 86390 1
426417 99426417 1001 86380 86390 1
426047 99426047 1001 86380 86390 1
426168 99426168 1001 86380 86390 1
427389 99427389 1001 86380 86390 1
427261 99427261 1001 86380 86390 1
427463 99427463 1001 86380 86390 1
427401 99427401 1001 86380 86390 1
427195 99427195 1001 86380 86390 1
428497 99428497 1001 86380 86390 1
428678 99428678 1001 86380 86390 1
428456 99428456 1001 86380 86390 1
428723 99428723 1001 86380 86390 1
428096 99428096 1001 86380 86390 1
428840 99428840 1001 86380 86390 1
428906 99428906 1001 86380 86390 1
429062 99429062 1001 86380 86390 1
430144 99430144 1001 86380 86390 1
430005 99430005 1001 86380 86390 1
430060 99430060 1001 86380 86390 1
429700 99429700 1001 86380 86390 1
429677 99429677 1001 86380 86390 1
429228 99429228 1001 86380 86390 1
429376 99429376 1001 86380 86390 1
430551 99430551 1001 86380 86390 1
430744 99430744 1001 86380 86390 1
430534 99430534 1001 86380 86390 1
430749 99430749 1001 86380 86390 1
430597 99430597 1001 86380 86390 1
431684 99431684 1001 86380 86390 1
431808 99431808 1001 86380 86390 1
431928 99431928 1001 86380 86390 1
431599 99431599 1001 86380 86390 1
431369 99431369 1001 86380 86390 1
431643 99431643 1001 86380 86390 1
431258 99431258 1001 86380 86390 1
431181 99431181 1001 86380 86390 1
432084 99432084 1001 86380 86390 1
432312 99432312 1001 86380 86390 1
433635 99433635 1001 86380 86390 1
433436 99433436 1001 86380 86390 1
433501 99433501 1001 86380 86390 1
433107 99433107 1001 86380 86390 1
433083 99433083 1001 86380 86390 1
433253 99433253 1001 86380 86390 1
433087 99433087 1001 86380 86390 1
433309 99433309 1001 86380 86390 1
432803 99432803 1001 86380 86390 1
432734 99432734 1001 86380 86390 1
432863 99432863 1001 86380 86390 1
432535 99432535 1001 86380 86390 1
432866 99432866 1001 86380 86390 1
432574 99432574 1001 86380 86390 1
432659 99432659 1001 86380 86390 1
432547 99432547 1001 86380 86390 1
434104 99434104 1001 86380 86390 1
435434 99435434 1001 86380 86390 1
435083 99435083 1001 86380 86390 1
434885 99434885 1001 86380 86390 1
434182 99434182 1001 86380 86390 1
434356 99434356 1001 86380 86390 1
434485 99434485 1001 86380 86390 1
434465 99434465 1001 86380 86390 1
435622 99435622 1001 86380 86390 1
435485 99435485 1001 86380 86390 1
435630 99435630 1001 86380 86390 1
435553 99435553 1001 86380 86390 1
435811 99435811 1001 86380 86390 1
435816 99435816 1001 86380 86390 1
436952 99436952 1001 86380 86390 1
437129 99437129 1001 86380 86390 1
436671 99436671 1001 86380 86390 1
436394 99436394 1001 86380 86390 1
436713 99436713 1001 86380 86390 1
436675 99436675 1001 86380 86390 1
436016 99436016 1001 86380 86390 1
435966 99435966 1001 86380 86390 1
435921 99435921 1001 86380 86390 1
436212 99436212 1001 86380 86390 1
437290 99437290 1001 86380 86390 1
437350 99437350 1001 86380 86390 1
437282 99437282 1001 86380 86390 1
300696 99300696 1001 86380 86390 1
300543 99300543 1001 86380 86390 1
300716 99300716 1001 86380 86390 1
300346 99300346 1001 86380 86390 1
300374 99300374 1001 86380 86390 1
300151 99300151 1001 86380 86390 1
300296 99300296 1001 86380 86390 1
300930 99300930 1001 86380 86390 1
300749 99300749 1001 86380 86390 1
300776 99300776 1001 86380 86390 1
301504 99301504 1001 86380 86390 1
301379 99301379 1001 86380 86390 1
301027 99301027 1001 86380 86390 1
300968 99300968 1001 86380 86390 1
301140 99301140 1001 86380 86390 1
301720 99301720 1001 86380 86390 1
301605 99301605 1001 86380 86390 1
301703 99301703 1001 86380 86390 1
301705 99301705 1001 86380 86390 1
301628 99301628 1001 86380 86390 1
302324 99302324 1001 86380 86390 1
302198 99302198 1001 86380 86390 1
302225 99302225 1001 86380 86390 1
302162 99302162 1001 86380 86390 1
301994 99301994 1001 86380 86390 1
302086 99302086 1001 86380 86390 1
301998 99301998 1001 86380 86390 1
302083 99302083 1001 86380 86390 1
301916 99301916 1001 86380 86390 1
301842 99301842 1001 86380 86390 1
301920 99301920 1001 86380 86390 1
302419 99302419 1001 86380 86390 1
302538 99302538 1001 86380 86390 1
302467 99302467 1001 86380 86390 1
303143 99303143 1001 86380 86390 1
303004 99303004 1001 86380 86390 1
303016 99303016 1001 86380 86390 1
303009 99303009 1001 86380 86390 1
302988 99302988 1001 86380 86390 1
302857 99302857 1001 86380 86390 1
302728 99302728 1001 86380 86390 1
302589 99302589 1001 86380 86390 1
302759 99302759 1001 86380 86390 1
303338 99303338 1001 86380 86390 1
303366 99303366 1001 86380 86390 1
303316 99303316 1001 86380 86390 1
303369 99303369 1001 86380 86390 1
303802 99303802 1001 86380 86390 1
303647 99303647 1001 86380 86390 1
303799 99303799 1001 86380 86390 1
303452 99303452 1001 86380 86390 1
303426 99303426 1001 86380 86390 1
303596 99303596 1001 86380 86390 1
303509 99303509 1001 86380 86390 1
303420 99303420 1001 86380 86390 1
303434 99303434 1001 86380 86390 1
303461 99303461 1001 86380 86390 1
303514 99303514 1001 86380 86390 1
304150 99304150 1001 86380 86390 1
304034 99304034 1001 86380 86390 1
304680 99304680 1001 86380 86390 1
304660 99304660 1001 86380 86390 1
304841 99304841 1001 86380 86390 1
304727 99304727 1001 86380 86390 1
304819 99304819 1001 86380 86390 1
304565 99304565 1001 86380 86390 1
304581 99304581 1001 86380 86390 1
304573 99304573 1001 86380 86390 1
304260 99304260 1001 86380 86390 1
304404 99304404 1001 86380 86390 1
304276 99304276 1001 86380 86390 1
304946 99304946 1001 86380 86390 1
304872 99304872 1001 86380 86390 1
304980 99304980 1001 86380 86390 1
305650 99305650 1001 86380 86390 1
305483 99305483 1001 86380 86390 1
305350 99305350 1001 86380 86390 1
305390 99305390 1001 86380 86390 1
305352 99305352 1001 86380 86390 1
305219 99305219 1001 86380 86390 1
305142 99305142 1001 86380 86390 1
305261 99305261 1001 86380 86390 1
305212 99305212 1001 86380 86390 1
305239 99305239 1001 86380 86390 1
305227 99305227 1001 86380 86390 1
305085 99305085 1001 86380 86390 1
305241 99305241 1001 86380 86390 1
500141 99500141 1001 86380 86390 1
500047 99500047 1001 86380 86390 1
500698 99500698 1001 86380 86390 1
500612 99500612 1001 86380 86390 1
500769 99500769 1001 86380 86390 1
500628 99500628 1001 86380 86390 1
500219 99500219 1001 86380 86390 1
500195 99500195 1001 86380 86390 1
500197 99500197 1001 86380 86390 1
500366 99500366 1001 86380 86390 1
500380 99500380 1001 86380 86390 1
500201 99500201 1001 86380 86390 1
500866 99500866 1001 86380 86390 1
500938 99500938 1001 86380 86390 1
501579 99501579 1001 86380 86390 1
501554 99501554 1001 86380 86390 1
501582 99501582 1001 86380 86390 1
501572 99501572 1001 86380 86390 1
501261 99501261 1001 86380 86390 1
501032 99501032 1001 86380 86390 1
501188 99501188 1001 86380 86390 1
501176 99501176 1001 86380 86390 1
501208 99501208 1001 86380 86390 1
501804 99501804 1001 86380 86390 1
502436 99502436 1001 86380 86390 1
502440 99502440 1001 86380 86390 1
502271 99502271 1001 86380 86390 1
502283 99502283 1001 86380 86390 1
502247 99502247 1001 86380 86390 1
502067 99502067 1001 86380 86390 1
502184 99502184 1001 86380 86390 1
502136 99502136 1001 86380 86390 1
502087 99502087 1001 86380 86390 1
502102 99502102 1001 86380 86390 1
501994 99501994 1001 86380 86390 1
501934 99501934 1001 86380 86390 1
502523 99502523 1001 86380 86390 1
503156 99503156 1001 86380 86390 1
503105 99503105 1001 86380 86390 1
503097 99503097 1001 86380 86390 1
503109 99503109 1001 86380 86390 1
503024 99503024 1001 86380 86390 1
503030 99503030 1001 86380 86390 1
503069 99503069 1001 86380 86390 1
502713 99502713 1001 86380 86390 1
502770 99502770 1001 86380 86390 1
502849 99502849 1001 86380 86390 1
502863 99502863 1001 86380 86390 1
503327 99503327 1001 86380 86390 1
503405 99503405 1001 86380 86390 1
503914 99503914 1001 86380 86390 1
503965 99503965 1001 86380 86390 1
504044 99504044 1001 86380 86390 1
504039 99504039 1001 86380 86390 1
503745 99503745 1001 86380 86390 1
503772 99503772 1001 86380 86390 1
503722 99503722 1001 86380 86390 1
503765 99503765 1001 86380 86390 1
503778 99503778 1001 86380 86390 1
503535 99503535 1001 86380 86390 1
503602 99503602 1001 86380 86390 1
503498 99503498 1001 86380 86390 1
503642 99503642 1001 86380 86390 1
503699 99503699 1001 86380 86390 1
504296 99504296 1001 86380 86390 1
504310 99504310 1001 86380 86390 1
504211 99504211 1001 86380 86390 1
504305 99504305 1001 86380 86390 1
504802 99504802 1001 86380 86390 1
504854 99504854 1001 86380 86390 1
504777 99504777 1001 86380 86390 1
504916 99504916 1001 86380 86390 1
504846 99504846 1001 86380 86390 1
504639 99504639 1001 86380 86390 1
504575 99504575 1001 86380 86390 1
504492 99504492 1001 86380 86390 1
504456 99504456 1001 86380 86390 1
504379 99504379 1001 86380 86390 1
504357 99504357 1001 86380 86390 1
504981 99504981 1001 86380 86390 1
505140 99505140 1001 86380 86390 1
505129 99505129 1001 86380 86390 1
504961 99504961 1001 86380 86390 1
505091 99505091 1001 86380 86390 1
505118 99505118 1001 86380 86390 1
505055 99505055 1001 86380 86390 1
505668 99505668 1001 86380 86390 1
505769 99505769 1001 86380 86390 1
505709 99505709 1001 86380 86390 1
505612 99505612 1001 86380 86390 1
505703 99505703 1001 86380 86390 1
505358 99505358 1001 86380 86390 1
505417 99505417 1001 86380 86390 1
505365 99505365 1001 86380 86390 1
505291 99505291 1001 86380 86390 1
505253 99505253 1001 86380 86390 1
505292 99505292 1001 86380 86390 1
505215 99505215 1001 86380 86390 1
505242 99505242 1001 86380 86390 1
505335 99505335 1001 86380 86390 1
505352 99505352 1001 86380 86390 1
505197 99505197 1001 86380 86390 1
505354 99505354 1001 86380 86390 1
505938 99505938 1001 86380 86390 1
505939 99505939 1001 86380 86390 1
505867 99505867 1001 86380 86390 1
506506 99506506 1001 86380 86390 1
506407 99506407 1001 86380 86390 1
506528 99506528 1001 86380 86390 1
506326 99506326 1001 86380 86390 1
506223 99506223 1001 86380 86390 1
506201 99506201 1001 86380 86390 1
506344 99506344 1001 86380 86390 1
506202 99506202 1001 86380 86390 1
506333 99506333 1001 86380 86390 1
506192 99506192 1001 86380 86390 1
506112 99506112 1001 86380 86390 1
506164 99506164 1001 86380 86390 1
506155 99506155 1001 86380 86390 1
506754 99506754 1001 86380 86390 1
506705 99506705 1001 86380 86390 1
506695 99506695 1001 86380 86390 1
507318 99507318 1001 86380 86390 1
507180 99507180 1001 86380 86390 1
507103 99507103 1001 86380 86390 1
507466 99507466 1001 86380 86390 1
508184 99508184 1001 86380 86390 1
508198 99508198 1001 86380 86390 1
508224 99508224 1001 86380 86390 1
508165 99508165 1001 86380 86390 1
508088 99508088 1001 86380 86390 1
507966 99507966 1001 86380 86390 1
507979 99507979 1001 86380 86390 1
507890 99507890 1001 86380 86390 1
507957 99507957 1001 86380 86390 1
507990 99507990 1001 86380 86390 1
507697 99507697 1001 86380 86390 1
507712 99507712 1001 86380 86390 1
507725 99507725 1001 86380 86390 1
507791 99507791 1001 86380 86390 1
507818 99507818 1001 86380 86390 1
507663 99507663 1001 86380 86390 1
508260 99508260 1001 86380 86390 1
508287 99508287 1001 86380 86390 1
508444 99508444 1001 86380 86390 1
508447 99508447 1001 86380 86390 1
508437 99508437 1001 86380 86390 1
509004 99509004 1001 86380 86390 1
509062 99509062 1001 86380 86390 1
509035 99509035 1001 86380 86390 1
508779 99508779 1001 86380 86390 1
508834 99508834 1001 86380 86390 1
508810 99508810 1001 86380 86390 1
508811 99508811 1001 86380 86390 1
508747 99508747 1001 86380 86390 1
508812 99508812 1001 86380 86390 1
508544 99508544 1001 86380 86390 1
508503 99508503 1001 86380 86390 1
509210 99509210 1001 86380 86390 1
509224 99509224 1001 86380 86390 1
509854 99509854 1001 86380 86390 1
509753 99509753 1001 86380 86390 1
509684 99509684 1001 86380 86390 1
509485 99509485 1001 86380 86390 1
509421 99509421 1001 86380 86390 1
510097 99510097 1001 86380 86390 1
510090 99510090 1001 86380 86390 1
510691 99510691 1001 86380 86390 1
510526 99510526 1001 86380 86390 1
510527 99510527 1001 86380 86390 1
510660 99510660 1001 86380 86390 1
510378 99510378 1001 86380 86390 1
510418 99510418 1001 86380 86390 1
510437 99510437 1001 86380 86390 1
510739 99510739 1001 86380 86390 1
510883 99510883 1001 86380 86390 1
511430 99511430 1001 86380 86390 1
511457 99511457 1001 86380 86390 1
511460 99511460 1001 86380 86390 1
511243 99511243 1001 86380 86390 1
511337 99511337 1001 86380 86390 1
511176 99511176 1001 86380 86390 1
511011 99511011 1001 86380 86390 1
511060 99511060 1001 86380 86390 1
511614 99511614 1001 86380 86390 1
511642 99511642 1001 86380 86390 1
511723 99511723 1001 86380 86390 1
511700 99511700 1001 86380 86390 1
511675 99511675 1001 86380 86390 1
512376 99512376 1001 86380 86390 1
512160 99512160 1001 86380 86390 1
512005 99512005 1001 86380 86390 1
512129 99512129 1001 86380 86390 1
511863 99511863 1001 86380 86390 1
511955 99511955 1001 86380 86390 1
511923 99511923 1001 86380 86390 1
512401 99512401 1001 86380 86390 1
512557 99512557 1001 86380 86390 1
512439 99512439 1001 86380 86390 1
512516 99512516 1001 86380 86390 1
512978 99512978 1001 86380 86390 1
512928 99512928 1001 86380 86390 1
512677 99512677 1001 86380 86390 1
512680 99512680 1001 86380 86390 1
513854 99513854 1001 86380 86390 1
513945 99513945 1001 86380 86390 1
513859 99513859 1001 86380 86390 1
513989 99513989 1001 86380 86390 1
513926 99513926 1001 86380 86390 1
513528 99513528 1001 86380 86390 1
513490 99513490 1001 86380 86390 1
513589 99513589 1001 86380 86390 1
514132 99514132 1001 86380 86390 1
514134 99514134 1001 86380 86390 1
514148 99514148 1001 86380 86390 1
514732 99514732 1001 86380 86390 1
514696 99514696 1001 86380 86390 1
514520 99514520 1001 86380 86390 1
514366 99514366 1001 86380 86390 1
514341 99514341 1001 86380 86390 1
514308 99514308 1001 86380 86390 1
515038 99515038 1001 86380 86390 1
515000 99515000 1001 86380 86390 1
514874 99514874 1001 86380 86390 1
515019 99515019 1001 86380 86390 1
514877 99514877 1001 86380 86390 1
515567 99515567 1001 86380 86390 1
515654 99515654 1001 86380 86390 1
515546 99515546 1001 86380 86390 1
515617 99515617 1001 86380 86390 1
515297 99515297 1001 86380 86390 1
515442 99515442 1001 86380 86390 1
515315 99515315 1001 86380 86390 1
515304 99515304 1001 86380 86390 1
515384 99515384 1001 86380 86390 1
515206 99515206 1001 86380 86390 1
515161 99515161 1001 86380 86390 1
515227 99515227 1001 86380 86390 1
515073 99515073 1001 86380 86390 1
515732 99515732 1001 86380 86390 1
515880 99515880 1001 86380 86390 1
515753 99515753 1001 86380 86390 1
516480 99516480 1001 86380 86390 1
516404 99516404 1001 86380 86390 1
516291 99516291 1001 86380 86390 1
516165 99516165 1001 86380 86390 1
516167 99516167 1001 86380 86390 1
516009 99516009 1001 86380 86390 1
516023 99516023 1001 86380 86390 1
516078 99516078 1001 86380 86390 1
515977 99515977 1001 86380 86390 1
516654 99516654 1001 86380 86390 1
516669 99516669 1001 86380 86390 1
516526 99516526 1001 86380 86390 1
517170 99517170 1001 86380 86390 1
516952 99516952 1001 86380 86390 1
516953 99516953 1001 86380 86390 1
516929 99516929 1001 86380 86390 1
516859 99516859 1001 86380 86390 1
516745 99516745 1001 86380 86390 1
516816 99516816 1001 86380 86390 1
516881 99516881 1001 86380 86390 1
517360 99517360 1001 86380 86390 1
517400 99517400 1001 86380 86390 1
517378 99517378 1001 86380 86390 1
517355 99517355 1001 86380 86390 1
517973 99517973 1001 86380 86390 1
518159 99518159 1001 86380 86390 1
517930 99517930 1001 86380 86390 1
517945 99517945 1001 86380 86390 1
517870 99517870 1001 86380 86390 1
517939 99517939 1001 86380 86390 1
517811 99517811 1001 86380 86390 1
517689 99517689 1001 86380 86390 1
517560 99517560 1001 86380 86390 1
517677 99517677 1001 86380 86390 1
517729 99517729 1001 86380 86390 1
517563 99517563 1001 86380 86390 1
518293 99518293 1001 86380 86390 1
518319 99518319 1001 86380 86390 1
518260 99518260 1001 86380 86390 1
518274 99518274 1001 86380 86390 1
518846 99518846 1001 86380 86390 1
518822 99518822 1001 86380 86390 1
518905 99518905 1001 86380 86390 1
518629 99518629 1001 86380 86390 1
518774 99518774 1001 86380 86390 1
518419 99518419 1001 86380 86390 1
518460 99518460 1001 86380 86390 1
518555 99518555 1001 86380 86390 1
518519 99518519 1001 86380 86390 1
519117 99519117 1001 86380 86390 1
519174 99519174 1001 86380 86390 1
519781 99519781 1001 86380 86390 1
519637 99519637 1001 86380 86390 1
519664 99519664 1001 86380 86390 1
519626 99519626 1001 86380 86390 1
519679 99519679 1001 86380 86390 1
519797 99519797 1001 86380 86390 1
519655 99519655 1001 86380 86390 1
519681 99519681 1001 86380 86390 1
519695 99519695 1001 86380 86390 1
519549 99519549 1001 86380 86390 1
519525 99519525 1001 86380 86390 1
519604 99519604 1001 86380 86390 1
519514 99519514 1001 86380 86390 1
519516 99519516 1001 86380 86390 1
519261 99519261 1001 86380 86390 1
519227 99519227 1001 86380 86390 1
519373 99519373 1001 86380 86390 1
519930 99519930 1001 86380 86390 1
519832 99519832 1001 86380 86390 1
520555 99520555 1001 86380 86390 1
520440 99520440 1001 86380 86390 1
520453 99520453 1001 86380 86390 1
520574 99520574 1001 86380 86390 1
520362 99520362 1001 86380 86390 1
520140 99520140 1001 86380 86390 1
520082 99520082 1001 86380 86390 1
520805 99520805 1001 86380 86390 1
520834 99520834 1001 86380 86390 1
520668 99520668 1001 86380 86390 1
520785 99520785 1001 86380 86390 1
520747 99520747 1001 86380 86390 1
521444 99521444 1001 86380 86390 1
521371 99521371 1001 86380 86390 1
521111 99521111 1001 86380 86390 1
521039 99521039 1001 86380 86390 1
520950 99520950 1001 86380 86390 1
521028 99521028 1001 86380 86390 1
521022 99521022 1001 86380 86390 1
520906 99520906 1001 86380 86390 1
520907 99520907 1001 86380 86390 1
520895 99520895 1001 86380 86390 1
521519 99521519 1001 86380 86390 1
522257 99522257 1001 86380 86390 1
522090 99522090 1001 86380 86390 1
522120 99522120 1001 86380 86390 1
522121 99522121 1001 86380 86390 1
522035 99522035 1001 86380 86390 1
521979 99521979 1001 86380 86390 1
522375 99522375 1001 86380 86390 1
522980 99522980 1001 86380 86390 1
523006 99523006 1001 86380 86390 1
522918 99522918 1001 86380 86390 1
523100 99523100 1001 86380 86390 1
522935 99522935 1001 86380 86390 1
522720 99522720 1001 86380 86390 1
522793 99522793 1001 86380 86390 1
522910 99522910 1001 86380 86390 1
522550 99522550 1001 86380 86390 1
522545 99522545 1001 86380 86390 1
522649 99522649 1001 86380 86390 1
523254 99523254 1001 86380 86390 1
523140 99523140 1001 86380 86390 1
523893 99523893 1001 86380 86390 1
523872 99523872 1001 86380 86390 1
523920 99523920 1001 86380 86390 1
523729 99523729 1001 86380 86390 1
523605 99523605 1001 86380 86390 1
523466 99523466 1001 86380 86390 1
523350 99523350 1001 86380 86390 1
523353 99523353 1001 86380 86390 1
523433 99523433 1001 86380 86390 1
523447 99523447 1001 86380 86390 1
524007 99524007 1001 86380 86390 1
524127 99524127 1001 86380 86390 1
524082 99524082 1001 86380 86390 1
524605 99524605 1001 86380 86390 1
524608 99524608 1001 86380 86390 1
524623 99524623 1001 86380 86390 1
524760 99524760 1001 86380 86390 1
524489 99524489 1001 86380 86390 1
524416 99524416 1001 86380 86390 1
524404 99524404 1001 86380 86390 1
524267 99524267 1001 86380 86390 1
524336 99524336 1001 86380 86390 1
524288 99524288 1001 86380 86390 1
524160 99524160 1001 86380 86390 1
524877 99524877 1001 86380 86390 1
525522 99525522 1001 86380 86390 1
525434 99525434 1001 86380 86390 1
525499 99525499 1001 86380 86390 1
525525 99525525 1001 86380 86390 1
525515 99525515 1001 86380 86390 1
525452 99525452 1001 86380 86390 1
525278 99525278 1001 86380 86390 1
525231 99525231 1001 86380 86390 1
525005 99525005 1001 86380 86390 1
525175 99525175 1001 86380 86390 1
525138 99525138 1001 86380 86390 1
525764 99525764 1001 86380 86390 1
525627 99525627 1001 86380 86390 1
525783 99525783 1001 86380 86390 1
525758 99525758 1001 86380 86390 1
525785 99525785 1001 86380 86390 1
526284 99526284 1001 86380 86390 1
526338 99526338 1001 86380 86390 1
526274 99526274 1001 86380 86390 1
526328 99526328 1001 86380 86390 1
526413 99526413 1001 86380 86390 1
526194 99526194 1001 86380 86390 1
526030 99526030 1001 86380 86390 1
526186 99526186 1001 86380 86390 1
526111 99526111 1001 86380 86390 1
526047 99526047 1001 86380 86390 1
525879 99525879 1001 86380 86390 1
525855 99525855 1001 86380 86390 1
525803 99525803 1001 86380 86390 1
525922 99525922 1001 86380 86390 1
525917 99525917 1001 86380 86390 1
526442 99526442 1001 86380 86390 1
527094 99527094 1001 86380 86390 1
527160 99527160 1001 86380 86390 1
527217 99527217 1001 86380 86390 1
527110 99527110 1001 86380 86390 1
527176 99527176 1001 86380 86390 1
527181 99527181 1001 86380 86390 1
527033 99527033 1001 86380 86390 1
526997 99526997 1001 86380 86390 1
526842 99526842 1001 86380 86390 1
527012 99527012 1001 86380 86390 1
526722 99526722 1001 86380 86390 1
526737 99526737 1001 86380 86390 1
526765 99526765 1001 86380 86390 1
526819 99526819 1001 86380 86390 1
526742 99526742 1001 86380 86390 1
526820 99526820 1001 86380 86390 1
527337 99527337 1001 86380 86390 1
527454 99527454 1001 86380 86390 1
527445 99527445 1001 86380 86390 1
527279 99527279 1001 86380 86390 1
527346 99527346 1001 86380 86390 1
527309 99527309 1001 86380 86390 1
527973 99527973 1001 86380 86390 1
528015 99528015 1001 86380 86390 1
527715 99527715 1001 86380 86390 1
527692 99527692 1001 86380 86390 1
527796 99527796 1001 86380 86390 1
527746 99527746 1001 86380 86390 1
527713 99527713 1001 86380 86390 1
527575 99527575 1001 86380 86390 1
527605 99527605 1001 86380 86390 1
527871 99527871 1001 86380 86390 1
528078 99528078 1001 86380 86390 1
528145 99528145 1001 86380 86390 1
528107 99528107 1001 86380 86390 1
528133 99528133 1001 86380 86390 1
528198 99528198 1001 86380 86390 1
528147 99528147 1001 86380 86390 1
528723 99528723 1001 86380 86390 1
528817 99528817 1001 86380 86390 1
528891 99528891 1001 86380 86390 1
528647 99528647 1001 86380 86390 1
528650 99528650 1001 86380 86390 1
528666 99528666 1001 86380 86390 1
528348 99528348 1001 86380 86390 1
528407 99528407 1001 86380 86390 1
528485 99528485 1001 86380 86390 1
528979 99528979 1001 86380 86390 1
529071 99529071 1001 86380 86390 1
529008 99529008 1001 86380 86390 1
529021 99529021 1001 86380 86390 1
529077 99529077 1001 86380 86390 1
528908 99528908 1001 86380 86390 1
529601 99529601 1001 86380 86390 1
529331 99529331 1001 86380 86390 1
529337 99529337 1001 86380 86390 1
529218 99529218 1001 86380 86390 1
529221 99529221 1001 86380 86390 1
529157 99529157 1001 86380 86390 1
529763 99529763 1001 86380 86390 1
529751 99529751 1001 86380 86390 1
529880 99529880 1001 86380 86390 1
529906 99529906 1001 86380 86390 1
529739 99529739 1001 86380 86390 1
529779 99529779 1001 86380 86390 1
529755 99529755 1001 86380 86390 1
529759 99529759 1001 86380 86390 1
529878 99529878 1001 86380 86390 1
529814 99529814 1001 86380 86390 1
530457 99530457 1001 86380 86390 1
530356 99530356 1001 86380 86390 1
530206 99530206 1001 86380 86390 1
530158 99530158 1001 86380 86390 1
530239 99530239 1001 86380 86390 1
530011 99530011 1001 86380 86390 1
530090 99530090 1001 86380 86390 1
530116 99530116 1001 86380 86390 1
529987 99529987 1001 86380 86390 1
530013 99530013 1001 86380 86390 1
530602 99530602 1001 86380 86390 1
530707 99530707 1001 86380 86390 1
530556 99530556 1001 86380 86390 1
530571 99530571 1001 86380 86390 1
530586 99530586 1001 86380 86390 1
531266 99531266 1001 86380 86390 1
531279 99531279 1001 86380 86390 1
531282 99531282 1001 86380 86390 1
531231 99531231 1001 86380 86390 1
531322 99531322 1001 86380 86390 1
531372 99531372 1001 86380 86390 1
531032 99531032 1001 86380 86390 1
530995 99530995 1001 86380 86390 1
531142 99531142 1001 86380 86390 1
531079 99531079 1001 86380 86390 1
530944 99530944 1001 86380 86390 1
530803 99530803 1001 86380 86390 1
530921 99530921 1001 86380 86390 1
530831 99530831 1001 86380 86390 1
530871 99530871 1001 86380 86390 1
531415 99531415 1001 86380 86390 1
531572 99531572 1001 86380 86390 1
531521 99531521 1001 86380 86390 1
531497 99531497 1001 86380 86390 1
531564 99531564 1001 86380 86390 1
531515 99531515 1001 86380 86390 1
531554 99531554 1001 86380 86390 1
531399 99531399 1001 86380 86390 1
531426 99531426 1001 86380 86390 1
532095 99532095 1001 86380 86390 1
532162 99532162 1001 86380 86390 1
532062 99532062 1001 86380 86390 1
531837 99531837 1001 86380 86390 1
531982 99531982 1001 86380 86390 1
531921 99531921 1001 86380 86390 1
531611 99531611 1001 86380 86390 1
531718 99531718 1001 86380 86390 1
531758 99531758 1001 86380 86390 1
531788 99531788 1001 86380 86390 1
532334 99532334 1001 86380 86390 1
532286 99532286 1001 86380 86390 1
532302 99532302 1001 86380 86390 1
532265 99532265 1001 86380 86390 1
532919 99532919 1001 86380 86390 1
532826 99532826 1001 86380 86390 1
532724 99532724 1001 86380 86390 1
532765 99532765 1001 86380 86390 1
532770 99532770 1001 86380 86390 1
532593 99532593 1001 86380 86390 1
532586 99532586 1001 86380 86390 1
532485 99532485 1001 86380 86390 1
532433 99532433 1001 86380 86390 1
532486 99532486 1001 86380 86390 1
533232 99533232 1001 86380 86390 1
533038 99533038 1001 86380 86390 1
533220 99533220 1001 86380 86390 1
533221 99533221 1001 86380 86390 1
533802 99533802 1001 86380 86390 1
533458 99533458 1001 86380 86390 1
533640 99533640 1001 86380 86390 1
533580 99533580 1001 86380 86390 1
533327 99533327 1001 86380 86390 1
533436 99533436 1001 86380 86390 1
533255 99533255 1001 86380 86390 1
533321 99533321 1001 86380 86390 1
534005 99534005 1001 86380 86390 1
533996 99533996 1001 86380 86390 1
534481 99534481 1001 86380 86390 1
534552 99534552 1001 86380 86390 1
534681 99534681 1001 86380 86390 1
534379 99534379 1001 86380 86390 1
534462 99534462 1001 86380 86390 1
534399 99534399 1001 86380 86390 1
534174 99534174 1001 86380 86390 1
534792 99534792 1001 86380 86390 1
534729 99534729 1001 86380 86390 1
534807 99534807 1001 86380 86390 1
534782 99534782 1001 86380 86390 1
535371 99535371 1001 86380 86390 1
535464 99535464 1001 86380 86390 1
535327 99535327 1001 86380 86390 1
535244 99535244 1001 86380 86390 1
535106 99535106 1001 86380 86390 1
535084 99535084 1001 86380 86390 1
534956 99534956 1001 86380 86390 1
535701 99535701 1001 86380 86390 1
535561 99535561 1001 86380 86390 1
535699 99535699 1001 86380 86390 1
535648 99535648 1001 86380 86390 1
536194 99536194 1001 86380 86390 1
536183 99536183 1001 86380 86390 1
536276 99536276 1001 86380 86390 1
536252 99536252 1001 86380 86390 1
536167 99536167 1001 86380 86390 1
536048 99536048 1001 86380 86390 1
535891 99535891 1001 86380 86390 1
535868 99535868 1001 86380 86390 1
536429 99536429 1001 86380 86390 1
536468 99536468 1001 86380 86390 1
536524 99536524 1001 86380 86390 1
536358 99536358 1001 86380 86390 1
536945 99536945 1001 86380 86390 1
536764 99536764 1001 86380 86390 1
536798 99536798 1001 86380 86390 1
536891 99536891 1001 86380 86390 1
536606 99536606 1001 86380 86390 1
536643 99536643 1001 86380 86390 1
537356 99537356 1001 86380 86390 1
537937 99537937 1001 86380 86390 1
537811 99537811 1001 86380 86390 1
537852 99537852 1001 86380 86390 1
537878 99537878 1001 86380 86390 1
537919 99537919 1001 86380 86390 1
537696 99537696 1001 86380 86390 1
537722 99537722 1001 86380 86390 1
537581 99537581 1001 86380 86390 1
537594 99537594 1001 86380 86390 1
537764 99537764 1001 86380 86390 1
537610 99537610 1001 86380 86390 1
537727 99537727 1001 86380 86390 1
537779 99537779 1001 86380 86390 1
537755 99537755 1001 86380 86390 1
537429 99537429 1001 86380 86390 1
538027 99538027 1001 86380 86390 1
538166 99538166 1001 86380 86390 1
538185 99538185 1001 86380 86390 1
538149 99538149 1001 86380 86390 1
538752 99538752 1001 86380 86390 1
538727 99538727 1001 86380 86390 1
538676 99538676 1001 86380 86390 1
538773 99538773 1001 86380 86390 1
538805 99538805 1001 86380 86390 1
538750 99538750 1001 86380 86390 1
538567 99538567 1001 86380 86390 1
538339 99538339 1001 86380 86390 1
538198 99538198 1001 86380 86390 1
538264 99538264 1001 86380 86390 1
538212 99538212 1001 86380 86390 1
538370 99538370 1001 86380 86390 1
538320 99538320 1001 86380 86390 1
538385 99538385 1001 86380 86390 1
538830 99538830 1001 86380 86390 1
538975 99538975 1001 86380 86390 1
538819 99538819 1001 86380 86390 1
539015 99539015 1001 86380 86390 1
539543 99539543 1001 86380 86390 1
539559 99539559 1001 86380 86390 1
539599 99539599 1001 86380 86390 1
539047 99539047 1001 86380 86390 1
539218 99539218 1001 86380 86390 1
539083 99539083 1001 86380 86390 1
539670 99539670 1001 86380 86390 1
539763 99539763 1001 86380 86390 1
540315 99540315 1001 86380 86390 1
540357 99540357 1001 86380 86390 1
540322 99540322 1001 86380 86390 1
540128 99540128 1001 86380 86390 1
540090 99540090 1001 86380 86390 1
540247 99540247 1001 86380 86390 1
539923 99539923 1001 86380 86390 1
539995 99539995 1001 86380 86390 1
539996 99539996 1001 86380 86390 1
539997 99539997 1001 86380 86390 1
540554 99540554 1001 86380 86390 1
540671 99540671 1001 86380 86390 1
540650 99540650 1001 86380 86390 1
540522 99540522 1001 86380 86390 1
540602 99540602 1001 86380 86390 1
540540 99540540 1001 86380 86390 1
541180 99541180 1001 86380 86390 1
541232 99541232 1001 86380 86390 1
541173 99541173 1001 86380 86390 1
541213 99541213 1001 86380 86390 1
540938 99540938 1001 86380 86390 1
541021 99541021 1001 86380 86390 1
540905 99540905 1001 86380 86390 1
540734 99540734 1001 86380 86390 1
541497 99541497 1001 86380 86390 1
541423 99541423 1001 86380 86390 1
541492 99541492 1001 86380 86390 1
541391 99541391 1001 86380 86390 1
542045 99542045 1001 86380 86390 1
542046 99542046 1001 86380 86390 1
542062 99542062 1001 86380 86390 1
541923 99541923 1001 86380 86390 1
541865 99541865 1001 86380 86390 1
541805 99541805 1001 86380 86390 1
541731 99541731 1001 86380 86390 1
541684 99541684 1001 86380 86390 1
541529 99541529 1001 86380 86390 1
541610 99541610 1001 86380 86390 1
541600 99541600 1001 86380 86390 1
542168 99542168 1001 86380 86390 1
542207 99542207 1001 86380 86390 1
542254 99542254 1001 86380 86390 1
542861 99542861 1001 86380 86390 1
542598 99542598 1001 86380 86390 1
542629 99542629 1001 86380 86390 1
542686 99542686 1001 86380 86390 1
542511 99542511 1001 86380 86390 1
542448 99542448 1001 86380 86390 1
542385 99542385 1001 86380 86390 1
542530 99542530 1001 86380 86390 1
542981 99542981 1001 86380 86390 1
543075 99543075 1001 86380 86390 1
543067 99543067 1001 86380 86390 1
543070 99543070 1001 86380 86390 1
543642 99543642 1001 86380 86390 1
543596 99543596 1001 86380 86390 1
543553 99543553 1001 86380 86390 1
543414 99543414 1001 86380 86390 1
543466 99543466 1001 86380 86390 1
543308 99543308 1001 86380 86390 1
543327 99543327 1001 86380 86390 1
543290 99543290 1001 86380 86390 1
543317 99543317 1001 86380 86390 1
543890 99543890 1001 86380 86390 1
543943 99543943 1001 86380 86390 1
543840 99543840 1001 86380 86390 1
543972 99543972 1001 86380 86390 1
544462 99544462 1001 86380 86390 1
544586 99544586 1001 86380 86390 1
544545 99544545 1001 86380 86390 1
544263 99544263 1001 86380 86390 1
544320 99544320 1001 86380 86390 1
544121 99544121 1001 86380 86390 1
544141 99544141 1001 86380 86390 1
544719 99544719 1001 86380 86390 1
420459 240 1001 13320 14277 1
519841 476 1002 50787 53352 1
400326 99400326 1001 86380 86390 1
400501 99400501 1001 86380 86390 1
400534 99400534 1001 86380 86390 1
400666 99400666 1001 86380 86390 1
400860 99400860 1001 86380 86390 1
401016 99401016 1001 86380 86390 1
401311 99401311 1001 86380 86390 1
401293 99401293 1001 86380 86390 1
401402 99401402 1001 86380 86390 1
401470 99401470 1001 86380 86390 1
401412 99401412 1001 86380 86390 1
401647 99401647 1001 86380 86390 1
401592 99401592 1001 86380 86390 1
401944 99401944 1001 86380 86390 1
401856 99401856 1001 86380 86390 1
402082 99402082 1001 86380 86390 1
402196 99402196 1001 86380 86390 1
402334 99402334 1001 86380 86390 1
402736 99402736 1001 86380 86390 1
402847 99402847 1001 86380 86390 1
403104 99403104 1001 86380 86390 1
403244 99403244 1001 86380 86390 1
403599 99403599 1001 86380 86390 1
403731 99403731 1001 86380 86390 1
403857 99403857 1001 86380 86390 1
403883 99403883 1001 86380 86390 1
403984 99403984 1001 86380 86390 1
403963 99403963 1001 86380 86390 1
404023 99404023 1001 86380 86390 1
404155 99404155 1001 86380 86390 1
404238 99404238 1001 86380 86390 1
404457 99404457 1001 86380 86390 1
404565 99404565 1001 86380 86390 1
404654 99404654 1001 86380 86390 1
404761 99404761 1001 86380 86390 1
404973 99404973 1001 86380 86390 1
404952 99404952 1001 86380 86390 1
404926 99404926 1001 86380 86390 1
404956 99404956 1001 86380 86390 1
405050 99405050 1001 86380 86390 1
405064 99405064 1001 86380 86390 1
405278 99405278 1001 86380 86390 1
405583 99405583 1001 86380 86390 1
405593 99405593 1001 86380 86390 1
405839 99405839 1001 86380 86390 1
406116 99406116 1001 86380 86390 1
406421 99406421 1001 86380 86390 1
406736 99406736 1001 86380 86390 1
406760 99406760 1001 86380 86390 1
406978 99406978 1001 86380 86390 1
406956 99406956 1001 86380 86390 1
407026 99407026 1001 86380 86390 1
406986 99406986 1001 86380 86390 1
407064 99407064 1001 86380 86390 1
407880 99407880 1001 86380 86390 1
408048 99408048 1001 86380 86390 1
408105 99408105 1001 86380 86390 1
408235 99408235 1001 86380 86390 1
408319 99408319 1001 86380 86390 1
408369 99408369 1001 86380 86390 1
408359 99408359 1001 86380 86390 1
408425 99408425 1001 86380 86390 1
408632 99408632 1001 86380 86390 1
408547 99408547 1001 86380 86390 1
408569 99408569 1001 86380 86390 1
408839 99408839 1001 86380 86390 1
408783 99408783 1001 86380 86390 1
408995 99408995 1001 86380 86390 1
409174 99409174 1001 86380 86390 1
409126 99409126 1001 86380 86390 1
409290 99409290 1001 86380 86390 1
409305 99409305 1001 86380 86390 1
409340 99409340 1001 86380 86390 1
409489 99409489 1001 86380 86390 1
409405 99409405 1001 86380 86390 1
409593 99409593 1001 86380 86390 1
409755 99409755 1001 86380 86390 1
409788 99409788 1001 86380 86390 1
409947 99409947 1001 86380 86390 1
410069 99410069 1001 86380 86390 1
410008 99410008 1001 86380 86390 1
410114 99410114 1001 86380 86390 1
410544 99410544 1001 86380 86390 1
410873 99410873 1001 86380 86390 1
410885 99410885 1001 86380 86390 1
410913 99410913 1001 86380 86390 1
411157 99411157 1001 86380 86390 1
411139 99411139 1001 86380 86390 1
411341 99411341 1001 86380 86390 1
411401 99411401 1001 86380 86390 1
411517 99411517 1001 86380 86390 1
411689 99411689 1001 86380 86390 1
411819 99411819 1001 86380 86390 1
411823 99411823 1001 86380 86390 1
411856 99411856 1001 86380 86390 1
411931 99411931 1001 86380 86390 1
412036 99412036 1001 86380 86390 1
412183 99412183 1001 86380 86390 1
412184 99412184 1001 86380 86390 1
412188 99412188 1001 86380 86390 1
412403 99412403 1001 86380 86390 1
412332 99412332 1001 86380 86390 1
413570 99413570 1001 86380 86390 1
413437 99413437 1001 86380 86390 1
413461 99413461 1001 86380 86390 1
413058 99413058 1001 86380 86390 1
413049 99413049 1001 86380 86390 1
413234 99413234 1001 86380 86390 1
412843 99412843 1001 86380 86390 1
412583 99412583 1001 86380 86390 1
412563 99412563 1001 86380 86390 1
412500 99412500 1001 86380 86390 1
414113 99414113 1001 86380 86390 1
413973 99413973 1001 86380 86390 1
414022 99414022 1001 86380 86390 1
415187 99415187 1001 86380 86390 1
414991 99414991 1001 86380 86390 1
414586 99414586 1001 86380 86390 1
414857 99414857 1001 86380 86390 1
414198 99414198 1001 86380 86390 1
414468 99414468 1001 86380 86390 1
415368 99415368 1001 86380 86390 1
415391 99415391 1001 86380 86390 1
416612 99416612 1001 86380 86390 1
416795 99416795 1001 86380 86390 1
416889 99416889 1001 86380 86390 1
416914 99416914 1001 86380 86390 1
416923 99416923 1001 86380 86390 1
416401 99416401 1001 86380 86390 1
416108 99416108 1001 86380 86390 1
415784 99415784 1001 86380 86390 1
415767 99415767 1001 86380 86390 1
415858 99415858 1001 86380 86390 1
417562 99417562 1001 86380 86390 1
418691 99418691 1001 86380 86390 1
418717 99418717 1001 86380 86390 1
418447 99418447 1001 86380 86390 1
418668 99418668 1001 86380 86390 1
418431 99418431 1001 86380 86390 1
418414 99418414 1001 86380 86390 1
418288 99418288 1001 86380 86390 1
418423 99418423 1001 86380 86390 1
418259 99418259 1001 86380 86390 1
417765 99417765 1001 86380 86390 1
417982 99417982 1001 86380 86390 1
417650 99417650 1001 86380 86390 1
417866 99417866 1001 86380 86390 1
417734 99417734 1001 86380 86390 1
419074 99419074 1001 86380 86390 1
418873 99418873 1001 86380 86390 1
419167 99419167 1001 86380 86390 1
418807 99418807 1001 86380 86390 1
420392 99420392 1001 86380 86390 1
419938 99419938 1001 86380 86390 1
419632 99419632 1001 86380 86390 1
420021 99420021 1001 86380 86390 1
419477 99419477 1001 86380 86390 1
419436 99419436 1001 86380 86390 1
419284 99419284 1001 86380 86390 1
419341 99419341 1001 86380 86390 1
420691 99420691 1001 86380 86390 1
420680 99420680 1001 86380 86390 1
420785 99420785 1001 86380 86390 1
422048 99422048 1001 86380 86390 1
421851 99421851 1001 86380 86390 1
422080 99422080 1001 86380 86390 1
421807 99421807 1001 86380 86390 1
421537 99421537 1001 86380 86390 1
421300 99421300 1001 86380 86390 1
421240 99421240 1001 86380 86390 1
421083 99421083 1001 86380 86390 1
420980 99420980 1001 86380 86390 1
421228 99421228 1001 86380 86390 1
422334 99422334 1001 86380 86390 1
422508 99422508 1001 86380 86390 1
422341 99422341 1001 86380 86390 1
422520 99422520 1001 86380 86390 1
422350 99422350 1001 86380 86390 1
423625 99423625 1001 86380 86390 1
423460 99423460 1001 86380 86390 1
423585 99423585 1001 86380 86390 1
423456 99423456 1001 86380 86390 1
423483 99423483 1001 86380 86390 1
423022 99423022 1001 86380 86390 1
422961 99422961 1001 86380 86390 1
423194 99423194 1001 86380 86390 1
423214 99423214 1001 86380 86390 1
422660 99422660 1001 86380 86390 1
422813 99422813 1001 86380 86390 1
422546 99422546 1001 86380 86390 1
424005 99424005 1001 86380 86390 1
425087 99425087 1001 86380 86390 1
425226 99425226 1001 86380 86390 1
425283 99425283 1001 86380 86390 1
425266 99425266 1001 86380 86390 1
425028 99425028 1001 86380 86390 1
424879 99424879 1001 86380 86390 1
424809 99424809 1001 86380 86390 1
424998 99424998 1001 86380 86390 1
424692 99424692 1001 86380 86390 1
424728 99424728 1001 86380 86390 1
425000 99425000 1001 86380 86390 1
424562 99424562 1001 86380 86390 1
424195 99424195 1001 86380 86390 1
424383 99424383 1001 86380 86390 1
425664 99425664 1001 86380 86390 1
425539 99425539 1001 86380 86390 1
425417 99425417 1001 86380 86390 1
425396 99425396 1001 86380 86390 1
425731 99425731 1001 86380 86390 1
425467 99425467 1001 86380 86390 1
426853 99426853 1001 86380 86390 1
426955 99426955 1001 86380 86390 1
427021 99427021 1001 86380 86390 1
427095 99427095 1001 86380 86390 1
426425 99426425 1001 86380 86390 1
426625 99426625 1001 86380 86390 1
426652 99426652 1001 86380 86390 1
426535 99426535 1001 86380 86390 1
425912 99425912 1001 86380 86390 1
425868 99425868 1001 86380 86390 1
426095 99426095 1001 86380 86390 1
425964 99425964 1001 86380 86390 1
426051 99426051 1001 86380 86390 1
426231 99426231 1001 86380 86390 1
425974 99425974 1001 86380 86390 1
425905 99425905 1001 86380 86390 1
426264 99426264 1001 86380 86390 1
427231 99427231 1001 86380 86390 1
427146 99427146 1001 86380 86390 1
427443 99427443 1001 86380 86390 1
427361 99427361 1001 86380 86390 1
427384 99427384 1001 86380 86390 1
428440 99428440 1001 86380 86390 1
428590 99428590 1001 86380 86390 1
428611 99428611 1001 86380 86390 1
428411 99428411 1001 86380 86390 1
428337 99428337 1001 86380 86390 1
428005 99428005 1001 86380 86390 1
428048 99428048 1001 86380 86390 1
428243 99428243 1001 86380 86390 1
427653 99427653 1001 86380 86390 1
427901 99427901 1001 86380 86390 1
427738 99427738 1001 86380 86390 1
427689 99427689 1001 86380 86390 1
427665 99427665 1001 86380 86390 1
427794 99427794 1001 86380 86390 1
428813 99428813 1001 86380 86390 1
429043 99429043 1001 86380 86390 1
429007 99429007 1001 86380 86390 1
430247 99430247 1001 86380 86390 1
430102 99430102 1001 86380 86390 1
430149 99430149 1001 86380 86390 1
429755 99429755 1001 86380 86390 1
429832 99429832 1001 86380 86390 1
429601 99429601 1001 86380 86390 1
429466 99429466 1001 86380 86390 1
429296 99429296 1001 86380 86390 1
430578 99430578 1001 86380 86390 1
430564 99430564 1001 86380 86390 1
430540 99430540 1001 86380 86390 1
431673 99431673 1001 86380 86390 1
431422 99431422 1001 86380 86390 1
430974 99430974 1001 86380 86390 1
431146 99431146 1001 86380 86390 1
430992 99430992 1001 86380 86390 1
432202 99432202 1001 86380 86390 1
432225 99432225 1001 86380 86390 1
433553 99433553 1001 86380 86390 1
433576 99433576 1001 86380 86390 1
433071 99433071 1001 86380 86390 1
432947 99432947 1001 86380 86390 1
433151 99433151 1001 86380 86390 1
432525 99432525 1001 86380 86390 1
432650 99432650 1001 86380 86390 1
432515 99432515 1001 86380 86390 1
433911 99433911 1001 86380 86390 1
433926 99433926 1001 86380 86390 1
434108 99434108 1001 86380 86390 1
434015 99434015 1001 86380 86390 1
435216 99435216 1001 86380 86390 1
435037 99435037 1001 86380 86390 1
434261 99434261 1001 86380 86390 1
434287 99434287 1001 86380 86390 1
434236 99434236 1001 86380 86390 1
435733 99435733 1001 86380 86390 1
435734 99435734 1001 86380 86390 1
435735 99435735 1001 86380 86390 1
435603 99435603 1001 86380 86390 1
435887 99435887 1001 86380 86390 1
436914 99436914 1001 86380 86390 1
437085 99437085 1001 86380 86390 1
436920 99436920 1001 86380 86390 1
436949 99436949 1001 86380 86390 1
436433 99436433 1001 86380 86390 1
436361 99436361 1001 86380 86390 1
436128 99436128 1001 86380 86390 1
435927 99435927 1001 86380 86390 1
436044 99436044 1001 86380 86390 1
437342 99437342 1001 86380 86390 1
437320 99437320 1001 86380 86390 1
437202 99437202 1001 86380 86390 1
437308 99437308 1001 86380 86390 1
300054 99300054 1001 86380 86390 1
300664 99300664 1001 86380 86390 1
300540 99300540 1001 86380 86390 1
300644 99300644 1001 86380 86390 1
300684 99300684 1001 86380 86390 1
300672 99300672 1001 86380 86390 1
300688 99300688 1001 86380 86390 1
300433 99300433 1001 86380 86390 1
300329 99300329 1001 86380 86390 1
300370 99300370 1001 86380 86390 1
300335 99300335 1001 86380 86390 1
300468 99300468 1001 86380 86390 1
300326 99300326 1001 86380 86390 1
300405 99300405 1001 86380 86390 1
300509 99300509 1001 86380 86390 1
300186 99300186 1001 86380 86390 1
300265 99300265 1001 86380 86390 1
300188 99300188 1001 86380 86390 1
300293 99300293 1001 86380 86390 1
300126 99300126 1001 86380 86390 1
300868 99300868 1001 86380 86390 1
300733 99300733 1001 86380 86390 1
300905 99300905 1001 86380 86390 1
301467 99301467 1001 86380 86390 1
301419 99301419 1001 86380 86390 1
301182 99301182 1001 86380 86390 1
301183 99301183 1001 86380 86390 1
301209 99301209 1001 86380 86390 1
301302 99301302 1001 86380 86390 1
301239 99301239 1001 86380 86390 1
301152 99301152 1001 86380 86390 1
301308 99301308 1001 86380 86390 1
300972 99300972 1001 86380 86390 1
300988 99300988 1001 86380 86390 1
301113 99301113 1001 86380 86390 1
301630 99301630 1001 86380 86390 1
301710 99301710 1001 86380 86390 1
301584 99301584 1001 86380 86390 1
301653 99301653 1001 86380 86390 1
301563 99301563 1001 86380 86390 1
302317 99302317 1001 86380 86390 1
302284 99302284 1001 86380 86390 1
302207 99302207 1001 86380 86390 1
302222 99302222 1001 86380 86390 1
302368 99302368 1001 86380 86390 1
302236 99302236 1001 86380 86390 1
301985 99301985 1001 86380 86390 1
301988 99301988 1001 86380 86390 1
302003 99302003 1001 86380 86390 1
301868 99301868 1001 86380 86390 1
301901 99301901 1001 86380 86390 1
302481 99302481 1001 86380 86390 1
302390 99302390 1001 86380 86390 1
302432 99302432 1001 86380 86390 1
302434 99302434 1001 86380 86390 1
302460 99302460 1001 86380 86390 1
303179 99303179 1001 86380 86390 1
303124 99303124 1001 86380 86390 1
303047 99303047 1001 86380 86390 1
303152 99303152 1001 86380 86390 1
303195 99303195 1001 86380 86390 1
302979 99302979 1001 86380 86390 1
302929 99302929 1001 86380 86390 1
302856 99302856 1001 86380 86390 1
302720 99302720 1001 86380 86390 1
302696 99302696 1001 86380 86390 1
302645 99302645 1001 86380 86390 1
302736 99302736 1001 86380 86390 1
303403 99303403 1001 86380 86390 1
303380 99303380 1001 86380 86390 1
303213 99303213 1001 86380 86390 1
303357 99303357 1001 86380 86390 1
303917 99303917 1001 86380 86390 1
303778 99303778 1001 86380 86390 1
303640 99303640 1001 86380 86390 1
303822 99303822 1001 86380 86390 1
303441 99303441 1001 86380 86390 1
303493 99303493 1001 86380 86390 1
303546 99303546 1001 86380 86390 1
303586 99303586 1001 86380 86390 1
303431 99303431 1001 86380 86390 1
303618 99303618 1001 86380 86390 1
304068 99304068 1001 86380 86390 1
304097 99304097 1001 86380 86390 1
304059 99304059 1001 86380 86390 1
304205 99304205 1001 86380 86390 1
304769 99304769 1001 86380 86390 1
304693 99304693 1001 86380 86390 1
304786 99304786 1001 86380 86390 1
304804 99304804 1001 86380 86390 1
304675 99304675 1001 86380 86390 1
304728 99304728 1001 86380 86390 1
304539 99304539 1001 86380 86390 1
304451 99304451 1001 86380 86390 1
304568 99304568 1001 86380 86390 1
304583 99304583 1001 86380 86390 1
304467 99304467 1001 86380 86390 1
304584 99304584 1001 86380 86390 1
304559 99304559 1001 86380 86390 1
304521 99304521 1001 86380 86390 1
304587 99304587 1001 86380 86390 1
304409 99304409 1001 86380 86390 1
304254 99304254 1001 86380 86390 1
304400 99304400 1001 86380 86390 1
304441 99304441 1001 86380 86390 1
304366 99304366 1001 86380 86390 1
304883 99304883 1001 86380 86390 1
304977 99304977 1001 86380 86390 1
305583 99305583 1001 86380 86390 1
305327 99305327 1001 86380 86390 1
305354 99305354 1001 86380 86390 1
305333 99305333 1001 86380 86390 1
305400 99305400 1001 86380 86390 1
305263 99305263 1001 86380 86390 1
305231 99305231 1001 86380 86390 1
500144 99500144 1001 86380 86390 1
305690 99305690 1001 86380 86390 1
500033 99500033 1001 86380 86390 1
500752 99500752 1001 86380 86390 1
500340 99500340 1001 86380 86390 1
500203 99500203 1001 86380 86390 1
500928 99500928 1001 86380 86390 1
500879 99500879 1001 86380 86390 1
500829 99500829 1001 86380 86390 1
501013 99501013 1001 86380 86390 1
501513 99501513 1001 86380 86390 1
501619 99501619 1001 86380 86390 1
501479 99501479 1001 86380 86390 1
501254 99501254 1001 86380 86390 1
501280 99501280 1001 86380 86390 1
501384 99501384 1001 86380 86390 1
501031 99501031 1001 86380 86390 1
501071 99501071 1001 86380 86390 1
501020 99501020 1001 86380 86390 1
501151 99501151 1001 86380 86390 1
501218 99501218 1001 86380 86390 1
501156 99501156 1001 86380 86390 1
501221 99501221 1001 86380 86390 1
501223 99501223 1001 86380 86390 1
501780 99501780 1001 86380 86390 1
501776 99501776 1001 86380 86390 1
502311 99502311 1001 86380 86390 1
502418 99502418 1001 86380 86390 1
502446 99502446 1001 86380 86390 1
502267 99502267 1001 86380 86390 1
502360 99502360 1001 86380 86390 1
502387 99502387 1001 86380 86390 1
502200 99502200 1001 86380 86390 1
502191 99502191 1001 86380 86390 1
502220 99502220 1001 86380 86390 1
501951 99501951 1001 86380 86390 1
501953 99501953 1001 86380 86390 1
502031 99502031 1001 86380 86390 1
501929 99501929 1001 86380 86390 1
502533 99502533 1001 86380 86390 1
502497 99502497 1001 86380 86390 1
502601 99502601 1001 86380 86390 1
502538 99502538 1001 86380 86390 1
502655 99502655 1001 86380 86390 1
503177 99503177 1001 86380 86390 1
503037 99503037 1001 86380 86390 1
503004 99503004 1001 86380 86390 1
502953 99502953 1001 86380 86390 1
503032 99503032 1001 86380 86390 1
502723 99502723 1001 86380 86390 1
502816 99502816 1001 86380 86390 1
502868 99502868 1001 86380 86390 1
502872 99502872 1001 86380 86390 1
502743 99502743 1001 86380 86390 1
503397 99503397 1001 86380 86390 1
503294 99503294 1001 86380 86390 1
503425 99503425 1001 86380 86390 1
503299 99503299 1001 86380 86390 1
503430 99503430 1001 86380 86390 1
503976 99503976 1001 86380 86390 1
503928 99503928 1001 86380 86390 1
503645 99503645 1001 86380 86390 1
503506 99503506 1001 86380 86390 1
504195 99504195 1001 86380 86390 1
504260 99504260 1001 86380 86390 1
504291 99504291 1001 86380 86390 1
504190 99504190 1001 86380 86390 1
504320 99504320 1001 86380 86390 1
504805 99504805 1001 86380 86390 1
504870 99504870 1001 86380 86390 1
504848 99504848 1001 86380 86390 1
504941 99504941 1001 86380 86390 1
504614 99504614 1001 86380 86390 1
504505 99504505 1001 86380 86390 1
504324 99504324 1001 86380 86390 1
504338 99504338 1001 86380 86390 1
504495 99504495 1001 86380 86390 1
505077 99505077 1001 86380 86390 1
505117 99505117 1001 86380 86390 1
505768 99505768 1001 86380 86390 1
505743 99505743 1001 86380 86390 1
505608 99505608 1001 86380 86390 1
505383 99505383 1001 86380 86390 1
505451 99505451 1001 86380 86390 1
505323 99505323 1001 86380 86390 1
505207 99505207 1001 86380 86390 1
505276 99505276 1001 86380 86390 1
505160 99505160 1001 86380 86390 1
505903 99505903 1001 86380 86390 1
505968 99505968 1001 86380 86390 1
505805 99505805 1001 86380 86390 1
506431 99506431 1001 86380 86390 1
506434 99506434 1001 86380 86390 1
506592 99506592 1001 86380 86390 1
506225 99506225 1001 86380 86390 1
506356 99506356 1001 86380 86390 1
506331 99506331 1001 86380 86390 1
506359 99506359 1001 86380 86390 1
506375 99506375 1001 86380 86390 1
505997 99505997 1001 86380 86390 1
506142 99506142 1001 86380 86390 1
506687 99506687 1001 86380 86390 1
506631 99506631 1001 86380 86390 1
507335 99507335 1001 86380 86390 1
507221 99507221 1001 86380 86390 1
507401 99507401 1001 86380 86390 1
507380 99507380 1001 86380 86390 1
507227 99507227 1001 86380 86390 1
507266 99507266 1001 86380 86390 1
507029 99507029 1001 86380 86390 1
507135 99507135 1001 86380 86390 1
507019 99507019 1001 86380 86390 1
506840 99506840 1001 86380 86390 1
506883 99506883 1001 86380 86390 1
506935 99506935 1001 86380 86390 1
506821 99506821 1001 86380 86390 1
508247 99508247 1001 86380 86390 1
508045 99508045 1001 86380 86390 1
508227 99508227 1001 86380 86390 1
508242 99508242 1001 86380 86390 1
507940 99507940 1001 86380 86390 1
507877 99507877 1001 86380 86390 1
507851 99507851 1001 86380 86390 1
507719 99507719 1001 86380 86390 1
507642 99507642 1001 86380 86390 1
507765 99507765 1001 86380 86390 1
508327 99508327 1001 86380 86390 1
508341 99508341 1001 86380 86390 1
508381 99508381 1001 86380 86390 1
508425 99508425 1001 86380 86390 1
508934 99508934 1001 86380 86390 1
509042 99509042 1001 86380 86390 1
509071 99509071 1001 86380 86390 1
508678 99508678 1001 86380 86390 1
508707 99508707 1001 86380 86390 1
508759 99508759 1001 86380 86390 1
508816 99508816 1001 86380 86390 1
508658 99508658 1001 86380 86390 1
509132 99509132 1001 86380 86390 1
509787 99509787 1001 86380 86390 1
509729 99509729 1001 86380 86390 1
509820 99509820 1001 86380 86390 1
509892 99509892 1001 86380 86390 1
509797 99509797 1001 86380 86390 1
509562 99509562 1001 86380 86390 1
509512 99509512 1001 86380 86390 1
509308 99509308 1001 86380 86390 1
509949 99509949 1001 86380 86390 1
510040 99510040 1001 86380 86390 1
510005 99510005 1001 86380 86390 1
509943 99509943 1001 86380 86390 1
510024 99510024 1001 86380 86390 1
510063 99510063 1001 86380 86390 1
510653 99510653 1001 86380 86390 1
510628 99510628 1001 86380 86390 1
510553 99510553 1001 86380 86390 1
510711 99510711 1001 86380 86390 1
510529 99510529 1001 86380 86390 1
510370 99510370 1001 86380 86390 1
510383 99510383 1001 86380 86390 1
510492 99510492 1001 86380 86390 1
510231 99510231 1001 86380 86390 1
510827 99510827 1001 86380 86390 1
510790 99510790 1001 86380 86390 1
510738 99510738 1001 86380 86390 1
510819 99510819 1001 86380 86390 1
511513 99511513 1001 86380 86390 1
511205 99511205 1001 86380 86390 1
511167 99511167 1001 86380 86390 1
511142 99511142 1001 86380 86390 1
511234 99511234 1001 86380 86390 1
511222 99511222 1001 86380 86390 1
511316 99511316 1001 86380 86390 1
511139 99511139 1001 86380 86390 1
511054 99511054 1001 86380 86390 1
510953 99510953 1001 86380 86390 1
511693 99511693 1001 86380 86390 1
511580 99511580 1001 86380 86390 1
511725 99511725 1001 86380 86390 1
511661 99511661 1001 86380 86390 1
511701 99511701 1001 86380 86390 1
511729 99511729 1001 86380 86390 1
512281 99512281 1001 86380 86390 1
512230 99512230 1001 86380 86390 1
512023 99512023 1001 86380 86390 1
511971 99511971 1001 86380 86390 1
511825 99511825 1001 86380 86390 1
511946 99511946 1001 86380 86390 1
511820 99511820 1001 86380 86390 1
512469 99512469 1001 86380 86390 1
512550 99512550 1001 86380 86390 1
512421 99512421 1001 86380 86390 1
513144 99513144 1001 86380 86390 1
513150 99513150 1001 86380 86390 1
512845 99512845 1001 86380 86390 1
512806 99512806 1001 86380 86390 1
512937 99512937 1001 86380 86390 1
512979 99512979 1001 86380 86390 1
512798 99512798 1001 86380 86390 1
512895 99512895 1001 86380 86390 1
512769 99512769 1001 86380 86390 1
512631 99512631 1001 86380 86390 1
513347 99513347 1001 86380 86390 1
513245 99513245 1001 86380 86390 1
513284 99513284 1001 86380 86390 1
513341 99513341 1001 86380 86390 1
513980 99513980 1001 86380 86390 1
513879 99513879 1001 86380 86390 1
514007 99514007 1001 86380 86390 1
513898 99513898 1001 86380 86390 1
513790 99513790 1001 86380 86390 1
513654 99513654 1001 86380 86390 1
513462 99513462 1001 86380 86390 1
513555 99513555 1001 86380 86390 1
513558 99513558 1001 86380 86390 1
513546 99513546 1001 86380 86390 1
513471 99513471 1001 86380 86390 1
514145 99514145 1001 86380 86390 1
514095 99514095 1001 86380 86390 1
514084 99514084 1001 86380 86390 1
514162 99514162 1001 86380 86390 1
514744 99514744 1001 86380 86390 1
514693 99514693 1001 86380 86390 1
514668 99514668 1001 86380 86390 1
514694 99514694 1001 86380 86390 1
514746 99514746 1001 86380 86390 1
514509 99514509 1001 86380 86390 1
514574 99514574 1001 86380 86390 1
514557 99514557 1001 86380 86390 1
514420 99514420 1001 86380 86390 1
515003 99515003 1001 86380 86390 1
514931 99514931 1001 86380 86390 1
515595 99515595 1001 86380 86390 1
515557 99515557 1001 86380 86390 1
515638 99515638 1001 86380 86390 1
515662 99515662 1001 86380 86390 1
515490 99515490 1001 86380 86390 1
515618 99515618 1001 86380 86390 1
515350 99515350 1001 86380 86390 1
515248 99515248 1001 86380 86390 1
515199 99515199 1001 86380 86390 1
515238 99515238 1001 86380 86390 1
515787 99515787 1001 86380 86390 1
515827 99515827 1001 86380 86390 1
515685 99515685 1001 86380 86390 1
515699 99515699 1001 86380 86390 1
515700 99515700 1001 86380 86390 1
515690 99515690 1001 86380 86390 1
516410 99516410 1001 86380 86390 1
516346 99516346 1001 86380 86390 1
516375 99516375 1001 86380 86390 1
516376 99516376 1001 86380 86390 1
516377 99516377 1001 86380 86390 1
516367 99516367 1001 86380 86390 1
516201 99516201 1001 86380 86390 1
516218 99516218 1001 86380 86390 1
516172 99516172 1001 86380 86390 1
515928 99515928 1001 86380 86390 1
515891 99515891 1001 86380 86390 1
516087 99516087 1001 86380 86390 1
515923 99515923 1001 86380 86390 1
515976 99515976 1001 86380 86390 1
516068 99516068 1001 86380 86390 1
516690 99516690 1001 86380 86390 1
516626 99516626 1001 86380 86390 1
516579 99516579 1001 86380 86390 1
516605 99516605 1001 86380 86390 1
517221 99517221 1001 86380 86390 1
517186 99517186 1001 86380 86390 1
517200 99517200 1001 86380 86390 1
517108 99517108 1001 86380 86390 1
517019 99517019 1001 86380 86390 1
516942 99516942 1001 86380 86390 1
[truncated: 4,070,821 more chars]
