# Supplementary material for: Fast and near-optimal monitoring for healthcare acquired infection outbreaks
Source: PLoS Comput Biol. 2019 Sep 16;15(9):e1007284. doi: 10.1371/journal.pcbi.1007284 (PMC6762212; doi:10.1371/journal.pcbi.1007284)
Supplement: S1 Data — (ZIP) [file pcbi.1007284.s006.zip › MobilityLogs1/HAISE_Carilion_all_visits_day_66.txt]

#Person location Sublocation StartTime EndTime Type
423570 667 1001 29820 31617 1
424395 237 1001 47760 48177 1
511458 649 1002 32052 41375 1
522535 952 1001 52610 52910 1
531131 600 1002 31758 36091 1
539475 490 1001 56301 56601 1
400225 99400225 1001 86380 86390 1
400157 99400157 1001 86380 86390 1
400233 99400233 1001 86380 86390 1
400257 99400257 1001 86380 86390 1
400399 99400399 1001 86380 86390 1
400342 99400342 1001 86380 86390 1
400420 99400420 1001 86380 86390 1
400452 99400452 1001 86380 86390 1
400486 99400486 1001 86380 86390 1
400518 99400518 1001 86380 86390 1
401556 99401556 1001 86380 86390 1
401686 99401686 1001 86380 86390 1
401607 99401607 1001 86380 86390 1
401586 99401586 1001 86380 86390 1
401995 99401995 1001 86380 86390 1
402081 99402081 1001 86380 86390 1
402175 99402175 1001 86380 86390 1
402549 99402549 1001 86380 86390 1
402595 99402595 1001 86380 86390 1
402984 99402984 1001 86380 86390 1
403060 99403060 1001 86380 86390 1
403183 99403183 1001 86380 86390 1
403215 99403215 1001 86380 86390 1
403341 99403341 1001 86380 86390 1
403736 99403736 1001 86380 86390 1
403761 99403761 1001 86380 86390 1
403838 99403838 1001 86380 86390 1
403879 99403879 1001 86380 86390 1
404029 99404029 1001 86380 86390 1
403996 99403996 1001 86380 86390 1
404211 99404211 1001 86380 86390 1
404296 99404296 1001 86380 86390 1
404448 99404448 1001 86380 86390 1
404507 99404507 1001 86380 86390 1
404669 99404669 1001 86380 86390 1
404916 99404916 1001 86380 86390 1
405010 99405010 1001 86380 86390 1
404982 99404982 1001 86380 86390 1
405077 99405077 1001 86380 86390 1
405246 99405246 1001 86380 86390 1
405362 99405362 1001 86380 86390 1
405440 99405440 1001 86380 86390 1
405513 99405513 1001 86380 86390 1
405651 99405651 1001 86380 86390 1
405610 99405610 1001 86380 86390 1
405733 99405733 1001 86380 86390 1
405764 99405764 1001 86380 86390 1
405875 99405875 1001 86380 86390 1
406072 99406072 1001 86380 86390 1
406355 99406355 1001 86380 86390 1
406396 99406396 1001 86380 86390 1
406397 99406397 1001 86380 86390 1
406726 99406726 1001 86380 86390 1
406711 99406711 1001 86380 86390 1
406870 99406870 1001 86380 86390 1
406975 99406975 1001 86380 86390 1
406944 99406944 1001 86380 86390 1
407048 99407048 1001 86380 86390 1
407226 99407226 1001 86380 86390 1
407207 99407207 1001 86380 86390 1
407157 99407157 1001 86380 86390 1
407256 99407256 1001 86380 86390 1
407416 99407416 1001 86380 86390 1
407493 99407493 1001 86380 86390 1
407530 99407530 1001 86380 86390 1
407444 99407444 1001 86380 86390 1
407912 99407912 1001 86380 86390 1
408233 99408233 1001 86380 86390 1
408283 99408283 1001 86380 86390 1
408245 99408245 1001 86380 86390 1
408345 99408345 1001 86380 86390 1
408592 99408592 1001 86380 86390 1
408875 99408875 1001 86380 86390 1
408974 99408974 1001 86380 86390 1
408908 99408908 1001 86380 86390 1
409060 99409060 1001 86380 86390 1
408980 99408980 1001 86380 86390 1
409262 99409262 1001 86380 86390 1
409266 99409266 1001 86380 86390 1
409218 99409218 1001 86380 86390 1
409221 99409221 1001 86380 86390 1
409439 99409439 1001 86380 86390 1
409753 99409753 1001 86380 86390 1
409838 99409838 1001 86380 86390 1
409927 99409927 1001 86380 86390 1
410044 99410044 1001 86380 86390 1
410008 99410008 1001 86380 86390 1
410373 99410373 1001 86380 86390 1
410594 99410594 1001 86380 86390 1
410507 99410507 1001 86380 86390 1
410782 99410782 1001 86380 86390 1
410869 99410869 1001 86380 86390 1
411121 99411121 1001 86380 86390 1
411466 99411466 1001 86380 86390 1
411473 99411473 1001 86380 86390 1
411427 99411427 1001 86380 86390 1
411566 99411566 1001 86380 86390 1
411655 99411655 1001 86380 86390 1
411792 99411792 1001 86380 86390 1
411842 99411842 1001 86380 86390 1
411986 99411986 1001 86380 86390 1
412243 99412243 1001 86380 86390 1
412422 99412422 1001 86380 86390 1
412476 99412476 1001 86380 86390 1
413403 99413403 1001 86380 86390 1
413383 99413383 1001 86380 86390 1
413341 99413341 1001 86380 86390 1
413396 99413396 1001 86380 86390 1
413165 99413165 1001 86380 86390 1
412943 99412943 1001 86380 86390 1
413020 99413020 1001 86380 86390 1
413225 99413225 1001 86380 86390 1
413149 99413149 1001 86380 86390 1
413212 99413212 1001 86380 86390 1
412886 99412886 1001 86380 86390 1
412516 99412516 1001 86380 86390 1
413792 99413792 1001 86380 86390 1
413814 99413814 1001 86380 86390 1
414072 99414072 1001 86380 86390 1
414052 99414052 1001 86380 86390 1
413941 99413941 1001 86380 86390 1
415312 99415312 1001 86380 86390 1
415272 99415272 1001 86380 86390 1
415106 99415106 1001 86380 86390 1
414674 99414674 1001 86380 86390 1
414854 99414854 1001 86380 86390 1
414214 99414214 1001 86380 86390 1
414311 99414311 1001 86380 86390 1
414312 99414312 1001 86380 86390 1
415684 99415684 1001 86380 86390 1
415559 99415559 1001 86380 86390 1
415331 99415331 1001 86380 86390 1
416732 99416732 1001 86380 86390 1
416943 99416943 1001 86380 86390 1
416792 99416792 1001 86380 86390 1
416872 99416872 1001 86380 86390 1
416160 99416160 1001 86380 86390 1
416294 99416294 1001 86380 86390 1
416195 99416195 1001 86380 86390 1
415835 99415835 1001 86380 86390 1
415869 99415869 1001 86380 86390 1
416002 99416002 1001 86380 86390 1
417133 99417133 1001 86380 86390 1
417586 99417586 1001 86380 86390 1
418739 99418739 1001 86380 86390 1
418735 99418735 1001 86380 86390 1
418556 99418556 1001 86380 86390 1
418572 99418572 1001 86380 86390 1
418648 99418648 1001 86380 86390 1
418307 99418307 1001 86380 86390 1
418037 99418037 1001 86380 86390 1
418422 99418422 1001 86380 86390 1
418090 99418090 1001 86380 86390 1
418117 99418117 1001 86380 86390 1
418186 99418186 1001 86380 86390 1
418354 99418354 1001 86380 86390 1
417896 99417896 1001 86380 86390 1
417692 99417692 1001 86380 86390 1
417759 99417759 1001 86380 86390 1
417630 99417630 1001 86380 86390 1
420187 99420187 1001 86380 86390 1
419809 99419809 1001 86380 86390 1
419950 99419950 1001 86380 86390 1
420015 99420015 1001 86380 86390 1
419292 99419292 1001 86380 86390 1
420739 99420739 1001 86380 86390 1
420789 99420789 1001 86380 86390 1
419631 99419631 1001 86380 86390 1
420718 99420718 1001 86380 86390 1
420577 99420577 1001 86380 86390 1
420688 99420688 1001 86380 86390 1
422116 99422116 1001 86380 86390 1
421926 99421926 1001 86380 86390 1
421878 99421878 1001 86380 86390 1
421993 99421993 1001 86380 86390 1
421511 99421511 1001 86380 86390 1
420861 99420861 1001 86380 86390 1
421061 99421061 1001 86380 86390 1
422317 99422317 1001 86380 86390 1
422371 99422371 1001 86380 86390 1
422524 99422524 1001 86380 86390 1
423406 99423406 1001 86380 86390 1
423632 99423632 1001 86380 86390 1
423469 99423469 1001 86380 86390 1
423249 99423249 1001 86380 86390 1
423213 99423213 1001 86380 86390 1
423264 99423264 1001 86380 86390 1
422656 99422656 1001 86380 86390 1
422643 99422643 1001 86380 86390 1
423985 99423985 1001 86380 86390 1
423961 99423961 1001 86380 86390 1
425128 99425128 1001 86380 86390 1
425346 99425346 1001 86380 86390 1
425264 99425264 1001 86380 86390 1
425122 99425122 1001 86380 86390 1
425004 99425004 1001 86380 86390 1
424728 99424728 1001 86380 86390 1
424488 99424488 1001 86380 86390 1
424182 99424182 1001 86380 86390 1
424341 99424341 1001 86380 86390 1
424365 99424365 1001 86380 86390 1
424396 99424396 1001 86380 86390 1
424304 99424304 1001 86380 86390 1
424485 99424485 1001 86380 86390 1
425517 99425517 1001 86380 86390 1
425399 99425399 1001 86380 86390 1
427015 99427015 1001 86380 86390 1
427062 99427062 1001 86380 86390 1
426622 99426622 1001 86380 86390 1
426623 99426623 1001 86380 86390 1
426649 99426649 1001 86380 86390 1
426368 99426368 1001 86380 86390 1
425886 99425886 1001 86380 86390 1
425888 99425888 1001 86380 86390 1
425841 99425841 1001 86380 86390 1
426077 99426077 1001 86380 86390 1
425883 99425883 1001 86380 86390 1
427377 99427377 1001 86380 86390 1
427403 99427403 1001 86380 86390 1
427309 99427309 1001 86380 86390 1
428519 99428519 1001 86380 86390 1
428456 99428456 1001 86380 86390 1
428357 99428357 1001 86380 86390 1
428218 99428218 1001 86380 86390 1
428072 99428072 1001 86380 86390 1
428174 99428174 1001 86380 86390 1
428309 99428309 1001 86380 86390 1
427587 99427587 1001 86380 86390 1
427918 99427918 1001 86380 86390 1
429039 99429039 1001 86380 86390 1
428968 99428968 1001 86380 86390 1
429071 99429071 1001 86380 86390 1
429141 99429141 1001 86380 86390 1
428934 99428934 1001 86380 86390 1
430001 99430001 1001 86380 86390 1
430055 99430055 1001 86380 86390 1
430350 99430350 1001 86380 86390 1
429656 99429656 1001 86380 86390 1
429792 99429792 1001 86380 86390 1
429795 99429795 1001 86380 86390 1
429772 99429772 1001 86380 86390 1
429523 99429523 1001 86380 86390 1
429179 99429179 1001 86380 86390 1
429425 99429425 1001 86380 86390 1
430529 99430529 1001 86380 86390 1
430806 99430806 1001 86380 86390 1
430421 99430421 1001 86380 86390 1
431785 99431785 1001 86380 86390 1
431527 99431527 1001 86380 86390 1
431403 99431403 1001 86380 86390 1
431298 99431298 1001 86380 86390 1
431573 99431573 1001 86380 86390 1
431342 99431342 1001 86380 86390 1
431452 99431452 1001 86380 86390 1
430885 99430885 1001 86380 86390 1
430909 99430909 1001 86380 86390 1
431088 99431088 1001 86380 86390 1
432272 99432272 1001 86380 86390 1
432187 99432187 1001 86380 86390 1
432439 99432439 1001 86380 86390 1
432163 99432163 1001 86380 86390 1
433692 99433692 1001 86380 86390 1
433384 99433384 1001 86380 86390 1
433101 99433101 1001 86380 86390 1
433031 99433031 1001 86380 86390 1
433007 99433007 1001 86380 86390 1
432917 99432917 1001 86380 86390 1
433205 99433205 1001 86380 86390 1
433265 99433265 1001 86380 86390 1
432535 99432535 1001 86380 86390 1
432541 99432541 1001 86380 86390 1
432873 99432873 1001 86380 86390 1
432547 99432547 1001 86380 86390 1
433908 99433908 1001 86380 86390 1
433745 99433745 1001 86380 86390 1
435202 99435202 1001 86380 86390 1
435402 99435402 1001 86380 86390 1
435428 99435428 1001 86380 86390 1
434918 99434918 1001 86380 86390 1
434169 99434169 1001 86380 86390 1
434559 99434559 1001 86380 86390 1
435856 99435856 1001 86380 86390 1
435002 99435002 1001 86380 86390 1
435840 99435840 1001 86380 86390 1
435565 99435565 1001 86380 86390 1
435477 99435477 1001 86380 86390 1
437156 99437156 1001 86380 86390 1
437094 99437094 1001 86380 86390 1
436845 99436845 1001 86380 86390 1
436488 99436488 1001 86380 86390 1
436003 99436003 1001 86380 86390 1
300095 99300095 1001 86380 86390 1
437289 99437289 1001 86380 86390 1
300567 99300567 1001 86380 86390 1
300633 99300633 1001 86380 86390 1
300547 99300547 1001 86380 86390 1
300381 99300381 1001 86380 86390 1
300512 99300512 1001 86380 86390 1
300448 99300448 1001 86380 86390 1
300424 99300424 1001 86380 86390 1
300476 99300476 1001 86380 86390 1
300465 99300465 1001 86380 86390 1
300276 99300276 1001 86380 86390 1
300832 99300832 1001 86380 86390 1
300886 99300886 1001 86380 86390 1
301387 99301387 1001 86380 86390 1
301431 99301431 1001 86380 86390 1
301549 99301549 1001 86380 86390 1
301154 99301154 1001 86380 86390 1
301207 99301207 1001 86380 86390 1
301238 99301238 1001 86380 86390 1
301174 99301174 1001 86380 86390 1
301305 99301305 1001 86380 86390 1
301163 99301163 1001 86380 86390 1
301335 99301335 1001 86380 86390 1
301648 99301648 1001 86380 86390 1
301688 99301688 1001 86380 86390 1
302280 99302280 1001 86380 86390 1
302354 99302354 1001 86380 86390 1
302285 99302285 1001 86380 86390 1
302150 99302150 1001 86380 86390 1
302152 99302152 1001 86380 86390 1
302010 99302010 1001 86380 86390 1
302101 99302101 1001 86380 86390 1
302067 99302067 1001 86380 86390 1
302083 99302083 1001 86380 86390 1
301907 99301907 1001 86380 86390 1
301926 99301926 1001 86380 86390 1
301888 99301888 1001 86380 86390 1
302385 99302385 1001 86380 86390 1
302555 99302555 1001 86380 86390 1
302505 99302505 1001 86380 86390 1
303015 99303015 1001 86380 86390 1
303121 99303121 1001 86380 86390 1
303070 99303070 1001 86380 86390 1
303182 99303182 1001 86380 86390 1
303033 99303033 1001 86380 86390 1
302910 99302910 1001 86380 86390 1
302842 99302842 1001 86380 86390 1
302754 99302754 1001 86380 86390 1
302651 99302651 1001 86380 86390 1
302769 99302769 1001 86380 86390 1
303282 99303282 1001 86380 86390 1
303387 99303387 1001 86380 86390 1
303323 99303323 1001 86380 86390 1
303221 99303221 1001 86380 86390 1
303249 99303249 1001 86380 86390 1
303357 99303357 1001 86380 86390 1
303957 99303957 1001 86380 86390 1
303909 99303909 1001 86380 86390 1
304016 99304016 1001 86380 86390 1
303992 99303992 1001 86380 86390 1
303877 99303877 1001 86380 86390 1
303687 99303687 1001 86380 86390 1
303640 99303640 1001 86380 86390 1
303489 99303489 1001 86380 86390 1
303556 99303556 1001 86380 86390 1
303454 99303454 1001 86380 86390 1
303531 99303531 1001 86380 86390 1
303415 99303415 1001 86380 86390 1
303565 99303565 1001 86380 86390 1
304114 99304114 1001 86380 86390 1
304217 99304217 1001 86380 86390 1
304116 99304116 1001 86380 86390 1
304078 99304078 1001 86380 86390 1
304182 99304182 1001 86380 86390 1
304093 99304093 1001 86380 86390 1
304829 99304829 1001 86380 86390 1
304696 99304696 1001 86380 86390 1
304814 99304814 1001 86380 86390 1
304768 99304768 1001 86380 86390 1
304590 99304590 1001 86380 86390 1
304595 99304595 1001 86380 86390 1
304623 99304623 1001 86380 86390 1
304495 99304495 1001 86380 86390 1
304508 99304508 1001 86380 86390 1
304469 99304469 1001 86380 86390 1
304264 99304264 1001 86380 86390 1
304316 99304316 1001 86380 86390 1
304396 99304396 1001 86380 86390 1
304297 99304297 1001 86380 86390 1
304349 99304349 1001 86380 86390 1
304352 99304352 1001 86380 86390 1
304391 99304391 1001 86380 86390 1
304340 99304340 1001 86380 86390 1
304943 99304943 1001 86380 86390 1
305047 99305047 1001 86380 86390 1
304865 99304865 1001 86380 86390 1
304879 99304879 1001 86380 86390 1
305023 99305023 1001 86380 86390 1
305577 99305577 1001 86380 86390 1
305578 99305578 1001 86380 86390 1
305503 99305503 1001 86380 86390 1
305130 99305130 1001 86380 86390 1
305105 99305105 1001 86380 86390 1
305150 99305150 1001 86380 86390 1
305072 99305072 1001 86380 86390 1
305114 99305114 1001 86380 86390 1
305088 99305088 1001 86380 86390 1
500010 99500010 1001 86380 86390 1
500000 99500000 1001 86380 86390 1
500002 99500002 1001 86380 86390 1
500056 99500056 1001 86380 86390 1
500061 99500061 1001 86380 86390 1
500164 99500164 1001 86380 86390 1
500684 99500684 1001 86380 86390 1
500812 99500812 1001 86380 86390 1
500701 99500701 1001 86380 86390 1
500666 99500666 1001 86380 86390 1
500744 99500744 1001 86380 86390 1
500631 99500631 1001 86380 86390 1
500696 99500696 1001 86380 86390 1
500563 99500563 1001 86380 86390 1
500513 99500513 1001 86380 86390 1
500363 99500363 1001 86380 86390 1
500194 99500194 1001 86380 86390 1
500290 99500290 1001 86380 86390 1
500317 99500317 1001 86380 86390 1
500876 99500876 1001 86380 86390 1
500984 99500984 1001 86380 86390 1
500972 99500972 1001 86380 86390 1
500974 99500974 1001 86380 86390 1
500860 99500860 1001 86380 86390 1
501597 99501597 1001 86380 86390 1
501546 99501546 1001 86380 86390 1
501254 99501254 1001 86380 86390 1
501422 99501422 1001 86380 86390 1
501397 99501397 1001 86380 86390 1
501322 99501322 1001 86380 86390 1
501231 99501231 1001 86380 86390 1
501261 99501261 1001 86380 86390 1
501186 99501186 1001 86380 86390 1
501766 99501766 1001 86380 86390 1
501754 99501754 1001 86380 86390 1
501770 99501770 1001 86380 86390 1
501834 99501834 1001 86380 86390 1
501719 99501719 1001 86380 86390 1
501751 99501751 1001 86380 86390 1
502414 99502414 1001 86380 86390 1
502396 99502396 1001 86380 86390 1
502187 99502187 1001 86380 86390 1
502057 99502057 1001 86380 86390 1
502060 99502060 1001 86380 86390 1
501846 99501846 1001 86380 86390 1
502007 99502007 1001 86380 86390 1
502046 99502046 1001 86380 86390 1
502035 99502035 1001 86380 86390 1
502620 99502620 1001 86380 86390 1
502659 99502659 1001 86380 86390 1
502582 99502582 1001 86380 86390 1
502634 99502634 1001 86380 86390 1
502558 99502558 1001 86380 86390 1
502495 99502495 1001 86380 86390 1
502653 99502653 1001 86380 86390 1
503241 99503241 1001 86380 86390 1
503217 99503217 1001 86380 86390 1
503142 99503142 1001 86380 86390 1
503091 99503091 1001 86380 86390 1
503174 99503174 1001 86380 86390 1
502908 99502908 1001 86380 86390 1
503064 99503064 1001 86380 86390 1
502884 99502884 1001 86380 86390 1
503005 99503005 1001 86380 86390 1
502742 99502742 1001 86380 86390 1
502772 99502772 1001 86380 86390 1
502785 99502785 1001 86380 86390 1
503483 99503483 1001 86380 86390 1
503394 99503394 1001 86380 86390 1
503296 99503296 1001 86380 86390 1
503479 99503479 1001 86380 86390 1
503429 99503429 1001 86380 86390 1
503996 99503996 1001 86380 86390 1
503998 99503998 1001 86380 86390 1
504012 99504012 1001 86380 86390 1
503772 99503772 1001 86380 86390 1
503878 99503878 1001 86380 86390 1
503892 99503892 1001 86380 86390 1
503907 99503907 1001 86380 86390 1
503882 99503882 1001 86380 86390 1
503713 99503713 1001 86380 86390 1
503858 99503858 1001 86380 86390 1
503693 99503693 1001 86380 86390 1
503656 99503656 1001 86380 86390 1
503500 99503500 1001 86380 86390 1
503527 99503527 1001 86380 86390 1
503633 99503633 1001 86380 86390 1
503662 99503662 1001 86380 86390 1
504265 99504265 1001 86380 86390 1
504268 99504268 1001 86380 86390 1
504943 99504943 1001 86380 86390 1
504807 99504807 1001 86380 86390 1
504612 99504612 1001 86380 86390 1
504677 99504677 1001 86380 86390 1
504729 99504729 1001 86380 86390 1
504696 99504696 1001 86380 86390 1
504685 99504685 1001 86380 86390 1
504478 99504478 1001 86380 86390 1
504428 99504428 1001 86380 86390 1
504999 99504999 1001 86380 86390 1
505039 99505039 1001 86380 86390 1
505733 99505733 1001 86380 86390 1
505656 99505656 1001 86380 86390 1
505748 99505748 1001 86380 86390 1
505727 99505727 1001 86380 86390 1
505449 99505449 1001 86380 86390 1
505516 99505516 1001 86380 86390 1
505517 99505517 1001 86380 86390 1
505362 99505362 1001 86380 86390 1
505294 99505294 1001 86380 86390 1
505338 99505338 1001 86380 86390 1
505939 99505939 1001 86380 86390 1
505810 99505810 1001 86380 86390 1
505967 99505967 1001 86380 86390 1
505788 99505788 1001 86380 86390 1
505790 99505790 1001 86380 86390 1
505843 99505843 1001 86380 86390 1
505933 99505933 1001 86380 86390 1
505895 99505895 1001 86380 86390 1
506428 99506428 1001 86380 86390 1
506595 99506595 1001 86380 86390 1
506469 99506469 1001 86380 86390 1
506320 99506320 1001 86380 86390 1
506336 99506336 1001 86380 86390 1
506173 99506173 1001 86380 86390 1
506045 99506045 1001 86380 86390 1
506077 99506077 1001 86380 86390 1
506611 99506611 1001 86380 86390 1
506771 99506771 1001 86380 86390 1
507229 99507229 1001 86380 86390 1
507360 99507360 1001 86380 86390 1
507373 99507373 1001 86380 86390 1
507062 99507062 1001 86380 86390 1
507161 99507161 1001 86380 86390 1
507071 99507071 1001 86380 86390 1
506909 99506909 1001 86380 86390 1
506914 99506914 1001 86380 86390 1
506824 99506824 1001 86380 86390 1
507561 99507561 1001 86380 86390 1
507504 99507504 1001 86380 86390 1
508100 99508100 1001 86380 86390 1
508023 99508023 1001 86380 86390 1
507986 99507986 1001 86380 86390 1
507810 99507810 1001 86380 86390 1
507729 99507729 1001 86380 86390 1
508271 99508271 1001 86380 86390 1
508274 99508274 1001 86380 86390 1
508445 99508445 1001 86380 86390 1
508316 99508316 1001 86380 86390 1
508342 99508342 1001 86380 86390 1
509018 99509018 1001 86380 86390 1
508917 99508917 1001 86380 86390 1
508958 99508958 1001 86380 86390 1
508703 99508703 1001 86380 86390 1
508820 99508820 1001 86380 86390 1
508811 99508811 1001 86380 86390 1
508531 99508531 1001 86380 86390 1
508608 99508608 1001 86380 86390 1
509254 99509254 1001 86380 86390 1
509112 99509112 1001 86380 86390 1
509100 99509100 1001 86380 86390 1
509247 99509247 1001 86380 86390 1
509160 99509160 1001 86380 86390 1
509724 99509724 1001 86380 86390 1
509726 99509726 1001 86380 86390 1
509756 99509756 1001 86380 86390 1
509834 99509834 1001 86380 86390 1
509688 99509688 1001 86380 86390 1
509305 99509305 1001 86380 86390 1
509294 99509294 1001 86380 86390 1
509424 99509424 1001 86380 86390 1
509470 99509470 1001 86380 86390 1
509951 99509951 1001 86380 86390 1
510029 99510029 1001 86380 86390 1
510068 99510068 1001 86380 86390 1
510057 99510057 1001 86380 86390 1
510059 99510059 1001 86380 86390 1
509970 99509970 1001 86380 86390 1
510590 99510590 1001 86380 86390 1
510366 99510366 1001 86380 86390 1
510510 99510510 1001 86380 86390 1
510370 99510370 1001 86380 86390 1
510461 99510461 1001 86380 86390 1
510260 99510260 1001 86380 86390 1
510831 99510831 1001 86380 86390 1
510884 99510884 1001 86380 86390 1
510774 99510774 1001 86380 86390 1
511517 99511517 1001 86380 86390 1
511413 99511413 1001 86380 86390 1
511439 99511439 1001 86380 86390 1
511481 99511481 1001 86380 86390 1
510983 99510983 1001 86380 86390 1
511092 99511092 1001 86380 86390 1
511134 99511134 1001 86380 86390 1
510966 99510966 1001 86380 86390 1
511563 99511563 1001 86380 86390 1
511683 99511683 1001 86380 86390 1
511612 99511612 1001 86380 86390 1
511716 99511716 1001 86380 86390 1
511691 99511691 1001 86380 86390 1
512211 99512211 1001 86380 86390 1
512342 99512342 1001 86380 86390 1
512344 99512344 1001 86380 86390 1
512202 99512202 1001 86380 86390 1
512032 99512032 1001 86380 86390 1
512050 99512050 1001 86380 86390 1
511920 99511920 1001 86380 86390 1
511846 99511846 1001 86380 86390 1
512459 99512459 1001 86380 86390 1
513078 99513078 1001 86380 86390 1
513027 99513027 1001 86380 86390 1
513110 99513110 1001 86380 86390 1
513008 99513008 1001 86380 86390 1
513137 99513137 1001 86380 86390 1
512990 99512990 1001 86380 86390 1
512970 99512970 1001 86380 86390 1
512984 99512984 1001 86380 86390 1
512959 99512959 1001 86380 86390 1
512804 99512804 1001 86380 86390 1
512734 99512734 1001 86380 86390 1
512634 99512634 1001 86380 86390 1
512595 99512595 1001 86380 86390 1
513409 99513409 1001 86380 86390 1
513359 99513359 1001 86380 86390 1
513296 99513296 1001 86380 86390 1
513271 99513271 1001 86380 86390 1
513323 99513323 1001 86380 86390 1
514005 99514005 1001 86380 86390 1
513887 99513887 1001 86380 86390 1
513703 99513703 1001 86380 86390 1
513785 99513785 1001 86380 86390 1
513592 99513592 1001 86380 86390 1
513490 99513490 1001 86380 86390 1
513420 99513420 1001 86380 86390 1
514150 99514150 1001 86380 86390 1
514075 99514075 1001 86380 86390 1
514756 99514756 1001 86380 86390 1
514667 99514667 1001 86380 86390 1
514771 99514771 1001 86380 86390 1
514753 99514753 1001 86380 86390 1
514639 99514639 1001 86380 86390 1
514629 99514629 1001 86380 86390 1
514526 99514526 1001 86380 86390 1
514314 99514314 1001 86380 86390 1
514363 99514363 1001 86380 86390 1
515044 99515044 1001 86380 86390 1
514941 99514941 1001 86380 86390 1
515542 99515542 1001 86380 86390 1
515683 99515683 1001 86380 86390 1
515652 99515652 1001 86380 86390 1
515584 99515584 1001 86380 86390 1
515639 99515639 1001 86380 86390 1
515362 99515362 1001 86380 86390 1
515303 99515303 1001 86380 86390 1
515346 99515346 1001 86380 86390 1
515359 99515359 1001 86380 86390 1
515735 99515735 1001 86380 86390 1
515840 99515840 1001 86380 86390 1
515879 99515879 1001 86380 86390 1
516448 99516448 1001 86380 86390 1
516135 99516135 1001 86380 86390 1
516277 99516277 1001 86380 86390 1
515992 99515992 1001 86380 86390 1
515999 99515999 1001 86380 86390 1
516558 99516558 1001 86380 86390 1
516636 99516636 1001 86380 86390 1
516665 99516665 1001 86380 86390 1
516537 99516537 1001 86380 86390 1
516602 99516602 1001 86380 86390 1
516693 99516693 1001 86380 86390 1
516671 99516671 1001 86380 86390 1
517168 99517168 1001 86380 86390 1
517195 99517195 1001 86380 86390 1
517263 99517263 1001 86380 86390 1
517314 99517314 1001 86380 86390 1
517228 99517228 1001 86380 86390 1
517074 99517074 1001 86380 86390 1
516772 99516772 1001 86380 86390 1
516914 99516914 1001 86380 86390 1
516749 99516749 1001 86380 86390 1
517348 99517348 1001 86380 86390 1
518077 99518077 1001 86380 86390 1
518018 99518018 1001 86380 86390 1
518031 99518031 1001 86380 86390 1
517895 99517895 1001 86380 86390 1
517834 99517834 1001 86380 86390 1
517761 99517761 1001 86380 86390 1
517702 99517702 1001 86380 86390 1
518277 99518277 1001 86380 86390 1
518239 99518239 1001 86380 86390 1
518254 99518254 1001 86380 86390 1
518307 99518307 1001 86380 86390 1
518300 99518300 1001 86380 86390 1
518931 99518931 1001 86380 86390 1
518870 99518870 1001 86380 86390 1
518936 99518936 1001 86380 86390 1
518655 99518655 1001 86380 86390 1
518685 99518685 1001 86380 86390 1
518703 99518703 1001 86380 86390 1
518383 99518383 1001 86380 86390 1
518439 99518439 1001 86380 86390 1
518493 99518493 1001 86380 86390 1
519155 99519155 1001 86380 86390 1
519158 99519158 1001 86380 86390 1
519147 99519147 1001 86380 86390 1
519048 99519048 1001 86380 86390 1
519685 99519685 1001 86380 86390 1
519737 99519737 1001 86380 86390 1
519750 99519750 1001 86380 86390 1
519674 99519674 1001 86380 86390 1
519508 99519508 1001 86380 86390 1
519325 99519325 1001 86380 86390 1
519276 99519276 1001 86380 86390 1
519198 99519198 1001 86380 86390 1
519355 99519355 1001 86380 86390 1
519865 99519865 1001 86380 86390 1
519828 99519828 1001 86380 86390 1
519998 99519998 1001 86380 86390 1
519829 99519829 1001 86380 86390 1
519975 99519975 1001 86380 86390 1
519990 99519990 1001 86380 86390 1
520552 99520552 1001 86380 86390 1
520437 99520437 1001 86380 86390 1
520627 99520627 1001 86380 86390 1
520546 99520546 1001 86380 86390 1
520264 99520264 1001 86380 86390 1
520124 99520124 1001 86380 86390 1
520202 99520202 1001 86380 86390 1
520217 99520217 1001 86380 86390 1
520062 99520062 1001 86380 86390 1
520064 99520064 1001 86380 86390 1
520132 99520132 1001 86380 86390 1
520730 99520730 1001 86380 86390 1
520784 99520784 1001 86380 86390 1
520803 99520803 1001 86380 86390 1
521337 99521337 1001 86380 86390 1
521313 99521313 1001 86380 86390 1
521379 99521379 1001 86380 86390 1
521345 99521345 1001 86380 86390 1
521398 99521398 1001 86380 86390 1
521462 99521462 1001 86380 86390 1
521191 99521191 1001 86380 86390 1
520957 99520957 1001 86380 86390 1
520946 99520946 1001 86380 86390 1
521491 99521491 1001 86380 86390 1
521545 99521545 1001 86380 86390 1
521612 99521612 1001 86380 86390 1
521483 99521483 1001 86380 86390 1
522151 99522151 1001 86380 86390 1
522167 99522167 1001 86380 86390 1
522223 99522223 1001 86380 86390 1
522013 99522013 1001 86380 86390 1
522069 99522069 1001 86380 86390 1
521967 99521967 1001 86380 86390 1
521854 99521854 1001 86380 86390 1
521704 99521704 1001 86380 86390 1
521747 99521747 1001 86380 86390 1
521709 99521709 1001 86380 86390 1
522458 99522458 1001 86380 86390 1
522306 99522306 1001 86380 86390 1
522294 99522294 1001 86380 86390 1
522922 99522922 1001 86380 86390 1
522849 99522849 1001 86380 86390 1
522725 99522725 1001 86380 86390 1
522727 99522727 1001 86380 86390 1
522716 99522716 1001 86380 86390 1
522756 99522756 1001 86380 86390 1
522576 99522576 1001 86380 86390 1
522656 99522656 1001 86380 86390 1
522527 99522527 1001 86380 86390 1
522582 99522582 1001 86380 86390 1
522599 99522599 1001 86380 86390 1
523167 99523167 1001 86380 86390 1
523142 99523142 1001 86380 86390 1
523210 99523210 1001 86380 86390 1
523175 99523175 1001 86380 86390 1
523282 99523282 1001 86380 86390 1
523690 99523690 1001 86380 86390 1
523575 99523575 1001 86380 86390 1
523601 99523601 1001 86380 86390 1
523640 99523640 1001 86380 86390 1
523550 99523550 1001 86380 86390 1
523555 99523555 1001 86380 86390 1
523336 99523336 1001 86380 86390 1
523461 99523461 1001 86380 86390 1
523411 99523411 1001 86380 86390 1
523478 99523478 1001 86380 86390 1
523968 99523968 1001 86380 86390 1
523985 99523985 1001 86380 86390 1
524106 99524106 1001 86380 86390 1
524122 99524122 1001 86380 86390 1
524632 99524632 1001 86380 86390 1
524569 99524569 1001 86380 86390 1
524685 99524685 1001 86380 86390 1
524677 99524677 1001 86380 86390 1
524437 99524437 1001 86380 86390 1
524442 99524442 1001 86380 86390 1
524548 99524548 1001 86380 86390 1
524420 99524420 1001 86380 86390 1
524242 99524242 1001 86380 86390 1
524166 99524166 1001 86380 86390 1
524275 99524275 1001 86380 86390 1
524967 99524967 1001 86380 86390 1
524909 99524909 1001 86380 86390 1
525417 99525417 1001 86380 86390 1
525564 99525564 1001 86380 86390 1
525457 99525457 1001 86380 86390 1
525525 99525525 1001 86380 86390 1
525288 99525288 1001 86380 86390 1
525290 99525290 1001 86380 86390 1
525281 99525281 1001 86380 86390 1
525017 99525017 1001 86380 86390 1
525085 99525085 1001 86380 86390 1
525126 99525126 1001 86380 86390 1
524986 99524986 1001 86380 86390 1
525182 99525182 1001 86380 86390 1
525598 99525598 1001 86380 86390 1
526284 99526284 1001 86380 86390 1
526261 99526261 1001 86380 86390 1
526277 99526277 1001 86380 86390 1
526229 99526229 1001 86380 86390 1
526149 99526149 1001 86380 86390 1
525893 99525893 1001 86380 86390 1
525895 99525895 1001 86380 86390 1
525857 99525857 1001 86380 86390 1
525923 99525923 1001 86380 86390 1
525836 99525836 1001 86380 86390 1
526512 99526512 1001 86380 86390 1
526617 99526617 1001 86380 86390 1
526450 99526450 1001 86380 86390 1
526489 99526489 1001 86380 86390 1
526426 99526426 1001 86380 86390 1
526532 99526532 1001 86380 86390 1
527082 99527082 1001 86380 86390 1
527109 99527109 1001 86380 86390 1
527199 99527199 1001 86380 86390 1
527188 99527188 1001 86380 86390 1
527197 99527197 1001 86380 86390 1
527024 99527024 1001 86380 86390 1
526896 99526896 1001 86380 86390 1
526922 99526922 1001 86380 86390 1
526962 99526962 1001 86380 86390 1
526989 99526989 1001 86380 86390 1
526660 99526660 1001 86380 86390 1
526713 99526713 1001 86380 86390 1
526729 99526729 1001 86380 86390 1
527274 99527274 1001 86380 86390 1
527307 99527307 1001 86380 86390 1
527308 99527308 1001 86380 86390 1
527919 99527919 1001 86380 86390 1
527856 99527856 1001 86380 86390 1
527731 99527731 1001 86380 86390 1
527709 99527709 1001 86380 86390 1
527802 99527802 1001 86380 86390 1
527790 99527790 1001 86380 86390 1
527778 99527778 1001 86380 86390 1
527545 99527545 1001 86380 86390 1
527457 99527457 1001 86380 86390 1
527587 99527587 1001 86380 86390 1
527652 99527652 1001 86380 86390 1
527603 99527603 1001 86380 86390 1
527605 99527605 1001 86380 86390 1
527544 99527544 1001 86380 86390 1
528163 99528163 1001 86380 86390 1
528183 99528183 1001 86380 86390 1
528159 99528159 1001 86380 86390 1
528710 99528710 1001 86380 86390 1
528873 99528873 1001 86380 86390 1
528881 99528881 1001 86380 86390 1
528781 99528781 1001 86380 86390 1
528353 99528353 1001 86380 86390 1
528288 99528288 1001 86380 86390 1
528383 99528383 1001 86380 86390 1
529004 99529004 1001 86380 86390 1
529005 99529005 1001 86380 86390 1
529037 99529037 1001 86380 86390 1
529051 99529051 1001 86380 86390 1
529644 99529644 1001 86380 86390 1
529713 99529713 1001 86380 86390 1
529445 99529445 1001 86380 86390 1
529250 99529250 1001 86380 86390 1
529108 99529108 1001 86380 86390 1
529226 99529226 1001 86380 86390 1
529202 99529202 1001 86380 86390 1
529733 99529733 1001 86380 86390 1
529852 99529852 1001 86380 86390 1
530502 99530502 1001 86380 86390 1
530482 99530482 1001 86380 86390 1
530446 99530446 1001 86380 86390 1
530462 99530462 1001 86380 86390 1
530170 99530170 1001 86380 86390 1
530287 99530287 1001 86380 86390 1
530330 99530330 1001 86380 86390 1
530136 99530136 1001 86380 86390 1
530603 99530603 1001 86380 86390 1
530642 99530642 1001 86380 86390 1
530570 99530570 1001 86380 86390 1
530740 99530740 1001 86380 86390 1
530652 99530652 1001 86380 86390 1
531266 99531266 1001 86380 86390 1
531294 99531294 1001 86380 86390 1
531186 99531186 1001 86380 86390 1
531174 99531174 1001 86380 86390 1
531048 99531048 1001 86380 86390 1
531147 99531147 1001 86380 86390 1
530875 99530875 1001 86380 86390 1
530787 99530787 1001 86380 86390 1
530887 99530887 1001 86380 86390 1
530967 99530967 1001 86380 86390 1
531537 99531537 1001 86380 86390 1
531411 99531411 1001 86380 86390 1
532051 99532051 1001 86380 86390 1
532014 99532014 1001 86380 86390 1
532185 99532185 1001 86380 86390 1
532046 99532046 1001 86380 86390 1
532191 99532191 1001 86380 86390 1
532114 99532114 1001 86380 86390 1
532102 99532102 1001 86380 86390 1
531831 99531831 1001 86380 86390 1
531962 99531962 1001 86380 86390 1
531879 99531879 1001 86380 86390 1
531947 99531947 1001 86380 86390 1
531589 99531589 1001 86380 86390 1
531642 99531642 1001 86380 86390 1
532286 99532286 1001 86380 86390 1
532364 99532364 1001 86380 86390 1
532344 99532344 1001 86380 86390 1
532869 99532869 1001 86380 86390 1
532921 99532921 1001 86380 86390 1
532950 99532950 1001 86380 86390 1
532951 99532951 1001 86380 86390 1
532807 99532807 1001 86380 86390 1
532771 99532771 1001 86380 86390 1
533202 99533202 1001 86380 86390 1
533216 99533216 1001 86380 86390 1
533217 99533217 1001 86380 86390 1
533115 99533115 1001 86380 86390 1
533665 99533665 1001 86380 86390 1
533763 99533763 1001 86380 86390 1
533752 99533752 1001 86380 86390 1
533561 99533561 1001 86380 86390 1
533641 99533641 1001 86380 86390 1
533513 99533513 1001 86380 86390 1
533478 99533478 1001 86380 86390 1
533530 99533530 1001 86380 86390 1
533465 99533465 1001 86380 86390 1
533532 99533532 1001 86380 86390 1
533520 99533520 1001 86380 86390 1
533257 99533257 1001 86380 86390 1
533249 99533249 1001 86380 86390 1
533984 99533984 1001 86380 86390 1
533935 99533935 1001 86380 86390 1
533937 99533937 1001 86380 86390 1
533978 99533978 1001 86380 86390 1
533863 99533863 1001 86380 86390 1
533878 99533878 1001 86380 86390 1
534517 99534517 1001 86380 86390 1
534521 99534521 1001 86380 86390 1
534577 99534577 1001 86380 86390 1
534502 99534502 1001 86380 86390 1
534414 99534414 1001 86380 86390 1
534273 99534273 1001 86380 86390 1
534417 99534417 1001 86380 86390 1
534288 99534288 1001 86380 86390 1
534470 99534470 1001 86380 86390 1
534406 99534406 1001 86380 86390 1
534419 99534419 1001 86380 86390 1
534407 99534407 1001 86380 86390 1
534280 99534280 1001 86380 86390 1
534449 99534449 1001 86380 86390 1
534219 99534219 1001 86380 86390 1
534196 99534196 1001 86380 86390 1
534197 99534197 1001 86380 86390 1
534190 99534190 1001 86380 86390 1
534810 99534810 1001 86380 86390 1
534850 99534850 1001 86380 86390 1
534709 99534709 1001 86380 86390 1
534815 99534815 1001 86380 86390 1
534790 99534790 1001 86380 86390 1
535464 99535464 1001 86380 86390 1
535428 99535428 1001 86380 86390 1
535188 99535188 1001 86380 86390 1
535269 99535269 1001 86380 86390 1
535114 99535114 1001 86380 86390 1
535283 99535283 1001 86380 86390 1
535246 99535246 1001 86380 86390 1
534952 99534952 1001 86380 86390 1
535616 99535616 1001 86380 86390 1
535519 99535519 1001 86380 86390 1
536333 99536333 1001 86380 86390 1
536203 99536203 1001 86380 86390 1
536243 99536243 1001 86380 86390 1
535977 99535977 1001 86380 86390 1
536070 99536070 1001 86380 86390 1
536012 99536012 1001 86380 86390 1
535841 99535841 1001 86380 86390 1
536528 99536528 1001 86380 86390 1
536402 99536402 1001 86380 86390 1
536506 99536506 1001 86380 86390 1
536352 99536352 1001 86380 86390 1
536422 99536422 1001 86380 86390 1
536997 99536997 1001 86380 86390 1
537088 99537088 1001 86380 86390 1
537140 99537140 1001 86380 86390 1
536907 99536907 1001 86380 86390 1
536856 99536856 1001 86380 86390 1
536846 99536846 1001 86380 86390 1
536726 99536726 1001 86380 86390 1
536610 99536610 1001 86380 86390 1
536691 99536691 1001 86380 86390 1
537176 99537176 1001 86380 86390 1
537270 99537270 1001 86380 86390 1
537197 99537197 1001 86380 86390 1
537862 99537862 1001 86380 86390 1
537813 99537813 1001 86380 86390 1
537879 99537879 1001 86380 86390 1
537976 99537976 1001 86380 86390 1
537792 99537792 1001 86380 86390 1
537605 99537605 1001 86380 86390 1
537661 99537661 1001 86380 86390 1
537702 99537702 1001 86380 86390 1
537716 99537716 1001 86380 86390 1
537489 99537489 1001 86380 86390 1
537467 99537467 1001 86380 86390 1
538078 99538078 1001 86380 86390 1
538145 99538145 1001 86380 86390 1
538108 99538108 1001 86380 86390 1
538713 99538713 1001 86380 86390 1
538624 99538624 1001 86380 86390 1
538784 99538784 1001 86380 86390 1
538718 99538718 1001 86380 86390 1
538654 99538654 1001 86380 86390 1
538759 99538759 1001 86380 86390 1
538810 99538810 1001 86380 86390 1
538576 99538576 1001 86380 86390 1
538410 99538410 1001 86380 86390 1
538205 99538205 1001 86380 86390 1
538997 99538997 1001 86380 86390 1
538936 99538936 1001 86380 86390 1
538820 99538820 1001 86380 86390 1
539565 99539565 1001 86380 86390 1
539555 99539555 1001 86380 86390 1
539618 99539618 1001 86380 86390 1
539427 99539427 1001 86380 86390 1
539274 99539274 1001 86380 86390 1
539114 99539114 1001 86380 86390 1
539115 99539115 1001 86380 86390 1
539055 99539055 1001 86380 86390 1
539716 99539716 1001 86380 86390 1
539654 99539654 1001 86380 86390 1
540351 99540351 1001 86380 86390 1
540379 99540379 1001 86380 86390 1
540433 99540433 1001 86380 86390 1
540346 99540346 1001 86380 86390 1
540372 99540372 1001 86380 86390 1
540022 99540022 1001 86380 86390 1
539947 99539947 1001 86380 86390 1
540580 99540580 1001 86380 86390 1
540501 99540501 1001 86380 86390 1
540630 99540630 1001 86380 86390 1
541204 99541204 1001 86380 86390 1
541179 99541179 1001 86380 86390 1
541090 99541090 1001 86380 86390 1
541180 99541180 1001 86380 86390 1
541250 99541250 1001 86380 86390 1
541121 99541121 1001 86380 86390 1
541212 99541212 1001 86380 86390 1
540996 99540996 1001 86380 86390 1
540971 99540971 1001 86380 86390 1
540899 99540899 1001 86380 86390 1
541043 99541043 1001 86380 86390 1
540928 99540928 1001 86380 86390 1
541058 99541058 1001 86380 86390 1
541046 99541046 1001 86380 86390 1
540917 99540917 1001 86380 86390 1
540793 99540793 1001 86380 86390 1
540732 99540732 1001 86380 86390 1
540865 99540865 1001 86380 86390 1
541335 99541335 1001 86380 86390 1
541387 99541387 1001 86380 86390 1
541389 99541389 1001 86380 86390 1
541991 99541991 1001 86380 86390 1
541927 99541927 1001 86380 86390 1
541916 99541916 1001 86380 86390 1
541993 99541993 1001 86380 86390 1
541896 99541896 1001 86380 86390 1
541897 99541897 1001 86380 86390 1
541656 99541656 1001 86380 86390 1
541685 99541685 1001 86380 86390 1
542246 99542246 1001 86380 86390 1
541915 99541915 1001 86380 86390 1
542753 99542753 1001 86380 86390 1
542769 99542769 1001 86380 86390 1
542689 99542689 1001 86380 86390 1
542651 99542651 1001 86380 86390 1
542679 99542679 1001 86380 86390 1
542565 99542565 1001 86380 86390 1
542632 99542632 1001 86380 86390 1
542377 99542377 1001 86380 86390 1
542390 99542390 1001 86380 86390 1
542416 99542416 1001 86380 86390 1
542442 99542442 1001 86380 86390 1
542495 99542495 1001 86380 86390 1
542445 99542445 1001 86380 86390 1
542421 99542421 1001 86380 86390 1
542434 99542434 1001 86380 86390 1
542513 99542513 1001 86380 86390 1
542462 99542462 1001 86380 86390 1
542489 99542489 1001 86380 86390 1
542981 99542981 1001 86380 86390 1
542983 99542983 1001 86380 86390 1
542741 99542741 1001 86380 86390 1
543605 99543605 1001 86380 86390 1
543697 99543697 1001 86380 86390 1
543621 99543621 1001 86380 86390 1
543571 99543571 1001 86380 86390 1
543691 99543691 1001 86380 86390 1
543371 99543371 1001 86380 86390 1
543374 99543374 1001 86380 86390 1
543365 99543365 1001 86380 86390 1
543229 99543229 1001 86380 86390 1
543261 99543261 1001 86380 86390 1
543327 99543327 1001 86380 86390 1
543159 99543159 1001 86380 86390 1
543276 99543276 1001 86380 86390 1
543811 99543811 1001 86380 86390 1
543870 99543870 1001 86380 86390 1
544568 99544568 1001 86380 86390 1
544408 99544408 1001 86380 86390 1
544490 99544490 1001 86380 86390 1
544586 99544586 1001 86380 86390 1
544257 99544257 1001 86380 86390 1
544208 99544208 1001 86380 86390 1
544260 99544260 1001 86380 86390 1
544132 99544132 1001 86380 86390 1
544018 99544018 1001 86380 86390 1
544000 99544000 1001 86380 86390 1
544079 99544079 1001 86380 86390 1
544633 99544633 1001 86380 86390 1
544655 99544655 1001 86380 86390 1
544736 99544736 1001 86380 86390 1
407051 752 1001 78060 79077 1
431782 634 1001 54660 56577 1
425470 1031 1001 46020 49677 1
500415 472 1002 56690 64674 1
422251 1154 1001 300 2097 1
508634 696 1002 55925 57858 1
525385 1067 1001 54927 55226 1
400115 99400115 1001 86380 86390 1
400213 99400213 1001 86380 86390 1
400177 99400177 1001 86380 86390 1
400133 99400133 1001 86380 86390 1
400657 99400657 1001 86380 86390 1
400725 99400725 1001 86380 86390 1
401105 99401105 1001 86380 86390 1
401221 99401221 1001 86380 86390 1
401292 99401292 1001 86380 86390 1
401440 99401440 1001 86380 86390 1
401449 99401449 1001 86380 86390 1
401532 99401532 1001 86380 86390 1
401511 99401511 1001 86380 86390 1
401761 99401761 1001 86380 86390 1
401879 99401879 1001 86380 86390 1
401884 99401884 1001 86380 86390 1
401960 99401960 1001 86380 86390 1
401966 99401966 1001 86380 86390 1
401971 99401971 1001 86380 86390 1
402115 99402115 1001 86380 86390 1
402241 99402241 1001 86380 86390 1
402321 99402321 1001 86380 86390 1
402465 99402465 1001 86380 86390 1
402946 99402946 1001 86380 86390 1
403256 99403256 1001 86380 86390 1
403413 99403413 1001 86380 86390 1
403336 99403336 1001 86380 86390 1
403457 99403457 1001 86380 86390 1
403553 99403553 1001 86380 86390 1
403586 99403586 1001 86380 86390 1
403806 99403806 1001 86380 86390 1
403889 99403889 1001 86380 86390 1
403837 99403837 1001 86380 86390 1
403848 99403848 1001 86380 86390 1
404036 99404036 1001 86380 86390 1
404196 99404196 1001 86380 86390 1
404526 99404526 1001 86380 86390 1
404641 99404641 1001 86380 86390 1
404645 99404645 1001 86380 86390 1
404971 99404971 1001 86380 86390 1
405133 99405133 1001 86380 86390 1
405250 99405250 1001 86380 86390 1
405316 99405316 1001 86380 86390 1
405530 99405530 1001 86380 86390 1
405567 99405567 1001 86380 86390 1
405619 99405619 1001 86380 86390 1
406088 99406088 1001 86380 86390 1
406177 99406177 1001 86380 86390 1
406220 99406220 1001 86380 86390 1
406182 99406182 1001 86380 86390 1
406555 99406555 1001 86380 86390 1
406851 99406851 1001 86380 86390 1
406853 99406853 1001 86380 86390 1
406951 99406951 1001 86380 86390 1
407130 99407130 1001 86380 86390 1
407758 99407758 1001 86380 86390 1
408009 99408009 1001 86380 86390 1
408206 99408206 1001 86380 86390 1
408155 99408155 1001 86380 86390 1
408134 99408134 1001 86380 86390 1
408135 99408135 1001 86380 86390 1
408138 99408138 1001 86380 86390 1
408267 99408267 1001 86380 86390 1
408410 99408410 1001 86380 86390 1
408925 99408925 1001 86380 86390 1
409055 99409055 1001 86380 86390 1
409256 99409256 1001 86380 86390 1
409195 99409195 1001 86380 86390 1
409361 99409361 1001 86380 86390 1
409438 99409438 1001 86380 86390 1
409484 99409484 1001 86380 86390 1
409548 99409548 1001 86380 86390 1
409640 99409640 1001 86380 86390 1
409816 99409816 1001 86380 86390 1
409822 99409822 1001 86380 86390 1
409980 99409980 1001 86380 86390 1
410032 99410032 1001 86380 86390 1
410108 99410108 1001 86380 86390 1
410226 99410226 1001 86380 86390 1
410357 99410357 1001 86380 86390 1
410519 99410519 1001 86380 86390 1
410809 99410809 1001 86380 86390 1
410852 99410852 1001 86380 86390 1
410844 99410844 1001 86380 86390 1
410811 99410811 1001 86380 86390 1
410972 99410972 1001 86380 86390 1
411158 99411158 1001 86380 86390 1
411459 99411459 1001 86380 86390 1
411717 99411717 1001 86380 86390 1
411722 99411722 1001 86380 86390 1
411799 99411799 1001 86380 86390 1
411870 99411870 1001 86380 86390 1
411929 99411929 1001 86380 86390 1
412281 99412281 1001 86380 86390 1
413543 99413543 1001 86380 86390 1
413297 99413297 1001 86380 86390 1
413504 99413504 1001 86380 86390 1
413308 99413308 1001 86380 86390 1
413085 99413085 1001 86380 86390 1
413019 99413019 1001 86380 86390 1
412483 99412483 1001 86380 86390 1
412490 99412490 1001 86380 86390 1
412625 99412625 1001 86380 86390 1
412761 99412761 1001 86380 86390 1
413804 99413804 1001 86380 86390 1
414036 99414036 1001 86380 86390 1
413788 99413788 1001 86380 86390 1
413768 99413768 1001 86380 86390 1
413960 99413960 1001 86380 86390 1
414007 99414007 1001 86380 86390 1
414112 99414112 1001 86380 86390 1
415257 99415257 1001 86380 86390 1
415098 99415098 1001 86380 86390 1
415008 99415008 1001 86380 86390 1
414989 99414989 1001 86380 86390 1
414565 99414565 1001 86380 86390 1
414334 99414334 1001 86380 86390 1
415573 99415573 1001 86380 86390 1
415430 99415430 1001 86380 86390 1
415509 99415509 1001 86380 86390 1
416883 99416883 1001 86380 86390 1
416929 99416929 1001 86380 86390 1
416659 99416659 1001 86380 86390 1
416963 99416963 1001 86380 86390 1
416317 99416317 1001 86380 86390 1
415932 99415932 1001 86380 86390 1
415864 99415864 1001 86380 86390 1
416038 99416038 1001 86380 86390 1
415839 99415839 1001 86380 86390 1
415878 99415878 1001 86380 86390 1
417361 99417361 1001 86380 86390 1
417034 99417034 1001 86380 86390 1
418700 99418700 1001 86380 86390 1
418558 99418558 1001 86380 86390 1
418615 99418615 1001 86380 86390 1
418302 99418302 1001 86380 86390 1
418082 99418082 1001 86380 86390 1
418284 99418284 1001 86380 86390 1
417967 99417967 1001 86380 86390 1
417723 99417723 1001 86380 86390 1
417748 99417748 1001 86380 86390 1
417844 99417844 1001 86380 86390 1
419058 99419058 1001 86380 86390 1
418869 99418869 1001 86380 86390 1
420213 99420213 1001 86380 86390 1
420081 99420081 1001 86380 86390 1
420325 99420325 1001 86380 86390 1
419663 99419663 1001 86380 86390 1
419938 99419938 1001 86380 86390 1
419912 99419912 1001 86380 86390 1
420006 99420006 1001 86380 86390 1
419973 99419973 1001 86380 86390 1
419318 99419318 1001 86380 86390 1
419578 99419578 1001 86380 86390 1
419367 99419367 1001 86380 86390 1
419533 99419533 1001 86380 86390 1
420806 99420806 1001 86380 86390 1
420742 99420742 1001 86380 86390 1
420547 99420547 1001 86380 86390 1
420535 99420535 1001 86380 86390 1
421870 99421870 1001 86380 86390 1
421767 99421767 1001 86380 86390 1
421937 99421937 1001 86380 86390 1
421642 99421642 1001 86380 86390 1
421297 99421297 1001 86380 86390 1
421379 99421379 1001 86380 86390 1
421580 99421580 1001 86380 86390 1
421628 99421628 1001 86380 86390 1
421288 99421288 1001 86380 86390 1
420894 99420894 1001 86380 86390 1
421146 99421146 1001 86380 86390 1
421247 99421247 1001 86380 86390 1
421113 99421113 1001 86380 86390 1
421033 99421033 1001 86380 86390 1
422456 99422456 1001 86380 86390 1
422285 99422285 1001 86380 86390 1
422338 99422338 1001 86380 86390 1
422263 99422263 1001 86380 86390 1
422214 99422214 1001 86380 86390 1
423459 99423459 1001 86380 86390 1
423317 99423317 1001 86380 86390 1
423388 99423388 1001 86380 86390 1
423705 99423705 1001 86380 86390 1
423733 99423733 1001 86380 86390 1
423499 99423499 1001 86380 86390 1
423022 99423022 1001 86380 86390 1
423055 99423055 1001 86380 86390 1
423173 99423173 1001 86380 86390 1
423153 99423153 1001 86380 86390 1
423007 99423007 1001 86380 86390 1
423239 99423239 1001 86380 86390 1
423189 99423189 1001 86380 86390 1
422852 99422852 1001 86380 86390 1
422752 99422752 1001 86380 86390 1
422636 99422636 1001 86380 86390 1
422542 99422542 1001 86380 86390 1
422543 99422543 1001 86380 86390 1
422644 99422644 1001 86380 86390 1
423836 99423836 1001 86380 86390 1
423902 99423902 1001 86380 86390 1
425009 99425009 1001 86380 86390 1
425153 99425153 1001 86380 86390 1
424806 99424806 1001 86380 86390 1
424974 99424974 1001 86380 86390 1
424657 99424657 1001 86380 86390 1
424816 99424816 1001 86380 86390 1
424364 99424364 1001 86380 86390 1
424538 99424538 1001 86380 86390 1
425515 99425515 1001 86380 86390 1
425616 99425616 1001 86380 86390 1
425788 99425788 1001 86380 86390 1
426780 99426780 1001 86380 86390 1
426831 99426831 1001 86380 86390 1
427085 99427085 1001 86380 86390 1
427100 99427100 1001 86380 86390 1
427095 99427095 1001 86380 86390 1
426839 99426839 1001 86380 86390 1
426542 99426542 1001 86380 86390 1
426363 99426363 1001 86380 86390 1
426186 99426186 1001 86380 86390 1
426096 99426096 1001 86380 86390 1
426022 99426022 1001 86380 86390 1
426109 99426109 1001 86380 86390 1
427212 99427212 1001 86380 86390 1
427504 99427504 1001 86380 86390 1
427430 99427430 1001 86380 86390 1
428468 99428468 1001 86380 86390 1
428348 99428348 1001 86380 86390 1
428703 99428703 1001 86380 86390 1
428625 99428625 1001 86380 86390 1
428007 99428007 1001 86380 86390 1
427677 99427677 1001 86380 86390 1
427541 99427541 1001 86380 86390 1
428964 99428964 1001 86380 86390 1
428829 99428829 1001 86380 86390 1
430281 99430281 1001 86380 86390 1
430332 99430332 1001 86380 86390 1
430106 99430106 1001 86380 86390 1
430207 99430207 1001 86380 86390 1
429854 99429854 1001 86380 86390 1
429858 99429858 1001 86380 86390 1
429908 99429908 1001 86380 86390 1
429761 99429761 1001 86380 86390 1
429723 99429723 1001 86380 86390 1
429412 99429412 1001 86380 86390 1
429416 99429416 1001 86380 86390 1
429428 99429428 1001 86380 86390 1
430791 99430791 1001 86380 86390 1
430705 99430705 1001 86380 86390 1
430625 99430625 1001 86380 86390 1
430721 99430721 1001 86380 86390 1
430694 99430694 1001 86380 86390 1
430452 99430452 1001 86380 86390 1
432052 99432052 1001 86380 86390 1
431742 99431742 1001 86380 86390 1
431970 99431970 1001 86380 86390 1
431762 99431762 1001 86380 86390 1
432048 99432048 1001 86380 86390 1
431490 99431490 1001 86380 86390 1
431317 99431317 1001 86380 86390 1
431320 99431320 1001 86380 86390 1
431350 99431350 1001 86380 86390 1
431121 99431121 1001 86380 86390 1
430892 99430892 1001 86380 86390 1
431219 99431219 1001 86380 86390 1
431220 99431220 1001 86380 86390 1
430934 99430934 1001 86380 86390 1
430843 99430843 1001 86380 86390 1
432345 99432345 1001 86380 86390 1
432251 99432251 1001 86380 86390 1
432436 99432436 1001 86380 86390 1
432356 99432356 1001 86380 86390 1
432370 99432370 1001 86380 86390 1
433411 99433411 1001 86380 86390 1
433489 99433489 1001 86380 86390 1
433632 99433632 1001 86380 86390 1
433196 99433196 1001 86380 86390 1
432608 99432608 1001 86380 86390 1
432530 99432530 1001 86380 86390 1
432712 99432712 1001 86380 86390 1
432642 99432642 1001 86380 86390 1
434065 99434065 1001 86380 86390 1
434097 99434097 1001 86380 86390 1
434130 99434130 1001 86380 86390 1
435178 99435178 1001 86380 86390 1
435346 99435346 1001 86380 86390 1
435233 99435233 1001 86380 86390 1
435403 99435403 1001 86380 86390 1
435174 99435174 1001 86380 86390 1
434856 99434856 1001 86380 86390 1
434727 99434727 1001 86380 86390 1
434428 99434428 1001 86380 86390 1
434269 99434269 1001 86380 86390 1
434440 99434440 1001 86380 86390 1
434395 99434395 1001 86380 86390 1
436364 99436364 1001 86380 86390 1
436388 99436388 1001 86380 86390 1
436344 99436344 1001 86380 86390 1
436460 99436460 1001 86380 86390 1
436345 99436345 1001 86380 86390 1
436402 99436402 1001 86380 86390 1
436377 99436377 1001 86380 86390 1
436703 99436703 1001 86380 86390 1
436288 99436288 1001 86380 86390 1
436061 99436061 1001 86380 86390 1
437327 99437327 1001 86380 86390 1
300555 99300555 1001 86380 86390 1
300462 99300462 1001 86380 86390 1
300360 99300360 1001 86380 86390 1
300496 99300496 1001 86380 86390 1
300164 99300164 1001 86380 86390 1
300307 99300307 1001 86380 86390 1
300271 99300271 1001 86380 86390 1
300842 99300842 1001 86380 86390 1
300920 99300920 1001 86380 86390 1
300926 99300926 1001 86380 86390 1
301392 99301392 1001 86380 86390 1
301394 99301394 1001 86380 86390 1
301513 99301513 1001 86380 86390 1
301313 99301313 1001 86380 86390 1
301211 99301211 1001 86380 86390 1
301162 99301162 1001 86380 86390 1
301242 99301242 1001 86380 86390 1
301558 99301558 1001 86380 86390 1
301702 99301702 1001 86380 86390 1
301587 99301587 1001 86380 86390 1
302269 99302269 1001 86380 86390 1
302355 99302355 1001 86380 86390 1
302287 99302287 1001 86380 86390 1
302371 99302371 1001 86380 86390 1
302186 99302186 1001 86380 86390 1
302224 99302224 1001 86380 86390 1
302069 99302069 1001 86380 86390 1
301965 99301965 1001 86380 86390 1
302507 99302507 1001 86380 86390 1
302383 99302383 1001 86380 86390 1
302424 99302424 1001 86380 86390 1
303066 99303066 1001 86380 86390 1
303202 99303202 1001 86380 86390 1
302815 99302815 1001 86380 86390 1
302670 99302670 1001 86380 86390 1
302594 99302594 1001 86380 86390 1
302660 99302660 1001 86380 86390 1
302712 99302712 1001 86380 86390 1
302609 99302609 1001 86380 86390 1
303286 99303286 1001 86380 86390 1
303261 99303261 1001 86380 86390 1
303262 99303262 1001 86380 86390 1
303986 99303986 1001 86380 86390 1
303975 99303975 1001 86380 86390 1
303989 99303989 1001 86380 86390 1
303952 99303952 1001 86380 86390 1
303710 99303710 1001 86380 86390 1
303782 99303782 1001 86380 86390 1
303639 99303639 1001 86380 86390 1
303745 99303745 1001 86380 86390 1
303630 99303630 1001 86380 86390 1
303645 99303645 1001 86380 86390 1
303569 99303569 1001 86380 86390 1
303566 99303566 1001 86380 86390 1
304163 99304163 1001 86380 86390 1
304192 99304192 1001 86380 86390 1
304167 99304167 1001 86380 86390 1
304180 99304180 1001 86380 86390 1
304130 99304130 1001 86380 86390 1
304092 99304092 1001 86380 86390 1
304688 99304688 1001 86380 86390 1
304716 99304716 1001 86380 86390 1
304601 99304601 1001 86380 86390 1
304502 99304502 1001 86380 86390 1
304468 99304468 1001 86380 86390 1
304624 99304624 1001 86380 86390 1
304638 99304638 1001 86380 86390 1
304354 99304354 1001 86380 86390 1
304304 99304304 1001 86380 86390 1
304267 99304267 1001 86380 86390 1
305041 99305041 1001 86380 86390 1
304954 99304954 1001 86380 86390 1
305061 99305061 1001 86380 86390 1
305493 99305493 1001 86380 86390 1
305643 99305643 1001 86380 86390 1
305645 99305645 1001 86380 86390 1
305403 99305403 1001 86380 86390 1
305442 99305442 1001 86380 86390 1
305410 99305410 1001 86380 86390 1
305103 99305103 1001 86380 86390 1
305106 99305106 1001 86380 86390 1
305080 99305080 1001 86380 86390 1
305160 99305160 1001 86380 86390 1
500678 99500678 1001 86380 86390 1
500756 99500756 1001 86380 86390 1
500669 99500669 1001 86380 86390 1
500518 99500518 1001 86380 86390 1
500557 99500557 1001 86380 86390 1
500559 99500559 1001 86380 86390 1
500403 99500403 1001 86380 86390 1
500446 99500446 1001 86380 86390 1
500296 99500296 1001 86380 86390 1
500220 99500220 1001 86380 86390 1
500279 99500279 1001 86380 86390 1
500385 99500385 1001 86380 86390 1
500997 99500997 1001 86380 86390 1
500986 99500986 1001 86380 86390 1
501636 99501636 1001 86380 86390 1
501576 99501576 1001 86380 86390 1
501607 99501607 1001 86380 86390 1
501540 99501540 1001 86380 86390 1
501469 99501469 1001 86380 86390 1
501343 99501343 1001 86380 86390 1
501395 99501395 1001 86380 86390 1
501318 99501318 1001 86380 86390 1
501324 99501324 1001 86380 86390 1
501417 99501417 1001 86380 86390 1
501316 99501316 1001 86380 86390 1
501057 99501057 1001 86380 86390 1
501032 99501032 1001 86380 86390 1
501199 99501199 1001 86380 86390 1
501701 99501701 1001 86380 86390 1
501821 99501821 1001 86380 86390 1
501783 99501783 1001 86380 86390 1
501797 99501797 1001 86380 86390 1
501785 99501785 1001 86380 86390 1
502464 99502464 1001 86380 86390 1
502371 99502371 1001 86380 86390 1
502411 99502411 1001 86380 86390 1
502387 99502387 1001 86380 86390 1
502461 99502461 1001 86380 86390 1
502210 99502210 1001 86380 86390 1
502110 99502110 1001 86380 86390 1
502044 99502044 1001 86380 86390 1
502020 99502020 1001 86380 86390 1
501947 99501947 1001 86380 86390 1
501869 99501869 1001 86380 86390 1
502488 99502488 1001 86380 86390 1
502502 99502502 1001 86380 86390 1
502554 99502554 1001 86380 86390 1
502535 99502535 1001 86380 86390 1
503258 99503258 1001 86380 86390 1
503088 99503088 1001 86380 86390 1
503191 99503191 1001 86380 86390 1
503101 99503101 1001 86380 86390 1
503218 99503218 1001 86380 86390 1
503207 99503207 1001 86380 86390 1
502907 99502907 1001 86380 86390 1
503054 99503054 1001 86380 86390 1
503018 99503018 1001 86380 86390 1
502687 99502687 1001 86380 86390 1
502846 99502846 1001 86380 86390 1
503393 99503393 1001 86380 86390 1
503402 99503402 1001 86380 86390 1
503965 99503965 1001 86380 86390 1
504004 99504004 1001 86380 86390 1
504007 99504007 1001 86380 86390 1
503918 99503918 1001 86380 86390 1
503944 99503944 1001 86380 86390 1
503769 99503769 1001 86380 86390 1
503744 99503744 1001 86380 86390 1
503734 99503734 1001 86380 86390 1
503864 99503864 1001 86380 86390 1
503841 99503841 1001 86380 86390 1
503778 99503778 1001 86380 86390 1
503883 99503883 1001 86380 86390 1
503729 99503729 1001 86380 86390 1
503498 99503498 1001 86380 86390 1
503502 99503502 1001 86380 86390 1
503634 99503634 1001 86380 86390 1
503703 99503703 1001 86380 86390 1
504297 99504297 1001 86380 86390 1
504198 99504198 1001 86380 86390 1
504215 99504215 1001 86380 86390 1
504793 99504793 1001 86380 86390 1
504917 99504917 1001 86380 86390 1
504746 99504746 1001 86380 86390 1
504932 99504932 1001 86380 86390 1
504562 99504562 1001 86380 86390 1
504541 99504541 1001 86380 86390 1
504521 99504521 1001 86380 86390 1
504496 99504496 1001 86380 86390 1
504367 99504367 1001 86380 86390 1
504526 99504526 1001 86380 86390 1
504994 99504994 1001 86380 86390 1
505059 99505059 1001 86380 86390 1
505125 99505125 1001 86380 86390 1
505023 99505023 1001 86380 86390 1
505728 99505728 1001 86380 86390 1
505665 99505665 1001 86380 86390 1
505386 99505386 1001 86380 86390 1
505229 99505229 1001 86380 86390 1
505182 99505182 1001 86380 86390 1
505865 99505865 1001 86380 86390 1
505817 99505817 1001 86380 86390 1
506533 99506533 1001 86380 86390 1
506508 99506508 1001 86380 86390 1
506562 99506562 1001 86380 86390 1
506412 99506412 1001 86380 86390 1
506591 99506591 1001 86380 86390 1
506351 99506351 1001 86380 86390 1
506249 99506249 1001 86380 86390 1
506239 99506239 1001 86380 86390 1
506200 99506200 1001 86380 86390 1
506217 99506217 1001 86380 86390 1
506359 99506359 1001 86380 86390 1
506193 99506193 1001 86380 86390 1
506104 99506104 1001 86380 86390 1
506152 99506152 1001 86380 86390 1
506076 99506076 1001 86380 86390 1
506633 99506633 1001 86380 86390 1
506688 99506688 1001 86380 86390 1
506766 99506766 1001 86380 86390 1
506717 99506717 1001 86380 86390 1
507048 99507048 1001 86380 86390 1
507167 99507167 1001 86380 86390 1
507082 99507082 1001 86380 86390 1
507057 99507057 1001 86380 86390 1
506840 99506840 1001 86380 86390 1
506892 99506892 1001 86380 86390 1
506907 99506907 1001 86380 86390 1
506999 99506999 1001 86380 86390 1
506806 99506806 1001 86380 86390 1
506910 99506910 1001 86380 86390 1
506937 99506937 1001 86380 86390 1
506848 99506848 1001 86380 86390 1
507464 99507464 1001 86380 86390 1
507509 99507509 1001 86380 86390 1
508083 99508083 1001 86380 86390 1
508072 99508072 1001 86380 86390 1
508137 99508137 1001 86380 86390 1
508078 99508078 1001 86380 86390 1
507861 99507861 1001 86380 86390 1
507960 99507960 1001 86380 86390 1
508039 99508039 1001 86380 86390 1
507898 99507898 1001 86380 86390 1
507686 99507686 1001 86380 86390 1
508287 99508287 1001 86380 86390 1
508288 99508288 1001 86380 86390 1
508357 99508357 1001 86380 86390 1
508345 99508345 1001 86380 86390 1
508907 99508907 1001 86380 86390 1
508910 99508910 1001 86380 86390 1
509047 99509047 1001 86380 86390 1
508925 99508925 1001 86380 86390 1
509059 99509059 1001 86380 86390 1
508879 99508879 1001 86380 86390 1
509065 99509065 1001 86380 86390 1
508905 99508905 1001 86380 86390 1
509036 99509036 1001 86380 86390 1
508807 99508807 1001 86380 86390 1
508732 99508732 1001 86380 86390 1
508669 99508669 1001 86380 86390 1
508574 99508574 1001 86380 86390 1
508659 99508659 1001 86380 86390 1
508454 99508454 1001 86380 86390 1
509243 99509243 1001 86380 86390 1
509140 99509140 1001 86380 86390 1
509153 99509153 1001 86380 86390 1
509262 99509262 1001 86380 86390 1
509857 99509857 1001 86380 86390 1
509891 99509891 1001 86380 86390 1
509692 99509692 1001 86380 86390 1
509512 99509512 1001 86380 86390 1
509321 99509321 1001 86380 86390 1
509471 99509471 1001 86380 86390 1
510082 99510082 1001 86380 86390 1
509954 99509954 1001 86380 86390 1
510534 99510534 1001 86380 86390 1
510695 99510695 1001 86380 86390 1
510641 99510641 1001 86380 86390 1
510539 99510539 1001 86380 86390 1
510578 99510578 1001 86380 86390 1
510326 99510326 1001 86380 86390 1
510406 99510406 1001 86380 86390 1
510328 99510328 1001 86380 86390 1
510434 99510434 1001 86380 86390 1
510410 99510410 1001 86380 86390 1
510466 99510466 1001 86380 86390 1
510454 99510454 1001 86380 86390 1
510403 99510403 1001 86380 86390 1
510228 99510228 1001 86380 86390 1
510234 99510234 1001 86380 86390 1
510844 99510844 1001 86380 86390 1
510780 99510780 1001 86380 86390 1
511350 99511350 1001 86380 86390 1
511456 99511456 1001 86380 86390 1
511499 99511499 1001 86380 86390 1
511545 99511545 1001 86380 86390 1
511204 99511204 1001 86380 86390 1
511194 99511194 1001 86380 86390 1
511110 99511110 1001 86380 86390 1
511636 99511636 1001 86380 86390 1
512182 99512182 1001 86380 86390 1
511986 99511986 1001 86380 86390 1
512144 99512144 1001 86380 86390 1
512158 99512158 1001 86380 86390 1
512107 99512107 1001 86380 86390 1
511800 99511800 1001 86380 86390 1
511891 99511891 1001 86380 86390 1
511860 99511860 1001 86380 86390 1
511770 99511770 1001 86380 86390 1
512546 99512546 1001 86380 86390 1
512522 99512522 1001 86380 86390 1
512550 99512550 1001 86380 86390 1
512501 99512501 1001 86380 86390 1
512515 99512515 1001 86380 86390 1
512541 99512541 1001 86380 86390 1
512385 99512385 1001 86380 86390 1
513106 99513106 1001 86380 86390 1
513069 99513069 1001 86380 86390 1
512949 99512949 1001 86380 86390 1
512983 99512983 1001 86380 86390 1
512792 99512792 1001 86380 86390 1
512769 99512769 1001 86380 86390 1
512784 99512784 1001 86380 86390 1
512721 99512721 1001 86380 86390 1
512644 99512644 1001 86380 86390 1
513254 99513254 1001 86380 86390 1
513297 99513297 1001 86380 86390 1
513247 99513247 1001 86380 86390 1
513224 99513224 1001 86380 86390 1
513854 99513854 1001 86380 86390 1
513893 99513893 1001 86380 86390 1
513960 99513960 1001 86380 86390 1
513897 99513897 1001 86380 86390 1
514026 99514026 1001 86380 86390 1
513735 99513735 1001 86380 86390 1
513513 99513513 1001 86380 86390 1
513534 99513534 1001 86380 86390 1
513589 99513589 1001 86380 86390 1
514215 99514215 1001 86380 86390 1
514742 99514742 1001 86380 86390 1
514666 99514666 1001 86380 86390 1
514833 99514833 1001 86380 86390 1
514776 99514776 1001 86380 86390 1
514802 99514802 1001 86380 86390 1
514727 99514727 1001 86380 86390 1
514510 99514510 1001 86380 86390 1
514602 99514602 1001 86380 86390 1
514631 99514631 1001 86380 86390 1
514355 99514355 1001 86380 86390 1
514346 99514346 1001 86380 86390 1
514297 99514297 1001 86380 86390 1
514362 99514362 1001 86380 86390 1
514352 99514352 1001 86380 86390 1
514996 99514996 1001 86380 86390 1
514949 99514949 1001 86380 86390 1
514955 99514955 1001 86380 86390 1
515660 99515660 1001 86380 86390 1
515527 99515527 1001 86380 86390 1
515349 99515349 1001 86380 86390 1
515432 99515432 1001 86380 86390 1
515331 99515331 1001 86380 86390 1
515293 99515293 1001 86380 86390 1
515122 99515122 1001 86380 86390 1
515887 99515887 1001 86380 86390 1
515869 99515869 1001 86380 86390 1
516446 99516446 1001 86380 86390 1
516466 99516466 1001 86380 86390 1
516441 99516441 1001 86380 86390 1
516125 99516125 1001 86380 86390 1
516257 99516257 1001 86380 86390 1
515901 99515901 1001 86380 86390 1
516058 99516058 1001 86380 86390 1
515995 99515995 1001 86380 86390 1
515998 99515998 1001 86380 86390 1
516649 99516649 1001 86380 86390 1
517261 99517261 1001 86380 86390 1
517136 99517136 1001 86380 86390 1
517291 99517291 1001 86380 86390 1
517201 99517201 1001 86380 86390 1
517245 99517245 1001 86380 86390 1
517028 99517028 1001 86380 86390 1
517030 99517030 1001 86380 86390 1
517071 99517071 1001 86380 86390 1
517124 99517124 1001 86380 86390 1
516957 99516957 1001 86380 86390 1
516829 99516829 1001 86380 86390 1
517377 99517377 1001 86380 86390 1
517523 99517523 1001 86380 86390 1
517422 99517422 1001 86380 86390 1
518092 99518092 1001 86380 86390 1
517812 99517812 1001 86380 86390 1
517573 99517573 1001 86380 86390 1
517678 99517678 1001 86380 86390 1
517588 99517588 1001 86380 86390 1
517551 99517551 1001 86380 86390 1
518172 99518172 1001 86380 86390 1
518360 99518360 1001 86380 86390 1
518845 99518845 1001 86380 86390 1
518666 99518666 1001 86380 86390 1
518715 99518715 1001 86380 86390 1
518728 99518728 1001 86380 86390 1
518522 99518522 1001 86380 86390 1
518555 99518555 1001 86380 86390 1
518427 99518427 1001 86380 86390 1
518544 99518544 1001 86380 86390 1
519171 99519171 1001 86380 86390 1
519727 99519727 1001 86380 86390 1
519681 99519681 1001 86380 86390 1
519682 99519682 1001 86380 86390 1
519453 99519453 1001 86380 86390 1
519573 99519573 1001 86380 86390 1
519432 99519432 1001 86380 86390 1
519435 99519435 1001 86380 86390 1
519581 99519581 1001 86380 86390 1
519303 99519303 1001 86380 86390 1
519229 99519229 1001 86380 86390 1
519242 99519242 1001 86380 86390 1
519915 99519915 1001 86380 86390 1
519970 99519970 1001 86380 86390 1
519857 99519857 1001 86380 86390 1
520502 99520502 1001 86380 86390 1
520593 99520593 1001 86380 86390 1
520595 99520595 1001 86380 86390 1
520531 99520531 1001 86380 86390 1
520377 99520377 1001 86380 86390 1
520249 99520249 1001 86380 86390 1
520405 99520405 1001 86380 86390 1
520265 99520265 1001 86380 86390 1
520163 99520163 1001 86380 86390 1
520061 99520061 1001 86380 86390 1
520035 99520035 1001 86380 86390 1
520103 99520103 1001 86380 86390 1
520118 99520118 1001 86380 86390 1
520714 99520714 1001 86380 86390 1
520783 99520783 1001 86380 86390 1
520811 99520811 1001 86380 86390 1
521411 99521411 1001 86380 86390 1
521452 99521452 1001 86380 86390 1
521322 99521322 1001 86380 86390 1
521120 99521120 1001 86380 86390 1
520940 99520940 1001 86380 86390 1
520863 99520863 1001 86380 86390 1
521033 99521033 1001 86380 86390 1
520995 99520995 1001 86380 86390 1
521568 99521568 1001 86380 86390 1
521647 99521647 1001 86380 86390 1
521623 99521623 1001 86380 86390 1
521637 99521637 1001 86380 86390 1
521470 99521470 1001 86380 86390 1
522190 99522190 1001 86380 86390 1
521937 99521937 1001 86380 86390 1
522073 99522073 1001 86380 86390 1
521749 99521749 1001 86380 86390 1
521726 99521726 1001 86380 86390 1
521754 99521754 1001 86380 86390 1
521757 99521757 1001 86380 86390 1
521745 99521745 1001 86380 86390 1
522394 99522394 1001 86380 86390 1
522373 99522373 1001 86380 86390 1
522366 99522366 1001 86380 86390 1
522379 99522379 1001 86380 86390 1
522964 99522964 1001 86380 86390 1
522994 99522994 1001 86380 86390 1
523099 99523099 1001 86380 86390 1
522786 99522786 1001 86380 86390 1
522891 99522891 1001 86380 86390 1
522754 99522754 1001 86380 86390 1
522897 99522897 1001 86380 86390 1
522899 99522899 1001 86380 86390 1
522554 99522554 1001 86380 86390 1
522580 99522580 1001 86380 86390 1
522503 99522503 1001 86380 86390 1
522556 99522556 1001 86380 86390 1
522609 99522609 1001 86380 86390 1
523159 99523159 1001 86380 86390 1
523237 99523237 1001 86380 86390 1
523767 99523767 1001 86380 86390 1
523808 99523808 1001 86380 86390 1
523759 99523759 1001 86380 86390 1
523841 99523841 1001 86380 86390 1
523689 99523689 1001 86380 86390 1
523630 99523630 1001 86380 86390 1
523669 99523669 1001 86380 86390 1
523684 99523684 1001 86380 86390 1
523432 99523432 1001 86380 86390 1
523370 99523370 1001 86380 86390 1
523360 99523360 1001 86380 86390 1
524074 99524074 1001 86380 86390 1
524038 99524038 1001 86380 86390 1
524083 99524083 1001 86380 86390 1
524567 99524567 1001 86380 86390 1
524722 99524722 1001 86380 86390 1
524716 99524716 1001 86380 86390 1
524436 99524436 1001 86380 86390 1
524462 99524462 1001 86380 86390 1
524472 99524472 1001 86380 86390 1
524223 99524223 1001 86380 86390 1
524315 99524315 1001 86380 86390 1
524809 99524809 1001 86380 86390 1
524863 99524863 1001 86380 86390 1
524905 99524905 1001 86380 86390 1
524775 99524775 1001 86380 86390 1
525570 99525570 1001 86380 86390 1
525583 99525583 1001 86380 86390 1
525378 99525378 1001 86380 86390 1
525342 99525342 1001 86380 86390 1
525291 99525291 1001 86380 86390 1
525330 99525330 1001 86380 86390 1
525292 99525292 1001 86380 86390 1
525299 99525299 1001 86380 86390 1
525160 99525160 1001 86380 86390 1
525071 99525071 1001 86380 86390 1
525751 99525751 1001 86380 86390 1
525676 99525676 1001 86380 86390 1
525689 99525689 1001 86380 86390 1
525652 99525652 1001 86380 86390 1
525613 99525613 1001 86380 86390 1
526220 99526220 1001 86380 86390 1
526275 99526275 1001 86380 86390 1
526412 99526412 1001 86380 86390 1
526021 99526021 1001 86380 86390 1
525840 99525840 1001 86380 86390 1
525933 99525933 1001 86380 86390 1
525882 99525882 1001 86380 86390 1
525911 99525911 1001 86380 86390 1
525847 99525847 1001 86380 86390 1
525977 99525977 1001 86380 86390 1
525825 99525825 1001 86380 86390 1
525813 99525813 1001 86380 86390 1
526592 99526592 1001 86380 86390 1
527120 99527120 1001 86380 86390 1
527123 99527123 1001 86380 86390 1
527218 99527218 1001 86380 86390 1
527051 99527051 1001 86380 86390 1
527206 99527206 1001 86380 86390 1
526888 99526888 1001 86380 86390 1
526921 99526921 1001 86380 86390 1
526935 99526935 1001 86380 86390 1
527028 99527028 1001 86380 86390 1
526777 99526777 1001 86380 86390 1
527312 99527312 1001 86380 86390 1
527340 99527340 1001 86380 86390 1
527385 99527385 1001 86380 86390 1
527321 99527321 1001 86380 86390 1
527283 99527283 1001 86380 86390 1
527907 99527907 1001 86380 86390 1
527883 99527883 1001 86380 86390 1
527884 99527884 1001 86380 86390 1
527988 99527988 1001 86380 86390 1
528049 99528049 1001 86380 86390 1
527902 99527902 1001 86380 86390 1
528064 99528064 1001 86380 86390 1
527701 99527701 1001 86380 86390 1
527677 99527677 1001 86380 86390 1
527573 99527573 1001 86380 86390 1
528175 99528175 1001 86380 86390 1
528222 99528222 1001 86380 86390 1
528081 99528081 1001 86380 86390 1
528760 99528760 1001 86380 86390 1
528833 99528833 1001 86380 86390 1
528770 99528770 1001 86380 86390 1
528652 99528652 1001 86380 86390 1
528438 99528438 1001 86380 86390 1
528440 99528440 1001 86380 86390 1
528350 99528350 1001 86380 86390 1
528343 99528343 1001 86380 86390 1
529015 99529015 1001 86380 86390 1
529574 99529574 1001 86380 86390 1
529588 99529588 1001 86380 86390 1
529540 99529540 1001 86380 86390 1
529683 99529683 1001 86380 86390 1
529485 99529485 1001 86380 86390 1
529410 99529410 1001 86380 86390 1
529322 99529322 1001 86380 86390 1
529376 99529376 1001 86380 86390 1
529325 99529325 1001 86380 86390 1
529210 99529210 1001 86380 86390 1
529274 99529274 1001 86380 86390 1
529220 99529220 1001 86380 86390 1
529896 99529896 1001 86380 86390 1
529780 99529780 1001 86380 86390 1
529897 99529897 1001 86380 86390 1
529910 99529910 1001 86380 86390 1
530387 99530387 1001 86380 86390 1
530483 99530483 1001 86380 86390 1
530512 99530512 1001 86380 86390 1
530218 99530218 1001 86380 86390 1
530325 99530325 1001 86380 86390 1
530202 99530202 1001 86380 86390 1
529997 99529997 1001 86380 86390 1
530029 99530029 1001 86380 86390 1
530109 99530109 1001 86380 86390 1
530653 99530653 1001 86380 86390 1
531287 99531287 1001 86380 86390 1
531301 99531301 1001 86380 86390 1
531087 99531087 1001 86380 86390 1
531127 99531127 1001 86380 86390 1
531015 99531015 1001 86380 86390 1
530829 99530829 1001 86380 86390 1
530906 99530906 1001 86380 86390 1
530859 99530859 1001 86380 86390 1
531543 99531543 1001 86380 86390 1
532068 99532068 1001 86380 86390 1
532164 99532164 1001 86380 86390 1
532101 99532101 1001 86380 86390 1
532063 99532063 1001 86380 86390 1
531872 99531872 1001 86380 86390 1
531610 99531610 1001 86380 86390 1
531780 99531780 1001 86380 86390 1
531601 99531601 1001 86380 86390 1
531758 99531758 1001 86380 86390 1
531713 99531713 1001 86380 86390 1
532254 99532254 1001 86380 86390 1
532899 99532899 1001 86380 86390 1
532795 99532795 1001 86380 86390 1
532666 99532666 1001 86380 86390 1
532745 99532745 1001 86380 86390 1
532810 99532810 1001 86380 86390 1
532682 99532682 1001 86380 86390 1
532607 99532607 1001 86380 86390 1
532497 99532497 1001 86380 86390 1
532549 99532549 1001 86380 86390 1
533062 99533062 1001 86380 86390 1
533075 99533075 1001 86380 86390 1
533051 99533051 1001 86380 86390 1
533065 99533065 1001 86380 86390 1
533826 99533826 1001 86380 86390 1
533739 99533739 1001 86380 86390 1
533728 99533728 1001 86380 86390 1
533854 99533854 1001 86380 86390 1
533535 99533535 1001 86380 86390 1
533536 99533536 1001 86380 86390 1
533322 99533322 1001 86380 86390 1
533389 99533389 1001 86380 86390 1
533248 99533248 1001 86380 86390 1
533946 99533946 1001 86380 86390 1
533999 99533999 1001 86380 86390 1
533979 99533979 1001 86380 86390 1
533954 99533954 1001 86380 86390 1
534032 99534032 1001 86380 86390 1
533876 99533876 1001 86380 86390 1
533877 99533877 1001 86380 86390 1
534621 99534621 1001 86380 86390 1
534482 99534482 1001 86380 86390 1
534601 99534601 1001 86380 86390 1
534671 99534671 1001 86380 86390 1
534300 99534300 1001 86380 86390 1
534130 99534130 1001 86380 86390 1
534131 99534131 1001 86380 86390 1
534200 99534200 1001 86380 86390 1
534696 99534696 1001 86380 86390 1
534821 99534821 1001 86380 86390 1
534693 99534693 1001 86380 86390 1
535478 99535478 1001 86380 86390 1
535385 99535385 1001 86380 86390 1
535375 99535375 1001 86380 86390 1
535431 99535431 1001 86380 86390 1
535136 99535136 1001 86380 86390 1
535149 99535149 1001 86380 86390 1
535100 99535100 1001 86380 86390 1
535257 99535257 1001 86380 86390 1
535194 99535194 1001 86380 86390 1
535105 99535105 1001 86380 86390 1
535199 99535199 1001 86380 86390 1
535122 99535122 1001 86380 86390 1
534981 99534981 1001 86380 86390 1
534995 99534995 1001 86380 86390 1
534921 99534921 1001 86380 86390 1
534896 99534896 1001 86380 86390 1
534899 99534899 1001 86380 86390 1
535601 99535601 1001 86380 86390 1
535578 99535578 1001 86380 86390 1
536317 99536317 1001 86380 86390 1
536031 99536031 1001 86380 86390 1
535970 99535970 1001 86380 86390 1
535860 99535860 1001 86380 86390 1
535851 99535851 1001 86380 86390 1
535918 99535918 1001 86380 86390 1
536450 99536450 1001 86380 86390 1
536399 99536399 1001 86380 86390 1
536412 99536412 1001 86380 86390 1
535716 99535716 1001 86380 86390 1
536364 99536364 1001 86380 86390 1
536351 99536351 1001 86380 86390 1
536393 99536393 1001 86380 86390 1
536525 99536525 1001 86380 86390 1
537162 99537162 1001 86380 86390 1
537138 99537138 1001 86380 86390 1
536921 99536921 1001 86380 86390 1
536909 99536909 1001 86380 86390 1
536809 99536809 1001 86380 86390 1
536724 99536724 1001 86380 86390 1
536624 99536624 1001 86380 86390 1
537264 99537264 1001 86380 86390 1
537165 99537165 1001 86380 86390 1
537192 99537192 1001 86380 86390 1
537350 99537350 1001 86380 86390 1
537351 99537351 1001 86380 86390 1
537821 99537821 1001 86380 86390 1
537937 99537937 1001 86380 86390 1
537848 99537848 1001 86380 86390 1
537941 99537941 1001 86380 86390 1
537856 99537856 1001 86380 86390 1
537805 99537805 1001 86380 86390 1
537896 99537896 1001 86380 86390 1
537698 99537698 1001 86380 86390 1
537582 99537582 1001 86380 86390 1
537754 99537754 1001 86380 86390 1
537406 99537406 1001 86380 86390 1
537997 99537997 1001 86380 86390 1
538124 99538124 1001 86380 86390 1
538648 99538648 1001 86380 86390 1
538426 99538426 1001 86380 86390 1
538556 99538556 1001 86380 86390 1
538277 99538277 1001 86380 86390 1
538356 99538356 1001 86380 86390 1
538307 99538307 1001 86380 86390 1
538938 99538938 1001 86380 86390 1
539528 99539528 1001 86380 86390 1
539584 99539584 1001 86380 86390 1
539495 99539495 1001 86380 86390 1
539413 99539413 1001 86380 86390 1
539245 99539245 1001 86380 86390 1
539312 99539312 1001 86380 86390 1
539247 99539247 1001 86380 86390 1
539364 99539364 1001 86380 86390 1
539327 99539327 1001 86380 86390 1
539075 99539075 1001 86380 86390 1
539194 99539194 1001 86380 86390 1
539706 99539706 1001 86380 86390 1
539746 99539746 1001 86380 86390 1
539672 99539672 1001 86380 86390 1
540405 99540405 1001 86380 86390 1
540393 99540393 1001 86380 86390 1
540159 99540159 1001 86380 86390 1
540179 99540179 1001 86380 86390 1
539995 99539995 1001 86380 86390 1
540010 99540010 1001 86380 86390 1
540502 99540502 1001 86380 86390 1
540666 99540666 1001 86380 86390 1
541247 99541247 1001 86380 86390 1
541015 99541015 1001 86380 86390 1
540944 99540944 1001 86380 86390 1
540816 99540816 1001 86380 86390 1
540831 99540831 1001 86380 86390 1
540857 99540857 1001 86380 86390 1
540768 99540768 1001 86380 86390 1
541938 99541938 1001 86380 86390 1
542116 99542116 1001 86380 86390 1
542043 99542043 1001 86380 86390 1
541954 99541954 1001 86380 86390 1
542041 99542041 1001 86380 86390 1
541771 99541771 1001 86380 86390 1
541874 99541874 1001 86380 86390 1
541720 99541720 1001 86380 86390 1
541868 99541868 1001 86380 86390 1
541712 99541712 1001 86380 86390 1
541726 99541726 1001 86380 86390 1
541844 99541844 1001 86380 86390 1
541909 99541909 1001 86380 86390 1
541780 99541780 1001 86380 86390 1
541526 99541526 1001 86380 86390 1
541571 99541571 1001 86380 86390 1
541598 99541598 1001 86380 86390 1
541600 99541600 1001 86380 86390 1
541703 99541703 1001 86380 86390 1
542258 99542258 1001 86380 86390 1
542181 99542181 1001 86380 86390 1
542133 99542133 1001 86380 86390 1
542122 99542122 1001 86380 86390 1
542202 99542202 1001 86380 86390 1
542320 99542320 1001 86380 86390 1
542230 99542230 1001 86380 86390 1
542180 99542180 1001 86380 86390 1
542841 99542841 1001 86380 86390 1
542573 99542573 1001 86380 86390 1
542602 99542602 1001 86380 86390 1
542619 99542619 1001 86380 86390 1
542620 99542620 1001 86380 86390 1
542480 99542480 1001 86380 86390 1
542506 99542506 1001 86380 86390 1
542379 99542379 1001 86380 86390 1
542392 99542392 1001 86380 86390 1
542523 99542523 1001 86380 86390 1
542504 99542504 1001 86380 86390 1
543084 99543084 1001 86380 86390 1
542955 99542955 1001 86380 86390 1
542989 99542989 1001 86380 86390 1
543148 99543148 1001 86380 86390 1
543582 99543582 1001 86380 86390 1
543589 99543589 1001 86380 86390 1
543482 99543482 1001 86380 86390 1
543457 99543457 1001 86380 86390 1
543288 99543288 1001 86380 86390 1
543949 99543949 1001 86380 86390 1
543886 99543886 1001 86380 86390 1
543912 99543912 1001 86380 86390 1
543900 99543900 1001 86380 86390 1
543850 99543850 1001 86380 86390 1
543931 99543931 1001 86380 86390 1
543858 99543858 1001 86380 86390 1
544466 99544466 1001 86380 86390 1
544441 99544441 1001 86380 86390 1
544172 99544172 1001 86380 86390 1
543980 99543980 1001 86380 86390 1
544046 99544046 1001 86380 86390 1
544693 99544693 1001 86380 86390 1
544733 99544733 1001 86380 86390 1
544669 99544669 1001 86380 86390 1
430425 704 1001 2820 5397 1
505906 653 1002 63608 71870 1
511415 605 1002 53766 58230 1
528172 597 1001 63551 63851 1
400166 99400166 1001 86380 86390 1
400200 99400200 1001 86380 86390 1
400250 99400250 1001 86380 86390 1
400405 99400405 1001 86380 86390 1
400325 99400325 1001 86380 86390 1
400438 99400438 1001 86380 86390 1
400508 99400508 1001 86380 86390 1
400594 99400594 1001 86380 86390 1
400658 99400658 1001 86380 86390 1
400649 99400649 1001 86380 86390 1
400671 99400671 1001 86380 86390 1
400950 99400950 1001 86380 86390 1
400981 99400981 1001 86380 86390 1
401080 99401080 1001 86380 86390 1
401248 99401248 1001 86380 86390 1
401253 99401253 1001 86380 86390 1
401351 99401351 1001 86380 86390 1
401318 99401318 1001 86380 86390 1
401596 99401596 1001 86380 86390 1
402040 99402040 1001 86380 86390 1
402240 99402240 1001 86380 86390 1
402299 99402299 1001 86380 86390 1
402461 99402461 1001 86380 86390 1
402667 99402667 1001 86380 86390 1
403228 99403228 1001 86380 86390 1
403427 99403427 1001 86380 86390 1
403330 99403330 1001 86380 86390 1
403472 99403472 1001 86380 86390 1
403545 99403545 1001 86380 86390 1
403791 99403791 1001 86380 86390 1
404026 99404026 1001 86380 86390 1
404155 99404155 1001 86380 86390 1
404659 99404659 1001 86380 86390 1
404629 99404629 1001 86380 86390 1
404595 99404595 1001 86380 86390 1
404738 99404738 1001 86380 86390 1
404739 99404739 1001 86380 86390 1
404862 99404862 1001 86380 86390 1
404978 99404978 1001 86380 86390 1
404964 99404964 1001 86380 86390 1
405085 99405085 1001 86380 86390 1
405114 99405114 1001 86380 86390 1
405175 99405175 1001 86380 86390 1
405297 99405297 1001 86380 86390 1
405399 99405399 1001 86380 86390 1
405581 99405581 1001 86380 86390 1
405516 99405516 1001 86380 86390 1
405645 99405645 1001 86380 86390 1
405667 99405667 1001 86380 86390 1
405859 99405859 1001 86380 86390 1
405824 99405824 1001 86380 86390 1
405852 99405852 1001 86380 86390 1
406036 99406036 1001 86380 86390 1
406233 99406233 1001 86380 86390 1
406720 99406720 1001 86380 86390 1
406801 99406801 1001 86380 86390 1
407278 99407278 1001 86380 86390 1
407367 99407367 1001 86380 86390 1
407558 99407558 1001 86380 86390 1
407531 99407531 1001 86380 86390 1
407572 99407572 1001 86380 86390 1
407570 99407570 1001 86380 86390 1
407693 99407693 1001 86380 86390 1
407697 99407697 1001 86380 86390 1
407792 99407792 1001 86380 86390 1
407760 99407760 1001 86380 86390 1
407971 99407971 1001 86380 86390 1
408295 99408295 1001 86380 86390 1
408616 99408616 1001 86380 86390 1
408762 99408762 1001 86380 86390 1
408818 99408818 1001 86380 86390 1
408940 99408940 1001 86380 86390 1
409027 99409027 1001 86380 86390 1
409377 99409377 1001 86380 86390 1
409313 99409313 1001 86380 86390 1
409565 99409565 1001 86380 86390 1
409579 99409579 1001 86380 86390 1
409722 99409722 1001 86380 86390 1
409734 99409734 1001 86380 86390 1
409843 99409843 1001 86380 86390 1
409786 99409786 1001 86380 86390 1
410084 99410084 1001 86380 86390 1
410187 99410187 1001 86380 86390 1
410299 99410299 1001 86380 86390 1
410319 99410319 1001 86380 86390 1
410347 99410347 1001 86380 86390 1
410303 99410303 1001 86380 86390 1
410515 99410515 1001 86380 86390 1
410724 99410724 1001 86380 86390 1
410672 99410672 1001 86380 86390 1
410983 99410983 1001 86380 86390 1
411187 99411187 1001 86380 86390 1
411138 99411138 1001 86380 86390 1
411454 99411454 1001 86380 86390 1
411605 99411605 1001 86380 86390 1
411726 99411726 1001 86380 86390 1
411819 99411819 1001 86380 86390 1
411808 99411808 1001 86380 86390 1
412143 99412143 1001 86380 86390 1
412445 99412445 1001 86380 86390 1
412456 99412456 1001 86380 86390 1
413515 99413515 1001 86380 86390 1
413565 99413565 1001 86380 86390 1
413683 99413683 1001 86380 86390 1
412948 99412948 1001 86380 86390 1
412904 99412904 1001 86380 86390 1
412841 99412841 1001 86380 86390 1
412644 99412644 1001 86380 86390 1
412781 99412781 1001 86380 86390 1
412646 99412646 1001 86380 86390 1
412806 99412806 1001 86380 86390 1
413974 99413974 1001 86380 86390 1
414100 99414100 1001 86380 86390 1
413877 99413877 1001 86380 86390 1
413982 99413982 1001 86380 86390 1
415190 99415190 1001 86380 86390 1
414567 99414567 1001 86380 86390 1
414741 99414741 1001 86380 86390 1
414519 99414519 1001 86380 86390 1
414625 99414625 1001 86380 86390 1
414830 99414830 1001 86380 86390 1
414697 99414697 1001 86380 86390 1
414221 99414221 1001 86380 86390 1
414436 99414436 1001 86380 86390 1
414305 99414305 1001 86380 86390 1
414269 99414269 1001 86380 86390 1
414473 99414473 1001 86380 86390 1
415720 99415720 1001 86380 86390 1
415535 99415535 1001 86380 86390 1
416817 99416817 1001 86380 86390 1
416957 99416957 1001 86380 86390 1
416919 99416919 1001 86380 86390 1
416386 99416386 1001 86380 86390 1
416238 99416238 1001 86380 86390 1
416387 99416387 1001 86380 86390 1
416338 99416338 1001 86380 86390 1
415958 99415958 1001 86380 86390 1
416114 99416114 1001 86380 86390 1
416003 99416003 1001 86380 86390 1
417254 99417254 1001 86380 86390 1
417202 99417202 1001 86380 86390 1
417141 99417141 1001 86380 86390 1
417362 99417362 1001 86380 86390 1
417085 99417085 1001 86380 86390 1
417350 99417350 1001 86380 86390 1
417157 99417157 1001 86380 86390 1
418747 99418747 1001 86380 86390 1
418512 99418512 1001 86380 86390 1
418370 99418370 1001 86380 86390 1
418202 99418202 1001 86380 86390 1
418424 99418424 1001 86380 86390 1
417709 99417709 1001 86380 86390 1
418011 99418011 1001 86380 86390 1
419097 99419097 1001 86380 86390 1
418844 99418844 1001 86380 86390 1
418912 99418912 1001 86380 86390 1
418895 99418895 1001 86380 86390 1
418947 99418947 1001 86380 86390 1
420150 99420150 1001 86380 86390 1
420152 99420152 1001 86380 86390 1
420221 99420221 1001 86380 86390 1
420406 99420406 1001 86380 86390 1
420343 99420343 1001 86380 86390 1
419273 99419273 1001 86380 86390 1
419332 99419332 1001 86380 86390 1
420502 99420502 1001 86380 86390 1
421873 99421873 1001 86380 86390 1
422088 99422088 1001 86380 86390 1
421735 99421735 1001 86380 86390 1
422024 99422024 1001 86380 86390 1
421368 99421368 1001 86380 86390 1
421488 99421488 1001 86380 86390 1
421624 99421624 1001 86380 86390 1
421310 99421310 1001 86380 86390 1
421064 99421064 1001 86380 86390 1
420933 99420933 1001 86380 86390 1
420879 99420879 1001 86380 86390 1
422460 99422460 1001 86380 86390 1
422408 99422408 1001 86380 86390 1
422369 99422369 1001 86380 86390 1
423370 99423370 1001 86380 86390 1
423608 99423608 1001 86380 86390 1
423709 99423709 1001 86380 86390 1
423457 99423457 1001 86380 86390 1
422989 99422989 1001 86380 86390 1
423038 99423038 1001 86380 86390 1
422906 99422906 1001 86380 86390 1
424054 99424054 1001 86380 86390 1
423762 99423762 1001 86380 86390 1
425102 99425102 1001 86380 86390 1
425175 99425175 1001 86380 86390 1
425272 99425272 1001 86380 86390 1
424874 99424874 1001 86380 86390 1
424661 99424661 1001 86380 86390 1
424777 99424777 1001 86380 86390 1
424416 99424416 1001 86380 86390 1
424474 99424474 1001 86380 86390 1
424361 99424361 1001 86380 86390 1
424431 99424431 1001 86380 86390 1
425631 99425631 1001 86380 86390 1
425570 99425570 1001 86380 86390 1
425731 99425731 1001 86380 86390 1
425466 99425466 1001 86380 86390 1
426422 99426422 1001 86380 86390 1
426593 99426593 1001 86380 86390 1
426476 99426476 1001 86380 86390 1
426301 99426301 1001 86380 86390 1
426329 99426329 1001 86380 86390 1
426286 99426286 1001 86380 86390 1
426070 99426070 1001 86380 86390 1
425923 99425923 1001 86380 86390 1
426263 99426263 1001 86380 86390 1
426210 99426210 1001 86380 86390 1
425979 99425979 1001 86380 86390 1
427464 99427464 1001 86380 86390 1
427517 99427517 1001 86380 86390 1
427397 99427397 1001 86380 86390 1
427383 99427383 1001 86380 86390 1
428670 99428670 1001 86380 86390 1
428482 99428482 1001 86380 86390 1
428721 99428721 1001 86380 86390 1
428436 99428436 1001 86380 86390 1
428536 99428536 1001 86380 86390 1
427949 99427949 1001 86380 86390 1
428117 99428117 1001 86380 86390 1
427946 99427946 1001 86380 86390 1
427552 99427552 1001 86380 86390 1
427705 99427705 1001 86380 86390 1
427906 99427906 1001 86380 86390 1
429098 99429098 1001 86380 86390 1
428768 99428768 1001 86380 86390 1
428848 99428848 1001 86380 86390 1
429052 99429052 1001 86380 86390 1
428795 99428795 1001 86380 86390 1
428855 99428855 1001 86380 86390 1
429145 99429145 1001 86380 86390 1
428983 99428983 1001 86380 86390 1
429013 99429013 1001 86380 86390 1
430101 99430101 1001 86380 86390 1
430258 99430258 1001 86380 86390 1
430040 99430040 1001 86380 86390 1
429714 99429714 1001 86380 86390 1
429917 99429917 1001 86380 86390 1
429433 99429433 1001 86380 86390 1
429466 99429466 1001 86380 86390 1
429212 99429212 1001 86380 86390 1
429384 99429384 1001 86380 86390 1
430500 99430500 1001 86380 86390 1
430456 99430456 1001 86380 86390 1
430724 99430724 1001 86380 86390 1
431888 99431888 1001 86380 86390 1
431714 99431714 1001 86380 86390 1
432014 99432014 1001 86380 86390 1
431703 99431703 1001 86380 86390 1
431627 99431627 1001 86380 86390 1
431323 99431323 1001 86380 86390 1
431426 99431426 1001 86380 86390 1
430975 99430975 1001 86380 86390 1
430950 99430950 1001 86380 86390 1
430966 99430966 1001 86380 86390 1
432116 99432116 1001 86380 86390 1
432288 99432288 1001 86380 86390 1
432454 99432454 1001 86380 86390 1
432151 99432151 1001 86380 86390 1
432067 99432067 1001 86380 86390 1
433649 99433649 1001 86380 86390 1
432965 99432965 1001 86380 86390 1
433313 99433313 1001 86380 86390 1
432947 99432947 1001 86380 86390 1
433274 99433274 1001 86380 86390 1
433118 99433118 1001 86380 86390 1
432658 99432658 1001 86380 86390 1
432576 99432576 1001 86380 86390 1
433810 99433810 1001 86380 86390 1
434017 99434017 1001 86380 86390 1
433813 99433813 1001 86380 86390 1
433798 99433798 1001 86380 86390 1
435109 99435109 1001 86380 86390 1
435382 99435382 1001 86380 86390 1
435195 99435195 1001 86380 86390 1
435044 99435044 1001 86380 86390 1
435031 99435031 1001 86380 86390 1
434627 99434627 1001 86380 86390 1
434880 99434880 1001 86380 86390 1
434769 99434769 1001 86380 86390 1
434750 99434750 1001 86380 86390 1
434402 99434402 1001 86380 86390 1
434287 99434287 1001 86380 86390 1
435687 99435687 1001 86380 86390 1
437003 99437003 1001 86380 86390 1
437009 99437009 1001 86380 86390 1
436799 99436799 1001 86380 86390 1
436496 99436496 1001 86380 86390 1
436476 99436476 1001 86380 86390 1
436524 99436524 1001 86380 86390 1
436673 99436673 1001 86380 86390 1
436617 99436617 1001 86380 86390 1
436653 99436653 1001 86380 86390 1
436006 99436006 1001 86380 86390 1
435907 99435907 1001 86380 86390 1
436148 99436148 1001 86380 86390 1
435948 99435948 1001 86380 86390 1
300017 99300017 1001 86380 86390 1
300063 99300063 1001 86380 86390 1
300614 99300614 1001 86380 86390 1
300707 99300707 1001 86380 86390 1
300685 99300685 1001 86380 86390 1
300345 99300345 1001 86380 86390 1
300398 99300398 1001 86380 86390 1
300515 99300515 1001 86380 86390 1
300350 99300350 1001 86380 86390 1
300120 99300120 1001 86380 86390 1
300204 99300204 1001 86380 86390 1
300297 99300297 1001 86380 86390 1
300157 99300157 1001 86380 86390 1
300933 99300933 1001 86380 86390 1
300830 99300830 1001 86380 86390 1
301551 99301551 1001 86380 86390 1
301466 99301466 1001 86380 86390 1
301541 99301541 1001 86380 86390 1
301435 99301435 1001 86380 86390 1
301193 99301193 1001 86380 86390 1
301160 99301160 1001 86380 86390 1
301161 99301161 1001 86380 86390 1
301055 99301055 1001 86380 86390 1
300939 99300939 1001 86380 86390 1
301098 99301098 1001 86380 86390 1
302239 99302239 1001 86380 86390 1
302154 99302154 1001 86380 86390 1
301846 99301846 1001 86380 86390 1
301950 99301950 1001 86380 86390 1
303101 99303101 1001 86380 86390 1
303128 99303128 1001 86380 86390 1
303154 99303154 1001 86380 86390 1
302822 99302822 1001 86380 86390 1
302876 99302876 1001 86380 86390 1
302800 99302800 1001 86380 86390 1
302813 99302813 1001 86380 86390 1
302943 99302943 1001 86380 86390 1
302969 99302969 1001 86380 86390 1
302611 99302611 1001 86380 86390 1
302695 99302695 1001 86380 86390 1
302740 99302740 1001 86380 86390 1
303312 99303312 1001 86380 86390 1
303211 99303211 1001 86380 86390 1
303238 99303238 1001 86380 86390 1
303291 99303291 1001 86380 86390 1
303410 99303410 1001 86380 86390 1
303974 99303974 1001 86380 86390 1
304029 99304029 1001 86380 86390 1
303828 99303828 1001 86380 86390 1
303644 99303644 1001 86380 86390 1
303530 99303530 1001 86380 86390 1
303563 99303563 1001 86380 86390 1
304231 99304231 1001 86380 86390 1
304232 99304232 1001 86380 86390 1
304785 99304785 1001 86380 86390 1
304253 99304253 1001 86380 86390 1
304332 99304332 1001 86380 86390 1
304282 99304282 1001 86380 86390 1
304366 99304366 1001 86380 86390 1
305014 99305014 1001 86380 86390 1
304900 99304900 1001 86380 86390 1
305008 99305008 1001 86380 86390 1
305637 99305637 1001 86380 86390 1
305496 99305496 1001 86380 86390 1
305548 99305548 1001 86380 86390 1
305674 99305674 1001 86380 86390 1
305515 99305515 1001 86380 86390 1
305470 99305470 1001 86380 86390 1
305281 99305281 1001 86380 86390 1
305308 99305308 1001 86380 86390 1
305361 99305361 1001 86380 86390 1
305259 99305259 1001 86380 86390 1
305234 99305234 1001 86380 86390 1
305146 99305146 1001 86380 86390 1
305123 99305123 1001 86380 86390 1
500777 99500777 1001 86380 86390 1
500685 99500685 1001 86380 86390 1
500784 99500784 1001 86380 86390 1
500731 99500731 1001 86380 86390 1
500803 99500803 1001 86380 86390 1
500760 99500760 1001 86380 86390 1
500469 99500469 1001 86380 86390 1
500562 99500562 1001 86380 86390 1
500421 99500421 1001 86380 86390 1
500285 99500285 1001 86380 86390 1
500383 99500383 1001 86380 86390 1
500256 99500256 1001 86380 86390 1
500851 99500851 1001 86380 86390 1
500879 99500879 1001 86380 86390 1
501485 99501485 1001 86380 86390 1
501577 99501577 1001 86380 86390 1
501620 99501620 1001 86380 86390 1
501621 99501621 1001 86380 86390 1
501453 99501453 1001 86380 86390 1
501481 99501481 1001 86380 86390 1
501239 99501239 1001 86380 86390 1
501408 99501408 1001 86380 86390 1
501311 99501311 1001 86380 86390 1
501351 99501351 1001 86380 86390 1
501381 99501381 1001 86380 86390 1
501087 99501087 1001 86380 86390 1
501113 99501113 1001 86380 86390 1
501054 99501054 1001 86380 86390 1
501041 99501041 1001 86380 86390 1
501132 99501132 1001 86380 86390 1
501664 99501664 1001 86380 86390 1
501833 99501833 1001 86380 86390 1
501652 99501652 1001 86380 86390 1
501773 99501773 1001 86380 86390 1
502286 99502286 1001 86380 86390 1
502288 99502288 1001 86380 86390 1
502290 99502290 1001 86380 86390 1
502356 99502356 1001 86380 86390 1
502091 99502091 1001 86380 86390 1
501855 99501855 1001 86380 86390 1
501882 99501882 1001 86380 86390 1
501973 99501973 1001 86380 86390 1
503172 99503172 1001 86380 86390 1
503122 99503122 1001 86380 86390 1
502970 99502970 1001 86380 86390 1
502950 99502950 1001 86380 86390 1
503083 99503083 1001 86380 86390 1
503033 99503033 1001 86380 86390 1
502776 99502776 1001 86380 86390 1
503395 99503395 1001 86380 86390 1
503926 99503926 1001 86380 86390 1
504030 99504030 1001 86380 86390 1
504078 99504078 1001 86380 86390 1
503962 99503962 1001 86380 86390 1
503847 99503847 1001 86380 86390 1
503774 99503774 1001 86380 86390 1
503880 99503880 1001 86380 86390 1
503857 99503857 1001 86380 86390 1
503561 99503561 1001 86380 86390 1
503501 99503501 1001 86380 86390 1
503515 99503515 1001 86380 86390 1
503609 99503609 1001 86380 86390 1
503674 99503674 1001 86380 86390 1
503534 99503534 1001 86380 86390 1
503624 99503624 1001 86380 86390 1
503690 99503690 1001 86380 86390 1
504218 99504218 1001 86380 86390 1
504206 99504206 1001 86380 86390 1
504173 99504173 1001 86380 86390 1
504251 99504251 1001 86380 86390 1
504802 99504802 1001 86380 86390 1
504910 99504910 1001 86380 86390 1
504857 99504857 1001 86380 86390 1
504859 99504859 1001 86380 86390 1
504834 99504834 1001 86380 86390 1
504847 99504847 1001 86380 86390 1
504835 99504835 1001 86380 86390 1
504738 99504738 1001 86380 86390 1
504566 99504566 1001 86380 86390 1
504542 99504542 1001 86380 86390 1
504543 99504543 1001 86380 86390 1
504468 99504468 1001 86380 86390 1
504507 99504507 1001 86380 86390 1
504347 99504347 1001 86380 86390 1
505729 99505729 1001 86380 86390 1
505639 99505639 1001 86380 86390 1
505529 99505529 1001 86380 86390 1
505558 99505558 1001 86380 86390 1
505260 99505260 1001 86380 86390 1
505857 99505857 1001 86380 86390 1
505794 99505794 1001 86380 86390 1
505966 99505966 1001 86380 86390 1
505838 99505838 1001 86380 86390 1
505919 99505919 1001 86380 86390 1
505946 99505946 1001 86380 86390 1
506406 99506406 1001 86380 86390 1
506528 99506528 1001 86380 86390 1
506251 99506251 1001 86380 86390 1
506202 99506202 1001 86380 86390 1
506194 99506194 1001 86380 86390 1
506030 99506030 1001 86380 86390 1
506022 99506022 1001 86380 86390 1
506634 99506634 1001 86380 86390 1
506713 99506713 1001 86380 86390 1
506798 99506798 1001 86380 86390 1
507402 99507402 1001 86380 86390 1
507353 99507353 1001 86380 86390 1
507076 99507076 1001 86380 86390 1
507024 99507024 1001 86380 86390 1
507112 99507112 1001 86380 86390 1
506854 99506854 1001 86380 86390 1
506895 99506895 1001 86380 86390 1
506874 99506874 1001 86380 86390 1
506890 99506890 1001 86380 86390 1
507501 99507501 1001 86380 86390 1
507489 99507489 1001 86380 86390 1
507581 99507581 1001 86380 86390 1
507465 99507465 1001 86380 86390 1
508098 99508098 1001 86380 86390 1
508191 99508191 1001 86380 86390 1
507942 99507942 1001 86380 86390 1
507908 99507908 1001 86380 86390 1
507964 99507964 1001 86380 86390 1
507773 99507773 1001 86380 86390 1
507696 99507696 1001 86380 86390 1
507792 99507792 1001 86380 86390 1
507677 99507677 1001 86380 86390 1
507742 99507742 1001 86380 86390 1
508446 99508446 1001 86380 86390 1
508317 99508317 1001 86380 86390 1
508424 99508424 1001 86380 86390 1
508922 99508922 1001 86380 86390 1
508980 99508980 1001 86380 86390 1
509008 99509008 1001 86380 86390 1
508754 99508754 1001 86380 86390 1
508767 99508767 1001 86380 86390 1
508677 99508677 1001 86380 86390 1
508719 99508719 1001 86380 86390 1
508667 99508667 1001 86380 86390 1
508721 99508721 1001 86380 86390 1
508851 99508851 1001 86380 86390 1
508735 99508735 1001 86380 86390 1
508684 99508684 1001 86380 86390 1
508673 99508673 1001 86380 86390 1
508642 99508642 1001 86380 86390 1
508604 99508604 1001 86380 86390 1
508581 99508581 1001 86380 86390 1
509136 99509136 1001 86380 86390 1
509188 99509188 1001 86380 86390 1
509216 99509216 1001 86380 86390 1
509077 99509077 1001 86380 86390 1
509233 99509233 1001 86380 86390 1
509170 99509170 1001 86380 86390 1
509106 99509106 1001 86380 86390 1
509185 99509185 1001 86380 86390 1
509199 99509199 1001 86380 86390 1
509710 99509710 1001 86380 86390 1
509815 99509815 1001 86380 86390 1
509780 99509780 1001 86380 86390 1
509888 99509888 1001 86380 86390 1
509630 99509630 1001 86380 86390 1
509308 99509308 1001 86380 86390 1
509406 99509406 1001 86380 86390 1
509923 99509923 1001 86380 86390 1
510078 99510078 1001 86380 86390 1
510587 99510587 1001 86380 86390 1
510668 99510668 1001 86380 86390 1
510672 99510672 1001 86380 86390 1
510556 99510556 1001 86380 86390 1
510409 99510409 1001 86380 86390 1
510331 99510331 1001 86380 86390 1
510401 99510401 1001 86380 86390 1
510415 99510415 1001 86380 86390 1
510351 99510351 1001 86380 86390 1
510276 99510276 1001 86380 86390 1
510254 99510254 1001 86380 86390 1
510125 99510125 1001 86380 86390 1
510141 99510141 1001 86380 86390 1
510868 99510868 1001 86380 86390 1
510733 99510733 1001 86380 86390 1
511504 99511504 1001 86380 86390 1
511495 99511495 1001 86380 86390 1
511535 99511535 1001 86380 86390 1
511487 99511487 1001 86380 86390 1
511348 99511348 1001 86380 86390 1
511183 99511183 1001 86380 86390 1
511202 99511202 1001 86380 86390 1
511114 99511114 1001 86380 86390 1
511063 99511063 1001 86380 86390 1
511132 99511132 1001 86380 86390 1
510978 99510978 1001 86380 86390 1
511030 99511030 1001 86380 86390 1
511138 99511138 1001 86380 86390 1
511624 99511624 1001 86380 86390 1
512305 99512305 1001 86380 86390 1
512131 99512131 1001 86380 86390 1
511858 99511858 1001 86380 86390 1
511925 99511925 1001 86380 86390 1
511758 99511758 1001 86380 86390 1
512410 99512410 1001 86380 86390 1
512528 99512528 1001 86380 86390 1
513036 99513036 1001 86380 86390 1
512822 99512822 1001 86380 86390 1
512813 99512813 1001 86380 86390 1
512827 99512827 1001 86380 86390 1
512945 99512945 1001 86380 86390 1
512768 99512768 1001 86380 86390 1
512745 99512745 1001 86380 86390 1
513266 99513266 1001 86380 86390 1
513286 99513286 1001 86380 86390 1
513351 99513351 1001 86380 86390 1
513967 99513967 1001 86380 86390 1
513985 99513985 1001 86380 86390 1
514019 99514019 1001 86380 86390 1
513790 99513790 1001 86380 86390 1
513675 99513675 1001 86380 86390 1
513793 99513793 1001 86380 86390 1
513476 99513476 1001 86380 86390 1
513580 99513580 1001 86380 86390 1
514814 99514814 1001 86380 86390 1
514777 99514777 1001 86380 86390 1
514543 99514543 1001 86380 86390 1
514519 99514519 1001 86380 86390 1
514315 99514315 1001 86380 86390 1
514319 99514319 1001 86380 86390 1
514439 99514439 1001 86380 86390 1
514403 99514403 1001 86380 86390 1
514919 99514919 1001 86380 86390 1
515568 99515568 1001 86380 86390 1
515646 99515646 1001 86380 86390 1
515573 99515573 1001 86380 86390 1
515511 99515511 1001 86380 86390 1
515486 99515486 1001 86380 86390 1
515488 99515488 1001 86380 86390 1
515676 99515676 1001 86380 86390 1
515566 99515566 1001 86380 86390 1
515579 99515579 1001 86380 86390 1
515298 99515298 1001 86380 86390 1
515314 99515314 1001 86380 86390 1
515384 99515384 1001 86380 86390 1
515181 99515181 1001 86380 86390 1
515183 99515183 1001 86380 86390 1
515188 99515188 1001 86380 86390 1
515216 99515216 1001 86380 86390 1
515739 99515739 1001 86380 86390 1
515689 99515689 1001 86380 86390 1
515846 99515846 1001 86380 86390 1
515872 99515872 1001 86380 86390 1
516471 99516471 1001 86380 86390 1
516335 99516335 1001 86380 86390 1
516364 99516364 1001 86380 86390 1
516193 99516193 1001 86380 86390 1
516159 99516159 1001 86380 86390 1
515966 99515966 1001 86380 86390 1
515945 99515945 1001 86380 86390 1
517259 99517259 1001 86380 86390 1
517226 99517226 1001 86380 86390 1
517166 99517166 1001 86380 86390 1
516780 99516780 1001 86380 86390 1
516806 99516806 1001 86380 86390 1
516796 99516796 1001 86380 86390 1
516849 99516849 1001 86380 86390 1
517516 99517516 1001 86380 86390 1
517356 99517356 1001 86380 86390 1
517526 99517526 1001 86380 86390 1
518087 99518087 1001 86380 86390 1
517971 99517971 1001 86380 86390 1
517985 99517985 1001 86380 86390 1
517962 99517962 1001 86380 86390 1
518093 99518093 1001 86380 86390 1
518108 99518108 1001 86380 86390 1
517923 99517923 1001 86380 86390 1
517860 99517860 1001 86380 86390 1
517758 99517758 1001 86380 86390 1
517606 99517606 1001 86380 86390 1
517582 99517582 1001 86380 86390 1
517713 99517713 1001 86380 86390 1
517682 99517682 1001 86380 86390 1
517695 99517695 1001 86380 86390 1
518210 99518210 1001 86380 86390 1
518815 99518815 1001 86380 86390 1
518907 99518907 1001 86380 86390 1
518935 99518935 1001 86380 86390 1
518452 99518452 1001 86380 86390 1
519173 99519173 1001 86380 86390 1
519046 99519046 1001 86380 86390 1
519738 99519738 1001 86380 86390 1
519615 99519615 1001 86380 86390 1
519599 99519599 1001 86380 86390 1
519267 99519267 1001 86380 86390 1
519931 99519931 1001 86380 86390 1
519907 99519907 1001 86380 86390 1
519869 99519869 1001 86380 86390 1
519873 99519873 1001 86380 86390 1
520604 99520604 1001 86380 86390 1
520481 99520481 1001 86380 86390 1
520257 99520257 1001 86380 86390 1
520310 99520310 1001 86380 86390 1
520275 99520275 1001 86380 86390 1
520393 99520393 1001 86380 86390 1
520048 99520048 1001 86380 86390 1
520087 99520087 1001 86380 86390 1
520023 99520023 1001 86380 86390 1
520192 99520192 1001 86380 86390 1
520157 99520157 1001 86380 86390 1
520651 99520651 1001 86380 86390 1
520745 99520745 1001 86380 86390 1
521280 99521280 1001 86380 86390 1
521396 99521396 1001 86380 86390 1
521459 99521459 1001 86380 86390 1
521323 99521323 1001 86380 86390 1
521221 99521221 1001 86380 86390 1
521109 99521109 1001 86380 86390 1
521097 99521097 1001 86380 86390 1
521226 99521226 1001 86380 86390 1
521202 99521202 1001 86380 86390 1
521102 99521102 1001 86380 86390 1
521065 99521065 1001 86380 86390 1
520937 99520937 1001 86380 86390 1
520938 99520938 1001 86380 86390 1
520847 99520847 1001 86380 86390 1
520915 99520915 1001 86380 86390 1
521045 99521045 1001 86380 86390 1
521541 99521541 1001 86380 86390 1
521054 99521054 1001 86380 86390 1
521636 99521636 1001 86380 86390 1
521573 99521573 1001 86380 86390 1
522216 99522216 1001 86380 86390 1
522166 99522166 1001 86380 86390 1
522109 99522109 1001 86380 86390 1
522110 99522110 1001 86380 86390 1
522039 99522039 1001 86380 86390 1
522052 99522052 1001 86380 86390 1
521897 99521897 1001 86380 86390 1
521950 99521950 1001 86380 86390 1
521686 99521686 1001 86380 86390 1
521791 99521791 1001 86380 86390 1
521817 99521817 1001 86380 86390 1
521766 99521766 1001 86380 86390 1
521810 99521810 1001 86380 86390 1
522341 99522341 1001 86380 86390 1
522431 99522431 1001 86380 86390 1
522308 99522308 1001 86380 86390 1
522439 99522439 1001 86380 86390 1
523090 99523090 1001 86380 86390 1
522810 99522810 1001 86380 86390 1
522780 99522780 1001 86380 86390 1
522871 99522871 1001 86380 86390 1
522618 99522618 1001 86380 86390 1
522528 99522528 1001 86380 86390 1
522529 99522529 1001 86380 86390 1
522542 99522542 1001 86380 86390 1
522544 99522544 1001 86380 86390 1
522561 99522561 1001 86380 86390 1
523154 99523154 1001 86380 86390 1
523174 99523174 1001 86380 86390 1
523215 99523215 1001 86380 86390 1
523216 99523216 1001 86380 86390 1
523913 99523913 1001 86380 86390 1
523799 99523799 1001 86380 86390 1
523802 99523802 1001 86380 86390 1
523571 99523571 1001 86380 86390 1
523566 99523566 1001 86380 86390 1
523554 99523554 1001 86380 86390 1
523353 99523353 1001 86380 86390 1
523385 99523385 1001 86380 86390 1
523515 99523515 1001 86380 86390 1
523334 99523334 1001 86380 86390 1
523399 99523399 1001 86380 86390 1
524000 99524000 1001 86380 86390 1
524736 99524736 1001 86380 86390 1
524744 99524744 1001 86380 86390 1
524686 99524686 1001 86380 86390 1
524764 99524764 1001 86380 86390 1
524490 99524490 1001 86380 86390 1
524374 99524374 1001 86380 86390 1
524175 99524175 1001 86380 86390 1
524193 99524193 1001 86380 86390 1
524198 99524198 1001 86380 86390 1
524224 99524224 1001 86380 86390 1
524212 99524212 1001 86380 86390 1
524290 99524290 1001 86380 86390 1
524936 99524936 1001 86380 86390 1
524949 99524949 1001 86380 86390 1
524921 99524921 1001 86380 86390 1
524805 99524805 1001 86380 86390 1
525404 99525404 1001 86380 86390 1
525535 99525535 1001 86380 86390 1
525588 99525588 1001 86380 86390 1
525391 99525391 1001 86380 86390 1
525267 99525267 1001 86380 86390 1
525325 99525325 1001 86380 86390 1
525364 99525364 1001 86380 86390 1
525014 99525014 1001 86380 86390 1
525159 99525159 1001 86380 86390 1
525069 99525069 1001 86380 86390 1
525117 99525117 1001 86380 86390 1
525609 99525609 1001 86380 86390 1
525715 99525715 1001 86380 86390 1
525797 99525797 1001 86380 86390 1
525629 99525629 1001 86380 86390 1
526387 99526387 1001 86380 86390 1
526302 99526302 1001 86380 86390 1
526265 99526265 1001 86380 86390 1
526170 99526170 1001 86380 86390 1
526015 99526015 1001 86380 86390 1
526057 99526057 1001 86380 86390 1
526135 99526135 1001 86380 86390 1
525988 99525988 1001 86380 86390 1
525838 99525838 1001 86380 86390 1
525956 99525956 1001 86380 86390 1
526578 99526578 1001 86380 86390 1
526514 99526514 1001 86380 86390 1
526493 99526493 1001 86380 86390 1
526455 99526455 1001 86380 86390 1
526507 99526507 1001 86380 86390 1
526585 99526585 1001 86380 86390 1
527121 99527121 1001 86380 86390 1
527122 99527122 1001 86380 86390 1
527217 99527217 1001 86380 86390 1
527231 99527231 1001 86380 86390 1
527131 99527131 1001 86380 86390 1
526979 99526979 1001 86380 86390 1
527031 99527031 1001 86380 86390 1
527007 99527007 1001 86380 86390 1
526983 99526983 1001 86380 86390 1
526836 99526836 1001 86380 86390 1
526673 99526673 1001 86380 86390 1
527381 99527381 1001 86380 86390 1
527264 99527264 1001 86380 86390 1
527253 99527253 1001 86380 86390 1
527882 99527882 1001 86380 86390 1
527885 99527885 1001 86380 86390 1
527881 99527881 1001 86380 86390 1
527683 99527683 1001 86380 86390 1
527524 99527524 1001 86380 86390 1
527564 99527564 1001 86380 86390 1
527569 99527569 1001 86380 86390 1
528227 99528227 1001 86380 86390 1
528202 99528202 1001 86380 86390 1
528268 99528268 1001 86380 86390 1
528106 99528106 1001 86380 86390 1
528514 99528514 1001 86380 86390 1
528563 99528563 1001 86380 86390 1
528578 99528578 1001 86380 86390 1
528500 99528500 1001 86380 86390 1
528455 99528455 1001 86380 86390 1
528473 99528473 1001 86380 86390 1
528486 99528486 1001 86380 86390 1
529007 99529007 1001 86380 86390 1
529047 99529047 1001 86380 86390 1
528997 99528997 1001 86380 86390 1
529078 99529078 1001 86380 86390 1
529601 99529601 1001 86380 86390 1
529700 99529700 1001 86380 86390 1
529593 99529593 1001 86380 86390 1
529594 99529594 1001 86380 86390 1
529394 99529394 1001 86380 86390 1
529361 99529361 1001 86380 86390 1
529478 99529478 1001 86380 86390 1
529211 99529211 1001 86380 86390 1
529165 99529165 1001 86380 86390 1
529914 99529914 1001 86380 86390 1
529866 99529866 1001 86380 86390 1
530458 99530458 1001 86380 86390 1
530486 99530486 1001 86380 86390 1
530270 99530270 1001 86380 86390 1
530168 99530168 1001 86380 86390 1
530288 99530288 1001 86380 86390 1
530147 99530147 1001 86380 86390 1
530189 99530189 1001 86380 86390 1
530033 99530033 1001 86380 86390 1
529969 99529969 1001 86380 86390 1
530112 99530112 1001 86380 86390 1
530628 99530628 1001 86380 86390 1
530758 99530758 1001 86380 86390 1
530708 99530708 1001 86380 86390 1
530611 99530611 1001 86380 86390 1
531323 99531323 1001 86380 86390 1
531184 99531184 1001 86380 86390 1
531130 99531130 1001 86380 86390 1
531056 99531056 1001 86380 86390 1
531160 99531160 1001 86380 86390 1
530904 99530904 1001 86380 86390 1
530905 99530905 1001 86380 86390 1
530949 99530949 1001 86380 86390 1
530834 99530834 1001 86380 86390 1
531502 99531502 1001 86380 86390 1
531503 99531503 1001 86380 86390 1
532006 99532006 1001 86380 86390 1
532110 99532110 1001 86380 86390 1
532113 99532113 1001 86380 86390 1
531904 99531904 1001 86380 86390 1
531829 99531829 1001 86380 86390 1
531998 99531998 1001 86380 86390 1
531781 99531781 1001 86380 86390 1
531639 99531639 1001 86380 86390 1
531748 99531748 1001 86380 86390 1
531736 99531736 1001 86380 86390 1
532320 99532320 1001 86380 86390 1
532256 99532256 1001 86380 86390 1
532334 99532334 1001 86380 86390 1
531793 99531793 1001 86380 86390 1
532270 99532270 1001 86380 86390 1
532348 99532348 1001 86380 86390 1
532393 99532393 1001 86380 86390 1
532395 99532395 1001 86380 86390 1
532929 99532929 1001 86380 86390 1
532932 99532932 1001 86380 86390 1
532842 99532842 1001 86380 86390 1
532881 99532881 1001 86380 86390 1
533010 99533010 1001 86380 86390 1
533027 99533027 1001 86380 86390 1
532928 99532928 1001 86380 86390 1
532818 99532818 1001 86380 86390 1
532663 99532663 1001 86380 86390 1
532501 99532501 1001 86380 86390 1
533132 99533132 1001 86380 86390 1
533095 99533095 1001 86380 86390 1
533096 99533096 1001 86380 86390 1
533049 99533049 1001 86380 86390 1
533117 99533117 1001 86380 86390 1
533743 99533743 1001 86380 86390 1
533477 99533477 1001 86380 86390 1
533420 99533420 1001 86380 86390 1
533239 99533239 1001 86380 86390 1
533893 99533893 1001 86380 86390 1
533945 99533945 1001 86380 86390 1
533971 99533971 1001 86380 86390 1
533967 99533967 1001 86380 86390 1
534522 99534522 1001 86380 86390 1
534431 99534431 1001 86380 86390 1
534281 99534281 1001 86380 86390 1
534244 99534244 1001 86380 86390 1
534169 99534169 1001 86380 86390 1
534267 99534267 1001 86380 86390 1
534125 99534125 1001 86380 86390 1
534881 99534881 1001 86380 86390 1
534830 99534830 1001 86380 86390 1
535485 99535485 1001 86380 86390 1
535425 99535425 1001 86380 86390 1
535363 99535363 1001 86380 86390 1
535328 99535328 1001 86380 86390 1
535260 99535260 1001 86380 86390 1
535286 99535286 1001 86380 86390 1
535213 99535213 1001 86380 86390 1
535083 99535083 1001 86380 86390 1
535025 99535025 1001 86380 86390 1
534911 99534911 1001 86380 86390 1
535002 99535002 1001 86380 86390 1
534914 99534914 1001 86380 86390 1
535523 99535523 1001 86380 86390 1
535592 99535592 1001 86380 86390 1
535634 99535634 1001 86380 86390 1
536275 99536275 1001 86380 86390 1
536186 99536186 1001 86380 86390 1
536277 99536277 1001 86380 86390 1
536255 99536255 1001 86380 86390 1
536295 99536295 1001 86380 86390 1
535989 99535989 1001 86380 86390 1
536043 99536043 1001 86380 86390 1
535930 99535930 1001 86380 86390 1
535945 99535945 1001 86380 86390 1
536011 99536011 1001 86380 86390 1
536051 99536051 1001 86380 86390 1
535742 99535742 1001 86380 86390 1
535820 99535820 1001 86380 86390 1
535782 99535782 1001 86380 86390 1
535889 99535889 1001 86380 86390 1
535764 99535764 1001 86380 86390 1
535907 99535907 1001 86380 86390 1
536439 99536439 1001 86380 86390 1
535924 99535924 1001 86380 86390 1
536505 99536505 1001 86380 86390 1
536467 99536467 1001 86380 86390 1
536354 99536354 1001 86380 86390 1
537022 99537022 1001 86380 86390 1
536985 99536985 1001 86380 86390 1
537050 99537050 1001 86380 86390 1
536962 99536962 1001 86380 86390 1
536989 99536989 1001 86380 86390 1
536895 99536895 1001 86380 86390 1
536782 99536782 1001 86380 86390 1
536915 99536915 1001 86380 86390 1
536581 99536581 1001 86380 86390 1
536627 99536627 1001 86380 86390 1
536592 99536592 1001 86380 86390 1
537363 99537363 1001 86380 86390 1
537863 99537863 1001 86380 86390 1
537807 99537807 1001 86380 86390 1
537885 99537885 1001 86380 86390 1
537629 99537629 1001 86380 86390 1
537642 99537642 1001 86380 86390 1
537771 99537771 1001 86380 86390 1
537657 99537657 1001 86380 86390 1
537699 99537699 1001 86380 86390 1
537623 99537623 1001 86380 86390 1
537688 99537688 1001 86380 86390 1
537575 99537575 1001 86380 86390 1
537397 99537397 1001 86380 86390 1
537567 99537567 1001 86380 86390 1
537378 99537378 1001 86380 86390 1
538077 99538077 1001 86380 86390 1
538113 99538113 1001 86380 86390 1
538150 99538150 1001 86380 86390 1
538634 99538634 1001 86380 86390 1
538791 99538791 1001 86380 86390 1
538733 99538733 1001 86380 86390 1
538798 99538798 1001 86380 86390 1
538709 99538709 1001 86380 86390 1
538428 99538428 1001 86380 86390 1
538533 99538533 1001 86380 86390 1
538522 99538522 1001 86380 86390 1
538539 99538539 1001 86380 86390 1
538377 99538377 1001 86380 86390 1
538289 99538289 1001 86380 86390 1
538251 99538251 1001 86380 86390 1
538891 99538891 1001 86380 86390 1
538883 99538883 1001 86380 86390 1
538819 99538819 1001 86380 86390 1
538901 99538901 1001 86380 86390 1
539604 99539604 1001 86380 86390 1
539489 99539489 1001 86380 86390 1
539620 99539620 1001 86380 86390 1
539633 99539633 1001 86380 86390 1
539359 99539359 1001 86380 86390 1
539362 99539362 1001 86380 86390 1
539272 99539272 1001 86380 86390 1
539393 99539393 1001 86380 86390 1
539265 99539265 1001 86380 86390 1
539690 99539690 1001 86380 86390 1
539704 99539704 1001 86380 86390 1
539786 99539786 1001 86380 86390 1
539838 99539838 1001 86380 86390 1
539791 99539791 1001 86380 86390 1
540440 99540440 1001 86380 86390 1
540398 99540398 1001 86380 86390 1
540297 99540297 1001 86380 86390 1
540376 99540376 1001 86380 86390 1
540428 99540428 1001 86380 86390 1
540135 99540135 1001 86380 86390 1
540112 99540112 1001 86380 86390 1
540116 99540116 1001 86380 86390 1
539911 99539911 1001 86380 86390 1
540029 99540029 1001 86380 86390 1
539978 99539978 1001 86380 86390 1
539865 99539865 1001 86380 86390 1
540034 99540034 1001 86380 86390 1
540635 99540635 1001 86380 86390 1
540602 99540602 1001 86380 86390 1
540629 99540629 1001 86380 86390 1
541182 99541182 1001 86380 86390 1
541198 99541198 1001 86380 86390 1
541224 99541224 1001 86380 86390 1
541124 99541124 1001 86380 86390 1
540959 99540959 1001 86380 86390 1
540916 99540916 1001 86380 86390 1
540828 99540828 1001 86380 86390 1
540856 99540856 1001 86380 86390 1
540792 99540792 1001 86380 86390 1
540707 99540707 1001 86380 86390 1
540839 99540839 1001 86380 86390 1
541385 99541385 1001 86380 86390 1
541399 99541399 1001 86380 86390 1
541480 99541480 1001 86380 86390 1
541403 99541403 1001 86380 86390 1
541890 99541890 1001 86380 86390 1
541774 99541774 1001 86380 86390 1
541710 99541710 1001 86380 86390 1
541616 99541616 1001 86380 86390 1
541499 99541499 1001 86380 86390 1
541540 99541540 1001 86380 86390 1
541574 99541574 1001 86380 86390 1
542195 99542195 1001 86380 86390 1
542159 99542159 1001 86380 86390 1
542788 99542788 1001 86380 86390 1
542572 99542572 1001 86380 86390 1
542656 99542656 1001 86380 86390 1
542657 99542657 1001 86380 86390 1
542593 99542593 1001 86380 86390 1
542330 99542330 1001 86380 86390 1
542436 99542436 1001 86380 86390 1
542411 99542411 1001 86380 86390 1
542502 99542502 1001 86380 86390 1
542335 99542335 1001 86380 86390 1
543000 99543000 1001 86380 86390 1
543657 99543657 1001 86380 86390 1
543597 99543597 1001 86380 86390 1
543731 99543731 1001 86380 86390 1
543577 99543577 1001 86380 86390 1
543384 99543384 1001 86380 86390 1
543423 99543423 1001 86380 86390 1
543412 99543412 1001 86380 86390 1
543452 99543452 1001 86380 86390 1
543456 99543456 1001 86380 86390 1
543431 99543431 1001 86380 86390 1
543380 99543380 1001 86380 86390 1
543564 99543564 1001 86380 86390 1
543333 99543333 1001 86380 86390 1
543231 99543231 1001 86380 86390 1
543206 99543206 1001 86380 86390 1
543323 99543323 1001 86380 86390 1
543336 99543336 1001 86380 86390 1
543303 99543303 1001 86380 86390 1
543928 99543928 1001 86380 86390 1
543791 99543791 1001 86380 86390 1
544523 99544523 1001 86380 86390 1
544549 99544549 1001 86380 86390 1
544407 99544407 1001 86380 86390 1
544250 99544250 1001 86380 86390 1
544187 99544187 1001 86380 86390 1
544183 99544183 1001 86380 86390 1
544020 99544020 1001 86380 86390 1
543982 99543982 1001 86380 86390 1
544091 99544091 1001 86380 86390 1
544722 99544722 1001 86380 86390 1
425470 528 1001 49800 50337 1
423570 500 1001 32520 33177 1
503208 872 1002 53080 55269 1
514132 867 1001 47869 48168 1
533835 942 1002 64435 66614 1
533800 968 1002 50373 62740 1
400065 99400065 1001 86380 86390 1
400127 99400127 1001 86380 86390 1
400123 99400123 1001 86380 86390 1
400178 99400178 1001 86380 86390 1
400402 99400402 1001 86380 86390 1
400333 99400333 1001 86380 86390 1
400390 99400390 1001 86380 86390 1
400585 99400585 1001 86380 86390 1
400595 99400595 1001 86380 86390 1
400675 99400675 1001 86380 86390 1
400868 99400868 1001 86380 86390 1
400975 99400975 1001 86380 86390 1
401037 99401037 1001 86380 86390 1
401179 99401179 1001 86380 86390 1
401223 99401223 1001 86380 86390 1
401436 99401436 1001 86380 86390 1
402072 99402072 1001 86380 86390 1
402177 99402177 1001 86380 86390 1
402314 99402314 1001 86380 86390 1
402448 99402448 1001 86380 86390 1
403119 99403119 1001 86380 86390 1
403311 99403311 1001 86380 86390 1
403301 99403301 1001 86380 86390 1
403433 99403433 1001 86380 86390 1
403381 99403381 1001 86380 86390 1
403768 99403768 1001 86380 86390 1
403928 99403928 1001 86380 86390 1
404162 99404162 1001 86380 86390 1
404505 99404505 1001 86380 86390 1
404665 99404665 1001 86380 86390 1
404703 99404703 1001 86380 86390 1
404931 99404931 1001 86380 86390 1
404909 99404909 1001 86380 86390 1
405139 99405139 1001 86380 86390 1
405235 99405235 1001 86380 86390 1
405467 99405467 1001 86380 86390 1
405553 99405553 1001 86380 86390 1
405506 99405506 1001 86380 86390 1
405688 99405688 1001 86380 86390 1
405820 99405820 1001 86380 86390 1
406506 99406506 1001 86380 86390 1
406734 99406734 1001 86380 86390 1
406767 99406767 1001 86380 86390 1
407062 99407062 1001 86380 86390 1
407270 99407270 1001 86380 86390 1
407414 99407414 1001 86380 86390 1
407244 99407244 1001 86380 86390 1
407425 99407425 1001 86380 86390 1
407499 99407499 1001 86380 86390 1
407536 99407536 1001 86380 86390 1
407659 99407659 1001 86380 86390 1
407997 99407997 1001 86380 86390 1
408029 99408029 1001 86380 86390 1
408179 99408179 1001 86380 86390 1
408157 99408157 1001 86380 86390 1
408159 99408159 1001 86380 86390 1
408578 99408578 1001 86380 86390 1
408830 99408830 1001 86380 86390 1
409233 99409233 1001 86380 86390 1
409249 99409249 1001 86380 86390 1
409376 99409376 1001 86380 86390 1
409660 99409660 1001 86380 86390 1
409829 99409829 1001 86380 86390 1
409930 99409930 1001 86380 86390 1
409909 99409909 1001 86380 86390 1
410190 99410190 1001 86380 86390 1
410367 99410367 1001 86380 86390 1
410583 99410583 1001 86380 86390 1
410652 99410652 1001 86380 86390 1
410803 99410803 1001 86380 86390 1
411091 99411091 1001 86380 86390 1
411419 99411419 1001 86380 86390 1
411433 99411433 1001 86380 86390 1
411485 99411485 1001 86380 86390 1
411758 99411758 1001 86380 86390 1
411816 99411816 1001 86380 86390 1
411931 99411931 1001 86380 86390 1
412079 99412079 1001 86380 86390 1
412071 99412071 1001 86380 86390 1
412161 99412161 1001 86380 86390 1
412462 99412462 1001 86380 86390 1
412415 99412415 1001 86380 86390 1
412940 99412940 1001 86380 86390 1
413195 99413195 1001 86380 86390 1
413043 99413043 1001 86380 86390 1
412970 99412970 1001 86380 86390 1
413052 99413052 1001 86380 86390 1
412607 99412607 1001 86380 86390 1
412780 99412780 1001 86380 86390 1
412810 99412810 1001 86380 86390 1
413871 99413871 1001 86380 86390 1
413958 99413958 1001 86380 86390 1
415116 99415116 1001 86380 86390 1
415247 99415247 1001 86380 86390 1
415275 99415275 1001 86380 86390 1
415069 99415069 1001 86380 86390 1
414530 99414530 1001 86380 86390 1
414638 99414638 1001 86380 86390 1
414843 99414843 1001 86380 86390 1
414825 99414825 1001 86380 86390 1
414548 99414548 1001 86380 86390 1
414696 99414696 1001 86380 86390 1
414120 99414120 1001 86380 86390 1
414412 99414412 1001 86380 86390 1
414394 99414394 1001 86380 86390 1
415399 99415399 1001 86380 86390 1
415712 99415712 1001 86380 86390 1
416678 99416678 1001 86380 86390 1
416736 99416736 1001 86380 86390 1
416889 99416889 1001 86380 86390 1
416977 99416977 1001 86380 86390 1
416257 99416257 1001 86380 86390 1
416142 99416142 1001 86380 86390 1
416192 99416192 1001 86380 86390 1
416503 99416503 1001 86380 86390 1
416325 99416325 1001 86380 86390 1
416327 99416327 1001 86380 86390 1
415780 99415780 1001 86380 86390 1
415865 99415865 1001 86380 86390 1
416126 99416126 1001 86380 86390 1
415726 99415726 1001 86380 86390 1
417092 99417092 1001 86380 86390 1
417046 99417046 1001 86380 86390 1
417035 99417035 1001 86380 86390 1
417545 99417545 1001 86380 86390 1
418678 99418678 1001 86380 86390 1
418762 99418762 1001 86380 86390 1
418709 99418709 1001 86380 86390 1
418218 99418218 1001 86380 86390 1
418103 99418103 1001 86380 86390 1
417677 99417677 1001 86380 86390 1
417893 99417893 1001 86380 86390 1
417850 99417850 1001 86380 86390 1
417672 99417672 1001 86380 86390 1
418980 99418980 1001 86380 86390 1
419136 99419136 1001 86380 86390 1
420276 99420276 1001 86380 86390 1
420383 99420383 1001 86380 86390 1
420333 99420333 1001 86380 86390 1
420185 99420185 1001 86380 86390 1
419827 99419827 1001 86380 86390 1
419814 99419814 1001 86380 86390 1
419349 99419349 1001 86380 86390 1
419381 99419381 1001 86380 86390 1
419525 99419525 1001 86380 86390 1
419230 99419230 1001 86380 86390 1
420483 99420483 1001 86380 86390 1
421826 99421826 1001 86380 86390 1
421791 99421791 1001 86380 86390 1
421567 99421567 1001 86380 86390 1
421361 99421361 1001 86380 86390 1
421241 99421241 1001 86380 86390 1
420954 99420954 1001 86380 86390 1
420955 99420955 1001 86380 86390 1
421029 99421029 1001 86380 86390 1
420939 99420939 1001 86380 86390 1
422220 99422220 1001 86380 86390 1
422520 99422520 1001 86380 86390 1
422395 99422395 1001 86380 86390 1
423573 99423573 1001 86380 86390 1
423441 99423441 1001 86380 86390 1
423495 99423495 1001 86380 86390 1
423399 99423399 1001 86380 86390 1
422555 99422555 1001 86380 86390 1
422578 99422578 1001 86380 86390 1
422735 99422735 1001 86380 86390 1
422929 99422929 1001 86380 86390 1
422567 99422567 1001 86380 86390 1
423769 99423769 1001 86380 86390 1
424072 99424072 1001 86380 86390 1
423926 99423926 1001 86380 86390 1
425335 99425335 1001 86380 86390 1
425120 99425120 1001 86380 86390 1
424783 99424783 1001 86380 86390 1
424829 99424829 1001 86380 86390 1
424973 99424973 1001 86380 86390 1
424413 99424413 1001 86380 86390 1
424370 99424370 1001 86380 86390 1
425668 99425668 1001 86380 86390 1
425492 99425492 1001 86380 86390 1
426386 99426386 1001 86380 86390 1
426439 99426439 1001 86380 86390 1
425940 99425940 1001 86380 86390 1
426018 99426018 1001 86380 86390 1
427266 99427266 1001 86380 86390 1
427341 99427341 1001 86380 86390 1
427453 99427453 1001 86380 86390 1
428372 99428372 1001 86380 86390 1
428133 99428133 1001 86380 86390 1
427653 99427653 1001 86380 86390 1
427876 99427876 1001 86380 86390 1
427857 99427857 1001 86380 86390 1
429046 99429046 1001 86380 86390 1
429085 99429085 1001 86380 86390 1
429012 99429012 1001 86380 86390 1
430241 99430241 1001 86380 86390 1
430014 99430014 1001 86380 86390 1
430147 99430147 1001 86380 86390 1
430167 99430167 1001 86380 86390 1
430247 99430247 1001 86380 86390 1
430336 99430336 1001 86380 86390 1
430344 99430344 1001 86380 86390 1
430107 99430107 1001 86380 86390 1
429705 99429705 1001 86380 86390 1
429935 99429935 1001 86380 86390 1
429641 99429641 1001 86380 86390 1
429269 99429269 1001 86380 86390 1
429300 99429300 1001 86380 86390 1
429514 99429514 1001 86380 86390 1
429562 99429562 1001 86380 86390 1
430574 99430574 1001 86380 86390 1
430787 99430787 1001 86380 86390 1
432008 99432008 1001 86380 86390 1
431329 99431329 1001 86380 86390 1
431528 99431528 1001 86380 86390 1
431614 99431614 1001 86380 86390 1
431445 99431445 1001 86380 86390 1
431370 99431370 1001 86380 86390 1
430890 99430890 1001 86380 86390 1
431090 99431090 1001 86380 86390 1
431064 99431064 1001 86380 86390 1
431178 99431178 1001 86380 86390 1
431154 99431154 1001 86380 86390 1
431257 99431257 1001 86380 86390 1
432319 99432319 1001 86380 86390 1
432115 99432115 1001 86380 86390 1
433297 99433297 1001 86380 86390 1
433003 99433003 1001 86380 86390 1
432982 99432982 1001 86380 86390 1
432558 99432558 1001 86380 86390 1
432652 99432652 1001 86380 86390 1
432653 99432653 1001 86380 86390 1
432674 99432674 1001 86380 86390 1
432656 99432656 1001 86380 86390 1
432620 99432620 1001 86380 86390 1
432577 99432577 1001 86380 86390 1
433779 99433779 1001 86380 86390 1
433966 99433966 1001 86380 86390 1
434072 99434072 1001 86380 86390 1
433735 99433735 1001 86380 86390 1
435339 99435339 1001 86380 86390 1
435083 99435083 1001 86380 86390 1
435193 99435193 1001 86380 86390 1
435260 99435260 1001 86380 86390 1
435096 99435096 1001 86380 86390 1
435046 99435046 1001 86380 86390 1
435336 99435336 1001 86380 86390 1
434652 99434652 1001 86380 86390 1
434268 99434268 1001 86380 86390 1
434291 99434291 1001 86380 86390 1
434555 99434555 1001 86380 86390 1
435643 99435643 1001 86380 86390 1
435826 99435826 1001 86380 86390 1
436811 99436811 1001 86380 86390 1
437006 99437006 1001 86380 86390 1
436788 99436788 1001 86380 86390 1
436470 99436470 1001 86380 86390 1
436592 99436592 1001 86380 86390 1
436397 99436397 1001 86380 86390 1
436361 99436361 1001 86380 86390 1
436192 99436192 1001 86380 86390 1
436010 99436010 1001 86380 86390 1
435956 99435956 1001 86380 86390 1
436320 99436320 1001 86380 86390 1
436201 99436201 1001 86380 86390 1
300082 99300082 1001 86380 86390 1
300085 99300085 1001 86380 86390 1
300100 99300100 1001 86380 86390 1
300089 99300089 1001 86380 86390 1
437337 99437337 1001 86380 86390 1
300728 99300728 1001 86380 86390 1
300589 99300589 1001 86380 86390 1
300669 99300669 1001 86380 86390 1
300618 99300618 1001 86380 86390 1
300672 99300672 1001 86380 86390 1
300715 99300715 1001 86380 86390 1
300721 99300721 1001 86380 86390 1
300343 99300343 1001 86380 86390 1
300486 99300486 1001 86380 86390 1
300374 99300374 1001 86380 86390 1
300253 99300253 1001 86380 86390 1
300219 99300219 1001 86380 86390 1
300184 99300184 1001 86380 86390 1
300262 99300262 1001 86380 86390 1
300860 99300860 1001 86380 86390 1
300914 99300914 1001 86380 86390 1
301233 99301233 1001 86380 86390 1
300960 99300960 1001 86380 86390 1
300974 99300974 1001 86380 86390 1
300977 99300977 1001 86380 86390 1
301034 99301034 1001 86380 86390 1
301658 99301658 1001 86380 86390 1
301724 99301724 1001 86380 86390 1
301568 99301568 1001 86380 86390 1
301637 99301637 1001 86380 86390 1
301994 99301994 1001 86380 86390 1
302047 99302047 1001 86380 86390 1
302062 99302062 1001 86380 86390 1
302166 99302166 1001 86380 86390 1
302106 99302106 1001 86380 86390 1
301976 99301976 1001 86380 86390 1
301763 99301763 1001 86380 86390 1
301922 99301922 1001 86380 86390 1
301923 99301923 1001 86380 86390 1
302495 99302495 1001 86380 86390 1
302487 99302487 1001 86380 86390 1
302410 99302410 1001 86380 86390 1
302437 99302437 1001 86380 86390 1
303071 99303071 1001 86380 86390 1
303089 99303089 1001 86380 86390 1
302823 99302823 1001 86380 86390 1
302852 99302852 1001 86380 86390 1
302893 99302893 1001 86380 86390 1
302997 99302997 1001 86380 86390 1
303000 99303000 1001 86380 86390 1
302767 99302767 1001 86380 86390 1
302638 99302638 1001 86380 86390 1
302705 99302705 1001 86380 86390 1
302718 99302718 1001 86380 86390 1
302671 99302671 1001 86380 86390 1
302723 99302723 1001 86380 86390 1
302725 99302725 1001 86380 86390 1
303325 99303325 1001 86380 86390 1
303290 99303290 1001 86380 86390 1
303368 99303368 1001 86380 86390 1
303394 99303394 1001 86380 86390 1
303990 99303990 1001 86380 86390 1
303941 99303941 1001 86380 86390 1
303851 99303851 1001 86380 86390 1
303725 99303725 1001 86380 86390 1
303667 99303667 1001 86380 86390 1
303516 99303516 1001 86380 86390 1
303555 99303555 1001 86380 86390 1
304099 99304099 1001 86380 86390 1
304140 99304140 1001 86380 86390 1
304089 99304089 1001 86380 86390 1
304728 99304728 1001 86380 86390 1
304432 99304432 1001 86380 86390 1
304397 99304397 1001 86380 86390 1
304364 99304364 1001 86380 86390 1
304379 99304379 1001 86380 86390 1
304897 99304897 1001 86380 86390 1
304911 99304911 1001 86380 86390 1
305017 99305017 1001 86380 86390 1
304875 99304875 1001 86380 86390 1
305021 99305021 1001 86380 86390 1
305440 99305440 1001 86380 86390 1
305288 99305288 1001 86380 86390 1
305368 99305368 1001 86380 86390 1
305461 99305461 1001 86380 86390 1
305358 99305358 1001 86380 86390 1
305079 99305079 1001 86380 86390 1
305223 99305223 1001 86380 86390 1
305252 99305252 1001 86380 86390 1
500076 99500076 1001 86380 86390 1
500051 99500051 1001 86380 86390 1
500661 99500661 1001 86380 86390 1
500754 99500754 1001 86380 86390 1
500791 99500791 1001 86380 86390 1
500706 99500706 1001 86380 86390 1
500505 99500505 1001 86380 86390 1
500485 99500485 1001 86380 86390 1
500390 99500390 1001 86380 86390 1
500281 99500281 1001 86380 86390 1
500282 99500282 1001 86380 86390 1
501006 99501006 1001 86380 86390 1
500877 99500877 1001 86380 86390 1
500951 99500951 1001 86380 86390 1
501504 99501504 1001 86380 86390 1
501480 99501480 1001 86380 86390 1
501628 99501628 1001 86380 86390 1
501243 99501243 1001 86380 86390 1
501367 99501367 1001 86380 86390 1
501277 99501277 1001 86380 86390 1
501190 99501190 1001 86380 86390 1
501146 99501146 1001 86380 86390 1
501769 99501769 1001 86380 86390 1
501731 99501731 1001 86380 86390 1
501771 99501771 1001 86380 86390 1
502433 99502433 1001 86380 86390 1
502316 99502316 1001 86380 86390 1
502343 99502343 1001 86380 86390 1
502453 99502453 1001 86380 86390 1
502321 99502321 1001 86380 86390 1
502347 99502347 1001 86380 86390 1
502360 99502360 1001 86380 86390 1
502143 99502143 1001 86380 86390 1
502067 99502067 1001 86380 86390 1
502123 99502123 1001 86380 86390 1
502216 99502216 1001 86380 86390 1
502129 99502129 1001 86380 86390 1
501857 99501857 1001 86380 86390 1
501976 99501976 1001 86380 86390 1
502017 99502017 1001 86380 86390 1
501876 99501876 1001 86380 86390 1
501986 99501986 1001 86380 86390 1
502574 99502574 1001 86380 86390 1
502669 99502669 1001 86380 86390 1
503262 99503262 1001 86380 86390 1
503219 99503219 1001 86380 86390 1
503227 99503227 1001 86380 86390 1
503039 99503039 1001 86380 86390 1
502910 99502910 1001 86380 86390 1
503067 99503067 1001 86380 86390 1
503080 99503080 1001 86380 86390 1
502912 99502912 1001 86380 86390 1
502730 99502730 1001 86380 86390 1
502692 99502692 1001 86380 86390 1
502695 99502695 1001 86380 86390 1
503420 99503420 1001 86380 86390 1
503409 99503409 1001 86380 86390 1
503375 99503375 1001 86380 86390 1
503455 99503455 1001 86380 86390 1
504087 99504087 1001 86380 86390 1
504022 99504022 1001 86380 86390 1
503946 99503946 1001 86380 86390 1
504112 99504112 1001 86380 86390 1
503861 99503861 1001 86380 86390 1
503850 99503850 1001 86380 86390 1
503865 99503865 1001 86380 86390 1
503896 99503896 1001 86380 86390 1
503626 99503626 1001 86380 86390 1
503652 99503652 1001 86380 86390 1
503524 99503524 1001 86380 86390 1
504150 99504150 1001 86380 86390 1
504255 99504255 1001 86380 86390 1
504813 99504813 1001 86380 86390 1
504699 99504699 1001 86380 86390 1
504597 99504597 1001 86380 86390 1
504535 99504535 1001 86380 86390 1
504567 99504567 1001 86380 86390 1
504736 99504736 1001 86380 86390 1
504337 99504337 1001 86380 86390 1
504416 99504416 1001 86380 86390 1
504480 99504480 1001 86380 86390 1
505069 99505069 1001 86380 86390 1
505693 99505693 1001 86380 86390 1
505742 99505742 1001 86380 86390 1
505703 99505703 1001 86380 86390 1
505389 99505389 1001 86380 86390 1
505442 99505442 1001 86380 86390 1
505859 99505859 1001 86380 86390 1
505929 99505929 1001 86380 86390 1
505878 99505878 1001 86380 86390 1
506454 99506454 1001 86380 86390 1
506559 99506559 1001 86380 86390 1
506407 99506407 1001 86380 86390 1
506488 99506488 1001 86380 86390 1
506589 99506589 1001 86380 86390 1
506592 99506592 1001 86380 86390 1
506248 99506248 1001 86380 86390 1
506204 99506204 1001 86380 86390 1
506080 99506080 1001 86380 86390 1
506096 99506096 1001 86380 86390 1
506073 99506073 1001 86380 86390 1
505982 99505982 1001 86380 86390 1
506142 99506142 1001 86380 86390 1
506632 99506632 1001 86380 86390 1
506645 99506645 1001 86380 86390 1
506676 99506676 1001 86380 86390 1
506715 99506715 1001 86380 86390 1
507293 99507293 1001 86380 86390 1
507246 99507246 1001 86380 86390 1
507311 99507311 1001 86380 86390 1
507265 99507265 1001 86380 86390 1
507330 99507330 1001 86380 86390 1
507240 99507240 1001 86380 86390 1
507065 99507065 1001 86380 86390 1
507054 99507054 1001 86380 86390 1
507031 99507031 1001 86380 86390 1
506853 99506853 1001 86380 86390 1
506881 99506881 1001 86380 86390 1
506871 99506871 1001 86380 86390 1
506912 99506912 1001 86380 86390 1
507003 99507003 1001 86380 86390 1
506851 99506851 1001 86380 86390 1
506968 99506968 1001 86380 86390 1
507539 99507539 1001 86380 86390 1
507618 99507618 1001 86380 86390 1
507599 99507599 1001 86380 86390 1
508232 99508232 1001 86380 86390 1
508157 99508157 1001 86380 86390 1
507837 99507837 1001 86380 86390 1
507998 99507998 1001 86380 86390 1
507842 99507842 1001 86380 86390 1
507786 99507786 1001 86380 86390 1
507649 99507649 1001 86380 86390 1
507715 99507715 1001 86380 86390 1
507628 99507628 1001 86380 86390 1
508347 99508347 1001 86380 86390 1
508934 99508934 1001 86380 86390 1
508916 99508916 1001 86380 86390 1
508740 99508740 1001 86380 86390 1
508718 99508718 1001 86380 86390 1
508810 99508810 1001 86380 86390 1
508681 99508681 1001 86380 86390 1
508746 99508746 1001 86380 86390 1
508774 99508774 1001 86380 86390 1
508484 99508484 1001 86380 86390 1
508629 99508629 1001 86380 86390 1
508475 99508475 1001 86380 86390 1
508542 99508542 1001 86380 86390 1
508556 99508556 1001 86380 86390 1
508662 99508662 1001 86380 86390 1
509849 99509849 1001 86380 86390 1
509897 99509897 1001 86380 86390 1
509729 99509729 1001 86380 86390 1
509706 99509706 1001 86380 86390 1
509732 99509732 1001 86380 86390 1
509745 99509745 1001 86380 86390 1
509568 99509568 1001 86380 86390 1
509543 99509543 1001 86380 86390 1
509508 99509508 1001 86380 86390 1
509535 99509535 1001 86380 86390 1
509575 99509575 1001 86380 86390 1
509292 99509292 1001 86380 86390 1
509372 99509372 1001 86380 86390 1
509473 99509473 1001 86380 86390 1
510088 99510088 1001 86380 86390 1
510657 99510657 1001 86380 86390 1
510708 99510708 1001 86380 86390 1
510568 99510568 1001 86380 86390 1
510340 99510340 1001 86380 86390 1
510144 99510144 1001 86380 86390 1
510146 99510146 1001 86380 86390 1
510164 99510164 1001 86380 86390 1
510784 99510784 1001 86380 86390 1
510930 99510930 1001 86380 86390 1
511387 99511387 1001 86380 86390 1
511428 99511428 1001 86380 86390 1
511356 99511356 1001 86380 86390 1
511295 99511295 1001 86380 86390 1
511216 99511216 1001 86380 86390 1
510977 99510977 1001 86380 86390 1
511633 99511633 1001 86380 86390 1
511659 99511659 1001 86380 86390 1
512224 99512224 1001 86380 86390 1
512181 99512181 1001 86380 86390 1
512031 99512031 1001 86380 86390 1
512149 99512149 1001 86380 86390 1
512115 99512115 1001 86380 86390 1
512000 99512000 1001 86380 86390 1
511771 99511771 1001 86380 86390 1
511879 99511879 1001 86380 86390 1
511935 99511935 1001 86380 86390 1
512507 99512507 1001 86380 86390 1
512523 99512523 1001 86380 86390 1
512526 99512526 1001 86380 86390 1
512489 99512489 1001 86380 86390 1
512451 99512451 1001 86380 86390 1
513130 99513130 1001 86380 86390 1
513041 99513041 1001 86380 86390 1
513094 99513094 1001 86380 86390 1
513017 99513017 1001 86380 86390 1
513022 99513022 1001 86380 86390 1
513166 99513166 1001 86380 86390 1
512862 99512862 1001 86380 86390 1
512917 99512917 1001 86380 86390 1
512894 99512894 1001 86380 86390 1
512628 99512628 1001 86380 86390 1
512777 99512777 1001 86380 86390 1
513307 99513307 1001 86380 86390 1
513298 99513298 1001 86380 86390 1
513207 99513207 1001 86380 86390 1
513328 99513328 1001 86380 86390 1
513264 99513264 1001 86380 86390 1
513225 99513225 1001 86380 86390 1
513226 99513226 1001 86380 86390 1
513928 99513928 1001 86380 86390 1
514018 99514018 1001 86380 86390 1
513668 99513668 1001 86380 86390 1
513630 99513630 1001 86380 86390 1
513413 99513413 1001 86380 86390 1
513431 99513431 1001 86380 86390 1
514216 99514216 1001 86380 86390 1
514088 99514088 1001 86380 86390 1
514178 99514178 1001 86380 86390 1
514788 99514788 1001 86380 86390 1
514531 99514531 1001 86380 86390 1
514572 99514572 1001 86380 86390 1
514353 99514353 1001 86380 86390 1
514302 99514302 1001 86380 86390 1
514389 99514389 1001 86380 86390 1
514906 99514906 1001 86380 86390 1
514987 99514987 1001 86380 86390 1
514897 99514897 1001 86380 86390 1
515028 99515028 1001 86380 86390 1
514876 99514876 1001 86380 86390 1
514993 99514993 1001 86380 86390 1
515033 99515033 1001 86380 86390 1
515060 99515060 1001 86380 86390 1
515589 99515589 1001 86380 86390 1
515631 99515631 1001 86380 86390 1
515466 99515466 1001 86380 86390 1
515329 99515329 1001 86380 86390 1
515193 99515193 1001 86380 86390 1
515090 99515090 1001 86380 86390 1
515143 99515143 1001 86380 86390 1
515169 99515169 1001 86380 86390 1
515105 99515105 1001 86380 86390 1
515209 99515209 1001 86380 86390 1
515211 99515211 1001 86380 86390 1
515212 99515212 1001 86380 86390 1
515178 99515178 1001 86380 86390 1
515707 99515707 1001 86380 86390 1
515854 99515854 1001 86380 86390 1
515738 99515738 1001 86380 86390 1
515857 99515857 1001 86380 86390 1
515871 99515871 1001 86380 86390 1
516396 99516396 1001 86380 86390 1
516462 99516462 1001 86380 86390 1
516499 99516499 1001 86380 86390 1
516154 99516154 1001 86380 86390 1
516102 99516102 1001 86380 86390 1
516170 99516170 1001 86380 86390 1
516183 99516183 1001 86380 86390 1
515954 99515954 1001 86380 86390 1
515968 99515968 1001 86380 86390 1
516000 99516000 1001 86380 86390 1
516529 99516529 1001 86380 86390 1
516712 99516712 1001 86380 86390 1
517294 99517294 1001 86380 86390 1
517096 99517096 1001 86380 86390 1
516945 99516945 1001 86380 86390 1
516973 99516973 1001 86380 86390 1
516838 99516838 1001 86380 86390 1
516803 99516803 1001 86380 86390 1
517371 99517371 1001 86380 86390 1
517453 99517453 1001 86380 86390 1
517482 99517482 1001 86380 86390 1
517380 99517380 1001 86380 86390 1
517510 99517510 1001 86380 86390 1
518112 99518112 1001 86380 86390 1
518127 99518127 1001 86380 86390 1
518094 99518094 1001 86380 86390 1
517752 99517752 1001 86380 86390 1
517857 99517857 1001 86380 86390 1
517824 99517824 1001 86380 86390 1
518280 99518280 1001 86380 86390 1
518345 99518345 1001 86380 86390 1
518231 99518231 1001 86380 86390 1
518166 99518166 1001 86380 86390 1
518958 99518958 1001 86380 86390 1
518794 99518794 1001 86380 86390 1
518652 99518652 1001 86380 86390 1
518769 99518769 1001 86380 86390 1
518393 99518393 1001 86380 86390 1
519153 99519153 1001 86380 86390 1
519130 99519130 1001 86380 86390 1
519170 99519170 1001 86380 86390 1
519093 99519093 1001 86380 86390 1
519109 99519109 1001 86380 86390 1
519035 99519035 1001 86380 86390 1
519721 99519721 1001 86380 86390 1
519736 99519736 1001 86380 86390 1
519482 99519482 1001 86380 86390 1
519560 99519560 1001 86380 86390 1
519525 99519525 1001 86380 86390 1
519568 99519568 1001 86380 86390 1
519212 99519212 1001 86380 86390 1
519838 99519838 1001 86380 86390 1
519826 99519826 1001 86380 86390 1
519956 99519956 1001 86380 86390 1
519997 99519997 1001 86380 86390 1
520443 99520443 1001 86380 86390 1
520434 99520434 1001 86380 86390 1
520400 99520400 1001 86380 86390 1
520389 99520389 1001 86380 86390 1
520404 99520404 1001 86380 86390 1
520099 99520099 1001 86380 86390 1
520034 99520034 1001 86380 86390 1
520141 99520141 1001 86380 86390 1
520037 99520037 1001 86380 86390 1
520225 99520225 1001 86380 86390 1
520838 99520838 1001 86380 86390 1
520661 99520661 1001 86380 86390 1
521352 99521352 1001 86380 86390 1
521444 99521444 1001 86380 86390 1
521318 99521318 1001 86380 86390 1
521282 99521282 1001 86380 86390 1
521068 99521068 1001 86380 86390 1
520901 99520901 1001 86380 86390 1
521020 99521020 1001 86380 86390 1
521489 99521489 1001 86380 86390 1
521543 99521543 1001 86380 86390 1
521469 99521469 1001 86380 86390 1
521497 99521497 1001 86380 86390 1
521588 99521588 1001 86380 86390 1
521553 99521553 1001 86380 86390 1
522256 99522256 1001 86380 86390 1
522191 99522191 1001 86380 86390 1
522102 99522102 1001 86380 86390 1
522194 99522194 1001 86380 86390 1
521679 99521679 1001 86380 86390 1
522324 99522324 1001 86380 86390 1
522430 99522430 1001 86380 86390 1
523083 99523083 1001 86380 86390 1
522957 99522957 1001 86380 86390 1
522960 99522960 1001 86380 86390 1
522936 99522936 1001 86380 86390 1
523014 99523014 1001 86380 86390 1
522950 99522950 1001 86380 86390 1
522707 99522707 1001 86380 86390 1
522876 99522876 1001 86380 86390 1
522737 99522737 1001 86380 86390 1
522724 99522724 1001 86380 86390 1
522551 99522551 1001 86380 86390 1
522565 99522565 1001 86380 86390 1
522606 99522606 1001 86380 86390 1
522522 99522522 1001 86380 86390 1
523219 99523219 1001 86380 86390 1
523287 99523287 1001 86380 86390 1
523121 99523121 1001 86380 86390 1
523163 99523163 1001 86380 86390 1
523916 99523916 1001 86380 86390 1
523903 99523903 1001 86380 86390 1
523662 99523662 1001 86380 86390 1
523600 99523600 1001 86380 86390 1
523654 99523654 1001 86380 86390 1
523565 99523565 1001 86380 86390 1
523507 99523507 1001 86380 86390 1
523330 99523330 1001 86380 86390 1
523371 99523371 1001 86380 86390 1
524061 99524061 1001 86380 86390 1
523946 99523946 1001 86380 86390 1
524135 99524135 1001 86380 86390 1
524618 99524618 1001 86380 86390 1
524384 99524384 1001 86380 86390 1
524441 99524441 1001 86380 86390 1
524281 99524281 1001 86380 86390 1
524871 99524871 1001 86380 86390 1
524880 99524880 1001 86380 86390 1
524919 99524919 1001 86380 86390 1
524958 99524958 1001 86380 86390 1
525512 99525512 1001 86380 86390 1
525423 99525423 1001 86380 86390 1
525478 99525478 1001 86380 86390 1
525145 99525145 1001 86380 86390 1
524991 99524991 1001 86380 86390 1
525136 99525136 1001 86380 86390 1
524993 99524993 1001 86380 86390 1
525661 99525661 1001 86380 86390 1
525796 99525796 1001 86380 86390 1
525735 99525735 1001 86380 86390 1
526270 99526270 1001 86380 86390 1
526326 99526326 1001 86380 86390 1
526053 99526053 1001 86380 86390 1
526187 99526187 1001 86380 86390 1
525867 99525867 1001 86380 86390 1
525966 99525966 1001 86380 86390 1
526460 99526460 1001 86380 86390 1
526441 99526441 1001 86380 86390 1
526572 99526572 1001 86380 86390 1
526470 99526470 1001 86380 86390 1
527192 99527192 1001 86380 86390 1
527105 99527105 1001 86380 86390 1
527240 99527240 1001 86380 86390 1
527196 99527196 1001 86380 86390 1
527246 99527246 1001 86380 86390 1
526980 99526980 1001 86380 86390 1
526878 99526878 1001 86380 86390 1
526854 99526854 1001 86380 86390 1
527011 99527011 1001 86380 86390 1
526898 99526898 1001 86380 86390 1
526732 99526732 1001 86380 86390 1
526766 99526766 1001 86380 86390 1
526690 99526690 1001 86380 86390 1
527376 99527376 1001 86380 86390 1
527281 99527281 1001 86380 86390 1
527387 99527387 1001 86380 86390 1
527936 99527936 1001 86380 86390 1
528046 99528046 1001 86380 86390 1
527952 99527952 1001 86380 86390 1
527843 99527843 1001 86380 86390 1
527859 99527859 1001 86380 86390 1
527863 99527863 1001 86380 86390 1
527668 99527668 1001 86380 86390 1
527697 99527697 1001 86380 86390 1
527762 99527762 1001 86380 86390 1
527854 99527854 1001 86380 86390 1
527791 99527791 1001 86380 86390 1
527651 99527651 1001 86380 86390 1
527626 99527626 1001 86380 86390 1
527579 99527579 1001 86380 86390 1
528119 99528119 1001 86380 86390 1
528825 99528825 1001 86380 86390 1
528841 99528841 1001 86380 86390 1
528765 99528765 1001 86380 86390 1
528835 99528835 1001 86380 86390 1
528588 99528588 1001 86380 86390 1
528401 99528401 1001 86380 86390 1
528453 99528453 1001 86380 86390 1
528394 99528394 1001 86380 86390 1
528433 99528433 1001 86380 86390 1
528369 99528369 1001 86380 86390 1
528950 99528950 1001 86380 86390 1
529059 99529059 1001 86380 86390 1
529010 99529010 1001 86380 86390 1
529013 99529013 1001 86380 86390 1
529548 99529548 1001 86380 86390 1
529592 99529592 1001 86380 86390 1
529605 99529605 1001 86380 86390 1
529343 99529343 1001 86380 86390 1
529119 99529119 1001 86380 86390 1
529281 99529281 1001 86380 86390 1
529256 99529256 1001 86380 86390 1
529868 99529868 1001 86380 86390 1
529792 99529792 1001 86380 86390 1
529812 99529812 1001 86380 86390 1
529864 99529864 1001 86380 86390 1
529813 99529813 1001 86380 86390 1
530478 99530478 1001 86380 86390 1
530350 99530350 1001 86380 86390 1
530529 99530529 1001 86380 86390 1
530385 99530385 1001 86380 86390 1
530203 99530203 1001 86380 86390 1
530036 99530036 1001 86380 86390 1
530069 99530069 1001 86380 86390 1
530709 99530709 1001 86380 86390 1
530701 99530701 1001 86380 86390 1
530559 99530559 1001 86380 86390 1
530716 99530716 1001 86380 86390 1
530639 99530639 1001 86380 86390 1
531212 99531212 1001 86380 86390 1
531201 99531201 1001 86380 86390 1
531041 99531041 1001 86380 86390 1
531030 99531030 1001 86380 86390 1
531082 99531082 1001 86380 86390 1
530941 99530941 1001 86380 86390 1
531457 99531457 1001 86380 86390 1
531445 99531445 1001 86380 86390 1
531436 99531436 1001 86380 86390 1
531567 99531567 1001 86380 86390 1
532157 99532157 1001 86380 86390 1
532115 99532115 1001 86380 86390 1
531905 99531905 1001 86380 86390 1
531983 99531983 1001 86380 86390 1
531882 99531882 1001 86380 86390 1
531644 99531644 1001 86380 86390 1
531619 99531619 1001 86380 86390 1
531671 99531671 1001 86380 86390 1
531673 99531673 1001 86380 86390 1
531635 99531635 1001 86380 86390 1
532277 99532277 1001 86380 86390 1
532291 99532291 1001 86380 86390 1
532227 99532227 1001 86380 86390 1
532989 99532989 1001 86380 86390 1
532792 99532792 1001 86380 86390 1
532654 99532654 1001 86380 86390 1
532465 99532465 1001 86380 86390 1
532548 99532548 1001 86380 86390 1
532460 99532460 1001 86380 86390 1
532602 99532602 1001 86380 86390 1
533233 99533233 1001 86380 86390 1
533811 99533811 1001 86380 86390 1
533817 99533817 1001 86380 86390 1
533529 99533529 1001 86380 86390 1
533624 99533624 1001 86380 86390 1
533301 99533301 1001 86380 86390 1
533277 99533277 1001 86380 86390 1
533427 99533427 1001 86380 86390 1
533311 99533311 1001 86380 86390 1
533923 99533923 1001 86380 86390 1
533977 99533977 1001 86380 86390 1
534018 99534018 1001 86380 86390 1
534524 99534524 1001 86380 86390 1
534302 99534302 1001 86380 86390 1
534471 99534471 1001 86380 86390 1
534239 99534239 1001 86380 86390 1
534876 99534876 1001 86380 86390 1
534775 99534775 1001 86380 86390 1
534737 99534737 1001 86380 86390 1
534730 99534730 1001 86380 86390 1
535426 99535426 1001 86380 86390 1
535444 99535444 1001 86380 86390 1
535176 99535176 1001 86380 86390 1
535153 99535153 1001 86380 86390 1
535107 99535107 1001 86380 86390 1
535276 99535276 1001 86380 86390 1
534980 99534980 1001 86380 86390 1
534903 99534903 1001 86380 86390 1
534891 99534891 1001 86380 86390 1
535037 99535037 1001 86380 86390 1
535016 99535016 1001 86380 86390 1
535659 99535659 1001 86380 86390 1
536194 99536194 1001 86380 86390 1
535978 99535978 1001 86380 86390 1
536069 99536069 1001 86380 86390 1
536025 99536025 1001 86380 86390 1
535729 99535729 1001 86380 86390 1
535809 99535809 1001 86380 86390 1
535902 99535902 1001 86380 86390 1
535738 99535738 1001 86380 86390 1
536360 99536360 1001 86380 86390 1
536474 99536474 1001 86380 86390 1
537111 99537111 1001 86380 86390 1
537124 99537124 1001 86380 86390 1
536973 99536973 1001 86380 86390 1
536950 99536950 1001 86380 86390 1
536930 99536930 1001 86380 86390 1
536705 99536705 1001 86380 86390 1
537281 99537281 1001 86380 86390 1
537924 99537924 1001 86380 86390 1
537865 99537865 1001 86380 86390 1
537673 99537673 1001 86380 86390 1
537677 99537677 1001 86380 86390 1
537420 99537420 1001 86380 86390 1
537399 99537399 1001 86380 86390 1
537554 99537554 1001 86380 86390 1
537454 99537454 1001 86380 86390 1
537533 99537533 1001 86380 86390 1
537508 99537508 1001 86380 86390 1
537391 99537391 1001 86380 86390 1
538069 99538069 1001 86380 86390 1
538181 99538181 1001 86380 86390 1
538106 99538106 1001 86380 86390 1
538768 99538768 1001 86380 86390 1
538525 99538525 1001 86380 86390 1
538580 99538580 1001 86380 86390 1
538530 99538530 1001 86380 86390 1
538278 99538278 1001 86380 86390 1
538343 99538343 1001 86380 86390 1
538292 99538292 1001 86380 86390 1
538283 99538283 1001 86380 86390 1
538835 99538835 1001 86380 86390 1
539609 99539609 1001 86380 86390 1
539503 99539503 1001 86380 86390 1
539320 99539320 1001 86380 86390 1
539361 99539361 1001 86380 86390 1
539349 99539349 1001 86380 86390 1
539414 99539414 1001 86380 86390 1
539368 99539368 1001 86380 86390 1
539047 99539047 1001 86380 86390 1
539113 99539113 1001 86380 86390 1
539225 99539225 1001 86380 86390 1
539743 99539743 1001 86380 86390 1
539648 99539648 1001 86380 86390 1
539765 99539765 1001 86380 86390 1
540356 99540356 1001 86380 86390 1
540281 99540281 1001 86380 86390 1
540094 99540094 1001 86380 86390 1
540199 99540199 1001 86380 86390 1
540097 99540097 1001 86380 86390 1
540254 99540254 1001 86380 86390 1
540060 99540060 1001 86380 86390 1
539992 99539992 1001 86380 86390 1
540018 99540018 1001 86380 86390 1
539957 99539957 1001 86380 86390 1
540521 99540521 1001 86380 86390 1
540522 99540522 1001 86380 86390 1
540626 99540626 1001 86380 86390 1
541160 99541160 1001 86380 86390 1
541279 99541279 1001 86380 86390 1
541097 99541097 1001 86380 86390 1
541283 99541283 1001 86380 86390 1
541241 99541241 1001 86380 86390 1
541027 99541027 1001 86380 86390 1
540749 99540749 1001 86380 86390 1
540791 99540791 1001 86380 86390 1
540808 99540808 1001 86380 86390 1
540809 99540809 1001 86380 86390 1
541369 99541369 1001 86380 86390 1
541967 99541967 1001 86380 86390 1
541946 99541946 1001 86380 86390 1
541604 99541604 1001 86380 86390 1
541585 99541585 1001 86380 86390 1
542233 99542233 1001 86380 86390 1
542313 99542313 1001 86380 86390 1
542238 99542238 1001 86380 86390 1
542164 99542164 1001 86380 86390 1
542824 99542824 1001 86380 86390 1
542826 99542826 1001 86380 86390 1
542664 99542664 1001 86380 86390 1
542703 99542703 1001 86380 86390 1
542706 99542706 1001 86380 86390 1
542617 99542617 1001 86380 86390 1
542464 99542464 1001 86380 86390 1
542452 99542452 1001 86380 86390 1
543046 99543046 1001 86380 86390 1
543085 99543085 1001 86380 86390 1
543137 99543137 1001 86380 86390 1
542988 99542988 1001 86380 86390 1
543131 99543131 1001 86380 86390 1
543069 99543069 1001 86380 86390 1
543627 99543627 1001 86380 86390 1
543475 99543475 1001 86380 86390 1
543566 99543566 1001 86380 86390 1
543440 99543440 1001 86380 86390 1
543442 99543442 1001 86380 86390 1
543507 99543507 1001 86380 86390 1
543408 99543408 1001 86380 86390 1
543370 99543370 1001 86380 86390 1
543274 99543274 1001 86380 86390 1
543837 99543837 1001 86380 86390 1
543825 99543825 1001 86380 86390 1
543905 99543905 1001 86380 86390 1
544596 99544596 1001 86380 86390 1
544497 99544497 1001 86380 86390 1
544563 99544563 1001 86380 86390 1
544550 99544550 1001 86380 86390 1
544460 99544460 1001 86380 86390 1
544411 99544411 1001 86380 86390 1
544518 99544518 1001 86380 86390 1
544544 99544544 1001 86380 86390 1
544404 99544404 1001 86380 86390 1
544316 99544316 1001 86380 86390 1
544368 99544368 1001 86380 86390 1
544205 99544205 1001 86380 86390 1
544388 99544388 1001 86380 86390 1
544089 99544089 1001 86380 86390 1
544064 99544064 1001 86380 86390 1
544609 99544609 1001 86380 86390 1
544657 99544657 1001 86380 86390 1
416981 783 1001 26100 31857 1
418164 355 1001 84780 85617 1
500408 738 1002 56489 68875 1
514180 618 1001 36332 36631 1
400129 99400129 1001 86380 86390 1
400523 99400523 1001 86380 86390 1
400549 99400549 1001 86380 86390 1
400713 99400713 1001 86380 86390 1
400646 99400646 1001 86380 86390 1
400782 99400782 1001 86380 86390 1
401005 99401005 1001 86380 86390 1
401124 99401124 1001 86380 86390 1
401102 99401102 1001 86380 86390 1
401053 99401053 1001 86380 86390 1
401159 99401159 1001 86380 86390 1
401354 99401354 1001 86380 86390 1
401484 99401484 1001 86380 86390 1
401519 99401519 1001 86380 86390 1
401765 99401765 1001 86380 86390 1
402195 99402195 1001 86380 86390 1
402271 99402271 1001 86380 86390 1
402340 99402340 1001 86380 86390 1
402352 99402352 1001 86380 86390 1
402493 99402493 1001 86380 86390 1
402747 99402747 1001 86380 86390 1
402813 99402813 1001 86380 86390 1
403034 99403034 1001 86380 86390 1
403266 99403266 1001 86380 86390 1
403385 99403385 1001 86380 86390 1
403364 99403364 1001 86380 86390 1
403596 99403596 1001 86380 86390 1
403599 99403599 1001 86380 86390 1
403703 99403703 1001 86380 86390 1
403771 99403771 1001 86380 86390 1
403822 99403822 1001 86380 86390 1
404390 99404390 1001 86380 86390 1
404508 99404508 1001 86380 86390 1
404606 99404606 1001 86380 86390 1
404688 99404688 1001 86380 86390 1
404814 99404814 1001 86380 86390 1
404929 99404929 1001 86380 86390 1
405034 99405034 1001 86380 86390 1
405274 99405274 1001 86380 86390 1
405401 99405401 1001 86380 86390 1
405461 99405461 1001 86380 86390 1
405416 99405416 1001 86380 86390 1
405846 99405846 1001 86380 86390 1
406161 99406161 1001 86380 86390 1
406359 99406359 1001 86380 86390 1
406708 99406708 1001 86380 86390 1
406712 99406712 1001 86380 86390 1
406775 99406775 1001 86380 86390 1
406819 99406819 1001 86380 86390 1
407015 99407015 1001 86380 86390 1
407040 99407040 1001 86380 86390 1
407151 99407151 1001 86380 86390 1
407152 99407152 1001 86380 86390 1
407703 99407703 1001 86380 86390 1
407704 99407704 1001 86380 86390 1
407768 99407768 1001 86380 86390 1
407972 99407972 1001 86380 86390 1
407981 99407981 1001 86380 86390 1
408320 99408320 1001 86380 86390 1
408522 99408522 1001 86380 86390 1
408434 99408434 1001 86380 86390 1
408545 99408545 1001 86380 86390 1
408547 99408547 1001 86380 86390 1
408593 99408593 1001 86380 86390 1
408823 99408823 1001 86380 86390 1
408958 99408958 1001 86380 86390 1
409007 99409007 1001 86380 86390 1
409315 99409315 1001 86380 86390 1
409508 99409508 1001 86380 86390 1
409520 99409520 1001 86380 86390 1
409729 99409729 1001 86380 86390 1
409996 99409996 1001 86380 86390 1
410236 99410236 1001 86380 86390 1
410264 99410264 1001 86380 86390 1
410380 99410380 1001 86380 86390 1
410703 99410703 1001 86380 86390 1
410878 99410878 1001 86380 86390 1
410988 99410988 1001 86380 86390 1
411259 99411259 1001 86380 86390 1
411430 99411430 1001 86380 86390 1
411672 99411672 1001 86380 86390 1
411683 99411683 1001 86380 86390 1
411752 99411752 1001 86380 86390 1
411789 99411789 1001 86380 86390 1
411867 99411867 1001 86380 86390 1
412023 99412023 1001 86380 86390 1
412112 99412112 1001 86380 86390 1
412121 99412121 1001 86380 86390 1
412269 99412269 1001 86380 86390 1
412205 99412205 1001 86380 86390 1
412353 99412353 1001 86380 86390 1
412450 99412450 1001 86380 86390 1
412477 99412477 1001 86380 86390 1
413400 99413400 1001 86380 86390 1
413488 99413488 1001 86380 86390 1
412915 99412915 1001 86380 86390 1
413276 99413276 1001 86380 86390 1
413202 99413202 1001 86380 86390 1
413251 99413251 1001 86380 86390 1
412529 99412529 1001 86380 86390 1
412731 99412731 1001 86380 86390 1
414095 99414095 1001 86380 86390 1
413917 99413917 1001 86380 86390 1
414082 99414082 1001 86380 86390 1
415122 99415122 1001 86380 86390 1
415089 99415089 1001 86380 86390 1
415159 99415159 1001 86380 86390 1
414818 99414818 1001 86380 86390 1
414895 99414895 1001 86380 86390 1
414512 99414512 1001 86380 86390 1
414851 99414851 1001 86380 86390 1
414582 99414582 1001 86380 86390 1
414376 99414376 1001 86380 86390 1
414273 99414273 1001 86380 86390 1
414483 99414483 1001 86380 86390 1
414193 99414193 1001 86380 86390 1
415367 99415367 1001 86380 86390 1
415711 99415711 1001 86380 86390 1
415382 99415382 1001 86380 86390 1
416842 99416842 1001 86380 86390 1
415930 99415930 1001 86380 86390 1
415884 99415884 1001 86380 86390 1
416024 99416024 1001 86380 86390 1
417073 99417073 1001 86380 86390 1
417333 99417333 1001 86380 86390 1
417360 99417360 1001 86380 86390 1
417009 99417009 1001 86380 86390 1
417135 99417135 1001 86380 86390 1
418800 99418800 1001 86380 86390 1
418714 99418714 1001 86380 86390 1
418655 99418655 1001 86380 86390 1
418775 99418775 1001 86380 86390 1
418520 99418520 1001 86380 86390 1
418102 99418102 1001 86380 86390 1
418313 99418313 1001 86380 86390 1
418217 99418217 1001 86380 86390 1
417936 99417936 1001 86380 86390 1
418000 99418000 1001 86380 86390 1
417695 99417695 1001 86380 86390 1
419000 99419000 1001 86380 86390 1
419207 99419207 1001 86380 86390 1
418813 99418813 1001 86380 86390 1
420375 99420375 1001 86380 86390 1
420392 99420392 1001 86380 86390 1
420156 99420156 1001 86380 86390 1
419942 99419942 1001 86380 86390 1
420011 99420011 1001 86380 86390 1
419952 99419952 1001 86380 86390 1
419815 99419815 1001 86380 86390 1
419456 99419456 1001 86380 86390 1
419222 99419222 1001 86380 86390 1
420661 99420661 1001 86380 86390 1
420576 99420576 1001 86380 86390 1
420798 99420798 1001 86380 86390 1
420608 99420608 1001 86380 86390 1
421928 99421928 1001 86380 86390 1
421805 99421805 1001 86380 86390 1
421913 99421913 1001 86380 86390 1
420964 99420964 1001 86380 86390 1
421206 99421206 1001 86380 86390 1
421127 99421127 1001 86380 86390 1
421109 99421109 1001 86380 86390 1
421117 99421117 1001 86380 86390 1
422197 99422197 1001 86380 86390 1
422149 99422149 1001 86380 86390 1
422270 99422270 1001 86380 86390 1
423544 99423544 1001 86380 86390 1
423634 99423634 1001 86380 86390 1
423710 99423710 1001 86380 86390 1
423716 99423716 1001 86380 86390 1
423424 99423424 1001 86380 86390 1
422748 99422748 1001 86380 86390 1
422788 99422788 1001 86380 86390 1
422691 99422691 1001 86380 86390 1
422850 99422850 1001 86380 86390 1
425248 99425248 1001 86380 86390 1
425334 99425334 1001 86380 86390 1
425185 99425185 1001 86380 86390 1
424658 99424658 1001 86380 86390 1
424847 99424847 1001 86380 86390 1
424433 99424433 1001 86380 86390 1
424456 99424456 1001 86380 86390 1
424412 99424412 1001 86380 86390 1
424383 99424383 1001 86380 86390 1
425712 99425712 1001 86380 86390 1
425407 99425407 1001 86380 86390 1
425700 99425700 1001 86380 86390 1
425489 99425489 1001 86380 86390 1
427039 99427039 1001 86380 86390 1
426739 99426739 1001 86380 86390 1
427094 99427094 1001 86380 86390 1
426644 99426644 1001 86380 86390 1
426581 99426581 1001 86380 86390 1
426412 99426412 1001 86380 86390 1
426413 99426413 1001 86380 86390 1
426638 99426638 1001 86380 86390 1
426094 99426094 1001 86380 86390 1
425987 99425987 1001 86380 86390 1
427136 99427136 1001 86380 86390 1
427168 99427168 1001 86380 86390 1
427419 99427419 1001 86380 86390 1
427294 99427294 1001 86380 86390 1
427323 99427323 1001 86380 86390 1
427446 99427446 1001 86380 86390 1
427450 99427450 1001 86380 86390 1
428523 99428523 1001 86380 86390 1
428615 99428615 1001 86380 86390 1
428417 99428417 1001 86380 86390 1
427973 99427973 1001 86380 86390 1
428235 99428235 1001 86380 86390 1
428321 99428321 1001 86380 86390 1
428266 99428266 1001 86380 86390 1
427631 99427631 1001 86380 86390 1
427664 99427664 1001 86380 86390 1
427567 99427567 1001 86380 86390 1
427871 99427871 1001 86380 86390 1
429128 99429128 1001 86380 86390 1
429102 99429102 1001 86380 86390 1
429082 99429082 1001 86380 86390 1
429161 99429161 1001 86380 86390 1
430122 99430122 1001 86380 86390 1
429997 99429997 1001 86380 86390 1
430129 99430129 1001 86380 86390 1
429805 99429805 1001 86380 86390 1
429598 99429598 1001 86380 86390 1
429862 99429862 1001 86380 86390 1
429700 99429700 1001 86380 86390 1
429345 99429345 1001 86380 86390 1
429296 99429296 1001 86380 86390 1
429488 99429488 1001 86380 86390 1
429217 99429217 1001 86380 86390 1
429239 99429239 1001 86380 86390 1
430569 99430569 1001 86380 86390 1
430522 99430522 1001 86380 86390 1
431738 99431738 1001 86380 86390 1
431889 99431889 1001 86380 86390 1
432006 99432006 1001 86380 86390 1
431751 99431751 1001 86380 86390 1
431782 99431782 1001 86380 86390 1
432025 99432025 1001 86380 86390 1
431755 99431755 1001 86380 86390 1
431584 99431584 1001 86380 86390 1
431336 99431336 1001 86380 86390 1
431387 99431387 1001 86380 86390 1
431443 99431443 1001 86380 86390 1
431337 99431337 1001 86380 86390 1
431620 99431620 1001 86380 86390 1
430824 99430824 1001 86380 86390 1
431246 99431246 1001 86380 86390 1
430984 99430984 1001 86380 86390 1
431097 99431097 1001 86380 86390 1
430881 99430881 1001 86380 86390 1
430995 99430995 1001 86380 86390 1
432219 99432219 1001 86380 86390 1
432256 99432256 1001 86380 86390 1
433549 99433549 1001 86380 86390 1
433617 99433617 1001 86380 86390 1
433522 99433522 1001 86380 86390 1
433349 99433349 1001 86380 86390 1
433540 99433540 1001 86380 86390 1
433390 99433390 1001 86380 86390 1
432959 99432959 1001 86380 86390 1
432942 99432942 1001 86380 86390 1
432791 99432791 1001 86380 86390 1
432763 99432763 1001 86380 86390 1
432514 99432514 1001 86380 86390 1
432767 99432767 1001 86380 86390 1
434011 99434011 1001 86380 86390 1
433804 99433804 1001 86380 86390 1
435153 99435153 1001 86380 86390 1
435321 99435321 1001 86380 86390 1
435380 99435380 1001 86380 86390 1
435145 99435145 1001 86380 86390 1
435354 99435354 1001 86380 86390 1
434597 99434597 1001 86380 86390 1
434921 99434921 1001 86380 86390 1
434794 99434794 1001 86380 86390 1
434614 99434614 1001 86380 86390 1
434408 99434408 1001 86380 86390 1
434364 99434364 1001 86380 86390 1
434580 99434580 1001 86380 86390 1
434497 99434497 1001 86380 86390 1
435891 99435891 1001 86380 86390 1
436950 99436950 1001 86380 86390 1
437106 99437106 1001 86380 86390 1
436821 99436821 1001 86380 86390 1
436794 99436794 1001 86380 86390 1
437039 99437039 1001 86380 86390 1
436574 99436574 1001 86380 86390 1
435902 99435902 1001 86380 86390 1
435996 99435996 1001 86380 86390 1
435917 99435917 1001 86380 86390 1
300030 99300030 1001 86380 86390 1
300058 99300058 1001 86380 86390 1
300025 99300025 1001 86380 86390 1
300103 99300103 1001 86380 86390 1
300713 99300713 1001 86380 86390 1
300723 99300723 1001 86380 86390 1
300490 99300490 1001 86380 86390 1
300365 99300365 1001 86380 86390 1
300229 99300229 1001 86380 86390 1
300191 99300191 1001 86380 86390 1
300155 99300155 1001 86380 86390 1
300221 99300221 1001 86380 86390 1
301545 99301545 1001 86380 86390 1
301546 99301546 1001 86380 86390 1
301261 99301261 1001 86380 86390 1
301152 99301152 1001 86380 86390 1
301026 99301026 1001 86380 86390 1
301066 99301066 1001 86380 86390 1
301057 99301057 1001 86380 86390 1
301046 99301046 1001 86380 86390 1
301567 99301567 1001 86380 86390 1
301650 99301650 1001 86380 86390 1
302180 99302180 1001 86380 86390 1
302298 99302298 1001 86380 86390 1
302286 99302286 1001 86380 86390 1
302084 99302084 1001 86380 86390 1
302137 99302137 1001 86380 86390 1
302165 99302165 1001 86380 86390 1
302040 99302040 1001 86380 86390 1
302028 99302028 1001 86380 86390 1
302017 99302017 1001 86380 86390 1
302030 99302030 1001 86380 86390 1
301991 99301991 1001 86380 86390 1
302096 99302096 1001 86380 86390 1
301801 99301801 1001 86380 86390 1
301933 99301933 1001 86380 86390 1
301818 99301818 1001 86380 86390 1
301769 99301769 1001 86380 86390 1
302443 99302443 1001 86380 86390 1
302469 99302469 1001 86380 86390 1
302484 99302484 1001 86380 86390 1
302448 99302448 1001 86380 86390 1
302428 99302428 1001 86380 86390 1
303156 99303156 1001 86380 86390 1
303057 99303057 1001 86380 86390 1
302875 99302875 1001 86380 86390 1
302970 99302970 1001 86380 86390 1
302996 99302996 1001 86380 86390 1
302703 99302703 1001 86380 86390 1
302596 99302596 1001 86380 86390 1
303321 99303321 1001 86380 86390 1
303338 99303338 1001 86380 86390 1
303377 99303377 1001 86380 86390 1
303996 99303996 1001 86380 86390 1
303922 99303922 1001 86380 86390 1
303961 99303961 1001 86380 86390 1
303966 99303966 1001 86380 86390 1
303802 99303802 1001 86380 86390 1
303792 99303792 1001 86380 86390 1
303452 99303452 1001 86380 86390 1
303585 99303585 1001 86380 86390 1
303560 99303560 1001 86380 86390 1
303462 99303462 1001 86380 86390 1
303578 99303578 1001 86380 86390 1
304129 99304129 1001 86380 86390 1
304117 99304117 1001 86380 86390 1
304157 99304157 1001 86380 86390 1
304158 99304158 1001 86380 86390 1
304757 99304757 1001 86380 86390 1
304735 99304735 1001 86380 86390 1
304664 99304664 1001 86380 86390 1
304806 99304806 1001 86380 86390 1
304498 99304498 1001 86380 86390 1
304538 99304538 1001 86380 86390 1
304592 99304592 1001 86380 86390 1
304369 99304369 1001 86380 86390 1
304279 99304279 1001 86380 86390 1
304344 99304344 1001 86380 86390 1
304270 99304270 1001 86380 86390 1
305018 99305018 1001 86380 86390 1
305634 99305634 1001 86380 86390 1
305596 99305596 1001 86380 86390 1
305601 99305601 1001 86380 86390 1
305663 99305663 1001 86380 86390 1
305672 99305672 1001 86380 86390 1
305579 99305579 1001 86380 86390 1
305407 99305407 1001 86380 86390 1
305330 99305330 1001 86380 86390 1
305278 99305278 1001 86380 86390 1
305292 99305292 1001 86380 86390 1
305423 99305423 1001 86380 86390 1
305375 99305375 1001 86380 86390 1
305269 99305269 1001 86380 86390 1
305192 99305192 1001 86380 86390 1
500103 99500103 1001 86380 86390 1
500186 99500186 1001 86380 86390 1
500097 99500097 1001 86380 86390 1
500674 99500674 1001 86380 86390 1
500774 99500774 1001 86380 86390 1
500583 99500583 1001 86380 86390 1
500514 99500514 1001 86380 86390 1
500463 99500463 1001 86380 86390 1
500360 99500360 1001 86380 86390 1
500309 99500309 1001 86380 86390 1
500339 99500339 1001 86380 86390 1
500352 99500352 1001 86380 86390 1
500249 99500249 1001 86380 86390 1
500262 99500262 1001 86380 86390 1
500304 99500304 1001 86380 86390 1
500227 99500227 1001 86380 86390 1
500371 99500371 1001 86380 86390 1
500242 99500242 1001 86380 86390 1
501018 99501018 1001 86380 86390 1
500824 99500824 1001 86380 86390 1
500941 99500941 1001 86380 86390 1
500993 99500993 1001 86380 86390 1
500971 99500971 1001 86380 86390 1
500985 99500985 1001 86380 86390 1
500816 99500816 1001 86380 86390 1
501555 99501555 1001 86380 86390 1
501455 99501455 1001 86380 86390 1
501346 99501346 1001 86380 86390 1
501235 99501235 1001 86380 86390 1
501249 99501249 1001 86380 86390 1
501355 99501355 1001 86380 86390 1
501226 99501226 1001 86380 86390 1
501201 99501201 1001 86380 86390 1
501163 99501163 1001 86380 86390 1
501112 99501112 1001 86380 86390 1
501126 99501126 1001 86380 86390 1
501688 99501688 1001 86380 86390 1
501689 99501689 1001 86380 86390 1
501227 99501227 1001 86380 86390 1
501681 99501681 1001 86380 86390 1
501694 99501694 1001 86380 86390 1
501774 99501774 1001 86380 86390 1
502304 99502304 1001 86380 86390 1
502235 99502235 1001 86380 86390 1
502114 99502114 1001 86380 86390 1
502024 99502024 1001 86380 86390 1
502475 99502475 1001 86380 86390 1
502613 99502613 1001 86380 86390 1
502562 99502562 1001 86380 86390 1
503099 99503099 1001 86380 86390 1
503206 99503206 1001 86380 86390 1
503158 99503158 1001 86380 86390 1
503186 99503186 1001 86380 86390 1
502923 99502923 1001 86380 86390 1
503030 99503030 1001 86380 86390 1
503006 99503006 1001 86380 86390 1
502762 99502762 1001 86380 86390 1
502712 99502712 1001 86380 86390 1
502874 99502874 1001 86380 86390 1
502707 99502707 1001 86380 86390 1
503315 99503315 1001 86380 86390 1
503460 99503460 1001 86380 86390 1
503331 99503331 1001 86380 86390 1
503308 99503308 1001 86380 86390 1
503993 99503993 1001 86380 86390 1
503922 99503922 1001 86380 86390 1
503721 99503721 1001 86380 86390 1
503724 99503724 1001 86380 86390 1
503588 99503588 1001 86380 86390 1
503692 99503692 1001 86380 86390 1
504166 99504166 1001 86380 86390 1
504234 99504234 1001 86380 86390 1
504301 99504301 1001 86380 86390 1
504177 99504177 1001 86380 86390 1
504869 99504869 1001 86380 86390 1
504805 99504805 1001 86380 86390 1
504925 99504925 1001 86380 86390 1
504599 99504599 1001 86380 86390 1
504710 99504710 1001 86380 86390 1
504737 99504737 1001 86380 86390 1
504327 99504327 1001 86380 86390 1
504422 99504422 1001 86380 86390 1
504412 99504412 1001 86380 86390 1
504979 99504979 1001 86380 86390 1
504996 99504996 1001 86380 86390 1
505724 99505724 1001 86380 86390 1
505596 99505596 1001 86380 86390 1
505269 99505269 1001 86380 86390 1
505355 99505355 1001 86380 86390 1
505963 99505963 1001 86380 86390 1
505824 99505824 1001 86380 86390 1
506403 99506403 1001 86380 86390 1
506471 99506471 1001 86380 86390 1
506422 99506422 1001 86380 86390 1
506132 99506132 1001 86380 86390 1
506163 99506163 1001 86380 86390 1
506087 99506087 1001 86380 86390 1
506165 99506165 1001 86380 86390 1
506000 99506000 1001 86380 86390 1
506664 99506664 1001 86380 86390 1
506656 99506656 1001 86380 86390 1
507260 99507260 1001 86380 86390 1
507367 99507367 1001 86380 86390 1
507146 99507146 1001 86380 86390 1
506843 99506843 1001 86380 86390 1
506897 99506897 1001 86380 86390 1
506994 99506994 1001 86380 86390 1
507511 99507511 1001 86380 86390 1
507425 99507425 1001 86380 86390 1
508112 99508112 1001 86380 86390 1
507887 99507887 1001 86380 86390 1
508019 99508019 1001 86380 86390 1
507988 99507988 1001 86380 86390 1
507860 99507860 1001 86380 86390 1
507669 99507669 1001 86380 86390 1
507750 99507750 1001 86380 86390 1
507804 99507804 1001 86380 86390 1
508351 99508351 1001 86380 86390 1
509014 99509014 1001 86380 86390 1
509022 99509022 1001 86380 86390 1
508690 99508690 1001 86380 86390 1
508838 99508838 1001 86380 86390 1
508839 99508839 1001 86380 86390 1
508641 99508641 1001 86380 86390 1
508462 99508462 1001 86380 86390 1
508478 99508478 1001 86380 86390 1
509826 99509826 1001 86380 86390 1
509762 99509762 1001 86380 86390 1
509776 99509776 1001 86380 86390 1
509828 99509828 1001 86380 86390 1
509791 99509791 1001 86380 86390 1
509795 99509795 1001 86380 86390 1
509604 99509604 1001 86380 86390 1
509540 99509540 1001 86380 86390 1
509580 99509580 1001 86380 86390 1
509520 99509520 1001 86380 86390 1
509677 99509677 1001 86380 86390 1
509641 99509641 1001 86380 86390 1
509989 99509989 1001 86380 86390 1
510094 99510094 1001 86380 86390 1
509979 99509979 1001 86380 86390 1
509969 99509969 1001 86380 86390 1
510048 99510048 1001 86380 86390 1
510011 99510011 1001 86380 86390 1
510664 99510664 1001 86380 86390 1
510602 99510602 1001 86380 86390 1
510670 99510670 1001 86380 86390 1
510674 99510674 1001 86380 86390 1
510327 99510327 1001 86380 86390 1
510341 99510341 1001 86380 86390 1
510458 99510458 1001 86380 86390 1
510316 99510316 1001 86380 86390 1
510338 99510338 1001 86380 86390 1
510313 99510313 1001 86380 86390 1
510134 99510134 1001 86380 86390 1
510138 99510138 1001 86380 86390 1
510192 99510192 1001 86380 86390 1
510736 99510736 1001 86380 86390 1
510797 99510797 1001 86380 86390 1
510836 99510836 1001 86380 86390 1
510917 99510917 1001 86380 86390 1
511377 99511377 1001 86380 86390 1
511184 99511184 1001 86380 86390 1
511177 99511177 1001 86380 86390 1
511345 99511345 1001 86380 86390 1
511032 99511032 1001 86380 86390 1
510968 99510968 1001 86380 86390 1
511046 99511046 1001 86380 86390 1
511570 99511570 1001 86380 86390 1
511584 99511584 1001 86380 86390 1
512177 99512177 1001 86380 86390 1
512298 99512298 1001 86380 86390 1
512069 99512069 1001 86380 86390 1
512111 99512111 1001 86380 86390 1
512023 99512023 1001 86380 86390 1
512012 99512012 1001 86380 86390 1
512042 99512042 1001 86380 86390 1
511789 99511789 1001 86380 86390 1
511897 99511897 1001 86380 86390 1
512428 99512428 1001 86380 86390 1
512513 99512513 1001 86380 86390 1
513107 99513107 1001 86380 86390 1
513060 99513060 1001 86380 86390 1
512871 99512871 1001 86380 86390 1
512975 99512975 1001 86380 86390 1
512833 99512833 1001 86380 86390 1
512854 99512854 1001 86380 86390 1
512817 99512817 1001 86380 86390 1
512780 99512780 1001 86380 86390 1
512671 99512671 1001 86380 86390 1
513345 99513345 1001 86380 86390 1
513388 99513388 1001 86380 86390 1
513213 99513213 1001 86380 86390 1
514030 99514030 1001 86380 86390 1
514007 99514007 1001 86380 86390 1
513961 99513961 1001 86380 86390 1
513975 99513975 1001 86380 86390 1
513808 99513808 1001 86380 86390 1
513718 99513718 1001 86380 86390 1
514191 99514191 1001 86380 86390 1
514760 99514760 1001 86380 86390 1
514499 99514499 1001 86380 86390 1
514642 99514642 1001 86380 86390 1
514480 99514480 1001 86380 86390 1
514456 99514456 1001 86380 86390 1
514444 99514444 1001 86380 86390 1
514264 99514264 1001 86380 86390 1
514304 99514304 1001 86380 86390 1
514396 99514396 1001 86380 86390 1
514306 99514306 1001 86380 86390 1
514294 99514294 1001 86380 86390 1
514243 99514243 1001 86380 86390 1
514257 99514257 1001 86380 86390 1
514988 99514988 1001 86380 86390 1
514927 99514927 1001 86380 86390 1
514992 99514992 1001 86380 86390 1
515529 99515529 1001 86380 86390 1
515543 99515543 1001 86380 86390 1
515532 99515532 1001 86380 86390 1
515654 99515654 1001 86380 86390 1
515336 99515336 1001 86380 86390 1
515286 99515286 1001 86380 86390 1
515287 99515287 1001 86380 86390 1
515392 99515392 1001 86380 86390 1
515315 99515315 1001 86380 86390 1
515344 99515344 1001 86380 86390 1
515194 99515194 1001 86380 86390 1
515131 99515131 1001 86380 86390 1
515249 99515249 1001 86380 86390 1
515189 99515189 1001 86380 86390 1
515229 99515229 1001 86380 86390 1
515694 99515694 1001 86380 86390 1
515870 99515870 1001 86380 86390 1
515691 99515691 1001 86380 86390 1
516373 99516373 1001 86380 86390 1
516312 99516312 1001 86380 86390 1
516314 99516314 1001 86380 86390 1
516137 99516137 1001 86380 86390 1
516140 99516140 1001 86380 86390 1
516103 99516103 1001 86380 86390 1
516181 99516181 1001 86380 86390 1
516199 99516199 1001 86380 86390 1
516086 99516086 1001 86380 86390 1
516616 99516616 1001 86380 86390 1
517260 99517260 1001 86380 86390 1
517257 99517257 1001 86380 86390 1
516949 99516949 1001 86380 86390 1
516966 99516966 1001 86380 86390 1
517047 99517047 1001 86380 86390 1
517101 99517101 1001 86380 86390 1
516740 99516740 1001 86380 86390 1
516719 99516719 1001 86380 86390 1
516746 99516746 1001 86380 86390 1
516812 99516812 1001 86380 86390 1
517131 99517131 1001 86380 86390 1
517367 99517367 1001 86380 86390 1
517982 99517982 1001 86380 86390 1
517959 99517959 1001 86380 86390 1
518131 99518131 1001 86380 86390 1
518103 99518103 1001 86380 86390 1
517898 99517898 1001 86380 86390 1
517583 99517583 1001 86380 86390 1
517623 99517623 1001 86380 86390 1
518319 99518319 1001 86380 86390 1
518312 99518312 1001 86380 86390 1
518899 99518899 1001 86380 86390 1
518939 99518939 1001 86380 86390 1
518961 99518961 1001 86380 86390 1
518985 99518985 1001 86380 86390 1
518678 99518678 1001 86380 86390 1
518654 99518654 1001 86380 86390 1
518696 99518696 1001 86380 86390 1
518737 99518737 1001 86380 86390 1
518433 99518433 1001 86380 86390 1
518486 99518486 1001 86380 86390 1
518448 99518448 1001 86380 86390 1
518487 99518487 1001 86380 86390 1
518501 99518501 1001 86380 86390 1
518569 99518569 1001 86380 86390 1
518546 99518546 1001 86380 86390 1
519115 99519115 1001 86380 86390 1
519797 99519797 1001 86380 86390 1
519494 99519494 1001 86380 86390 1
519509 99519509 1001 86380 86390 1
519422 99519422 1001 86380 86390 1
519489 99519489 1001 86380 86390 1
519326 99519326 1001 86380 86390 1
519210 99519210 1001 86380 86390 1
519891 99519891 1001 86380 86390 1
519957 99519957 1001 86380 86390 1
519926 99519926 1001 86380 86390 1
520526 99520526 1001 86380 86390 1
520450 99520450 1001 86380 86390 1
520463 99520463 1001 86380 86390 1
520253 99520253 1001 86380 86390 1
520422 99520422 1001 86380 86390 1
520435 99520435 1001 86380 86390 1
520259 99520259 1001 86380 86390 1
520363 99520363 1001 86380 86390 1
520380 99520380 1001 86380 86390 1
520112 99520112 1001 86380 86390 1
520168 99520168 1001 86380 86390 1
520130 99520130 1001 86380 86390 1
520092 99520092 1001 86380 86390 1
520767 99520767 1001 86380 86390 1
520704 99520704 1001 86380 86390 1
520658 99520658 1001 86380 86390 1
521359 99521359 1001 86380 86390 1
521427 99521427 1001 86380 86390 1
521249 99521249 1001 86380 86390 1
521213 99521213 1001 86380 86390 1
521128 99521128 1001 86380 86390 1
520910 99520910 1001 86380 86390 1
520925 99520925 1001 86380 86390 1
521659 99521659 1001 86380 86390 1
521602 99521602 1001 86380 86390 1
521474 99521474 1001 86380 86390 1
521514 99521514 1001 86380 86390 1
521540 99521540 1001 86380 86390 1
522285 99522285 1001 86380 86390 1
522014 99522014 1001 86380 86390 1
521992 99521992 1001 86380 86390 1
521777 99521777 1001 86380 86390 1
521782 99521782 1001 86380 86390 1
521812 99521812 1001 86380 86390 1
522302 99522302 1001 86380 86390 1
522432 99522432 1001 86380 86390 1
522391 99522391 1001 86380 86390 1
522991 99522991 1001 86380 86390 1
523005 99523005 1001 86380 86390 1
523036 99523036 1001 86380 86390 1
522963 99522963 1001 86380 86390 1
522862 99522862 1001 86380 86390 1
522844 99522844 1001 86380 86390 1
522872 99522872 1001 86380 86390 1
522562 99522562 1001 86380 86390 1
522657 99522657 1001 86380 86390 1
523260 99523260 1001 86380 86390 1
523262 99523262 1001 86380 86390 1
523757 99523757 1001 86380 86390 1
523853 99523853 1001 86380 86390 1
523625 99523625 1001 86380 86390 1
523605 99523605 1001 86380 86390 1
523481 99523481 1001 86380 86390 1
523475 99523475 1001 86380 86390 1
523977 99523977 1001 86380 86390 1
524577 99524577 1001 86380 86390 1
524673 99524673 1001 86380 86390 1
524701 99524701 1001 86380 86390 1
524586 99524586 1001 86380 86390 1
524435 99524435 1001 86380 86390 1
524481 99524481 1001 86380 86390 1
524520 99524520 1001 86380 86390 1
524443 99524443 1001 86380 86390 1
524524 99524524 1001 86380 86390 1
524177 99524177 1001 86380 86390 1
524293 99524293 1001 86380 86390 1
524295 99524295 1001 86380 86390 1
524304 99524304 1001 86380 86390 1
524866 99524866 1001 86380 86390 1
525212 99525212 1001 86380 86390 1
525206 99525206 1001 86380 86390 1
525645 99525645 1001 86380 86390 1
526391 99526391 1001 86380 86390 1
526317 99526317 1001 86380 86390 1
526180 99526180 1001 86380 86390 1
525866 99525866 1001 86380 86390 1
526604 99526604 1001 86380 86390 1
526431 99526431 1001 86380 86390 1
527102 99527102 1001 86380 86390 1
527157 99527157 1001 86380 86390 1
526849 99526849 1001 86380 86390 1
527044 99527044 1001 86380 86390 1
526909 99526909 1001 86380 86390 1
526974 99526974 1001 86380 86390 1
526845 99526845 1001 86380 86390 1
526682 99526682 1001 86380 86390 1
526672 99526672 1001 86380 86390 1
526633 99526633 1001 86380 86390 1
526639 99526639 1001 86380 86390 1
527295 99527295 1001 86380 86390 1
527680 99527680 1001 86380 86390 1
527797 99527797 1001 86380 86390 1
527532 99527532 1001 86380 86390 1
527485 99527485 1001 86380 86390 1
527655 99527655 1001 86380 86390 1
527591 99527591 1001 86380 86390 1
527462 99527462 1001 86380 86390 1
527556 99527556 1001 86380 86390 1
528189 99528189 1001 86380 86390 1
528099 99528099 1001 86380 86390 1
528263 99528263 1001 86380 86390 1
528134 99528134 1001 86380 86390 1
528766 99528766 1001 86380 86390 1
528592 99528592 1001 86380 86390 1
528531 99528531 1001 86380 86390 1
528508 99528508 1001 86380 86390 1
528602 99528602 1001 86380 86390 1
528949 99528949 1001 86380 86390 1
529721 99529721 1001 86380 86390 1
529521 99529521 1001 86380 86390 1
529132 99529132 1001 86380 86390 1
529217 99529217 1001 86380 86390 1
529791 99529791 1001 86380 86390 1
529785 99529785 1001 86380 86390 1
529904 99529904 1001 86380 86390 1
530372 99530372 1001 86380 86390 1
530322 99530322 1001 86380 86390 1
530171 99530171 1001 86380 86390 1
530317 99530317 1001 86380 86390 1
530346 99530346 1001 86380 86390 1
530010 99530010 1001 86380 86390 1
530045 99530045 1001 86380 86390 1
530122 99530122 1001 86380 86390 1
529982 99529982 1001 86380 86390 1
530583 99530583 1001 86380 86390 1
530689 99530689 1001 86380 86390 1
531304 99531304 1001 86380 86390 1
531216 99531216 1001 86380 86390 1
531162 99531162 1001 86380 86390 1
530970 99530970 1001 86380 86390 1
531076 99531076 1001 86380 86390 1
531027 99531027 1001 86380 86390 1
530761 99530761 1001 86380 86390 1
530801 99530801 1001 86380 86390 1
530958 99530958 1001 86380 86390 1
530964 99530964 1001 86380 86390 1
530926 99530926 1001 86380 86390 1
531546 99531546 1001 86380 86390 1
531458 99531458 1001 86380 86390 1
531397 99531397 1001 86380 86390 1
531439 99531439 1001 86380 86390 1
531557 99531557 1001 86380 86390 1
532005 99532005 1001 86380 86390 1
532108 99532108 1001 86380 86390 1
531948 99531948 1001 86380 86390 1
531866 99531866 1001 86380 86390 1
531801 99531801 1001 86380 86390 1
532267 99532267 1001 86380 86390 1
532269 99532269 1001 86380 86390 1
532335 99532335 1001 86380 86390 1
532234 99532234 1001 86380 86390 1
532312 99532312 1001 86380 86390 1
532352 99532352 1001 86380 86390 1
532367 99532367 1001 86380 86390 1
532303 99532303 1001 86380 86390 1
533032 99533032 1001 86380 86390 1
533013 99533013 1001 86380 86390 1
533021 99533021 1001 86380 86390 1
532739 99532739 1001 86380 86390 1
532640 99532640 1001 86380 86390 1
532511 99532511 1001 86380 86390 1
532591 99532591 1001 86380 86390 1
533154 99533154 1001 86380 86390 1
533830 99533830 1001 86380 86390 1
533760 99533760 1001 86380 86390 1
533834 99533834 1001 86380 86390 1
533849 99533849 1001 86380 86390 1
533596 99533596 1001 86380 86390 1
533456 99533456 1001 86380 86390 1
533438 99533438 1001 86380 86390 1
534568 99534568 1001 86380 86390 1
534662 99534662 1001 86380 86390 1
534551 99534551 1001 86380 86390 1
534309 99534309 1001 86380 86390 1
535330 99535330 1001 86380 86390 1
535384 99535384 1001 86380 86390 1
535372 99535372 1001 86380 86390 1
535411 99535411 1001 86380 86390 1
535336 99535336 1001 86380 86390 1
535467 99535467 1001 86380 86390 1
535393 99535393 1001 86380 86390 1
535228 99535228 1001 86380 86390 1
535033 99535033 1001 86380 86390 1
534919 99534919 1001 86380 86390 1
534987 99534987 1001 86380 86390 1
535596 99535596 1001 86380 86390 1
536289 99536289 1001 86380 86390 1
536173 99536173 1001 86380 86390 1
536175 99536175 1001 86380 86390 1
535938 99535938 1001 86380 86390 1
536058 99536058 1001 86380 86390 1
536000 99536000 1001 86380 86390 1
535728 99535728 1001 86380 86390 1
535915 99535915 1001 86380 86390 1
535727 99535727 1001 86380 86390 1
536507 99536507 1001 86380 86390 1
536410 99536410 1001 86380 86390 1
537141 99537141 1001 86380 86390 1
536968 99536968 1001 86380 86390 1
536934 99536934 1001 86380 86390 1
536805 99536805 1001 86380 86390 1
536798 99536798 1001 86380 86390 1
536824 99536824 1001 86380 86390 1
537302 99537302 1001 86380 86390 1
537194 99537194 1001 86380 86390 1
537803 99537803 1001 86380 86390 1
537757 99537757 1001 86380 86390 1
537772 99537772 1001 86380 86390 1
537700 99537700 1001 86380 86390 1
537639 99537639 1001 86380 86390 1
537463 99537463 1001 86380 86390 1
537517 99537517 1001 86380 86390 1
537375 99537375 1001 86380 86390 1
537494 99537494 1001 86380 86390 1
537573 99537573 1001 86380 86390 1
537999 99537999 1001 86380 86390 1
537368 99537368 1001 86380 86390 1
538083 99538083 1001 86380 86390 1
538178 99538178 1001 86380 86390 1
538813 99538813 1001 86380 86390 1
538635 99538635 1001 86380 86390 1
538638 99538638 1001 86380 86390 1
538696 99538696 1001 86380 86390 1
538672 99538672 1001 86380 86390 1
538574 99538574 1001 86380 86390 1
538407 99538407 1001 86380 86390 1
538552 99538552 1001 86380 86390 1
538246 99538246 1001 86380 86390 1
538366 99538366 1001 86380 86390 1
538227 99538227 1001 86380 86390 1
538309 99538309 1001 86380 86390 1
538322 99538322 1001 86380 86390 1
538816 99538816 1001 86380 86390 1
538934 99538934 1001 86380 86390 1
538822 99538822 1001 86380 86390 1
539487 99539487 1001 86380 86390 1
539534 99539534 1001 86380 86390 1
539430 99539430 1001 86380 86390 1
539275 99539275 1001 86380 86390 1
539201 99539201 1001 86380 86390 1
539129 99539129 1001 86380 86390 1
539683 99539683 1001 86380 86390 1
539657 99539657 1001 86380 86390 1
539813 99539813 1001 86380 86390 1
540314 99540314 1001 86380 86390 1
540454 99540454 1001 86380 86390 1
540362 99540362 1001 86380 86390 1
540375 99540375 1001 86380 86390 1
540144 99540144 1001 86380 86390 1
540255 99540255 1001 86380 86390 1
539869 99539869 1001 86380 86390 1
540606 99540606 1001 86380 86390 1
541152 99541152 1001 86380 86390 1
541206 99541206 1001 86380 86390 1
541091 99541091 1001 86380 86390 1
541234 99541234 1001 86380 86390 1
541147 99541147 1001 86380 86390 1
541067 99541067 1001 86380 86390 1
540803 99540803 1001 86380 86390 1
540781 99540781 1001 86380 86390 1
541357 99541357 1001 86380 86390 1
541465 99541465 1001 86380 86390 1
541326 99541326 1001 86380 86390 1
541977 99541977 1001 86380 86390 1
541939 99541939 1001 86380 86390 1
542005 99542005 1001 86380 86390 1
542096 99542096 1001 86380 86390 1
542038 99542038 1001 86380 86390 1
541861 99541861 1001 86380 86390 1
541900 99541900 1001 86380 86390 1
541801 99541801 1001 86380 86390 1
541679 99541679 1001 86380 86390 1
541629 99541629 1001 86380 86390 1
541513 99541513 1001 86380 86390 1
541618 99541618 1001 86380 86390 1
541518 99541518 1001 86380 86390 1
541532 99541532 1001 86380 86390 1
541636 99541636 1001 86380 86390 1
541678 99541678 1001 86380 86390 1
542286 99542286 1001 86380 86390 1
542287 99542287 1001 86380 86390 1
542321 99542321 1001 86380 86390 1
542778 99542778 1001 86380 86390 1
542916 99542916 1001 86380 86390 1
542935 99542935 1001 86380 86390 1
542937 99542937 1001 86380 86390 1
542802 99542802 1001 86380 86390 1
542605 99542605 1001 86380 86390 1
542670 99542670 1001 86380 86390 1
542594 99542594 1001 86380 86390 1
542430 99542430 1001 86380 86390 1
543087 99543087 1001 86380 86390 1
543088 99543088 1001 86380 86390 1
543130 99543130 1001 86380 86390 1
543143 99543143 1001 86380 86390 1
542950 99542950 1001 86380 86390 1
543121 99543121 1001 86380 86390 1
543769 99543769 1001 86380 86390 1
543480 99543480 1001 86380 86390 1
543559 99543559 1001 86380 86390 1
543461 99543461 1001 86380 86390 1
543164 99543164 1001 86380 86390 1
543256 99543256 1001 86380 86390 1
543257 99543257 1001 86380 86390 1
543166 99543166 1001 86380 86390 1
543200 99543200 1001 86380 86390 1
543214 99543214 1001 86380 86390 1
543359 99543359 1001 86380 86390 1
543955 99543955 1001 86380 86390 1
543775 99543775 1001 86380 86390 1
543842 99543842 1001 86380 86390 1
543960 99543960 1001 86380 86390 1
544547 99544547 1001 86380 86390 1
544522 99544522 1001 86380 86390 1
544511 99544511 1001 86380 86390 1
544381 99544381 1001 86380 86390 1
544358 99544358 1001 86380 86390 1
544084 99544084 1001 86380 86390 1
544163 99544163 1001 86380 86390 1
544021 99544021 1001 86380 86390 1
544118 99544118 1001 86380 86390 1
544714 99544714 1001 86380 86390 1
412979 218 1001 60240 60597 1
430443 1144 1001 600 2277 1
511458 649 1001 48964 49263 1
531122 833 1002 67351 68226 1
400012 99400012 1001 86380 86390 1
400112 99400112 1001 86380 86390 1
400152 99400152 1001 86380 86390 1
400155 99400155 1001 86380 86390 1
400460 99400460 1001 86380 86390 1
400642 99400642 1001 86380 86390 1
400869 99400869 1001 86380 86390 1
401020 99401020 1001 86380 86390 1
401085 99401085 1001 86380 86390 1
401285 99401285 1001 86380 86390 1
401320 99401320 1001 86380 86390 1
401626 99401626 1001 86380 86390 1
401937 99401937 1001 86380 86390 1
401860 99401860 1001 86380 86390 1
402007 99402007 1001 86380 86390 1
402012 99402012 1001 86380 86390 1
402328 99402328 1001 86380 86390 1
402382 99402382 1001 86380 86390 1
402659 99402659 1001 86380 86390 1
402710 99402710 1001 86380 86390 1
402699 99402699 1001 86380 86390 1
402825 99402825 1001 86380 86390 1
403259 99403259 1001 86380 86390 1
403432 99403432 1001 86380 86390 1
403355 99403355 1001 86380 86390 1
403582 99403582 1001 86380 86390 1
403536 99403536 1001 86380 86390 1
403648 99403648 1001 86380 86390 1
403906 99403906 1001 86380 86390 1
404157 99404157 1001 86380 86390 1
404584 99404584 1001 86380 86390 1
404592 99404592 1001 86380 86390 1
404724 99404724 1001 86380 86390 1
404987 99404987 1001 86380 86390 1
405106 99405106 1001 86380 86390 1
405187 99405187 1001 86380 86390 1
405194 99405194 1001 86380 86390 1
405144 99405144 1001 86380 86390 1
405152 99405152 1001 86380 86390 1
405303 99405303 1001 86380 86390 1
405222 99405222 1001 86380 86390 1
405365 99405365 1001 86380 86390 1
405425 99405425 1001 86380 86390 1
405828 99405828 1001 86380 86390 1
406041 99406041 1001 86380 86390 1
406303 99406303 1001 86380 86390 1
406679 99406679 1001 86380 86390 1
406691 99406691 1001 86380 86390 1
406805 99406805 1001 86380 86390 1
406850 99406850 1001 86380 86390 1
407162 99407162 1001 86380 86390 1
407190 99407190 1001 86380 86390 1
407276 99407276 1001 86380 86390 1
407362 99407362 1001 86380 86390 1
407759 99407759 1001 86380 86390 1
407678 99407678 1001 86380 86390 1
407779 99407779 1001 86380 86390 1
407815 99407815 1001 86380 86390 1
407957 99407957 1001 86380 86390 1
408105 99408105 1001 86380 86390 1
408349 99408349 1001 86380 86390 1
408369 99408369 1001 86380 86390 1
408529 99408529 1001 86380 86390 1
408744 99408744 1001 86380 86390 1
408856 99408856 1001 86380 86390 1
408839 99408839 1001 86380 86390 1
408865 99408865 1001 86380 86390 1
409035 99409035 1001 86380 86390 1
408984 99408984 1001 86380 86390 1
409542 99409542 1001 86380 86390 1
409522 99409522 1001 86380 86390 1
409527 99409527 1001 86380 86390 1
409776 99409776 1001 86380 86390 1
409834 99409834 1001 86380 86390 1
409926 99409926 1001 86380 86390 1
410111 99410111 1001 86380 86390 1
410222 99410222 1001 86380 86390 1
410508 99410508 1001 86380 86390 1
410670 99410670 1001 86380 86390 1
411004 99411004 1001 86380 86390 1
410939 99410939 1001 86380 86390 1
410965 99410965 1001 86380 86390 1
410941 99410941 1001 86380 86390 1
411204 99411204 1001 86380 86390 1
411191 99411191 1001 86380 86390 1
411272 99411272 1001 86380 86390 1
411222 99411222 1001 86380 86390 1
411554 99411554 1001 86380 86390 1
411741 99411741 1001 86380 86390 1
411926 99411926 1001 86380 86390 1
412046 99412046 1001 86380 86390 1
411963 99411963 1001 86380 86390 1
413428 99413428 1001 86380 86390 1
413404 99413404 1001 86380 86390 1
413611 99413611 1001 86380 86390 1
413557 99413557 1001 86380 86390 1
412914 99412914 1001 86380 86390 1
413026 99413026 1001 86380 86390 1
412501 99412501 1001 86380 86390 1
412698 99412698 1001 86380 86390 1
412772 99412772 1001 86380 86390 1
413973 99413973 1001 86380 86390 1
413817 99413817 1001 86380 86390 1
415000 99415000 1001 86380 86390 1
415264 99415264 1001 86380 86390 1
415277 99415277 1001 86380 86390 1
415294 99415294 1001 86380 86390 1
415205 99415205 1001 86380 86390 1
414822 99414822 1001 86380 86390 1
414508 99414508 1001 86380 86390 1
414593 99414593 1001 86380 86390 1
414649 99414649 1001 86380 86390 1
414205 99414205 1001 86380 86390 1
415385 99415385 1001 86380 86390 1
415389 99415389 1001 86380 86390 1
415636 99415636 1001 86380 86390 1
415716 99415716 1001 86380 86390 1
416960 99416960 1001 86380 86390 1
416434 99416434 1001 86380 86390 1
416098 99416098 1001 86380 86390 1
415772 99415772 1001 86380 86390 1
417279 99417279 1001 86380 86390 1
417094 99417094 1001 86380 86390 1
417100 99417100 1001 86380 86390 1
417245 99417245 1001 86380 86390 1
417368 99417368 1001 86380 86390 1
417013 99417013 1001 86380 86390 1
417043 99417043 1001 86380 86390 1
417496 99417496 1001 86380 86390 1
418618 99418618 1001 86380 86390 1
418726 99418726 1001 86380 86390 1
418447 99418447 1001 86380 86390 1
418493 99418493 1001 86380 86390 1
418414 99418414 1001 86380 86390 1
418287 99418287 1001 86380 86390 1
418209 99418209 1001 86380 86390 1
418094 99418094 1001 86380 86390 1
418429 99418429 1001 86380 86390 1
418246 99418246 1001 86380 86390 1
417711 99417711 1001 86380 86390 1
417663 99417663 1001 86380 86390 1
417826 99417826 1001 86380 86390 1
417944 99417944 1001 86380 86390 1
417673 99417673 1001 86380 86390 1
419185 99419185 1001 86380 86390 1
419203 99419203 1001 86380 86390 1
420176 99420176 1001 86380 86390 1
419976 99419976 1001 86380 86390 1
419894 99419894 1001 86380 86390 1
419491 99419491 1001 86380 86390 1
419472 99419472 1001 86380 86390 1
419325 99419325 1001 86380 86390 1
420767 99420767 1001 86380 86390 1
420515 99420515 1001 86380 86390 1
420779 99420779 1001 86380 86390 1
420680 99420680 1001 86380 86390 1
420700 99420700 1001 86380 86390 1
422040 99422040 1001 86380 86390 1
421781 99421781 1001 86380 86390 1
421847 99421847 1001 86380 86390 1
421439 99421439 1001 86380 86390 1
421325 99421325 1001 86380 86390 1
421576 99421576 1001 86380 86390 1
421360 99421360 1001 86380 86390 1
421658 99421658 1001 86380 86390 1
421313 99421313 1001 86380 86390 1
420899 99420899 1001 86380 86390 1
421163 99421163 1001 86380 86390 1
421250 99421250 1001 86380 86390 1
422194 99422194 1001 86380 86390 1
422333 99422333 1001 86380 86390 1
422117 99422117 1001 86380 86390 1
422328 99422328 1001 86380 86390 1
423405 99423405 1001 86380 86390 1
423337 99423337 1001 86380 86390 1
423458 99423458 1001 86380 86390 1
423246 99423246 1001 86380 86390 1
423111 99423111 1001 86380 86390 1
423183 99423183 1001 86380 86390 1
422954 99422954 1001 86380 86390 1
423053 99423053 1001 86380 86390 1
422773 99422773 1001 86380 86390 1
422803 99422803 1001 86380 86390 1
422872 99422872 1001 86380 86390 1
422876 99422876 1001 86380 86390 1
423800 99423800 1001 86380 86390 1
424083 99424083 1001 86380 86390 1
423781 99423781 1001 86380 86390 1
425130 99425130 1001 86380 86390 1
425312 99425312 1001 86380 86390 1
425024 99425024 1001 86380 86390 1
425371 99425371 1001 86380 86390 1
424651 99424651 1001 86380 86390 1
424207 99424207 1001 86380 86390 1
424271 99424271 1001 86380 86390 1
424375 99424375 1001 86380 86390 1
424195 99424195 1001 86380 86390 1
424407 99424407 1001 86380 86390 1
425778 99425778 1001 86380 86390 1
425728 99425728 1001 86380 86390 1
426697 99426697 1001 86380 86390 1
427005 99427005 1001 86380 86390 1
426873 99426873 1001 86380 86390 1
426983 99426983 1001 86380 86390 1
427069 99427069 1001 86380 86390 1
426776 99426776 1001 86380 86390 1
426934 99426934 1001 86380 86390 1
426643 99426643 1001 86380 86390 1
426394 99426394 1001 86380 86390 1
426526 99426526 1001 86380 86390 1
426129 99426129 1001 86380 86390 1
427422 99427422 1001 86380 86390 1
427216 99427216 1001 86380 86390 1
427505 99427505 1001 86380 86390 1
428516 99428516 1001 86380 86390 1
428659 99428659 1001 86380 86390 1
428188 99428188 1001 86380 86390 1
428304 99428304 1001 86380 86390 1
427828 99427828 1001 86380 86390 1
427868 99427868 1001 86380 86390 1
427727 99427727 1001 86380 86390 1
428966 99428966 1001 86380 86390 1
428849 99428849 1001 86380 86390 1
428930 99428930 1001 86380 86390 1
430046 99430046 1001 86380 86390 1
430154 99430154 1001 86380 86390 1
430355 99430355 1001 86380 86390 1
430141 99430141 1001 86380 86390 1
429617 99429617 1001 86380 86390 1
429884 99429884 1001 86380 86390 1
429581 99429581 1001 86380 86390 1
429585 99429585 1001 86380 86390 1
429368 99429368 1001 86380 86390 1
429552 99429552 1001 86380 86390 1
429529 99429529 1001 86380 86390 1
429298 99429298 1001 86380 86390 1
429453 99429453 1001 86380 86390 1
429308 99429308 1001 86380 86390 1
429458 99429458 1001 86380 86390 1
429216 99429216 1001 86380 86390 1
430609 99430609 1001 86380 86390 1
430795 99430795 1001 86380 86390 1
430805 99430805 1001 86380 86390 1
430647 99430647 1001 86380 86390 1
430496 99430496 1001 86380 86390 1
430697 99430697 1001 86380 86390 1
430604 99430604 1001 86380 86390 1
431670 99431670 1001 86380 86390 1
431673 99431673 1001 86380 86390 1
431828 99431828 1001 86380 86390 1
431972 99431972 1001 86380 86390 1
431955 99431955 1001 86380 86390 1
432050 99432050 1001 86380 86390 1
431489 99431489 1001 86380 86390 1
431274 99431274 1001 86380 86390 1
430972 99430972 1001 86380 86390 1
431188 99431188 1001 86380 86390 1
432308 99432308 1001 86380 86390 1
432386 99432386 1001 86380 86390 1
433434 99433434 1001 86380 86390 1
433553 99433553 1001 86380 86390 1
433471 99433471 1001 86380 86390 1
433449 99433449 1001 86380 86390 1
433703 99433703 1001 86380 86390 1
433264 99433264 1001 86380 86390 1
432580 99432580 1001 86380 86390 1
432801 99432801 1001 86380 86390 1
432854 99432854 1001 86380 86390 1
432645 99432645 1001 86380 86390 1
433936 99433936 1001 86380 86390 1
433750 99433750 1001 86380 86390 1
433897 99433897 1001 86380 86390 1
433817 99433817 1001 86380 86390 1
433795 99433795 1001 86380 86390 1
433982 99433982 1001 86380 86390 1
433826 99433826 1001 86380 86390 1
435131 99435131 1001 86380 86390 1
435157 99435157 1001 86380 86390 1
435357 99435357 1001 86380 86390 1
435000 99435000 1001 86380 86390 1
434741 99434741 1001 86380 86390 1
434260 99434260 1001 86380 86390 1
434510 99434510 1001 86380 86390 1
434324 99434324 1001 86380 86390 1
434388 99434388 1001 86380 86390 1
434193 99434193 1001 86380 86390 1
434224 99434224 1001 86380 86390 1
435623 99435623 1001 86380 86390 1
435536 99435536 1001 86380 86390 1
437043 99437043 1001 86380 86390 1
436508 99436508 1001 86380 86390 1
436540 99436540 1001 86380 86390 1
436239 99436239 1001 86380 86390 1
436297 99436297 1001 86380 86390 1
437185 99437185 1001 86380 86390 1
300592 99300592 1001 86380 86390 1
300394 99300394 1001 86380 86390 1
300421 99300421 1001 86380 86390 1
300422 99300422 1001 86380 86390 1
300479 99300479 1001 86380 86390 1
300207 99300207 1001 86380 86390 1
300300 99300300 1001 86380 86390 1
300736 99300736 1001 86380 86390 1
301370 99301370 1001 86380 86390 1
301448 99301448 1001 86380 86390 1
301168 99301168 1001 86380 86390 1
301318 99301318 1001 86380 86390 1
301141 99301141 1001 86380 86390 1
300948 99300948 1001 86380 86390 1
301068 99301068 1001 86380 86390 1
300991 99300991 1001 86380 86390 1
301094 99301094 1001 86380 86390 1
301121 99301121 1001 86380 86390 1
301031 99301031 1001 86380 86390 1
302205 99302205 1001 86380 86390 1
302322 99302322 1001 86380 86390 1
302232 99302232 1001 86380 86390 1
302378 99302378 1001 86380 86390 1
302019 99302019 1001 86380 86390 1
302099 99302099 1001 86380 86390 1
302036 99302036 1001 86380 86390 1
302000 99302000 1001 86380 86390 1
302080 99302080 1001 86380 86390 1
301839 99301839 1001 86380 86390 1
301827 99301827 1001 86380 86390 1
301771 99301771 1001 86380 86390 1
302431 99302431 1001 86380 86390 1
302393 99302393 1001 86380 86390 1
302407 99302407 1001 86380 86390 1
302421 99302421 1001 86380 86390 1
302514 99302514 1001 86380 86390 1
302451 99302451 1001 86380 86390 1
302557 99302557 1001 86380 86390 1
303203 99303203 1001 86380 86390 1
303083 99303083 1001 86380 86390 1
302843 99302843 1001 86380 86390 1
302947 99302947 1001 86380 86390 1
302749 99302749 1001 86380 86390 1
302737 99302737 1001 86380 86390 1
302608 99302608 1001 86380 86390 1
303367 99303367 1001 86380 86390 1
304013 99304013 1001 86380 86390 1
303912 99303912 1001 86380 86390 1
303570 99303570 1001 86380 86390 1
303571 99303571 1001 86380 86390 1
303538 99303538 1001 86380 86390 1
304137 99304137 1001 86380 86390 1
304154 99304154 1001 86380 86390 1
304183 99304183 1001 86380 86390 1
304041 99304041 1001 86380 86390 1
304672 99304672 1001 86380 86390 1
304750 99304750 1001 86380 86390 1
304676 99304676 1001 86380 86390 1
304602 99304602 1001 86380 86390 1
304543 99304543 1001 86380 86390 1
304492 99304492 1001 86380 86390 1
304545 99304545 1001 86380 86390 1
304610 99304610 1001 86380 86390 1
304612 99304612 1001 86380 86390 1
304433 99304433 1001 86380 86390 1
304408 99304408 1001 86380 86390 1
304295 99304295 1001 86380 86390 1
304339 99304339 1001 86380 86390 1
305063 99305063 1001 86380 86390 1
305012 99305012 1001 86380 86390 1
304903 99304903 1001 86380 86390 1
304983 99304983 1001 86380 86390 1
304997 99304997 1001 86380 86390 1
305545 99305545 1001 86380 86390 1
305550 99305550 1001 86380 86390 1
305541 99305541 1001 86380 86390 1
305606 99305606 1001 86380 86390 1
305317 99305317 1001 86380 86390 1
305320 99305320 1001 86380 86390 1
305296 99305296 1001 86380 86390 1
305117 99305117 1001 86380 86390 1
305196 99305196 1001 86380 86390 1
305248 99305248 1001 86380 86390 1
305243 99305243 1001 86380 86390 1
500156 99500156 1001 86380 86390 1
500042 99500042 1001 86380 86390 1
500120 99500120 1001 86380 86390 1
500136 99500136 1001 86380 86390 1
500648 99500648 1001 86380 86390 1
500707 99500707 1001 86380 86390 1
500735 99500735 1001 86380 86390 1
500415 99500415 1001 86380 86390 1
500597 99500597 1001 86380 86390 1
500533 99500533 1001 86380 86390 1
500589 99500589 1001 86380 86390 1
500386 99500386 1001 86380 86390 1
500891 99500891 1001 86380 86390 1
500869 99500869 1001 86380 86390 1
500872 99500872 1001 86380 86390 1
500847 99500847 1001 86380 86390 1
501447 99501447 1001 86380 86390 1
501614 99501614 1001 86380 86390 1
501477 99501477 1001 86380 86390 1
501616 99501616 1001 86380 86390 1
501440 99501440 1001 86380 86390 1
501534 99501534 1001 86380 86390 1
501586 99501586 1001 86380 86390 1
501230 99501230 1001 86380 86390 1
501341 99501341 1001 86380 86390 1
501036 99501036 1001 86380 86390 1
501831 99501831 1001 86380 86390 1
501827 99501827 1001 86380 86390 1
502219 99502219 1001 86380 86390 1
502013 99502013 1001 86380 86390 1
502031 99502031 1001 86380 86390 1
501943 99501943 1001 86380 86390 1
502048 99502048 1001 86380 86390 1
502605 99502605 1001 86380 86390 1
502665 99502665 1001 86380 86390 1
502471 99502471 1001 86380 86390 1
502603 99502603 1001 86380 86390 1
502617 99502617 1001 86380 86390 1
503137 99503137 1001 86380 86390 1
503139 99503139 1001 86380 86390 1
503132 99503132 1001 86380 86390 1
503009 99503009 1001 86380 86390 1
503010 99503010 1001 86380 86390 1
502947 99502947 1001 86380 86390 1
502911 99502911 1001 86380 86390 1
502885 99502885 1001 86380 86390 1
502830 99502830 1001 86380 86390 1
502844 99502844 1001 86380 86390 1
502821 99502821 1001 86380 86390 1
502861 99502861 1001 86380 86390 1
502708 99502708 1001 86380 86390 1
503087 99503087 1001 86380 86390 1
503423 99503423 1001 86380 86390 1
503338 99503338 1001 86380 86390 1
503990 99503990 1001 86380 86390 1
504103 99504103 1001 86380 86390 1
503875 99503875 1001 86380 86390 1
503773 99503773 1001 86380 86390 1
503751 99503751 1001 86380 86390 1
503642 99503642 1001 86380 86390 1
503557 99503557 1001 86380 86390 1
503545 99503545 1001 86380 86390 1
503663 99503663 1001 86380 86390 1
504287 99504287 1001 86380 86390 1
504176 99504176 1001 86380 86390 1
504281 99504281 1001 86380 86390 1
504307 99504307 1001 86380 86390 1
504743 99504743 1001 86380 86390 1
504890 99504890 1001 86380 86390 1
504939 99504939 1001 86380 86390 1
504713 99504713 1001 86380 86390 1
504579 99504579 1001 86380 86390 1
504619 99504619 1001 86380 86390 1
504365 99504365 1001 86380 86390 1
504406 99504406 1001 86380 86390 1
504419 99504419 1001 86380 86390 1
504477 99504477 1001 86380 86390 1
505032 99505032 1001 86380 86390 1
505051 99505051 1001 86380 86390 1
505671 99505671 1001 86380 86390 1
505659 99505659 1001 86380 86390 1
505588 99505588 1001 86380 86390 1
505601 99505601 1001 86380 86390 1
505486 99505486 1001 86380 86390 1
505462 99505462 1001 86380 86390 1
505478 99505478 1001 86380 86390 1
505219 99505219 1001 86380 86390 1
505184 99505184 1001 86380 86390 1
505342 99505342 1001 86380 86390 1
505952 99505952 1001 86380 86390 1
505772 99505772 1001 86380 86390 1
505815 99505815 1001 86380 86390 1
506404 99506404 1001 86380 86390 1
506588 99506588 1001 86380 86390 1
506262 99506262 1001 86380 86390 1
506309 99506309 1001 86380 86390 1
506245 99506245 1001 86380 86390 1
506097 99506097 1001 86380 86390 1
506175 99506175 1001 86380 86390 1
506033 99506033 1001 86380 86390 1
506141 99506141 1001 86380 86390 1
506673 99506673 1001 86380 86390 1
506690 99506690 1001 86380 86390 1
506794 99506794 1001 86380 86390 1
506681 99506681 1001 86380 86390 1
507320 99507320 1001 86380 86390 1
507322 99507322 1001 86380 86390 1
507233 99507233 1001 86380 86390 1
507328 99507328 1001 86380 86390 1
507204 99507204 1001 86380 86390 1
507051 99507051 1001 86380 86390 1
507103 99507103 1001 86380 86390 1
507130 99507130 1001 86380 86390 1
507173 99507173 1001 86380 86390 1
507122 99507122 1001 86380 86390 1
507200 99507200 1001 86380 86390 1
507045 99507045 1001 86380 86390 1
506945 99506945 1001 86380 86390 1
506819 99506819 1001 86380 86390 1
506923 99506923 1001 86380 86390 1
506809 99506809 1001 86380 86390 1
507617 99507617 1001 86380 86390 1
507529 99507529 1001 86380 86390 1
507607 99507607 1001 86380 86390 1
508185 99508185 1001 86380 86390 1
508221 99508221 1001 86380 86390 1
508222 99508222 1001 86380 86390 1
508190 99508190 1001 86380 86390 1
507838 99507838 1001 86380 86390 1
508024 99508024 1001 86380 86390 1
507950 99507950 1001 86380 86390 1
507665 99507665 1001 86380 86390 1
508409 99508409 1001 86380 86390 1
508397 99508397 1001 86380 86390 1
508873 99508873 1001 86380 86390 1
509049 99509049 1001 86380 86390 1
508919 99508919 1001 86380 86390 1
508717 99508717 1001 86380 86390 1
508837 99508837 1001 86380 86390 1
508863 99508863 1001 86380 86390 1
508736 99508736 1001 86380 86390 1
508635 99508635 1001 86380 86390 1
508661 99508661 1001 86380 86390 1
508568 99508568 1001 86380 86390 1
508491 99508491 1001 86380 86390 1
509267 99509267 1001 86380 86390 1
509205 99509205 1001 86380 86390 1
509273 99509273 1001 86380 86390 1
509263 99509263 1001 86380 86390 1
509720 99509720 1001 86380 86390 1
509867 99509867 1001 86380 86390 1
509714 99509714 1001 86380 86390 1
509767 99509767 1001 86380 86390 1
509757 99509757 1001 86380 86390 1
509490 99509490 1001 86380 86390 1
509633 99509633 1001 86380 86390 1
509638 99509638 1001 86380 86390 1
509642 99509642 1001 86380 86390 1
509284 99509284 1001 86380 86390 1
509440 99509440 1001 86380 86390 1
509417 99509417 1001 86380 86390 1
509314 99509314 1001 86380 86390 1
509458 99509458 1001 86380 86390 1
509368 99509368 1001 86380 86390 1
509291 99509291 1001 86380 86390 1
509304 99509304 1001 86380 86390 1
509911 99509911 1001 86380 86390 1
510054 99510054 1001 86380 86390 1
510008 99510008 1001 86380 86390 1
510013 99510013 1001 86380 86390 1
510572 99510572 1001 86380 86390 1
510547 99510547 1001 86380 86390 1
510563 99510563 1001 86380 86390 1
510570 99510570 1001 86380 86390 1
510571 99510571 1001 86380 86390 1
510368 99510368 1001 86380 86390 1
510489 99510489 1001 86380 86390 1
510414 99510414 1001 86380 86390 1
510162 99510162 1001 86380 86390 1
510270 99510270 1001 86380 86390 1
510182 99510182 1001 86380 86390 1
510312 99510312 1001 86380 86390 1
510801 99510801 1001 86380 86390 1
510778 99510778 1001 86380 86390 1
510925 99510925 1001 86380 86390 1
510888 99510888 1001 86380 86390 1
510852 99510852 1001 86380 86390 1
511478 99511478 1001 86380 86390 1
511454 99511454 1001 86380 86390 1
511311 99511311 1001 86380 86390 1
511147 99511147 1001 86380 86390 1
511174 99511174 1001 86380 86390 1
511265 99511265 1001 86380 86390 1
511161 99511161 1001 86380 86390 1
511036 99511036 1001 86380 86390 1
510960 99510960 1001 86380 86390 1
510999 99510999 1001 86380 86390 1
511089 99511089 1001 86380 86390 1
511000 99511000 1001 86380 86390 1
510989 99510989 1001 86380 86390 1
511068 99511068 1001 86380 86390 1
510952 99510952 1001 86380 86390 1
511096 99511096 1001 86380 86390 1
511614 99511614 1001 86380 86390 1
511629 99511629 1001 86380 86390 1
511598 99511598 1001 86380 86390 1
512371 99512371 1001 86380 86390 1
512080 99512080 1001 86380 86390 1
511865 99511865 1001 86380 86390 1
511883 99511883 1001 86380 86390 1
511950 99511950 1001 86380 86390 1
512490 99512490 1001 86380 86390 1
512582 99512582 1001 86380 86390 1
513005 99513005 1001 86380 86390 1
512793 99512793 1001 86380 86390 1
512872 99512872 1001 86380 86390 1
512899 99512899 1001 86380 86390 1
512889 99512889 1001 86380 86390 1
512920 99512920 1001 86380 86390 1
512803 99512803 1001 86380 86390 1
512623 99512623 1001 86380 86390 1
512651 99512651 1001 86380 86390 1
512746 99512746 1001 86380 86390 1
512590 99512590 1001 86380 86390 1
512749 99512749 1001 86380 86390 1
513383 99513383 1001 86380 86390 1
513236 99513236 1001 86380 86390 1
513240 99513240 1001 86380 86390 1
513995 99513995 1001 86380 86390 1
513971 99513971 1001 86380 86390 1
513974 99513974 1001 86380 86390 1
513938 99513938 1001 86380 86390 1
513674 99513674 1001 86380 86390 1
513805 99513805 1001 86380 86390 1
513694 99513694 1001 86380 86390 1
513522 99513522 1001 86380 86390 1
513433 99513433 1001 86380 86390 1
514057 99514057 1001 86380 86390 1
514201 99514201 1001 86380 86390 1
514156 99514156 1001 86380 86390 1
514079 99514079 1001 86380 86390 1
514684 99514684 1001 86380 86390 1
514736 99514736 1001 86380 86390 1
514762 99514762 1001 86380 86390 1
514699 99514699 1001 86380 86390 1
514804 99514804 1001 86380 86390 1
514509 99514509 1001 86380 86390 1
514552 99514552 1001 86380 86390 1
514530 99514530 1001 86380 86390 1
514263 99514263 1001 86380 86390 1
514372 99514372 1001 86380 86390 1
514425 99514425 1001 86380 86390 1
514415 99514415 1001 86380 86390 1
514390 99514390 1001 86380 86390 1
515051 99515051 1001 86380 86390 1
515285 99515285 1001 86380 86390 1
515325 99515325 1001 86380 86390 1
515455 99515455 1001 86380 86390 1
515391 99515391 1001 86380 86390 1
515341 99515341 1001 86380 86390 1
515097 99515097 1001 86380 86390 1
515241 99515241 1001 86380 86390 1
515861 99515861 1001 86380 86390 1
515759 99515759 1001 86380 86390 1
515725 99515725 1001 86380 86390 1
516332 99516332 1001 86380 86390 1
516150 99516150 1001 86380 86390 1
516256 99516256 1001 86380 86390 1
516238 99516238 1001 86380 86390 1
516007 99516007 1001 86380 86390 1
516026 99516026 1001 86380 86390 1
515962 99515962 1001 86380 86390 1
516592 99516592 1001 86380 86390 1
516661 99516661 1001 86380 86390 1
516687 99516687 1001 86380 86390 1
517240 99517240 1001 86380 86390 1
517009 99517009 1001 86380 86390 1
517022 99517022 1001 86380 86390 1
517061 99517061 1001 86380 86390 1
516984 99516984 1001 86380 86390 1
516848 99516848 1001 86380 86390 1
516745 99516745 1001 86380 86390 1
516758 99516758 1001 86380 86390 1
517506 99517506 1001 86380 86390 1
517534 99517534 1001 86380 86390 1
517392 99517392 1001 86380 86390 1
517969 99517969 1001 86380 86390 1
518128 99518128 1001 86380 86390 1
517987 99517987 1001 86380 86390 1
517813 99517813 1001 86380 86390 1
517906 99517906 1001 86380 86390 1
517754 99517754 1001 86380 86390 1
517675 99517675 1001 86380 86390 1
517558 99517558 1001 86380 86390 1
517666 99517666 1001 86380 86390 1
518165 99518165 1001 86380 86390 1
518182 99518182 1001 86380 86390 1
518924 99518924 1001 86380 86390 1
518860 99518860 1001 86380 86390 1
518810 99518810 1001 86380 86390 1
518839 99518839 1001 86380 86390 1
518814 99518814 1001 86380 86390 1
518793 99518793 1001 86380 86390 1
518819 99518819 1001 86380 86390 1
518628 99518628 1001 86380 86390 1
518490 99518490 1001 86380 86390 1
518543 99518543 1001 86380 86390 1
518570 99518570 1001 86380 86390 1
518455 99518455 1001 86380 86390 1
518999 99518999 1001 86380 86390 1
519181 99519181 1001 86380 86390 1
519065 99519065 1001 86380 86390 1
519067 99519067 1001 86380 86390 1
519122 99519122 1001 86380 86390 1
519100 99519100 1001 86380 86390 1
519807 99519807 1001 86380 86390 1
519428 99519428 1001 86380 86390 1
519520 99519520 1001 86380 86390 1
519406 99519406 1001 86380 86390 1
519257 99519257 1001 86380 86390 1
519378 99519378 1001 86380 86390 1
519320 99519320 1001 86380 86390 1
520602 99520602 1001 86380 86390 1
520460 99520460 1001 86380 86390 1
520532 99520532 1001 86380 86390 1
520521 99520521 1001 86380 86390 1
520601 99520601 1001 86380 86390 1
520334 99520334 1001 86380 86390 1
520243 99520243 1001 86380 86390 1
520032 99520032 1001 86380 86390 1
520138 99520138 1001 86380 86390 1
520151 99520151 1001 86380 86390 1
520814 99520814 1001 86380 86390 1
521434 99521434 1001 86380 86390 1
521269 99521269 1001 86380 86390 1
521295 99521295 1001 86380 86390 1
521134 99521134 1001 86380 86390 1
521058 99521058 1001 86380 86390 1
521162 99521162 1001 86380 86390 1
521140 99521140 1001 86380 86390 1
521180 99521180 1001 86380 86390 1
521232 99521232 1001 86380 86390 1
521029 99521029 1001 86380 86390 1
521021 99521021 1001 86380 86390 1
520973 99520973 1001 86380 86390 1
521579 99521579 1001 86380 86390 1
521610 99521610 1001 86380 86390 1
521572 99521572 1001 86380 86390 1
521495 99521495 1001 86380 86390 1
521524 99521524 1001 86380 86390 1
522108 99522108 1001 86380 86390 1
522025 99522025 1001 86380 86390 1
522058 99522058 1001 86380 86390 1
521713 99521713 1001 86380 86390 1
521808 99521808 1001 86380 86390 1
521678 99521678 1001 86380 86390 1
521861 99521861 1001 86380 86390 1
522422 99522422 1001 86380 86390 1
522492 99522492 1001 86380 86390 1
522918 99522918 1001 86380 86390 1
523096 99523096 1001 86380 86390 1
523065 99523065 1001 86380 86390 1
522881 99522881 1001 86380 86390 1
522909 99522909 1001 86380 86390 1
522910 99522910 1001 86380 86390 1
522886 99522886 1001 86380 86390 1
522675 99522675 1001 86380 86390 1
522598 99522598 1001 86380 86390 1
523168 99523168 1001 86380 86390 1
523310 99523310 1001 86380 86390 1
523285 99523285 1001 86380 86390 1
523298 99523298 1001 86380 86390 1
523138 99523138 1001 86380 86390 1
523914 99523914 1001 86380 86390 1
523570 99523570 1001 86380 86390 1
523622 99523622 1001 86380 86390 1
523737 99523737 1001 86380 86390 1
523582 99523582 1001 86380 86390 1
523738 99523738 1001 86380 86390 1
523376 99523376 1001 86380 86390 1
523325 99523325 1001 86380 86390 1
523528 99523528 1001 86380 86390 1
524126 99524126 1001 86380 86390 1
524669 99524669 1001 86380 86390 1
524708 99524708 1001 86380 86390 1
524574 99524574 1001 86380 86390 1
524626 99524626 1001 86380 86390 1
524385 99524385 1001 86380 86390 1
524399 99524399 1001 86380 86390 1
524469 99524469 1001 86380 86390 1
524407 99524407 1001 86380 86390 1
524268 99524268 1001 86380 86390 1
524346 99524346 1001 86380 86390 1
524283 99524283 1001 86380 86390 1
524310 99524310 1001 86380 86390 1
524323 99524323 1001 86380 86390 1
524195 99524195 1001 86380 86390 1
524300 99524300 1001 86380 86390 1
524329 99524329 1001 86380 86390 1
524161 99524161 1001 86380 86390 1
524941 99524941 1001 86380 86390 1
524801 99524801 1001 86380 86390 1
525424 99525424 1001 86380 86390 1
525277 99525277 1001 86380 86390 1
525204 99525204 1001 86380 86390 1
525375 99525375 1001 86380 86390 1
525134 99525134 1001 86380 86390 1
525147 99525147 1001 86380 86390 1
525102 99525102 1001 86380 86390 1
525723 99525723 1001 86380 86390 1
525763 99525763 1001 86380 86390 1
525651 99525651 1001 86380 86390 1
525722 99525722 1001 86380 86390 1
526397 99526397 1001 86380 86390 1
526406 99526406 1001 86380 86390 1
526263 99526263 1001 86380 86390 1
525851 99525851 1001 86380 86390 1
526434 99526434 1001 86380 86390 1
526555 99526555 1001 86380 86390 1
527198 99527198 1001 86380 86390 1
527134 99527134 1001 86380 86390 1
527174 99527174 1001 86380 86390 1
527055 99527055 1001 86380 86390 1
526981 99526981 1001 86380 86390 1
526943 99526943 1001 86380 86390 1
527033 99527033 1001 86380 86390 1
527034 99527034 1001 86380 86390 1
526826 99526826 1001 86380 86390 1
526710 99526710 1001 86380 86390 1
526752 99526752 1001 86380 86390 1
526830 99526830 1001 86380 86390 1
527287 99527287 1001 86380 86390 1
527405 99527405 1001 86380 86390 1
527332 99527332 1001 86380 86390 1
528038 99528038 1001 86380 86390 1
527987 99527987 1001 86380 86390 1
527795 99527795 1001 86380 86390 1
527770 99527770 1001 86380 86390 1
527722 99527722 1001 86380 86390 1
527735 99527735 1001 86380 86390 1
527711 99527711 1001 86380 86390 1
527724 99527724 1001 86380 86390 1
527642 99527642 1001 86380 86390 1
527542 99527542 1001 86380 86390 1
527647 99527647 1001 86380 86390 1
528124 99528124 1001 86380 86390 1
528179 99528179 1001 86380 86390 1
528143 99528143 1001 86380 86390 1
528236 99528236 1001 86380 86390 1
528224 99528224 1001 86380 86390 1
528226 99528226 1001 86380 86390 1
528816 99528816 1001 86380 86390 1
528768 99528768 1001 86380 86390 1
528834 99528834 1001 86380 86390 1
528809 99528809 1001 86380 86390 1
528566 99528566 1001 86380 86390 1
528607 99528607 1001 86380 86390 1
528543 99528543 1001 86380 86390 1
528523 99528523 1001 86380 86390 1
528293 99528293 1001 86380 86390 1
528333 99528333 1001 86380 86390 1
528365 99528365 1001 86380 86390 1
528391 99528391 1001 86380 86390 1
528432 99528432 1001 86380 86390 1
528959 99528959 1001 86380 86390 1
529537 99529537 1001 86380 86390 1
529680 99529680 1001 86380 86390 1
529633 99529633 1001 86380 86390 1
529316 99529316 1001 86380 86390 1
529488 99529488 1001 86380 86390 1
529400 99529400 1001 86380 86390 1
529508 99529508 1001 86380 86390 1
529145 99529145 1001 86380 86390 1
529314 99529314 1001 86380 86390 1
529238 99529238 1001 86380 86390 1
529127 99529127 1001 86380 86390 1
529815 99529815 1001 86380 86390 1
529932 99529932 1001 86380 86390 1
529753 99529753 1001 86380 86390 1
529754 99529754 1001 86380 86390 1
529847 99529847 1001 86380 86390 1
529783 99529783 1001 86380 86390 1
529758 99529758 1001 86380 86390 1
529823 99529823 1001 86380 86390 1
529926 99529926 1001 86380 86390 1
529814 99529814 1001 86380 86390 1
530381 99530381 1001 86380 86390 1
530510 99530510 1001 86380 86390 1
530487 99530487 1001 86380 86390 1
530329 99530329 1001 86380 86390 1
530253 99530253 1001 86380 86390 1
530076 99530076 1001 86380 86390 1
530102 99530102 1001 86380 86390 1
530103 99530103 1001 86380 86390 1
530002 99530002 1001 86380 86390 1
530070 99530070 1001 86380 86390 1
529940 99529940 1001 86380 86390 1
530099 99530099 1001 86380 86390 1
530658 99530658 1001 86380 86390 1
530711 99530711 1001 86380 86390 1
531220 99531220 1001 86380 86390 1
531233 99531233 1001 86380 86390 1
531183 99531183 1001 86380 86390 1
531377 99531377 1001 86380 86390 1
531161 99531161 1001 86380 86390 1
531136 99531136 1001 86380 86390 1
531117 99531117 1001 86380 86390 1
530785 99530785 1001 86380 86390 1
530889 99530889 1001 86380 86390 1
530939 99530939 1001 86380 86390 1
531533 99531533 1001 86380 86390 1
531578 99531578 1001 86380 86390 1
532007 99532007 1001 86380 86390 1
531806 99531806 1001 86380 86390 1
531689 99531689 1001 86380 86390 1
531693 99531693 1001 86380 86390 1
531707 99531707 1001 86380 86390 1
531670 99531670 1001 86380 86390 1
531775 99531775 1001 86380 86390 1
531593 99531593 1001 86380 86390 1
531606 99531606 1001 86380 86390 1
532229 99532229 1001 86380 86390 1
532349 99532349 1001 86380 86390 1
532206 99532206 1001 86380 86390 1
532222 99532222 1001 86380 86390 1
532956 99532956 1001 86380 86390 1
532937 99532937 1001 86380 86390 1
532723 99532723 1001 86380 86390 1
532736 99532736 1001 86380 86390 1
532781 99532781 1001 86380 86390 1
532669 99532669 1001 86380 86390 1
532436 99532436 1001 86380 86390 1
532492 99532492 1001 86380 86390 1
532469 99532469 1001 86380 86390 1
532560 99532560 1001 86380 86390 1
533111 99533111 1001 86380 86390 1
533156 99533156 1001 86380 86390 1
533732 99533732 1001 86380 86390 1
533694 99533694 1001 86380 86390 1
533748 99533748 1001 86380 86390 1
533788 99533788 1001 86380 86390 1
533675 99533675 1001 86380 86390 1
533484 99533484 1001 86380 86390 1
533528 99533528 1001 86380 86390 1
533557 99533557 1001 86380 86390 1
533648 99533648 1001 86380 86390 1
533507 99533507 1001 86380 86390 1
533468 99533468 1001 86380 86390 1
533470 99533470 1001 86380 86390 1
533315 99533315 1001 86380 86390 1
533409 99533409 1001 86380 86390 1
533440 99533440 1001 86380 86390 1
534037 99534037 1001 86380 86390 1
533950 99533950 1001 86380 86390 1
534655 99534655 1001 86380 86390 1
534561 99534561 1001 86380 86390 1
534485 99534485 1001 86380 86390 1
534603 99534603 1001 86380 86390 1
534426 99534426 1001 86380 86390 1
534401 99534401 1001 86380 86390 1
534305 99534305 1001 86380 86390 1
534434 99534434 1001 86380 86390 1
534257 99534257 1001 86380 86390 1
534077 99534077 1001 86380 86390 1
534242 99534242 1001 86380 86390 1
534178 99534178 1001 86380 86390 1
534204 99534204 1001 86380 86390 1
534851 99534851 1001 86380 86390 1
534761 99534761 1001 86380 86390 1
534765 99534765 1001 86380 86390 1
535360 99535360 1001 86380 86390 1
535451 99535451 1001 86380 86390 1
535502 99535502 1001 86380 86390 1
535354 99535354 1001 86380 86390 1
535505 99535505 1001 86380 86390 1
535085 99535085 1001 86380 86390 1
535090 99535090 1001 86380 86390 1
535029 99535029 1001 86380 86390 1
534939 99534939 1001 86380 86390 1
535598 99535598 1001 86380 86390 1
535548 99535548 1001 86380 86390 1
535684 99535684 1001 86380 86390 1
535712 99535712 1001 86380 86390 1
536242 99536242 1001 86380 86390 1
536271 99536271 1001 86380 86390 1
535950 99535950 1001 86380 86390 1
535964 99535964 1001 86380 86390 1
535968 99535968 1001 86380 86390 1
535956 99535956 1001 86380 86390 1
535946 99535946 1001 86380 86390 1
536129 99536129 1001 86380 86390 1
535947 99535947 1001 86380 86390 1
535859 99535859 1001 86380 86390 1
535864 99535864 1001 86380 86390 1
535748 99535748 1001 86380 86390 1
536373 99536373 1001 86380 86390 1
536464 99536464 1001 86380 86390 1
536447 99536447 1001 86380 86390 1
537094 99537094 1001 86380 86390 1
536764 99536764 1001 86380 86390 1
536779 99536779 1001 86380 86390 1
536793 99536793 1001 86380 86390 1
536951 99536951 1001 86380 86390 1
536836 99536836 1001 86380 86390 1
536914 99536914 1001 86380 86390 1
536878 99536878 1001 86380 86390 1
536711 99536711 1001 86380 86390 1
536608 99536608 1001 86380 86390 1
536616 99536616 1001 86380 86390 1
536629 99536629 1001 86380 86390 1
537327 99537327 1001 86380 86390 1
537212 99537212 1001 86380 86390 1
537267 99537267 1001 86380 86390 1
537190 99537190 1001 86380 86390 1
537219 99537219 1001 86380 86390 1
537195 99537195 1001 86380 86390 1
537927 99537927 1001 86380 86390 1
537837 99537837 1001 86380 86390 1
537959 99537959 1001 86380 86390 1
537945 99537945 1001 86380 86390 1
537783 99537783 1001 86380 86390 1
537594 99537594 1001 86380 86390 1
537523 99537523 1001 86380 86390 1
537438 99537438 1001 86380 86390 1
537464 99537464 1001 86380 86390 1
537453 99537453 1001 86380 86390 1
537571 99537571 1001 86380 86390 1
538036 99538036 1001 86380 86390 1
538066 99538066 1001 86380 86390 1
537995 99537995 1001 86380 86390 1
538735 99538735 1001 86380 86390 1
538595 99538595 1001 86380 86390 1
538207 99538207 1001 86380 86390 1
538211 99538211 1001 86380 86390 1
538385 99538385 1001 86380 86390 1
538399 99538399 1001 86380 86390 1
538826 99538826 1001 86380 86390 1
538904 99538904 1001 86380 86390 1
539544 99539544 1001 86380 86390 1
539455 99539455 1001 86380 86390 1
539446 99539446 1001 86380 86390 1
539549 99539549 1001 86380 86390 1
539636 99539636 1001 86380 86390 1
539425 99539425 1001 86380 86390 1
539336 99539336 1001 86380 86390 1
539299 99539299 1001 86380 86390 1
539300 99539300 1001 86380 86390 1
539378 99539378 1001 86380 86390 1
539098 99539098 1001 86380 86390 1
539170 99539170 1001 86380 86390 1
539160 99539160 1001 86380 86390 1
539148 99539148 1001 86380 86390 1
539653 99539653 1001 86380 86390 1
539679 99539679 1001 86380 86390 1
539747 99539747 1001 86380 86390 1
539661 99539661 1001 86380 86390 1
539752 99539752 1001 86380 86390 1
540437 99540437 1001 86380 86390 1
540408 99540408 1001 86380 86390 1
540456 99540456 1001 86380 86390 1
540118 99540118 1001 86380 86390 1
539975 99539975 1001 86380 86390 1
540023 99540023 1001 86380 86390 1
540516 99540516 1001 86380 86390 1
540633 99540633 1001 86380 86390 1
540569 99540569 1001 86380 86390 1
540660 99540660 1001 86380 86390 1
540540 99540540 1001 86380 86390 1
540657 99540657 1001 86380 86390 1
541113 99541113 1001 86380 86390 1
541139 99541139 1001 86380 86390 1
541155 99541155 1001 86380 86390 1
541272 99541272 1001 86380 86390 1
541238 99541238 1001 86380 86390 1
541484 99541484 1001 86380 86390 1
541395 99541395 1001 86380 86390 1
541089 99541089 1001 86380 86390 1
541411 99541411 1001 86380 86390 1
541425 99541425 1001 86380 86390 1
541405 99541405 1001 86380 86390 1
541496 99541496 1001 86380 86390 1
542070 99542070 1001 86380 86390 1
542026 99542026 1001 86380 86390 1
541865 99541865 1001 86380 86390 1
541822 99541822 1001 86380 86390 1
541669 99541669 1001 86380 86390 1
541606 99541606 1001 86380 86390 1
541529 99541529 1001 86380 86390 1
541547 99541547 1001 86380 86390 1
541691 99541691 1001 86380 86390 1
542248 99542248 1001 86380 86390 1
542316 99542316 1001 86380 86390 1
542226 99542226 1001 86380 86390 1
542831 99542831 1001 86380 86390 1
542614 99542614 1001 86380 86390 1
542654 99542654 1001 86380 86390 1
543023 99543023 1001 86380 86390 1
543016 99543016 1001 86380 86390 1
543120 99543120 1001 86380 86390 1
543031 99543031 1001 86380 86390 1
543570 99543570 1001 86380 86390 1
543673 99543673 1001 86380 86390 1
543624 99543624 1001 86380 86390 1
543690 99543690 1001 86380 86390 1
543397 99543397 1001 86380 86390 1
543532 99543532 1001 86380 86390 1
543432 99543432 1001 86380 86390 1
543433 99543433 1001 86380 86390 1
543472 99543472 1001 86380 86390 1
543563 99543563 1001 86380 86390 1
543215 99543215 1001 86380 86390 1
543286 99543286 1001 86380 86390 1
543196 99543196 1001 86380 86390 1
543240 99543240 1001 86380 86390 1
543795 99543795 1001 86380 86390 1
543929 99543929 1001 86380 86390 1
543855 99543855 1001 86380 86390 1
543920 99543920 1001 86380 86390 1
543895 99543895 1001 86380 86390 1
544463 99544463 1001 86380 86390 1
544440 99544440 1001 86380 86390 1
544314 99544314 1001 86380 86390 1
544199 99544199 1001 86380 86390 1
544233 99544233 1001 86380 86390 1
544015 99544015 1001 86380 86390 1
544003 99544003 1001 86380 86390 1
544069 99544069 1001 86380 86390 1
544100 99544100 1001 86380 86390 1
544113 99544113 1001 86380 86390 1
544169 99544169 1001 86380 86390 1
544663 99544663 1001 86380 86390 1
414198 515 1001 57360 74637 1
400625 367 1001 58860 59517 1
419482 497 1001 19560 19917 1
505888 1008 1002 52682 59426 1
531044 700 1002 43432 53957 1
400124 99400124 1001 86380 86390 1
400078 99400078 1001 86380 86390 1
400158 99400158 1001 86380 86390 1
400386 99400386 1001 86380 86390 1
400700 99400700 1001 86380 86390 1
400936 99400936 1001 86380 86390 1
400888 99400888 1001 86380 86390 1
400832 99400832 1001 86380 86390 1
401019 99401019 1001 86380 86390 1
401103 99401103 1001 86380 86390 1
401176 99401176 1001 86380 86390 1
401237 99401237 1001 86380 86390 1
401261 99401261 1001 86380 86390 1
401312 99401312 1001 86380 86390 1
401293 99401293 1001 86380 86390 1
401412 99401412 1001 86380 86390 1
401480 99401480 1001 86380 86390 1
401445 99401445 1001 86380 86390 1
401564 99401564 1001 86380 86390 1
401751 99401751 1001 86380 86390 1
401978 99401978 1001 86380 86390 1
402167 99402167 1001 86380 86390 1
402123 99402123 1001 86380 86390 1
402179 99402179 1001 86380 86390 1
402546 99402546 1001 86380 86390 1
402664 99402664 1001 86380 86390 1
402767 99402767 1001 86380 86390 1
402815 99402815 1001 86380 86390 1
402839 99402839 1001 86380 86390 1
403319 99403319 1001 86380 86390 1
403280 99403280 1001 86380 86390 1
403431 99403431 1001 86380 86390 1
403410 99403410 1001 86380 86390 1
403606 99403606 1001 86380 86390 1
403559 99403559 1001 86380 86390 1
403709 99403709 1001 86380 86390 1
403842 99403842 1001 86380 86390 1
403969 99403969 1001 86380 86390 1
404082 99404082 1001 86380 86390 1
404122 99404122 1001 86380 86390 1
404207 99404207 1001 86380 86390 1
404324 99404324 1001 86380 86390 1
404344 99404344 1001 86380 86390 1
404413 99404413 1001 86380 86390 1
404489 99404489 1001 86380 86390 1
404648 99404648 1001 86380 86390 1
404750 99404750 1001 86380 86390 1
405006 99405006 1001 86380 86390 1
404926 99404926 1001 86380 86390 1
405143 99405143 1001 86380 86390 1
405119 99405119 1001 86380 86390 1
405299 99405299 1001 86380 86390 1
405259 99405259 1001 86380 86390 1
405393 99405393 1001 86380 86390 1
405658 99405658 1001 86380 86390 1
405978 99405978 1001 86380 86390 1
406163 99406163 1001 86380 86390 1
406130 99406130 1001 86380 86390 1
406508 99406508 1001 86380 86390 1
406499 99406499 1001 86380 86390 1
406735 99406735 1001 86380 86390 1
406743 99406743 1001 86380 86390 1
406772 99406772 1001 86380 86390 1
407231 99407231 1001 86380 86390 1
407163 99407163 1001 86380 86390 1
407392 99407392 1001 86380 86390 1
407632 99407632 1001 86380 86390 1
407629 99407629 1001 86380 86390 1
407705 99407705 1001 86380 86390 1
407986 99407986 1001 86380 86390 1
408100 99408100 1001 86380 86390 1
408702 99408702 1001 86380 86390 1
408678 99408678 1001 86380 86390 1
408742 99408742 1001 86380 86390 1
408717 99408717 1001 86380 86390 1
408782 99408782 1001 86380 86390 1
408848 99408848 1001 86380 86390 1
408935 99408935 1001 86380 86390 1
409033 99409033 1001 86380 86390 1
409118 99409118 1001 86380 86390 1
409268 99409268 1001 86380 86390 1
409326 99409326 1001 86380 86390 1
409354 99409354 1001 86380 86390 1
409422 99409422 1001 86380 86390 1
409537 99409537 1001 86380 86390 1
409639 99409639 1001 86380 86390 1
409667 99409667 1001 86380 86390 1
409740 99409740 1001 86380 86390 1
410269 99410269 1001 86380 86390 1
410277 99410277 1001 86380 86390 1
410552 99410552 1001 86380 86390 1
410702 99410702 1001 86380 86390 1
410832 99410832 1001 86380 86390 1
410864 99410864 1001 86380 86390 1
410949 99410949 1001 86380 86390 1
411036 99411036 1001 86380 86390 1
411142 99411142 1001 86380 86390 1
411410 99411410 1001 86380 86390 1
411392 99411392 1001 86380 86390 1
411614 99411614 1001 86380 86390 1
411823 99411823 1001 86380 86390 1
411757 99411757 1001 86380 86390 1
411865 99411865 1001 86380 86390 1
411921 99411921 1001 86380 86390 1
411949 99411949 1001 86380 86390 1
412219 99412219 1001 86380 86390 1
412221 99412221 1001 86380 86390 1
413638 99413638 1001 86380 86390 1
413321 99413321 1001 86380 86390 1
413142 99413142 1001 86380 86390 1
412979 99412979 1001 86380 86390 1
413063 99413063 1001 86380 86390 1
413222 99413222 1001 86380 86390 1
412665 99412665 1001 86380 86390 1
412584 99412584 1001 86380 86390 1
413806 99413806 1001 86380 86390 1
413883 99413883 1001 86380 86390 1
415256 99415256 1001 86380 86390 1
414972 99414972 1001 86380 86390 1
415198 99415198 1001 86380 86390 1
414801 99414801 1001 86380 86390 1
414708 99414708 1001 86380 86390 1
414250 99414250 1001 86380 86390 1
414430 99414430 1001 86380 86390 1
414463 99414463 1001 86380 86390 1
415410 99415410 1001 86380 86390 1
415644 99415644 1001 86380 86390 1
415699 99415699 1001 86380 86390 1
415338 99415338 1001 86380 86390 1
415583 99415583 1001 86380 86390 1
415359 99415359 1001 86380 86390 1
415641 99415641 1001 86380 86390 1
416843 99416843 1001 86380 86390 1
416844 99416844 1001 86380 86390 1
416744 99416744 1001 86380 86390 1
416799 99416799 1001 86380 86390 1
416139 99416139 1001 86380 86390 1
416123 99416123 1001 86380 86390 1
415792 99415792 1001 86380 86390 1
416129 99416129 1001 86380 86390 1
415899 99415899 1001 86380 86390 1
416027 99416027 1001 86380 86390 1
417376 99417376 1001 86380 86390 1
417203 99417203 1001 86380 86390 1
417301 99417301 1001 86380 86390 1
417060 99417060 1001 86380 86390 1
417431 99417431 1001 86380 86390 1
418528 99418528 1001 86380 86390 1
418577 99418577 1001 86380 86390 1
418609 99418609 1001 86380 86390 1
418591 99418591 1001 86380 86390 1
418689 99418689 1001 86380 86390 1
418164 99418164 1001 86380 86390 1
418028 99418028 1001 86380 86390 1
417619 99417619 1001 86380 86390 1
417982 99417982 1001 86380 86390 1
419157 99419157 1001 86380 86390 1
418881 99418881 1001 86380 86390 1
418914 99418914 1001 86380 86390 1
418893 99418893 1001 86380 86390 1
420400 99420400 1001 86380 86390 1
420417 99420417 1001 86380 86390 1
419880 99419880 1001 86380 86390 1
419704 99419704 1001 86380 86390 1
419833 99419833 1001 86380 86390 1
419960 99419960 1001 86380 86390 1
419877 99419877 1001 86380 86390 1
419452 99419452 1001 86380 86390 1
419393 99419393 1001 86380 86390 1
420740 99420740 1001 86380 86390 1
420768 99420768 1001 86380 86390 1
420649 99420649 1001 86380 86390 1
420543 99420543 1001 86380 86390 1
420452 99420452 1001 86380 86390 1
420629 99420629 1001 86380 86390 1
420704 99420704 1001 86380 86390 1
420609 99420609 1001 86380 86390 1
421841 99421841 1001 86380 86390 1
421900 99421900 1001 86380 86390 1
421930 99421930 1001 86380 86390 1
421804 99421804 1001 86380 86390 1
421853 99421853 1001 86380 86390 1
422081 99422081 1001 86380 86390 1
421401 99421401 1001 86380 86390 1
421378 99421378 1001 86380 86390 1
421023 99421023 1001 86380 86390 1
420850 99420850 1001 86380 86390 1
422527 99422527 1001 86380 86390 1
422130 99422130 1001 86380 86390 1
422394 99422394 1001 86380 86390 1
422432 99422432 1001 86380 86390 1
422159 99422159 1001 86380 86390 1
423433 99423433 1001 86380 86390 1
423374 99423374 1001 86380 86390 1
423309 99423309 1001 86380 86390 1
423699 99423699 1001 86380 86390 1
423665 99423665 1001 86380 86390 1
423737 99423737 1001 86380 86390 1
422944 99422944 1001 86380 86390 1
423273 99423273 1001 86380 86390 1
422967 99422967 1001 86380 86390 1
423188 99423188 1001 86380 86390 1
422678 99422678 1001 86380 86390 1
422754 99422754 1001 86380 86390 1
422541 99422541 1001 86380 86390 1
422705 99422705 1001 86380 86390 1
422581 99422581 1001 86380 86390 1
422668 99422668 1001 86380 86390 1
422711 99422711 1001 86380 86390 1
422898 99422898 1001 86380 86390 1
424116 99424116 1001 86380 86390 1
422941 99422941 1001 86380 86390 1
423934 99423934 1001 86380 86390 1
424061 99424061 1001 86380 86390 1
424065 99424065 1001 86380 86390 1
425324 99425324 1001 86380 86390 1
425347 99425347 1001 86380 86390 1
425266 99425266 1001 86380 86390 1
425072 99425072 1001 86380 86390 1
424821 99424821 1001 86380 86390 1
424764 99424764 1001 86380 86390 1
424889 99424889 1001 86380 86390 1
424184 99424184 1001 86380 86390 1
424500 99424500 1001 86380 86390 1
424329 99424329 1001 86380 86390 1
424584 99424584 1001 86380 86390 1
425561 99425561 1001 86380 86390 1
425536 99425536 1001 86380 86390 1
427043 99427043 1001 86380 86390 1
426898 99426898 1001 86380 86390 1
426942 99426942 1001 86380 86390 1
426482 99426482 1001 86380 86390 1
426400 99426400 1001 86380 86390 1
426454 99426454 1001 86380 86390 1
426285 99426285 1001 86380 86390 1
426063 99426063 1001 86380 86390 1
426012 99426012 1001 86380 86390 1
426241 99426241 1001 86380 86390 1
427156 99427156 1001 86380 86390 1
427130 99427130 1001 86380 86390 1
427252 99427252 1001 86380 86390 1
427366 99427366 1001 86380 86390 1
428547 99428547 1001 86380 86390 1
428662 99428662 1001 86380 86390 1
428014 99428014 1001 86380 86390 1
428109 99428109 1001 86380 86390 1
427943 99427943 1001 86380 86390 1
427551 99427551 1001 86380 86390 1
428970 99428970 1001 86380 86390 1
428982 99428982 1001 86380 86390 1
430027 99430027 1001 86380 86390 1
430172 99430172 1001 86380 86390 1
430089 99430089 1001 86380 86390 1
429605 99429605 1001 86380 86390 1
429556 99429556 1001 86380 86390 1
429518 99429518 1001 86380 86390 1
430636 99430636 1001 86380 86390 1
430466 99430466 1001 86380 86390 1
430451 99430451 1001 86380 86390 1
430572 99430572 1001 86380 86390 1
431961 99431961 1001 86380 86390 1
431922 99431922 1001 86380 86390 1
431700 99431700 1001 86380 86390 1
431946 99431946 1001 86380 86390 1
431905 99431905 1001 86380 86390 1
431557 99431557 1001 86380 86390 1
431265 99431265 1001 86380 86390 1
431613 99431613 1001 86380 86390 1
431325 99431325 1001 86380 86390 1
431451 99431451 1001 86380 86390 1
431259 99431259 1001 86380 86390 1
430987 99430987 1001 86380 86390 1
432323 99432323 1001 86380 86390 1
432375 99432375 1001 86380 86390 1
432363 99432363 1001 86380 86390 1
432335 99432335 1001 86380 86390 1
433500 99433500 1001 86380 86390 1
433139 99433139 1001 86380 86390 1
432492 99432492 1001 86380 86390 1
432757 99432757 1001 86380 86390 1
432612 99432612 1001 86380 86390 1
432684 99432684 1001 86380 86390 1
432663 99432663 1001 86380 86390 1
434131 99434131 1001 86380 86390 1
435243 99435243 1001 86380 86390 1
435256 99435256 1001 86380 86390 1
435262 99435262 1001 86380 86390 1
434658 99434658 1001 86380 86390 1
434620 99434620 1001 86380 86390 1
434231 99434231 1001 86380 86390 1
434431 99434431 1001 86380 86390 1
434477 99434477 1001 86380 86390 1
435544 99435544 1001 86380 86390 1
435561 99435561 1001 86380 86390 1
435636 99435636 1001 86380 86390 1
435593 99435593 1001 86380 86390 1
437047 99437047 1001 86380 86390 1
436988 99436988 1001 86380 86390 1
436903 99436903 1001 86380 86390 1
436905 99436905 1001 86380 86390 1
436792 99436792 1001 86380 86390 1
436869 99436869 1001 86380 86390 1
436346 99436346 1001 86380 86390 1
436507 99436507 1001 86380 86390 1
436656 99436656 1001 86380 86390 1
435927 99435927 1001 86380 86390 1
435964 99435964 1001 86380 86390 1
436210 99436210 1001 86380 86390 1
435967 99435967 1001 86380 86390 1
437342 99437342 1001 86380 86390 1
300019 99300019 1001 86380 86390 1
300021 99300021 1001 86380 86390 1
300000 99300000 1001 86380 86390 1
300588 99300588 1001 86380 86390 1
300533 99300533 1001 86380 86390 1
300323 99300323 1001 86380 86390 1
300377 99300377 1001 86380 86390 1
300483 99300483 1001 86380 86390 1
300173 99300173 1001 86380 86390 1
300122 99300122 1001 86380 86390 1
300213 99300213 1001 86380 86390 1
300252 99300252 1001 86380 86390 1
300117 99300117 1001 86380 86390 1
300524 99300524 1001 86380 86390 1
300828 99300828 1001 86380 86390 1
301479 99301479 1001 86380 86390 1
301045 99301045 1001 86380 86390 1
301123 99301123 1001 86380 86390 1
301086 99301086 1001 86380 86390 1
301646 99301646 1001 86380 86390 1
301711 99301711 1001 86380 86390 1
301699 99301699 1001 86380 86390 1
301625 99301625 1001 86380 86390 1
301716 99301716 1001 86380 86390 1
302201 99302201 1001 86380 86390 1
302210 99302210 1001 86380 86390 1
302025 99302025 1001 86380 86390 1
302042 99302042 1001 86380 86390 1
301954 99301954 1001 86380 86390 1
301787 99301787 1001 86380 86390 1
301947 99301947 1001 86380 86390 1
301779 99301779 1001 86380 86390 1
301781 99301781 1001 86380 86390 1
302470 99302470 1001 86380 86390 1
302472 99302472 1001 86380 86390 1
302394 99302394 1001 86380 86390 1
303068 99303068 1001 86380 86390 1
303108 99303108 1001 86380 86390 1
303161 99303161 1001 86380 86390 1
303097 99303097 1001 86380 86390 1
303088 99303088 1001 86380 86390 1
302949 99302949 1001 86380 86390 1
302911 99302911 1001 86380 86390 1
302830 99302830 1001 86380 86390 1
302666 99302666 1001 86380 86390 1
302764 99302764 1001 86380 86390 1
303395 99303395 1001 86380 86390 1
303997 99303997 1001 86380 86390 1
303979 99303979 1001 86380 86390 1
303820 99303820 1001 86380 86390 1
303747 99303747 1001 86380 86390 1
303598 99303598 1001 86380 86390 1
303548 99303548 1001 86380 86390 1
303588 99303588 1001 86380 86390 1
303498 99303498 1001 86380 86390 1
303435 99303435 1001 86380 86390 1
303450 99303450 1001 86380 86390 1
304109 99304109 1001 86380 86390 1
304174 99304174 1001 86380 86390 1
304215 99304215 1001 86380 86390 1
304104 99304104 1001 86380 86390 1
304756 99304756 1001 86380 86390 1
304778 99304778 1001 86380 86390 1
304561 99304561 1001 86380 86390 1
304458 99304458 1001 86380 86390 1
304357 99304357 1001 86380 86390 1
304358 99304358 1001 86380 86390 1
304961 99304961 1001 86380 86390 1
304926 99304926 1001 86380 86390 1
304982 99304982 1001 86380 86390 1
305650 99305650 1001 86380 86390 1
305603 99305603 1001 86380 86390 1
305642 99305642 1001 86380 86390 1
305501 99305501 1001 86380 86390 1
305677 99305677 1001 86380 86390 1
305378 99305378 1001 86380 86390 1
305343 99305343 1001 86380 86390 1
305434 99305434 1001 86380 86390 1
305321 99305321 1001 86380 86390 1
305249 99305249 1001 86380 86390 1
305162 99305162 1001 86380 86390 1
305240 99305240 1001 86380 86390 1
500012 99500012 1001 86380 86390 1
500041 99500041 1001 86380 86390 1
500132 99500132 1001 86380 86390 1
500134 99500134 1001 86380 86390 1
500187 99500187 1001 86380 86390 1
500020 99500020 1001 86380 86390 1
500074 99500074 1001 86380 86390 1
500804 99500804 1001 86380 86390 1
500449 99500449 1001 86380 86390 1
500526 99500526 1001 86380 86390 1
500263 99500263 1001 86380 86390 1
500278 99500278 1001 86380 86390 1
500292 99500292 1001 86380 86390 1
500280 99500280 1001 86380 86390 1
500827 99500827 1001 86380 86390 1
500815 99500815 1001 86380 86390 1
500828 99500828 1001 86380 86390 1
501512 99501512 1001 86380 86390 1
501527 99501527 1001 86380 86390 1
501593 99501593 1001 86380 86390 1
501533 99501533 1001 86380 86390 1
501445 99501445 1001 86380 86390 1
501383 99501383 1001 86380 86390 1
501410 99501410 1001 86380 86390 1
501232 99501232 1001 86380 86390 1
501300 99501300 1001 86380 86390 1
501263 99501263 1001 86380 86390 1
501651 99501651 1001 86380 86390 1
501796 99501796 1001 86380 86390 1
501734 99501734 1001 86380 86390 1
501657 99501657 1001 86380 86390 1
501789 99501789 1001 86380 86390 1
502431 99502431 1001 86380 86390 1
502335 99502335 1001 86380 86390 1
502374 99502374 1001 86380 86390 1
502196 99502196 1001 86380 86390 1
502188 99502188 1001 86380 86390 1
502126 99502126 1001 86380 86390 1
502178 99502178 1001 86380 86390 1
502192 99502192 1001 86380 86390 1
502003 99502003 1001 86380 86390 1
501865 99501865 1001 86380 86390 1
502023 99502023 1001 86380 86390 1
502050 99502050 1001 86380 86390 1
501921 99501921 1001 86380 86390 1
502499 99502499 1001 86380 86390 1
502590 99502590 1001 86380 86390 1
503180 99503180 1001 86380 86390 1
503103 99503103 1001 86380 86390 1
503157 99503157 1001 86380 86390 1
503106 99503106 1001 86380 86390 1
503119 99503119 1001 86380 86390 1
503249 99503249 1001 86380 86390 1
503047 99503047 1001 86380 86390 1
502996 99502996 1001 86380 86390 1
502940 99502940 1001 86380 86390 1
502967 99502967 1001 86380 86390 1
503071 99503071 1001 86380 86390 1
502865 99502865 1001 86380 86390 1
502738 99502738 1001 86380 86390 1
502759 99502759 1001 86380 86390 1
503328 99503328 1001 86380 86390 1
503461 99503461 1001 86380 86390 1
503398 99503398 1001 86380 86390 1
503424 99503424 1001 86380 86390 1
503295 99503295 1001 86380 86390 1
503412 99503412 1001 86380 86390 1
503438 99503438 1001 86380 86390 1
503477 99503477 1001 86380 86390 1
503348 99503348 1001 86380 86390 1
504094 99504094 1001 86380 86390 1
503984 99503984 1001 86380 86390 1
503771 99503771 1001 86380 86390 1
503871 99503871 1001 86380 86390 1
503897 99503897 1001 86380 86390 1
503617 99503617 1001 86380 86390 1
503630 99503630 1001 86380 86390 1
503670 99503670 1001 86380 86390 1
504225 99504225 1001 86380 86390 1
504126 99504126 1001 86380 86390 1
504791 99504791 1001 86380 86390 1
504838 99504838 1001 86380 86390 1
504560 99504560 1001 86380 86390 1
504709 99504709 1001 86380 86390 1
504326 99504326 1001 86380 86390 1
504471 99504471 1001 86380 86390 1
504372 99504372 1001 86380 86390 1
505005 99505005 1001 86380 86390 1
504960 99504960 1001 86380 86390 1
505116 99505116 1001 86380 86390 1
505580 99505580 1001 86380 86390 1
505751 99505751 1001 86380 86390 1
505676 99505676 1001 86380 86390 1
505587 99505587 1001 86380 86390 1
505525 99505525 1001 86380 86390 1
505437 99505437 1001 86380 86390 1
505400 99505400 1001 86380 86390 1
505402 99505402 1001 86380 86390 1
505431 99505431 1001 86380 86390 1
505444 99505444 1001 86380 86390 1
505163 99505163 1001 86380 86390 1
505242 99505242 1001 86380 86390 1
505207 99505207 1001 86380 86390 1
505873 99505873 1001 86380 86390 1
505839 99505839 1001 86380 86390 1
505905 99505905 1001 86380 86390 1
506548 99506548 1001 86380 86390 1
506300 99506300 1001 86380 86390 1
506294 99506294 1001 86380 86390 1
506272 99506272 1001 86380 86390 1
506066 99506066 1001 86380 86390 1
506106 99506106 1001 86380 86390 1
506008 99506008 1001 86380 86390 1
505984 99505984 1001 86380 86390 1
506630 99506630 1001 86380 86390 1
507334 99507334 1001 86380 86390 1
507102 99507102 1001 86380 86390 1
506919 99506919 1001 86380 86390 1
506985 99506985 1001 86380 86390 1
506847 99506847 1001 86380 86390 1
506887 99506887 1001 86380 86390 1
507004 99507004 1001 86380 86390 1
507600 99507600 1001 86380 86390 1
507523 99507523 1001 86380 86390 1
507525 99507525 1001 86380 86390 1
507551 99507551 1001 86380 86390 1
507488 99507488 1001 86380 86390 1
507592 99507592 1001 86380 86390 1
507605 99507605 1001 86380 86390 1
507480 99507480 1001 86380 86390 1
508176 99508176 1001 86380 86390 1
508048 99508048 1001 86380 86390 1
507952 99507952 1001 86380 86390 1
507916 99507916 1001 86380 86390 1
507866 99507866 1001 86380 86390 1
507880 99507880 1001 86380 86390 1
507815 99507815 1001 86380 86390 1
507663 99507663 1001 86380 86390 1
507676 99507676 1001 86380 86390 1
507689 99507689 1001 86380 86390 1
508444 99508444 1001 86380 86390 1
508369 99508369 1001 86380 86390 1
508269 99508269 1001 86380 86390 1
508973 99508973 1001 86380 86390 1
509063 99509063 1001 86380 86390 1
508727 99508727 1001 86380 86390 1
508833 99508833 1001 86380 86390 1
508759 99508759 1001 86380 86390 1
508762 99508762 1001 86380 86390 1
508866 99508866 1001 86380 86390 1
508521 99508521 1001 86380 86390 1
508509 99508509 1001 86380 86390 1
508502 99508502 1001 86380 86390 1
508541 99508541 1001 86380 86390 1
509229 99509229 1001 86380 86390 1
509139 99509139 1001 86380 86390 1
509165 99509165 1001 86380 86390 1
508870 99508870 1001 86380 86390 1
509195 99509195 1001 86380 86390 1
509210 99509210 1001 86380 86390 1
509187 99509187 1001 86380 86390 1
509824 99509824 1001 86380 86390 1
509709 99509709 1001 86380 86390 1
509684 99509684 1001 86380 86390 1
509569 99509569 1001 86380 86390 1
509626 99509626 1001 86380 86390 1
509536 99509536 1001 86380 86390 1
509422 99509422 1001 86380 86390 1
509346 99509346 1001 86380 86390 1
509388 99509388 1001 86380 86390 1
509351 99509351 1001 86380 86390 1
509299 99509299 1001 86380 86390 1
509445 99509445 1001 86380 86390 1
509459 99509459 1001 86380 86390 1
509472 99509472 1001 86380 86390 1
509912 99509912 1001 86380 86390 1
510044 99510044 1001 86380 86390 1
509981 99509981 1001 86380 86390 1
509985 99509985 1001 86380 86390 1
510624 99510624 1001 86380 86390 1
510677 99510677 1001 86380 86390 1
510557 99510557 1001 86380 86390 1
510503 99510503 1001 86380 86390 1
510225 99510225 1001 86380 86390 1
510247 99510247 1001 86380 86390 1
510842 99510842 1001 86380 86390 1
510522 99510522 1001 86380 86390 1
510779 99510779 1001 86380 86390 1
510845 99510845 1001 86380 86390 1
510729 99510729 1001 86380 86390 1
510785 99510785 1001 86380 86390 1
510927 99510927 1001 86380 86390 1
511519 99511519 1001 86380 86390 1
511415 99511415 1001 86380 86390 1
511469 99511469 1001 86380 86390 1
511483 99511483 1001 86380 86390 1
511419 99511419 1001 86380 86390 1
511501 99511501 1001 86380 86390 1
511347 99511347 1001 86380 86390 1
511145 99511145 1001 86380 86390 1
511212 99511212 1001 86380 86390 1
511277 99511277 1001 86380 86390 1
511303 99511303 1001 86380 86390 1
511074 99511074 1001 86380 86390 1
511667 99511667 1001 86380 86390 1
511603 99511603 1001 86380 86390 1
511732 99511732 1001 86380 86390 1
511607 99511607 1001 86380 86390 1
511724 99511724 1001 86380 86390 1
511738 99511738 1001 86380 86390 1
511623 99511623 1001 86380 86390 1
512354 99512354 1001 86380 86390 1
512191 99512191 1001 86380 86390 1
512320 99512320 1001 86380 86390 1
512234 99512234 1001 86380 86390 1
512300 99512300 1001 86380 86390 1
512141 99512141 1001 86380 86390 1
511987 99511987 1001 86380 86390 1
512065 99512065 1001 86380 86390 1
511939 99511939 1001 86380 86390 1
511769 99511769 1001 86380 86390 1
512402 99512402 1001 86380 86390 1
512520 99512520 1001 86380 86390 1
512538 99512538 1001 86380 86390 1
512396 99512396 1001 86380 86390 1
512567 99512567 1001 86380 86390 1
512504 99512504 1001 86380 86390 1
513178 99513178 1001 86380 86390 1
513109 99513109 1001 86380 86390 1
513019 99513019 1001 86380 86390 1
513189 99513189 1001 86380 86390 1
512870 99512870 1001 86380 86390 1
512834 99512834 1001 86380 86390 1
512965 99512965 1001 86380 86390 1
512956 99512956 1001 86380 86390 1
512880 99512880 1001 86380 86390 1
512587 99512587 1001 86380 86390 1
512627 99512627 1001 86380 86390 1
512760 99512760 1001 86380 86390 1
512592 99512592 1001 86380 86390 1
513335 99513335 1001 86380 86390 1
513361 99513361 1001 86380 86390 1
513272 99513272 1001 86380 86390 1
513891 99513891 1001 86380 86390 1
514001 99514001 1001 86380 86390 1
513983 99513983 1001 86380 86390 1
514000 99514000 1001 86380 86390 1
513933 99513933 1001 86380 86390 1
513972 99513972 1001 86380 86390 1
514024 99514024 1001 86380 86390 1
513723 99513723 1001 86380 86390 1
513667 99513667 1001 86380 86390 1
513745 99513745 1001 86380 86390 1
513554 99513554 1001 86380 86390 1
513505 99513505 1001 86380 86390 1
513495 99513495 1001 86380 86390 1
514160 99514160 1001 86380 86390 1
514188 99514188 1001 86380 86390 1
514203 99514203 1001 86380 86390 1
514063 99514063 1001 86380 86390 1
514180 99514180 1001 86380 86390 1
514181 99514181 1001 86380 86390 1
514677 99514677 1001 86380 86390 1
514657 99514657 1001 86380 86390 1
514553 99514553 1001 86380 86390 1
514489 99514489 1001 86380 86390 1
514493 99514493 1001 86380 86390 1
514469 99514469 1001 86380 86390 1
514253 99514253 1001 86380 86390 1
514426 99514426 1001 86380 86390 1
514427 99514427 1001 86380 86390 1
514948 99514948 1001 86380 86390 1
514952 99514952 1001 86380 86390 1
514890 99514890 1001 86380 86390 1
515620 99515620 1001 86380 86390 1
515657 99515657 1001 86380 86390 1
515678 99515678 1001 86380 86390 1
515434 99515434 1001 86380 86390 1
515208 99515208 1001 86380 86390 1
515237 99515237 1001 86380 86390 1
515749 99515749 1001 86380 86390 1
515684 99515684 1001 86380 86390 1
515814 99515814 1001 86380 86390 1
515757 99515757 1001 86380 86390 1
516330 99516330 1001 86380 86390 1
516421 99516421 1001 86380 86390 1
516318 99516318 1001 86380 86390 1
516253 99516253 1001 86380 86390 1
516218 99516218 1001 86380 86390 1
516009 99516009 1001 86380 86390 1
516054 99516054 1001 86380 86390 1
516097 99516097 1001 86380 86390 1
516710 99516710 1001 86380 86390 1
516607 99516607 1001 86380 86390 1
517300 99517300 1001 86380 86390 1
517222 99517222 1001 86380 86390 1
516977 99516977 1001 86380 86390 1
516955 99516955 1001 86380 86390 1
516792 99516792 1001 86380 86390 1
516872 99516872 1001 86380 86390 1
516783 99516783 1001 86380 86390 1
516902 99516902 1001 86380 86390 1
516815 99516815 1001 86380 86390 1
516919 99516919 1001 86380 86390 1
516725 99516725 1001 86380 86390 1
517507 99517507 1001 86380 86390 1
517365 99517365 1001 86380 86390 1
518078 99518078 1001 86380 86390 1
518106 99518106 1001 86380 86390 1
517805 99517805 1001 86380 86390 1
517820 99517820 1001 86380 86390 1
517912 99517912 1001 86380 86390 1
517644 99517644 1001 86380 86390 1
517567 99517567 1001 86380 86390 1
517731 99517731 1001 86380 86390 1
517629 99517629 1001 86380 86390 1
518197 99518197 1001 86380 86390 1
518293 99518293 1001 86380 86390 1
518259 99518259 1001 86380 86390 1
518911 99518911 1001 86380 86390 1
518927 99518927 1001 86380 86390 1
518801 99518801 1001 86380 86390 1
518691 99518691 1001 86380 86390 1
518618 99518618 1001 86380 86390 1
518780 99518780 1001 86380 86390 1
518458 99518458 1001 86380 86390 1
518384 99518384 1001 86380 86390 1
519026 99519026 1001 86380 86390 1
519095 99519095 1001 86380 86390 1
519763 99519763 1001 86380 86390 1
519650 99519650 1001 86380 86390 1
519702 99519702 1001 86380 86390 1
519505 99519505 1001 86380 86390 1
519416 99519416 1001 86380 86390 1
519456 99519456 1001 86380 86390 1
519421 99519421 1001 86380 86390 1
519209 99519209 1001 86380 86390 1
519354 99519354 1001 86380 86390 1
519356 99519356 1001 86380 86390 1
519230 99519230 1001 86380 86390 1
519993 99519993 1001 86380 86390 1
519929 99519929 1001 86380 86390 1
519825 99519825 1001 86380 86390 1
519878 99519878 1001 86380 86390 1
519855 99519855 1001 86380 86390 1
519845 99519845 1001 86380 86390 1
520514 99520514 1001 86380 86390 1
520509 99520509 1001 86380 86390 1
520634 99520634 1001 86380 86390 1
520633 99520633 1001 86380 86390 1
520562 99520562 1001 86380 86390 1
520391 99520391 1001 86380 86390 1
520129 99520129 1001 86380 86390 1
520044 99520044 1001 86380 86390 1
520740 99520740 1001 86380 86390 1
520771 99520771 1001 86380 86390 1
520759 99520759 1001 86380 86390 1
520812 99520812 1001 86380 86390 1
521416 99521416 1001 86380 86390 1
521431 99521431 1001 86380 86390 1
521381 99521381 1001 86380 86390 1
521177 99521177 1001 86380 86390 1
521060 99521060 1001 86380 86390 1
521127 99521127 1001 86380 86390 1
521167 99521167 1001 86380 86390 1
521182 99521182 1001 86380 86390 1
520872 99520872 1001 86380 86390 1
520875 99520875 1001 86380 86390 1
520921 99520921 1001 86380 86390 1
520870 99520870 1001 86380 86390 1
521598 99521598 1001 86380 86390 1
521652 99521652 1001 86380 86390 1
521471 99521471 1001 86380 86390 1
521498 99521498 1001 86380 86390 1
522262 99522262 1001 86380 86390 1
522093 99522093 1001 86380 86390 1
522236 99522236 1001 86380 86390 1
522174 99522174 1001 86380 86390 1
521958 99521958 1001 86380 86390 1
521964 99521964 1001 86380 86390 1
521778 99521778 1001 86380 86390 1
521796 99521796 1001 86380 86390 1
521720 99521720 1001 86380 86390 1
521735 99521735 1001 86380 86390 1
521774 99521774 1001 86380 86390 1
522355 99522355 1001 86380 86390 1
522358 99522358 1001 86380 86390 1
522490 99522490 1001 86380 86390 1
522387 99522387 1001 86380 86390 1
522309 99522309 1001 86380 86390 1
522427 99522427 1001 86380 86390 1
522939 99522939 1001 86380 86390 1
522940 99522940 1001 86380 86390 1
522890 99522890 1001 86380 86390 1
522721 99522721 1001 86380 86390 1
522790 99522790 1001 86380 86390 1
522831 99522831 1001 86380 86390 1
522768 99522768 1001 86380 86390 1
522666 99522666 1001 86380 86390 1
522683 99522683 1001 86380 86390 1
522677 99522677 1001 86380 86390 1
522521 99522521 1001 86380 86390 1
523224 99523224 1001 86380 86390 1
523266 99523266 1001 86380 86390 1
523292 99523292 1001 86380 86390 1
523307 99523307 1001 86380 86390 1
523257 99523257 1001 86380 86390 1
523816 99523816 1001 86380 86390 1
523855 99523855 1001 86380 86390 1
523779 99523779 1001 86380 86390 1
523834 99523834 1001 86380 86390 1
523544 99523544 1001 86380 86390 1
523728 99523728 1001 86380 86390 1
523703 99523703 1001 86380 86390 1
523679 99523679 1001 86380 86390 1
523643 99523643 1001 86380 86390 1
523656 99523656 1001 86380 86390 1
523709 99523709 1001 86380 86390 1
523685 99523685 1001 86380 86390 1
523569 99523569 1001 86380 86390 1
523455 99523455 1001 86380 86390 1
523469 99523469 1001 86380 86390 1
523522 99523522 1001 86380 86390 1
523382 99523382 1001 86380 86390 1
523410 99523410 1001 86380 86390 1
523423 99523423 1001 86380 86390 1
524028 99524028 1001 86380 86390 1
524041 99524041 1001 86380 86390 1
524742 99524742 1001 86380 86390 1
524581 99524581 1001 86380 86390 1
524665 99524665 1001 86380 86390 1
524692 99524692 1001 86380 86390 1
524383 99524383 1001 86380 86390 1
524529 99524529 1001 86380 86390 1
524445 99524445 1001 86380 86390 1
524536 99524536 1001 86380 86390 1
524337 99524337 1001 86380 86390 1
524327 99524327 1001 86380 86390 1
524930 99524930 1001 86380 86390 1
524879 99524879 1001 86380 86390 1
524815 99524815 1001 86380 86390 1
525482 99525482 1001 86380 86390 1
525460 99525460 1001 86380 86390 1
525402 99525402 1001 86380 86390 1
525453 99525453 1001 86380 86390 1
525223 99525223 1001 86380 86390 1
525002 99525002 1001 86380 86390 1
525109 99525109 1001 86380 86390 1
525174 99525174 1001 86380 86390 1
525097 99525097 1001 86380 86390 1
525114 99525114 1001 86380 86390 1
525013 99525013 1001 86380 86390 1
525724 99525724 1001 86380 86390 1
525699 99525699 1001 86380 86390 1
525792 99525792 1001 86380 86390 1
525757 99525757 1001 86380 86390 1
525655 99525655 1001 86380 86390 1
526422 99526422 1001 86380 86390 1
526226 99526226 1001 86380 86390 1
526088 99526088 1001 86380 86390 1
526109 99526109 1001 86380 86390 1
525985 99525985 1001 86380 86390 1
525998 99525998 1001 86380 86390 1
525973 99525973 1001 86380 86390 1
525992 99525992 1001 86380 86390 1
525995 99525995 1001 86380 86390 1
526436 99526436 1001 86380 86390 1
526567 99526567 1001 86380 86390 1
526518 99526518 1001 86380 86390 1
527103 99527103 1001 86380 86390 1
527168 99527168 1001 86380 86390 1
526972 99526972 1001 86380 86390 1
526668 99526668 1001 86380 86390 1
526631 99526631 1001 86380 86390 1
526648 99526648 1001 86380 86390 1
527920 99527920 1001 86380 86390 1
527946 99527946 1001 86380 86390 1
528014 99528014 1001 86380 86390 1
527781 99527781 1001 86380 86390 1
527808 99527808 1001 86380 86390 1
527757 99527757 1001 86380 86390 1
527707 99527707 1001 86380 86390 1
527765 99527765 1001 86380 86390 1
527661 99527661 1001 86380 86390 1
527612 99527612 1001 86380 86390 1
527615 99527615 1001 86380 86390 1
527475 99527475 1001 86380 86390 1
528109 99528109 1001 86380 86390 1
528161 99528161 1001 86380 86390 1
528843 99528843 1001 86380 86390 1
528540 99528540 1001 86380 86390 1
528669 99528669 1001 86380 86390 1
528648 99528648 1001 86380 86390 1
528661 99528661 1001 86380 86390 1
528626 99528626 1001 86380 86390 1
528451 99528451 1001 86380 86390 1
528464 99528464 1001 86380 86390 1
528443 99528443 1001 86380 86390 1
529102 99529102 1001 86380 86390 1
528923 99528923 1001 86380 86390 1
529726 99529726 1001 86380 86390 1
529692 99529692 1001 86380 86390 1
529597 99529597 1001 86380 86390 1
529497 99529497 1001 86380 86390 1
529433 99529433 1001 86380 86390 1
529467 99529467 1001 86380 86390 1
529278 99529278 1001 86380 86390 1
529125 99529125 1001 86380 86390 1
529139 99529139 1001 86380 86390 1
529182 99529182 1001 86380 86390 1
529763 99529763 1001 86380 86390 1
529740 99529740 1001 86380 86390 1
529886 99529886 1001 86380 86390 1
529772 99529772 1001 86380 86390 1
529838 99529838 1001 86380 86390 1
530425 99530425 1001 86380 86390 1
530190 99530190 1001 86380 86390 1
530256 99530256 1001 86380 86390 1
530052 99530052 1001 86380 86390 1
530042 99530042 1001 86380 86390 1
530120 99530120 1001 86380 86390 1
530097 99530097 1001 86380 86390 1
530047 99530047 1001 86380 86390 1
530035 99530035 1001 86380 86390 1
530663 99530663 1001 86380 86390 1
530715 99530715 1001 86380 86390 1
531342 99531342 1001 86380 86390 1
531252 99531252 1001 86380 86390 1
531247 99531247 1001 86380 86390 1
531152 99531152 1001 86380 86390 1
531170 99531170 1001 86380 86390 1
530838 99530838 1001 86380 86390 1
530828 99530828 1001 86380 86390 1
530935 99530935 1001 86380 86390 1
531389 99531389 1001 86380 86390 1
531571 99531571 1001 86380 86390 1
531548 99531548 1001 86380 86390 1
532060 99532060 1001 86380 86390 1
532193 99532193 1001 86380 86390 1
532089 99532089 1001 86380 86390 1
531884 99531884 1001 86380 86390 1
531968 99531968 1001 86380 86390 1
531995 99531995 1001 86380 86390 1
531729 99531729 1001 86380 86390 1
531734 99531734 1001 86380 86390 1
532242 99532242 1001 86380 86390 1
532216 99532216 1001 86380 86390 1
532288 99532288 1001 86380 86390 1
532851 99532851 1001 86380 86390 1
532853 99532853 1001 86380 86390 1
532866 99532866 1001 86380 86390 1
532645 99532645 1001 86380 86390 1
532692 99532692 1001 86380 86390 1
532416 99532416 1001 86380 86390 1
532495 99532495 1001 86380 86390 1
532537 99532537 1001 86380 86390 1
533155 99533155 1001 86380 86390 1
533822 99533822 1001 86380 86390 1
533680 99533680 1001 86380 86390 1
533797 99533797 1001 86380 86390 1
533697 99533697 1001 86380 86390 1
533818 99533818 1001 86380 86390 1
533472 99533472 1001 86380 86390 1
533447 99533447 1001 86380 86390 1
533643 99533643 1001 86380 86390 1
533363 99533363 1001 86380 86390 1
533260 99533260 1001 86380 86390 1
534051 99534051 1001 86380 86390 1
534015 99534015 1001 86380 86390 1
534599 99534599 1001 86380 86390 1
534630 99534630 1001 86380 86390 1
534592 99534592 1001 86380 86390 1
534468 99534468 1001 86380 86390 1
534292 99534292 1001 86380 86390 1
534347 99534347 1001 86380 86390 1
534425 99534425 1001 86380 86390 1
534260 99534260 1001 86380 86390 1
534250 99534250 1001 86380 86390 1
534081 99534081 1001 86380 86390 1
534784 99534784 1001 86380 86390 1
534852 99534852 1001 86380 86390 1
534814 99534814 1001 86380 86390 1
534753 99534753 1001 86380 86390 1
534858 99534858 1001 86380 86390 1
535409 99535409 1001 86380 86390 1
535386 99535386 1001 86380 86390 1
535414 99535414 1001 86380 86390 1
535365 99535365 1001 86380 86390 1
535163 99535163 1001 86380 86390 1
535140 99535140 1001 86380 86390 1
535275 99535275 1001 86380 86390 1
535251 99535251 1001 86380 86390 1
534993 99534993 1001 86380 86390 1
535046 99535046 1001 86380 86390 1
535059 99535059 1001 86380 86390 1
534944 99534944 1001 86380 86390 1
534979 99534979 1001 86380 86390 1
535069 99535069 1001 86380 86390 1
535714 99535714 1001 86380 86390 1
535552 99535552 1001 86380 86390 1
536293 99536293 1001 86380 86390 1
536006 99536006 1001 86380 86390 1
535994 99535994 1001 86380 86390 1
535996 99535996 1001 86380 86390 1
536116 99536116 1001 86380 86390 1
535922 99535922 1001 86380 86390 1
535784 99535784 1001 86380 86390 1
535905 99535905 1001 86380 86390 1
535828 99535828 1001 86380 86390 1
535844 99535844 1001 86380 86390 1
536540 99536540 1001 86380 86390 1
536466 99536466 1001 86380 86390 1
536365 99536365 1001 86380 86390 1
536998 99536998 1001 86380 86390 1
537014 99537014 1001 86380 86390 1
537069 99537069 1001 86380 86390 1
536829 99536829 1001 86380 86390 1
536896 99536896 1001 86380 86390 1
536786 99536786 1001 86380 86390 1
536852 99536852 1001 86380 86390 1
536554 99536554 1001 86380 86390 1
536597 99536597 1001 86380 86390 1
536562 99536562 1001 86380 86390 1
536693 99536693 1001 86380 86390 1
537255 99537255 1001 86380 86390 1
537914 99537914 1001 86380 86390 1
537892 99537892 1001 86380 86390 1
537828 99537828 1001 86380 86390 1
537977 99537977 1001 86380 86390 1
537641 99537641 1001 86380 86390 1
537630 99537630 1001 86380 86390 1
537643 99537643 1001 86380 86390 1
537763 99537763 1001 86380 86390 1
537678 99537678 1001 86380 86390 1
537369 99537369 1001 86380 86390 1
537476 99537476 1001 86380 86390 1
537418 99537418 1001 86380 86390 1
538011 99538011 1001 86380 86390 1
538008 99538008 1001 86380 86390 1
538129 99538129 1001 86380 86390 1
538786 99538786 1001 86380 86390 1
538558 99538558 1001 86380 86390 1
538534 99538534 1001 86380 86390 1
538551 99538551 1001 86380 86390 1
538438 99538438 1001 86380 86390 1
538352 99538352 1001 86380 86390 1
538318 99538318 1001 86380 86390 1
538384 99538384 1001 86380 86390 1
538361 99538361 1001 86380 86390 1
538958 99538958 1001 86380 86390 1
539551 99539551 1001 86380 86390 1
539376 99539376 1001 86380 86390 1
539338 99539338 1001 86380 86390 1
539404 99539404 1001 86380 86390 1
539369 99539369 1001 86380 86390 1
539227 99539227 1001 86380 86390 1
539190 99539190 1001 86380 86390 1
539677 99539677 1001 86380 86390 1
539795 99539795 1001 86380 86390 1
539667 99539667 1001 86380 86390 1
540320 99540320 1001 86380 86390 1
540413 99540413 1001 86380 86390 1
540083 99540083 1001 86380 86390 1
540109 99540109 1001 86380 86390 1
540090 99540090 1001 86380 86390 1
540207 99540207 1001 86380 86390 1
540042 99540042 1001 86380 86390 1
540033 99540033 1001 86380 86390 1
540049 99540049 1001 86380 86390 1
540588 99540588 1001 86380 86390 1
540627 99540627 1001 86380 86390 1
541291 99541291 1001 86380 86390 1
541268 99541268 1001 86380 86390 1
541269 99541269 1001 86380 86390 1
540964 99540964 1001 86380 86390 1
541056 99541056 1001 86380 86390 1
540780 99540780 1001 86380 86390 1
540872 99540872 1001 86380 86390 1
540718 99540718 1001 86380 86390 1
540860 99540860 1001 86380 86390 1
540861 99540861 1001 86380 86390 1
540758 99540758 1001 86380 86390 1
540800 99540800 1001 86380 86390 1
541377 99541377 1001 86380 86390 1
541365 99541365 1001 86380 86390 1
541942 99541942 1001 86380 86390 1
541982 99541982 1001 86380 86390 1
542011 99542011 1001 86380 86390 1
542076 99542076 1001 86380 86390 1
541960 99541960 1001 86380 86390 1
542111 99542111 1001 86380 86390 1
541914 99541914 1001 86380 86390 1
541667 99541667 1001 86380 86390 1
541591 99541591 1001 86380 86390 1
541517 99541517 1001 86380 86390 1
541688 99541688 1001 86380 86390 1
541534 99541534 1001 86380 86390 1
542237 99542237 1001 86380 86390 1
542190 99542190 1001 86380 86390 1
542805 99542805 1001 86380 86390 1
542862 99542862 1001 86380 86390 1
542928 99542928 1001 86380 86390 1
542850 99542850 1001 86380 86390 1
542852 99542852 1001 86380 86390 1
542675 99542675 1001 86380 86390 1
542613 99542613 1001 86380 86390 1
542698 99542698 1001 86380 86390 1
542595 99542595 1001 86380 86390 1
542403 99542403 1001 86380 86390 1
542340 99542340 1001 86380 86390 1
542422 99542422 1001 86380 86390 1
542450 99542450 1001 86380 86390 1
542374 99542374 1001 86380 86390 1
543142 99543142 1001 86380 86390 1
543146 99543146 1001 86380 86390 1
543765 99543765 1001 86380 86390 1
543732 99543732 1001 86380 86390 1
543437 99543437 1001 86380 86390 1
543450 99543450 1001 86380 86390 1
543444 99543444 1001 86380 86390 1
543483 99543483 1001 86380 86390 1
543562 99543562 1001 86380 86390 1
543344 99543344 1001 86380 86390 1
543179 99543179 1001 86380 86390 1
543309 99543309 1001 86380 86390 1
543251 99543251 1001 86380 86390 1
543774 99543774 1001 86380 86390 1
544594 99544594 1001 86380 86390 1
544471 99544471 1001 86380 86390 1
544473 99544473 1001 86380 86390 1
544558 99544558 1001 86380 86390 1
544237 99544237 1001 86380 86390 1
544392 99544392 1001 86380 86390 1
544291 99544291 1001 86380 86390 1
544227 99544227 1001 86380 86390 1
544216 99544216 1001 86380 86390 1
544243 99544243 1001 86380 86390 1
544056 99544056 1001 86380 86390 1
544104 99544104 1001 86380 86390 1
544630 99544630 1001 86380 86390 1
544606 99544606 1001 86380 86390 1
417611 209 1001 75900 77277 1
426148 1140 1001 73980 75357 1
420009 219 1001 70680 71997 1
412768 385 1001 46320 47157 1
424349 695 1001 55440 59757 1
503211 860 1002 27165 34611 1
514167 668 1001 54814 54913 1
533862 1039 1002 37439 39038 1
400212 99400212 1001 86380 86390 1
400218 99400218 1001 86380 86390 1
400259 99400259 1001 86380 86390 1
400243 99400243 1001 86380 86390 1
400251 99400251 1001 86380 86390 1
400708 99400708 1001 86380 86390 1
400795 99400795 1001 86380 86390 1
400910 99400910 1001 86380 86390 1
401009 99401009 1001 86380 86390 1
400987 99400987 1001 86380 86390 1
401097 99401097 1001 86380 86390 1
401575 99401575 1001 86380 86390 1
401506 99401506 1001 86380 86390 1
401537 99401537 1001 86380 86390 1
401628 99401628 1001 86380 86390 1
401592 99401592 1001 86380 86390 1
401785 99401785 1001 86380 86390 1
402058 99402058 1001 86380 86390 1
402088 99402088 1001 86380 86390 1
402320 99402320 1001 86380 86390 1
402564 99402564 1001 86380 86390 1
402587 99402587 1001 86380 86390 1
402816 99402816 1001 86380 86390 1
402897 99402897 1001 86380 86390 1
403007 99403007 1001 86380 86390 1
403888 99403888 1001 86380 86390 1
403917 99403917 1001 86380 86390 1
403991 99403991 1001 86380 86390 1
403964 99403964 1001 86380 86390 1
404145 99404145 1001 86380 86390 1
404068 99404068 1001 86380 86390 1
404224 99404224 1001 86380 86390 1
404353 99404353 1001 86380 86390 1
404596 99404596 1001 86380 86390 1
404871 99404871 1001 86380 86390 1
404875 99404875 1001 86380 86390 1
404822 99404822 1001 86380 86390 1
405000 99405000 1001 86380 86390 1
404975 99404975 1001 86380 86390 1
405065 99405065 1001 86380 86390 1
405290 99405290 1001 86380 86390 1
405631 99405631 1001 86380 86390 1
405849 99405849 1001 86380 86390 1
406055 99406055 1001 86380 86390 1
406491 99406491 1001 86380 86390 1
406621 99406621 1001 86380 86390 1
406597 99406597 1001 86380 86390 1
406535 99406535 1001 86380 86390 1
406632 99406632 1001 86380 86390 1
406696 99406696 1001 86380 86390 1
406745 99406745 1001 86380 86390 1
407045 99407045 1001 86380 86390 1
407443 99407443 1001 86380 86390 1
407366 99407366 1001 86380 86390 1
407538 99407538 1001 86380 86390 1
407604 99407604 1001 86380 86390 1
407571 99407571 1001 86380 86390 1
407713 99407713 1001 86380 86390 1
408018 99408018 1001 86380 86390 1
408001 99408001 1001 86380 86390 1
408040 99408040 1001 86380 86390 1
407993 99407993 1001 86380 86390 1
408426 99408426 1001 86380 86390 1
408731 99408731 1001 86380 86390 1
408711 99408711 1001 86380 86390 1
408757 99408757 1001 86380 86390 1
408692 99408692 1001 86380 86390 1
409117 99409117 1001 86380 86390 1
409243 99409243 1001 86380 86390 1
409452 99409452 1001 86380 86390 1
409571 99409571 1001 86380 86390 1
409531 99409531 1001 86380 86390 1
409842 99409842 1001 86380 86390 1
409934 99409934 1001 86380 86390 1
410444 99410444 1001 86380 86390 1
410592 99410592 1001 86380 86390 1
410651 99410651 1001 86380 86390 1
410853 99410853 1001 86380 86390 1
410871 99410871 1001 86380 86390 1
410995 99410995 1001 86380 86390 1
411019 99411019 1001 86380 86390 1
411287 99411287 1001 86380 86390 1
411360 99411360 1001 86380 86390 1
412163 99412163 1001 86380 86390 1
412200 99412200 1001 86380 86390 1
412233 99412233 1001 86380 86390 1
412298 99412298 1001 86380 86390 1
413520 99413520 1001 86380 86390 1
413338 99413338 1001 86380 86390 1
413641 99413641 1001 86380 86390 1
413462 99413462 1001 86380 86390 1
412938 99412938 1001 86380 86390 1
412967 99412967 1001 86380 86390 1
412677 99412677 1001 86380 86390 1
412537 99412537 1001 86380 86390 1
412855 99412855 1001 86380 86390 1
414037 99414037 1001 86380 86390 1
413878 99413878 1001 86380 86390 1
413981 99413981 1001 86380 86390 1
414107 99414107 1001 86380 86390 1
415201 99415201 1001 86380 86390 1
414621 99414621 1001 86380 86390 1
414690 99414690 1001 86380 86390 1
414599 99414599 1001 86380 86390 1
414628 99414628 1001 86380 86390 1
414505 99414505 1001 86380 86390 1
414233 99414233 1001 86380 86390 1
414133 99414133 1001 86380 86390 1
415526 99415526 1001 86380 86390 1
415652 99415652 1001 86380 86390 1
415538 99415538 1001 86380 86390 1
415539 99415539 1001 86380 86390 1
415470 99415470 1001 86380 86390 1
416726 99416726 1001 86380 86390 1
416812 99416812 1001 86380 86390 1
416884 99416884 1001 86380 86390 1
416905 99416905 1001 86380 86390 1
416748 99416748 1001 86380 86390 1
416370 99416370 1001 86380 86390 1
416187 99416187 1001 86380 86390 1
416348 99416348 1001 86380 86390 1
416148 99416148 1001 86380 86390 1
416180 99416180 1001 86380 86390 1
415860 99415860 1001 86380 86390 1
416128 99416128 1001 86380 86390 1
416026 99416026 1001 86380 86390 1
417309 99417309 1001 86380 86390 1
417220 99417220 1001 86380 86390 1
417057 99417057 1001 86380 86390 1
417062 99417062 1001 86380 86390 1
417371 99417371 1001 86380 86390 1
417572 99417572 1001 86380 86390 1
417583 99417583 1001 86380 86390 1
417427 99417427 1001 86380 86390 1
417428 99417428 1001 86380 86390 1
418773 99418773 1001 86380 86390 1
418547 99418547 1001 86380 86390 1
418303 99418303 1001 86380 86390 1
418178 99418178 1001 86380 86390 1
418340 99418340 1001 86380 86390 1
418187 99418187 1001 86380 86390 1
418071 99418071 1001 86380 86390 1
417765 99417765 1001 86380 86390 1
417939 99417939 1001 86380 86390 1
417879 99417879 1001 86380 86390 1
419077 99419077 1001 86380 86390 1
418845 99418845 1001 86380 86390 1
419079 99419079 1001 86380 86390 1
419063 99419063 1001 86380 86390 1
419119 99419119 1001 86380 86390 1
418868 99418868 1001 86380 86390 1
419154 99419154 1001 86380 86390 1
420133 99420133 1001 86380 86390 1
420204 99420204 1001 86380 86390 1
420371 99420371 1001 86380 86390 1
420210 99420210 1001 86380 86390 1
420327 99420327 1001 86380 86390 1
419811 99419811 1001 86380 86390 1
419716 99419716 1001 86380 86390 1
419347 99419347 1001 86380 86390 1
419513 99419513 1001 86380 86390 1
419442 99419442 1001 86380 86390 1
420532 99420532 1001 86380 86390 1
421965 99421965 1001 86380 86390 1
421922 99421922 1001 86380 86390 1
421967 99421967 1001 86380 86390 1
421892 99421892 1001 86380 86390 1
422102 99422102 1001 86380 86390 1
421994 99421994 1001 86380 86390 1
421346 99421346 1001 86380 86390 1
421568 99421568 1001 86380 86390 1
421298 99421298 1001 86380 86390 1
421304 99421304 1001 86380 86390 1
421654 99421654 1001 86380 86390 1
421685 99421685 1001 86380 86390 1
421171 99421171 1001 86380 86390 1
421005 99421005 1001 86380 86390 1
421007 99421007 1001 86380 86390 1
420907 99420907 1001 86380 86390 1
422479 99422479 1001 86380 86390 1
422387 99422387 1001 86380 86390 1
422490 99422490 1001 86380 86390 1
422396 99422396 1001 86380 86390 1
423577 99423577 1001 86380 86390 1
423464 99423464 1001 86380 86390 1
423584 99423584 1001 86380 86390 1
423703 99423703 1001 86380 86390 1
423418 99423418 1001 86380 86390 1
423590 99423590 1001 86380 86390 1
423422 99423422 1001 86380 86390 1
422961 99422961 1001 86380 86390 1
423283 99423283 1001 86380 86390 1
422729 99422729 1001 86380 86390 1
422858 99422858 1001 86380 86390 1
424035 99424035 1001 86380 86390 1
424045 99424045 1001 86380 86390 1
423782 99423782 1001 86380 86390 1
423816 99423816 1001 86380 86390 1
423863 99423863 1001 86380 86390 1
425088 99425088 1001 86380 86390 1
425259 99425259 1001 86380 86390 1
424938 99424938 1001 86380 86390 1
424623 99424623 1001 86380 86390 1
424940 99424940 1001 86380 86390 1
425532 99425532 1001 86380 86390 1
425589 99425589 1001 86380 86390 1
425591 99425591 1001 86380 86390 1
425544 99425544 1001 86380 86390 1
425396 99425396 1001 86380 86390 1
425816 99425816 1001 86380 86390 1
425490 99425490 1001 86380 86390 1
426604 99426604 1001 86380 86390 1
426459 99426459 1001 86380 86390 1
426498 99426498 1001 86380 86390 1
426465 99426465 1001 86380 86390 1
426569 99426569 1001 86380 86390 1
425917 99425917 1001 86380 86390 1
425994 99425994 1001 86380 86390 1
426101 99426101 1001 86380 86390 1
425951 99425951 1001 86380 86390 1
426239 99426239 1001 86380 86390 1
425906 99425906 1001 86380 86390 1
427436 99427436 1001 86380 86390 1
427146 99427146 1001 86380 86390 1
427171 99427171 1001 86380 86390 1
427274 99427274 1001 86380 86390 1
427189 99427189 1001 86380 86390 1
428422 99428422 1001 86380 86390 1
428500 99428500 1001 86380 86390 1
428413 99428413 1001 86380 86390 1
428419 99428419 1001 86380 86390 1
428584 99428584 1001 86380 86390 1
428317 99428317 1001 86380 86390 1
428053 99428053 1001 86380 86390 1
427684 99427684 1001 86380 86390 1
427783 99427783 1001 86380 86390 1
427717 99427717 1001 86380 86390 1
427573 99427573 1001 86380 86390 1
428832 99428832 1001 86380 86390 1
428836 99428836 1001 86380 86390 1
430153 99430153 1001 86380 86390 1
430112 99430112 1001 86380 86390 1
429758 99429758 1001 86380 86390 1
429629 99429629 1001 86380 86390 1
429409 99429409 1001 86380 86390 1
429434 99429434 1001 86380 86390 1
429440 99429440 1001 86380 86390 1
430733 99430733 1001 86380 86390 1
430578 99430578 1001 86380 86390 1
430690 99430690 1001 86380 86390 1
431990 99431990 1001 86380 86390 1
432021 99432021 1001 86380 86390 1
431373 99431373 1001 86380 86390 1
431332 99431332 1001 86380 86390 1
431180 99431180 1001 86380 86390 1
431185 99431185 1001 86380 86390 1
431138 99431138 1001 86380 86390 1
431168 99431168 1001 86380 86390 1
432444 99432444 1001 86380 86390 1
432166 99432166 1001 86380 86390 1
433341 99433341 1001 86380 86390 1
433395 99433395 1001 86380 86390 1
433709 99433709 1001 86380 86390 1
433577 99433577 1001 86380 86390 1
433609 99433609 1001 86380 86390 1
433650 99433650 1001 86380 86390 1
433053 99433053 1001 86380 86390 1
432951 99432951 1001 86380 86390 1
432939 99432939 1001 86380 86390 1
432962 99432962 1001 86380 86390 1
432606 99432606 1001 86380 86390 1
432826 99432826 1001 86380 86390 1
432584 99432584 1001 86380 86390 1
432762 99432762 1001 86380 86390 1
433881 99433881 1001 86380 86390 1
433999 99433999 1001 86380 86390 1
433900 99433900 1001 86380 86390 1
435159 99435159 1001 86380 86390 1
435383 99435383 1001 86380 86390 1
435114 99435114 1001 86380 86390 1
434849 99434849 1001 86380 86390 1
434531 99434531 1001 86380 86390 1
434235 99434235 1001 86380 86390 1
434186 99434186 1001 86380 86390 1
434419 99434419 1001 86380 86390 1
435699 99435699 1001 86380 86390 1
435729 99435729 1001 86380 86390 1
435704 99435704 1001 86380 86390 1
435517 99435517 1001 86380 86390 1
436802 99436802 1001 86380 86390 1
436980 99436980 1001 86380 86390 1
436872 99436872 1001 86380 86390 1
436986 99436986 1001 86380 86390 1
436591 99436591 1001 86380 86390 1
436672 99436672 1001 86380 86390 1
436578 99436578 1001 86380 86390 1
300080 99300080 1001 86380 86390 1
437298 99437298 1001 86380 86390 1
300046 99300046 1001 86380 86390 1
300693 99300693 1001 86380 86390 1
300595 99300595 1001 86380 86390 1
300660 99300660 1001 86380 86390 1
300560 99300560 1001 86380 86390 1
300382 99300382 1001 86380 86390 1
300513 99300513 1001 86380 86390 1
300347 99300347 1001 86380 86390 1
300373 99300373 1001 86380 86390 1
300413 99300413 1001 86380 86390 1
300230 99300230 1001 86380 86390 1
300310 99300310 1001 86380 86390 1
300143 99300143 1001 86380 86390 1
300223 99300223 1001 86380 86390 1
300301 99300301 1001 86380 86390 1
300768 99300768 1001 86380 86390 1
301453 99301453 1001 86380 86390 1
301552 99301552 1001 86380 86390 1
301208 99301208 1001 86380 86390 1
301143 99301143 1001 86380 86390 1
301328 99301328 1001 86380 86390 1
301199 99301199 1001 86380 86390 1
301240 99301240 1001 86380 86390 1
301282 99301282 1001 86380 86390 1
300972 99300972 1001 86380 86390 1
301103 99301103 1001 86380 86390 1
301104 99301104 1001 86380 86390 1
300988 99300988 1001 86380 86390 1
301617 99301617 1001 86380 86390 1
301644 99301644 1001 86380 86390 1
301736 99301736 1001 86380 86390 1
301662 99301662 1001 86380 86390 1
301585 99301585 1001 86380 86390 1
301561 99301561 1001 86380 86390 1
302365 99302365 1001 86380 86390 1
302196 99302196 1001 86380 86390 1
302328 99302328 1001 86380 86390 1
302126 99302126 1001 86380 86390 1
302052 99302052 1001 86380 86390 1
302053 99302053 1001 86380 86390 1
302081 99302081 1001 86380 86390 1
301928 99301928 1001 86380 86390 1
301782 99301782 1001 86380 86390 1
302517 99302517 1001 86380 86390 1
302543 99302543 1001 86380 86390 1
303072 99303072 1001 86380 86390 1
302833 99302833 1001 86380 86390 1
302939 99302939 1001 86380 86390 1
302934 99302934 1001 86380 86390 1
302786 99302786 1001 86380 86390 1
302593 99302593 1001 86380 86390 1
303376 99303376 1001 86380 86390 1
303365 99303365 1001 86380 86390 1
303396 99303396 1001 86380 86390 1
303306 99303306 1001 86380 86390 1
303345 99303345 1001 86380 86390 1
303875 99303875 1001 86380 86390 1
303702 99303702 1001 86380 86390 1
303720 99303720 1001 86380 86390 1
303773 99303773 1001 86380 86390 1
303671 99303671 1001 86380 86390 1
303582 99303582 1001 86380 86390 1
303466 99303466 1001 86380 86390 1
303532 99303532 1001 86380 86390 1
303429 99303429 1001 86380 86390 1
303458 99303458 1001 86380 86390 1
303618 99303618 1001 86380 86390 1
304082 99304082 1001 86380 86390 1
304160 99304160 1001 86380 86390 1
304110 99304110 1001 86380 86390 1
304062 99304062 1001 86380 86390 1
304049 99304049 1001 86380 86390 1
304077 99304077 1001 86380 86390 1
304144 99304144 1001 86380 86390 1
304106 99304106 1001 86380 86390 1
304784 99304784 1001 86380 86390 1
304586 99304586 1001 86380 86390 1
304456 99304456 1001 86380 86390 1
304548 99304548 1001 86380 86390 1
304257 99304257 1001 86380 86390 1
304376 99304376 1001 86380 86390 1
304444 99304444 1001 86380 86390 1
304885 99304885 1001 86380 86390 1
304965 99304965 1001 86380 86390 1
304927 99304927 1001 86380 86390 1
304893 99304893 1001 86380 86390 1
305049 99305049 1001 86380 86390 1
304868 99304868 1001 86380 86390 1
305621 99305621 1001 86380 86390 1
305668 99305668 1001 86380 86390 1
305528 99305528 1001 86380 86390 1
305384 99305384 1001 86380 86390 1
305475 99305475 1001 86380 86390 1
305181 99305181 1001 86380 86390 1
305100 99305100 1001 86380 86390 1
500126 99500126 1001 86380 86390 1
500011 99500011 1001 86380 86390 1
500173 99500173 1001 86380 86390 1
500633 99500633 1001 86380 86390 1
500724 99500724 1001 86380 86390 1
500779 99500779 1001 86380 86390 1
500414 99500414 1001 86380 86390 1
500546 99500546 1001 86380 86390 1
500471 99500471 1001 86380 86390 1
500497 99500497 1001 86380 86390 1
500564 99500564 1001 86380 86390 1
500527 99500527 1001 86380 86390 1
500580 99500580 1001 86380 86390 1
500388 99500388 1001 86380 86390 1
500366 99500366 1001 86380 86390 1
500343 99500343 1001 86380 86390 1
500321 99500321 1001 86380 86390 1
500995 99500995 1001 86380 86390 1
500885 99500885 1001 86380 86390 1
501605 99501605 1001 86380 86390 1
501505 99501505 1001 86380 86390 1
501281 99501281 1001 86380 86390 1
501038 99501038 1001 86380 86390 1
502298 99502298 1001 86380 86390 1
502274 99502274 1001 86380 86390 1
502378 99502378 1001 86380 86390 1
502417 99502417 1001 86380 86390 1
502450 99502450 1001 86380 86390 1
502424 99502424 1001 86380 86390 1
502173 99502173 1001 86380 86390 1
502122 99502122 1001 86380 86390 1
501937 99501937 1001 86380 86390 1
501902 99501902 1001 86380 86390 1
501931 99501931 1001 86380 86390 1
502644 99502644 1001 86380 86390 1
502568 99502568 1001 86380 86390 1
502584 99502584 1001 86380 86390 1
502498 99502498 1001 86380 86390 1
503199 99503199 1001 86380 86390 1
503289 99503289 1001 86380 86390 1
502898 99502898 1001 86380 86390 1
502813 99502813 1001 86380 86390 1
502798 99502798 1001 86380 86390 1
502773 99502773 1001 86380 86390 1
503318 99503318 1001 86380 86390 1
503489 99503489 1001 86380 86390 1
503415 99503415 1001 86380 86390 1
503481 99503481 1001 86380 86390 1
503929 99503929 1001 86380 86390 1
503942 99503942 1001 86380 86390 1
503985 99503985 1001 86380 86390 1
504076 99504076 1001 86380 86390 1
503640 99503640 1001 86380 86390 1
504780 99504780 1001 86380 86390 1
504864 99504864 1001 86380 86390 1
504660 99504660 1001 86380 86390 1
504558 99504558 1001 86380 86390 1
504545 99504545 1001 86380 86390 1
504586 99504586 1001 86380 86390 1
504693 99504693 1001 86380 86390 1
504580 99504580 1001 86380 86390 1
504462 99504462 1001 86380 86390 1
504977 99504977 1001 86380 86390 1
505745 99505745 1001 86380 86390 1
505713 99505713 1001 86380 86390 1
505518 99505518 1001 86380 86390 1
505291 99505291 1001 86380 86390 1
505284 99505284 1001 86380 86390 1
505223 99505223 1001 86380 86390 1
505861 99505861 1001 86380 86390 1
505889 99505889 1001 86380 86390 1
505918 99505918 1001 86380 86390 1
506534 99506534 1001 86380 86390 1
506550 99506550 1001 86380 86390 1
506424 99506424 1001 86380 86390 1
506465 99506465 1001 86380 86390 1
506357 99506357 1001 86380 86390 1
506195 99506195 1001 86380 86390 1
506054 99506054 1001 86380 86390 1
506160 99506160 1001 86380 86390 1
506750 99506750 1001 86380 86390 1
506608 99506608 1001 86380 86390 1
506662 99506662 1001 86380 86390 1
507190 99507190 1001 86380 86390 1
507206 99507206 1001 86380 86390 1
507052 99507052 1001 86380 86390 1
507125 99507125 1001 86380 86390 1
506834 99506834 1001 86380 86390 1
506808 99506808 1001 86380 86390 1
506941 99506941 1001 86380 86390 1
507006 99507006 1001 86380 86390 1
507615 99507615 1001 86380 86390 1
507580 99507580 1001 86380 86390 1
507454 99507454 1001 86380 86390 1
507431 99507431 1001 86380 86390 1
508237 99508237 1001 86380 86390 1
508080 99508080 1001 86380 86390 1
507870 99507870 1001 86380 86390 1
507924 99507924 1001 86380 86390 1
507912 99507912 1001 86380 86390 1
508003 99508003 1001 86380 86390 1
507744 99507744 1001 86380 86390 1
507655 99507655 1001 86380 86390 1
507759 99507759 1001 86380 86390 1
507713 99507713 1001 86380 86390 1
507830 99507830 1001 86380 86390 1
507754 99507754 1001 86380 86390 1
507664 99507664 1001 86380 86390 1
507651 99507651 1001 86380 86390 1
508299 99508299 1001 86380 86390 1
508329 99508329 1001 86380 86390 1
509040 99509040 1001 86380 86390 1
508894 99508894 1001 86380 86390 1
508778 99508778 1001 86380 86390 1
508835 99508835 1001 86380 86390 1
508786 99508786 1001 86380 86390 1
508864 99508864 1001 86380 86390 1
508599 99508599 1001 86380 86390 1
508458 99508458 1001 86380 86390 1
508575 99508575 1001 86380 86390 1
508630 99508630 1001 86380 86390 1
509162 99509162 1001 86380 86390 1
509227 99509227 1001 86380 86390 1
509089 99509089 1001 86380 86390 1
509167 99509167 1001 86380 86390 1
509116 99509116 1001 86380 86390 1
509142 99509142 1001 86380 86390 1
509080 99509080 1001 86380 86390 1
509107 99509107 1001 86380 86390 1
509223 99509223 1001 86380 86390 1
509146 99509146 1001 86380 86390 1
509785 99509785 1001 86380 86390 1
509788 99509788 1001 86380 86390 1
509789 99509789 1001 86380 86390 1
509804 99509804 1001 86380 86390 1
509779 99509779 1001 86380 86390 1
509595 99509595 1001 86380 86390 1
509474 99509474 1001 86380 86390 1
509281 99509281 1001 86380 86390 1
509413 99509413 1001 86380 86390 1
509444 99509444 1001 86380 86390 1
509976 99509976 1001 86380 86390 1
510067 99510067 1001 86380 86390 1
509918 99509918 1001 86380 86390 1
510639 99510639 1001 86380 86390 1
510538 99510538 1001 86380 86390 1
510634 99510634 1001 86380 86390 1
510381 99510381 1001 86380 86390 1
510474 99510474 1001 86380 86390 1
510346 99510346 1001 86380 86390 1
510411 99510411 1001 86380 86390 1
510249 99510249 1001 86380 86390 1
510290 99510290 1001 86380 86390 1
510202 99510202 1001 86380 86390 1
510246 99510246 1001 86380 86390 1
510741 99510741 1001 86380 86390 1
510897 99510897 1001 86380 86390 1
510734 99510734 1001 86380 86390 1
510903 99510903 1001 86380 86390 1
511425 99511425 1001 86380 86390 1
511529 99511529 1001 86380 86390 1
511404 99511404 1001 86380 86390 1
511198 99511198 1001 86380 86390 1
511344 99511344 1001 86380 86390 1
511108 99511108 1001 86380 86390 1
511576 99511576 1001 86380 86390 1
511567 99511567 1001 86380 86390 1
511597 99511597 1001 86380 86390 1
512280 99512280 1001 86380 86390 1
512217 99512217 1001 86380 86390 1
512134 99512134 1001 86380 86390 1
512084 99512084 1001 86380 86390 1
512110 99512110 1001 86380 86390 1
511809 99511809 1001 86380 86390 1
511808 99511808 1001 86380 86390 1
512427 99512427 1001 86380 86390 1
512532 99512532 1001 86380 86390 1
513050 99513050 1001 86380 86390 1
513081 99513081 1001 86380 86390 1
512875 99512875 1001 86380 86390 1
512696 99512696 1001 86380 86390 1
514013 99514013 1001 86380 86390 1
513990 99513990 1001 86380 86390 1
514021 99514021 1001 86380 86390 1
513737 99513737 1001 86380 86390 1
513660 99513660 1001 86380 86390 1
513739 99513739 1001 86380 86390 1
513636 99513636 1001 86380 86390 1
513769 99513769 1001 86380 86390 1
513604 99513604 1001 86380 86390 1
513480 99513480 1001 86380 86390 1
513600 99513600 1001 86380 86390 1
513448 99513448 1001 86380 86390 1
514225 99514225 1001 86380 86390 1
514123 99514123 1001 86380 86390 1
514136 99514136 1001 86380 86390 1
514229 99514229 1001 86380 86390 1
514039 99514039 1001 86380 86390 1
514053 99514053 1001 86380 86390 1
514794 99514794 1001 86380 86390 1
514706 99514706 1001 86380 86390 1
514656 99514656 1001 86380 86390 1
514842 99514842 1001 86380 86390 1
514470 99514470 1001 86380 86390 1
514497 99514497 1001 86380 86390 1
514492 99514492 1001 86380 86390 1
514583 99514583 1001 86380 86390 1
514320 99514320 1001 86380 86390 1
514412 99514412 1001 86380 86390 1
514286 99514286 1001 86380 86390 1
514894 99514894 1001 86380 86390 1
514870 99514870 1001 86380 86390 1
515017 99515017 1001 86380 86390 1
515006 99515006 1001 86380 86390 1
514866 99514866 1001 86380 86390 1
515667 99515667 1001 86380 86390 1
515551 99515551 1001 86380 86390 1
515514 99515514 1001 86380 86390 1
515390 99515390 1001 86380 86390 1
515134 99515134 1001 86380 86390 1
515729 99515729 1001 86380 86390 1
515704 99515704 1001 86380 86390 1
516472 99516472 1001 86380 86390 1
516320 99516320 1001 86380 86390 1
516360 99516360 1001 86380 86390 1
516439 99516439 1001 86380 86390 1
516351 99516351 1001 86380 86390 1
516255 99516255 1001 86380 86390 1
516173 99516173 1001 86380 86390 1
515940 99515940 1001 86380 86390 1
516045 99516045 1001 86380 86390 1
515994 99515994 1001 86380 86390 1
516053 99516053 1001 86380 86390 1
516043 99516043 1001 86380 86390 1
516564 99516564 1001 86380 86390 1
517169 99517169 1001 86380 86390 1
517313 99517313 1001 86380 86390 1
517327 99517327 1001 86380 86390 1
516988 99516988 1001 86380 86390 1
516939 99516939 1001 86380 86390 1
517070 99517070 1001 86380 86390 1
516946 99516946 1001 86380 86390 1
516767 99516767 1001 86380 86390 1
516744 99516744 1001 86380 86390 1
516888 99516888 1001 86380 86390 1
517385 99517385 1001 86380 86390 1
517414 99517414 1001 86380 86390 1
517402 99517402 1001 86380 86390 1
517468 99517468 1001 86380 86390 1
517370 99517370 1001 86380 86390 1
518091 99518091 1001 86380 86390 1
518120 99518120 1001 86380 86390 1
517856 99517856 1001 86380 86390 1
517796 99517796 1001 86380 86390 1
517655 99517655 1001 86380 86390 1
517707 99517707 1001 86380 86390 1
518276 99518276 1001 86380 86390 1
518229 99518229 1001 86380 86390 1
518285 99518285 1001 86380 86390 1
518799 99518799 1001 86380 86390 1
518963 99518963 1001 86380 86390 1
518966 99518966 1001 86380 86390 1
518852 99518852 1001 86380 86390 1
518980 99518980 1001 86380 86390 1
518614 99518614 1001 86380 86390 1
518673 99518673 1001 86380 86390 1
518395 99518395 1001 86380 86390 1
518545 99518545 1001 86380 86390 1
518429 99518429 1001 86380 86390 1
519160 99519160 1001 86380 86390 1
519044 99519044 1001 86380 86390 1
519752 99519752 1001 86380 86390 1
519788 99519788 1001 86380 86390 1
519545 99519545 1001 86380 86390 1
519222 99519222 1001 86380 86390 1
519237 99519237 1001 86380 86390 1
519289 99519289 1001 86380 86390 1
519302 99519302 1001 86380 86390 1
519251 99519251 1001 86380 86390 1
519332 99519332 1001 86380 86390 1
519295 99519295 1001 86380 86390 1
519843 99519843 1001 86380 86390 1
519908 99519908 1001 86380 86390 1
520541 99520541 1001 86380 86390 1
520529 99520529 1001 86380 86390 1
520536 99520536 1001 86380 86390 1
520359 99520359 1001 86380 86390 1
520361 99520361 1001 86380 86390 1
520388 99520388 1001 86380 86390 1
520324 99520324 1001 86380 86390 1
520247 99520247 1001 86380 86390 1
520392 99520392 1001 86380 86390 1
520085 99520085 1001 86380 86390 1
520100 99520100 1001 86380 86390 1
520022 99520022 1001 86380 86390 1
520666 99520666 1001 86380 86390 1
520436 99520436 1001 86380 86390 1
520744 99520744 1001 86380 86390 1
521385 99521385 1001 86380 86390 1
521095 99521095 1001 86380 86390 1
521192 99521192 1001 86380 86390 1
521090 99521090 1001 86380 86390 1
520936 99520936 1001 86380 86390 1
520859 99520859 1001 86380 86390 1
520861 99520861 1001 86380 86390 1
521646 99521646 1001 86380 86390 1
521506 99521506 1001 86380 86390 1
521626 99521626 1001 86380 86390 1
521616 99521616 1001 86380 86390 1
521500 99521500 1001 86380 86390 1
522113 99522113 1001 86380 86390 1
522139 99522139 1001 86380 86390 1
522101 99522101 1001 86380 86390 1
522261 99522261 1001 86380 86390 1
522095 99522095 1001 86380 86390 1
521892 99521892 1001 86380 86390 1
522000 99522000 1001 86380 86390 1
522078 99522078 1001 86380 86390 1
522028 99522028 1001 86380 86390 1
521901 99521901 1001 86380 86390 1
522008 99522008 1001 86380 86390 1
521801 99521801 1001 86380 86390 1
521694 99521694 1001 86380 86390 1
521721 99521721 1001 86380 86390 1
522457 99522457 1001 86380 86390 1
523044 99523044 1001 86380 86390 1
523059 99523059 1001 86380 86390 1
522972 99522972 1001 86380 86390 1
522796 99522796 1001 86380 86390 1
522821 99522821 1001 86380 86390 1
522589 99522589 1001 86380 86390 1
522616 99522616 1001 86380 86390 1
522652 99522652 1001 86380 86390 1
523296 99523296 1001 86380 86390 1
523284 99523284 1001 86380 86390 1
523194 99523194 1001 86380 86390 1
523196 99523196 1001 86380 86390 1
523158 99523158 1001 86380 86390 1
523304 99523304 1001 86380 86390 1
523843 99523843 1001 86380 86390 1
523856 99523856 1001 86380 86390 1
523785 99523785 1001 86380 86390 1
523688 99523688 1001 86380 86390 1
523562 99523562 1001 86380 86390 1
523427 99523427 1001 86380 86390 1
523341 99523341 1001 86380 86390 1
524046 99524046 1001 86380 86390 1
523957 99523957 1001 86380 86390 1
524049 99524049 1001 86380 86390 1
523972 99523972 1001 86380 86390 1
523951 99523951 1001 86380 86390 1
523953 99523953 1001 86380 86390 1
524671 99524671 1001 86380 86390 1
524754 99524754 1001 86380 86390 1
524540 99524540 1001 86380 86390 1
524192 99524192 1001 86380 86390 1
524910 99524910 1001 86380 86390 1
524787 99524787 1001 86380 86390 1
524828 99524828 1001 86380 86390 1
525414 99525414 1001 86380 86390 1
525492 99525492 1001 86380 86390 1
525415 99525415 1001 86380 86390 1
525302 99525302 1001 86380 86390 1
525278 99525278 1001 86380 86390 1
525349 99525349 1001 86380 86390 1
525144 99525144 1001 86380 86390 1
525021 99525021 1001 86380 86390 1
525100 99525100 1001 86380 86390 1
525038 99525038 1001 86380 86390 1
525154 99525154 1001 86380 86390 1
525779 99525779 1001 86380 86390 1
525677 99525677 1001 86380 86390 1
526024 99526024 1001 86380 86390 1
526041 99526041 1001 86380 86390 1
526159 99526159 1001 86380 86390 1
526202 99526202 1001 86380 86390 1
525880 99525880 1001 86380 86390 1
525829 99525829 1001 86380 86390 1
525986 99525986 1001 86380 86390 1
525833 99525833 1001 86380 86390 1
525834 99525834 1001 86380 86390 1
526449 99526449 1001 86380 86390 1
526454 99526454 1001 86380 86390 1
526508 99526508 1001 86380 86390 1
527187 99527187 1001 86380 86390 1
527085 99527085 1001 86380 86390 1
527060 99527060 1001 86380 86390 1
527245 99527245 1001 86380 86390 1
526745 99526745 1001 86380 86390 1
526749 99526749 1001 86380 86390 1
527329 99527329 1001 86380 86390 1
527345 99527345 1001 86380 86390 1
527423 99527423 1001 86380 86390 1
528043 99528043 1001 86380 86390 1
528004 99528004 1001 86380 86390 1
527955 99527955 1001 86380 86390 1
527860 99527860 1001 86380 86390 1
527761 99527761 1001 86380 86390 1
527775 99527775 1001 86380 86390 1
527840 99527840 1001 86380 86390 1
527828 99527828 1001 86380 86390 1
527467 99527467 1001 86380 86390 1
527586 99527586 1001 86380 86390 1
527641 99527641 1001 86380 86390 1
527656 99527656 1001 86380 86390 1
528125 99528125 1001 86380 86390 1
528231 99528231 1001 86380 86390 1
528196 99528196 1001 86380 86390 1
528223 99528223 1001 86380 86390 1
528238 99528238 1001 86380 86390 1
528759 99528759 1001 86380 86390 1
528619 99528619 1001 86380 86390 1
528635 99528635 1001 86380 86390 1
528585 99528585 1001 86380 86390 1
528539 99528539 1001 86380 86390 1
528439 99528439 1001 86380 86390 1
528457 99528457 1001 86380 86390 1
528281 99528281 1001 86380 86390 1
528915 99528915 1001 86380 86390 1
529026 99529026 1001 86380 86390 1
529561 99529561 1001 86380 86390 1
529699 99529699 1001 86380 86390 1
529558 99529558 1001 86380 86390 1
529649 99529649 1001 86380 86390 1
529320 99529320 1001 86380 86390 1
529502 99529502 1001 86380 86390 1
529504 99529504 1001 86380 86390 1
529443 99529443 1001 86380 86390 1
529168 99529168 1001 86380 86390 1
529918 99529918 1001 86380 86390 1
529809 99529809 1001 86380 86390 1
530489 99530489 1001 86380 86390 1
530276 99530276 1001 86380 86390 1
530320 99530320 1001 86380 86390 1
530295 99530295 1001 86380 86390 1
529937 99529937 1001 86380 86390 1
530107 99530107 1001 86380 86390 1
530707 99530707 1001 86380 86390 1
530670 99530670 1001 86380 86390 1
530645 99530645 1001 86380 86390 1
530647 99530647 1001 86380 86390 1
530751 99530751 1001 86380 86390 1
530626 99530626 1001 86380 86390 1
530705 99530705 1001 86380 86390 1
531280 99531280 1001 86380 86390 1
531293 99531293 1001 86380 86390 1
531354 99531354 1001 86380 86390 1
531269 99531269 1001 86380 86390 1
531070 99531070 1001 86380 86390 1
531006 99531006 1001 86380 86390 1
531020 99531020 1001 86380 86390 1
531098 99531098 1001 86380 86390 1
531047 99531047 1001 86380 86390 1
531051 99531051 1001 86380 86390 1
531002 99531002 1001 86380 86390 1
531095 99531095 1001 86380 86390 1
530929 99530929 1001 86380 86390 1
530827 99530827 1001 86380 86390 1
530948 99530948 1001 86380 86390 1
530833 99530833 1001 86380 86390 1
530925 99530925 1001 86380 86390 1
532008 99532008 1001 86380 86390 1
532011 99532011 1001 86380 86390 1
532166 99532166 1001 86380 86390 1
531951 99531951 1001 86380 86390 1
531914 99531914 1001 86380 86390 1
531966 99531966 1001 86380 86390 1
531944 99531944 1001 86380 86390 1
531946 99531946 1001 86380 86390 1
531749 99531749 1001 86380 86390 1
531607 99531607 1001 86380 86390 1
531725 99531725 1001 86380 86390 1
532294 99532294 1001 86380 86390 1
532336 99532336 1001 86380 86390 1
532261 99532261 1001 86380 86390 1
532327 99532327 1001 86380 86390 1
532380 99532380 1001 86380 86390 1
532214 99532214 1001 86380 86390 1
532969 99532969 1001 86380 86390 1
532650 99532650 1001 86380 86390 1
532808 99532808 1001 86380 86390 1
532475 99532475 1001 86380 86390 1
532489 99532489 1001 86380 86390 1
532506 99532506 1001 86380 86390 1
532500 99532500 1001 86380 86390 1
533147 99533147 1001 86380 86390 1
533044 99533044 1001 86380 86390 1
533226 99533226 1001 86380 86390 1
533088 99533088 1001 86380 86390 1
533799 99533799 1001 86380 86390 1
533685 99533685 1001 86380 86390 1
533614 99533614 1001 86380 86390 1
533450 99533450 1001 86380 86390 1
533392 99533392 1001 86380 86390 1
533444 99533444 1001 86380 86390 1
533294 99533294 1001 86380 86390 1
533992 99533992 1001 86380 86390 1
534035 99534035 1001 86380 86390 1
534635 99534635 1001 86380 86390 1
534534 99534534 1001 86380 86390 1
534590 99534590 1001 86380 86390 1
534441 99534441 1001 86380 86390 1
534346 99534346 1001 86380 86390 1
534103 99534103 1001 86380 86390 1
534097 99534097 1001 86380 86390 1
534243 99534243 1001 86380 86390 1
534771 99534771 1001 86380 86390 1
534841 99534841 1001 86380 86390 1
534717 99534717 1001 86380 86390 1
535320 99535320 1001 86380 86390 1
535481 99535481 1001 86380 86390 1
535415 99535415 1001 86380 86390 1
535339 99535339 1001 86380 86390 1
535165 99535165 1001 86380 86390 1
535263 99535263 1001 86380 86390 1
535200 99535200 1001 86380 86390 1
534917 99534917 1001 86380 86390 1
534933 99534933 1001 86380 86390 1
534948 99534948 1001 86380 86390 1
535040 99535040 1001 86380 86390 1
534991 99534991 1001 86380 86390 1
535630 99535630 1001 86380 86390 1
535713 99535713 1001 86380 86390 1
536221 99536221 1001 86380 86390 1
536299 99536299 1001 86380 86390 1
536166 99536166 1001 86380 86390 1
536270 99536270 1001 86380 86390 1
536119 99536119 1001 86380 86390 1
536107 99536107 1001 86380 86390 1
535939 99535939 1001 86380 86390 1
536123 99536123 1001 86380 86390 1
535995 99535995 1001 86380 86390 1
535755 99535755 1001 86380 86390 1
535914 99535914 1001 86380 86390 1
535853 99535853 1001 86380 86390 1
536347 99536347 1001 86380 86390 1
536429 99536429 1001 86380 86390 1
536534 99536534 1001 86380 86390 1
536406 99536406 1001 86380 86390 1
536919 99536919 1001 86380 86390 1
536870 99536870 1001 86380 86390 1
536936 99536936 1001 86380 86390 1
536949 99536949 1001 86380 86390 1
536822 99536822 1001 86380 86390 1
536902 99536902 1001 86380 86390 1
536864 99536864 1001 86380 86390 1
536929 99536929 1001 86380 86390 1
536582 99536582 1001 86380 86390 1
536662 99536662 1001 86380 86390 1
536640 99536640 1001 86380 86390 1
536720 99536720 1001 86380 86390 1
537215 99537215 1001 86380 86390 1
537204 99537204 1001 86380 86390 1
537911 99537911 1001 86380 86390 1
537800 99537800 1001 86380 86390 1
537802 99537802 1001 86380 86390 1
537883 99537883 1001 86380 86390 1
537634 99537634 1001 86380 86390 1
538094 99538094 1001 86380 86390 1
538770 99538770 1001 86380 86390 1
538732 99538732 1001 86380 86390 1
538797 99538797 1001 86380 86390 1
538630 99538630 1001 86380 86390 1
538479 99538479 1001 86380 86390 1
538500 99538500 1001 86380 86390 1
538540 99538540 1001 86380 86390 1
538364 99538364 1001 86380 86390 1
538215 99538215 1001 86380 86390 1
539006 99539006 1001 86380 86390 1
538866 99538866 1001 86380 86390 1
538827 99538827 1001 86380 86390 1
538841 99538841 1001 86380 86390 1
538872 99538872 1001 86380 86390 1
538873 99538873 1001 86380 86390 1
538925 99538925 1001 86380 86390 1
538964 99538964 1001 86380 86390 1
538836 99538836 1001 86380 86390 1
539486 99539486 1001 86380 86390 1
539452 99539452 1001 86380 86390 1
539441 99539441 1001 86380 86390 1
539216 99539216 1001 86380 86390 1
539077 99539077 1001 86380 86390 1
539184 99539184 1001 86380 86390 1
539728 99539728 1001 86380 86390 1
539833 99539833 1001 86380 86390 1
539783 99539783 1001 86380 86390 1
539734 99539734 1001 86380 86390 1
539671 99539671 1001 86380 86390 1
539714 99539714 1001 86380 86390 1
540273 99540273 1001 86380 86390 1
540363 99540363 1001 86380 86390 1
540071 99540071 1001 86380 86390 1
540139 99540139 1001 86380 86390 1
540229 99540229 1001 86380 86390 1
540141 99540141 1001 86380 86390 1
540233 99540233 1001 86380 86390 1
539952 99539952 1001 86380 86390 1
539917 99539917 1001 86380 86390 1
539956 99539956 1001 86380 86390 1
540568 99540568 1001 86380 86390 1
540534 99540534 1001 86380 86390 1
541165 99541165 1001 86380 86390 1
541259 99541259 1001 86380 86390 1
541129 99541129 1001 86380 86390 1
541235 99541235 1001 86380 86390 1
541248 99541248 1001 86380 86390 1
540960 99540960 1001 86380 86390 1
540909 99540909 1001 86380 86390 1
540968 99540968 1001 86380 86390 1
540869 99540869 1001 86380 86390 1
540805 99540805 1001 86380 86390 1
540681 99540681 1001 86380 86390 1
541446 99541446 1001 86380 86390 1
541343 99541343 1001 86380 86390 1
541494 99541494 1001 86380 86390 1
541968 99541968 1001 86380 86390 1
542007 99542007 1001 86380 86390 1
541937 99541937 1001 86380 86390 1
542066 99542066 1001 86380 86390 1
541745 99541745 1001 86380 86390 1
541577 99541577 1001 86380 86390 1
541633 99541633 1001 86380 86390 1
541650 99541650 1001 86380 86390 1
541612 99541612 1001 86380 86390 1
541535 99541535 1001 86380 86390 1
541613 99541613 1001 86380 86390 1
542132 99542132 1001 86380 86390 1
542302 99542302 1001 86380 86390 1
542217 99542217 1001 86380 86390 1
542894 99542894 1001 86380 86390 1
542590 99542590 1001 86380 86390 1
542354 99542354 1001 86380 86390 1
542407 99542407 1001 86380 86390 1
543058 99543058 1001 86380 86390 1
542960 99542960 1001 86380 86390 1
543028 99543028 1001 86380 86390 1
543580 99543580 1001 86380 86390 1
543680 99543680 1001 86380 86390 1
543360 99543360 1001 86380 86390 1
543378 99543378 1001 86380 86390 1
543447 99543447 1001 86380 86390 1
543487 99543487 1001 86380 86390 1
543198 99543198 1001 86380 86390 1
543353 99543353 1001 86380 86390 1
543173 99543173 1001 86380 86390 1
543784 99543784 1001 86380 86390 1
543876 99543876 1001 86380 86390 1
543840 99543840 1001 86380 86390 1
543974 99543974 1001 86380 86390 1
544502 99544502 1001 86380 86390 1
544271 99544271 1001 86380 86390 1
543993 99543993 1001 86380 86390 1
544115 99544115 1001 86380 86390 1
544090 99544090 1001 86380 86390 1
544645 99544645 1001 86380 86390 1
431257 1143 1001 3240 4437 1
514181 739 1001 44861 45160 1
516958 488 1001 55633 55932 1
516987 943 1001 29390 29689 1
531086 658 1002 47899 60434 1
400033 99400033 1001 86380 86390 1
400227 99400227 1001 86380 86390 1
400680 99400680 1001 86380 86390 1
400789 99400789 1001 86380 86390 1
400735 99400735 1001 86380 86390 1
401145 99401145 1001 86380 86390 1
401121 99401121 1001 86380 86390 1
401229 99401229 1001 86380 86390 1
401203 99401203 1001 86380 86390 1
401207 99401207 1001 86380 86390 1
401358 99401358 1001 86380 86390 1
401377 99401377 1001 86380 86390 1
401905 99401905 1001 86380 86390 1
402149 99402149 1001 86380 86390 1
402358 99402358 1001 86380 86390 1
402583 99402583 1001 86380 86390 1
403050 99403050 1001 86380 86390 1
403121 99403121 1001 86380 86390 1
403306 99403306 1001 86380 86390 1
403493 99403493 1001 86380 86390 1
403620 99403620 1001 86380 86390 1
403607 99403607 1001 86380 86390 1
403638 99403638 1001 86380 86390 1
403827 99403827 1001 86380 86390 1
404125 99404125 1001 86380 86390 1
404198 99404198 1001 86380 86390 1
404212 99404212 1001 86380 86390 1
404316 99404316 1001 86380 86390 1
404551 99404551 1001 86380 86390 1
404667 99404667 1001 86380 86390 1
404769 99404769 1001 86380 86390 1
404757 99404757 1001 86380 86390 1
404848 99404848 1001 86380 86390 1
404876 99404876 1001 86380 86390 1
405055 99405055 1001 86380 86390 1
405242 99405242 1001 86380 86390 1
405508 99405508 1001 86380 86390 1
405748 99405748 1001 86380 86390 1
406271 99406271 1001 86380 86390 1
406253 99406253 1001 86380 86390 1
406181 99406181 1001 86380 86390 1
406417 99406417 1001 86380 86390 1
406620 99406620 1001 86380 86390 1
406638 99406638 1001 86380 86390 1
406796 99406796 1001 86380 86390 1
406892 99406892 1001 86380 86390 1
407001 99407001 1001 86380 86390 1
407237 99407237 1001 86380 86390 1
407546 99407546 1001 86380 86390 1
407615 99407615 1001 86380 86390 1
407776 99407776 1001 86380 86390 1
408211 99408211 1001 86380 86390 1
408372 99408372 1001 86380 86390 1
408421 99408421 1001 86380 86390 1
408601 99408601 1001 86380 86390 1
408602 99408602 1001 86380 86390 1
408551 99408551 1001 86380 86390 1
408709 99408709 1001 86380 86390 1
409037 99409037 1001 86380 86390 1
409150 99409150 1001 86380 86390 1
409133 99409133 1001 86380 86390 1
409281 99409281 1001 86380 86390 1
409500 99409500 1001 86380 86390 1
409853 99409853 1001 86380 86390 1
409840 99409840 1001 86380 86390 1
410096 99410096 1001 86380 86390 1
410104 99410104 1001 86380 86390 1
410150 99410150 1001 86380 86390 1
410784 99410784 1001 86380 86390 1
410766 99410766 1001 86380 86390 1
410797 99410797 1001 86380 86390 1
410877 99410877 1001 86380 86390 1
410929 99410929 1001 86380 86390 1
411122 99411122 1001 86380 86390 1
411282 99411282 1001 86380 86390 1
411263 99411263 1001 86380 86390 1
411378 99411378 1001 86380 86390 1
411504 99411504 1001 86380 86390 1
411664 99411664 1001 86380 86390 1
411845 99411845 1001 86380 86390 1
411889 99411889 1001 86380 86390 1
412100 99412100 1001 86380 86390 1
412135 99412135 1001 86380 86390 1
412369 99412369 1001 86380 86390 1
413333 99413333 1001 86380 86390 1
413435 99413435 1001 86380 86390 1
413183 99413183 1001 86380 86390 1
413289 99413289 1001 86380 86390 1
413096 99413096 1001 86380 86390 1
412884 99412884 1001 86380 86390 1
412579 99412579 1001 86380 86390 1
412775 99412775 1001 86380 86390 1
412752 99412752 1001 86380 86390 1
412755 99412755 1001 86380 86390 1
412818 99412818 1001 86380 86390 1
414093 99414093 1001 86380 86390 1
414064 99414064 1001 86380 86390 1
414098 99414098 1001 86380 86390 1
414101 99414101 1001 86380 86390 1
414639 99414639 1001 86380 86390 1
414545 99414545 1001 86380 86390 1
414721 99414721 1001 86380 86390 1
414460 99414460 1001 86380 86390 1
414207 99414207 1001 86380 86390 1
414488 99414488 1001 86380 86390 1
414219 99414219 1001 86380 86390 1
415704 99415704 1001 86380 86390 1
415468 99415468 1001 86380 86390 1
416694 99416694 1001 86380 86390 1
416674 99416674 1001 86380 86390 1
416701 99416701 1001 86380 86390 1
416703 99416703 1001 86380 86390 1
416956 99416956 1001 86380 86390 1
416959 99416959 1001 86380 86390 1
416721 99416721 1001 86380 86390 1
416810 99416810 1001 86380 86390 1
416555 99416555 1001 86380 86390 1
416203 99416203 1001 86380 86390 1
415975 99415975 1001 86380 86390 1
417024 99417024 1001 86380 86390 1
417143 99417143 1001 86380 86390 1
417264 99417264 1001 86380 86390 1
417265 99417265 1001 86380 86390 1
417499 99417499 1001 86380 86390 1
417418 99417418 1001 86380 86390 1
417420 99417420 1001 86380 86390 1
418766 99418766 1001 86380 86390 1
418382 99418382 1001 86380 86390 1
418356 99418356 1001 86380 86390 1
417767 99417767 1001 86380 86390 1
417978 99417978 1001 86380 86390 1
418950 99418950 1001 86380 86390 1
418940 99418940 1001 86380 86390 1
420399 99420399 1001 86380 86390 1
420154 99420154 1001 86380 86390 1
420182 99420182 1001 86380 86390 1
420087 99420087 1001 86380 86390 1
420030 99420030 1001 86380 86390 1
419715 99419715 1001 86380 86390 1
419687 99419687 1001 86380 86390 1
419489 99419489 1001 86380 86390 1
419540 99419540 1001 86380 86390 1
419324 99419324 1001 86380 86390 1
419478 99419478 1001 86380 86390 1
419556 99419556 1001 86380 86390 1
419487 99419487 1001 86380 86390 1
419488 99419488 1001 86380 86390 1
419445 99419445 1001 86380 86390 1
422048 99422048 1001 86380 86390 1
421717 99421717 1001 86380 86390 1
421426 99421426 1001 86380 86390 1
420912 99420912 1001 86380 86390 1
421258 99421258 1001 86380 86390 1
422162 99422162 1001 86380 86390 1
422443 99422443 1001 86380 86390 1
422230 99422230 1001 86380 86390 1
422348 99422348 1001 86380 86390 1
422268 99422268 1001 86380 86390 1
422497 99422497 1001 86380 86390 1
422381 99422381 1001 86380 86390 1
423115 99423115 1001 86380 86390 1
423074 99423074 1001 86380 86390 1
422994 99422994 1001 86380 86390 1
422550 99422550 1001 86380 86390 1
422628 99422628 1001 86380 86390 1
422608 99422608 1001 86380 86390 1
424130 99424130 1001 86380 86390 1
424109 99424109 1001 86380 86390 1
425125 99425125 1001 86380 86390 1
425338 99425338 1001 86380 86390 1
425160 99425160 1001 86380 86390 1
425040 99425040 1001 86380 86390 1
424826 99424826 1001 86380 86390 1
424837 99424837 1001 86380 86390 1
424561 99424561 1001 86380 86390 1
424373 99424373 1001 86380 86390 1
424442 99424442 1001 86380 86390 1
424205 99424205 1001 86380 86390 1
424589 99424589 1001 86380 86390 1
425499 99425499 1001 86380 86390 1
425540 99425540 1001 86380 86390 1
425787 99425787 1001 86380 86390 1
425625 99425625 1001 86380 86390 1
426325 99426325 1001 86380 86390 1
426547 99426547 1001 86380 86390 1
426597 99426597 1001 86380 86390 1
426650 99426650 1001 86380 86390 1
426681 99426681 1001 86380 86390 1
425948 99425948 1001 86380 86390 1
427312 99427312 1001 86380 86390 1
427355 99427355 1001 86380 86390 1
427427 99427427 1001 86380 86390 1
427133 99427133 1001 86380 86390 1
428566 99428566 1001 86380 86390 1
428669 99428669 1001 86380 86390 1
428158 99428158 1001 86380 86390 1
428233 99428233 1001 86380 86390 1
428128 99428128 1001 86380 86390 1
428130 99428130 1001 86380 86390 1
427979 99427979 1001 86380 86390 1
428220 99428220 1001 86380 86390 1
427757 99427757 1001 86380 86390 1
427666 99427666 1001 86380 86390 1
427547 99427547 1001 86380 86390 1
427531 99427531 1001 86380 86390 1
429136 99429136 1001 86380 86390 1
428887 99428887 1001 86380 86390 1
428757 99428757 1001 86380 86390 1
430243 99430243 1001 86380 86390 1
430313 99430313 1001 86380 86390 1
430070 99430070 1001 86380 86390 1
430196 99430196 1001 86380 86390 1
430197 99430197 1001 86380 86390 1
430114 99430114 1001 86380 86390 1
429633 99429633 1001 86380 86390 1
429759 99429759 1001 86380 86390 1
429791 99429791 1001 86380 86390 1
429868 99429868 1001 86380 86390 1
429770 99429770 1001 86380 86390 1
429826 99429826 1001 86380 86390 1
429730 99429730 1001 86380 86390 1
429682 99429682 1001 86380 86390 1
429357 99429357 1001 86380 86390 1
430424 99430424 1001 86380 86390 1
431708 99431708 1001 86380 86390 1
431935 99431935 1001 86380 86390 1
432011 99432011 1001 86380 86390 1
431717 99431717 1001 86380 86390 1
431293 99431293 1001 86380 86390 1
430943 99430943 1001 86380 86390 1
433634 99433634 1001 86380 86390 1
433392 99433392 1001 86380 86390 1
433378 99433378 1001 86380 86390 1
433622 99433622 1001 86380 86390 1
433383 99433383 1001 86380 86390 1
433298 99433298 1001 86380 86390 1
433309 99433309 1001 86380 86390 1
432585 99432585 1001 86380 86390 1
432632 99432632 1001 86380 86390 1
432654 99432654 1001 86380 86390 1
432646 99432646 1001 86380 86390 1
434035 99434035 1001 86380 86390 1
434113 99434113 1001 86380 86390 1
435365 99435365 1001 86380 86390 1
435248 99435248 1001 86380 86390 1
435323 99435323 1001 86380 86390 1
435048 99435048 1001 86380 86390 1
434931 99434931 1001 86380 86390 1
435730 99435730 1001 86380 86390 1
435546 99435546 1001 86380 86390 1
435664 99435664 1001 86380 86390 1
437031 99437031 1001 86380 86390 1
436879 99436879 1001 86380 86390 1
436545 99436545 1001 86380 86390 1
436686 99436686 1001 86380 86390 1
436370 99436370 1001 86380 86390 1
436166 99436166 1001 86380 86390 1
436312 99436312 1001 86380 86390 1
300049 99300049 1001 86380 86390 1
300077 99300077 1001 86380 86390 1
300576 99300576 1001 86380 86390 1
300578 99300578 1001 86380 86390 1
300655 99300655 1001 86380 86390 1
300624 99300624 1001 86380 86390 1
300414 99300414 1001 86380 86390 1
300126 99300126 1001 86380 86390 1
300275 99300275 1001 86380 86390 1
300912 99300912 1001 86380 86390 1
300822 99300822 1001 86380 86390 1
301429 99301429 1001 86380 86390 1
301460 99301460 1001 86380 86390 1
301502 99301502 1001 86380 86390 1
301340 99301340 1001 86380 86390 1
301089 99301089 1001 86380 86390 1
300976 99300976 1001 86380 86390 1
300989 99300989 1001 86380 86390 1
300968 99300968 1001 86380 86390 1
300995 99300995 1001 86380 86390 1
301047 99301047 1001 86380 86390 1
301655 99301655 1001 86380 86390 1
301593 99301593 1001 86380 86390 1
301697 99301697 1001 86380 86390 1
302192 99302192 1001 86380 86390 1
302259 99302259 1001 86380 86390 1
302339 99302339 1001 86380 86390 1
301998 99301998 1001 86380 86390 1
302037 99302037 1001 86380 86390 1
302141 99302141 1001 86380 86390 1
301999 99301999 1001 86380 86390 1
302156 99302156 1001 86380 86390 1
302157 99302157 1001 86380 86390 1
301977 99301977 1001 86380 86390 1
302108 99302108 1001 86380 86390 1
301967 99301967 1001 86380 86390 1
301917 99301917 1001 86380 86390 1
301814 99301814 1001 86380 86390 1
301844 99301844 1001 86380 86390 1
302444 99302444 1001 86380 86390 1
302540 99302540 1001 86380 86390 1
302567 99302567 1001 86380 86390 1
303157 99303157 1001 86380 86390 1
303207 99303207 1001 86380 86390 1
303062 99303062 1001 86380 86390 1
302871 99302871 1001 86380 86390 1
302846 99302846 1001 86380 86390 1
302863 99302863 1001 86380 86390 1
302982 99302982 1001 86380 86390 1
302945 99302945 1001 86380 86390 1
302817 99302817 1001 86380 86390 1
302935 99302935 1001 86380 86390 1
302601 99302601 1001 86380 86390 1
302706 99302706 1001 86380 86390 1
302775 99302775 1001 86380 86390 1
302790 99302790 1001 86380 86390 1
303386 99303386 1001 86380 86390 1
303298 99303298 1001 86380 86390 1
303390 99303390 1001 86380 86390 1
303393 99303393 1001 86380 86390 1
303316 99303316 1001 86380 86390 1
303939 99303939 1001 86380 86390 1
303686 99303686 1001 86380 86390 1
303688 99303688 1001 86380 86390 1
303715 99303715 1001 86380 86390 1
303666 99303666 1001 86380 86390 1
303822 99303822 1001 86380 86390 1
303476 99303476 1001 86380 86390 1
303503 99303503 1001 86380 86390 1
303594 99303594 1001 86380 86390 1
303558 99303558 1001 86380 86390 1
303586 99303586 1001 86380 86390 1
304173 99304173 1001 86380 86390 1
304707 99304707 1001 86380 86390 1
304702 99304702 1001 86380 86390 1
304794 99304794 1001 86380 86390 1
304511 99304511 1001 86380 86390 1
304423 99304423 1001 86380 86390 1
304258 99304258 1001 86380 86390 1
304350 99304350 1001 86380 86390 1
304325 99304325 1001 86380 86390 1
304909 99304909 1001 86380 86390 1
304860 99304860 1001 86380 86390 1
304899 99304899 1001 86380 86390 1
305530 99305530 1001 86380 86390 1
305482 99305482 1001 86380 86390 1
305600 99305600 1001 86380 86390 1
305524 99305524 1001 86380 86390 1
305617 99305617 1001 86380 86390 1
305542 99305542 1001 86380 86390 1
305290 99305290 1001 86380 86390 1
305188 99305188 1001 86380 86390 1
305216 99305216 1001 86380 86390 1
500178 99500178 1001 86380 86390 1
500153 99500153 1001 86380 86390 1
500092 99500092 1001 86380 86390 1
500171 99500171 1001 86380 86390 1
500070 99500070 1001 86380 86390 1
500006 99500006 1001 86380 86390 1
500032 99500032 1001 86380 86390 1
500781 99500781 1001 86380 86390 1
500498 99500498 1001 86380 86390 1
500364 99500364 1001 86380 86390 1
500313 99500313 1001 86380 86390 1
500916 99500916 1001 86380 86390 1
500910 99500910 1001 86380 86390 1
501550 99501550 1001 86380 86390 1
501526 99501526 1001 86380 86390 1
501409 99501409 1001 86380 86390 1
501307 99501307 1001 86380 86390 1
501229 99501229 1001 86380 86390 1
501413 99501413 1001 86380 86390 1
501325 99501325 1001 86380 86390 1
501364 99501364 1001 86380 86390 1
501237 99501237 1001 86380 86390 1
501380 99501380 1001 86380 86390 1
501060 99501060 1001 86380 86390 1
501817 99501817 1001 86380 86390 1
501728 99501728 1001 86380 86390 1
501756 99501756 1001 86380 86390 1
501835 99501835 1001 86380 86390 1
502340 99502340 1001 86380 86390 1
502436 99502436 1001 86380 86390 1
502367 99502367 1001 86380 86390 1
502303 99502303 1001 86380 86390 1
502368 99502368 1001 86380 86390 1
502306 99502306 1001 86380 86390 1
502456 99502456 1001 86380 86390 1
502212 99502212 1001 86380 86390 1
502136 99502136 1001 86380 86390 1
502137 99502137 1001 86380 86390 1
502138 99502138 1001 86380 86390 1
502244 99502244 1001 86380 86390 1
502032 99502032 1001 86380 86390 1
501960 99501960 1001 86380 86390 1
502596 99502596 1001 86380 86390 1
502546 99502546 1001 86380 86390 1
503231 99503231 1001 86380 86390 1
503169 99503169 1001 86380 86390 1
503214 99503214 1001 86380 86390 1
503060 99503060 1001 86380 86390 1
502920 99502920 1001 86380 86390 1
502964 99502964 1001 86380 86390 1
502954 99502954 1001 86380 86390 1
502801 99502801 1001 86380 86390 1
502857 99502857 1001 86380 86390 1
502717 99502717 1001 86380 86390 1
502799 99502799 1001 86380 86390 1
503362 99503362 1001 86380 86390 1
503441 99503441 1001 86380 86390 1
504029 99504029 1001 86380 86390 1
504017 99504017 1001 86380 86390 1
503940 99503940 1001 86380 86390 1
504048 99504048 1001 86380 86390 1
504111 99504111 1001 86380 86390 1
504115 99504115 1001 86380 86390 1
503936 99503936 1001 86380 86390 1
503761 99503761 1001 86380 86390 1
503827 99503827 1001 86380 86390 1
503802 99503802 1001 86380 86390 1
503819 99503819 1001 86380 86390 1
503910 99503910 1001 86380 86390 1
503653 99503653 1001 86380 86390 1
503628 99503628 1001 86380 86390 1
503605 99503605 1001 86380 86390 1
503657 99503657 1001 86380 86390 1
503607 99503607 1001 86380 86390 1
503649 99503649 1001 86380 86390 1
504205 99504205 1001 86380 86390 1
504131 99504131 1001 86380 86390 1
504174 99504174 1001 86380 86390 1
504256 99504256 1001 86380 86390 1
504321 99504321 1001 86380 86390 1
504861 99504861 1001 86380 86390 1
504758 99504758 1001 86380 86390 1
504687 99504687 1001 86380 86390 1
504650 99504650 1001 86380 86390 1
504715 99504715 1001 86380 86390 1
504681 99504681 1001 86380 86390 1
504723 99504723 1001 86380 86390 1
504531 99504531 1001 86380 86390 1
504455 99504455 1001 86380 86390 1
504382 99504382 1001 86380 86390 1
504967 99504967 1001 86380 86390 1
504323 99504323 1001 86380 86390 1
505655 99505655 1001 86380 86390 1
505664 99505664 1001 86380 86390 1
505761 99505761 1001 86380 86390 1
505555 99505555 1001 86380 86390 1
505345 99505345 1001 86380 86390 1
505171 99505171 1001 86380 86390 1
505807 99505807 1001 86380 86390 1
505796 99505796 1001 86380 86390 1
505900 99505900 1001 86380 86390 1
505797 99505797 1001 86380 86390 1
505907 99505907 1001 86380 86390 1
506574 99506574 1001 86380 86390 1
506582 99506582 1001 86380 86390 1
506235 99506235 1001 86380 86390 1
506213 99506213 1001 86380 86390 1
506269 99506269 1001 86380 86390 1
506282 99506282 1001 86380 86390 1
506257 99506257 1001 86380 86390 1
506286 99506286 1001 86380 86390 1
506041 99506041 1001 86380 86390 1
506137 99506137 1001 86380 86390 1
506619 99506619 1001 86380 86390 1
506765 99506765 1001 86380 86390 1
506612 99506612 1001 86380 86390 1
506639 99506639 1001 86380 86390 1
506667 99506667 1001 86380 86390 1
507390 99507390 1001 86380 86390 1
507395 99507395 1001 86380 86390 1
507234 99507234 1001 86380 86390 1
507287 99507287 1001 86380 86390 1
507329 99507329 1001 86380 86390 1
507029 99507029 1001 86380 86390 1
506827 99506827 1001 86380 86390 1
506842 99506842 1001 86380 86390 1
506973 99506973 1001 86380 86390 1
506859 99506859 1001 86380 86390 1
506886 99506886 1001 86380 86390 1
506940 99506940 1001 86380 86390 1
507564 99507564 1001 86380 86390 1
507461 99507461 1001 86380 86390 1
508122 99508122 1001 86380 86390 1
508148 99508148 1001 86380 86390 1
508223 99508223 1001 86380 86390 1
508209 99508209 1001 86380 86390 1
507852 99507852 1001 86380 86390 1
507894 99507894 1001 86380 86390 1
507947 99507947 1001 86380 86390 1
508029 99508029 1001 86380 86390 1
507652 99507652 1001 86380 86390 1
508362 99508362 1001 86380 86390 1
508391 99508391 1001 86380 86390 1
508044 99508044 1001 86380 86390 1
509037 99509037 1001 86380 86390 1
508964 99508964 1001 86380 86390 1
508990 99508990 1001 86380 86390 1
508783 99508783 1001 86380 86390 1
508685 99508685 1001 86380 86390 1
508470 99508470 1001 86380 86390 1
508653 99508653 1001 86380 86390 1
509265 99509265 1001 86380 86390 1
509155 99509155 1001 86380 86390 1
509275 99509275 1001 86380 86390 1
509721 99509721 1001 86380 86390 1
509761 99509761 1001 86380 86390 1
509645 99509645 1001 86380 86390 1
509517 99509517 1001 86380 86390 1
509625 99509625 1001 86380 86390 1
509651 99509651 1001 86380 86390 1
509667 99509667 1001 86380 86390 1
509479 99509479 1001 86380 86390 1
509390 99509390 1001 86380 86390 1
509341 99509341 1001 86380 86390 1
510092 99510092 1001 86380 86390 1
510018 99510018 1001 86380 86390 1
509955 99509955 1001 86380 86390 1
509956 99509956 1001 86380 86390 1
509917 99509917 1001 86380 86390 1
510637 99510637 1001 86380 86390 1
510651 99510651 1001 86380 86390 1
510565 99510565 1001 86380 86390 1
510646 99510646 1001 86380 86390 1
510595 99510595 1001 86380 86390 1
510444 99510444 1001 86380 86390 1
510382 99510382 1001 86380 86390 1
510347 99510347 1001 86380 86390 1
510476 99510476 1001 86380 86390 1
510494 99510494 1001 86380 86390 1
510210 99510210 1001 86380 86390 1
510160 99510160 1001 86380 86390 1
510165 99510165 1001 86380 86390 1
510117 99510117 1001 86380 86390 1
510273 99510273 1001 86380 86390 1
510804 99510804 1001 86380 86390 1
510863 99510863 1001 86380 86390 1
511299 99511299 1001 86380 86390 1
511252 99511252 1001 86380 86390 1
511279 99511279 1001 86380 86390 1
511189 99511189 1001 86380 86390 1
511228 99511228 1001 86380 86390 1
511023 99511023 1001 86380 86390 1
510975 99510975 1001 86380 86390 1
510988 99510988 1001 86380 86390 1
511028 99511028 1001 86380 86390 1
510980 99510980 1001 86380 86390 1
511599 99511599 1001 86380 86390 1
512212 99512212 1001 86380 86390 1
512291 99512291 1001 86380 86390 1
512109 99512109 1001 86380 86390 1
512128 99512128 1001 86380 86390 1
512172 99512172 1001 86380 86390 1
511991 99511991 1001 86380 86390 1
511902 99511902 1001 86380 86390 1
511853 99511853 1001 86380 86390 1
511882 99511882 1001 86380 86390 1
511948 99511948 1001 86380 86390 1
511872 99511872 1001 86380 86390 1
511938 99511938 1001 86380 86390 1
512547 99512547 1001 86380 86390 1
512577 99512577 1001 86380 86390 1
513042 99513042 1001 86380 86390 1
513097 99513097 1001 86380 86390 1
513009 99513009 1001 86380 86390 1
513139 99513139 1001 86380 86390 1
512638 99512638 1001 86380 86390 1
512742 99512742 1001 86380 86390 1
512776 99512776 1001 86380 86390 1
513332 99513332 1001 86380 86390 1
513283 99513283 1001 86380 86390 1
513300 99513300 1001 86380 86390 1
513301 99513301 1001 86380 86390 1
513251 99513251 1001 86380 86390 1
513954 99513954 1001 86380 86390 1
513903 99513903 1001 86380 86390 1
513956 99513956 1001 86380 86390 1
513962 99513962 1001 86380 86390 1
513911 99513911 1001 86380 86390 1
514020 99514020 1001 86380 86390 1
513836 99513836 1001 86380 86390 1
513779 99513779 1001 86380 86390 1
513664 99513664 1001 86380 86390 1
514094 99514094 1001 86380 86390 1
514099 99514099 1001 86380 86390 1
514230 99514230 1001 86380 86390 1
514102 99514102 1001 86380 86390 1
514767 99514767 1001 86380 86390 1
514716 99514716 1001 86380 86390 1
514825 99514825 1001 86380 86390 1
514535 99514535 1001 86380 86390 1
514600 99514600 1001 86380 86390 1
514516 99514516 1001 86380 86390 1
514520 99514520 1001 86380 86390 1
514637 99514637 1001 86380 86390 1
514374 99514374 1001 86380 86390 1
514441 99514441 1001 86380 86390 1
514929 99514929 1001 86380 86390 1
515544 99515544 1001 86380 86390 1
515494 99515494 1001 86380 86390 1
515393 99515393 1001 86380 86390 1
515420 99515420 1001 86380 86390 1
515231 99515231 1001 86380 86390 1
515220 99515220 1001 86380 86390 1
515195 99515195 1001 86380 86390 1
515080 99515080 1001 86380 86390 1
515081 99515081 1001 86380 86390 1
515239 99515239 1001 86380 86390 1
515712 99515712 1001 86380 86390 1
515831 99515831 1001 86380 86390 1
515832 99515832 1001 86380 86390 1
516480 99516480 1001 86380 86390 1
516413 99516413 1001 86380 86390 1
516292 99516292 1001 86380 86390 1
516106 99516106 1001 86380 86390 1
516057 99516057 1001 86380 86390 1
515930 99515930 1001 86380 86390 1
515894 99515894 1001 86380 86390 1
516091 99516091 1001 86380 86390 1
516536 99516536 1001 86380 86390 1
516580 99516580 1001 86380 86390 1
516709 99516709 1001 86380 86390 1
516516 99516516 1001 86380 86390 1
517272 99517272 1001 86380 86390 1
517138 99517138 1001 86380 86390 1
517267 99517267 1001 86380 86390 1
517329 99517329 1001 86380 86390 1
516948 99516948 1001 86380 86390 1
517087 99517087 1001 86380 86390 1
516960 99516960 1001 86380 86390 1
516839 99516839 1001 86380 86390 1
516865 99516865 1001 86380 86390 1
516893 99516893 1001 86380 86390 1
517477 99517477 1001 86380 86390 1
517416 99517416 1001 86380 86390 1
517378 99517378 1001 86380 86390 1
518048 99518048 1001 86380 86390 1
518150 99518150 1001 86380 86390 1
518043 99518043 1001 86380 86390 1
518159 99518159 1001 86380 86390 1
517793 99517793 1001 86380 86390 1
517783 99517783 1001 86380 86390 1
517722 99517722 1001 86380 86390 1
517667 99517667 1001 86380 86390 1
518342 99518342 1001 86380 86390 1
518201 99518201 1001 86380 86390 1
518346 99518346 1001 86380 86390 1
518230 99518230 1001 86380 86390 1
518269 99518269 1001 86380 86390 1
518219 99518219 1001 86380 86390 1
518916 99518916 1001 86380 86390 1
518818 99518818 1001 86380 86390 1
518684 99518684 1001 86380 86390 1
518634 99518634 1001 86380 86390 1
518726 99518726 1001 86380 86390 1
518766 99518766 1001 86380 86390 1
518422 99518422 1001 86380 86390 1
518500 99518500 1001 86380 86390 1
518453 99518453 1001 86380 86390 1
519154 99519154 1001 86380 86390 1
519025 99519025 1001 86380 86390 1
519005 99519005 1001 86380 86390 1
519113 99519113 1001 86380 86390 1
519755 99519755 1001 86380 86390 1
519720 99519720 1001 86380 86390 1
519455 99519455 1001 86380 86390 1
519388 99519388 1001 86380 86390 1
519337 99519337 1001 86380 86390 1
519249 99519249 1001 86380 86390 1
519307 99519307 1001 86380 86390 1
519881 99519881 1001 86380 86390 1
520580 99520580 1001 86380 86390 1
520614 99520614 1001 86380 86390 1
520424 99520424 1001 86380 86390 1
520321 99520321 1001 86380 86390 1
520375 99520375 1001 86380 86390 1
520285 99520285 1001 86380 86390 1
520402 99520402 1001 86380 86390 1
520390 99520390 1001 86380 86390 1
520365 99520365 1001 86380 86390 1
520303 99520303 1001 86380 86390 1
520816 99520816 1001 86380 86390 1
520662 99520662 1001 86380 86390 1
521310 99521310 1001 86380 86390 1
521171 99521171 1001 86380 86390 1
521135 99521135 1001 86380 86390 1
521227 99521227 1001 86380 86390 1
521216 99521216 1001 86380 86390 1
520874 99520874 1001 86380 86390 1
520991 99520991 1001 86380 86390 1
521030 99521030 1001 86380 86390 1
521561 99521561 1001 86380 86390 1
521603 99521603 1001 86380 86390 1
521629 99521629 1001 86380 86390 1
522134 99522134 1001 86380 86390 1
522239 99522239 1001 86380 86390 1
522031 99522031 1001 86380 86390 1
522047 99522047 1001 86380 86390 1
521868 99521868 1001 86380 86390 1
521755 99521755 1001 86380 86390 1
521758 99521758 1001 86380 86390 1
522434 99522434 1001 86380 86390 1
522927 99522927 1001 86380 86390 1
522917 99522917 1001 86380 86390 1
522722 99522722 1001 86380 86390 1
522792 99522792 1001 86380 86390 1
522743 99522743 1001 86380 86390 1
522693 99522693 1001 86380 86390 1
522684 99522684 1001 86380 86390 1
523229 99523229 1001 86380 86390 1
523217 99523217 1001 86380 86390 1
523803 99523803 1001 86380 86390 1
523857 99523857 1001 86380 86390 1
523873 99523873 1001 86380 86390 1
523623 99523623 1001 86380 86390 1
523401 99523401 1001 86380 86390 1
523473 99523473 1001 86380 86390 1
523998 99523998 1001 86380 86390 1
524011 99524011 1001 86380 86390 1
524619 99524619 1001 86380 86390 1
524513 99524513 1001 86380 86390 1
524453 99524453 1001 86380 86390 1
524294 99524294 1001 86380 86390 1
524797 99524797 1001 86380 86390 1
524784 99524784 1001 86380 86390 1
524896 99524896 1001 86380 86390 1
525507 99525507 1001 86380 86390 1
525485 99525485 1001 86380 86390 1
525579 99525579 1001 86380 86390 1
525489 99525489 1001 86380 86390 1
525504 99525504 1001 86380 86390 1
525185 99525185 1001 86380 86390 1
525318 99525318 1001 86380 86390 1
525345 99525345 1001 86380 86390 1
525027 99525027 1001 86380 86390 1
525119 99525119 1001 86380 86390 1
525163 99525163 1001 86380 86390 1
524983 99524983 1001 86380 86390 1
525749 99525749 1001 86380 86390 1
525791 99525791 1001 86380 86390 1
526400 99526400 1001 86380 86390 1
526401 99526401 1001 86380 86390 1
526328 99526328 1001 86380 86390 1
526205 99526205 1001 86380 86390 1
526063 99526063 1001 86380 86390 1
526169 99526169 1001 86380 86390 1
526184 99526184 1001 86380 86390 1
526172 99526172 1001 86380 86390 1
526058 99526058 1001 86380 86390 1
526084 99526084 1001 86380 86390 1
525959 99525959 1001 86380 86390 1
525922 99525922 1001 86380 86390 1
525897 99525897 1001 86380 86390 1
526001 99526001 1001 86380 86390 1
525965 99525965 1001 86380 86390 1
526424 99526424 1001 86380 86390 1
526568 99526568 1001 86380 86390 1
526506 99526506 1001 86380 86390 1
527186 99527186 1001 86380 86390 1
527084 99527084 1001 86380 86390 1
527072 99527072 1001 86380 86390 1
527180 99527180 1001 86380 86390 1
526853 99526853 1001 86380 86390 1
527042 99527042 1001 86380 86390 1
526656 99526656 1001 86380 86390 1
526644 99526644 1001 86380 86390 1
526724 99526724 1001 86380 86390 1
526819 99526819 1001 86380 86390 1
527417 99527417 1001 86380 86390 1
527431 99527431 1001 86380 86390 1
527291 99527291 1001 86380 86390 1
527973 99527973 1001 86380 86390 1
527793 99527793 1001 86380 86390 1
527846 99527846 1001 86380 86390 1
527783 99527783 1001 86380 86390 1
527670 99527670 1001 86380 86390 1
527654 99527654 1001 86380 86390 1
527518 99527518 1001 86380 86390 1
528141 99528141 1001 86380 86390 1
528248 99528248 1001 86380 86390 1
528738 99528738 1001 86380 86390 1
528501 99528501 1001 86380 86390 1
528633 99528633 1001 86380 86390 1
528612 99528612 1001 86380 86390 1
528667 99528667 1001 86380 86390 1
528423 99528423 1001 86380 86390 1
528373 99528373 1001 86380 86390 1
528282 99528282 1001 86380 86390 1
528366 99528366 1001 86380 86390 1
528370 99528370 1001 86380 86390 1
528913 99528913 1001 86380 86390 1
529006 99529006 1001 86380 86390 1
529072 99529072 1001 86380 86390 1
529063 99529063 1001 86380 86390 1
529678 99529678 1001 86380 86390 1
529471 99529471 1001 86380 86390 1
529499 99529499 1001 86380 86390 1
529377 99529377 1001 86380 86390 1
529390 99529390 1001 86380 86390 1
529234 99529234 1001 86380 86390 1
529873 99529873 1001 86380 86390 1
529747 99529747 1001 86380 86390 1
530490 99530490 1001 86380 86390 1
530361 99530361 1001 86380 86390 1
530376 99530376 1001 86380 86390 1
530525 99530525 1001 86380 86390 1
530485 99530485 1001 86380 86390 1
530511 99530511 1001 86380 86390 1
530105 99530105 1001 86380 86390 1
530009 99530009 1001 86380 86390 1
530747 99530747 1001 86380 86390 1
530714 99530714 1001 86380 86390 1
530665 99530665 1001 86380 86390 1
530679 99530679 1001 86380 86390 1
530980 99530980 1001 86380 86390 1
531102 99531102 1001 86380 86390 1
531119 99531119 1001 86380 86390 1
530850 99530850 1001 86380 86390 1
530903 99530903 1001 86380 86390 1
530891 99530891 1001 86380 86390 1
530945 99530945 1001 86380 86390 1
530781 99530781 1001 86380 86390 1
530783 99530783 1001 86380 86390 1
531584 99531584 1001 86380 86390 1
531448 99531448 1001 86380 86390 1
531401 99531401 1001 86380 86390 1
532156 99532156 1001 86380 86390 1
532109 99532109 1001 86380 86390 1
531832 99531832 1001 86380 86390 1
531949 99531949 1001 86380 86390 1
531937 99531937 1001 86380 86390 1
531861 99531861 1001 86380 86390 1
531940 99531940 1001 86380 86390 1
531843 99531843 1001 86380 86390 1
531708 99531708 1001 86380 86390 1
531620 99531620 1001 86380 86390 1
531634 99531634 1001 86380 86390 1
532388 99532388 1001 86380 86390 1
532247 99532247 1001 86380 86390 1
532877 99532877 1001 86380 86390 1
532981 99532981 1001 86380 86390 1
532931 99532931 1001 86380 86390 1
532859 99532859 1001 86380 86390 1
532700 99532700 1001 86380 86390 1
532690 99532690 1001 86380 86390 1
532630 99532630 1001 86380 86390 1
532423 99532423 1001 86380 86390 1
532610 99532610 1001 86380 86390 1
533060 99533060 1001 86380 86390 1
533086 99533086 1001 86380 86390 1
533678 99533678 1001 86380 86390 1
533835 99533835 1001 86380 86390 1
533819 99533819 1001 86380 86390 1
533525 99533525 1001 86380 86390 1
533569 99533569 1001 86380 86390 1
533882 99533882 1001 86380 86390 1
533896 99533896 1001 86380 86390 1
533964 99533964 1001 86380 86390 1
533862 99533862 1001 86380 86390 1
533981 99533981 1001 86380 86390 1
534665 99534665 1001 86380 86390 1
534566 99534566 1001 86380 86390 1
534461 99534461 1001 86380 86390 1
534218 99534218 1001 86380 86390 1
534117 99534117 1001 86380 86390 1
534223 99534223 1001 86380 86390 1
534110 99534110 1001 86380 86390 1
534226 99534226 1001 86380 86390 1
535344 99535344 1001 86380 86390 1
535249 99535249 1001 86380 86390 1
534957 99534957 1001 86380 86390 1
535049 99535049 1001 86380 86390 1
534966 99534966 1001 86380 86390 1
535669 99535669 1001 86380 86390 1
536264 99536264 1001 86380 86390 1
536190 99536190 1001 86380 86390 1
536041 99536041 1001 86380 86390 1
536095 99536095 1001 86380 86390 1
536104 99536104 1001 86380 86390 1
535786 99535786 1001 86380 86390 1
535739 99535739 1001 86380 86390 1
536346 99536346 1001 86380 86390 1
536358 99536358 1001 86380 86390 1
537017 99537017 1001 86380 86390 1
536872 99536872 1001 86380 86390 1
536697 99536697 1001 86380 86390 1
536612 99536612 1001 86380 86390 1
536717 99536717 1001 86380 86390 1
536604 99536604 1001 86380 86390 1
537175 99537175 1001 86380 86390 1
537359 99537359 1001 86380 86390 1
537217 99537217 1001 86380 86390 1
537269 99537269 1001 86380 86390 1
537208 99537208 1001 86380 86390 1
537950 99537950 1001 86380 86390 1
537919 99537919 1001 86380 86390 1
537667 99537667 1001 86380 86390 1
537591 99537591 1001 86380 86390 1
537761 99537761 1001 86380 86390 1
537713 99537713 1001 86380 86390 1
537404 99537404 1001 86380 86390 1
538127 99538127 1001 86380 86390 1
538184 99538184 1001 86380 86390 1
538809 99538809 1001 86380 86390 1
538573 99538573 1001 86380 86390 1
538586 99538586 1001 86380 86390 1
538446 99538446 1001 86380 86390 1
538421 99538421 1001 86380 86390 1
538449 99538449 1001 86380 86390 1
538206 99538206 1001 86380 86390 1
538250 99538250 1001 86380 86390 1
538263 99538263 1001 86380 86390 1
538304 99538304 1001 86380 86390 1
538821 99538821 1001 86380 86390 1
539004 99539004 1001 86380 86390 1
539592 99539592 1001 86380 86390 1
539531 99539531 1001 86380 86390 1
539496 99539496 1001 86380 86390 1
539286 99539286 1001 86380 86390 1
539405 99539405 1001 86380 86390 1
539380 99539380 1001 86380 86390 1
539073 99539073 1001 86380 86390 1
539205 99539205 1001 86380 86390 1
539104 99539104 1001 86380 86390 1
539042 99539042 1001 86380 86390 1
539070 99539070 1001 86380 86390 1
539109 99539109 1001 86380 86390 1
539641 99539641 1001 86380 86390 1
539646 99539646 1001 86380 86390 1
539686 99539686 1001 86380 86390 1
539790 99539790 1001 86380 86390 1
540419 99540419 1001 86380 86390 1
540401 99540401 1001 86380 86390 1
540350 99540350 1001 86380 86390 1
540223 99540223 1001 86380 86390 1
540140 99540140 1001 86380 86390 1
539924 99539924 1001 86380 86390 1
539939 99539939 1001 86380 86390 1
539890 99539890 1001 86380 86390 1
540645 99540645 1001 86380 86390 1
540613 99540613 1001 86380 86390 1
541244 99541244 1001 86380 86390 1
541141 99541141 1001 86380 86390 1
541095 99541095 1001 86380 86390 1
541150 99541150 1001 86380 86390 1
541042 99541042 1001 86380 86390 1
541083 99541083 1001 86380 86390 1
540866 99540866 1001 86380 86390 1
540757 99540757 1001 86380 86390 1
540774 99540774 1001 86380 86390 1
540864 99540864 1001 86380 86390 1
540696 99540696 1001 86380 86390 1
541332 99541332 1001 86380 86390 1
541439 99541439 1001 86380 86390 1
541352 99541352 1001 86380 86390 1
541992 99541992 1001 86380 86390 1
541981 99541981 1001 86380 86390 1
542105 99542105 1001 86380 86390 1
541988 99541988 1001 86380 86390 1
541792 99541792 1001 86380 86390 1
541755 99541755 1001 86380 86390 1
541576 99541576 1001 86380 86390 1
541639 99541639 1001 86380 86390 1
542245 99542245 1001 86380 86390 1
542310 99542310 1001 86380 86390 1
542155 99542155 1001 86380 86390 1
542278 99542278 1001 86380 86390 1
542881 99542881 1001 86380 86390 1
542747 99542747 1001 86380 86390 1
542893 99542893 1001 86380 86390 1
542584 99542584 1001 86380 86390 1
542545 99542545 1001 86380 86390 1
542406 99542406 1001 86380 86390 1
543011 99543011 1001 86380 86390 1
543052 99543052 1001 86380 86390 1
543002 99543002 1001 86380 86390 1
543132 99543132 1001 86380 86390 1
542980 99542980 1001 86380 86390 1
543019 99543019 1001 86380 86390 1
543501 99543501 1001 86380 86390 1
543515 99543515 1001 86380 86390 1
543547 99543547 1001 86380 86390 1
543419 99543419 1001 86380 86390 1
543459 99543459 1001 86380 86390 1
543204 99543204 1001 86380 86390 1
543169 99543169 1001 86380 86390 1
543188 99543188 1001 86380 86390 1
543969 99543969 1001 86380 86390 1
543818 99543818 1001 86380 86390 1
544521 99544521 1001 86380 86390 1
544590 99544590 1001 86380 86390 1
544315 99544315 1001 86380 86390 1
544265 99544265 1001 86380 86390 1
544255 99544255 1001 86380 86390 1
544230 99544230 1001 86380 86390 1
544321 99544321 1001 86380 86390 1
544360 99544360 1001 86380 86390 1
544220 99544220 1001 86380 86390 1
544067 99544067 1001 86380 86390 1
544151 99544151 1001 86380 86390 1
544063 99544063 1001 86380 86390 1
544154 99544154 1001 86380 86390 1
544157 99544157 1001 86380 86390 1
544702 99544702 1001 86380 86390 1
544690 99544690 1001 86380 86390 1
544704 99544704 1001 86380 86390 1
544632 99544632 1001 86380 86390 1
432285 1140 1001 26760 27717 1
428435 917 1001 31560 34317 1
514181 739 1002 45171 51040 1
519715 1030 1002 59444 69260 1
525400 983 1002 55374 60692 1
531131 600 1001 31448 31747 1
533824 595 1002 59131 66744 1
400102 99400102 1001 86380 86390 1
400034 99400034 1001 86380 86390 1
400173 99400173 1001 86380 86390 1
400256 99400256 1001 86380 86390 1
400408 99400408 1001 86380 86390 1
400392 99400392 1001 86380 86390 1
401316 99401316 1001 86380 86390 1
401431 99401431 1001 86380 86390 1
401505 99401505 1001 86380 86390 1
401584 99401584 1001 86380 86390 1
401731 99401731 1001 86380 86390 1
401846 99401846 1001 86380 86390 1
402070 99402070 1001 86380 86390 1
402247 99402247 1001 86380 86390 1
402580 99402580 1001 86380 86390 1
402772 99402772 1001 86380 86390 1
402837 99402837 1001 86380 86390 1
403504 99403504 1001 86380 86390 1
403561 99403561 1001 86380 86390 1
403710 99403710 1001 86380 86390 1
403779 99403779 1001 86380 86390 1
403811 99403811 1001 86380 86390 1
403909 99403909 1001 86380 86390 1
403981 99403981 1001 86380 86390 1
404031 99404031 1001 86380 86390 1
403966 99403966 1001 86380 86390 1
404097 99404097 1001 86380 86390 1
404259 99404259 1001 86380 86390 1
404597 99404597 1001 86380 86390 1
404656 99404656 1001 86380 86390 1
404681 99404681 1001 86380 86390 1
405104 99405104 1001 86380 86390 1
405092 99405092 1001 86380 86390 1
405296 99405296 1001 86380 86390 1
405314 99405314 1001 86380 86390 1
405375 99405375 1001 86380 86390 1
405834 99405834 1001 86380 86390 1
405845 99405845 1001 86380 86390 1
405931 99405931 1001 86380 86390 1
406040 99406040 1001 86380 86390 1
406266 99406266 1001 86380 86390 1
406324 99406324 1001 86380 86390 1
406486 99406486 1001 86380 86390 1
406683 99406683 1001 86380 86390 1
406664 99406664 1001 86380 86390 1
406863 99406863 1001 86380 86390 1
406963 99406963 1001 86380 86390 1
407105 99407105 1001 86380 86390 1
407208 99407208 1001 86380 86390 1
407137 99407137 1001 86380 86390 1
407281 99407281 1001 86380 86390 1
407486 99407486 1001 86380 86390 1
407688 99407688 1001 86380 86390 1
407756 99407756 1001 86380 86390 1
407797 99407797 1001 86380 86390 1
407978 99407978 1001 86380 86390 1
408173 99408173 1001 86380 86390 1
408136 99408136 1001 86380 86390 1
408596 99408596 1001 86380 86390 1
408657 99408657 1001 86380 86390 1
408810 99408810 1001 86380 86390 1
408916 99408916 1001 86380 86390 1
408997 99408997 1001 86380 86390 1
409110 99409110 1001 86380 86390 1
409225 99409225 1001 86380 86390 1
409236 99409236 1001 86380 86390 1
409296 99409296 1001 86380 86390 1
409611 99409611 1001 86380 86390 1
409635 99409635 1001 86380 86390 1
409677 99409677 1001 86380 86390 1
409616 99409616 1001 86380 86390 1
409718 99409718 1001 86380 86390 1
409888 99409888 1001 86380 86390 1
409893 99409893 1001 86380 86390 1
410076 99410076 1001 86380 86390 1
410260 99410260 1001 86380 86390 1
410433 99410433 1001 86380 86390 1
410529 99410529 1001 86380 86390 1
410762 99410762 1001 86380 86390 1
410741 99410741 1001 86380 86390 1
410795 99410795 1001 86380 86390 1
410883 99410883 1001 86380 86390 1
410926 99410926 1001 86380 86390 1
410986 99410986 1001 86380 86390 1
411021 99411021 1001 86380 86390 1
411252 99411252 1001 86380 86390 1
411380 99411380 1001 86380 86390 1
411488 99411488 1001 86380 86390 1
411580 99411580 1001 86380 86390 1
411420 99411420 1001 86380 86390 1
411692 99411692 1001 86380 86390 1
411955 99411955 1001 86380 86390 1
411883 99411883 1001 86380 86390 1
411901 99411901 1001 86380 86390 1
411982 99411982 1001 86380 86390 1
412140 99412140 1001 86380 86390 1
412392 99412392 1001 86380 86390 1
412425 99412425 1001 86380 86390 1
412436 99412436 1001 86380 86390 1
412379 99412379 1001 86380 86390 1
413654 99413654 1001 86380 86390 1
413583 99413583 1001 86380 86390 1
413398 99413398 1001 86380 86390 1
413079 99413079 1001 86380 86390 1
412666 99412666 1001 86380 86390 1
412804 99412804 1001 86380 86390 1
412560 99412560 1001 86380 86390 1
412601 99412601 1001 86380 86390 1
412791 99412791 1001 86380 86390 1
412883 99412883 1001 86380 86390 1
413779 99413779 1001 86380 86390 1
413923 99413923 1001 86380 86390 1
414066 99414066 1001 86380 86390 1
413770 99413770 1001 86380 86390 1
414076 99414076 1001 86380 86390 1
415036 99415036 1001 86380 86390 1
415296 99415296 1001 86380 86390 1
415161 99415161 1001 86380 86390 1
414653 99414653 1001 86380 86390 1
414634 99414634 1001 86380 86390 1
414144 99414144 1001 86380 86390 1
414174 99414174 1001 86380 86390 1
415529 99415529 1001 86380 86390 1
415342 99415342 1001 86380 86390 1
415494 99415494 1001 86380 86390 1
415330 99415330 1001 86380 86390 1
415440 99415440 1001 86380 86390 1
416997 99416997 1001 86380 86390 1
416587 99416587 1001 86380 86390 1
416743 99416743 1001 86380 86390 1
416762 99416762 1001 86380 86390 1
416498 99416498 1001 86380 86390 1
416256 99416256 1001 86380 86390 1
415915 99415915 1001 86380 86390 1
415824 99415824 1001 86380 86390 1
417380 99417380 1001 86380 86390 1
417223 99417223 1001 86380 86390 1
417155 99417155 1001 86380 86390 1
417015 99417015 1001 86380 86390 1
417534 99417534 1001 86380 86390 1
417571 99417571 1001 86380 86390 1
418554 99418554 1001 86380 86390 1
418682 99418682 1001 86380 86390 1
418539 99418539 1001 86380 86390 1
418791 99418791 1001 86380 86390 1
418078 99418078 1001 86380 86390 1
418210 99418210 1001 86380 86390 1
418101 99418101 1001 86380 86390 1
417874 99417874 1001 86380 86390 1
419001 99419001 1001 86380 86390 1
419003 99419003 1001 86380 86390 1
418992 99418992 1001 86380 86390 1
419092 99419092 1001 86380 86390 1
419121 99419121 1001 86380 86390 1
420119 99420119 1001 86380 86390 1
420409 99420409 1001 86380 86390 1
419645 99419645 1001 86380 86390 1
419813 99419813 1001 86380 86390 1
419936 99419936 1001 86380 86390 1
419427 99419427 1001 86380 86390 1
419248 99419248 1001 86380 86390 1
419253 99419253 1001 86380 86390 1
420607 99420607 1001 86380 86390 1
420800 99420800 1001 86380 86390 1
421718 99421718 1001 86380 86390 1
421729 99421729 1001 86380 86390 1
421792 99421792 1001 86380 86390 1
421506 99421506 1001 86380 86390 1
421230 99421230 1001 86380 86390 1
421240 99421240 1001 86380 86390 1
420947 99420947 1001 86380 86390 1
421071 99421071 1001 86380 86390 1
420949 99420949 1001 86380 86390 1
420952 99420952 1001 86380 86390 1
422303 99422303 1001 86380 86390 1
423586 99423586 1001 86380 86390 1
423156 99423156 1001 86380 86390 1
423303 99423303 1001 86380 86390 1
422723 99422723 1001 86380 86390 1
422553 99422553 1001 86380 86390 1
422859 99422859 1001 86380 86390 1
422758 99422758 1001 86380 86390 1
422897 99422897 1001 86380 86390 1
423923 99423923 1001 86380 86390 1
423817 99423817 1001 86380 86390 1
423840 99423840 1001 86380 86390 1
425206 99425206 1001 86380 86390 1
424880 99424880 1001 86380 86390 1
424807 99424807 1001 86380 86390 1
424583 99424583 1001 86380 86390 1
424335 99424335 1001 86380 86390 1
425632 99425632 1001 86380 86390 1
425814 99425814 1001 86380 86390 1
426912 99426912 1001 86380 86390 1
426844 99426844 1001 86380 86390 1
426848 99426848 1001 86380 86390 1
426326 99426326 1001 86380 86390 1
426673 99426673 1001 86380 86390 1
426361 99426361 1001 86380 86390 1
426660 99426660 1001 86380 86390 1
425842 99425842 1001 86380 86390 1
426103 99426103 1001 86380 86390 1
427510 99427510 1001 86380 86390 1
427202 99427202 1001 86380 86390 1
427276 99427276 1001 86380 86390 1
427306 99427306 1001 86380 86390 1
427449 99427449 1001 86380 86390 1
428476 99428476 1001 86380 86390 1
428508 99428508 1001 86380 86390 1
428377 99428377 1001 86380 86390 1
428664 99428664 1001 86380 86390 1
428143 99428143 1001 86380 86390 1
428101 99428101 1001 86380 86390 1
428332 99428332 1001 86380 86390 1
428134 99428134 1001 86380 86390 1
427966 99427966 1001 86380 86390 1
427864 99427864 1001 86380 86390 1
429153 99429153 1001 86380 86390 1
429108 99429108 1001 86380 86390 1
430277 99430277 1001 86380 86390 1
430079 99430079 1001 86380 86390 1
430125 99430125 1001 86380 86390 1
430188 99430188 1001 86380 86390 1
429907 99429907 1001 86380 86390 1
429842 99429842 1001 86380 86390 1
429847 99429847 1001 86380 86390 1
429681 99429681 1001 86380 86390 1
429469 99429469 1001 86380 86390 1
430422 99430422 1001 86380 86390 1
430551 99430551 1001 86380 86390 1
430594 99430594 1001 86380 86390 1
430482 99430482 1001 86380 86390 1
431943 99431943 1001 86380 86390 1
431752 99431752 1001 86380 86390 1
431805 99431805 1001 86380 86390 1
431702 99431702 1001 86380 86390 1
431854 99431854 1001 86380 86390 1
431508 99431508 1001 86380 86390 1
431364 99431364 1001 86380 86390 1
430844 99430844 1001 86380 86390 1
430891 99430891 1001 86380 86390 1
431091 99431091 1001 86380 86390 1
431020 99431020 1001 86380 86390 1
430841 99430841 1001 86380 86390 1
432120 99432120 1001 86380 86390 1
432455 99432455 1001 86380 86390 1
432283 99432283 1001 86380 86390 1
432197 99432197 1001 86380 86390 1
433404 99433404 1001 86380 86390 1
433503 99433503 1001 86380 86390 1
433192 99433192 1001 86380 86390 1
433220 99433220 1001 86380 86390 1
433285 99433285 1001 86380 86390 1
432649 99432649 1001 86380 86390 1
432592 99432592 1001 86380 86390 1
432788 99432788 1001 86380 86390 1
433318 99433318 1001 86380 86390 1
433922 99433922 1001 86380 86390 1
433929 99433929 1001 86380 86390 1
433958 99433958 1001 86380 86390 1
435337 99435337 1001 86380 86390 1
435077 99435077 1001 86380 86390 1
435319 99435319 1001 86380 86390 1
435069 99435069 1001 86380 86390 1
435102 99435102 1001 86380 86390 1
435311 99435311 1001 86380 86390 1
434819 99434819 1001 86380 86390 1
434788 99434788 1001 86380 86390 1
434843 99434843 1001 86380 86390 1
434984 99434984 1001 86380 86390 1
434673 99434673 1001 86380 86390 1
434450 99434450 1001 86380 86390 1
434319 99434319 1001 86380 86390 1
434144 99434144 1001 86380 86390 1
435688 99435688 1001 86380 86390 1
435532 99435532 1001 86380 86390 1
435777 99435777 1001 86380 86390 1
435722 99435722 1001 86380 86390 1
435821 99435821 1001 86380 86390 1
436864 99436864 1001 86380 86390 1
436999 99436999 1001 86380 86390 1
436428 99436428 1001 86380 86390 1
436559 99436559 1001 86380 86390 1
436412 99436412 1001 86380 86390 1
436215 99436215 1001 86380 86390 1
435901 99435901 1001 86380 86390 1
436204 99436204 1001 86380 86390 1
435962 99435962 1001 86380 86390 1
436211 99436211 1001 86380 86390 1
300031 99300031 1001 86380 86390 1
436342 99436342 1001 86380 86390 1
300062 99300062 1001 86380 86390 1
300602 99300602 1001 86380 86390 1
300680 99300680 1001 86380 86390 1
300668 99300668 1001 86380 86390 1
300473 99300473 1001 86380 86390 1
300449 99300449 1001 86380 86390 1
300319 99300319 1001 86380 86390 1
300136 99300136 1001 86380 86390 1
300804 99300804 1001 86380 86390 1
300919 99300919 1001 86380 86390 1
301517 99301517 1001 86380 86390 1
301528 99301528 1001 86380 86390 1
301495 99301495 1001 86380 86390 1
301531 99301531 1001 86380 86390 1
301433 99301433 1001 86380 86390 1
301512 99301512 1001 86380 86390 1
301167 99301167 1001 86380 86390 1
301311 99301311 1001 86380 86390 1
301300 99301300 1001 86380 86390 1
301244 99301244 1001 86380 86390 1
301097 99301097 1001 86380 86390 1
300956 99300956 1001 86380 86390 1
301577 99301577 1001 86380 86390 1
301604 99301604 1001 86380 86390 1
301710 99301710 1001 86380 86390 1
301555 99301555 1001 86380 86390 1
301753 99301753 1001 86380 86390 1
302194 99302194 1001 86380 86390 1
302274 99302274 1001 86380 86390 1
302164 99302164 1001 86380 86390 1
301986 99301986 1001 86380 86390 1
302016 99302016 1001 86380 86390 1
302068 99302068 1001 86380 86390 1
302094 99302094 1001 86380 86390 1
301825 99301825 1001 86380 86390 1
301852 99301852 1001 86380 86390 1
301794 99301794 1001 86380 86390 1
302523 99302523 1001 86380 86390 1
302449 99302449 1001 86380 86390 1
302465 99302465 1001 86380 86390 1
302478 99302478 1001 86380 86390 1
302504 99302504 1001 86380 86390 1
303143 99303143 1001 86380 86390 1
303189 99303189 1001 86380 86390 1
303060 99303060 1001 86380 86390 1
302872 99302872 1001 86380 86390 1
302902 99302902 1001 86380 86390 1
302677 99302677 1001 86380 86390 1
302690 99302690 1001 86380 86390 1
302757 99302757 1001 86380 86390 1
302655 99302655 1001 86380 86390 1
303320 99303320 1001 86380 86390 1
303398 99303398 1001 86380 86390 1
303217 99303217 1001 86380 86390 1
303299 99303299 1001 86380 86390 1
303274 99303274 1001 86380 86390 1
303391 99303391 1001 86380 86390 1
303317 99303317 1001 86380 86390 1
303982 99303982 1001 86380 86390 1
303663 99303663 1001 86380 86390 1
303783 99303783 1001 86380 86390 1
303719 99303719 1001 86380 86390 1
303468 99303468 1001 86380 86390 1
303612 99303612 1001 86380 86390 1
303471 99303471 1001 86380 86390 1
304121 99304121 1001 86380 86390 1
304674 99304674 1001 86380 86390 1
304791 99304791 1001 86380 86390 1
304805 99304805 1001 86380 86390 1
304755 99304755 1001 86380 86390 1
304631 99304631 1001 86380 86390 1
304463 99304463 1001 86380 86390 1
304519 99304519 1001 86380 86390 1
304533 99304533 1001 86380 86390 1
304483 99304483 1001 86380 86390 1
304341 99304341 1001 86380 86390 1
304266 99304266 1001 86380 86390 1
304346 99304346 1001 86380 86390 1
304283 99304283 1001 86380 86390 1
304389 99304389 1001 86380 86390 1
304276 99304276 1001 86380 86390 1
304987 99304987 1001 86380 86390 1
304996 99304996 1001 86380 86390 1
305517 99305517 1001 86380 86390 1
305531 99305531 1001 86380 86390 1
305609 99305609 1001 86380 86390 1
305657 99305657 1001 86380 86390 1
305393 99305393 1001 86380 86390 1
305342 99305342 1001 86380 86390 1
305332 99305332 1001 86380 86390 1
305081 99305081 1001 86380 86390 1
305211 99305211 1001 86380 86390 1
305110 99305110 1001 86380 86390 1
305101 99305101 1001 86380 86390 1
500140 99500140 1001 86380 86390 1
500033 99500033 1001 86380 86390 1
500649 99500649 1001 86380 86390 1
500703 99500703 1001 86380 86390 1
500680 99500680 1001 86380 86390 1
500709 99500709 1001 86380 86390 1
500455 99500455 1001 86380 86390 1
500508 99500508 1001 86380 86390 1
500406 99500406 1001 86380 86390 1
500419 99500419 1001 86380 86390 1
500420 99500420 1001 86380 86390 1
500409 99500409 1001 86380 86390 1
500437 99500437 1001 86380 86390 1
500270 99500270 1001 86380 86390 1
500854 99500854 1001 86380 86390 1
500934 99500934 1001 86380 86390 1
500884 99500884 1001 86380 86390 1
500821 99500821 1001 86380 86390 1
501498 99501498 1001 86380 86390 1
501499 99501499 1001 86380 86390 1
501571 99501571 1001 86380 86390 1
501584 99501584 1001 86380 86390 1
501637 99501637 1001 86380 86390 1
501382 99501382 1001 86380 86390 1
501267 99501267 1001 86380 86390 1
501349 99501349 1001 86380 86390 1
501340 99501340 1001 86380 86390 1
501406 99501406 1001 86380 86390 1
501089 99501089 1001 86380 86390 1
501219 99501219 1001 86380 86390 1
501208 99501208 1001 86380 86390 1
501794 99501794 1001 86380 86390 1
501784 99501784 1001 86380 86390 1
501720 99501720 1001 86380 86390 1
501695 99501695 1001 86380 86390 1
501724 99501724 1001 86380 86390 1
502352 99502352 1001 86380 86390 1
502346 99502346 1001 86380 86390 1
502412 99502412 1001 86380 86390 1
502297 99502297 1001 86380 86390 1
502183 99502183 1001 86380 86390 1
502158 99502158 1001 86380 86390 1
502055 99502055 1001 86380 86390 1
502185 99502185 1001 86380 86390 1
502193 99502193 1001 86380 86390 1
502028 99502028 1001 86380 86390 1
501914 99501914 1001 86380 86390 1
501969 99501969 1001 86380 86390 1
502622 99502622 1001 86380 86390 1
502470 99502470 1001 86380 86390 1
502473 99502473 1001 86380 86390 1
502539 99502539 1001 86380 86390 1
502487 99502487 1001 86380 86390 1
503225 99503225 1001 86380 86390 1
503079 99503079 1001 86380 86390 1
503082 99503082 1001 86380 86390 1
502839 99502839 1001 86380 86390 1
502802 99502802 1001 86380 86390 1
503367 99503367 1001 86380 86390 1
503458 99503458 1001 86380 86390 1
503448 99503448 1001 86380 86390 1
503495 99503495 1001 86380 86390 1
503930 99503930 1001 86380 86390 1
503923 99503923 1001 86380 86390 1
503886 99503886 1001 86380 86390 1
503732 99503732 1001 86380 86390 1
503706 99503706 1001 86380 86390 1
503678 99503678 1001 86380 86390 1
503563 99503563 1001 86380 86390 1
503521 99503521 1001 86380 86390 1
503560 99503560 1001 86380 86390 1
504313 99504313 1001 86380 86390 1
504172 99504172 1001 86380 86390 1
504266 99504266 1001 86380 86390 1
504803 99504803 1001 86380 86390 1
504744 99504744 1001 86380 86390 1
504783 99504783 1001 86380 86390 1
504538 99504538 1001 86380 86390 1
504682 99504682 1001 86380 86390 1
504631 99504631 1001 86380 86390 1
504504 99504504 1001 86380 86390 1
504403 99504403 1001 86380 86390 1
504442 99504442 1001 86380 86390 1
505049 99505049 1001 86380 86390 1
505093 99505093 1001 86380 86390 1
505132 99505132 1001 86380 86390 1
505683 99505683 1001 86380 86390 1
505569 99505569 1001 86380 86390 1
505501 99505501 1001 86380 86390 1
505453 99505453 1001 86380 86390 1
505395 99505395 1001 86380 86390 1
505178 99505178 1001 86380 86390 1
505246 99505246 1001 86380 86390 1
505303 99505303 1001 86380 86390 1
505771 99505771 1001 86380 86390 1
505774 99505774 1001 86380 86390 1
506480 99506480 1001 86380 86390 1
506519 99506519 1001 86380 86390 1
506460 99506460 1001 86380 86390 1
506342 99506342 1001 86380 86390 1
506189 99506189 1001 86380 86390 1
506219 99506219 1001 86380 86390 1
506029 99506029 1001 86380 86390 1
506122 99506122 1001 86380 86390 1
506019 99506019 1001 86380 86390 1
506753 99506753 1001 86380 86390 1
506637 99506637 1001 86380 86390 1
506641 99506641 1001 86380 86390 1
506644 99506644 1001 86380 86390 1
507306 99507306 1001 86380 86390 1
507297 99507297 1001 86380 86390 1
507341 99507341 1001 86380 86390 1
507380 99507380 1001 86380 86390 1
507355 99507355 1001 86380 86390 1
507139 99507139 1001 86380 86390 1
507117 99507117 1001 86380 86390 1
507079 99507079 1001 86380 86390 1
507198 99507198 1001 86380 86390 1
506990 99506990 1001 86380 86390 1
507462 99507462 1001 86380 86390 1
508192 99508192 1001 86380 86390 1
507965 99507965 1001 86380 86390 1
507980 99507980 1001 86380 86390 1
508035 99508035 1001 86380 86390 1
507881 99507881 1001 86380 86390 1
507884 99507884 1001 86380 86390 1
507757 99507757 1001 86380 86390 1
507668 99507668 1001 86380 86390 1
507747 99507747 1001 86380 86390 1
507657 99507657 1001 86380 86390 1
507817 99507817 1001 86380 86390 1
507833 99507833 1001 86380 86390 1
508368 99508368 1001 86380 86390 1
508333 99508333 1001 86380 86390 1
508334 99508334 1001 86380 86390 1
508843 99508843 1001 86380 86390 1
508676 99508676 1001 86380 86390 1
508697 99508697 1001 86380 86390 1
508480 99508480 1001 86380 86390 1
508577 99508577 1001 86380 86390 1
509168 99509168 1001 86380 86390 1
509147 99509147 1001 86380 86390 1
509798 99509798 1001 86380 86390 1
509800 99509800 1001 86380 86390 1
509821 99509821 1001 86380 86390 1
509601 99509601 1001 86380 86390 1
509602 99509602 1001 86380 86390 1
509345 99509345 1001 86380 86390 1
509399 99509399 1001 86380 86390 1
509287 99509287 1001 86380 86390 1
509354 99509354 1001 86380 86390 1
509380 99509380 1001 86380 86390 1
509930 99509930 1001 86380 86390 1
509982 99509982 1001 86380 86390 1
509944 99509944 1001 86380 86390 1
510022 99510022 1001 86380 86390 1
509919 99509919 1001 86380 86390 1
510090 99510090 1001 86380 86390 1
510642 99510642 1001 86380 86390 1
510717 99510717 1001 86380 86390 1
510584 99510584 1001 86380 86390 1
510378 99510378 1001 86380 86390 1
510430 99510430 1001 86380 86390 1
510484 99510484 1001 86380 86390 1
510473 99510473 1001 86380 86390 1
510321 99510321 1001 86380 86390 1
510504 99510504 1001 86380 86390 1
510520 99510520 1001 86380 86390 1
510171 99510171 1001 86380 86390 1
510120 99510120 1001 86380 86390 1
510830 99510830 1001 86380 86390 1
510857 99510857 1001 86380 86390 1
510860 99510860 1001 86380 86390 1
510773 99510773 1001 86380 86390 1
511166 99511166 1001 86380 86390 1
511283 99511283 1001 86380 86390 1
510972 99510972 1001 86380 86390 1
511042 99511042 1001 86380 86390 1
510969 99510969 1001 86380 86390 1
510995 99510995 1001 86380 86390 1
511602 99511602 1001 86380 86390 1
511652 99511652 1001 86380 86390 1
512311 99512311 1001 86380 86390 1
512121 99512121 1001 86380 86390 1
512113 99512113 1001 86380 86390 1
511839 99511839 1001 86380 86390 1
511905 99511905 1001 86380 86390 1
511767 99511767 1001 86380 86390 1
511911 99511911 1001 86380 86390 1
511937 99511937 1001 86380 86390 1
512535 99512535 1001 86380 86390 1
512476 99512476 1001 86380 86390 1
513039 99513039 1001 86380 86390 1
513205 99513205 1001 86380 86390 1
513157 99513157 1001 86380 86390 1
513176 99513176 1001 86380 86390 1
513199 99513199 1001 86380 86390 1
513114 99513114 1001 86380 86390 1
512885 99512885 1001 86380 86390 1
512976 99512976 1001 86380 86390 1
512901 99512901 1001 86380 86390 1
512811 99512811 1001 86380 86390 1
512710 99512710 1001 86380 86390 1
513385 99513385 1001 86380 86390 1
513218 99513218 1001 86380 86390 1
513262 99513262 1001 86380 86390 1
513342 99513342 1001 86380 86390 1
513878 99513878 1001 86380 86390 1
514031 99514031 1001 86380 86390 1
513923 99513923 1001 86380 86390 1
513762 99513762 1001 86380 86390 1
513677 99513677 1001 86380 86390 1
513655 99513655 1001 86380 86390 1
513629 99513629 1001 86380 86390 1
513449 99513449 1001 86380 86390 1
513491 99513491 1001 86380 86390 1
513521 99513521 1001 86380 86390 1
513510 99513510 1001 86380 86390 1
513614 99513614 1001 86380 86390 1
514212 99514212 1001 86380 86390 1
514213 99514213 1001 86380 86390 1
514204 99514204 1001 86380 86390 1
514103 99514103 1001 86380 86390 1
514038 99514038 1001 86380 86390 1
514461 99514461 1001 86380 86390 1
514463 99514463 1001 86380 86390 1
514529 99514529 1001 86380 86390 1
514282 99514282 1001 86380 86390 1
514375 99514375 1001 86380 86390 1
515036 99515036 1001 86380 86390 1
515038 99515038 1001 86380 86390 1
514858 99514858 1001 86380 86390 1
515583 99515583 1001 86380 86390 1
515519 99515519 1001 86380 86390 1
515403 99515403 1001 86380 86390 1
515292 99515292 1001 86380 86390 1
515462 99515462 1001 86380 86390 1
515161 99515161 1001 86380 86390 1
515165 99515165 1001 86380 86390 1
515271 99515271 1001 86380 86390 1
516369 99516369 1001 86380 86390 1
516387 99516387 1001 86380 86390 1
516488 99516488 1001 86380 86390 1
516496 99516496 1001 86380 86390 1
516378 99516378 1001 86380 86390 1
516354 99516354 1001 86380 86390 1
516226 99516226 1001 86380 86390 1
516111 99516111 1001 86380 86390 1
516177 99516177 1001 86380 86390 1
516116 99516116 1001 86380 86390 1
515953 99515953 1001 86380 86390 1
516046 99516046 1001 86380 86390 1
516051 99516051 1001 86380 86390 1
515950 99515950 1001 86380 86390 1
516701 99516701 1001 86380 86390 1
516654 99516654 1001 86380 86390 1
516672 99516672 1001 86380 86390 1
517309 99517309 1001 86380 86390 1
517188 99517188 1001 86380 86390 1
517293 99517293 1001 86380 86390 1
517091 99517091 1001 86380 86390 1
516992 99516992 1001 86380 86390 1
516940 99516940 1001 86380 86390 1
516980 99516980 1001 86380 86390 1
516928 99516928 1001 86380 86390 1
516943 99516943 1001 86380 86390 1
516824 99516824 1001 86380 86390 1
516854 99516854 1001 86380 86390 1
516880 99516880 1001 86380 86390 1
516738 99516738 1001 86380 86390 1
516715 99516715 1001 86380 86390 1
517441 99517441 1001 86380 86390 1
517390 99517390 1001 86380 86390 1
517352 99517352 1001 86380 86390 1
517486 99517486 1001 86380 86390 1
517973 99517973 1001 86380 86390 1
518004 99518004 1001 86380 86390 1
517829 99517829 1001 86380 86390 1
517791 99517791 1001 86380 86390 1
517872 99517872 1001 86380 86390 1
517938 99517938 1001 86380 86390 1
517862 99517862 1001 86380 86390 1
517838 99517838 1001 86380 86390 1
517700 99517700 1001 86380 86390 1
517571 99517571 1001 86380 86390 1
517598 99517598 1001 86380 86390 1
517690 99517690 1001 86380 86390 1
517600 99517600 1001 86380 86390 1
518213 99518213 1001 86380 86390 1
518252 99518252 1001 86380 86390 1
518330 99518330 1001 86380 86390 1
518322 99518322 1001 86380 86390 1
518167 99518167 1001 86380 86390 1
518233 99518233 1001 86380 86390 1
518221 99518221 1001 86380 86390 1
518169 99518169 1001 86380 86390 1
518798 99518798 1001 86380 86390 1
518837 99518837 1001 86380 86390 1
518812 99518812 1001 86380 86390 1
518694 99518694 1001 86380 86390 1
518762 99518762 1001 86380 86390 1
518753 99518753 1001 86380 86390 1
518369 99518369 1001 86380 86390 1
518527 99518527 1001 86380 86390 1
518566 99518566 1001 86380 86390 1
518404 99518404 1001 86380 86390 1
519082 99519082 1001 86380 86390 1
519149 99519149 1001 86380 86390 1
519126 99519126 1001 86380 86390 1
519152 99519152 1001 86380 86390 1
519776 99519776 1001 86380 86390 1
519593 99519593 1001 86380 86390 1
519330 99519330 1001 86380 86390 1
519821 99519821 1001 86380 86390 1
520563 99520563 1001 86380 86390 1
520559 99520559 1001 86380 86390 1
520409 99520409 1001 86380 86390 1
520287 99520287 1001 86380 86390 1
520250 99520250 1001 86380 86390 1
520071 99520071 1001 86380 86390 1
520193 99520193 1001 86380 86390 1
520055 99520055 1001 86380 86390 1
520770 99520770 1001 86380 86390 1
520785 99520785 1001 86380 86390 1
520710 99520710 1001 86380 86390 1
521343 99521343 1001 86380 86390 1
521066 99521066 1001 86380 86390 1
521067 99521067 1001 86380 86390 1
521198 99521198 1001 86380 86390 1
521237 99521237 1001 86380 86390 1
521244 99521244 1001 86380 86390 1
521129 99521129 1001 86380 86390 1
521195 99521195 1001 86380 86390 1
521018 99521018 1001 86380 86390 1
521533 99521533 1001 86380 86390 1
521534 99521534 1001 86380 86390 1
521547 99521547 1001 86380 86390 1
522217 99522217 1001 86380 86390 1
522153 99522153 1001 86380 86390 1
522154 99522154 1001 86380 86390 1
521957 99521957 1001 86380 86390 1
522011 99522011 1001 86380 86390 1
521963 99521963 1001 86380 86390 1
521685 99521685 1001 86380 86390 1
521855 99521855 1001 86380 86390 1
521674 99521674 1001 86380 86390 1
521856 99521856 1001 86380 86390 1
521780 99521780 1001 86380 86390 1
521880 99521880 1001 86380 86390 1
522965 99522965 1001 86380 86390 1
523086 99523086 1001 86380 86390 1
522982 99522982 1001 86380 86390 1
522973 99522973 1001 86380 86390 1
523040 99523040 1001 86380 86390 1
523066 99523066 1001 86380 86390 1
522771 99522771 1001 86380 86390 1
522794 99522794 1001 86380 86390 1
522614 99522614 1001 86380 86390 1
522591 99522591 1001 86380 86390 1
523128 99523128 1001 86380 86390 1
523233 99523233 1001 86380 86390 1
523302 99523302 1001 86380 86390 1
523199 99523199 1001 86380 86390 1
523318 99523318 1001 86380 86390 1
523228 99523228 1001 86380 86390 1
523268 99523268 1001 86380 86390 1
523746 99523746 1001 86380 86390 1
523932 99523932 1001 86380 86390 1
523599 99523599 1001 86380 86390 1
523651 99523651 1001 86380 86390 1
523577 99523577 1001 86380 86390 1
523720 99523720 1001 86380 86390 1
523326 99523326 1001 86380 86390 1
523426 99523426 1001 86380 86390 1
524048 99524048 1001 86380 86390 1
524140 99524140 1001 86380 86390 1
524095 99524095 1001 86380 86390 1
524693 99524693 1001 86380 86390 1
524476 99524476 1001 86380 86390 1
524402 99524402 1001 86380 86390 1
524494 99524494 1001 86380 86390 1
524180 99524180 1001 86380 86390 1
524172 99524172 1001 86380 86390 1
525420 99525420 1001 86380 86390 1
525488 99525488 1001 86380 86390 1
525584 99525584 1001 86380 86390 1
525586 99525586 1001 86380 86390 1
525365 99525365 1001 86380 86390 1
525382 99525382 1001 86380 86390 1
525218 99525218 1001 86380 86390 1
525348 99525348 1001 86380 86390 1
525232 99525232 1001 86380 86390 1
525350 99525350 1001 86380 86390 1
525170 99525170 1001 86380 86390 1
525056 99525056 1001 86380 86390 1
525049 99525049 1001 86380 86390 1
525610 99525610 1001 86380 86390 1
526231 99526231 1001 86380 86390 1
526366 99526366 1001 86380 86390 1
526414 99526414 1001 86380 86390 1
526013 99526013 1001 86380 86390 1
526028 99526028 1001 86380 86390 1
525905 99525905 1001 86380 86390 1
525841 99525841 1001 86380 86390 1
525881 99525881 1001 86380 86390 1
525961 99525961 1001 86380 86390 1
525937 99525937 1001 86380 86390 1
526558 99526558 1001 86380 86390 1
526547 99526547 1001 86380 86390 1
527056 99527056 1001 86380 86390 1
527194 99527194 1001 86380 86390 1
526876 99526876 1001 86380 86390 1
527000 99527000 1001 86380 86390 1
526897 99526897 1001 86380 86390 1
527040 99527040 1001 86380 86390 1
526685 99526685 1001 86380 86390 1
527389 99527389 1001 86380 86390 1
527270 99527270 1001 86380 86390 1
527998 99527998 1001 86380 86390 1
528012 99528012 1001 86380 86390 1
528065 99528065 1001 86380 86390 1
527957 99527957 1001 86380 86390 1
527958 99527958 1001 86380 86390 1
527819 99527819 1001 86380 86390 1
527744 99527744 1001 86380 86390 1
527732 99527732 1001 86380 86390 1
527784 99527784 1001 86380 86390 1
527823 99527823 1001 86380 86390 1
527672 99527672 1001 86380 86390 1
527496 99527496 1001 86380 86390 1
527513 99527513 1001 86380 86390 1
527529 99527529 1001 86380 86390 1
528188 99528188 1001 86380 86390 1
528165 99528165 1001 86380 86390 1
528178 99528178 1001 86380 86390 1
528140 99528140 1001 86380 86390 1
528197 99528197 1001 86380 86390 1
528264 99528264 1001 86380 86390 1
528084 99528084 1001 86380 86390 1
528900 99528900 1001 86380 86390 1
528817 99528817 1001 86380 86390 1
528741 99528741 1001 86380 86390 1
528832 99528832 1001 86380 86390 1
528808 99528808 1001 86380 86390 1
528836 99528836 1001 86380 86390 1
528657 99528657 1001 86380 86390 1
528529 99528529 1001 86380 86390 1
528546 99528546 1001 86380 86390 1
528335 99528335 1001 86380 86390 1
528387 99528387 1001 86380 86390 1
528325 99528325 1001 86380 86390 1
528352 99528352 1001 86380 86390 1
528327 99528327 1001 86380 86390 1
528942 99528942 1001 86380 86390 1
528969 99528969 1001 86380 86390 1
529062 99529062 1001 86380 86390 1
529011 99529011 1001 86380 86390 1
528962 99528962 1001 86380 86390 1
529524 99529524 1001 86380 86390 1
529640 99529640 1001 86380 86390 1
529543 99529543 1001 86380 86390 1
529388 99529388 1001 86380 86390 1
529303 99529303 1001 86380 86390 1
529804 99529804 1001 86380 86390 1
529929 99529929 1001 86380 86390 1
529774 99529774 1001 86380 86390 1
530522 99530522 1001 86380 86390 1
530402 99530402 1001 86380 86390 1
530547 99530547 1001 86380 86390 1
530142 99530142 1001 86380 86390 1
530196 99530196 1001 86380 86390 1
530345 99530345 1001 86380 86390 1
530333 99530333 1001 86380 86390 1
530000 99530000 1001 86380 86390 1
529996 99529996 1001 86380 86390 1
530641 99530641 1001 86380 86390 1
530572 99530572 1001 86380 86390 1
530638 99530638 1001 86380 86390 1
531378 99531378 1001 86380 86390 1
531177 99531177 1001 86380 86390 1
531353 99531353 1001 86380 86390 1
531222 99531222 1001 86380 86390 1
531084 99531084 1001 86380 86390 1
530981 99530981 1001 86380 86390 1
531036 99531036 1001 86380 86390 1
530849 99530849 1001 86380 86390 1
530839 99530839 1001 86380 86390 1
530776 99530776 1001 86380 86390 1
531415 99531415 1001 86380 86390 1
531577 99531577 1001 86380 86390 1
531541 99531541 1001 86380 86390 1
531811 99531811 1001 86380 86390 1
531894 99531894 1001 86380 86390 1
531804 99531804 1001 86380 86390 1
531722 99531722 1001 86380 86390 1
531765 99531765 1001 86380 86390 1
532376 99532376 1001 86380 86390 1
532262 99532262 1001 86380 86390 1
532946 99532946 1001 86380 86390 1
532923 99532923 1001 86380 86390 1
532949 99532949 1001 86380 86390 1
532648 99532648 1001 86380 86390 1
532652 99532652 1001 86380 86390 1
532665 99532665 1001 86380 86390 1
532797 99532797 1001 86380 86390 1
532772 99532772 1001 86380 86390 1
532477 99532477 1001 86380 86390 1
532582 99532582 1001 86380 86390 1
532480 99532480 1001 86380 86390 1
532538 99532538 1001 86380 86390 1
533116 99533116 1001 86380 86390 1
533195 99533195 1001 86380 86390 1
533462 99533462 1001 86380 86390 1
533288 99533288 1001 86380 86390 1
533292 99533292 1001 86380 86390 1
533401 99533401 1001 86380 86390 1
533274 99533274 1001 86380 86390 1
533326 99533326 1001 86380 86390 1
533430 99533430 1001 86380 86390 1
533948 99533948 1001 86380 86390 1
533924 99533924 1001 86380 86390 1
533940 99533940 1001 86380 86390 1
533905 99533905 1001 86380 86390 1
534595 99534595 1001 86380 86390 1
534548 99534548 1001 86380 86390 1
534629 99534629 1001 86380 86390 1
534670 99534670 1001 86380 86390 1
534298 99534298 1001 86380 86390 1
534415 99534415 1001 86380 86390 1
534326 99534326 1001 86380 86390 1
534352 99534352 1001 86380 86390 1
534381 99534381 1001 86380 86390 1
534420 99534420 1001 86380 86390 1
534395 99534395 1001 86380 86390 1
534091 99534091 1001 86380 86390 1
534238 99534238 1001 86380 86390 1
534240 99534240 1001 86380 86390 1
534254 99534254 1001 86380 86390 1
534877 99534877 1001 86380 86390 1
534698 99534698 1001 86380 86390 1
534857 99534857 1001 86380 86390 1
534728 99534728 1001 86380 86390 1
534833 99534833 1001 86380 86390 1
534769 99534769 1001 86380 86390 1
535479 99535479 1001 86380 86390 1
535450 99535450 1001 86380 86390 1
535334 99535334 1001 86380 86390 1
535438 99535438 1001 86380 86390 1
535364 99535364 1001 86380 86390 1
535150 99535150 1001 86380 86390 1
535192 99535192 1001 86380 86390 1
535009 99535009 1001 86380 86390 1
535022 99535022 1001 86380 86390 1
535011 99535011 1001 86380 86390 1
534900 99534900 1001 86380 86390 1
535560 99535560 1001 86380 86390 1
535577 99535577 1001 86380 86390 1
535604 99535604 1001 86380 86390 1
535553 99535553 1001 86380 86390 1
535527 99535527 1001 86380 86390 1
535698 99535698 1001 86380 86390 1
535686 99535686 1001 86380 86390 1
536280 99536280 1001 86380 86390 1
536120 99536120 1001 86380 86390 1
536032 99536032 1001 86380 86390 1
536049 99536049 1001 86380 86390 1
536469 99536469 1001 86380 86390 1
537011 99537011 1001 86380 86390 1
537090 99537090 1001 86380 86390 1
537104 99537104 1001 86380 86390 1
536889 99536889 1001 86380 86390 1
536684 99536684 1001 86380 86390 1
536686 99536686 1001 86380 86390 1
536570 99536570 1001 86380 86390 1
536670 99536670 1001 86380 86390 1
537298 99537298 1001 86380 86390 1
537364 99537364 1001 86380 86390 1
537785 99537785 1001 86380 86390 1
537697 99537697 1001 86380 86390 1
537738 99537738 1001 86380 86390 1
537638 99537638 1001 86380 86390 1
537445 99537445 1001 86380 86390 1
537473 99537473 1001 86380 86390 1
537526 99537526 1001 86380 86390 1
537388 99537388 1001 86380 86390 1
537548 99537548 1001 86380 86390 1
538116 99538116 1001 86380 86390 1
538107 99538107 1001 86380 86390 1
538623 99538623 1001 86380 86390 1
538690 99538690 1001 86380 86390 1
538742 99538742 1001 86380 86390 1
538616 99538616 1001 86380 86390 1
538805 99538805 1001 86380 86390 1
538722 99538722 1001 86380 86390 1
538486 99538486 1001 86380 86390 1
538474 99538474 1001 86380 86390 1
538553 99538553 1001 86380 86390 1
538606 99538606 1001 86380 86390 1
538413 99538413 1001 86380 86390 1
538259 99538259 1001 86380 86390 1
538397 99538397 1001 86380 86390 1
538897 99538897 1001 86380 86390 1
538898 99538898 1001 86380 86390 1
538899 99538899 1001 86380 86390 1
538912 99538912 1001 86380 86390 1
539491 99539491 1001 86380 86390 1
539505 99539505 1001 86380 86390 1
539133 99539133 1001 86380 86390 1
539834 99539834 1001 86380 86390 1
539724 99539724 1001 86380 86390 1
539829 99539829 1001 86380 86390 1
539778 99539778 1001 86380 86390 1
540357 99540357 1001 86380 86390 1
540269 99540269 1001 86380 86390 1
540333 99540333 1001 86380 86390 1
540085 99540085 1001 86380 86390 1
540099 99540099 1001 86380 86390 1
540152 99540152 1001 86380 86390 1
540192 99540192 1001 86380 86390 1
539872 99539872 1001 86380 86390 1
539891 99539891 1001 86380 86390 1
539867 99539867 1001 86380 86390 1
539895 99539895 1001 86380 86390 1
540567 99540567 1001 86380 86390 1
539846 99539846 1001 86380 86390 1
540590 99540590 1001 86380 86390 1
541274 99541274 1001 86380 86390 1
541063 99541063 1001 86380 86390 1
541064 99541064 1001 86380 86390 1
540900 99540900 1001 86380 86390 1
540888 99540888 1001 86380 86390 1
540764 99540764 1001 86380 86390 1
540824 99540824 1001 86380 86390 1
540708 99540708 1001 86380 86390 1
541485 99541485 1001 86380 86390 1
541498 99541498 1001 86380 86390 1
542045 99542045 1001 86380 86390 1
542048 99542048 1001 86380 86390 1
542103 99542103 1001 86380 86390 1
542039 99542039 1001 86380 86390 1
542027 99542027 1001 86380 86390 1
541812 99541812 1001 86380 86390 1
541736 99541736 1001 86380 86390 1
541723 99541723 1001 86380 86390 1
541802 99541802 1001 86380 86390 1
541808 99541808 1001 86380 86390 1
541886 99541886 1001 86380 86390 1
541515 99541515 1001 86380 86390 1
542818 99542818 1001 86380 86390 1
542857 99542857 1001 86380 86390 1
542793 99542793 1001 86380 86390 1
542536 99542536 1001 86380 86390 1
542538 99542538 1001 86380 86390 1
542707 99542707 1001 86380 86390 1
542645 99542645 1001 86380 86390 1
542738 99542738 1001 86380 86390 1
542382 99542382 1001 86380 86390 1
542437 99542437 1001 86380 86390 1
543089 99543089 1001 86380 86390 1
543039 99543039 1001 86380 86390 1
543134 99543134 1001 86380 86390 1
542967 99542967 1001 86380 86390 1
543750 99543750 1001 86380 86390 1
543689 99543689 1001 86380 86390 1
543574 99543574 1001 86380 86390 1
543664 99543664 1001 86380 86390 1
543557 99543557 1001 86380 86390 1
543455 99543455 1001 86380 86390 1
543509 99543509 1001 86380 86390 1
543474 99543474 1001 86380 86390 1
543217 99543217 1001 86380 86390 1
543227 99543227 1001 86380 86390 1
543797 99543797 1001 86380 86390 1
543789 99543789 1001 86380 86390 1
543921 99543921 1001 86380 86390 1
544552 99544552 1001 86380 86390 1
544452 99544452 1001 86380 86390 1
544367 99544367 1001 86380 86390 1
544041 99544041 1001 86380 86390 1
544047 99544047 1001 86380 86390 1
544167 99544167 1001 86380 86390 1
544713 99544713 1001 86380 86390 1
544610 99544610 1001 86380 86390 1
544671 99544671 1001 86380 86390 1
424038 216 1001 4380 4977 1
500397 946 1001 53017 53317 1
528178 1056 1002 58645 71286 1
536727 690 1001 59094 59394 1
400013 99400013 1001 86380 86390 1
400070 99400070 1001 86380 86390 1
400195 99400195 1001 86380 86390 1
400365 99400365 1001 86380 86390 1
400511 99400511 1001 86380 86390 1
400464 99400464 1001 86380 86390 1
400449 99400449 1001 86380 86390 1
400721 99400721 1001 86380 86390 1
400722 99400722 1001 86380 86390 1
400948 99400948 1001 86380 86390 1
400955 99400955 1001 86380 86390 1
401016 99401016 1001 86380 86390 1
401146 99401146 1001 86380 86390 1
401339 99401339 1001 86380 86390 1
402048 99402048 1001 86380 86390 1
401956 99401956 1001 86380 86390 1
402207 99402207 1001 86380 86390 1
402295 99402295 1001 86380 86390 1
402410 99402410 1001 86380 86390 1
402515 99402515 1001 86380 86390 1
402561 99402561 1001 86380 86390 1
402671 99402671 1001 86380 86390 1
402676 99402676 1001 86380 86390 1
402585 99402585 1001 86380 86390 1
402701 99402701 1001 86380 86390 1
402845 99402845 1001 86380 86390 1
402853 99402853 1001 86380 86390 1
402883 99402883 1001 86380 86390 1
402950 99402950 1001 86380 86390 1
402929 99402929 1001 86380 86390 1
403091 99403091 1001 86380 86390 1
403154 99403154 1001 86380 86390 1
403108 99403108 1001 86380 86390 1
403225 99403225 1001 86380 86390 1
403377 99403377 1001 86380 86390 1
403918 99403918 1001 86380 86390 1
404015 99404015 1001 86380 86390 1
404213 99404213 1001 86380 86390 1
404640 99404640 1001 86380 86390 1
404821 99404821 1001 86380 86390 1
404960 99404960 1001 86380 86390 1
405063 99405063 1001 86380 86390 1
405071 99405071 1001 86380 86390 1
405017 99405017 1001 86380 86390 1
405265 99405265 1001 86380 86390 1
405471 99405471 1001 86380 86390 1
405454 99405454 1001 86380 86390 1
405420 99405420 1001 86380 86390 1
405524 99405524 1001 86380 86390 1
405600 99405600 1001 86380 86390 1
405607 99405607 1001 86380 86390 1
405755 99405755 1001 86380 86390 1
405666 99405666 1001 86380 86390 1
405743 99405743 1001 86380 86390 1
405826 99405826 1001 86380 86390 1
405948 99405948 1001 86380 86390 1
406140 99406140 1001 86380 86390 1
406184 99406184 1001 86380 86390 1
406391 99406391 1001 86380 86390 1
406413 99406413 1001 86380 86390 1
406681 99406681 1001 86380 86390 1
407039 99407039 1001 86380 86390 1
407180 99407180 1001 86380 86390 1
407315 99407315 1001 86380 86390 1
407319 99407319 1001 86380 86390 1
407574 99407574 1001 86380 86390 1
407838 99407838 1001 86380 86390 1
407845 99407845 1001 86380 86390 1
407973 99407973 1001 86380 86390 1
407933 99407933 1001 86380 86390 1
408085 99408085 1001 86380 86390 1
408092 99408092 1001 86380 86390 1
408351 99408351 1001 86380 86390 1
408603 99408603 1001 86380 86390 1
408627 99408627 1001 86380 86390 1
408854 99408854 1001 86380 86390 1
408966 99408966 1001 86380 86390 1
408920 99408920 1001 86380 86390 1
409064 99409064 1001 86380 86390 1
409131 99409131 1001 86380 86390 1
409284 99409284 1001 86380 86390 1
409292 99409292 1001 86380 86390 1
409435 99409435 1001 86380 86390 1
409632 99409632 1001 86380 86390 1
409704 99409704 1001 86380 86390 1
409708 99409708 1001 86380 86390 1
409862 99409862 1001 86380 86390 1
410414 99410414 1001 86380 86390 1
410468 99410468 1001 86380 86390 1
410575 99410575 1001 86380 86390 1
411068 99411068 1001 86380 86390 1
411182 99411182 1001 86380 86390 1
411195 99411195 1001 86380 86390 1
411346 99411346 1001 86380 86390 1
411426 99411426 1001 86380 86390 1
411781 99411781 1001 86380 86390 1
411925 99411925 1001 86380 86390 1
412040 99412040 1001 86380 86390 1
412013 99412013 1001 86380 86390 1
412018 99412018 1001 86380 86390 1
412022 99412022 1001 86380 86390 1
412103 99412103 1001 86380 86390 1
412474 99412474 1001 86380 86390 1
412364 99412364 1001 86380 86390 1
412371 99412371 1001 86380 86390 1
412470 99412470 1001 86380 86390 1
413700 99413700 1001 86380 86390 1
413663 99413663 1001 86380 86390 1
413437 99413437 1001 86380 86390 1
412984 99412984 1001 86380 86390 1
413152 99413152 1001 86380 86390 1
412798 99412798 1001 86380 86390 1
412484 99412484 1001 86380 86390 1
412485 99412485 1001 86380 86390 1
412588 99412588 1001 86380 86390 1
412679 99412679 1001 86380 86390 1
412741 99412741 1001 86380 86390 1
413920 99413920 1001 86380 86390 1
413875 99413875 1001 86380 86390 1
414056 99414056 1001 86380 86390 1
415268 99415268 1001 86380 86390 1
414937 99414937 1001 86380 86390 1
414455 99414455 1001 86380 86390 1
414297 99414297 1001 86380 86390 1
414300 99414300 1001 86380 86390 1
414151 99414151 1001 86380 86390 1
415619 99415619 1001 86380 86390 1
415449 99415449 1001 86380 86390 1
415374 99415374 1001 86380 86390 1
416640 99416640 1001 86380 86390 1
416952 99416952 1001 86380 86390 1
416686 99416686 1001 86380 86390 1
416262 99416262 1001 86380 86390 1
418652 99418652 1001 86380 86390 1
418431 99418431 1001 86380 86390 1
418274 99418274 1001 86380 86390 1
418113 99418113 1001 86380 86390 1
418169 99418169 1001 86380 86390 1
418425 99418425 1001 86380 86390 1
418213 99418213 1001 86380 86390 1
417962 99417962 1001 86380 86390 1
417873 99417873 1001 86380 86390 1
417800 99417800 1001 86380 86390 1
417626 99417626 1001 86380 86390 1
418952 99418952 1001 86380 86390 1
418822 99418822 1001 86380 86390 1
419165 99419165 1001 86380 86390 1
418941 99418941 1001 86380 86390 1
419199 99419199 1001 86380 86390 1
419086 99419086 1001 86380 86390 1
418994 99418994 1001 86380 86390 1
419202 99419202 1001 86380 86390 1
420117 99420117 1001 86380 86390 1
420329 99420329 1001 86380 86390 1
420147 99420147 1001 86380 86390 1
420215 99420215 1001 86380 86390 1
420195 99420195 1001 86380 86390 1
420066 99420066 1001 86380 86390 1
420319 99420319 1001 86380 86390 1
420230 99420230 1001 86380 86390 1
419724 99419724 1001 86380 86390 1
419986 99419986 1001 86380 86390 1
419642 99419642 1001 86380 86390 1
419987 99419987 1001 86380 86390 1
419959 99419959 1001 86380 86390 1
419843 99419843 1001 86380 86390 1
419282 99419282 1001 86380 86390 1
419310 99419310 1001 86380 86390 1
420469 99420469 1001 86380 86390 1
421795 99421795 1001 86380 86390 1
421982 99421982 1001 86380 86390 1
421935 99421935 1001 86380 86390 1
421589 99421589 1001 86380 86390 1
421484 99421484 1001 86380 86390 1
421322 99421322 1001 86380 86390 1
421195 99421195 1001 86380 86390 1
421095 99421095 1001 86380 86390 1
422384 99422384 1001 86380 86390 1
422409 99422409 1001 86380 86390 1
422157 99422157 1001 86380 86390 1
422141 99422141 1001 86380 86390 1
423465 99423465 1001 86380 86390 1
423131 99423131 1001 86380 86390 1
423278 99423278 1001 86380 86390 1
423097 99423097 1001 86380 86390 1
422826 99422826 1001 86380 86390 1
422617 99422617 1001 86380 86390 1
423979 99423979 1001 86380 86390 1
425303 99425303 1001 86380 86390 1
425205 99425205 1001 86380 86390 1
425313 99425313 1001 86380 86390 1
424755 99424755 1001 86380 86390 1
424981 99424981 1001 86380 86390 1
424787 99424787 1001 86380 86390 1
424689 99424689 1001 86380 86390 1
424919 99424919 1001 86380 86390 1
425000 99425000 1001 86380 86390 1
424231 99424231 1001 86380 86390 1
424206 99424206 1001 86380 86390 1
425559 99425559 1001 86380 86390 1
425741 99425741 1001 86380 86390 1
425666 99425666 1001 86380 86390 1
425727 99425727 1001 86380 86390 1
425518 99425518 1001 86380 86390 1
425467 99425467 1001 86380 86390 1
426792 99426792 1001 86380 86390 1
426393 99426393 1001 86380 86390 1
426219 99426219 1001 86380 86390 1
427443 99427443 1001 86380 86390 1
427280 99427280 1001 86380 86390 1
427281 99427281 1001 86380 86390 1
427340 99427340 1001 86380 86390 1
428611 99428611 1001 86380 86390 1
427955 99427955 1001 86380 86390 1
428253 99428253 1001 86380 86390 1
427683 99427683 1001 86380 86390 1
427566 99427566 1001 86380 86390 1
427645 99427645 1001 86380 86390 1
429040 99429040 1001 86380 86390 1
429043 99429043 1001 86380 86390 1
428770 99428770 1001 86380 86390 1
429165 99429165 1001 86380 86390 1
430142 99430142 1001 86380 86390 1
430190 99430190 1001 86380 86390 1
429751 99429751 1001 86380 86390 1
429444 99429444 1001 86380 86390 1
429254 99429254 1001 86380 86390 1
429558 99429558 1001 86380 86390 1
430573 99430573 1001 86380 86390 1
430792 99430792 1001 86380 86390 1
430488 99430488 1001 86380 86390 1
430623 99430623 1001 86380 86390 1
430408 99430408 1001 86380 86390 1
430752 99430752 1001 86380 86390 1
430731 99430731 1001 86380 86390 1
431657 99431657 1001 86380 86390 1
431507 99431507 1001 86380 86390 1
431510 99431510 1001 86380 86390 1
431521 99431521 1001 86380 86390 1
431305 99431305 1001 86380 86390 1
431115 99431115 1001 86380 86390 1
431032 99431032 1001 86380 86390 1
431215 99431215 1001 86380 86390 1
430959 99430959 1001 86380 86390 1
431134 99431134 1001 86380 86390 1
431135 99431135 1001 86380 86390 1
431165 99431165 1001 86380 86390 1
432183 99432183 1001 86380 86390 1
432438 99432438 1001 86380 86390 1
432233 99432233 1001 86380 86390 1
432332 99432332 1001 86380 86390 1
433469 99433469 1001 86380 86390 1
433354 99433354 1001 86380 86390 1
433209 99433209 1001 86380 86390 1
433127 99433127 1001 86380 86390 1
432718 99432718 1001 86380 86390 1
433934 99433934 1001 86380 86390 1
433998 99433998 1001 86380 86390 1
433802 99433802 1001 86380 86390 1
435224 99435224 1001 86380 86390 1
435005 99435005 1001 86380 86390 1
435147 99435147 1001 86380 86390 1
434637 99434637 1001 86380 86390 1
434868 99434868 1001 86380 86390 1
434855 99434855 1001 86380 86390 1
434264 99434264 1001 86380 86390 1
434149 99434149 1001 86380 86390 1
435651 99435651 1001 86380 86390 1
436853 99436853 1001 86380 86390 1
436832 99436832 1001 86380 86390 1
437125 99437125 1001 86380 86390 1
437134 99437134 1001 86380 86390 1
436824 99436824 1001 86380 86390 1
436657 99436657 1001 86380 86390 1
436628 99436628 1001 86380 86390 1
436711 99436711 1001 86380 86390 1
436441 99436441 1001 86380 86390 1
436680 99436680 1001 86380 86390 1
436751 99436751 1001 86380 86390 1
436072 99436072 1001 86380 86390 1
436011 99436011 1001 86380 86390 1
436216 99436216 1001 86380 86390 1
436019 99436019 1001 86380 86390 1
300084 99300084 1001 86380 86390 1
437362 99437362 1001 86380 86390 1
437336 99437336 1001 86380 86390 1
300079 99300079 1001 86380 86390 1
300054 99300054 1001 86380 86390 1
300561 99300561 1001 86380 86390 1
300689 99300689 1001 86380 86390 1
300434 99300434 1001 86380 86390 1
300410 99300410 1001 86380 86390 1
300399 99300399 1001 86380 86390 1
300400 99300400 1001 86380 86390 1
300292 99300292 1001 86380 86390 1
300140 99300140 1001 86380 86390 1
300257 99300257 1001 86380 86390 1
300259 99300259 1001 86380 86390 1
300731 99300731 1001 86380 86390 1
300861 99300861 1001 86380 86390 1
301445 99301445 1001 86380 86390 1
301423 99301423 1001 86380 86390 1
301290 99301290 1001 86380 86390 1
301178 99301178 1001 86380 86390 1
301320 99301320 1001 86380 86390 1
301063 99301063 1001 86380 86390 1
301105 99301105 1001 86380 86390 1
302244 99302244 1001 86380 86390 1
302111 99302111 1001 86380 86390 1
302027 99302027 1001 86380 86390 1
302132 99302132 1001 86380 86390 1
301978 99301978 1001 86380 86390 1
301903 99301903 1001 86380 86390 1
301773 99301773 1001 86380 86390 1
301931 99301931 1001 86380 86390 1
301804 99301804 1001 86380 86390 1
301895 99301895 1001 86380 86390 1
301935 99301935 1001 86380 86390 1
301884 99301884 1001 86380 86390 1
301768 99301768 1001 86380 86390 1
301770 99301770 1001 86380 86390 1
301968 99301968 1001 86380 86390 1
302539 99302539 1001 86380 86390 1
302516 99302516 1001 86380 86390 1
302568 99302568 1001 86380 86390 1
302399 99302399 1001 86380 86390 1
303174 99303174 1001 86380 86390 1
303160 99303160 1001 86380 86390 1
303048 99303048 1001 86380 86390 1
302861 99302861 1001 86380 86390 1
302616 99302616 1001 86380 86390 1
302647 99302647 1001 86380 86390 1
303918 99303918 1001 86380 86390 1
303958 99303958 1001 86380 86390 1
303951 99303951 1001 86380 86390 1
304025 99304025 1001 86380 86390 1
304030 99304030 1001 86380 86390 1
303801 99303801 1001 86380 86390 1
303668 99303668 1001 86380 86390 1
303478 99303478 1001 86380 86390 1
303520 99303520 1001 86380 86390 1
303419 99303419 1001 86380 86390 1
303576 99303576 1001 86380 86390 1
303422 99303422 1001 86380 86390 1
304695 99304695 1001 86380 86390 1
304787 99304787 1001 86380 86390 1
304815 99304815 1001 86380 86390 1
304843 99304843 1001 86380 86390 1
304729 99304729 1001 86380 86390 1
304653 99304653 1001 86380 86390 1
304513 99304513 1001 86380 86390 1
304630 99304630 1001 86380 86390 1
304450 99304450 1001 86380 86390 1
304547 99304547 1001 86380 86390 1
304251 99304251 1001 86380 86390 1
304256 99304256 1001 86380 86390 1
304272 99304272 1001 86380 86390 1
304403 99304403 1001 86380 86390 1
305028 99305028 1001 86380 86390 1
304941 99304941 1001 86380 86390 1
304892 99304892 1001 86380 86390 1
304945 99304945 1001 86380 86390 1
305506 99305506 1001 86380 86390 1
305498 99305498 1001 86380 86390 1
305540 99305540 1001 86380 86390 1
305619 99305619 1001 86380 86390 1
305594 99305594 1001 86380 86390 1
305287 99305287 1001 86380 86390 1
305406 99305406 1001 86380 86390 1
305474 99305474 1001 86380 86390 1
305282 99305282 1001 86380 86390 1
305145 99305145 1001 86380 86390 1
305070 99305070 1001 86380 86390 1
305229 99305229 1001 86380 86390 1
305154 99305154 1001 86380 86390 1
500003 99500003 1001 86380 86390 1
500123 99500123 1001 86380 86390 1
500098 99500098 1001 86380 86390 1
500124 99500124 1001 86380 86390 1
500658 99500658 1001 86380 86390 1
500768 99500768 1001 86380 86390 1
500793 99500793 1001 86380 86390 1
500465 99500465 1001 86380 86390 1
500554 99500554 1001 86380 86390 1
500347 99500347 1001 86380 86390 1
500859 99500859 1001 86380 86390 1
500990 99500990 1001 86380 86390 1
500913 99500913 1001 86380 86390 1
501635 99501635 1001 86380 86390 1
501330 99501330 1001 86380 86390 1
501280 99501280 1001 86380 86390 1
501391 99501391 1001 86380 86390 1
501124 99501124 1001 86380 86390 1
501024 99501024 1001 86380 86390 1
501154 99501154 1001 86380 86390 1
501116 99501116 1001 86380 86390 1
501759 99501759 1001 86380 86390 1
501711 99501711 1001 86380 86390 1
502305 99502305 1001 86380 86390 1
502409 99502409 1001 86380 86390 1
502333 99502333 1001 86380 86390 1
502309 99502309 1001 86380 86390 1
502163 99502163 1001 86380 86390 1
502177 99502177 1001 86380 86390 1
501886 99501886 1001 86380 86390 1
501939 99501939 1001 86380 86390 1
502019 99502019 1001 86380 86390 1
501904 99501904 1001 86380 86390 1
502527 99502527 1001 86380 86390 1
502658 99502658 1001 86380 86390 1
502570 99502570 1001 86380 86390 1
502520 99502520 1001 86380 86390 1
502638 99502638 1001 86380 86390 1
502602 99502602 1001 86380 86390 1
502643 99502643 1001 86380 86390 1
503107 99503107 1001 86380 86390 1
503188 99503188 1001 86380 86390 1
503037 99503037 1001 86380 86390 1
502953 99502953 1001 86380 86390 1
502843 99502843 1001 86380 86390 1
502818 99502818 1001 86380 86390 1
502812 99502812 1001 86380 86390 1
503369 99503369 1001 86380 86390 1
503370 99503370 1001 86380 86390 1
503411 99503411 1001 86380 86390 1
503439 99503439 1001 86380 86390 1
503951 99503951 1001 86380 86390 1
504021 99504021 1001 86380 86390 1
504010 99504010 1001 86380 86390 1
503934 99503934 1001 86380 86390 1
503999 99503999 1001 86380 86390 1
503645 99503645 1001 86380 86390 1
503572 99503572 1001 86380 86390 1
503650 99503650 1001 86380 86390 1
504232 99504232 1001 86380 86390 1
504273 99504273 1001 86380 86390 1
504248 99504248 1001 86380 86390 1
504303 99504303 1001 86380 86390 1
504252 99504252 1001 86380 86390 1
504912 99504912 1001 86380 86390 1
504809 99504809 1001 86380 86390 1
504850 99504850 1001 86380 86390 1
504717 99504717 1001 86380 86390 1
504644 99504644 1001 86380 86390 1
504568 99504568 1001 86380 86390 1
504505 99504505 1001 86380 86390 1
504489 99504489 1001 86380 86390 1
504438 99504438 1001 86380 86390 1
504997 99504997 1001 86380 86390 1
504986 99504986 1001 86380 86390 1
505141 99505141 1001 86380 86390 1
505027 99505027 1001 86380 86390 1
505680 99505680 1001 86380 86390 1
505604 99505604 1001 86380 86390 1
505722 99505722 1001 86380 86390 1
505710 99505710 1001 86380 86390 1
505743 99505743 1001 86380 86390 1
505594 99505594 1001 86380 86390 1
505712 99505712 1001 86380 86390 1
505758 99505758 1001 86380 86390 1
505730 99505730 1001 86380 86390 1
505653 99505653 1001 86380 86390 1
505539 99505539 1001 86380 86390 1
505528 99505528 1001 86380 86390 1
505554 99505554 1001 86380 86390 1
505414 99505414 1001 86380 86390 1
505557 99505557 1001 86380 86390 1
505480 99505480 1001 86380 86390 1
505265 99505265 1001 86380 86390 1
505334 99505334 1001 86380 86390 1
505832 99505832 1001 86380 86390 1
505872 99505872 1001 86380 86390 1
505808 99505808 1001 86380 86390 1
505904 99505904 1001 86380 86390 1
506502 99506502 1001 86380 86390 1
506466 99506466 1001 86380 86390 1
506301 99506301 1001 86380 86390 1
506187 99506187 1001 86380 86390 1
506240 99506240 1001 86380 86390 1
506388 99506388 1001 86380 86390 1
506350 99506350 1001 86380 86390 1
506144 99506144 1001 86380 86390 1
506145 99506145 1001 86380 86390 1
506120 99506120 1001 86380 86390 1
506102 99506102 1001 86380 86390 1
507358 99507358 1001 86380 86390 1
507327 99507327 1001 86380 86390 1
507263 99507263 1001 86380 86390 1
507343 99507343 1001 86380 86390 1
507038 99507038 1001 86380 86390 1
507184 99507184 1001 86380 86390 1
506995 99506995 1001 86380 86390 1
506856 99506856 1001 86380 86390 1
506818 99506818 1001 86380 86390 1
506935 99506935 1001 86380 86390 1
507460 99507460 1001 86380 86390 1
507616 99507616 1001 86380 86390 1
507586 99507586 1001 86380 86390 1
508214 99508214 1001 86380 86390 1
508150 99508150 1001 86380 86390 1
508230 99508230 1001 86380 86390 1
507954 99507954 1001 86380 86390 1
507841 99507841 1001 86380 86390 1
507844 99507844 1001 86380 86390 1
507783 99507783 1001 86380 86390 1
507732 99507732 1001 86380 86390 1
507681 99507681 1001 86380 86390 1
507720 99507720 1001 86380 86390 1
507682 99507682 1001 86380 86390 1
507701 99507701 1001 86380 86390 1
508297 99508297 1001 86380 86390 1
508343 99508343 1001 86380 86390 1
508279 99508279 1001 86380 86390 1
508371 99508371 1001 86380 86390 1
508933 99508933 1001 86380 86390 1
508896 99508896 1001 86380 86390 1
509054 99509054 1001 86380 86390 1
508942 99508942 1001 86380 86390 1
508713 99508713 1001 86380 86390 1
508734 99508734 1001 86380 86390 1
508492 99508492 1001 86380 86390 1
508623 99508623 1001 86380 86390 1
508481 99508481 1001 86380 86390 1
508586 99508586 1001 86380 86390 1
508471 99508471 1001 86380 86390 1
508620 99508620 1001 86380 86390 1
509277 99509277 1001 86380 86390 1
509816 99509816 1001 86380 86390 1
509617 99509617 1001 86380 86390 1
509659 99509659 1001 86380 86390 1
509634 99509634 1001 86380 86390 1
509547 99509547 1001 86380 86390 1
509627 99509627 1001 86380 86390 1
509497 99509497 1001 86380 86390 1
509525 99509525 1001 86380 86390 1
509426 99509426 1001 86380 86390 1
509336 99509336 1001 86380 86390 1
510017 99510017 1001 86380 86390 1
510043 99510043 1001 86380 86390 1
510077 99510077 1001 86380 86390 1
510586 99510586 1001 86380 86390 1
510631 99510631 1001 86380 86390 1
510404 99510404 1001 86380 86390 1
510369 99510369 1001 86380 86390 1
510131 99510131 1001 86380 86390 1
510186 99510186 1001 86380 86390 1
510238 99510238 1001 86380 86390 1
510749 99510749 1001 86380 86390 1
510867 99510867 1001 86380 86390 1
510795 99510795 1001 86380 86390 1
511385 99511385 1001 86380 86390 1
511249 99511249 1001 86380 86390 1
511275 99511275 1001 86380 86390 1
511146 99511146 1001 86380 86390 1
511319 99511319 1001 86380 86390 1
511346 99511346 1001 86380 86390 1
510953 99510953 1001 86380 86390 1
510955 99510955 1001 86380 86390 1
511072 99511072 1001 86380 86390 1
511654 99511654 1001 86380 86390 1
511591 99511591 1001 86380 86390 1
511675 99511675 1001 86380 86390 1
512337 99512337 1001 86380 86390 1
512196 99512196 1001 86380 86390 1
512210 99512210 1001 86380 86390 1
512314 99512314 1001 86380 86390 1
512327 99512327 1001 86380 86390 1
512057 99512057 1001 86380 86390 1
512123 99512123 1001 86380 86390 1
512008 99512008 1001 86380 86390 1
512163 99512163 1001 86380 86390 1
511982 99511982 1001 86380 86390 1
512093 99512093 1001 86380 86390 1
511952 99511952 1001 86380 86390 1
512570 99512570 1001 86380 86390 1
512502 99512502 1001 86380 86390 1
513006 99513006 1001 86380 86390 1
513190 99513190 1001 86380 86390 1
513033 99513033 1001 86380 86390 1
513072 99513072 1001 86380 86390 1
513202 99513202 1001 86380 86390 1
512937 99512937 1001 86380 86390 1
512941 99512941 1001 86380 86390 1
512893 99512893 1001 86380 86390 1
512985 99512985 1001 86380 86390 1
512679 99512679 1001 86380 86390 1
512660 99512660 1001 86380 86390 1
513215 99513215 1001 86380 86390 1
513372 99513372 1001 86380 86390 1
513374 99513374 1001 86380 86390 1
513265 99513265 1001 86380 86390 1
514028 99514028 1001 86380 86390 1
513866 99513866 1001 86380 86390 1
513880 99513880 1001 86380 86390 1
513958 99513958 1001 86380 86390 1
513697 99513697 1001 86380 86390 1
513710 99513710 1001 86380 86390 1
513778 99513778 1001 86380 86390 1
513780 99513780 1001 86380 86390 1
513755 99513755 1001 86380 86390 1
513730 99513730 1001 86380 86390 1
513811 99513811 1001 86380 86390 1
513441 99513441 1001 86380 86390 1
513422 99513422 1001 86380 86390 1
514151 99514151 1001 86380 86390 1
514117 99514117 1001 86380 86390 1
514234 99514234 1001 86380 86390 1
514729 99514729 1001 86380 86390 1
514770 99514770 1001 86380 86390 1
514844 99514844 1001 86380 86390 1
514503 99514503 1001 86380 86390 1
514573 99514573 1001 86380 86390 1
514392 99514392 1001 86380 86390 1
514239 99514239 1001 86380 86390 1
514332 99514332 1001 86380 86390 1
514995 99514995 1001 86380 86390 1
515595 99515595 1001 86380 86390 1
515545 99515545 1001 86380 86390 1
515484 99515484 1001 86380 86390 1
515577 99515577 1001 86380 86390 1
515553 99515553 1001 86380 86390 1
515461 99515461 1001 86380 86390 1
515232 99515232 1001 86380 86390 1
515173 99515173 1001 86380 86390 1
515204 99515204 1001 86380 86390 1
515810 99515810 1001 86380 86390 1
515880 99515880 1001 86380 86390 1
515686 99515686 1001 86380 86390 1
515821 99515821 1001 86380 86390 1
516436 99516436 1001 86380 86390 1
516389 99516389 1001 86380 86390 1
516338 99516338 1001 86380 86390 1
516444 99516444 1001 86380 86390 1
516126 99516126 1001 86380 86390 1
516115 99516115 1001 86380 86390 1
515914 99515914 1001 86380 86390 1
515921 99515921 1001 86380 86390 1
516039 99516039 1001 86380 86390 1
515912 99515912 1001 86380 86390 1
516681 99516681 1001 86380 86390 1
516707 99516707 1001 86380 86390 1
516554 99516554 1001 86380 86390 1
516543 99516543 1001 86380 86390 1
516609 99516609 1001 86380 86390 1
517182 99517182 1001 86380 86390 1
517151 99517151 1001 86380 86390 1
517191 99517191 1001 86380 86390 1
517295 99517295 1001 86380 86390 1
517141 99517141 1001 86380 86390 1
516962 99516962 1001 86380 86390 1
517040 99517040 1001 86380 86390 1
516963 99516963 1001 86380 86390 1
516883 99516883 1001 86380 86390 1
516756 99516756 1001 86380 86390 1
516757 99516757 1001 86380 86390 1
516759 99516759 1001 86380 86390 1
516723 99516723 1001 86380 86390 1
516841 99516841 1001 86380 86390 1
517360 99517360 1001 86380 86390 1
516923 99516923 1001 86380 86390 1
517419 99517419 1001 86380 86390 1
517394 99517394 1001 86380 86390 1
518008 99518008 1001 86380 86390 1
518132 99518132 1001 86380 86390 1
518067 99518067 1001 86380 86390 1
[truncated: 4,108,163 more chars]
