# Supplementary material for: Fast and near-optimal monitoring for healthcare acquired infection outbreaks
Source: PLoS Comput Biol. 2019 Sep 16;15(9):e1007284. doi: 10.1371/journal.pcbi.1007284 (PMC6762212; doi:10.1371/journal.pcbi.1007284)
Supplement: S1 Data — (ZIP) [file pcbi.1007284.s006.zip › MobilityLogs1/HAISE_Carilion_all_visits_day_67.txt]

#Person location Sublocation StartTime EndTime Type
434689 383 1001 24360 24837 1
432156 208 1001 33720 34077 1
436346 738 1001 73260 82797 1
531093 793 1001 42896 43196 1
531110 773 1002 45658 53926 1
533871 855 1001 67222 67522 1
400053 99400053 1001 86380 86390 1
400108 99400108 1001 86380 86390 1
400280 99400280 1001 86380 86390 1
400293 99400293 1001 86380 86390 1
400538 99400538 1001 86380 86390 1
400555 99400555 1001 86380 86390 1
400694 99400694 1001 86380 86390 1
400647 99400647 1001 86380 86390 1
400753 99400753 1001 86380 86390 1
400723 99400723 1001 86380 86390 1
400902 99400902 1001 86380 86390 1
401044 99401044 1001 86380 86390 1
401354 99401354 1001 86380 86390 1
401308 99401308 1001 86380 86390 1
401402 99401402 1001 86380 86390 1
401410 99401410 1001 86380 86390 1
401452 99401452 1001 86380 86390 1
401568 99401568 1001 86380 86390 1
401679 99401679 1001 86380 86390 1
401769 99401769 1001 86380 86390 1
401740 99401740 1001 86380 86390 1
401938 99401938 1001 86380 86390 1
401995 99401995 1001 86380 86390 1
402002 99402002 1001 86380 86390 1
402145 99402145 1001 86380 86390 1
402190 99402190 1001 86380 86390 1
402356 99402356 1001 86380 86390 1
402447 99402447 1001 86380 86390 1
402497 99402497 1001 86380 86390 1
402627 99402627 1001 86380 86390 1
402734 99402734 1001 86380 86390 1
402989 99402989 1001 86380 86390 1
402905 99402905 1001 86380 86390 1
403000 99403000 1001 86380 86390 1
403053 99403053 1001 86380 86390 1
403185 99403185 1001 86380 86390 1
403137 99403137 1001 86380 86390 1
403264 99403264 1001 86380 86390 1
403244 99403244 1001 86380 86390 1
403397 99403397 1001 86380 86390 1
403455 99403455 1001 86380 86390 1
403545 99403545 1001 86380 86390 1
403537 99403537 1001 86380 86390 1
403772 99403772 1001 86380 86390 1
403937 99403937 1001 86380 86390 1
404480 99404480 1001 86380 86390 1
404572 99404572 1001 86380 86390 1
404645 99404645 1001 86380 86390 1
404718 99404718 1001 86380 86390 1
404944 99404944 1001 86380 86390 1
404919 99404919 1001 86380 86390 1
404943 99404943 1001 86380 86390 1
405120 99405120 1001 86380 86390 1
405314 99405314 1001 86380 86390 1
405430 99405430 1001 86380 86390 1
405601 99405601 1001 86380 86390 1
405839 99405839 1001 86380 86390 1
405848 99405848 1001 86380 86390 1
406154 99406154 1001 86380 86390 1
406416 99406416 1001 86380 86390 1
406850 99406850 1001 86380 86390 1
407130 99407130 1001 86380 86390 1
407445 99407445 1001 86380 86390 1
407686 99407686 1001 86380 86390 1
407723 99407723 1001 86380 86390 1
407962 99407962 1001 86380 86390 1
407932 99407932 1001 86380 86390 1
408094 99408094 1001 86380 86390 1
408282 99408282 1001 86380 86390 1
408368 99408368 1001 86380 86390 1
408425 99408425 1001 86380 86390 1
408622 99408622 1001 86380 86390 1
408579 99408579 1001 86380 86390 1
408584 99408584 1001 86380 86390 1
409062 99409062 1001 86380 86390 1
409035 99409035 1001 86380 86390 1
409210 99409210 1001 86380 86390 1
409242 99409242 1001 86380 86390 1
409580 99409580 1001 86380 86390 1
409761 99409761 1001 86380 86390 1
409957 99409957 1001 86380 86390 1
409980 99409980 1001 86380 86390 1
409983 99409983 1001 86380 86390 1
409916 99409916 1001 86380 86390 1
410107 99410107 1001 86380 86390 1
410233 99410233 1001 86380 86390 1
410539 99410539 1001 86380 86390 1
410670 99410670 1001 86380 86390 1
410671 99410671 1001 86380 86390 1
410650 99410650 1001 86380 86390 1
410931 99410931 1001 86380 86390 1
410922 99410922 1001 86380 86390 1
411459 99411459 1001 86380 86390 1
411454 99411454 1001 86380 86390 1
411573 99411573 1001 86380 86390 1
411688 99411688 1001 86380 86390 1
411779 99411779 1001 86380 86390 1
411932 99411932 1001 86380 86390 1
412192 99412192 1001 86380 86390 1
412455 99412455 1001 86380 86390 1
413386 99413386 1001 86380 86390 1
413410 99413410 1001 86380 86390 1
412950 99412950 1001 86380 86390 1
412500 99412500 1001 86380 86390 1
413968 99413968 1001 86380 86390 1
412482 99412482 1001 86380 86390 1
413712 99413712 1001 86380 86390 1
415007 99415007 1001 86380 86390 1
414952 99414952 1001 86380 86390 1
415068 99415068 1001 86380 86390 1
415293 99415293 1001 86380 86390 1
415110 99415110 1001 86380 86390 1
414921 99414921 1001 86380 86390 1
414897 99414897 1001 86380 86390 1
414421 99414421 1001 86380 86390 1
415646 99415646 1001 86380 86390 1
415671 99415671 1001 86380 86390 1
415666 99415666 1001 86380 86390 1
416806 99416806 1001 86380 86390 1
416901 99416901 1001 86380 86390 1
416549 99416549 1001 86380 86390 1
416051 99416051 1001 86380 86390 1
416054 99416054 1001 86380 86390 1
415721 99415721 1001 86380 86390 1
415890 99415890 1001 86380 86390 1
415982 99415982 1001 86380 86390 1
417078 99417078 1001 86380 86390 1
417364 99417364 1001 86380 86390 1
417154 99417154 1001 86380 86390 1
417274 99417274 1001 86380 86390 1
417228 99417228 1001 86380 86390 1
417478 99417478 1001 86380 86390 1
417589 99417589 1001 86380 86390 1
418651 99418651 1001 86380 86390 1
418622 99418622 1001 86380 86390 1
418718 99418718 1001 86380 86390 1
418572 99418572 1001 86380 86390 1
418413 99418413 1001 86380 86390 1
418149 99418149 1001 86380 86390 1
418191 99418191 1001 86380 86390 1
417915 99417915 1001 86380 86390 1
417814 99417814 1001 86380 86390 1
418830 99418830 1001 86380 86390 1
419086 99419086 1001 86380 86390 1
419189 99419189 1001 86380 86390 1
420319 99420319 1001 86380 86390 1
419749 99419749 1001 86380 86390 1
419827 99419827 1001 86380 86390 1
419677 99419677 1001 86380 86390 1
419830 99419830 1001 86380 86390 1
419843 99419843 1001 86380 86390 1
419465 99419465 1001 86380 86390 1
419427 99419427 1001 86380 86390 1
419328 99419328 1001 86380 86390 1
419400 99419400 1001 86380 86390 1
419535 99419535 1001 86380 86390 1
420793 99420793 1001 86380 86390 1
420781 99420781 1001 86380 86390 1
420554 99420554 1001 86380 86390 1
421922 99421922 1001 86380 86390 1
421966 99421966 1001 86380 86390 1
422068 99422068 1001 86380 86390 1
421759 99421759 1001 86380 86390 1
421695 99421695 1001 86380 86390 1
421857 99421857 1001 86380 86390 1
421504 99421504 1001 86380 86390 1
421600 99421600 1001 86380 86390 1
421360 99421360 1001 86380 86390 1
421466 99421466 1001 86380 86390 1
421129 99421129 1001 86380 86390 1
421155 99421155 1001 86380 86390 1
420902 99420902 1001 86380 86390 1
422216 99422216 1001 86380 86390 1
422250 99422250 1001 86380 86390 1
423544 99423544 1001 86380 86390 1
423486 99423486 1001 86380 86390 1
423751 99423751 1001 86380 86390 1
423491 99423491 1001 86380 86390 1
423475 99423475 1001 86380 86390 1
423058 99423058 1001 86380 86390 1
423039 99423039 1001 86380 86390 1
423162 99423162 1001 86380 86390 1
422727 99422727 1001 86380 86390 1
422908 99422908 1001 86380 86390 1
422840 99422840 1001 86380 86390 1
422688 99422688 1001 86380 86390 1
422562 99422562 1001 86380 86390 1
422930 99422930 1001 86380 86390 1
422938 99422938 1001 86380 86390 1
423866 99423866 1001 86380 86390 1
425108 99425108 1001 86380 86390 1
425040 99425040 1001 86380 86390 1
425319 99425319 1001 86380 86390 1
424714 99424714 1001 86380 86390 1
424808 99424808 1001 86380 86390 1
424793 99424793 1001 86380 86390 1
424255 99424255 1001 86380 86390 1
425529 99425529 1001 86380 86390 1
425405 99425405 1001 86380 86390 1
425412 99425412 1001 86380 86390 1
425640 99425640 1001 86380 86390 1
425399 99425399 1001 86380 86390 1
425705 99425705 1001 86380 86390 1
426865 99426865 1001 86380 86390 1
426912 99426912 1001 86380 86390 1
426747 99426747 1001 86380 86390 1
426861 99426861 1001 86380 86390 1
426526 99426526 1001 86380 86390 1
425937 99425937 1001 86380 86390 1
426015 99426015 1001 86380 86390 1
426076 99426076 1001 86380 86390 1
426132 99426132 1001 86380 86390 1
426206 99426206 1001 86380 86390 1
426263 99426263 1001 86380 86390 1
427455 99427455 1001 86380 86390 1
427136 99427136 1001 86380 86390 1
427397 99427397 1001 86380 86390 1
427469 99427469 1001 86380 86390 1
427212 99427212 1001 86380 86390 1
427364 99427364 1001 86380 86390 1
427453 99427453 1001 86380 86390 1
428552 99428552 1001 86380 86390 1
428664 99428664 1001 86380 86390 1
428325 99428325 1001 86380 86390 1
428246 99428246 1001 86380 86390 1
427963 99427963 1001 86380 86390 1
428136 99428136 1001 86380 86390 1
427648 99427648 1001 86380 86390 1
427808 99427808 1001 86380 86390 1
427596 99427596 1001 86380 86390 1
427619 99427619 1001 86380 86390 1
428859 99428859 1001 86380 86390 1
430012 99430012 1001 86380 86390 1
430036 99430036 1001 86380 86390 1
430204 99430204 1001 86380 86390 1
429748 99429748 1001 86380 86390 1
429849 99429849 1001 86380 86390 1
429455 99429455 1001 86380 86390 1
429492 99429492 1001 86380 86390 1
430397 99430397 1001 86380 86390 1
430641 99430641 1001 86380 86390 1
430787 99430787 1001 86380 86390 1
431943 99431943 1001 86380 86390 1
431923 99431923 1001 86380 86390 1
432015 99432015 1001 86380 86390 1
431841 99431841 1001 86380 86390 1
431925 99431925 1001 86380 86390 1
431669 99431669 1001 86380 86390 1
431525 99431525 1001 86380 86390 1
431465 99431465 1001 86380 86390 1
431336 99431336 1001 86380 86390 1
430824 99430824 1001 86380 86390 1
431092 99431092 1001 86380 86390 1
430837 99430837 1001 86380 86390 1
432120 99432120 1001 86380 86390 1
432274 99432274 1001 86380 86390 1
433354 99433354 1001 86380 86390 1
433501 99433501 1001 86380 86390 1
433449 99433449 1001 86380 86390 1
433478 99433478 1001 86380 86390 1
433632 99433632 1001 86380 86390 1
433020 99433020 1001 86380 86390 1
433216 99433216 1001 86380 86390 1
433251 99433251 1001 86380 86390 1
433124 99433124 1001 86380 86390 1
432625 99432625 1001 86380 86390 1
432611 99432611 1001 86380 86390 1
432684 99432684 1001 86380 86390 1
433829 99433829 1001 86380 86390 1
433318 99433318 1001 86380 86390 1
433872 99433872 1001 86380 86390 1
434034 99434034 1001 86380 86390 1
435243 99435243 1001 86380 86390 1
434715 99434715 1001 86380 86390 1
434692 99434692 1001 86380 86390 1
434611 99434611 1001 86380 86390 1
434459 99434459 1001 86380 86390 1
434555 99434555 1001 86380 86390 1
435494 99435494 1001 86380 86390 1
435841 99435841 1001 86380 86390 1
437094 99437094 1001 86380 86390 1
437035 99437035 1001 86380 86390 1
437043 99437043 1001 86380 86390 1
436554 99436554 1001 86380 86390 1
436581 99436581 1001 86380 86390 1
436583 99436583 1001 86380 86390 1
436214 99436214 1001 86380 86390 1
435947 99435947 1001 86380 86390 1
300043 99300043 1001 86380 86390 1
437196 99437196 1001 86380 86390 1
437255 99437255 1001 86380 86390 1
300617 99300617 1001 86380 86390 1
300528 99300528 1001 86380 86390 1
300631 99300631 1001 86380 86390 1
300529 99300529 1001 86380 86390 1
300619 99300619 1001 86380 86390 1
300555 99300555 1001 86380 86390 1
300485 99300485 1001 86380 86390 1
300518 99300518 1001 86380 86390 1
300468 99300468 1001 86380 86390 1
300507 99300507 1001 86380 86390 1
300263 99300263 1001 86380 86390 1
300152 99300152 1001 86380 86390 1
300255 99300255 1001 86380 86390 1
300256 99300256 1001 86380 86390 1
300142 99300142 1001 86380 86390 1
300729 99300729 1001 86380 86390 1
300848 99300848 1001 86380 86390 1
300759 99300759 1001 86380 86390 1
301465 99301465 1001 86380 86390 1
301443 99301443 1001 86380 86390 1
301496 99301496 1001 86380 86390 1
301396 99301396 1001 86380 86390 1
301206 99301206 1001 86380 86390 1
301337 99301337 1001 86380 86390 1
301289 99301289 1001 86380 86390 1
301203 99301203 1001 86380 86390 1
301334 99301334 1001 86380 86390 1
301348 99301348 1001 86380 86390 1
300972 99300972 1001 86380 86390 1
300961 99300961 1001 86380 86390 1
300935 99300935 1001 86380 86390 1
300989 99300989 1001 86380 86390 1
300994 99300994 1001 86380 86390 1
301645 99301645 1001 86380 86390 1
301585 99301585 1001 86380 86390 1
301677 99301677 1001 86380 86390 1
301744 99301744 1001 86380 86390 1
301757 99301757 1001 86380 86390 1
302343 99302343 1001 86380 86390 1
302292 99302292 1001 86380 86390 1
302216 99302216 1001 86380 86390 1
302360 99302360 1001 86380 86390 1
302337 99302337 1001 86380 86390 1
302111 99302111 1001 86380 86390 1
301996 99301996 1001 86380 86390 1
302140 99302140 1001 86380 86390 1
301947 99301947 1001 86380 86390 1
301781 99301781 1001 86380 86390 1
302495 99302495 1001 86380 86390 1
302575 99302575 1001 86380 86390 1
302581 99302581 1001 86380 86390 1
302466 99302466 1001 86380 86390 1
303117 99303117 1001 86380 86390 1
303056 99303056 1001 86380 86390 1
303134 99303134 1001 86380 86390 1
303059 99303059 1001 86380 86390 1
303124 99303124 1001 86380 86390 1
303163 99303163 1001 86380 86390 1
302930 99302930 1001 86380 86390 1
302957 99302957 1001 86380 86390 1
302932 99302932 1001 86380 86390 1
302587 99302587 1001 86380 86390 1
302757 99302757 1001 86380 86390 1
302779 99302779 1001 86380 86390 1
303312 99303312 1001 86380 86390 1
303404 99303404 1001 86380 86390 1
304014 99304014 1001 86380 86390 1
303518 99303518 1001 86380 86390 1
303571 99303571 1001 86380 86390 1
303444 99303444 1001 86380 86390 1
303514 99303514 1001 86380 86390 1
304137 99304137 1001 86380 86390 1
304228 99304228 1001 86380 86390 1
304041 99304041 1001 86380 86390 1
304705 99304705 1001 86380 86390 1
304784 99304784 1001 86380 86390 1
304669 99304669 1001 86380 86390 1
304764 99304764 1001 86380 86390 1
304793 99304793 1001 86380 86390 1
304477 99304477 1001 86380 86390 1
304506 99304506 1001 86380 86390 1
304320 99304320 1001 86380 86390 1
304243 99304243 1001 86380 86390 1
304909 99304909 1001 86380 86390 1
305571 99305571 1001 86380 86390 1
305643 99305643 1001 86380 86390 1
305447 99305447 1001 86380 86390 1
305282 99305282 1001 86380 86390 1
305253 99305253 1001 86380 86390 1
305230 99305230 1001 86380 86390 1
500139 99500139 1001 86380 86390 1
500153 99500153 1001 86380 86390 1
500071 99500071 1001 86380 86390 1
500750 99500750 1001 86380 86390 1
500792 99500792 1001 86380 86390 1
500607 99500607 1001 86380 86390 1
500492 99500492 1001 86380 86390 1
500507 99500507 1001 86380 86390 1
500550 99500550 1001 86380 86390 1
500273 99500273 1001 86380 86390 1
500318 99500318 1001 86380 86390 1
500370 99500370 1001 86380 86390 1
501618 99501618 1001 86380 86390 1
501470 99501470 1001 86380 86390 1
501370 99501370 1001 86380 86390 1
501373 99501373 1001 86380 86390 1
501351 99501351 1001 86380 86390 1
501250 99501250 1001 86380 86390 1
501049 99501049 1001 86380 86390 1
501114 99501114 1001 86380 86390 1
501218 99501218 1001 86380 86390 1
501145 99501145 1001 86380 86390 1
501705 99501705 1001 86380 86390 1
501655 99501655 1001 86380 86390 1
501775 99501775 1001 86380 86390 1
502439 99502439 1001 86380 86390 1
502292 99502292 1001 86380 86390 1
502322 99502322 1001 86380 86390 1
502196 99502196 1001 86380 86390 1
502251 99502251 1001 86380 86390 1
502124 99502124 1001 86380 86390 1
502155 99502155 1001 86380 86390 1
501988 99501988 1001 86380 86390 1
501886 99501886 1001 86380 86390 1
501953 99501953 1001 86380 86390 1
501993 99501993 1001 86380 86390 1
502006 99502006 1001 86380 86390 1
501919 99501919 1001 86380 86390 1
501985 99501985 1001 86380 86390 1
502580 99502580 1001 86380 86390 1
502612 99502612 1001 86380 86390 1
502604 99502604 1001 86380 86390 1
503191 99503191 1001 86380 86390 1
502930 99502930 1001 86380 86390 1
502999 99502999 1001 86380 86390 1
503052 99503052 1001 86380 86390 1
502886 99502886 1001 86380 86390 1
502964 99502964 1001 86380 86390 1
502991 99502991 1001 86380 86390 1
502687 99502687 1001 86380 86390 1
502799 99502799 1001 86380 86390 1
503087 99503087 1001 86380 86390 1
503422 99503422 1001 86380 86390 1
503976 99503976 1001 86380 86390 1
504015 99504015 1001 86380 86390 1
503959 99503959 1001 86380 86390 1
503819 99503819 1001 86380 86390 1
503898 99503898 1001 86380 86390 1
503593 99503593 1001 86380 86390 1
503619 99503619 1001 86380 86390 1
503645 99503645 1001 86380 86390 1
503612 99503612 1001 86380 86390 1
504162 99504162 1001 86380 86390 1
504306 99504306 1001 86380 86390 1
504765 99504765 1001 86380 86390 1
504619 99504619 1001 86380 86390 1
504375 99504375 1001 86380 86390 1
504406 99504406 1001 86380 86390 1
504460 99504460 1001 86380 86390 1
505047 99505047 1001 86380 86390 1
505141 99505141 1001 86380 86390 1
505077 99505077 1001 86380 86390 1
504977 99504977 1001 86380 86390 1
505716 99505716 1001 86380 86390 1
505388 99505388 1001 86380 86390 1
505505 99505505 1001 86380 86390 1
505495 99505495 1001 86380 86390 1
505483 99505483 1001 86380 86390 1
505472 99505472 1001 86380 86390 1
505272 99505272 1001 86380 86390 1
505858 99505858 1001 86380 86390 1
505911 99505911 1001 86380 86390 1
505937 99505937 1001 86380 86390 1
505805 99505805 1001 86380 86390 1
506561 99506561 1001 86380 86390 1
506510 99506510 1001 86380 86390 1
506435 99506435 1001 86380 86390 1
506554 99506554 1001 86380 86390 1
506589 99506589 1001 86380 86390 1
506353 99506353 1001 86380 86390 1
506185 99506185 1001 86380 86390 1
506381 99506381 1001 86380 86390 1
506387 99506387 1001 86380 86390 1
506376 99506376 1001 86380 86390 1
506286 99506286 1001 86380 86390 1
506056 99506056 1001 86380 86390 1
506045 99506045 1001 86380 86390 1
506033 99506033 1001 86380 86390 1
506102 99506102 1001 86380 86390 1
506129 99506129 1001 86380 86390 1
506791 99506791 1001 86380 86390 1
506662 99506662 1001 86380 86390 1
506740 99506740 1001 86380 86390 1
506652 99506652 1001 86380 86390 1
506613 99506613 1001 86380 86390 1
506721 99506721 1001 86380 86390 1
507385 99507385 1001 86380 86390 1
507244 99507244 1001 86380 86390 1
507247 99507247 1001 86380 86390 1
507273 99507273 1001 86380 86390 1
507327 99507327 1001 86380 86390 1
507012 99507012 1001 86380 86390 1
507104 99507104 1001 86380 86390 1
507196 99507196 1001 86380 86390 1
507172 99507172 1001 86380 86390 1
506913 99506913 1001 86380 86390 1
506926 99506926 1001 86380 86390 1
506825 99506825 1001 86380 86390 1
507498 99507498 1001 86380 86390 1
507577 99507577 1001 86380 86390 1
507450 99507450 1001 86380 86390 1
507429 99507429 1001 86380 86390 1
507508 99507508 1001 86380 86390 1
507560 99507560 1001 86380 86390 1
508146 99508146 1001 86380 86390 1
507852 99507852 1001 86380 86390 1
507932 99507932 1001 86380 86390 1
507899 99507899 1001 86380 86390 1
507721 99507721 1001 86380 86390 1
507713 99507713 1001 86380 86390 1
507829 99507829 1001 86380 86390 1
507701 99507701 1001 86380 86390 1
507782 99507782 1001 86380 86390 1
508250 99508250 1001 86380 86390 1
508347 99508347 1001 86380 86390 1
508270 99508270 1001 86380 86390 1
508897 99508897 1001 86380 86390 1
508876 99508876 1001 86380 86390 1
508894 99508894 1001 86380 86390 1
509036 99509036 1001 86380 86390 1
508757 99508757 1001 86380 86390 1
508650 99508650 1001 86380 86390 1
508642 99508642 1001 86380 86390 1
508528 99508528 1001 86380 86390 1
509216 99509216 1001 86380 86390 1
509244 99509244 1001 86380 86390 1
509158 99509158 1001 86380 86390 1
509248 99509248 1001 86380 86390 1
509276 99509276 1001 86380 86390 1
509199 99509199 1001 86380 86390 1
509225 99509225 1001 86380 86390 1
509187 99509187 1001 86380 86390 1
509853 99509853 1001 86380 86390 1
509731 99509731 1001 86380 86390 1
509894 99509894 1001 86380 86390 1
509591 99509591 1001 86380 86390 1
509568 99509568 1001 86380 86390 1
509613 99509613 1001 86380 86390 1
509550 99509550 1001 86380 86390 1
509640 99509640 1001 86380 86390 1
509511 99509511 1001 86380 86390 1
509415 99509415 1001 86380 86390 1
509286 99509286 1001 86380 86390 1
509380 99509380 1001 86380 86390 1
510070 99510070 1001 86380 86390 1
510052 99510052 1001 86380 86390 1
510523 99510523 1001 86380 86390 1
510619 99510619 1001 86380 86390 1
510595 99510595 1001 86380 86390 1
510437 99510437 1001 86380 86390 1
510243 99510243 1001 86380 86390 1
510140 99510140 1001 86380 86390 1
510192 99510192 1001 86380 86390 1
510180 99510180 1001 86380 86390 1
510234 99510234 1001 86380 86390 1
510920 99510920 1001 86380 86390 1
511360 99511360 1001 86380 86390 1
511335 99511335 1001 86380 86390 1
511221 99511221 1001 86380 86390 1
511209 99511209 1001 86380 86390 1
511036 99511036 1001 86380 86390 1
510992 99510992 1001 86380 86390 1
511576 99511576 1001 86380 86390 1
511706 99511706 1001 86380 86390 1
511603 99511603 1001 86380 86390 1
511632 99511632 1001 86380 86390 1
511671 99511671 1001 86380 86390 1
511673 99511673 1001 86380 86390 1
511686 99511686 1001 86380 86390 1
511650 99511650 1001 86380 86390 1
512202 99512202 1001 86380 86390 1
512312 99512312 1001 86380 86390 1
512174 99512174 1001 86380 86390 1
512074 99512074 1001 86380 86390 1
511788 99511788 1001 86380 86390 1
511828 99511828 1001 86380 86390 1
512439 99512439 1001 86380 86390 1
513142 99513142 1001 86380 86390 1
513021 99513021 1001 86380 86390 1
512870 99512870 1001 86380 86390 1
512946 99512946 1001 86380 86390 1
512625 99512625 1001 86380 86390 1
512617 99512617 1001 86380 86390 1
512646 99512646 1001 86380 86390 1
512608 99512608 1001 86380 86390 1
513399 99513399 1001 86380 86390 1
513348 99513348 1001 86380 86390 1
513391 99513391 1001 86380 86390 1
513890 99513890 1001 86380 86390 1
513879 99513879 1001 86380 86390 1
513970 99513970 1001 86380 86390 1
513829 99513829 1001 86380 86390 1
513986 99513986 1001 86380 86390 1
513871 99513871 1001 86380 86390 1
513912 99513912 1001 86380 86390 1
513489 99513489 1001 86380 86390 1
513446 99513446 1001 86380 86390 1
514162 99514162 1001 86380 86390 1
514113 99514113 1001 86380 86390 1
514179 99514179 1001 86380 86390 1
514854 99514854 1001 86380 86390 1
514808 99514808 1001 86380 86390 1
514628 99514628 1001 86380 86390 1
514569 99514569 1001 86380 86390 1
514368 99514368 1001 86380 86390 1
514320 99514320 1001 86380 86390 1
514243 99514243 1001 86380 86390 1
514425 99514425 1001 86380 86390 1
514351 99514351 1001 86380 86390 1
515016 99515016 1001 86380 86390 1
515607 99515607 1001 86380 86390 1
515531 99515531 1001 86380 86390 1
515663 99515663 1001 86380 86390 1
515592 99515592 1001 86380 86390 1
515298 99515298 1001 86380 86390 1
515353 99515353 1001 86380 86390 1
515379 99515379 1001 86380 86390 1
515304 99515304 1001 86380 86390 1
515180 99515180 1001 86380 86390 1
515095 99515095 1001 86380 86390 1
515835 99515835 1001 86380 86390 1
516356 99516356 1001 86380 86390 1
516402 99516402 1001 86380 86390 1
516174 99516174 1001 86380 86390 1
516099 99516099 1001 86380 86390 1
516112 99516112 1001 86380 86390 1
516205 99516205 1001 86380 86390 1
516185 99516185 1001 86380 86390 1
516555 99516555 1001 86380 86390 1
517326 99517326 1001 86380 86390 1
517152 99517152 1001 86380 86390 1
517066 99517066 1001 86380 86390 1
517032 99517032 1001 86380 86390 1
516929 99516929 1001 86380 86390 1
516969 99516969 1001 86380 86390 1
517034 99517034 1001 86380 86390 1
517049 99517049 1001 86380 86390 1
516805 99516805 1001 86380 86390 1
516794 99516794 1001 86380 86390 1
516889 99516889 1001 86380 86390 1
516748 99516748 1001 86380 86390 1
517131 99517131 1001 86380 86390 1
517481 99517481 1001 86380 86390 1
517525 99517525 1001 86380 86390 1
518035 99518035 1001 86380 86390 1
518153 99518153 1001 86380 86390 1
518157 99518157 1001 86380 86390 1
517766 99517766 1001 86380 86390 1
517773 99517773 1001 86380 86390 1
517697 99517697 1001 86380 86390 1
517720 99517720 1001 86380 86390 1
518179 99518179 1001 86380 86390 1
518974 99518974 1001 86380 86390 1
518818 99518818 1001 86380 86390 1
518870 99518870 1001 86380 86390 1
518579 99518579 1001 86380 86390 1
518648 99518648 1001 86380 86390 1
518402 99518402 1001 86380 86390 1
518377 99518377 1001 86380 86390 1
518378 99518378 1001 86380 86390 1
519153 99519153 1001 86380 86390 1
519002 99519002 1001 86380 86390 1
519185 99519185 1001 86380 86390 1
519751 99519751 1001 86380 86390 1
519789 99519789 1001 86380 86390 1
519598 99519598 1001 86380 86390 1
519563 99519563 1001 86380 86390 1
519516 99519516 1001 86380 86390 1
520011 99520011 1001 86380 86390 1
519988 99519988 1001 86380 86390 1
519822 99519822 1001 86380 86390 1
520548 99520548 1001 86380 86390 1
520278 99520278 1001 86380 86390 1
520101 99520101 1001 86380 86390 1
520142 99520142 1001 86380 86390 1
520093 99520093 1001 86380 86390 1
520679 99520679 1001 86380 86390 1
520809 99520809 1001 86380 86390 1
520699 99520699 1001 86380 86390 1
521285 99521285 1001 86380 86390 1
521336 99521336 1001 86380 86390 1
521119 99521119 1001 86380 86390 1
521197 99521197 1001 86380 86390 1
520947 99520947 1001 86380 86390 1
521579 99521579 1001 86380 86390 1
521659 99521659 1001 86380 86390 1
522257 99522257 1001 86380 86390 1
522102 99522102 1001 86380 86390 1
522117 99522117 1001 86380 86390 1
522272 99522272 1001 86380 86390 1
522055 99522055 1001 86380 86390 1
521967 99521967 1001 86380 86390 1
521867 99521867 1001 86380 86390 1
521868 99521868 1001 86380 86390 1
521714 99521714 1001 86380 86390 1
521792 99521792 1001 86380 86390 1
521859 99521859 1001 86380 86390 1
521747 99521747 1001 86380 86390 1
522432 99522432 1001 86380 86390 1
522359 99522359 1001 86380 86390 1
522466 99522466 1001 86380 86390 1
522990 99522990 1001 86380 86390 1
523117 99523117 1001 86380 86390 1
523118 99523118 1001 86380 86390 1
522979 99522979 1001 86380 86390 1
523100 99523100 1001 86380 86390 1
522710 99522710 1001 86380 86390 1
522753 99522753 1001 86380 86390 1
522831 99522831 1001 86380 86390 1
522845 99522845 1001 86380 86390 1
522562 99522562 1001 86380 86390 1
522499 99522499 1001 86380 86390 1
522516 99522516 1001 86380 86390 1
522594 99522594 1001 86380 86390 1
522638 99522638 1001 86380 86390 1
523285 99523285 1001 86380 86390 1
523302 99523302 1001 86380 86390 1
523218 99523218 1001 86380 86390 1
523871 99523871 1001 86380 86390 1
523940 99523940 1001 86380 86390 1
523544 99523544 1001 86380 86390 1
523734 99523734 1001 86380 86390 1
523439 99523439 1001 86380 86390 1
523530 99523530 1001 86380 86390 1
523945 99523945 1001 86380 86390 1
524130 99524130 1001 86380 86390 1
524131 99524131 1001 86380 86390 1
524569 99524569 1001 86380 86390 1
524540 99524540 1001 86380 86390 1
524403 99524403 1001 86380 86390 1
524323 99524323 1001 86380 86390 1
524208 99524208 1001 86380 86390 1
524157 99524157 1001 86380 86390 1
524836 99524836 1001 86380 86390 1
524850 99524850 1001 86380 86390 1
524891 99524891 1001 86380 86390 1
525571 99525571 1001 86380 86390 1
525414 99525414 1001 86380 86390 1
525392 99525392 1001 86380 86390 1
525331 99525331 1001 86380 86390 1
525375 99525375 1001 86380 86390 1
525129 99525129 1001 86380 86390 1
525687 99525687 1001 86380 86390 1
525768 99525768 1001 86380 86390 1
526178 99526178 1001 86380 86390 1
526024 99526024 1001 86380 86390 1
526196 99526196 1001 86380 86390 1
525961 99525961 1001 86380 86390 1
525820 99525820 1001 86380 86390 1
525834 99525834 1001 86380 86390 1
525901 99525901 1001 86380 86390 1
526459 99526459 1001 86380 86390 1
526441 99526441 1001 86380 86390 1
527050 99527050 1001 86380 86390 1
527166 99527166 1001 86380 86390 1
527230 99527230 1001 86380 86390 1
527077 99527077 1001 86380 86390 1
526981 99526981 1001 86380 86390 1
526853 99526853 1001 86380 86390 1
527037 99527037 1001 86380 86390 1
526774 99526774 1001 86380 86390 1
526699 99526699 1001 86380 86390 1
526738 99526738 1001 86380 86390 1
526739 99526739 1001 86380 86390 1
527433 99527433 1001 86380 86390 1
528001 99528001 1001 86380 86390 1
528004 99528004 1001 86380 86390 1
528055 99528055 1001 86380 86390 1
528063 99528063 1001 86380 86390 1
527930 99527930 1001 86380 86390 1
528021 99528021 1001 86380 86390 1
527856 99527856 1001 86380 86390 1
527731 99527731 1001 86380 86390 1
527772 99527772 1001 86380 86390 1
527695 99527695 1001 86380 86390 1
527825 99527825 1001 86380 86390 1
527737 99527737 1001 86380 86390 1
527802 99527802 1001 86380 86390 1
527712 99527712 1001 86380 86390 1
527532 99527532 1001 86380 86390 1
527588 99527588 1001 86380 86390 1
528099 99528099 1001 86380 86390 1
528249 99528249 1001 86380 86390 1
528134 99528134 1001 86380 86390 1
528225 99528225 1001 86380 86390 1
528278 99528278 1001 86380 86390 1
528727 99528727 1001 86380 86390 1
528894 99528894 1001 86380 86390 1
528647 99528647 1001 86380 86390 1
528532 99528532 1001 86380 86390 1
528562 99528562 1001 86380 86390 1
528679 99528679 1001 86380 86390 1
528551 99528551 1001 86380 86390 1
528590 99528590 1001 86380 86390 1
528400 99528400 1001 86380 86390 1
528324 99528324 1001 86380 86390 1
528343 99528343 1001 86380 86390 1
529071 99529071 1001 86380 86390 1
529077 99529077 1001 86380 86390 1
529538 99529538 1001 86380 86390 1
529619 99529619 1001 86380 86390 1
529386 99529386 1001 86380 86390 1
529349 99529349 1001 86380 86390 1
529401 99529401 1001 86380 86390 1
529171 99529171 1001 86380 86390 1
529197 99529197 1001 86380 86390 1
529206 99529206 1001 86380 86390 1
529831 99529831 1001 86380 86390 1
530412 99530412 1001 86380 86390 1
530491 99530491 1001 86380 86390 1
530440 99530440 1001 86380 86390 1
530468 99530468 1001 86380 86390 1
530424 99530424 1001 86380 86390 1
530245 99530245 1001 86380 86390 1
530187 99530187 1001 86380 86390 1
530294 99530294 1001 86380 86390 1
530004 99530004 1001 86380 86390 1
530061 99530061 1001 86380 86390 1
530606 99530606 1001 86380 86390 1
530609 99530609 1001 86380 86390 1
530700 99530700 1001 86380 86390 1
530637 99530637 1001 86380 86390 1
530599 99530599 1001 86380 86390 1
531213 99531213 1001 86380 86390 1
531317 99531317 1001 86380 86390 1
531358 99531358 1001 86380 86390 1
531272 99531272 1001 86380 86390 1
531209 99531209 1001 86380 86390 1
531235 99531235 1001 86380 86390 1
531174 99531174 1001 86380 86390 1
531055 99531055 1001 86380 86390 1
530953 99530953 1001 86380 86390 1
530955 99530955 1001 86380 86390 1
530826 99530826 1001 86380 86390 1
530801 99530801 1001 86380 86390 1
530918 99530918 1001 86380 86390 1
530833 99530833 1001 86380 86390 1
531519 99531519 1001 86380 86390 1
531496 99531496 1001 86380 86390 1
531556 99531556 1001 86380 86390 1
531544 99531544 1001 86380 86390 1
532143 99532143 1001 86380 86390 1
532156 99532156 1001 86380 86390 1
532029 99532029 1001 86380 86390 1
532095 99532095 1001 86380 86390 1
532194 99532194 1001 86380 86390 1
531792 99531792 1001 86380 86390 1
531730 99531730 1001 86380 86390 1
531642 99531642 1001 86380 86390 1
531734 99531734 1001 86380 86390 1
531696 99531696 1001 86380 86390 1
531646 99531646 1001 86380 86390 1
531777 99531777 1001 86380 86390 1
532329 99532329 1001 86380 86390 1
532884 99532884 1001 86380 86390 1
532991 99532991 1001 86380 86390 1
532889 99532889 1001 86380 86390 1
532750 99532750 1001 86380 86390 1
532777 99532777 1001 86380 86390 1
532702 99532702 1001 86380 86390 1
532678 99532678 1001 86380 86390 1
532772 99532772 1001 86380 86390 1
532579 99532579 1001 86380 86390 1
533224 99533224 1001 86380 86390 1
533191 99533191 1001 86380 86390 1
533141 99533141 1001 86380 86390 1
533235 99533235 1001 86380 86390 1
533665 99533665 1001 86380 86390 1
533678 99533678 1001 86380 86390 1
533771 99533771 1001 86380 86390 1
533829 99533829 1001 86380 86390 1
533786 99533786 1001 86380 86390 1
533450 99533450 1001 86380 86390 1
533491 99533491 1001 86380 86390 1
533521 99533521 1001 86380 86390 1
533436 99533436 1001 86380 86390 1
533300 99533300 1001 86380 86390 1
533248 99533248 1001 86380 86390 1
533404 99533404 1001 86380 86390 1
533249 99533249 1001 86380 86390 1
533945 99533945 1001 86380 86390 1
533933 99533933 1001 86380 86390 1
534542 99534542 1001 86380 86390 1
534569 99534569 1001 86380 86390 1
534487 99534487 1001 86380 86390 1
534119 99534119 1001 86380 86390 1
534081 99534081 1001 86380 86390 1
534174 99534174 1001 86380 86390 1
534139 99534139 1001 86380 86390 1
534886 99534886 1001 86380 86390 1
535476 99535476 1001 86380 86390 1
535485 99535485 1001 86380 86390 1
535465 99535465 1001 86380 86390 1
535497 99535497 1001 86380 86390 1
535136 99535136 1001 86380 86390 1
535149 99535149 1001 86380 86390 1
535202 99535202 1001 86380 86390 1
535103 99535103 1001 86380 86390 1
535144 99535144 1001 86380 86390 1
535237 99535237 1001 86380 86390 1
534902 99534902 1001 86380 86390 1
535021 99535021 1001 86380 86390 1
535651 99535651 1001 86380 86390 1
535552 99535552 1001 86380 86390 1
535578 99535578 1001 86380 86390 1
535644 99535644 1001 86380 86390 1
535646 99535646 1001 86380 86390 1
536234 99536234 1001 86380 86390 1
536214 99536214 1001 86380 86390 1
536178 99536178 1001 86380 86390 1
536230 99536230 1001 86380 86390 1
535945 99535945 1001 86380 86390 1
535797 99535797 1001 86380 86390 1
535763 99535763 1001 86380 86390 1
535802 99535802 1001 86380 86390 1
536463 99536463 1001 86380 86390 1
536375 99536375 1001 86380 86390 1
536377 99536377 1001 86380 86390 1
536457 99536457 1001 86380 86390 1
536535 99536535 1001 86380 86390 1
536434 99536434 1001 86380 86390 1
537144 99537144 1001 86380 86390 1
537030 99537030 1001 86380 86390 1
536968 99536968 1001 86380 86390 1
536939 99536939 1001 86380 86390 1
536619 99536619 1001 86380 86390 1
536552 99536552 1001 86380 86390 1
537252 99537252 1001 86380 86390 1
537344 99537344 1001 86380 86390 1
537348 99537348 1001 86380 86390 1
537249 99537249 1001 86380 86390 1
537803 99537803 1001 86380 86390 1
537920 99537920 1001 86380 86390 1
537976 99537976 1001 86380 86390 1
537667 99537667 1001 86380 86390 1
537730 99537730 1001 86380 86390 1
537438 99537438 1001 86380 86390 1
537544 99537544 1001 86380 86390 1
537506 99537506 1001 86380 86390 1
537444 99537444 1001 86380 86390 1
538060 99538060 1001 86380 86390 1
538014 99538014 1001 86380 86390 1
538059 99538059 1001 86380 86390 1
538141 99538141 1001 86380 86390 1
538765 99538765 1001 86380 86390 1
538714 99538714 1001 86380 86390 1
538732 99538732 1001 86380 86390 1
538483 99538483 1001 86380 86390 1
538536 99538536 1001 86380 86390 1
538564 99538564 1001 86380 86390 1
538514 99538514 1001 86380 86390 1
538413 99538413 1001 86380 86390 1
538235 99538235 1001 86380 86390 1
538367 99538367 1001 86380 86390 1
538381 99538381 1001 86380 86390 1
538227 99538227 1001 86380 86390 1
538941 99538941 1001 86380 86390 1
538985 99538985 1001 86380 86390 1
538909 99538909 1001 86380 86390 1
538938 99538938 1001 86380 86390 1
538952 99538952 1001 86380 86390 1
538927 99538927 1001 86380 86390 1
539005 99539005 1001 86380 86390 1
539513 99539513 1001 86380 86390 1
539442 99539442 1001 86380 86390 1
539457 99539457 1001 86380 86390 1
539447 99539447 1001 86380 86390 1
539243 99539243 1001 86380 86390 1
539231 99539231 1001 86380 86390 1
539245 99539245 1001 86380 86390 1
539416 99539416 1001 86380 86390 1
539276 99539276 1001 86380 86390 1
539343 99539343 1001 86380 86390 1
539149 99539149 1001 86380 86390 1
539192 99539192 1001 86380 86390 1
539181 99539181 1001 86380 86390 1
539210 99539210 1001 86380 86390 1
539223 99539223 1001 86380 86390 1
539755 99539755 1001 86380 86390 1
539691 99539691 1001 86380 86390 1
539807 99539807 1001 86380 86390 1
539680 99539680 1001 86380 86390 1
539670 99539670 1001 86380 86390 1
539748 99539748 1001 86380 86390 1
539713 99539713 1001 86380 86390 1
539790 99539790 1001 86380 86390 1
539818 99539818 1001 86380 86390 1
540354 99540354 1001 86380 86390 1
540388 99540388 1001 86380 86390 1
540262 99540262 1001 86380 86390 1
540173 99540173 1001 86380 86390 1
540240 99540240 1001 86380 86390 1
540244 99540244 1001 86380 86390 1
539881 99539881 1001 86380 86390 1
539960 99539960 1001 86380 86390 1
540476 99540476 1001 86380 86390 1
540640 99540640 1001 86380 86390 1
540473 99540473 1001 86380 86390 1
541190 99541190 1001 86380 86390 1
541201 99541201 1001 86380 86390 1
541037 99541037 1001 86380 86390 1
541052 99541052 1001 86380 86390 1
541030 99541030 1001 86380 86390 1
541007 99541007 1001 86380 86390 1
540698 99540698 1001 86380 86390 1
540714 99540714 1001 86380 86390 1
540753 99540753 1001 86380 86390 1
540754 99540754 1001 86380 86390 1
541476 99541476 1001 86380 86390 1
541438 99541438 1001 86380 86390 1
541981 99541981 1001 86380 86390 1
542046 99542046 1001 86380 86390 1
542037 99542037 1001 86380 86390 1
541786 99541786 1001 86380 86390 1
541709 99541709 1001 86380 86390 1
541866 99541866 1001 86380 86390 1
541655 99541655 1001 86380 86390 1
541579 99541579 1001 86380 86390 1
541658 99541658 1001 86380 86390 1
541581 99541581 1001 86380 86390 1
541570 99541570 1001 86380 86390 1
542162 99542162 1001 86380 86390 1
542202 99542202 1001 86380 86390 1
542255 99542255 1001 86380 86390 1
542917 99542917 1001 86380 86390 1
542874 99542874 1001 86380 86390 1
542924 99542924 1001 86380 86390 1
542800 99542800 1001 86380 86390 1
542934 99542934 1001 86380 86390 1
542662 99542662 1001 86380 86390 1
542730 99542730 1001 86380 86390 1
542538 99542538 1001 86380 86390 1
542566 99542566 1001 86380 86390 1
542580 99542580 1001 86380 86390 1
542378 99542378 1001 86380 86390 1
542430 99542430 1001 86380 86390 1
542426 99542426 1001 86380 86390 1
543115 99543115 1001 86380 86390 1
543043 99543043 1001 86380 86390 1
543401 99543401 1001 86380 86390 1
543533 99543533 1001 86380 86390 1
543522 99543522 1001 86380 86390 1
543485 99543485 1001 86380 86390 1
543512 99543512 1001 86380 86390 1
543487 99543487 1001 86380 86390 1
543350 99543350 1001 86380 86390 1
543159 99543159 1001 86380 86390 1
543279 99543279 1001 86380 86390 1
543849 99543849 1001 86380 86390 1
544521 99544521 1001 86380 86390 1
544467 99544467 1001 86380 86390 1
544429 99544429 1001 86380 86390 1
544265 99544265 1001 86380 86390 1
544294 99544294 1001 86380 86390 1
544245 99544245 1001 86380 86390 1
544208 99544208 1001 86380 86390 1
544083 99544083 1001 86380 86390 1
543994 99543994 1001 86380 86390 1
544010 99544010 1001 86380 86390 1
544063 99544063 1001 86380 86390 1
544077 99544077 1001 86380 86390 1
544066 99544066 1001 86380 86390 1
544690 99544690 1001 86380 86390 1
544603 99544603 1001 86380 86390 1
409908 228 1001 9240 9897 1
528135 1067 1002 60767 62583 1
400060 99400060 1001 86380 86390 1
400343 99400343 1001 86380 86390 1
400629 99400629 1001 86380 86390 1
401143 99401143 1001 86380 86390 1
401089 99401089 1001 86380 86390 1
401106 99401106 1001 86380 86390 1
401257 99401257 1001 86380 86390 1
401224 99401224 1001 86380 86390 1
401369 99401369 1001 86380 86390 1
401466 99401466 1001 86380 86390 1
401986 99401986 1001 86380 86390 1
401988 99401988 1001 86380 86390 1
402018 99402018 1001 86380 86390 1
401963 99401963 1001 86380 86390 1
402170 99402170 1001 86380 86390 1
402098 99402098 1001 86380 86390 1
402248 99402248 1001 86380 86390 1
402450 99402450 1001 86380 86390 1
402410 99402410 1001 86380 86390 1
402567 99402567 1001 86380 86390 1
403440 99403440 1001 86380 86390 1
403476 99403476 1001 86380 86390 1
403569 99403569 1001 86380 86390 1
403582 99403582 1001 86380 86390 1
403645 99403645 1001 86380 86390 1
403727 99403727 1001 86380 86390 1
403624 99403624 1001 86380 86390 1
403906 99403906 1001 86380 86390 1
404192 99404192 1001 86380 86390 1
404227 99404227 1001 86380 86390 1
404367 99404367 1001 86380 86390 1
404418 99404418 1001 86380 86390 1
404472 99404472 1001 86380 86390 1
404575 99404575 1001 86380 86390 1
404506 99404506 1001 86380 86390 1
404516 99404516 1001 86380 86390 1
404654 99404654 1001 86380 86390 1
404588 99404588 1001 86380 86390 1
404768 99404768 1001 86380 86390 1
404855 99404855 1001 86380 86390 1
404857 99404857 1001 86380 86390 1
405015 99405015 1001 86380 86390 1
405269 99405269 1001 86380 86390 1
405456 99405456 1001 86380 86390 1
405476 99405476 1001 86380 86390 1
405821 99405821 1001 86380 86390 1
405945 99405945 1001 86380 86390 1
406568 99406568 1001 86380 86390 1
406819 99406819 1001 86380 86390 1
406923 99406923 1001 86380 86390 1
406859 99406859 1001 86380 86390 1
407100 99407100 1001 86380 86390 1
407212 99407212 1001 86380 86390 1
407268 99407268 1001 86380 86390 1
407394 99407394 1001 86380 86390 1
407467 99407467 1001 86380 86390 1
407556 99407556 1001 86380 86390 1
407697 99407697 1001 86380 86390 1
407865 99407865 1001 86380 86390 1
407874 99407874 1001 86380 86390 1
408126 99408126 1001 86380 86390 1
408296 99408296 1001 86380 86390 1
408249 99408249 1001 86380 86390 1
408380 99408380 1001 86380 86390 1
408472 99408472 1001 86380 86390 1
408571 99408571 1001 86380 86390 1
408688 99408688 1001 86380 86390 1
408778 99408778 1001 86380 86390 1
408961 99408961 1001 86380 86390 1
408927 99408927 1001 86380 86390 1
409127 99409127 1001 86380 86390 1
409155 99409155 1001 86380 86390 1
409262 99409262 1001 86380 86390 1
409949 99409949 1001 86380 86390 1
410006 99410006 1001 86380 86390 1
410106 99410106 1001 86380 86390 1
410155 99410155 1001 86380 86390 1
410196 99410196 1001 86380 86390 1
410319 99410319 1001 86380 86390 1
410594 99410594 1001 86380 86390 1
410556 99410556 1001 86380 86390 1
410590 99410590 1001 86380 86390 1
410810 99410810 1001 86380 86390 1
410793 99410793 1001 86380 86390 1
410974 99410974 1001 86380 86390 1
411108 99411108 1001 86380 86390 1
411191 99411191 1001 86380 86390 1
411287 99411287 1001 86380 86390 1
411272 99411272 1001 86380 86390 1
411376 99411376 1001 86380 86390 1
411461 99411461 1001 86380 86390 1
411691 99411691 1001 86380 86390 1
411710 99411710 1001 86380 86390 1
411773 99411773 1001 86380 86390 1
411894 99411894 1001 86380 86390 1
411901 99411901 1001 86380 86390 1
411904 99411904 1001 86380 86390 1
411934 99411934 1001 86380 86390 1
412018 99412018 1001 86380 86390 1
412098 99412098 1001 86380 86390 1
412288 99412288 1001 86380 86390 1
413638 99413638 1001 86380 86390 1
413339 99413339 1001 86380 86390 1
413557 99413557 1001 86380 86390 1
413538 99413538 1001 86380 86390 1
413288 99413288 1001 86380 86390 1
413059 99413059 1001 86380 86390 1
412958 99412958 1001 86380 86390 1
413120 99413120 1001 86380 86390 1
413279 99413279 1001 86380 86390 1
412949 99412949 1001 86380 86390 1
412875 99412875 1001 86380 86390 1
412858 99412858 1001 86380 86390 1
412495 99412495 1001 86380 86390 1
413991 99413991 1001 86380 86390 1
413830 99413830 1001 86380 86390 1
413981 99413981 1001 86380 86390 1
415238 99415238 1001 86380 86390 1
415306 99415306 1001 86380 86390 1
414290 99414290 1001 86380 86390 1
414255 99414255 1001 86380 86390 1
414127 99414127 1001 86380 86390 1
414171 99414171 1001 86380 86390 1
414307 99414307 1001 86380 86390 1
415416 99415416 1001 86380 86390 1
415601 99415601 1001 86380 86390 1
415534 99415534 1001 86380 86390 1
415689 99415689 1001 86380 86390 1
415441 99415441 1001 86380 86390 1
416891 99416891 1001 86380 86390 1
416715 99416715 1001 86380 86390 1
416963 99416963 1001 86380 86390 1
416917 99416917 1001 86380 86390 1
416322 99416322 1001 86380 86390 1
416384 99416384 1001 86380 86390 1
416244 99416244 1001 86380 86390 1
416155 99416155 1001 86380 86390 1
415747 99415747 1001 86380 86390 1
415915 99415915 1001 86380 86390 1
415970 99415970 1001 86380 86390 1
415857 99415857 1001 86380 86390 1
417021 99417021 1001 86380 86390 1
417335 99417335 1001 86380 86390 1
417050 99417050 1001 86380 86390 1
417261 99417261 1001 86380 86390 1
417480 99417480 1001 86380 86390 1
417604 99417604 1001 86380 86390 1
418674 99418674 1001 86380 86390 1
418719 99418719 1001 86380 86390 1
418659 99418659 1001 86380 86390 1
418103 99418103 1001 86380 86390 1
418221 99418221 1001 86380 86390 1
418255 99418255 1001 86380 86390 1
418291 99418291 1001 86380 86390 1
418188 99418188 1001 86380 86390 1
417961 99417961 1001 86380 86390 1
419019 99419019 1001 86380 86390 1
419054 99419054 1001 86380 86390 1
418845 99418845 1001 86380 86390 1
418989 99418989 1001 86380 86390 1
419067 99419067 1001 86380 86390 1
419045 99419045 1001 86380 86390 1
420126 99420126 1001 86380 86390 1
420152 99420152 1001 86380 86390 1
420063 99420063 1001 86380 86390 1
420070 99420070 1001 86380 86390 1
420071 99420071 1001 86380 86390 1
420143 99420143 1001 86380 86390 1
420324 99420324 1001 86380 86390 1
420144 99420144 1001 86380 86390 1
419977 99419977 1001 86380 86390 1
419815 99419815 1001 86380 86390 1
419874 99419874 1001 86380 86390 1
419980 99419980 1001 86380 86390 1
419965 99419965 1001 86380 86390 1
419382 99419382 1001 86380 86390 1
419525 99419525 1001 86380 86390 1
420676 99420676 1001 86380 86390 1
421965 99421965 1001 86380 86390 1
421742 99421742 1001 86380 86390 1
421839 99421839 1001 86380 86390 1
421818 99421818 1001 86380 86390 1
421694 99421694 1001 86380 86390 1
421915 99421915 1001 86380 86390 1
421585 99421585 1001 86380 86390 1
420949 99420949 1001 86380 86390 1
422146 99422146 1001 86380 86390 1
422336 99422336 1001 86380 86390 1
422131 99422131 1001 86380 86390 1
422186 99422186 1001 86380 86390 1
423489 99423489 1001 86380 86390 1
423681 99423681 1001 86380 86390 1
423413 99423413 1001 86380 86390 1
423431 99423431 1001 86380 86390 1
423287 99423287 1001 86380 86390 1
423245 99423245 1001 86380 86390 1
423292 99423292 1001 86380 86390 1
423300 99423300 1001 86380 86390 1
422905 99422905 1001 86380 86390 1
422559 99422559 1001 86380 86390 1
422592 99422592 1001 86380 86390 1
423844 99423844 1001 86380 86390 1
424012 99424012 1001 86380 86390 1
423877 99423877 1001 86380 86390 1
425132 99425132 1001 86380 86390 1
425291 99425291 1001 86380 86390 1
424709 99424709 1001 86380 86390 1
424907 99424907 1001 86380 86390 1
424648 99424648 1001 86380 86390 1
424764 99424764 1001 86380 86390 1
424689 99424689 1001 86380 86390 1
424874 99424874 1001 86380 86390 1
424846 99424846 1001 86380 86390 1
424373 99424373 1001 86380 86390 1
424226 99424226 1001 86380 86390 1
424536 99424536 1001 86380 86390 1
424418 99424418 1001 86380 86390 1
424380 99424380 1001 86380 86390 1
424306 99424306 1001 86380 86390 1
424528 99424528 1001 86380 86390 1
425697 99425697 1001 86380 86390 1
425483 99425483 1001 86380 86390 1
426973 99426973 1001 86380 86390 1
426326 99426326 1001 86380 86390 1
426329 99426329 1001 86380 86390 1
426285 99426285 1001 86380 86390 1
426569 99426569 1001 86380 86390 1
426067 99426067 1001 86380 86390 1
426196 99426196 1001 86380 86390 1
426235 99426235 1001 86380 86390 1
428566 99428566 1001 86380 86390 1
428727 99428727 1001 86380 86390 1
428632 99428632 1001 86380 86390 1
428611 99428611 1001 86380 86390 1
428616 99428616 1001 86380 86390 1
428137 99428137 1001 86380 86390 1
428156 99428156 1001 86380 86390 1
428216 99428216 1001 86380 86390 1
427953 99427953 1001 86380 86390 1
427628 99427628 1001 86380 86390 1
427629 99427629 1001 86380 86390 1
427541 99427541 1001 86380 86390 1
427910 99427910 1001 86380 86390 1
427727 99427727 1001 86380 86390 1
428960 99428960 1001 86380 86390 1
428813 99428813 1001 86380 86390 1
428792 99428792 1001 86380 86390 1
428927 99428927 1001 86380 86390 1
429140 99429140 1001 86380 86390 1
429160 99429160 1001 86380 86390 1
429085 99429085 1001 86380 86390 1
430228 99430228 1001 86380 86390 1
430338 99430338 1001 86380 86390 1
430055 99430055 1001 86380 86390 1
429974 99429974 1001 86380 86390 1
430109 99430109 1001 86380 86390 1
430162 99430162 1001 86380 86390 1
429723 99429723 1001 86380 86390 1
429893 99429893 1001 86380 86390 1
429826 99429826 1001 86380 86390 1
429772 99429772 1001 86380 86390 1
429240 99429240 1001 86380 86390 1
429370 99429370 1001 86380 86390 1
429413 99429413 1001 86380 86390 1
429509 99429509 1001 86380 86390 1
430624 99430624 1001 86380 86390 1
430806 99430806 1001 86380 86390 1
430721 99430721 1001 86380 86390 1
431863 99431863 1001 86380 86390 1
431441 99431441 1001 86380 86390 1
430992 99430992 1001 86380 86390 1
432202 99432202 1001 86380 86390 1
432350 99432350 1001 86380 86390 1
433533 99433533 1001 86380 86390 1
433383 99433383 1001 86380 86390 1
432843 99432843 1001 86380 86390 1
432893 99432893 1001 86380 86390 1
433972 99433972 1001 86380 86390 1
434070 99434070 1001 86380 86390 1
433819 99433819 1001 86380 86390 1
433982 99433982 1001 86380 86390 1
435377 99435377 1001 86380 86390 1
435057 99435057 1001 86380 86390 1
435202 99435202 1001 86380 86390 1
435140 99435140 1001 86380 86390 1
435262 99435262 1001 86380 86390 1
434755 99434755 1001 86380 86390 1
434850 99434850 1001 86380 86390 1
434766 99434766 1001 86380 86390 1
434691 99434691 1001 86380 86390 1
434612 99434612 1001 86380 86390 1
435546 99435546 1001 86380 86390 1
435772 99435772 1001 86380 86390 1
436951 99436951 1001 86380 86390 1
437009 99437009 1001 86380 86390 1
436971 99436971 1001 86380 86390 1
437138 99437138 1001 86380 86390 1
436706 99436706 1001 86380 86390 1
436442 99436442 1001 86380 86390 1
300096 99300096 1001 86380 86390 1
300064 99300064 1001 86380 86390 1
300632 99300632 1001 86380 86390 1
300330 99300330 1001 86380 86390 1
300134 99300134 1001 86380 86390 1
300111 99300111 1001 86380 86390 1
300271 99300271 1001 86380 86390 1
300209 99300209 1001 86380 86390 1
300313 99300313 1001 86380 86390 1
300788 99300788 1001 86380 86390 1
301402 99301402 1001 86380 86390 1
301454 99301454 1001 86380 86390 1
301406 99301406 1001 86380 86390 1
301421 99301421 1001 86380 86390 1
301486 99301486 1001 86380 86390 1
301489 99301489 1001 86380 86390 1
301515 99301515 1001 86380 86390 1
301096 99301096 1001 86380 86390 1
300958 99300958 1001 86380 86390 1
301607 99301607 1001 86380 86390 1
301583 99301583 1001 86380 86390 1
302304 99302304 1001 86380 86390 1
302164 99302164 1001 86380 86390 1
301970 99301970 1001 86380 86390 1
302028 99302028 1001 86380 86390 1
301855 99301855 1001 86380 86390 1
301856 99301856 1001 86380 86390 1
301845 99301845 1001 86380 86390 1
301950 99301950 1001 86380 86390 1
302520 99302520 1001 86380 86390 1
302509 99302509 1001 86380 86390 1
302471 99302471 1001 86380 86390 1
302422 99302422 1001 86380 86390 1
303016 99303016 1001 86380 86390 1
303183 99303183 1001 86380 86390 1
303111 99303111 1001 86380 86390 1
303113 99303113 1001 86380 86390 1
303090 99303090 1001 86380 86390 1
302975 99302975 1001 86380 86390 1
302820 99302820 1001 86380 86390 1
302899 99302899 1001 86380 86390 1
302875 99302875 1001 86380 86390 1
302940 99302940 1001 86380 86390 1
302941 99302941 1001 86380 86390 1
302864 99302864 1001 86380 86390 1
302947 99302947 1001 86380 86390 1
303229 99303229 1001 86380 86390 1
303273 99303273 1001 86380 86390 1
303371 99303371 1001 86380 86390 1
304005 99304005 1001 86380 86390 1
303973 99303973 1001 86380 86390 1
303689 99303689 1001 86380 86390 1
303631 99303631 1001 86380 86390 1
303415 99303415 1001 86380 86390 1
303565 99303565 1001 86380 86390 1
304149 99304149 1001 86380 86390 1
304189 99304189 1001 86380 86390 1
304100 99304100 1001 86380 86390 1
304153 99304153 1001 86380 86390 1
304822 99304822 1001 86380 86390 1
304825 99304825 1001 86380 86390 1
304785 99304785 1001 86380 86390 1
304830 99304830 1001 86380 86390 1
304690 99304690 1001 86380 86390 1
304543 99304543 1001 86380 86390 1
304280 99304280 1001 86380 86390 1
304390 99304390 1001 86380 86390 1
304274 99304274 1001 86380 86390 1
304417 99304417 1001 86380 86390 1
304288 99304288 1001 86380 86390 1
304861 99304861 1001 86380 86390 1
304894 99304894 1001 86380 86390 1
305062 99305062 1001 86380 86390 1
305582 99305582 1001 86380 86390 1
305649 99305649 1001 86380 86390 1
305627 99305627 1001 86380 86390 1
305378 99305378 1001 86380 86390 1
305206 99305206 1001 86380 86390 1
305148 99305148 1001 86380 86390 1
305228 99305228 1001 86380 86390 1
305086 99305086 1001 86380 86390 1
305165 99305165 1001 86380 86390 1
305101 99305101 1001 86380 86390 1
500050 99500050 1001 86380 86390 1
500173 99500173 1001 86380 86390 1
500612 99500612 1001 86380 86390 1
500657 99500657 1001 86380 86390 1
500479 99500479 1001 86380 86390 1
500532 99500532 1001 86380 86390 1
500406 99500406 1001 86380 86390 1
500409 99500409 1001 86380 86390 1
500526 99500526 1001 86380 86390 1
500378 99500378 1001 86380 86390 1
500307 99500307 1001 86380 86390 1
500954 99500954 1001 86380 86390 1
500866 99500866 1001 86380 86390 1
501453 99501453 1001 86380 86390 1
501395 99501395 1001 86380 86390 1
501417 99501417 1001 86380 86390 1
501341 99501341 1001 86380 86390 1
501728 99501728 1001 86380 86390 1
501760 99501760 1001 86380 86390 1
502271 99502271 1001 86380 86390 1
502185 99502185 1001 86380 86390 1
502218 99502218 1001 86380 86390 1
502180 99502180 1001 86380 86390 1
501870 99501870 1001 86380 86390 1
501928 99501928 1001 86380 86390 1
502553 99502553 1001 86380 86390 1
502545 99502545 1001 86380 86390 1
502639 99502639 1001 86380 86390 1
502484 99502484 1001 86380 86390 1
503181 99503181 1001 86380 86390 1
503279 99503279 1001 86380 86390 1
502904 99502904 1001 86380 86390 1
502735 99502735 1001 86380 86390 1
502777 99502777 1001 86380 86390 1
502831 99502831 1001 86380 86390 1
502729 99502729 1001 86380 86390 1
502847 99502847 1001 86380 86390 1
502837 99502837 1001 86380 86390 1
504088 99504088 1001 86380 86390 1
503967 99503967 1001 86380 86390 1
504019 99504019 1001 86380 86390 1
504034 99504034 1001 86380 86390 1
504077 99504077 1001 86380 86390 1
503987 99503987 1001 86380 86390 1
503851 99503851 1001 86380 86390 1
503590 99503590 1001 86380 86390 1
503631 99503631 1001 86380 86390 1
503557 99503557 1001 86380 86390 1
503700 99503700 1001 86380 86390 1
503676 99503676 1001 86380 86390 1
504297 99504297 1001 86380 86390 1
503497 99503497 1001 86380 86390 1
504237 99504237 1001 86380 86390 1
504199 99504199 1001 86380 86390 1
504740 99504740 1001 86380 86390 1
504794 99504794 1001 86380 86390 1
504920 99504920 1001 86380 86390 1
504837 99504837 1001 86380 86390 1
504597 99504597 1001 86380 86390 1
504440 99504440 1001 86380 86390 1
504496 99504496 1001 86380 86390 1
504522 99504522 1001 86380 86390 1
504397 99504397 1001 86380 86390 1
504992 99504992 1001 86380 86390 1
505014 99505014 1001 86380 86390 1
505616 99505616 1001 86380 86390 1
505657 99505657 1001 86380 86390 1
505648 99505648 1001 86380 86390 1
505502 99505502 1001 86380 86390 1
505360 99505360 1001 86380 86390 1
505542 99505542 1001 86380 86390 1
505467 99505467 1001 86380 86390 1
505468 99505468 1001 86380 86390 1
505365 99505365 1001 86380 86390 1
505496 99505496 1001 86380 86390 1
505330 99505330 1001 86380 86390 1
505286 99505286 1001 86380 86390 1
505222 99505222 1001 86380 86390 1
505199 99505199 1001 86380 86390 1
505806 99505806 1001 86380 86390 1
505814 99505814 1001 86380 86390 1
505789 99505789 1001 86380 86390 1
506199 99506199 1001 86380 86390 1
506385 99506385 1001 86380 86390 1
506297 99506297 1001 86380 86390 1
506044 99506044 1001 86380 86390 1
506174 99506174 1001 86380 86390 1
506084 99506084 1001 86380 86390 1
506008 99506008 1001 86380 86390 1
506658 99506658 1001 86380 86390 1
506667 99506667 1001 86380 86390 1
506797 99506797 1001 86380 86390 1
507323 99507323 1001 86380 86390 1
507338 99507338 1001 86380 86390 1
507248 99507248 1001 86380 86390 1
507365 99507365 1001 86380 86390 1
507292 99507292 1001 86380 86390 1
507071 99507071 1001 86380 86390 1
506871 99506871 1001 86380 86390 1
506951 99506951 1001 86380 86390 1
507433 99507433 1001 86380 86390 1
507434 99507434 1001 86380 86390 1
507606 99507606 1001 86380 86390 1
507568 99507568 1001 86380 86390 1
507620 99507620 1001 86380 86390 1
507492 99507492 1001 86380 86390 1
508112 99508112 1001 86380 86390 1
508178 99508178 1001 86380 86390 1
508050 99508050 1001 86380 86390 1
507952 99507952 1001 86380 86390 1
507876 99507876 1001 86380 86390 1
507851 99507851 1001 86380 86390 1
507865 99507865 1001 86380 86390 1
507983 99507983 1001 86380 86390 1
507893 99507893 1001 86380 86390 1
507974 99507974 1001 86380 86390 1
507872 99507872 1001 86380 86390 1
507938 99507938 1001 86380 86390 1
507656 99507656 1001 86380 86390 1
507708 99507708 1001 86380 86390 1
507684 99507684 1001 86380 86390 1
507723 99507723 1001 86380 86390 1
507764 99507764 1001 86380 86390 1
507832 99507832 1001 86380 86390 1
508284 99508284 1001 86380 86390 1
508413 99508413 1001 86380 86390 1
508311 99508311 1001 86380 86390 1
508299 99508299 1001 86380 86390 1
508326 99508326 1001 86380 86390 1
508044 99508044 1001 86380 86390 1
508420 99508420 1001 86380 86390 1
508434 99508434 1001 86380 86390 1
508383 99508383 1001 86380 86390 1
508361 99508361 1001 86380 86390 1
508878 99508878 1001 86380 86390 1
509010 99509010 1001 86380 86390 1
508731 99508731 1001 86380 86390 1
508683 99508683 1001 86380 86390 1
508724 99508724 1001 86380 86390 1
508655 99508655 1001 86380 86390 1
509227 99509227 1001 86380 86390 1
509086 99509086 1001 86380 86390 1
509155 99509155 1001 86380 86390 1
509117 99509117 1001 86380 86390 1
509160 99509160 1001 86380 86390 1
509763 99509763 1001 86380 86390 1
509896 99509896 1001 86380 86390 1
509646 99509646 1001 86380 86390 1
509609 99509609 1001 86380 86390 1
509520 99509520 1001 86380 86390 1
509533 99509533 1001 86380 86390 1
509589 99509589 1001 86380 86390 1
509297 99509297 1001 86380 86390 1
509456 99509456 1001 86380 86390 1
509458 99509458 1001 86380 86390 1
509355 99509355 1001 86380 86390 1
510007 99510007 1001 86380 86390 1
510020 99510020 1001 86380 86390 1
510034 99510034 1001 86380 86390 1
510062 99510062 1001 86380 86390 1
509974 99509974 1001 86380 86390 1
510547 99510547 1001 86380 86390 1
510649 99510649 1001 86380 86390 1
510359 99510359 1001 86380 86390 1
510490 99510490 1001 86380 86390 1
510228 99510228 1001 86380 86390 1
510293 99510293 1001 86380 86390 1
510217 99510217 1001 86380 86390 1
510113 99510113 1001 86380 86390 1
510270 99510270 1001 86380 86390 1
510905 99510905 1001 86380 86390 1
510856 99510856 1001 86380 86390 1
510832 99510832 1001 86380 86390 1
510823 99510823 1001 86380 86390 1
510812 99510812 1001 86380 86390 1
511492 99511492 1001 86380 86390 1
511191 99511191 1001 86380 86390 1
511172 99511172 1001 86380 86390 1
511562 99511562 1001 86380 86390 1
511563 99511563 1001 86380 86390 1
511618 99511618 1001 86380 86390 1
512282 99512282 1001 86380 86390 1
512150 99512150 1001 86380 86390 1
512152 99512152 1001 86380 86390 1
511975 99511975 1001 86380 86390 1
512133 99512133 1001 86380 86390 1
511888 99511888 1001 86380 86390 1
511813 99511813 1001 86380 86390 1
511857 99511857 1001 86380 86390 1
511948 99511948 1001 86380 86390 1
511897 99511897 1001 86380 86390 1
512382 99512382 1001 86380 86390 1
512387 99512387 1001 86380 86390 1
513094 99513094 1001 86380 86390 1
513109 99513109 1001 86380 86390 1
512911 99512911 1001 86380 86390 1
512834 99512834 1001 86380 86390 1
512856 99512856 1001 86380 86390 1
512696 99512696 1001 86380 86390 1
512684 99512684 1001 86380 86390 1
512672 99512672 1001 86380 86390 1
512751 99512751 1001 86380 86390 1
513271 99513271 1001 86380 86390 1
513337 99513337 1001 86380 86390 1
513250 99513250 1001 86380 86390 1
513889 99513889 1001 86380 86390 1
514006 99514006 1001 86380 86390 1
513711 99513711 1001 86380 86390 1
513793 99513793 1001 86380 86390 1
513759 99513759 1001 86380 86390 1
513440 99513440 1001 86380 86390 1
513558 99513558 1001 86380 86390 1
513571 99513571 1001 86380 86390 1
514170 99514170 1001 86380 86390 1
514121 99514121 1001 86380 86390 1
514160 99514160 1001 86380 86390 1
514070 99514070 1001 86380 86390 1
514176 99514176 1001 86380 86390 1
514180 99514180 1001 86380 86390 1
514117 99514117 1001 86380 86390 1
514221 99514221 1001 86380 86390 1
514780 99514780 1001 86380 86390 1
514743 99514743 1001 86380 86390 1
514723 99514723 1001 86380 86390 1
514844 99514844 1001 86380 86390 1
514739 99514739 1001 86380 86390 1
514852 99514852 1001 86380 86390 1
514538 99514538 1001 86380 86390 1
514366 99514366 1001 86380 86390 1
514342 99514342 1001 86380 86390 1
514397 99514397 1001 86380 86390 1
514859 99514859 1001 86380 86390 1
514862 99514862 1001 86380 86390 1
515519 99515519 1001 86380 86390 1
515553 99515553 1001 86380 86390 1
515310 99515310 1001 86380 86390 1
515272 99515272 1001 86380 86390 1
515341 99515341 1001 86380 86390 1
515360 99515360 1001 86380 86390 1
515216 99515216 1001 86380 86390 1
515736 99515736 1001 86380 86390 1
515857 99515857 1001 86380 86390 1
515794 99515794 1001 86380 86390 1
515769 99515769 1001 86380 86390 1
516342 99516342 1001 86380 86390 1
516318 99516318 1001 86380 86390 1
516409 99516409 1001 86380 86390 1
516487 99516487 1001 86380 86390 1
516256 99516256 1001 86380 86390 1
516141 99516141 1001 86380 86390 1
516247 99516247 1001 86380 86390 1
516170 99516170 1001 86380 86390 1
516186 99516186 1001 86380 86390 1
516212 99516212 1001 86380 86390 1
515993 99515993 1001 86380 86390 1
515994 99515994 1001 86380 86390 1
516009 99516009 1001 86380 86390 1
516037 99516037 1001 86380 86390 1
515895 99515895 1001 86380 86390 1
516003 99516003 1001 86380 86390 1
515926 99515926 1001 86380 86390 1
516627 99516627 1001 86380 86390 1
516634 99516634 1001 86380 86390 1
517212 99517212 1001 86380 86390 1
517243 99517243 1001 86380 86390 1
517003 99517003 1001 86380 86390 1
517022 99517022 1001 86380 86390 1
517113 99517113 1001 86380 86390 1
517077 99517077 1001 86380 86390 1
516844 99516844 1001 86380 86390 1
516808 99516808 1001 86380 86390 1
516821 99516821 1001 86380 86390 1
516874 99516874 1001 86380 86390 1
516746 99516746 1001 86380 86390 1
516765 99516765 1001 86380 86390 1
517426 99517426 1001 86380 86390 1
517375 99517375 1001 86380 86390 1
517416 99517416 1001 86380 86390 1
517354 99517354 1001 86380 86390 1
517344 99517344 1001 86380 86390 1
518128 99518128 1001 86380 86390 1
518142 99518142 1001 86380 86390 1
517906 99517906 1001 86380 86390 1
517908 99517908 1001 86380 86390 1
517937 99517937 1001 86380 86390 1
517608 99517608 1001 86380 86390 1
517663 99517663 1001 86380 86390 1
517548 99517548 1001 86380 86390 1
517692 99517692 1001 86380 86390 1
518229 99518229 1001 86380 86390 1
518284 99518284 1001 86380 86390 1
518310 99518310 1001 86380 86390 1
518246 99518246 1001 86380 86390 1
518273 99518273 1001 86380 86390 1
518836 99518836 1001 86380 86390 1
518901 99518901 1001 86380 86390 1
518972 99518972 1001 86380 86390 1
518935 99518935 1001 86380 86390 1
518733 99518733 1001 86380 86390 1
518749 99518749 1001 86380 86390 1
518379 99518379 1001 86380 86390 1
518537 99518537 1001 86380 86390 1
518512 99518512 1001 86380 86390 1
518387 99518387 1001 86380 86390 1
518557 99518557 1001 86380 86390 1
518467 99518467 1001 86380 86390 1
518493 99518493 1001 86380 86390 1
519088 99519088 1001 86380 86390 1
519144 99519144 1001 86380 86390 1
519147 99519147 1001 86380 86390 1
519022 99519022 1001 86380 86390 1
519712 99519712 1001 86380 86390 1
519635 99519635 1001 86380 86390 1
519781 99519781 1001 86380 86390 1
519668 99519668 1001 86380 86390 1
519504 99519504 1001 86380 86390 1
519415 99519415 1001 86380 86390 1
519473 99519473 1001 86380 86390 1
519245 99519245 1001 86380 86390 1
519273 99519273 1001 86380 86390 1
519353 99519353 1001 86380 86390 1
519276 99519276 1001 86380 86390 1
519243 99519243 1001 86380 86390 1
519347 99519347 1001 86380 86390 1
519852 99519852 1001 86380 86390 1
519884 99519884 1001 86380 86390 1
519832 99519832 1001 86380 86390 1
520615 99520615 1001 86380 86390 1
520582 99520582 1001 86380 86390 1
520518 99520518 1001 86380 86390 1
520334 99520334 1001 86380 86390 1
520376 99520376 1001 86380 86390 1
520154 99520154 1001 86380 86390 1
520180 99520180 1001 86380 86390 1
520118 99520118 1001 86380 86390 1
520211 99520211 1001 86380 86390 1
520766 99520766 1001 86380 86390 1
520646 99520646 1001 86380 86390 1
520662 99520662 1001 86380 86390 1
521314 99521314 1001 86380 86390 1
521436 99521436 1001 86380 86390 1
521419 99521419 1001 86380 86390 1
521450 99521450 1001 86380 86390 1
521171 99521171 1001 86380 86390 1
521172 99521172 1001 86380 86390 1
521166 99521166 1001 86380 86390 1
521076 99521076 1001 86380 86390 1
521194 99521194 1001 86380 86390 1
521220 99521220 1001 86380 86390 1
521031 99521031 1001 86380 86390 1
520863 99520863 1001 86380 86390 1
521491 99521491 1001 86380 86390 1
521531 99521531 1001 86380 86390 1
521481 99521481 1001 86380 86390 1
522262 99522262 1001 86380 86390 1
522268 99522268 1001 86380 86390 1
522222 99522222 1001 86380 86390 1
522133 99522133 1001 86380 86390 1
522063 99522063 1001 86380 86390 1
521899 99521899 1001 86380 86390 1
521994 99521994 1001 86380 86390 1
521728 99521728 1001 86380 86390 1
521744 99521744 1001 86380 86390 1
521706 99521706 1001 86380 86390 1
522486 99522486 1001 86380 86390 1
522319 99522319 1001 86380 86390 1
522346 99522346 1001 86380 86390 1
522440 99522440 1001 86380 86390 1
523092 99523092 1001 86380 86390 1
522935 99522935 1001 86380 86390 1
522758 99522758 1001 86380 86390 1
522736 99522736 1001 86380 86390 1
522667 99522667 1001 86380 86390 1
522532 99522532 1001 86380 86390 1
523299 99523299 1001 86380 86390 1
523157 99523157 1001 86380 86390 1
523134 99523134 1001 86380 86390 1
523173 99523173 1001 86380 86390 1
523202 99523202 1001 86380 86390 1
523868 99523868 1001 86380 86390 1
523938 99523938 1001 86380 86390 1
523702 99523702 1001 86380 86390 1
523668 99523668 1001 86380 86390 1
523441 99523441 1001 86380 86390 1
523519 99523519 1001 86380 86390 1
523446 99523446 1001 86380 86390 1
523331 99523331 1001 86380 86390 1
523397 99523397 1001 86380 86390 1
523491 99523491 1001 86380 86390 1
524111 99524111 1001 86380 86390 1
524693 99524693 1001 86380 86390 1
524435 99524435 1001 86380 86390 1
524429 99524429 1001 86380 86390 1
524331 99524331 1001 86380 86390 1
524319 99524319 1001 86380 86390 1
524171 99524171 1001 86380 86390 1
524250 99524250 1001 86380 86390 1
524263 99524263 1001 86380 86390 1
524872 99524872 1001 86380 86390 1
524821 99524821 1001 86380 86390 1
524813 99524813 1001 86380 86390 1
524855 99524855 1001 86380 86390 1
524817 99524817 1001 86380 86390 1
524792 99524792 1001 86380 86390 1
525575 99525575 1001 86380 86390 1
525530 99525530 1001 86380 86390 1
525255 99525255 1001 86380 86390 1
525308 99525308 1001 86380 86390 1
525040 99525040 1001 86380 86390 1
525032 99525032 1001 86380 86390 1
525033 99525033 1001 86380 86390 1
525025 99525025 1001 86380 86390 1
525064 99525064 1001 86380 86390 1
525684 99525684 1001 86380 86390 1
525656 99525656 1001 86380 86390 1
526388 99526388 1001 86380 86390 1
526219 99526219 1001 86380 86390 1
526258 99526258 1001 86380 86390 1
526240 99526240 1001 86380 86390 1
526166 99526166 1001 86380 86390 1
526023 99526023 1001 86380 86390 1
526094 99526094 1001 86380 86390 1
526133 99526133 1001 86380 86390 1
526211 99526211 1001 86380 86390 1
526122 99526122 1001 86380 86390 1
525857 99525857 1001 86380 86390 1
525987 99525987 1001 86380 86390 1
525833 99525833 1001 86380 86390 1
525824 99525824 1001 86380 86390 1
526512 99526512 1001 86380 86390 1
526517 99526517 1001 86380 86390 1
526543 99526543 1001 86380 86390 1
527135 99527135 1001 86380 86390 1
527217 99527217 1001 86380 86390 1
527189 99527189 1001 86380 86390 1
527232 99527232 1001 86380 86390 1
527063 99527063 1001 86380 86390 1
526719 99526719 1001 86380 86390 1
526668 99526668 1001 86380 86390 1
526682 99526682 1001 86380 86390 1
526799 99526799 1001 86380 86390 1
526826 99526826 1001 86380 86390 1
527318 99527318 1001 86380 86390 1
527281 99527281 1001 86380 86390 1
527411 99527411 1001 86380 86390 1
528072 99528072 1001 86380 86390 1
527889 99527889 1001 86380 86390 1
527745 99527745 1001 86380 86390 1
527720 99527720 1001 86380 86390 1
527774 99527774 1001 86380 86390 1
527700 99527700 1001 86380 86390 1
527687 99527687 1001 86380 86390 1
527622 99527622 1001 86380 86390 1
527558 99527558 1001 86380 86390 1
527627 99527627 1001 86380 86390 1
527460 99527460 1001 86380 86390 1
527632 99527632 1001 86380 86390 1
528207 99528207 1001 86380 86390 1
528237 99528237 1001 86380 86390 1
528698 99528698 1001 86380 86390 1
528854 99528854 1001 86380 86390 1
528553 99528553 1001 86380 86390 1
528566 99528566 1001 86380 86390 1
528438 99528438 1001 86380 86390 1
529018 99529018 1001 86380 86390 1
529031 99529031 1001 86380 86390 1
529038 99529038 1001 86380 86390 1
528988 99528988 1001 86380 86390 1
529643 99529643 1001 86380 86390 1
529656 99529656 1001 86380 86390 1
529670 99529670 1001 86380 86390 1
529556 99529556 1001 86380 86390 1
529336 99529336 1001 86380 86390 1
529443 99529443 1001 86380 86390 1
529469 99529469 1001 86380 86390 1
529290 99529290 1001 86380 86390 1
529231 99529231 1001 86380 86390 1
529310 99529310 1001 86380 86390 1
529817 99529817 1001 86380 86390 1
529779 99529779 1001 86380 86390 1
529898 99529898 1001 86380 86390 1
529758 99529758 1001 86380 86390 1
529926 99529926 1001 86380 86390 1
529812 99529812 1001 86380 86390 1
529838 99529838 1001 86380 86390 1
529840 99529840 1001 86380 86390 1
530353 99530353 1001 86380 86390 1
530532 99530532 1001 86380 86390 1
530396 99530396 1001 86380 86390 1
530219 99530219 1001 86380 86390 1
530277 99530277 1001 86380 86390 1
530118 99530118 1001 86380 86390 1
530744 99530744 1001 86380 86390 1
530631 99530631 1001 86380 86390 1
530729 99530729 1001 86380 86390 1
531270 99531270 1001 86380 86390 1
531275 99531275 1001 86380 86390 1
531123 99531123 1001 86380 86390 1
530973 99530973 1001 86380 86390 1
531052 99531052 1001 86380 86390 1
531056 99531056 1001 86380 86390 1
530964 99530964 1001 86380 86390 1
531456 99531456 1001 86380 86390 1
531541 99531541 1001 86380 86390 1
531554 99531554 1001 86380 86390 1
531440 99531440 1001 86380 86390 1
531909 99531909 1001 86380 86390 1
531923 99531923 1001 86380 86390 1
531952 99531952 1001 86380 86390 1
531813 99531813 1001 86380 86390 1
531856 99531856 1001 86380 86390 1
531611 99531611 1001 86380 86390 1
531650 99531650 1001 86380 86390 1
531614 99531614 1001 86380 86390 1
531602 99531602 1001 86380 86390 1
531682 99531682 1001 86380 86390 1
532001 99532001 1001 86380 86390 1
532393 99532393 1001 86380 86390 1
532852 99532852 1001 86380 86390 1
533026 99533026 1001 86380 86390 1
533029 99533029 1001 86380 86390 1
532697 99532697 1001 86380 86390 1
532704 99532704 1001 86380 86390 1
532693 99532693 1001 86380 86390 1
532606 99532606 1001 86380 86390 1
533165 99533165 1001 86380 86390 1
533075 99533075 1001 86380 86390 1
533064 99533064 1001 86380 86390 1
533168 99533168 1001 86380 86390 1
533182 99533182 1001 86380 86390 1
533755 99533755 1001 86380 86390 1
533667 99533667 1001 86380 86390 1
533663 99533663 1001 86380 86390 1
533640 99533640 1001 86380 86390 1
533529 99533529 1001 86380 86390 1
533507 99533507 1001 86380 86390 1
533353 99533353 1001 86380 86390 1
533256 99533256 1001 86380 86390 1
533322 99533322 1001 86380 86390 1
533237 99533237 1001 86380 86390 1
533929 99533929 1001 86380 86390 1
534492 99534492 1001 86380 86390 1
534653 99534653 1001 86380 86390 1
534508 99534508 1001 86380 86390 1
534500 99534500 1001 86380 86390 1
534605 99534605 1001 86380 86390 1
534479 99534479 1001 86380 86390 1
534324 99534324 1001 86380 86390 1
534470 99534470 1001 86380 86390 1
534303 99534303 1001 86380 86390 1
534329 99534329 1001 86380 86390 1
534446 99534446 1001 86380 86390 1
534090 99534090 1001 86380 86390 1
534105 99534105 1001 86380 86390 1
534144 99534144 1001 86380 86390 1
534071 99534071 1001 86380 86390 1
534756 99534756 1001 86380 86390 1
535459 99535459 1001 86380 86390 1
535436 99535436 1001 86380 86390 1
535452 99535452 1001 86380 86390 1
535240 99535240 1001 86380 86390 1
535140 99535140 1001 86380 86390 1
535259 99535259 1001 86380 86390 1
535170 99535170 1001 86380 86390 1
535006 99535006 1001 86380 86390 1
534917 99534917 1001 86380 86390 1
534997 99534997 1001 86380 86390 1
535068 99535068 1001 86380 86390 1
535511 99535511 1001 86380 86390 1
535670 99535670 1001 86380 86390 1
535619 99535619 1001 86380 86390 1
536221 99536221 1001 86380 86390 1
536260 99536260 1001 86380 86390 1
536203 99536203 1001 86380 86390 1
536256 99536256 1001 86380 86390 1
536328 99536328 1001 86380 86390 1
536001 99536001 1001 86380 86390 1
536016 99536016 1001 86380 86390 1
536029 99536029 1001 86380 86390 1
535959 99535959 1001 86380 86390 1
535776 99535776 1001 86380 86390 1
536518 99536518 1001 86380 86390 1
536467 99536467 1001 86380 86390 1
536393 99536393 1001 86380 86390 1
536406 99536406 1001 86380 86390 1
536795 99536795 1001 86380 86390 1
536860 99536860 1001 86380 86390 1
536824 99536824 1001 86380 86390 1
536593 99536593 1001 86380 86390 1
536608 99536608 1001 86380 86390 1
536574 99536574 1001 86380 86390 1
536744 99536744 1001 86380 86390 1
536656 99536656 1001 86380 86390 1
537202 99537202 1001 86380 86390 1
537167 99537167 1001 86380 86390 1
537260 99537260 1001 86380 86390 1
537809 99537809 1001 86380 86390 1
537822 99537822 1001 86380 86390 1
537914 99537914 1001 86380 86390 1
537798 99537798 1001 86380 86390 1
537974 99537974 1001 86380 86390 1
537907 99537907 1001 86380 86390 1
537859 99537859 1001 86380 86390 1
537696 99537696 1001 86380 86390 1
537722 99537722 1001 86380 86390 1
537596 99537596 1001 86380 86390 1
537742 99537742 1001 86380 86390 1
537461 99537461 1001 86380 86390 1
537504 99537504 1001 86380 86390 1
537533 99537533 1001 86380 86390 1
538006 99538006 1001 86380 86390 1
538008 99538008 1001 86380 86390 1
538100 99538100 1001 86380 86390 1
538184 99538184 1001 86380 86390 1
538134 99538134 1001 86380 86390 1
538715 99538715 1001 86380 86390 1
538735 99538735 1001 86380 86390 1
538456 99538456 1001 86380 86390 1
538533 99538533 1001 86380 86390 1
538417 99538417 1001 86380 86390 1
538540 99538540 1001 86380 86390 1
538423 99538423 1001 86380 86390 1
538204 99538204 1001 86380 86390 1
538982 99538982 1001 86380 86390 1
538958 99538958 1001 86380 86390 1
539526 99539526 1001 86380 86390 1
539548 99539548 1001 86380 86390 1
539588 99539588 1001 86380 86390 1
539293 99539293 1001 86380 86390 1
539312 99539312 1001 86380 86390 1
539355 99539355 1001 86380 86390 1
539407 99539407 1001 86380 86390 1
539188 99539188 1001 86380 86390 1
539053 99539053 1001 86380 86390 1
539158 99539158 1001 86380 86390 1
539665 99539665 1001 86380 86390 1
539668 99539668 1001 86380 86390 1
539765 99539765 1001 86380 86390 1
540299 99540299 1001 86380 86390 1
540315 99540315 1001 86380 86390 1
540439 99540439 1001 86380 86390 1
540323 99540323 1001 86380 86390 1
540238 99540238 1001 86380 86390 1
540124 99540124 1001 86380 86390 1
540137 99540137 1001 86380 86390 1
540163 99540163 1001 86380 86390 1
539939 99539939 1001 86380 86390 1
539980 99539980 1001 86380 86390 1
539971 99539971 1001 86380 86390 1
539870 99539870 1001 86380 86390 1
539922 99539922 1001 86380 86390 1
540501 99540501 1001 86380 86390 1
540605 99540605 1001 86380 86390 1
541245 99541245 1001 86380 86390 1
541156 99541156 1001 86380 86390 1
541023 99541023 1001 86380 86390 1
541071 99541071 1001 86380 86390 1
540944 99540944 1001 86380 86390 1
540728 99540728 1001 86380 86390 1
540820 99540820 1001 86380 86390 1
540786 99540786 1001 86380 86390 1
540787 99540787 1001 86380 86390 1
540813 99540813 1001 86380 86390 1
541356 99541356 1001 86380 86390 1
541318 99541318 1001 86380 86390 1
541333 99541333 1001 86380 86390 1
541452 99541452 1001 86380 86390 1
542020 99542020 1001 86380 86390 1
542040 99542040 1001 86380 86390 1
541892 99541892 1001 86380 86390 1
541750 99541750 1001 86380 86390 1
541815 99541815 1001 86380 86390 1
541753 99541753 1001 86380 86390 1
541614 99541614 1001 86380 86390 1
541515 99541515 1001 86380 86390 1
541621 99541621 1001 86380 86390 1
541558 99541558 1001 86380 86390 1
541676 99541676 1001 86380 86390 1
541652 99541652 1001 86380 86390 1
542298 99542298 1001 86380 86390 1
542130 99542130 1001 86380 86390 1
542146 99542146 1001 86380 86390 1
542133 99542133 1001 86380 86390 1
542229 99542229 1001 86380 86390 1
542745 99542745 1001 86380 86390 1
542750 99542750 1001 86380 86390 1
542627 99542627 1001 86380 86390 1
542718 99542718 1001 86380 86390 1
542732 99542732 1001 86380 86390 1
542593 99542593 1001 86380 86390 1
542645 99542645 1001 86380 86390 1
542569 99542569 1001 86380 86390 1
542376 99542376 1001 86380 86390 1
542409 99542409 1001 86380 86390 1
542513 99542513 1001 86380 86390 1
543023 99543023 1001 86380 86390 1
542980 99542980 1001 86380 86390 1
543530 99543530 1001 86380 86390 1
543797 99543797 1001 86380 86390 1
543928 99543928 1001 86380 86390 1
544458 99544458 1001 86380 86390 1
544434 99544434 1001 86380 86390 1
544553 99544553 1001 86380 86390 1
544578 99544578 1001 86380 86390 1
544463 99544463 1001 86380 86390 1
544266 99544266 1001 86380 86390 1
544054 99544054 1001 86380 86390 1
544134 99544134 1001 86380 86390 1
544116 99544116 1001 86380 86390 1
544739 99544739 1001 86380 86390 1
544675 99544675 1001 86380 86390 1
544610 99544610 1001 86380 86390 1
544692 99544692 1001 86380 86390 1
544693 99544693 1001 86380 86390 1
544706 99544706 1001 86380 86390 1
514187 474 1002 25853 26583 1
542383 949 1001 41819 42118 1
400017 99400017 1001 86380 86390 1
400015 99400015 1001 86380 86390 1
400192 99400192 1001 86380 86390 1
400928 99400928 1001 86380 86390 1
400852 99400852 1001 86380 86390 1
400912 99400912 1001 86380 86390 1
401139 99401139 1001 86380 86390 1
401255 99401255 1001 86380 86390 1
401188 99401188 1001 86380 86390 1
401291 99401291 1001 86380 86390 1
401562 99401562 1001 86380 86390 1
401890 99401890 1001 86380 86390 1
402167 99402167 1001 86380 86390 1
402264 99402264 1001 86380 86390 1
402439 99402439 1001 86380 86390 1
402843 99402843 1001 86380 86390 1
402796 99402796 1001 86380 86390 1
402797 99402797 1001 86380 86390 1
402955 99402955 1001 86380 86390 1
402936 99402936 1001 86380 86390 1
403104 99403104 1001 86380 86390 1
403381 99403381 1001 86380 86390 1
403796 99403796 1001 86380 86390 1
403786 99403786 1001 86380 86390 1
404122 99404122 1001 86380 86390 1
404224 99404224 1001 86380 86390 1
404176 99404176 1001 86380 86390 1
404302 99404302 1001 86380 86390 1
404696 99404696 1001 86380 86390 1
404757 99404757 1001 86380 86390 1
404692 99404692 1001 86380 86390 1
404902 99404902 1001 86380 86390 1
405250 99405250 1001 86380 86390 1
405290 99405290 1001 86380 86390 1
405217 99405217 1001 86380 86390 1
405558 99405558 1001 86380 86390 1
405510 99405510 1001 86380 86390 1
405623 99405623 1001 86380 86390 1
405686 99405686 1001 86380 86390 1
405837 99405837 1001 86380 86390 1
405852 99405852 1001 86380 86390 1
405832 99405832 1001 86380 86390 1
405876 99405876 1001 86380 86390 1
406053 99406053 1001 86380 86390 1
406209 99406209 1001 86380 86390 1
406395 99406395 1001 86380 86390 1
406756 99406756 1001 86380 86390 1
406979 99406979 1001 86380 86390 1
407329 99407329 1001 86380 86390 1
407281 99407281 1001 86380 86390 1
407297 99407297 1001 86380 86390 1
407422 99407422 1001 86380 86390 1
407880 99407880 1001 86380 86390 1
407950 99407950 1001 86380 86390 1
407964 99407964 1001 86380 86390 1
408013 99408013 1001 86380 86390 1
408278 99408278 1001 86380 86390 1
408593 99408593 1001 86380 86390 1
408864 99408864 1001 86380 86390 1
408977 99408977 1001 86380 86390 1
409180 99409180 1001 86380 86390 1
409296 99409296 1001 86380 86390 1
409298 99409298 1001 86380 86390 1
409436 99409436 1001 86380 86390 1
409477 99409477 1001 86380 86390 1
409847 99409847 1001 86380 86390 1
409885 99409885 1001 86380 86390 1
409931 99409931 1001 86380 86390 1
410490 99410490 1001 86380 86390 1
410423 99410423 1001 86380 86390 1
410426 99410426 1001 86380 86390 1
410577 99410577 1001 86380 86390 1
410734 99410734 1001 86380 86390 1
410898 99410898 1001 86380 86390 1
410959 99410959 1001 86380 86390 1
410996 99410996 1001 86380 86390 1
411430 99411430 1001 86380 86390 1
411565 99411565 1001 86380 86390 1
411740 99411740 1001 86380 86390 1
411725 99411725 1001 86380 86390 1
411975 99411975 1001 86380 86390 1
412170 99412170 1001 86380 86390 1
412202 99412202 1001 86380 86390 1
412338 99412338 1001 86380 86390 1
412291 99412291 1001 86380 86390 1
412298 99412298 1001 86380 86390 1
413333 99413333 1001 86380 86390 1
413405 99413405 1001 86380 86390 1
413435 99413435 1001 86380 86390 1
413387 99413387 1001 86380 86390 1
413437 99413437 1001 86380 86390 1
413356 99413356 1001 86380 86390 1
413037 99413037 1001 86380 86390 1
413063 99413063 1001 86380 86390 1
412524 99412524 1001 86380 86390 1
412547 99412547 1001 86380 86390 1
412810 99412810 1001 86380 86390 1
412733 99412733 1001 86380 86390 1
412573 99412573 1001 86380 86390 1
414058 99414058 1001 86380 86390 1
414089 99414089 1001 86380 86390 1
414105 99414105 1001 86380 86390 1
413856 99413856 1001 86380 86390 1
415101 99415101 1001 86380 86390 1
415268 99415268 1001 86380 86390 1
414703 99414703 1001 86380 86390 1
414745 99414745 1001 86380 86390 1
414721 99414721 1001 86380 86390 1
414526 99414526 1001 86380 86390 1
414700 99414700 1001 86380 86390 1
414376 99414376 1001 86380 86390 1
414186 99414186 1001 86380 86390 1
414254 99414254 1001 86380 86390 1
414438 99414438 1001 86380 86390 1
414372 99414372 1001 86380 86390 1
415710 99415710 1001 86380 86390 1
415497 99415497 1001 86380 86390 1
416833 99416833 1001 86380 86390 1
416837 99416837 1001 86380 86390 1
416948 99416948 1001 86380 86390 1
416747 99416747 1001 86380 86390 1
416551 99416551 1001 86380 86390 1
416098 99416098 1001 86380 86390 1
415877 99415877 1001 86380 86390 1
415923 99415923 1001 86380 86390 1
415899 99415899 1001 86380 86390 1
417309 99417309 1001 86380 86390 1
417219 99417219 1001 86380 86390 1
417150 99417150 1001 86380 86390 1
417424 99417424 1001 86380 86390 1
417532 99417532 1001 86380 86390 1
417420 99417420 1001 86380 86390 1
418595 99418595 1001 86380 86390 1
418493 99418493 1001 86380 86390 1
418046 99418046 1001 86380 86390 1
418424 99418424 1001 86380 86390 1
418234 99418234 1001 86380 86390 1
418383 99418383 1001 86380 86390 1
417973 99417973 1001 86380 86390 1
417623 99417623 1001 86380 86390 1
419080 99419080 1001 86380 86390 1
418813 99418813 1001 86380 86390 1
420399 99420399 1001 86380 86390 1
420212 99420212 1001 86380 86390 1
420351 99420351 1001 86380 86390 1
419698 99419698 1001 86380 86390 1
420030 99420030 1001 86380 86390 1
419906 99419906 1001 86380 86390 1
419724 99419724 1001 86380 86390 1
419607 99419607 1001 86380 86390 1
419257 99419257 1001 86380 86390 1
419258 99419258 1001 86380 86390 1
419558 99419558 1001 86380 86390 1
419289 99419289 1001 86380 86390 1
420673 99420673 1001 86380 86390 1
420744 99420744 1001 86380 86390 1
420773 99420773 1001 86380 86390 1
422000 99422000 1001 86380 86390 1
421982 99421982 1001 86380 86390 1
422088 99422088 1001 86380 86390 1
421809 99421809 1001 86380 86390 1
421592 99421592 1001 86380 86390 1
421464 99421464 1001 86380 86390 1
421381 99421381 1001 86380 86390 1
421235 99421235 1001 86380 86390 1
421240 99421240 1001 86380 86390 1
420971 99420971 1001 86380 86390 1
421222 99421222 1001 86380 86390 1
421249 99421249 1001 86380 86390 1
422192 99422192 1001 86380 86390 1
422509 99422509 1001 86380 86390 1
422292 99422292 1001 86380 86390 1
423469 99423469 1001 86380 86390 1
422961 99422961 1001 86380 86390 1
423171 99423171 1001 86380 86390 1
423274 99423274 1001 86380 86390 1
423156 99423156 1001 86380 86390 1
422796 99422796 1001 86380 86390 1
422590 99422590 1001 86380 86390 1
423846 99423846 1001 86380 86390 1
423952 99423952 1001 86380 86390 1
423954 99423954 1001 86380 86390 1
425198 99425198 1001 86380 86390 1
424652 99424652 1001 86380 86390 1
424655 99424655 1001 86380 86390 1
424495 99424495 1001 86380 86390 1
424195 99424195 1001 86380 86390 1
424523 99424523 1001 86380 86390 1
425710 99425710 1001 86380 86390 1
425742 99425742 1001 86380 86390 1
425476 99425476 1001 86380 86390 1
425485 99425485 1001 86380 86390 1
425427 99425427 1001 86380 86390 1
426840 99426840 1001 86380 86390 1
426319 99426319 1001 86380 86390 1
426664 99426664 1001 86380 86390 1
427487 99427487 1001 86380 86390 1
427271 99427271 1001 86380 86390 1
427190 99427190 1001 86380 86390 1
427407 99427407 1001 86380 86390 1
428390 99428390 1001 86380 86390 1
428679 99428679 1001 86380 86390 1
428649 99428649 1001 86380 86390 1
428531 99428531 1001 86380 86390 1
428583 99428583 1001 86380 86390 1
428723 99428723 1001 86380 86390 1
428388 99428388 1001 86380 86390 1
428098 99428098 1001 86380 86390 1
427640 99427640 1001 86380 86390 1
427643 99427643 1001 86380 86390 1
427747 99427747 1001 86380 86390 1
429098 99429098 1001 86380 86390 1
429123 99429123 1001 86380 86390 1
430229 99430229 1001 86380 86390 1
430083 99430083 1001 86380 86390 1
430207 99430207 1001 86380 86390 1
429859 99429859 1001 86380 86390 1
429839 99429839 1001 86380 86390 1
429868 99429868 1001 86380 86390 1
429290 99429290 1001 86380 86390 1
429444 99429444 1001 86380 86390 1
429558 99429558 1001 86380 86390 1
429428 99429428 1001 86380 86390 1
430500 99430500 1001 86380 86390 1
430681 99430681 1001 86380 86390 1
430511 99430511 1001 86380 86390 1
430788 99430788 1001 86380 86390 1
431654 99431654 1001 86380 86390 1
431705 99431705 1001 86380 86390 1
431955 99431955 1001 86380 86390 1
431557 99431557 1001 86380 86390 1
431459 99431459 1001 86380 86390 1
431005 99431005 1001 86380 86390 1
430901 99430901 1001 86380 86390 1
432083 99432083 1001 86380 86390 1
432268 99432268 1001 86380 86390 1
432181 99432181 1001 86380 86390 1
432130 99432130 1001 86380 86390 1
432445 99432445 1001 86380 86390 1
433518 99433518 1001 86380 86390 1
433641 99433641 1001 86380 86390 1
433707 99433707 1001 86380 86390 1
433648 99433648 1001 86380 86390 1
433160 99433160 1001 86380 86390 1
432907 99432907 1001 86380 86390 1
433028 99433028 1001 86380 86390 1
433107 99433107 1001 86380 86390 1
432912 99432912 1001 86380 86390 1
433058 99433058 1001 86380 86390 1
433282 99433282 1001 86380 86390 1
432653 99432653 1001 86380 86390 1
432730 99432730 1001 86380 86390 1
432777 99432777 1001 86380 86390 1
432715 99432715 1001 86380 86390 1
433758 99433758 1001 86380 86390 1
433871 99433871 1001 86380 86390 1
433806 99433806 1001 86380 86390 1
434015 99434015 1001 86380 86390 1
435056 99435056 1001 86380 86390 1
435256 99435256 1001 86380 86390 1
435390 99435390 1001 86380 86390 1
435020 99435020 1001 86380 86390 1
434937 99434937 1001 86380 86390 1
434989 99434989 1001 86380 86390 1
434890 99434890 1001 86380 86390 1
434562 99434562 1001 86380 86390 1
435678 99435678 1001 86380 86390 1
435683 99435683 1001 86380 86390 1
435771 99435771 1001 86380 86390 1
435637 99435637 1001 86380 86390 1
435640 99435640 1001 86380 86390 1
436959 99436959 1001 86380 86390 1
436937 99436937 1001 86380 86390 1
436995 99436995 1001 86380 86390 1
437134 99437134 1001 86380 86390 1
436365 99436365 1001 86380 86390 1
436366 99436366 1001 86380 86390 1
436507 99436507 1001 86380 86390 1
436528 99436528 1001 86380 86390 1
436737 99436737 1001 86380 86390 1
435912 99435912 1001 86380 86390 1
436247 99436247 1001 86380 86390 1
436162 99436162 1001 86380 86390 1
437179 99437179 1001 86380 86390 1
300026 99300026 1001 86380 86390 1
300683 99300683 1001 86380 86390 1
300658 99300658 1001 86380 86390 1
300608 99300608 1001 86380 86390 1
300367 99300367 1001 86380 86390 1
300348 99300348 1001 86380 86390 1
300364 99300364 1001 86380 86390 1
300522 99300522 1001 86380 86390 1
300151 99300151 1001 86380 86390 1
300229 99300229 1001 86380 86390 1
300232 99300232 1001 86380 86390 1
300310 99300310 1001 86380 86390 1
300808 99300808 1001 86380 86390 1
300760 99300760 1001 86380 86390 1
300773 99300773 1001 86380 86390 1
300801 99300801 1001 86380 86390 1
301441 99301441 1001 86380 86390 1
301436 99301436 1001 86380 86390 1
301258 99301258 1001 86380 86390 1
301171 99301171 1001 86380 86390 1
301277 99301277 1001 86380 86390 1
301242 99301242 1001 86380 86390 1
300947 99300947 1001 86380 86390 1
300974 99300974 1001 86380 86390 1
301080 99301080 1001 86380 86390 1
301022 99301022 1001 86380 86390 1
301061 99301061 1001 86380 86390 1
301659 99301659 1001 86380 86390 1
301639 99301639 1001 86380 86390 1
301719 99301719 1001 86380 86390 1
301758 99301758 1001 86380 86390 1
302251 99302251 1001 86380 86390 1
302034 99302034 1001 86380 86390 1
302087 99302087 1001 86380 86390 1
302115 99302115 1001 86380 86390 1
301850 99301850 1001 86380 86390 1
301799 99301799 1001 86380 86390 1
301825 99301825 1001 86380 86390 1
301955 99301955 1001 86380 86390 1
301805 99301805 1001 86380 86390 1
301858 99301858 1001 86380 86390 1
302456 99302456 1001 86380 86390 1
302531 99302531 1001 86380 86390 1
302519 99302519 1001 86380 86390 1
303093 99303093 1001 86380 86390 1
303137 99303137 1001 86380 86390 1
303049 99303049 1001 86380 86390 1
303129 99303129 1001 86380 86390 1
302900 99302900 1001 86380 86390 1
302981 99302981 1001 86380 86390 1
302827 99302827 1001 86380 86390 1
302958 99302958 1001 86380 86390 1
302842 99302842 1001 86380 86390 1
302743 99302743 1001 86380 86390 1
302759 99302759 1001 86380 86390 1
302682 99302682 1001 86380 86390 1
302765 99302765 1001 86380 86390 1
303333 99303333 1001 86380 86390 1
303399 99303399 1001 86380 86390 1
303336 99303336 1001 86380 86390 1
303405 99303405 1001 86380 86390 1
303302 99303302 1001 86380 86390 1
303227 99303227 1001 86380 86390 1
303946 99303946 1001 86380 86390 1
303861 99303861 1001 86380 86390 1
304023 99304023 1001 86380 86390 1
303953 99303953 1001 86380 86390 1
303686 99303686 1001 86380 86390 1
303637 99303637 1001 86380 86390 1
303781 99303781 1001 86380 86390 1
303821 99303821 1001 86380 86390 1
303695 99303695 1001 86380 86390 1
303826 99303826 1001 86380 86390 1
303632 99303632 1001 86380 86390 1
303489 99303489 1001 86380 86390 1
303536 99303536 1001 86380 86390 1
304166 99304166 1001 86380 86390 1
304156 99304156 1001 86380 86390 1
304810 99304810 1001 86380 86390 1
304491 99304491 1001 86380 86390 1
304504 99304504 1001 86380 86390 1
304494 99304494 1001 86380 86390 1
304318 99304318 1001 86380 86390 1
304436 99304436 1001 86380 86390 1
304359 99304359 1001 86380 86390 1
304298 99304298 1001 86380 86390 1
304960 99304960 1001 86380 86390 1
304896 99304896 1001 86380 86390 1
304871 99304871 1001 86380 86390 1
305015 99305015 1001 86380 86390 1
305022 99305022 1001 86380 86390 1
305561 99305561 1001 86380 86390 1
305613 99305613 1001 86380 86390 1
305513 99305513 1001 86380 86390 1
305568 99305568 1001 86380 86390 1
305356 99305356 1001 86380 86390 1
305395 99305395 1001 86380 86390 1
305293 99305293 1001 86380 86390 1
305477 99305477 1001 86380 86390 1
305387 99305387 1001 86380 86390 1
305195 99305195 1001 86380 86390 1
305227 99305227 1001 86380 86390 1
500166 99500166 1001 86380 86390 1
500172 99500172 1001 86380 86390 1
500030 99500030 1001 86380 86390 1
500175 99500175 1001 86380 86390 1
500061 99500061 1001 86380 86390 1
500752 99500752 1001 86380 86390 1
500655 99500655 1001 86380 86390 1
500811 99500811 1001 86380 86390 1
500600 99500600 1001 86380 86390 1
500525 99500525 1001 86380 86390 1
500323 99500323 1001 86380 86390 1
500324 99500324 1001 86380 86390 1
500274 99500274 1001 86380 86390 1
500340 99500340 1001 86380 86390 1
500201 99500201 1001 86380 86390 1
500940 99500940 1001 86380 86390 1
500996 99500996 1001 86380 86390 1
500898 99500898 1001 86380 86390 1
501611 99501611 1001 86380 86390 1
501555 99501555 1001 86380 86390 1
501546 99501546 1001 86380 86390 1
501574 99501574 1001 86380 86390 1
501384 99501384 1001 86380 86390 1
501257 99501257 1001 86380 86390 1
501283 99501283 1001 86380 86390 1
501336 99501336 1001 86380 86390 1
501350 99501350 1001 86380 86390 1
501303 99501303 1001 86380 86390 1
501190 99501190 1001 86380 86390 1
501219 99501219 1001 86380 86390 1
501155 99501155 1001 86380 86390 1
501133 99501133 1001 86380 86390 1
501817 99501817 1001 86380 86390 1
501659 99501659 1001 86380 86390 1
501803 99501803 1001 86380 86390 1
502300 99502300 1001 86380 86390 1
502197 99502197 1001 86380 86390 1
502252 99502252 1001 86380 86390 1
501909 99501909 1001 86380 86390 1
501971 99501971 1001 86380 86390 1
502051 99502051 1001 86380 86390 1
502670 99502670 1001 86380 86390 1
502598 99502598 1001 86380 86390 1
502665 99502665 1001 86380 86390 1
503105 99503105 1001 86380 86390 1
503201 99503201 1001 86380 86390 1
503037 99503037 1001 86380 86390 1
503065 99503065 1001 86380 86390 1
503053 99503053 1001 86380 86390 1
502836 99502836 1001 86380 86390 1
503319 99503319 1001 86380 86390 1
503308 99503308 1001 86380 86390 1
503490 99503490 1001 86380 86390 1
503427 99503427 1001 86380 86390 1
503378 99503378 1001 86380 86390 1
504069 99504069 1001 86380 86390 1
503888 99503888 1001 86380 86390 1
503824 99503824 1001 86380 86390 1
503780 99503780 1001 86380 86390 1
503793 99503793 1001 86380 86390 1
503640 99503640 1001 86380 86390 1
503539 99503539 1001 86380 86390 1
503540 99503540 1001 86380 86390 1
503502 99503502 1001 86380 86390 1
503517 99503517 1001 86380 86390 1
503544 99503544 1001 86380 86390 1
503519 99503519 1001 86380 86390 1
503598 99503598 1001 86380 86390 1
504219 99504219 1001 86380 86390 1
504129 99504129 1001 86380 86390 1
504311 99504311 1001 86380 86390 1
504145 99504145 1001 86380 86390 1
504288 99504288 1001 86380 86390 1
504185 99504185 1001 86380 86390 1
504163 99504163 1001 86380 86390 1
504269 99504269 1001 86380 86390 1
504790 99504790 1001 86380 86390 1
504856 99504856 1001 86380 86390 1
504863 99504863 1001 86380 86390 1
504937 99504937 1001 86380 86390 1
504623 99504623 1001 86380 86390 1
504532 99504532 1001 86380 86390 1
504719 99504719 1001 86380 86390 1
504683 99504683 1001 86380 86390 1
504531 99504531 1001 86380 86390 1
504429 99504429 1001 86380 86390 1
504456 99504456 1001 86380 86390 1
504359 99504359 1001 86380 86390 1
504346 99504346 1001 86380 86390 1
505019 99505019 1001 86380 86390 1
504999 99504999 1001 86380 86390 1
505025 99505025 1001 86380 86390 1
505026 99505026 1001 86380 86390 1
504975 99504975 1001 86380 86390 1
505079 99505079 1001 86380 86390 1
504949 99504949 1001 86380 86390 1
505093 99505093 1001 86380 86390 1
505042 99505042 1001 86380 86390 1
505603 99505603 1001 86380 86390 1
505591 99505591 1001 86380 86390 1
505604 99505604 1001 86380 86390 1
505669 99505669 1001 86380 86390 1
505571 99505571 1001 86380 86390 1
505663 99505663 1001 86380 86390 1
505553 99505553 1001 86380 86390 1
505412 99505412 1001 86380 86390 1
505482 99505482 1001 86380 86390 1
505536 99505536 1001 86380 86390 1
505357 99505357 1001 86380 86390 1
505284 99505284 1001 86380 86390 1
505236 99505236 1001 86380 86390 1
505173 99505173 1001 86380 86390 1
505938 99505938 1001 86380 86390 1
505947 99505947 1001 86380 86390 1
506549 99506549 1001 86380 86390 1
506407 99506407 1001 86380 86390 1
506420 99506420 1001 86380 86390 1
506576 99506576 1001 86380 86390 1
506487 99506487 1001 86380 86390 1
506032 99506032 1001 86380 86390 1
506675 99506675 1001 86380 86390 1
507375 99507375 1001 86380 86390 1
507313 99507313 1001 86380 86390 1
507316 99507316 1001 86380 86390 1
507415 99507415 1001 86380 86390 1
507382 99507382 1001 86380 86390 1
507417 99507417 1001 86380 86390 1
507075 99507075 1001 86380 86390 1
507103 99507103 1001 86380 86390 1
507053 99507053 1001 86380 86390 1
507122 99507122 1001 86380 86390 1
507200 99507200 1001 86380 86390 1
506830 99506830 1001 86380 86390 1
506858 99506858 1001 86380 86390 1
506891 99506891 1001 86380 86390 1
507515 99507515 1001 86380 86390 1
508143 99508143 1001 86380 86390 1
507869 99507869 1001 86380 86390 1
507986 99507986 1001 86380 86390 1
507669 99507669 1001 86380 86390 1
507725 99507725 1001 86380 86390 1
507819 99507819 1001 86380 86390 1
507664 99507664 1001 86380 86390 1
508271 99508271 1001 86380 86390 1
508377 99508377 1001 86380 86390 1
508313 99508313 1001 86380 86390 1
508417 99508417 1001 86380 86390 1
508341 99508341 1001 86380 86390 1
508432 99508432 1001 86380 86390 1
508334 99508334 1001 86380 86390 1
509012 99509012 1001 86380 86390 1
509046 99509046 1001 86380 86390 1
508886 99508886 1001 86380 86390 1
508981 99508981 1001 86380 86390 1
508765 99508765 1001 86380 86390 1
508846 99508846 1001 86380 86390 1
508745 99508745 1001 86380 86390 1
508759 99508759 1001 86380 86390 1
508839 99508839 1001 86380 86390 1
508637 99508637 1001 86380 86390 1
508508 99508508 1001 86380 86390 1
508535 99508535 1001 86380 86390 1
508579 99508579 1001 86380 86390 1
509222 99509222 1001 86380 86390 1
509264 99509264 1001 86380 86390 1
509818 99509818 1001 86380 86390 1
509743 99509743 1001 86380 86390 1
509529 99509529 1001 86380 86390 1
509632 99509632 1001 86380 86390 1
509637 99509637 1001 86380 86390 1
509993 99509993 1001 86380 86390 1
510090 99510090 1001 86380 86390 1
510678 99510678 1001 86380 86390 1
510353 99510353 1001 86380 86390 1
510406 99510406 1001 86380 86390 1
510471 99510471 1001 86380 86390 1
510362 99510362 1001 86380 86390 1
510414 99510414 1001 86380 86390 1
510185 99510185 1001 86380 86390 1
510289 99510289 1001 86380 86390 1
510280 99510280 1001 86380 86390 1
510230 99510230 1001 86380 86390 1
510921 99510921 1001 86380 86390 1
510925 99510925 1001 86380 86390 1
511520 99511520 1001 86380 86390 1
511472 99511472 1001 86380 86390 1
511499 99511499 1001 86380 86390 1
511332 99511332 1001 86380 86390 1
511049 99511049 1001 86380 86390 1
510985 99510985 1001 86380 86390 1
511120 99511120 1001 86380 86390 1
511069 99511069 1001 86380 86390 1
511109 99511109 1001 86380 86390 1
511659 99511659 1001 86380 86390 1
512061 99512061 1001 86380 86390 1
512002 99512002 1001 86380 86390 1
512171 99512171 1001 86380 86390 1
511825 99511825 1001 86380 86390 1
512468 99512468 1001 86380 86390 1
512509 99512509 1001 86380 86390 1
512566 99512566 1001 86380 86390 1
512529 99512529 1001 86380 86390 1
513012 99513012 1001 86380 86390 1
513173 99513173 1001 86380 86390 1
513145 99513145 1001 86380 86390 1
513182 99513182 1001 86380 86390 1
512846 99512846 1001 86380 86390 1
512860 99512860 1001 86380 86390 1
512861 99512861 1001 86380 86390 1
512800 99512800 1001 86380 86390 1
512985 99512985 1001 86380 86390 1
512703 99512703 1001 86380 86390 1
512729 99512729 1001 86380 86390 1
512694 99512694 1001 86380 86390 1
512734 99512734 1001 86380 86390 1
512685 99512685 1001 86380 86390 1
513267 99513267 1001 86380 86390 1
513350 99513350 1001 86380 86390 1
513915 99513915 1001 86380 86390 1
513967 99513967 1001 86380 86390 1
513997 99513997 1001 86380 86390 1
513841 99513841 1001 86380 86390 1
513899 99513899 1001 86380 86390 1
513979 99513979 1001 86380 86390 1
513677 99513677 1001 86380 86390 1
513734 99513734 1001 86380 86390 1
513471 99513471 1001 86380 86390 1
513536 99513536 1001 86380 86390 1
513563 99513563 1001 86380 86390 1
513474 99513474 1001 86380 86390 1
514132 99514132 1001 86380 86390 1
514059 99514059 1001 86380 86390 1
514085 99514085 1001 86380 86390 1
514152 99514152 1001 86380 86390 1
514153 99514153 1001 86380 86390 1
514768 99514768 1001 86380 86390 1
514782 99514782 1001 86380 86390 1
514839 99514839 1001 86380 86390 1
514687 99514687 1001 86380 86390 1
514853 99514853 1001 86380 86390 1
514618 99514618 1001 86380 86390 1
514647 99514647 1001 86380 86390 1
514340 99514340 1001 86380 86390 1
514392 99514392 1001 86380 86390 1
514343 99514343 1001 86380 86390 1
514309 99514309 1001 86380 86390 1
514925 99514925 1001 86380 86390 1
514941 99514941 1001 86380 86390 1
515517 99515517 1001 86380 86390 1
515638 99515638 1001 86380 86390 1
515678 99515678 1001 86380 86390 1
515387 99515387 1001 86380 86390 1
515342 99515342 1001 86380 86390 1
515306 99515306 1001 86380 86390 1
515257 99515257 1001 86380 86390 1
515227 99515227 1001 86380 86390 1
515190 99515190 1001 86380 86390 1
515761 99515761 1001 86380 86390 1
515751 99515751 1001 86380 86390 1
515822 99515822 1001 86380 86390 1
516492 99516492 1001 86380 86390 1
516494 99516494 1001 86380 86390 1
516389 99516389 1001 86380 86390 1
516442 99516442 1001 86380 86390 1
516109 99516109 1001 86380 86390 1
516123 99516123 1001 86380 86390 1
516201 99516201 1001 86380 86390 1
516143 99516143 1001 86380 86390 1
515955 99515955 1001 86380 86390 1
515920 99515920 1001 86380 86390 1
515975 99515975 1001 86380 86390 1
515897 99515897 1001 86380 86390 1
515925 99515925 1001 86380 86390 1
516583 99516583 1001 86380 86390 1
517157 99517157 1001 86380 86390 1
517191 99517191 1001 86380 86390 1
517328 99517328 1001 86380 86390 1
517091 99517091 1001 86380 86390 1
517020 99517020 1001 86380 86390 1
517012 99517012 1001 86380 86390 1
516822 99516822 1001 86380 86390 1
517540 99517540 1001 86380 86390 1
517468 99517468 1001 86380 86390 1
517367 99517367 1001 86380 86390 1
517986 99517986 1001 86380 86390 1
518056 99518056 1001 86380 86390 1
518044 99518044 1001 86380 86390 1
517905 99517905 1001 86380 86390 1
517761 99517761 1001 86380 86390 1
517659 99517659 1001 86380 86390 1
517660 99517660 1001 86380 86390 1
517585 99517585 1001 86380 86390 1
517654 99517654 1001 86380 86390 1
518213 99518213 1001 86380 86390 1
518295 99518295 1001 86380 86390 1
518971 99518971 1001 86380 86390 1
518643 99518643 1001 86380 86390 1
518624 99518624 1001 86380 86390 1
518508 99518508 1001 86380 86390 1
519062 99519062 1001 86380 86390 1
519038 99519038 1001 86380 86390 1
519043 99519043 1001 86380 86390 1
519737 99519737 1001 86380 86390 1
519614 99519614 1001 86380 86390 1
519568 99519568 1001 86380 86390 1
519296 99519296 1001 86380 86390 1
520637 99520637 1001 86380 86390 1
520578 99520578 1001 86380 86390 1
520608 99520608 1001 86380 86390 1
520620 99520620 1001 86380 86390 1
520598 99520598 1001 86380 86390 1
520361 99520361 1001 86380 86390 1
520273 99520273 1001 86380 86390 1
520263 99520263 1001 86380 86390 1
520290 99520290 1001 86380 86390 1
520135 99520135 1001 86380 86390 1
520083 99520083 1001 86380 86390 1
520678 99520678 1001 86380 86390 1
520642 99520642 1001 86380 86390 1
520698 99520698 1001 86380 86390 1
520804 99520804 1001 86380 86390 1
521273 99521273 1001 86380 86390 1
521405 99521405 1001 86380 86390 1
521423 99521423 1001 86380 86390 1
521307 99521307 1001 86380 86390 1
521094 99521094 1001 86380 86390 1
521240 99521240 1001 86380 86390 1
520991 99520991 1001 86380 86390 1
520853 99520853 1001 86380 86390 1
521670 99521670 1001 86380 86390 1
521610 99521610 1001 86380 86390 1
521598 99521598 1001 86380 86390 1
521641 99521641 1001 86380 86390 1
521590 99521590 1001 86380 86390 1
522260 99522260 1001 86380 86390 1
522237 99522237 1001 86380 86390 1
522148 99522148 1001 86380 86390 1
522062 99522062 1001 86380 86390 1
522015 99522015 1001 86380 86390 1
522067 99522067 1001 86380 86390 1
521900 99521900 1001 86380 86390 1
521929 99521929 1001 86380 86390 1
522355 99522355 1001 86380 86390 1
522488 99522488 1001 86380 86390 1
522463 99522463 1001 86380 86390 1
522361 99522361 1001 86380 86390 1
523054 99523054 1001 86380 86390 1
522955 99522955 1001 86380 86390 1
523116 99523116 1001 86380 86390 1
522785 99522785 1001 86380 86390 1
522749 99522749 1001 86380 86390 1
522713 99522713 1001 86380 86390 1
522511 99522511 1001 86380 86390 1
522685 99522685 1001 86380 86390 1
523156 99523156 1001 86380 86390 1
523315 99523315 1001 86380 86390 1
523161 99523161 1001 86380 86390 1
523880 99523880 1001 86380 86390 1
523898 99523898 1001 86380 86390 1
523565 99523565 1001 86380 86390 1
523390 99523390 1001 86380 86390 1
523358 99523358 1001 86380 86390 1
523515 99523515 1001 86380 86390 1
523387 99523387 1001 86380 86390 1
523980 99523980 1001 86380 86390 1
524008 99524008 1001 86380 86390 1
524118 99524118 1001 86380 86390 1
524082 99524082 1001 86380 86390 1
524719 99524719 1001 86380 86390 1
524766 99524766 1001 86380 86390 1
524643 99524643 1001 86380 86390 1
524609 99524609 1001 86380 86390 1
524758 99524758 1001 86380 86390 1
524690 99524690 1001 86380 86390 1
524487 99524487 1001 86380 86390 1
524510 99524510 1001 86380 86390 1
524196 99524196 1001 86380 86390 1
524812 99524812 1001 86380 86390 1
524906 99524906 1001 86380 86390 1
525454 99525454 1001 86380 86390 1
525338 99525338 1001 86380 86390 1
525163 99525163 1001 86380 86390 1
525750 99525750 1001 86380 86390 1
525752 99525752 1001 86380 86390 1
525688 99525688 1001 86380 86390 1
525692 99525692 1001 86380 86390 1
525757 99525757 1001 86380 86390 1
525655 99525655 1001 86380 86390 1
526268 99526268 1001 86380 86390 1
526270 99526270 1001 86380 86390 1
526300 99526300 1001 86380 86390 1
526036 99526036 1001 86380 86390 1
526218 99526218 1001 86380 86390 1
526096 99526096 1001 86380 86390 1
526112 99526112 1001 86380 86390 1
525919 99525919 1001 86380 86390 1
525947 99525947 1001 86380 86390 1
525848 99525848 1001 86380 86390 1
525862 99525862 1001 86380 86390 1
525966 99525966 1001 86380 86390 1
525876 99525876 1001 86380 86390 1
525878 99525878 1001 86380 86390 1
526527 99526527 1001 86380 86390 1
526620 99526620 1001 86380 86390 1
526457 99526457 1001 86380 86390 1
527108 99527108 1001 86380 86390 1
527087 99527087 1001 86380 86390 1
527197 99527197 1001 86380 86390 1
526883 99526883 1001 86380 86390 1
527027 99527027 1001 86380 86390 1
526886 99526886 1001 86380 86390 1
526811 99526811 1001 86380 86390 1
527339 99527339 1001 86380 86390 1
527406 99527406 1001 86380 86390 1
527343 99527343 1001 86380 86390 1
527292 99527292 1001 86380 86390 1
527399 99527399 1001 86380 86390 1
527269 99527269 1001 86380 86390 1
527257 99527257 1001 86380 86390 1
527872 99527872 1001 86380 86390 1
527989 99527989 1001 86380 86390 1
527927 99527927 1001 86380 86390 1
527992 99527992 1001 86380 86390 1
527942 99527942 1001 86380 86390 1
527969 99527969 1001 86380 86390 1
527694 99527694 1001 86380 86390 1
527669 99527669 1001 86380 86390 1
527559 99527559 1001 86380 86390 1
527458 99527458 1001 86380 86390 1
527503 99527503 1001 86380 86390 1
528132 99528132 1001 86380 86390 1
528094 99528094 1001 86380 86390 1
528277 99528277 1001 86380 86390 1
528644 99528644 1001 86380 86390 1
528580 99528580 1001 86380 86390 1
528504 99528504 1001 86380 86390 1
528565 99528565 1001 86380 86390 1
528346 99528346 1001 86380 86390 1
529068 99529068 1001 86380 86390 1
529100 99529100 1001 86380 86390 1
529023 99529023 1001 86380 86390 1
529062 99529062 1001 86380 86390 1
529050 99529050 1001 86380 86390 1
529694 99529694 1001 86380 86390 1
529536 99529536 1001 86380 86390 1
529700 99529700 1001 86380 86390 1
529642 99529642 1001 86380 86390 1
529705 99529705 1001 86380 86390 1
529553 99529553 1001 86380 86390 1
529554 99529554 1001 86380 86390 1
529632 99529632 1001 86380 86390 1
529581 99529581 1001 86380 86390 1
529409 99529409 1001 86380 86390 1
529324 99529324 1001 86380 86390 1
529403 99529403 1001 86380 86390 1
529184 99529184 1001 86380 86390 1
529240 99529240 1001 86380 86390 1
529204 99529204 1001 86380 86390 1
529894 99529894 1001 86380 86390 1
529739 99529739 1001 86380 86390 1
529729 99529729 1001 86380 86390 1
529874 99529874 1001 86380 86390 1
530521 99530521 1001 86380 86390 1
530444 99530444 1001 86380 86390 1
530194 99530194 1001 86380 86390 1
530228 99530228 1001 86380 86390 1
529988 99529988 1001 86380 86390 1
530105 99530105 1001 86380 86390 1
530132 99530132 1001 86380 86390 1
530120 99530120 1001 86380 86390 1
529965 99529965 1001 86380 86390 1
530046 99530046 1001 86380 86390 1
530681 99530681 1001 86380 86390 1
530580 99530580 1001 86380 86390 1
530593 99530593 1001 86380 86390 1
530749 99530749 1001 86380 86390 1
531330 99531330 1001 86380 86390 1
531267 99531267 1001 86380 86390 1
531294 99531294 1001 86380 86390 1
531257 99531257 1001 86380 86390 1
531245 99531245 1001 86380 86390 1
531125 99531125 1001 86380 86390 1
531151 99531151 1001 86380 86390 1
531024 99531024 1001 86380 86390 1
530842 99530842 1001 86380 86390 1
530855 99530855 1001 86380 86390 1
531549 99531549 1001 86380 86390 1
531575 99531575 1001 86380 86390 1
531563 99531563 1001 86380 86390 1
531437 99531437 1001 86380 86390 1
531504 99531504 1001 86380 86390 1
531543 99531543 1001 86380 86390 1
532119 99532119 1001 86380 86390 1
531805 99531805 1001 86380 86390 1
531886 99531886 1001 86380 86390 1
531598 99531598 1001 86380 86390 1
531771 99531771 1001 86380 86390 1
531722 99531722 1001 86380 86390 1
531712 99531712 1001 86380 86390 1
532255 99532255 1001 86380 86390 1
532398 99532398 1001 86380 86390 1
532284 99532284 1001 86380 86390 1
532314 99532314 1001 86380 86390 1
532840 99532840 1001 86380 86390 1
532895 99532895 1001 86380 86390 1
532845 99532845 1001 86380 86390 1
532941 99532941 1001 86380 86390 1
532709 99532709 1001 86380 86390 1
532803 99532803 1001 86380 86390 1
532792 99532792 1001 86380 86390 1
532793 99532793 1001 86380 86390 1
532786 99532786 1001 86380 86390 1
532502 99532502 1001 86380 86390 1
532542 99532542 1001 86380 86390 1
532547 99532547 1001 86380 86390 1
532522 99532522 1001 86380 86390 1
532617 99532617 1001 86380 86390 1
533199 99533199 1001 86380 86390 1
533192 99533192 1001 86380 86390 1
533856 99533856 1001 86380 86390 1
533680 99533680 1001 86380 86390 1
533836 99533836 1001 86380 86390 1
533701 99533701 1001 86380 86390 1
533449 99533449 1001 86380 86390 1
533466 99533466 1001 86380 86390 1
533246 99533246 1001 86380 86390 1
533443 99533443 1001 86380 86390 1
533967 99533967 1001 86380 86390 1
533930 99533930 1001 86380 86390 1
534535 99534535 1001 86380 86390 1
534662 99534662 1001 86380 86390 1
534363 99534363 1001 86380 86390 1
534288 99534288 1001 86380 86390 1
534317 99534317 1001 86380 86390 1
534070 99534070 1001 86380 86390 1
534265 99534265 1001 86380 86390 1
534086 99534086 1001 86380 86390 1
534863 99534863 1001 86380 86390 1
534695 99534695 1001 86380 86390 1
535279 99535279 1001 86380 86390 1
535269 99535269 1001 86380 86390 1
535073 99535073 1001 86380 86390 1
535040 99535040 1001 86380 86390 1
534912 99534912 1001 86380 86390 1
536246 99536246 1001 86380 86390 1
536171 99536171 1001 86380 86390 1
536284 99536284 1001 86380 86390 1
536040 99536040 1001 86380 86390 1
536037 99536037 1001 86380 86390 1
535873 99535873 1001 86380 86390 1
535843 99535843 1001 86380 86390 1
536541 99536541 1001 86380 86390 1
536459 99536459 1001 86380 86390 1
536512 99536512 1001 86380 86390 1
536436 99536436 1001 86380 86390 1
537073 99537073 1001 86380 86390 1
536976 99536976 1001 86380 86390 1
537069 99537069 1001 86380 86390 1
537151 99537151 1001 86380 86390 1
537096 99537096 1001 86380 86390 1
536791 99536791 1001 86380 86390 1
536830 99536830 1001 86380 86390 1
536870 99536870 1001 86380 86390 1
536953 99536953 1001 86380 86390 1
536954 99536954 1001 86380 86390 1
536955 99536955 1001 86380 86390 1
536628 99536628 1001 86380 86390 1
536695 99536695 1001 86380 86390 1
536958 99536958 1001 86380 86390 1
537332 99537332 1001 86380 86390 1
537308 99537308 1001 86380 86390 1
537360 99537360 1001 86380 86390 1
537364 99537364 1001 86380 86390 1
537886 99537886 1001 86380 86390 1
537622 99537622 1001 86380 86390 1
537687 99537687 1001 86380 86390 1
537611 99537611 1001 86380 86390 1
537624 99537624 1001 86380 86390 1
537585 99537585 1001 86380 86390 1
537754 99537754 1001 86380 86390 1
537678 99537678 1001 86380 86390 1
537446 99537446 1001 86380 86390 1
537552 99537552 1001 86380 86390 1
537399 99537399 1001 86380 86390 1
537491 99537491 1001 86380 86390 1
537374 99537374 1001 86380 86390 1
537507 99537507 1001 86380 86390 1
537521 99537521 1001 86380 86390 1
538081 99538081 1001 86380 86390 1
538032 99538032 1001 86380 86390 1
538007 99538007 1001 86380 86390 1
538097 99538097 1001 86380 86390 1
538764 99538764 1001 86380 86390 1
538511 99538511 1001 86380 86390 1
538552 99538552 1001 86380 86390 1
538324 99538324 1001 86380 86390 1
538304 99538304 1001 86380 86390 1
538217 99538217 1001 86380 86390 1
538853 99538853 1001 86380 86390 1
539568 99539568 1001 86380 86390 1
539469 99539469 1001 86380 86390 1
539574 99539574 1001 86380 86390 1
539332 99539332 1001 86380 86390 1
539387 99539387 1001 86380 86390 1
539414 99539414 1001 86380 86390 1
539417 99539417 1001 86380 86390 1
539027 99539027 1001 86380 86390 1
539771 99539771 1001 86380 86390 1
539656 99539656 1001 86380 86390 1
540357 99540357 1001 86380 86390 1
540347 99540347 1001 86380 86390 1
540324 99540324 1001 86380 86390 1
540209 99540209 1001 86380 86390 1
540235 99540235 1001 86380 86390 1
540134 99540134 1001 86380 86390 1
540109 99540109 1001 86380 86390 1
540187 99540187 1001 86380 86390 1
540227 99540227 1001 86380 86390 1
540253 99540253 1001 86380 86390 1
540221 99540221 1001 86380 86390 1
540035 99540035 1001 86380 86390 1
539934 99539934 1001 86380 86390 1
539857 99539857 1001 86380 86390 1
540621 99540621 1001 86380 86390 1
540468 99540468 1001 86380 86390 1
541274 99541274 1001 86380 86390 1
540998 99540998 1001 86380 86390 1
541018 99541018 1001 86380 86390 1
541032 99541032 1001 86380 86390 1
540905 99540905 1001 86380 86390 1
540687 99540687 1001 86380 86390 1
540832 99540832 1001 86380 86390 1
540812 99540812 1001 86380 86390 1
541407 99541407 1001 86380 86390 1
541473 99541473 1001 86380 86390 1
541467 99541467 1001 86380 86390 1
542083 99542083 1001 86380 86390 1
542089 99542089 1001 86380 86390 1
541987 99541987 1001 86380 86390 1
541862 99541862 1001 86380 86390 1
541891 99541891 1001 86380 86390 1
541801 99541801 1001 86380 86390 1
541769 99541769 1001 86380 86390 1
541588 99541588 1001 86380 86390 1
541663 99541663 1001 86380 86390 1
541520 99541520 1001 86380 86390 1
542242 99542242 1001 86380 86390 1
542191 99542191 1001 86380 86390 1
542204 99542204 1001 86380 86390 1
542217 99542217 1001 86380 86390 1
542166 99542166 1001 86380 86390 1
542843 99542843 1001 86380 86390 1
542807 99542807 1001 86380 86390 1
542751 99542751 1001 86380 86390 1
542591 99542591 1001 86380 86390 1
542493 99542493 1001 86380 86390 1
542507 99542507 1001 86380 86390 1
542354 99542354 1001 86380 86390 1
542394 99542394 1001 86380 86390 1
542383 99542383 1001 86380 86390 1
543112 99543112 1001 86380 86390 1
543610 99543610 1001 86380 86390 1
543758 99543758 1001 86380 86390 1
543626 99543626 1001 86380 86390 1
543449 99543449 1001 86380 86390 1
543371 99543371 1001 86380 86390 1
543373 99543373 1001 86380 86390 1
543525 99543525 1001 86380 86390 1
543307 99543307 1001 86380 86390 1
543230 99543230 1001 86380 86390 1
543205 99543205 1001 86380 86390 1
543310 99543310 1001 86380 86390 1
543221 99543221 1001 86380 86390 1
543197 99543197 1001 86380 86390 1
543343 99543343 1001 86380 86390 1
543950 99543950 1001 86380 86390 1
543969 99543969 1001 86380 86390 1
543840 99543840 1001 86380 86390 1
543828 99543828 1001 86380 86390 1
543804 99543804 1001 86380 86390 1
543817 99543817 1001 86380 86390 1
544550 99544550 1001 86380 86390 1
544186 99544186 1001 86380 86390 1
544303 99544303 1001 86380 86390 1
544356 99544356 1001 86380 86390 1
544041 99544041 1001 86380 86390 1
544050 99544050 1001 86380 86390 1
544157 99544157 1001 86380 86390 1
544686 99544686 1001 86380 86390 1
544717 99544717 1001 86380 86390 1
410905 223 1001 63420 63777 1
503239 901 1002 35278 43854 1
508589 481 1002 49764 57188 1
514155 868 1001 46972 47272 1
522644 824 1002 57333 63610 1
400149 99400149 1001 86380 86390 1
400295 99400295 1001 86380 86390 1
400425 99400425 1001 86380 86390 1
400454 99400454 1001 86380 86390 1
400698 99400698 1001 86380 86390 1
401066 99401066 1001 86380 86390 1
401121 99401121 1001 86380 86390 1
401348 99401348 1001 86380 86390 1
401307 99401307 1001 86380 86390 1
401444 99401444 1001 86380 86390 1
401548 99401548 1001 86380 86390 1
401701 99401701 1001 86380 86390 1
401830 99401830 1001 86380 86390 1
402038 99402038 1001 86380 86390 1
402007 99402007 1001 86380 86390 1
402255 99402255 1001 86380 86390 1
402271 99402271 1001 86380 86390 1
402325 99402325 1001 86380 86390 1
402299 99402299 1001 86380 86390 1
402657 99402657 1001 86380 86390 1
402743 99402743 1001 86380 86390 1
402760 99402760 1001 86380 86390 1
402700 99402700 1001 86380 86390 1
402946 99402946 1001 86380 86390 1
402926 99402926 1001 86380 86390 1
402965 99402965 1001 86380 86390 1
403014 99403014 1001 86380 86390 1
403385 99403385 1001 86380 86390 1
403364 99403364 1001 86380 86390 1
403486 99403486 1001 86380 86390 1
403491 99403491 1001 86380 86390 1
403613 99403613 1001 86380 86390 1
403907 99403907 1001 86380 86390 1
403842 99403842 1001 86380 86390 1
403910 99403910 1001 86380 86390 1
404110 99404110 1001 86380 86390 1
404085 99404085 1001 86380 86390 1
404153 99404153 1001 86380 86390 1
404948 99404948 1001 86380 86390 1
404929 99404929 1001 86380 86390 1
405022 99405022 1001 86380 86390 1
405200 99405200 1001 86380 86390 1
405187 99405187 1001 86380 86390 1
405129 99405129 1001 86380 86390 1
405148 99405148 1001 86380 86390 1
405334 99405334 1001 86380 86390 1
405600 99405600 1001 86380 86390 1
405770 99405770 1001 86380 86390 1
405943 99405943 1001 86380 86390 1
405902 99405902 1001 86380 86390 1
406001 99406001 1001 86380 86390 1
406054 99406054 1001 86380 86390 1
406197 99406197 1001 86380 86390 1
406263 99406263 1001 86380 86390 1
406622 99406622 1001 86380 86390 1
406807 99406807 1001 86380 86390 1
407022 99407022 1001 86380 86390 1
407074 99407074 1001 86380 86390 1
407308 99407308 1001 86380 86390 1
407469 99407469 1001 86380 86390 1
407661 99407661 1001 86380 86390 1
408086 99408086 1001 86380 86390 1
408059 99408059 1001 86380 86390 1
408357 99408357 1001 86380 86390 1
408551 99408551 1001 86380 86390 1
408657 99408657 1001 86380 86390 1
408782 99408782 1001 86380 86390 1
408912 99408912 1001 86380 86390 1
409375 99409375 1001 86380 86390 1
409433 99409433 1001 86380 86390 1
409781 99409781 1001 86380 86390 1
409727 99409727 1001 86380 86390 1
409853 99409853 1001 86380 86390 1
410062 99410062 1001 86380 86390 1
410259 99410259 1001 86380 86390 1
410268 99410268 1001 86380 86390 1
410417 99410417 1001 86380 86390 1
410524 99410524 1001 86380 86390 1
410807 99410807 1001 86380 86390 1
410986 99410986 1001 86380 86390 1
411169 99411169 1001 86380 86390 1
411148 99411148 1001 86380 86390 1
411129 99411129 1001 86380 86390 1
411284 99411284 1001 86380 86390 1
411405 99411405 1001 86380 86390 1
411222 99411222 1001 86380 86390 1
411825 99411825 1001 86380 86390 1
412198 99412198 1001 86380 86390 1
412252 99412252 1001 86380 86390 1
412364 99412364 1001 86380 86390 1
413593 99413593 1001 86380 86390 1
413402 99413402 1001 86380 86390 1
413617 99413617 1001 86380 86390 1
413238 99413238 1001 86380 86390 1
413242 99413242 1001 86380 86390 1
413061 99413061 1001 86380 86390 1
412959 99412959 1001 86380 86390 1
412549 99412549 1001 86380 86390 1
412668 99412668 1001 86380 86390 1
412560 99412560 1001 86380 86390 1
413886 99413886 1001 86380 86390 1
413955 99413955 1001 86380 86390 1
413956 99413956 1001 86380 86390 1
415075 99415075 1001 86380 86390 1
414947 99414947 1001 86380 86390 1
415125 99415125 1001 86380 86390 1
415234 99415234 1001 86380 86390 1
414961 99414961 1001 86380 86390 1
414655 99414655 1001 86380 86390 1
414548 99414548 1001 86380 86390 1
414788 99414788 1001 86380 86390 1
414625 99414625 1001 86380 86390 1
414722 99414722 1001 86380 86390 1
414161 99414161 1001 86380 86390 1
414225 99414225 1001 86380 86390 1
414367 99414367 1001 86380 86390 1
414445 99414445 1001 86380 86390 1
414137 99414137 1001 86380 86390 1
415545 99415545 1001 86380 86390 1
415422 99415422 1001 86380 86390 1
415440 99415440 1001 86380 86390 1
416706 99416706 1001 86380 86390 1
416962 99416962 1001 86380 86390 1
416717 99416717 1001 86380 86390 1
416898 99416898 1001 86380 86390 1
416979 99416979 1001 86380 86390 1
416237 99416237 1001 86380 86390 1
415810 99415810 1001 86380 86390 1
415905 99415905 1001 86380 86390 1
415761 99415761 1001 86380 86390 1
416138 99416138 1001 86380 86390 1
417226 99417226 1001 86380 86390 1
417391 99417391 1001 86380 86390 1
417531 99417531 1001 86380 86390 1
417515 99417515 1001 86380 86390 1
417538 99417538 1001 86380 86390 1
417571 99417571 1001 86380 86390 1
418652 99418652 1001 86380 86390 1
418380 99418380 1001 86380 86390 1
418385 99418385 1001 86380 86390 1
418052 99418052 1001 86380 86390 1
418247 99418247 1001 86380 86390 1
417979 99417979 1001 86380 86390 1
418034 99418034 1001 86380 86390 1
419166 99419166 1001 86380 86390 1
419113 99419113 1001 86380 86390 1
418920 99418920 1001 86380 86390 1
418870 99418870 1001 86380 86390 1
420352 99420352 1001 86380 86390 1
420176 99420176 1001 86380 86390 1
420290 99420290 1001 86380 86390 1
420056 99420056 1001 86380 86390 1
419860 99419860 1001 86380 86390 1
420001 99420001 1001 86380 86390 1
419213 99419213 1001 86380 86390 1
419270 99419270 1001 86380 86390 1
420562 99420562 1001 86380 86390 1
421840 99421840 1001 86380 86390 1
421870 99421870 1001 86380 86390 1
421923 99421923 1001 86380 86390 1
421781 99421781 1001 86380 86390 1
421789 99421789 1001 86380 86390 1
422106 99422106 1001 86380 86390 1
421317 99421317 1001 86380 86390 1
421567 99421567 1001 86380 86390 1
421433 99421433 1001 86380 86390 1
421379 99421379 1001 86380 86390 1
421188 99421188 1001 86380 86390 1
420871 99420871 1001 86380 86390 1
421008 99421008 1001 86380 86390 1
422117 99422117 1001 86380 86390 1
423417 99423417 1001 86380 86390 1
423733 99423733 1001 86380 86390 1
423034 99423034 1001 86380 86390 1
423117 99423117 1001 86380 86390 1
423098 99423098 1001 86380 86390 1
423282 99423282 1001 86380 86390 1
422976 99422976 1001 86380 86390 1
422550 99422550 1001 86380 86390 1
422551 99422551 1001 86380 86390 1
422630 99422630 1001 86380 86390 1
423966 99423966 1001 86380 86390 1
424070 99424070 1001 86380 86390 1
423753 99423753 1001 86380 86390 1
424103 99424103 1001 86380 86390 1
423876 99423876 1001 86380 86390 1
423898 99423898 1001 86380 86390 1
423836 99423836 1001 86380 86390 1
425175 99425175 1001 86380 86390 1
425287 99425287 1001 86380 86390 1
425185 99425185 1001 86380 86390 1
424799 99424799 1001 86380 86390 1
424826 99424826 1001 86380 86390 1
424787 99424787 1001 86380 86390 1
424681 99424681 1001 86380 86390 1
424971 99424971 1001 86380 86390 1
424917 99424917 1001 86380 86390 1
424269 99424269 1001 86380 86390 1
424406 99424406 1001 86380 86390 1
425446 99425446 1001 86380 86390 1
425450 99425450 1001 86380 86390 1
425571 99425571 1001 86380 86390 1
425617 99425617 1001 86380 86390 1
425767 99425767 1001 86380 86390 1
426809 99426809 1001 86380 86390 1
426393 99426393 1001 86380 86390 1
426650 99426650 1001 86380 86390 1
426412 99426412 1001 86380 86390 1
426438 99426438 1001 86380 86390 1
425980 99425980 1001 86380 86390 1
425870 99425870 1001 86380 86390 1
426022 99426022 1001 86380 86390 1
427389 99427389 1001 86380 86390 1
427510 99427510 1001 86380 86390 1
427418 99427418 1001 86380 86390 1
427329 99427329 1001 86380 86390 1
427182 99427182 1001 86380 86390 1
428440 99428440 1001 86380 86390 1
428543 99428543 1001 86380 86390 1
428450 99428450 1001 86380 86390 1
428577 99428577 1001 86380 86390 1
428380 99428380 1001 86380 86390 1
428662 99428662 1001 86380 86390 1
428279 99428279 1001 86380 86390 1
428261 99428261 1001 86380 86390 1
427851 99427851 1001 86380 86390 1
427738 99427738 1001 86380 86390 1
427905 99427905 1001 86380 86390 1
427633 99427633 1001 86380 86390 1
427760 99427760 1001 86380 86390 1
427913 99427913 1001 86380 86390 1
427645 99427645 1001 86380 86390 1
428906 99428906 1001 86380 86390 1
429021 99429021 1001 86380 86390 1
428794 99428794 1001 86380 86390 1
428807 99428807 1001 86380 86390 1
430014 99430014 1001 86380 86390 1
430099 99430099 1001 86380 86390 1
430126 99430126 1001 86380 86390 1
430056 99430056 1001 86380 86390 1
430129 99430129 1001 86380 86390 1
429801 99429801 1001 86380 86390 1
429862 99429862 1001 86380 86390 1
429726 99429726 1001 86380 86390 1
429911 99429911 1001 86380 86390 1
429261 99429261 1001 86380 86390 1
429514 99429514 1001 86380 86390 1
429313 99429313 1001 86380 86390 1
430609 99430609 1001 86380 86390 1
430531 99430531 1001 86380 86390 1
430494 99430494 1001 86380 86390 1
430720 99430720 1001 86380 86390 1
431862 99431862 1001 86380 86390 1
431675 99431675 1001 86380 86390 1
431949 99431949 1001 86380 86390 1
431980 99431980 1001 86380 86390 1
431473 99431473 1001 86380 86390 1
431310 99431310 1001 86380 86390 1
431632 99431632 1001 86380 86390 1
430996 99430996 1001 86380 86390 1
431240 99431240 1001 86380 86390 1
430855 99430855 1001 86380 86390 1
432061 99432061 1001 86380 86390 1
432359 99432359 1001 86380 86390 1
432418 99432418 1001 86380 86390 1
432163 99432163 1001 86380 86390 1
432214 99432214 1001 86380 86390 1
432113 99432113 1001 86380 86390 1
433338 99433338 1001 86380 86390 1
433362 99433362 1001 86380 86390 1
433407 99433407 1001 86380 86390 1
433190 99433190 1001 86380 86390 1
433316 99433316 1001 86380 86390 1
433265 99433265 1001 86380 86390 1
432849 99432849 1001 86380 86390 1
432700 99432700 1001 86380 86390 1
432703 99432703 1001 86380 86390 1
432616 99432616 1001 86380 86390 1
432514 99432514 1001 86380 86390 1
433860 99433860 1001 86380 86390 1
435166 99435166 1001 86380 86390 1
435239 99435239 1001 86380 86390 1
435147 99435147 1001 86380 86390 1
434784 99434784 1001 86380 86390 1
434681 99434681 1001 86380 86390 1
434905 99434905 1001 86380 86390 1
434652 99434652 1001 86380 86390 1
434141 99434141 1001 86380 86390 1
434324 99434324 1001 86380 86390 1
434236 99434236 1001 86380 86390 1
434441 99434441 1001 86380 86390 1
435891 99435891 1001 86380 86390 1
435747 99435747 1001 86380 86390 1
435478 99435478 1001 86380 86390 1
437002 99437002 1001 86380 86390 1
437008 99437008 1001 86380 86390 1
436815 99436815 1001 86380 86390 1
436940 99436940 1001 86380 86390 1
436826 99436826 1001 86380 86390 1
436508 99436508 1001 86380 86390 1
436464 99436464 1001 86380 86390 1
436532 99436532 1001 86380 86390 1
436586 99436586 1001 86380 86390 1
436264 99436264 1001 86380 86390 1
435965 99435965 1001 86380 86390 1
300009 99300009 1001 86380 86390 1
300010 99300010 1001 86380 86390 1
300078 99300078 1001 86380 86390 1
437286 99437286 1001 86380 86390 1
437311 99437311 1001 86380 86390 1
300525 99300525 1001 86380 86390 1
300326 99300326 1001 86380 86390 1
300160 99300160 1001 86380 86390 1
300212 99300212 1001 86380 86390 1
300266 99300266 1001 86380 86390 1
300116 99300116 1001 86380 86390 1
300157 99300157 1001 86380 86390 1
300261 99300261 1001 86380 86390 1
300791 99300791 1001 86380 86390 1
300316 99300316 1001 86380 86390 1
300730 99300730 1001 86380 86390 1
301478 99301478 1001 86380 86390 1
301420 99301420 1001 86380 86390 1
301187 99301187 1001 86380 86390 1
301215 99301215 1001 86380 86390 1
300980 99300980 1001 86380 86390 1
301656 99301656 1001 86380 86390 1
301695 99301695 1001 86380 86390 1
301734 99301734 1001 86380 86390 1
301689 99301689 1001 86380 86390 1
301572 99301572 1001 86380 86390 1
301561 99301561 1001 86380 86390 1
302205 99302205 1001 86380 86390 1
302361 99302361 1001 86380 86390 1
302234 99302234 1001 86380 86390 1
302197 99302197 1001 86380 86390 1
302153 99302153 1001 86380 86390 1
302119 99302119 1001 86380 86390 1
302147 99302147 1001 86380 86390 1
301831 99301831 1001 86380 86390 1
301899 99301899 1001 86380 86390 1
301861 99301861 1001 86380 86390 1
302431 99302431 1001 86380 86390 1
302558 99302558 1001 86380 86390 1
303203 99303203 1001 86380 86390 1
303171 99303171 1001 86380 86390 1
303045 99303045 1001 86380 86390 1
303185 99303185 1001 86380 86390 1
303110 99303110 1001 86380 86390 1
303047 99303047 1001 86380 86390 1
302873 99302873 1001 86380 86390 1
302991 99302991 1001 86380 86390 1
302992 99302992 1001 86380 86390 1
302625 99302625 1001 86380 86390 1
302707 99302707 1001 86380 86390 1
302790 99302790 1001 86380 86390 1
303269 99303269 1001 86380 86390 1
303321 99303321 1001 86380 86390 1
303323 99303323 1001 86380 86390 1
303325 99303325 1001 86380 86390 1
303338 99303338 1001 86380 86390 1
303211 99303211 1001 86380 86390 1
303328 99303328 1001 86380 86390 1
303718 99303718 1001 86380 86390 1
303799 99303799 1001 86380 86390 1
303558 99303558 1001 86380 86390 1
303495 99303495 1001 86380 86390 1
303600 99303600 1001 86380 86390 1
303578 99303578 1001 86380 86390 1
304168 99304168 1001 86380 86390 1
304496 99304496 1001 86380 86390 1
304457 99304457 1001 86380 86390 1
304639 99304639 1001 86380 86390 1
304328 99304328 1001 86380 86390 1
304297 99304297 1001 86380 86390 1
305039 99305039 1001 86380 86390 1
305003 99305003 1001 86380 86390 1
304956 99304956 1001 86380 86390 1
304995 99304995 1001 86380 86390 1
304892 99304892 1001 86380 86390 1
305589 99305589 1001 86380 86390 1
305577 99305577 1001 86380 86390 1
305565 99305565 1001 86380 86390 1
305604 99305604 1001 86380 86390 1
305337 99305337 1001 86380 86390 1
305276 99305276 1001 86380 86390 1
305358 99305358 1001 86380 86390 1
305424 99305424 1001 86380 86390 1
305437 99305437 1001 86380 86390 1
305246 99305246 1001 86380 86390 1
305272 99305272 1001 86380 86390 1
305132 99305132 1001 86380 86390 1
305184 99305184 1001 86380 86390 1
305121 99305121 1001 86380 86390 1
500039 99500039 1001 86380 86390 1
500035 99500035 1001 86380 86390 1
500723 99500723 1001 86380 86390 1
500673 99500673 1001 86380 86390 1
500717 99500717 1001 86380 86390 1
500756 99500756 1001 86380 86390 1
500799 99500799 1001 86380 86390 1
500668 99500668 1001 86380 86390 1
500572 99500572 1001 86380 86390 1
500601 99500601 1001 86380 86390 1
500604 99500604 1001 86380 86390 1
500501 99500501 1001 86380 86390 1
500193 99500193 1001 86380 86390 1
500983 99500983 1001 86380 86390 1
500907 99500907 1001 86380 86390 1
500895 99500895 1001 86380 86390 1
500870 99500870 1001 86380 86390 1
500949 99500949 1001 86380 86390 1
500833 99500833 1001 86380 86390 1
500925 99500925 1001 86380 86390 1
501503 99501503 1001 86380 86390 1
501559 99501559 1001 86380 86390 1
501457 99501457 1001 86380 86390 1
501335 99501335 1001 86380 86390 1
501327 99501327 1001 86380 86390 1
501368 99501368 1001 86380 86390 1
501238 99501238 1001 86380 86390 1
501180 99501180 1001 86380 86390 1
501649 99501649 1001 86380 86390 1
501654 99501654 1001 86380 86390 1
501810 99501810 1001 86380 86390 1
501764 99501764 1001 86380 86390 1
502416 99502416 1001 86380 86390 1
502442 99502442 1001 86380 86390 1
502370 99502370 1001 86380 86390 1
502169 99502169 1001 86380 86390 1
502243 99502243 1001 86380 86390 1
501981 99501981 1001 86380 86390 1
502619 99502619 1001 86380 86390 1
502583 99502583 1001 86380 86390 1
502596 99502596 1001 86380 86390 1
502635 99502635 1001 86380 86390 1
502623 99502623 1001 86380 86390 1
502537 99502537 1001 86380 86390 1
502667 99502667 1001 86380 86390 1
502642 99502642 1001 86380 86390 1
503204 99503204 1001 86380 86390 1
503222 99503222 1001 86380 86390 1
502949 99502949 1001 86380 86390 1
502937 99502937 1001 86380 86390 1
503041 99503041 1001 86380 86390 1
502955 99502955 1001 86380 86390 1
502750 99502750 1001 86380 86390 1
502703 99502703 1001 86380 86390 1
502695 99502695 1001 86380 86390 1
503496 99503496 1001 86380 86390 1
503446 99503446 1001 86380 86390 1
503412 99503412 1001 86380 86390 1
503468 99503468 1001 86380 86390 1
504055 99504055 1001 86380 86390 1
503978 99503978 1001 86380 86390 1
503940 99503940 1001 86380 86390 1
503799 99503799 1001 86380 86390 1
503604 99503604 1001 86380 86390 1
503501 99503501 1001 86380 86390 1
503701 99503701 1001 86380 86390 1
503547 99503547 1001 86380 86390 1
504285 99504285 1001 86380 86390 1
504196 99504196 1001 86380 86390 1
504135 99504135 1001 86380 86390 1
504292 99504292 1001 86380 86390 1
504216 99504216 1001 86380 86390 1
504884 99504884 1001 86380 86390 1
504749 99504749 1001 86380 86390 1
504941 99504941 1001 86380 86390 1
504726 99504726 1001 86380 86390 1
504603 99504603 1001 86380 86390 1
504642 99504642 1001 86380 86390 1
504695 99504695 1001 86380 86390 1
504709 99504709 1001 86380 86390 1
504467 99504467 1001 86380 86390 1
504520 99504520 1001 86380 86390 1
504509 99504509 1001 86380 86390 1
504396 99504396 1001 86380 86390 1
505057 99505057 1001 86380 86390 1
504993 99504993 1001 86380 86390 1
504996 99504996 1001 86380 86390 1
505667 99505667 1001 86380 86390 1
505630 99505630 1001 86380 86390 1
505709 99505709 1001 86380 86390 1
505543 99505543 1001 86380 86390 1
505229 99505229 1001 86380 86390 1
505310 99505310 1001 86380 86390 1
505300 99505300 1001 86380 86390 1
505197 99505197 1001 86380 86390 1
505340 99505340 1001 86380 86390 1
505329 99505329 1001 86380 86390 1
506563 99506563 1001 86380 86390 1
506470 99506470 1001 86380 86390 1
506509 99506509 1001 86380 86390 1
506553 99506553 1001 86380 86390 1
506201 99506201 1001 86380 86390 1
506192 99506192 1001 86380 86390 1
506119 99506119 1001 86380 86390 1
506709 99506709 1001 86380 86390 1
506647 99506647 1001 86380 86390 1
506768 99506768 1001 86380 86390 1
506669 99506669 1001 86380 86390 1
506799 99506799 1001 86380 86390 1
507229 99507229 1001 86380 86390 1
507285 99507285 1001 86380 86390 1
507407 99507407 1001 86380 86390 1
507225 99507225 1001 86380 86390 1
507250 99507250 1001 86380 86390 1
507369 99507369 1001 86380 86390 1
507105 99507105 1001 86380 86390 1
507019 99507019 1001 86380 86390 1
507201 99507201 1001 86380 86390 1
506854 99506854 1001 86380 86390 1
506808 99506808 1001 86380 86390 1
506900 99506900 1001 86380 86390 1
506991 99506991 1001 86380 86390 1
507004 99507004 1001 86380 86390 1
507511 99507511 1001 86380 86390 1
507500 99507500 1001 86380 86390 1
507904 99507904 1001 86380 86390 1
507982 99507982 1001 86380 86390 1
508034 99508034 1001 86380 86390 1
507984 99507984 1001 86380 86390 1
507666 99507666 1001 86380 86390 1
507757 99507757 1001 86380 86390 1
507797 99507797 1001 86380 86390 1
508400 99508400 1001 86380 86390 1
508388 99508388 1001 86380 86390 1
508365 99508365 1001 86380 86390 1
508368 99508368 1001 86380 86390 1
508939 99508939 1001 86380 86390 1
508755 99508755 1001 86380 86390 1
508785 99508785 1001 86380 86390 1
508774 99508774 1001 86380 86390 1
508826 99508826 1001 86380 86390 1
508469 99508469 1001 86380 86390 1
508601 99508601 1001 86380 86390 1
508591 99508591 1001 86380 86390 1
508605 99508605 1001 86380 86390 1
508517 99508517 1001 86380 86390 1
509242 99509242 1001 86380 86390 1
509245 99509245 1001 86380 86390 1
509144 99509144 1001 86380 86390 1
509122 99509122 1001 86380 86390 1
509749 99509749 1001 86380 86390 1
509566 99509566 1001 86380 86390 1
509625 99509625 1001 86380 86390 1
509563 99509563 1001 86380 86390 1
509318 99509318 1001 86380 86390 1
509320 99509320 1001 86380 86390 1
509423 99509423 1001 86380 86390 1
509407 99509407 1001 86380 86390 1
510068 99510068 1001 86380 86390 1
510590 99510590 1001 86380 86390 1
510531 99510531 1001 86380 86390 1
510413 99510413 1001 86380 86390 1
510452 99510452 1001 86380 86390 1
510504 99510504 1001 86380 86390 1
510375 99510375 1001 86380 86390 1
510389 99510389 1001 86380 86390 1
510337 99510337 1001 86380 86390 1
510442 99510442 1001 86380 86390 1
510118 99510118 1001 86380 86390 1
510262 99510262 1001 86380 86390 1
510200 99510200 1001 86380 86390 1
510840 99510840 1001 86380 86390 1
510736 99510736 1001 86380 86390 1
510772 99510772 1001 86380 86390 1
510928 99510928 1001 86380 86390 1
510734 99510734 1001 86380 86390 1
511516 99511516 1001 86380 86390 1
511466 99511466 1001 86380 86390 1
511389 99511389 1001 86380 86390 1
511378 99511378 1001 86380 86390 1
511533 99511533 1001 86380 86390 1
511302 99511302 1001 86380 86390 1
511187 99511187 1001 86380 86390 1
511292 99511292 1001 86380 86390 1
511216 99511216 1001 86380 86390 1
510984 99510984 1001 86380 86390 1
511023 99511023 1001 86380 86390 1
510999 99510999 1001 86380 86390 1
511007 99511007 1001 86380 86390 1
511732 99511732 1001 86380 86390 1
512361 99512361 1001 86380 86390 1
512272 99512272 1001 86380 86390 1
512072 99512072 1001 86380 86390 1
512099 99512099 1001 86380 86390 1
511987 99511987 1001 86380 86390 1
512132 99512132 1001 86380 86390 1
511810 99511810 1001 86380 86390 1
511849 99511849 1001 86380 86390 1
511933 99511933 1001 86380 86390 1
511947 99511947 1001 86380 86390 1
512510 99512510 1001 86380 86390 1
512549 99512549 1001 86380 86390 1
512524 99512524 1001 86380 86390 1
512475 99512475 1001 86380 86390 1
512517 99512517 1001 86380 86390 1
513023 99513023 1001 86380 86390 1
512832 99512832 1001 86380 86390 1
512927 99512927 1001 86380 86390 1
512690 99512690 1001 86380 86390 1
513410 99513410 1001 86380 86390 1
513400 99513400 1001 86380 86390 1
513207 99513207 1001 86380 86390 1
513288 99513288 1001 86380 86390 1
513301 99513301 1001 86380 86390 1
513944 99513944 1001 86380 86390 1
513880 99513880 1001 86380 86390 1
513908 99513908 1001 86380 86390 1
513786 99513786 1001 86380 86390 1
513801 99513801 1001 86380 86390 1
513526 99513526 1001 86380 86390 1
513604 99513604 1001 86380 86390 1
513490 99513490 1001 86380 86390 1
513544 99513544 1001 86380 86390 1
513519 99513519 1001 86380 86390 1
513457 99513457 1001 86380 86390 1
514196 99514196 1001 86380 86390 1
514217 99514217 1001 86380 86390 1
514206 99514206 1001 86380 86390 1
514724 99514724 1001 86380 86390 1
514848 99514848 1001 86380 86390 1
514522 99514522 1001 86380 86390 1
514505 99514505 1001 86380 86390 1
514544 99514544 1001 86380 86390 1
514609 99514609 1001 86380 86390 1
514242 99514242 1001 86380 86390 1
514412 99514412 1001 86380 86390 1
514362 99514362 1001 86380 86390 1
515042 99515042 1001 86380 86390 1
515645 99515645 1001 86380 86390 1
515649 99515649 1001 86380 86390 1
515398 99515398 1001 86380 86390 1
515235 99515235 1001 86380 86390 1
515094 99515094 1001 86380 86390 1
515823 99515823 1001 86380 86390 1
516476 99516476 1001 86380 86390 1
516323 99516323 1001 86380 86390 1
515968 99515968 1001 86380 86390 1
515899 99515899 1001 86380 86390 1
515913 99515913 1001 86380 86390 1
516691 99516691 1001 86380 86390 1
516552 99516552 1001 86380 86390 1
517312 99517312 1001 86380 86390 1
517254 99517254 1001 86380 86390 1
517178 99517178 1001 86380 86390 1
517065 99517065 1001 86380 86390 1
516788 99516788 1001 86380 86390 1
516855 99516855 1001 86380 86390 1
517465 99517465 1001 86380 86390 1
517348 99517348 1001 86380 86390 1
517513 99517513 1001 86380 86390 1
517994 99517994 1001 86380 86390 1
518129 99518129 1001 86380 86390 1
517800 99517800 1001 86380 86390 1
517950 99517950 1001 86380 86390 1
518329 99518329 1001 86380 86390 1
518164 99518164 1001 86380 86390 1
518312 99518312 1001 86380 86390 1
518796 99518796 1001 86380 86390 1
518973 99518973 1001 86380 86390 1
518718 99518718 1001 86380 86390 1
518760 99518760 1001 86380 86390 1
518585 99518585 1001 86380 86390 1
518410 99518410 1001 86380 86390 1
518521 99518521 1001 86380 86390 1
519114 99519114 1001 86380 86390 1
519077 99519077 1001 86380 86390 1
519132 99519132 1001 86380 86390 1
519068 99519068 1001 86380 86390 1
519082 99519082 1001 86380 86390 1
519100 99519100 1001 86380 86390 1
519812 99519812 1001 86380 86390 1
519693 99519693 1001 86380 86390 1
519708 99519708 1001 86380 86390 1
519543 99519543 1001 86380 86390 1
519455 99519455 1001 86380 86390 1
519546 99519546 1001 86380 86390 1
519431 99519431 1001 86380 86390 1
519534 99519534 1001 86380 86390 1
519535 99519535 1001 86380 86390 1
519459 99519459 1001 86380 86390 1
519407 99519407 1001 86380 86390 1
519420 99519420 1001 86380 86390 1
519328 99519328 1001 86380 86390 1
519345 99519345 1001 86380 86390 1
519992 99519992 1001 86380 86390 1
519980 99519980 1001 86380 86390 1
519942 99519942 1001 86380 86390 1
519825 99519825 1001 86380 86390 1
519984 99519984 1001 86380 86390 1
519869 99519869 1001 86380 86390 1
520591 99520591 1001 86380 86390 1
520477 99520477 1001 86380 86390 1
520468 99520468 1001 86380 86390 1
520469 99520469 1001 86380 86390 1
520365 99520365 1001 86380 86390 1
520122 99520122 1001 86380 86390 1
520072 99520072 1001 86380 86390 1
520130 99520130 1001 86380 86390 1
520105 99520105 1001 86380 86390 1
520228 99520228 1001 86380 86390 1
520801 99520801 1001 86380 86390 1
520803 99520803 1001 86380 86390 1
521376 99521376 1001 86380 86390 1
521286 99521286 1001 86380 86390 1
521300 99521300 1001 86380 86390 1
521329 99521329 1001 86380 86390 1
521278 99521278 1001 86380 86390 1
521424 99521424 1001 86380 86390 1
521222 99521222 1001 86380 86390 1
521068 99521068 1001 86380 86390 1
521253 99521253 1001 86380 86390 1
520949 99520949 1001 86380 86390 1
520892 99520892 1001 86380 86390 1
521038 99521038 1001 86380 86390 1
521528 99521528 1001 86380 86390 1
521537 99521537 1001 86380 86390 1
522263 99522263 1001 86380 86390 1
522221 99522221 1001 86380 86390 1
521931 99521931 1001 86380 86390 1
521973 99521973 1001 86380 86390 1
521697 99521697 1001 86380 86390 1
521700 99521700 1001 86380 86390 1
521741 99521741 1001 86380 86390 1
521850 99521850 1001 86380 86390 1
522328 99522328 1001 86380 86390 1
522396 99522396 1001 86380 86390 1
522308 99522308 1001 86380 86390 1
523037 99523037 1001 86380 86390 1
523063 99523063 1001 86380 86390 1
523039 99523039 1001 86380 86390 1
522770 99522770 1001 86380 86390 1
522913 99522913 1001 86380 86390 1
522811 99522811 1001 86380 86390 1
522724 99522724 1001 86380 86390 1
522766 99522766 1001 86380 86390 1
522896 99522896 1001 86380 86390 1
522795 99522795 1001 86380 86390 1
522505 99522505 1001 86380 86390 1
522518 99522518 1001 86380 86390 1
522586 99522586 1001 86380 86390 1
523225 99523225 1001 86380 86390 1
523292 99523292 1001 86380 86390 1
523178 99523178 1001 86380 86390 1
523560 99523560 1001 86380 86390 1
523664 99523664 1001 86380 86390 1
523677 99523677 1001 86380 86390 1
523604 99523604 1001 86380 86390 1
523566 99523566 1001 86380 86390 1
523581 99523581 1001 86380 86390 1
523339 99523339 1001 86380 86390 1
523487 99523487 1001 86380 86390 1
523954 99523954 1001 86380 86390 1
524136 99524136 1001 86380 86390 1
523960 99523960 1001 86380 86390 1
524065 99524065 1001 86380 86390 1
523948 99523948 1001 86380 86390 1
524701 99524701 1001 86380 86390 1
524640 99524640 1001 86380 86390 1
524692 99524692 1001 86380 86390 1
524359 99524359 1001 86380 86390 1
524465 99524465 1001 86380 86390 1
524498 99524498 1001 86380 86390 1
524266 99524266 1001 86380 86390 1
524357 99524357 1001 86380 86390 1
524232 99524232 1001 86380 86390 1
524247 99524247 1001 86380 86390 1
524934 99524934 1001 86380 86390 1
525468 99525468 1001 86380 86390 1
525481 99525481 1001 86380 86390 1
525574 99525574 1001 86380 86390 1
525499 99525499 1001 86380 86390 1
525539 99525539 1001 86380 86390 1
525552 99525552 1001 86380 86390 1
525476 99525476 1001 86380 86390 1
525378 99525378 1001 86380 86390 1
525316 99525316 1001 86380 86390 1
525319 99525319 1001 86380 86390 1
525229 99525229 1001 86380 86390 1
525281 99525281 1001 86380 86390 1
525333 99525333 1001 86380 86390 1
525148 99525148 1001 86380 86390 1
525111 99525111 1001 86380 86390 1
524994 99524994 1001 86380 86390 1
524995 99524995 1001 86380 86390 1
525141 99525141 1001 86380 86390 1
525621 99525621 1001 86380 86390 1
525714 99525714 1001 86380 86390 1
525614 99525614 1001 86380 86390 1
525733 99525733 1001 86380 86390 1
525605 99525605 1001 86380 86390 1
526370 99526370 1001 86380 86390 1
526088 99526088 1001 86380 86390 1
526167 99526167 1001 86380 86390 1
526168 99526168 1001 86380 86390 1
526066 99526066 1001 86380 86390 1
526173 99526173 1001 86380 86390 1
526022 99526022 1001 86380 86390 1
525821 99525821 1001 86380 86390 1
525863 99525863 1001 86380 86390 1
526614 99526614 1001 86380 86390 1
526603 99526603 1001 86380 86390 1
526604 99526604 1001 86380 86390 1
526468 99526468 1001 86380 86390 1
526952 99526952 1001 86380 86390 1
526923 99526923 1001 86380 86390 1
526802 99526802 1001 86380 86390 1
526791 99526791 1001 86380 86390 1
526704 99526704 1001 86380 86390 1
527294 99527294 1001 86380 86390 1
527346 99527346 1001 86380 86390 1
528025 99528025 1001 86380 86390 1
527963 99527963 1001 86380 86390 1
527951 99527951 1001 86380 86390 1
527714 99527714 1001 86380 86390 1
527751 99527751 1001 86380 86390 1
527546 99527546 1001 86380 86390 1
527613 99527613 1001 86380 86390 1
527501 99527501 1001 86380 86390 1
527553 99527553 1001 86380 86390 1
527476 99527476 1001 86380 86390 1
528280 99528280 1001 86380 86390 1
528243 99528243 1001 86380 86390 1
528169 99528169 1001 86380 86390 1
528807 99528807 1001 86380 86390 1
528887 99528887 1001 86380 86390 1
528620 99528620 1001 86380 86390 1
528497 99528497 1001 86380 86390 1
528512 99528512 1001 86380 86390 1
528656 99528656 1001 86380 86390 1
528306 99528306 1001 86380 86390 1
528309 99528309 1001 86380 86390 1
528336 99528336 1001 86380 86390 1
528341 99528341 1001 86380 86390 1
528965 99528965 1001 86380 86390 1
529084 99529084 1001 86380 86390 1
528995 99528995 1001 86380 86390 1
529551 99529551 1001 86380 86390 1
529593 99529593 1001 86380 86390 1
529350 99529350 1001 86380 86390 1
529518 99529518 1001 86380 86390 1
529519 99529519 1001 86380 86390 1
529175 99529175 1001 86380 86390 1
529150 99529150 1001 86380 86390 1
529280 99529280 1001 86380 86390 1
529927 99529927 1001 86380 86390 1
529876 99529876 1001 86380 86390 1
529748 99529748 1001 86380 86390 1
530522 99530522 1001 86380 86390 1
530208 99530208 1001 86380 86390 1
530261 99530261 1001 86380 86390 1
530341 99530341 1001 86380 86390 1
530114 99530114 1001 86380 86390 1
530130 99530130 1001 86380 86390 1
529996 99529996 1001 86380 86390 1
530576 99530576 1001 86380 86390 1
530667 99530667 1001 86380 86390 1
530720 99530720 1001 86380 86390 1
531264 99531264 1001 86380 86390 1
531376 99531376 1001 86380 86390 1
531291 99531291 1001 86380 86390 1
531256 99531256 1001 86380 86390 1
531180 99531180 1001 86380 86390 1
531118 99531118 1001 86380 86390 1
531159 99531159 1001 86380 86390 1
531004 99531004 1001 86380 86390 1
530817 99530817 1001 86380 86390 1
531484 99531484 1001 86380 86390 1
531420 99531420 1001 86380 86390 1
532123 99532123 1001 86380 86390 1
532009 99532009 1001 86380 86390 1
532192 99532192 1001 86380 86390 1
532099 99532099 1001 86380 86390 1
532125 99532125 1001 86380 86390 1
532151 99532151 1001 86380 86390 1
532166 99532166 1001 86380 86390 1
531899 99531899 1001 86380 86390 1
531809 99531809 1001 86380 86390 1
531913 99531913 1001 86380 86390 1
531993 99531993 1001 86380 86390 1
531997 99531997 1001 86380 86390 1
531717 99531717 1001 86380 86390 1
531653 99531653 1001 86380 86390 1
531783 99531783 1001 86380 86390 1
531590 99531590 1001 86380 86390 1
532320 99532320 1001 86380 86390 1
532216 99532216 1001 86380 86390 1
532660 99532660 1001 86380 86390 1
532821 99532821 1001 86380 86390 1
532757 99532757 1001 86380 86390 1
532680 99532680 1001 86380 86390 1
532720 99532720 1001 86380 86390 1
532520 99532520 1001 86380 86390 1
532443 99532443 1001 86380 86390 1
532469 99532469 1001 86380 86390 1
532577 99532577 1001 86380 86390 1
532422 99532422 1001 86380 86390 1
533185 99533185 1001 86380 86390 1
533069 99533069 1001 86380 86390 1
533063 99533063 1001 86380 86390 1
533768 99533768 1001 86380 86390 1
533743 99533743 1001 86380 86390 1
533658 99533658 1001 86380 86390 1
533603 99533603 1001 86380 86390 1
533503 99533503 1001 86380 86390 1
533559 99533559 1001 86380 86390 1
533354 99533354 1001 86380 86390 1
533313 99533313 1001 86380 86390 1
533932 99533932 1001 86380 86390 1
533887 99533887 1001 86380 86390 1
533888 99533888 1001 86380 86390 1
534044 99534044 1001 86380 86390 1
533954 99533954 1001 86380 86390 1
533983 99533983 1001 86380 86390 1
534595 99534595 1001 86380 86390 1
534554 99534554 1001 86380 86390 1
534389 99534389 1001 86380 86390 1
534366 99534366 1001 86380 86390 1
534271 99534271 1001 86380 86390 1
534162 99534162 1001 86380 86390 1
534072 99534072 1001 86380 86390 1
534776 99534776 1001 86380 86390 1
534803 99534803 1001 86380 86390 1
535460 99535460 1001 86380 86390 1
535318 99535318 1001 86380 86390 1
535351 99535351 1001 86380 86390 1
535417 99535417 1001 86380 86390 1
535217 99535217 1001 86380 86390 1
535206 99535206 1001 86380 86390 1
535088 99535088 1001 86380 86390 1
535600 99535600 1001 86380 86390 1
535575 99535575 1001 86380 86390 1
535628 99535628 1001 86380 86390 1
535540 99535540 1001 86380 86390 1
536135 99536135 1001 86380 86390 1
536199 99536199 1001 86380 86390 1
536334 99536334 1001 86380 86390 1
535963 99535963 1001 86380 86390 1
536034 99536034 1001 86380 86390 1
535961 99535961 1001 86380 86390 1
535911 99535911 1001 86380 86390 1
536501 99536501 1001 86380 86390 1
536437 99536437 1001 86380 86390 1
536963 99536963 1001 86380 86390 1
537003 99537003 1001 86380 86390 1
537109 99537109 1001 86380 86390 1
536869 99536869 1001 86380 86390 1
536839 99536839 1001 86380 86390 1
536930 99536930 1001 86380 86390 1
537224 99537224 1001 86380 86390 1
537264 99537264 1001 86380 86390 1
537215 99537215 1001 86380 86390 1
537209 99537209 1001 86380 86390 1
537287 99537287 1001 86380 86390 1
537262 99537262 1001 86380 86390 1
537171 99537171 1001 86380 86390 1
537953 99537953 1001 86380 86390 1
537827 99537827 1001 86380 86390 1
537919 99537919 1001 86380 86390 1
537922 99537922 1001 86380 86390 1
537594 99537594 1001 86380 86390 1
537740 99537740 1001 86380 86390 1
537665 99537665 1001 86380 86390 1
537550 99537550 1001 86380 86390 1
537517 99537517 1001 86380 86390 1
537430 99537430 1001 86380 86390 1
537534 99537534 1001 86380 86390 1
538029 99538029 1001 86380 86390 1
538130 99538130 1001 86380 86390 1
538185 99538185 1001 86380 86390 1
538661 99538661 1001 86380 86390 1
538713 99538713 1001 86380 86390 1
538636 99538636 1001 86380 86390 1
538626 99538626 1001 86380 86390 1
538772 99538772 1001 86380 86390 1
538747 99538747 1001 86380 86390 1
538807 99538807 1001 86380 86390 1
538440 99538440 1001 86380 86390 1
538430 99538430 1001 86380 86390 1
538576 99538576 1001 86380 86390 1
538553 99538553 1001 86380 86390 1
538530 99538530 1001 86380 86390 1
538250 99538250 1001 86380 86390 1
538280 99538280 1001 86380 86390 1
538256 99538256 1001 86380 86390 1
538373 99538373 1001 86380 86390 1
538994 99538994 1001 86380 86390 1
538402 99538402 1001 86380 86390 1
538869 99538869 1001 86380 86390 1
539012 99539012 1001 86380 86390 1
538935 99538935 1001 86380 86390 1
539013 99539013 1001 86380 86390 1
538874 99538874 1001 86380 86390 1
539514 99539514 1001 86380 86390 1
539465 99539465 1001 86380 86390 1
539530 99539530 1001 86380 86390 1
539560 99539560 1001 86380 86390 1
539446 99539446 1001 86380 86390 1
539374 99539374 1001 86380 86390 1
539238 99539238 1001 86380 86390 1
539172 99539172 1001 86380 86390 1
539083 99539083 1001 86380 86390 1
539735 99539735 1001 86380 86390 1
540418 99540418 1001 86380 86390 1
540419 99540419 1001 86380 86390 1
540382 99540382 1001 86380 86390 1
540318 99540318 1001 86380 86390 1
540293 99540293 1001 86380 86390 1
540423 99540423 1001 86380 86390 1
540321 99540321 1001 86380 86390 1
540145 99540145 1001 86380 86390 1
540260 99540260 1001 86380 86390 1
540051 99540051 1001 86380 86390 1
540516 99540516 1001 86380 86390 1
540581 99540581 1001 86380 86390 1
540583 99540583 1001 86380 86390 1
540566 99540566 1001 86380 86390 1
541151 99541151 1001 86380 86390 1
541257 99541257 1001 86380 86390 1
541091 99541091 1001 86380 86390 1
541252 99541252 1001 86380 86390 1
541076 99541076 1001 86380 86390 1
540989 99540989 1001 86380 86390 1
541015 99541015 1001 86380 86390 1
540978 99540978 1001 86380 86390 1
541044 99541044 1001 86380 86390 1
540942 99540942 1001 86380 86390 1
541435 99541435 1001 86380 86390 1
541365 99541365 1001 86380 86390 1
542069 99542069 1001 86380 86390 1
541929 99541929 1001 86380 86390 1
542072 99542072 1001 86380 86390 1
542060 99542060 1001 86380 86390 1
541925 99541925 1001 86380 86390 1
541771 99541771 1001 86380 86390 1
541721 99541721 1001 86380 86390 1
541764 99541764 1001 86380 86390 1
541881 99541881 1001 86380 86390 1
541767 99541767 1001 86380 86390 1
541567 99541567 1001 86380 86390 1
541555 99541555 1001 86380 86390 1
541636 99541636 1001 86380 86390 1
542219 99542219 1001 86380 86390 1
542273 99542273 1001 86380 86390 1
542171 99542171 1001 86380 86390 1
542223 99542223 1001 86380 86390 1
542236 99542236 1001 86380 86390 1
542201 99542201 1001 86380 86390 1
542808 99542808 1001 86380 86390 1
542826 99542826 1001 86380 86390 1
542891 99542891 1001 86380 86390 1
542610 99542610 1001 86380 86390 1
542561 99542561 1001 86380 86390 1
542719 99542719 1001 86380 86390 1
542374 99542374 1001 86380 86390 1
543051 99543051 1001 86380 86390 1
542953 99542953 1001 86380 86390 1
543720 99543720 1001 86380 86390 1
543643 99543643 1001 86380 86390 1
543570 99543570 1001 86380 86390 1
543321 99543321 1001 86380 86390 1
543181 99543181 1001 86380 86390 1
543272 99543272 1001 86380 86390 1
543301 99543301 1001 86380 86390 1
543252 99543252 1001 86380 86390 1
543911 99543911 1001 86380 86390 1
543941 99543941 1001 86380 86390 1
544509 99544509 1001 86380 86390 1
544475 99544475 1001 86380 86390 1
544299 99544299 1001 86380 86390 1
543981 99543981 1001 86380 86390 1
544143 99544143 1001 86380 86390 1
544726 99544726 1001 86380 86390 1
420406 483 1001 49620 51897 1
511458 649 1001 35623 35922 1
525394 947 1002 37785 50806 1
531042 666 1001 47182 47482 1
533862 1039 1001 36257 36556 1
528215 992 1001 45243 45543 1
400298 99400298 1001 86380 86390 1
400733 99400733 1001 86380 86390 1
400813 99400813 1001 86380 86390 1
401145 99401145 1001 86380 86390 1
401663 99401663 1001 86380 86390 1
401608 99401608 1001 86380 86390 1
402115 99402115 1001 86380 86390 1
402268 99402268 1001 86380 86390 1
402195 99402195 1001 86380 86390 1
402364 99402364 1001 86380 86390 1
402290 99402290 1001 86380 86390 1
402351 99402351 1001 86380 86390 1
402462 99402462 1001 86380 86390 1
402703 99402703 1001 86380 86390 1
402782 99402782 1001 86380 86390 1
402713 99402713 1001 86380 86390 1
402783 99402783 1001 86380 86390 1
403012 99403012 1001 86380 86390 1
403327 99403327 1001 86380 86390 1
403692 99403692 1001 86380 86390 1
403792 99403792 1001 86380 86390 1
403744 99403744 1001 86380 86390 1
404017 99404017 1001 86380 86390 1
404102 99404102 1001 86380 86390 1
404318 99404318 1001 86380 86390 1
404448 99404448 1001 86380 86390 1
404477 99404477 1001 86380 86390 1
404437 99404437 1001 86380 86390 1
404751 99404751 1001 86380 86390 1
404901 99404901 1001 86380 86390 1
404954 99404954 1001 86380 86390 1
404987 99404987 1001 86380 86390 1
405207 99405207 1001 86380 86390 1
405228 99405228 1001 86380 86390 1
405415 99405415 1001 86380 86390 1
405373 99405373 1001 86380 86390 1
405556 99405556 1001 86380 86390 1
405583 99405583 1001 86380 86390 1
405776 99405776 1001 86380 86390 1
405864 99405864 1001 86380 86390 1
406227 99406227 1001 86380 86390 1
406181 99406181 1001 86380 86390 1
406357 99406357 1001 86380 86390 1
406571 99406571 1001 86380 86390 1
406783 99406783 1001 86380 86390 1
406866 99406866 1001 86380 86390 1
407036 99407036 1001 86380 86390 1
407205 99407205 1001 86380 86390 1
407262 99407262 1001 86380 86390 1
407436 99407436 1001 86380 86390 1
407605 99407605 1001 86380 86390 1
407804 99407804 1001 86380 86390 1
407831 99407831 1001 86380 86390 1
407997 99407997 1001 86380 86390 1
408184 99408184 1001 86380 86390 1
408100 99408100 1001 86380 86390 1
408224 99408224 1001 86380 86390 1
408321 99408321 1001 86380 86390 1
408471 99408471 1001 86380 86390 1
408580 99408580 1001 86380 86390 1
408597 99408597 1001 86380 86390 1
408712 99408712 1001 86380 86390 1
408723 99408723 1001 86380 86390 1
408866 99408866 1001 86380 86390 1
408785 99408785 1001 86380 86390 1
409004 99409004 1001 86380 86390 1
409109 99409109 1001 86380 86390 1
409473 99409473 1001 86380 86390 1
409639 99409639 1001 86380 86390 1
409838 99409838 1001 86380 86390 1
409907 99409907 1001 86380 86390 1
410427 99410427 1001 86380 86390 1
410541 99410541 1001 86380 86390 1
410637 99410637 1001 86380 86390 1
410785 99410785 1001 86380 86390 1
410786 99410786 1001 86380 86390 1
410880 99410880 1001 86380 86390 1
410983 99410983 1001 86380 86390 1
410984 99410984 1001 86380 86390 1
411012 99411012 1001 86380 86390 1
410943 99410943 1001 86380 86390 1
411056 99411056 1001 86380 86390 1
411118 99411118 1001 86380 86390 1
411306 99411306 1001 86380 86390 1
411320 99411320 1001 86380 86390 1
411243 99411243 1001 86380 86390 1
411407 99411407 1001 86380 86390 1
411560 99411560 1001 86380 86390 1
411841 99411841 1001 86380 86390 1
411925 99411925 1001 86380 86390 1
411950 99411950 1001 86380 86390 1
412035 99412035 1001 86380 86390 1
412071 99412071 1001 86380 86390 1
411965 99411965 1001 86380 86390 1
412110 99412110 1001 86380 86390 1
412445 99412445 1001 86380 86390 1
412476 99412476 1001 86380 86390 1
412366 99412366 1001 86380 86390 1
412431 99412431 1001 86380 86390 1
413564 99413564 1001 86380 86390 1
413385 99413385 1001 86380 86390 1
413308 99413308 1001 86380 86390 1
413214 99413214 1001 86380 86390 1
412978 99412978 1001 86380 86390 1
412913 99412913 1001 86380 86390 1
412984 99412984 1001 86380 86390 1
413148 99413148 1001 86380 86390 1
412843 99412843 1001 86380 86390 1
412527 99412527 1001 86380 86390 1
412859 99412859 1001 86380 86390 1
413969 99413969 1001 86380 86390 1
415264 99415264 1001 86380 86390 1
415289 99415289 1001 86380 86390 1
414880 99414880 1001 86380 86390 1
414693 99414693 1001 86380 86390 1
414808 99414808 1001 86380 86390 1
414557 99414557 1001 86380 86390 1
414160 99414160 1001 86380 86390 1
414275 99414275 1001 86380 86390 1
414166 99414166 1001 86380 86390 1
414408 99414408 1001 86380 86390 1
415602 99415602 1001 86380 86390 1
415455 99415455 1001 86380 86390 1
415511 99415511 1001 86380 86390 1
416887 99416887 1001 86380 86390 1
416810 99416810 1001 86380 86390 1
416517 99416517 1001 86380 86390 1
416225 99416225 1001 86380 86390 1
416545 99416545 1001 86380 86390 1
415832 99415832 1001 86380 86390 1
415989 99415989 1001 86380 86390 1
417233 99417233 1001 86380 86390 1
417264 99417264 1001 86380 86390 1
417575 99417575 1001 86380 86390 1
417484 99417484 1001 86380 86390 1
417593 99417593 1001 86380 86390 1
418581 99418581 1001 86380 86390 1
418683 99418683 1001 86380 86390 1
418193 99418193 1001 86380 86390 1
418257 99418257 1001 86380 86390 1
418259 99418259 1001 86380 86390 1
418174 99418174 1001 86380 86390 1
417847 99417847 1001 86380 86390 1
417681 99417681 1001 86380 86390 1
417862 99417862 1001 86380 86390 1
417843 99417843 1001 86380 86390 1
418906 99418906 1001 86380 86390 1
419136 99419136 1001 86380 86390 1
418990 99418990 1001 86380 86390 1
419200 99419200 1001 86380 86390 1
418865 99418865 1001 86380 86390 1
419154 99419154 1001 86380 86390 1
420421 99420421 1001 86380 86390 1
420373 99420373 1001 86380 86390 1
420038 99420038 1001 86380 86390 1
420044 99420044 1001 86380 86390 1
419681 99419681 1001 86380 86390 1
419297 99419297 1001 86380 86390 1
419524 99419524 1001 86380 86390 1
419526 99419526 1001 86380 86390 1
419488 99419488 1001 86380 86390 1
420724 99420724 1001 86380 86390 1
420503 99420503 1001 86380 86390 1
420553 99420553 1001 86380 86390 1
420634 99420634 1001 86380 86390 1
422115 99422115 1001 86380 86390 1
421814 99421814 1001 86380 86390 1
421799 99421799 1001 86380 86390 1
421953 99421953 1001 86380 86390 1
422081 99422081 1001 86380 86390 1
421954 99421954 1001 86380 86390 1
421936 99421936 1001 86380 86390 1
421618 99421618 1001 86380 86390 1
421378 99421378 1001 86380 86390 1
421325 99421325 1001 86380 86390 1
421223 99421223 1001 86380 86390 1
422308 99422308 1001 86380 86390 1
422207 99422207 1001 86380 86390 1
423547 99423547 1001 86380 86390 1
423317 99423317 1001 86380 86390 1
423558 99423558 1001 86380 86390 1
423590 99423590 1001 86380 86390 1
423333 99423333 1001 86380 86390 1
423273 99423273 1001 86380 86390 1
422940 99422940 1001 86380 86390 1
422656 99422656 1001 86380 86390 1
422883 99422883 1001 86380 86390 1
422917 99422917 1001 86380 86390 1
422816 99422816 1001 86380 86390 1
422865 99422865 1001 86380 86390 1
423842 99423842 1001 86380 86390 1
424020 99424020 1001 86380 86390 1
425321 99425321 1001 86380 86390 1
425130 99425130 1001 86380 86390 1
424935 99424935 1001 86380 86390 1
424711 99424711 1001 86380 86390 1
424649 99424649 1001 86380 86390 1
424651 99424651 1001 86380 86390 1
424809 99424809 1001 86380 86390 1
424974 99424974 1001 86380 86390 1
424315 99424315 1001 86380 86390 1
424265 99424265 1001 86380 86390 1
424441 99424441 1001 86380 86390 1
424193 99424193 1001 86380 86390 1
424329 99424329 1001 86380 86390 1
424454 99424454 1001 86380 86390 1
425715 99425715 1001 86380 86390 1
425782 99425782 1001 86380 86390 1
426812 99426812 1001 86380 86390 1
426934 99426934 1001 86380 86390 1
426643 99426643 1001 86380 86390 1
426457 99426457 1001 86380 86390 1
426655 99426655 1001 86380 86390 1
426461 99426461 1001 86380 86390 1
425865 99425865 1001 86380 86390 1
425848 99425848 1001 86380 86390 1
426174 99426174 1001 86380 86390 1
426264 99426264 1001 86380 86390 1
427263 99427263 1001 86380 86390 1
427156 99427156 1001 86380 86390 1
427158 99427158 1001 86380 86390 1
427366 99427366 1001 86380 86390 1
427367 99427367 1001 86380 86390 1
428607 99428607 1001 86380 86390 1
428659 99428659 1001 86380 86390 1
428217 99428217 1001 86380 86390 1
427897 99427897 1001 86380 86390 1
429026 99429026 1001 86380 86390 1
428795 99428795 1001 86380 86390 1
428750 99428750 1001 86380 86390 1
430261 99430261 1001 86380 86390 1
429628 99429628 1001 86380 86390 1
429520 99429520 1001 86380 86390 1
429258 99429258 1001 86380 86390 1
429281 99429281 1001 86380 86390 1
429538 99429538 1001 86380 86390 1
430576 99430576 1001 86380 86390 1
430402 99430402 1001 86380 86390 1
430529 99430529 1001 86380 86390 1
430534 99430534 1001 86380 86390 1
430561 99430561 1001 86380 86390 1
431880 99431880 1001 86380 86390 1
431286 99431286 1001 86380 86390 1
431588 99431588 1001 86380 86390 1
431293 99431293 1001 86380 86390 1
431386 99431386 1001 86380 86390 1
430887 99430887 1001 86380 86390 1
432288 99432288 1001 86380 86390 1
432158 99432158 1001 86380 86390 1
432314 99432314 1001 86380 86390 1
432137 99432137 1001 86380 86390 1
433656 99433656 1001 86380 86390 1
433537 99433537 1001 86380 86390 1
433427 99433427 1001 86380 86390 1
433191 99433191 1001 86380 86390 1
433080 99433080 1001 86380 86390 1
432963 99432963 1001 86380 86390 1
432928 99432928 1001 86380 86390 1
432770 99432770 1001 86380 86390 1
432698 99432698 1001 86380 86390 1
432686 99432686 1001 86380 86390 1
433913 99433913 1001 86380 86390 1
433789 99433789 1001 86380 86390 1
433906 99433906 1001 86380 86390 1
433825 99433825 1001 86380 86390 1
434060 99434060 1001 86380 86390 1
435315 99435315 1001 86380 86390 1
435184 99435184 1001 86380 86390 1
435346 99435346 1001 86380 86390 1
435096 99435096 1001 86380 86390 1
435271 99435271 1001 86380 86390 1
435423 99435423 1001 86380 86390 1
434932 99434932 1001 86380 86390 1
434861 99434861 1001 86380 86390 1
434176 99434176 1001 86380 86390 1
434388 99434388 1001 86380 86390 1
434335 99434335 1001 86380 86390 1
435480 99435480 1001 86380 86390 1
435457 99435457 1001 86380 86390 1
435530 99435530 1001 86380 86390 1
436950 99436950 1001 86380 86390 1
437047 99437047 1001 86380 86390 1
436920 99436920 1001 86380 86390 1
436931 99436931 1001 86380 86390 1
436903 99436903 1001 86380 86390 1
437130 99437130 1001 86380 86390 1
436709 99436709 1001 86380 86390 1
436714 99436714 1001 86380 86390 1
435930 99435930 1001 86380 86390 1
436300 99436300 1001 86380 86390 1
435963 99435963 1001 86380 86390 1
436062 99436062 1001 86380 86390 1
437210 99437210 1001 86380 86390 1
300042 99300042 1001 86380 86390 1
437298 99437298 1001 86380 86390 1
437227 99437227 1001 86380 86390 1
437359 99437359 1001 86380 86390 1
437208 99437208 1001 86380 86390 1
300613 99300613 1001 86380 86390 1
300627 99300627 1001 86380 86390 1
300512 99300512 1001 86380 86390 1
300410 99300410 1001 86380 86390 1
300349 99300349 1001 86380 86390 1
300362 99300362 1001 86380 86390 1
300327 99300327 1001 86380 86390 1
300155 99300155 1001 86380 86390 1
300181 99300181 1001 86380 86390 1
300842 99300842 1001 86380 86390 1
301414 99301414 1001 86380 86390 1
301494 99301494 1001 86380 86390 1
301535 99301535 1001 86380 86390 1
301338 99301338 1001 86380 86390 1
301288 99301288 1001 86380 86390 1
301264 99301264 1001 86380 86390 1
301153 99301153 1001 86380 86390 1
300949 99300949 1001 86380 86390 1
301068 99301068 1001 86380 86390 1
301031 99301031 1001 86380 86390 1
301112 99301112 1001 86380 86390 1
301577 99301577 1001 86380 86390 1
302332 99302332 1001 86380 86390 1
302270 99302270 1001 86380 86390 1
302310 99302310 1001 86380 86390 1
302342 99302342 1001 86380 86390 1
302046 99302046 1001 86380 86390 1
301882 99301882 1001 86380 86390 1
301923 99301923 1001 86380 86390 1
301952 99301952 1001 86380 86390 1
303118 99303118 1001 86380 86390 1
303044 99303044 1001 86380 86390 1
303151 99303151 1001 86380 86390 1
302990 99302990 1001 86380 86390 1
302965 99302965 1001 86380 86390 1
302876 99302876 1001 86380 86390 1
302915 99302915 1001 86380 86390 1
302954 99302954 1001 86380 86390 1
302851 99302851 1001 86380 86390 1
302909 99302909 1001 86380 86390 1
302641 99302641 1001 86380 86390 1
302720 99302720 1001 86380 86390 1
303256 99303256 1001 86380 86390 1
303390 99303390 1001 86380 86390 1
303213 99303213 1001 86380 86390 1
304015 99304015 1001 86380 86390 1
303834 99303834 1001 86380 86390 1
303796 99303796 1001 86380 86390 1
303629 99303629 1001 86380 86390 1
303630 99303630 1001 86380 86390 1
303643 99303643 1001 86380 86390 1
303519 99303519 1001 86380 86390 1
303572 99303572 1001 86380 86390 1
303615 99303615 1001 86380 86390 1
303423 99303423 1001 86380 86390 1
304186 99304186 1001 86380 86390 1
304231 99304231 1001 86380 86390 1
304050 99304050 1001 86380 86390 1
304154 99304154 1001 86380 86390 1
304104 99304104 1001 86380 86390 1
304691 99304691 1001 86380 86390 1
304771 99304771 1001 86380 86390 1
304729 99304729 1001 86380 86390 1
304628 99304628 1001 86380 86390 1
304634 99304634 1001 86380 86390 1
304532 99304532 1001 86380 86390 1
304278 99304278 1001 86380 86390 1
304364 99304364 1001 86380 86390 1
305520 99305520 1001 86380 86390 1
305598 99305598 1001 86380 86390 1
305586 99305586 1001 86380 86390 1
305535 99305535 1001 86380 86390 1
305659 99305659 1001 86380 86390 1
305552 99305552 1001 86380 86390 1
305286 99305286 1001 86380 86390 1
305381 99305381 1001 86380 86390 1
305360 99305360 1001 86380 86390 1
305076 99305076 1001 86380 86390 1
500011 99500011 1001 86380 86390 1
500102 99500102 1001 86380 86390 1
500141 99500141 1001 86380 86390 1
500129 99500129 1001 86380 86390 1
500169 99500169 1001 86380 86390 1
500092 99500092 1001 86380 86390 1
500016 99500016 1001 86380 86390 1
500736 99500736 1001 86380 86390 1
500647 99500647 1001 86380 86390 1
500691 99500691 1001 86380 86390 1
500708 99500708 1001 86380 86390 1
500419 99500419 1001 86380 86390 1
500512 99500512 1001 86380 86390 1
500551 99500551 1001 86380 86390 1
500592 99500592 1001 86380 86390 1
500382 99500382 1001 86380 86390 1
500332 99500332 1001 86380 86390 1
500965 99500965 1001 86380 86390 1
500970 99500970 1001 86380 86390 1
500913 99500913 1001 86380 86390 1
501590 99501590 1001 86380 86390 1
501488 99501488 1001 86380 86390 1
501543 99501543 1001 86380 86390 1
501467 99501467 1001 86380 86390 1
501321 99501321 1001 86380 86390 1
501430 99501430 1001 86380 86390 1
501432 99501432 1001 86380 86390 1
501136 99501136 1001 86380 86390 1
501124 99501124 1001 86380 86390 1
501151 99501151 1001 86380 86390 1
501094 99501094 1001 86380 86390 1
501146 99501146 1001 86380 86390 1
501770 99501770 1001 86380 86390 1
502377 99502377 1001 86380 86390 1
502382 99502382 1001 86380 86390 1
502359 99502359 1001 86380 86390 1
502454 99502454 1001 86380 86390 1
502412 99502412 1001 86380 86390 1
502375 99502375 1001 86380 86390 1
502094 99502094 1001 86380 86390 1
502258 99502258 1001 86380 86390 1
501941 99501941 1001 86380 86390 1
501932 99501932 1001 86380 86390 1
502037 99502037 1001 86380 86390 1
502528 99502528 1001 86380 86390 1
502662 99502662 1001 86380 86390 1
502564 99502564 1001 86380 86390 1
503290 99503290 1001 86380 86390 1
503180 99503180 1001 86380 86390 1
503184 99503184 1001 86380 86390 1
503159 99503159 1001 86380 86390 1
503280 99503280 1001 86380 86390 1
503022 99503022 1001 86380 86390 1
503067 99503067 1001 86380 86390 1
502990 99502990 1001 86380 86390 1
502913 99502913 1001 86380 86390 1
502686 99502686 1001 86380 86390 1
502707 99502707 1001 86380 86390 1
502747 99502747 1001 86380 86390 1
502760 99502760 1001 86380 86390 1
503368 99503368 1001 86380 86390 1
503991 99503991 1001 86380 86390 1
504106 99504106 1001 86380 86390 1
504115 99504115 1001 86380 86390 1
503790 99503790 1001 86380 86390 1
503739 99503739 1001 86380 86390 1
503818 99503818 1001 86380 86390 1
503911 99503911 1001 86380 86390 1
503567 99503567 1001 86380 86390 1
503636 99503636 1001 86380 86390 1
503638 99503638 1001 86380 86390 1
504140 99504140 1001 86380 86390 1
504270 99504270 1001 86380 86390 1
504225 99504225 1001 86380 86390 1
504177 99504177 1001 86380 86390 1
504282 99504282 1001 86380 86390 1
504777 99504777 1001 86380 86390 1
504807 99504807 1001 86380 86390 1
504653 99504653 1001 86380 86390 1
504367 99504367 1001 86380 86390 1
504341 99504341 1001 86380 86390 1
504511 99504511 1001 86380 86390 1
504474 99504474 1001 86380 86390 1
505032 99505032 1001 86380 86390 1
505133 99505133 1001 86380 86390 1
505643 99505643 1001 86380 86390 1
505666 99505666 1001 86380 86390 1
505705 99505705 1001 86380 86390 1
505552 99505552 1001 86380 86390 1
505530 99505530 1001 86380 86390 1
505545 99505545 1001 86380 86390 1
505442 99505442 1001 86380 86390 1
505562 99505562 1001 86380 86390 1
505550 99505550 1001 86380 86390 1
505242 99505242 1001 86380 86390 1
505156 99505156 1001 86380 86390 1
505302 99505302 1001 86380 86390 1
505328 99505328 1001 86380 86390 1
505794 99505794 1001 86380 86390 1
505834 99505834 1001 86380 86390 1
505946 99505946 1001 86380 86390 1
506508 99506508 1001 86380 86390 1
506566 99506566 1001 86380 86390 1
506458 99506458 1001 86380 86390 1
506498 99506498 1001 86380 86390 1
506313 99506313 1001 86380 86390 1
506054 99506054 1001 86380 86390 1
505978 99505978 1001 86380 86390 1
506057 99506057 1001 86380 86390 1
506123 99506123 1001 86380 86390 1
506767 99506767 1001 86380 86390 1
506773 99506773 1001 86380 86390 1
507231 99507231 1001 86380 86390 1
507271 99507271 1001 86380 86390 1
507310 99507310 1001 86380 86390 1
507397 99507397 1001 86380 86390 1
507190 99507190 1001 86380 86390 1
507134 99507134 1001 86380 86390 1
507213 99507213 1001 86380 86390 1
507085 99507085 1001 86380 86390 1
507047 99507047 1001 86380 86390 1
506829 99506829 1001 86380 86390 1
506817 99506817 1001 86380 86390 1
507535 99507535 1001 86380 86390 1
507576 99507576 1001 86380 86390 1
508133 99508133 1001 86380 86390 1
508061 99508061 1001 86380 86390 1
507995 99507995 1001 86380 86390 1
508008 99508008 1001 86380 86390 1
507934 99507934 1001 86380 86390 1
507810 99507810 1001 86380 86390 1
507729 99507729 1001 86380 86390 1
508288 99508288 1001 86380 86390 1
508384 99508384 1001 86380 86390 1
508888 99508888 1001 86380 86390 1
509062 99509062 1001 86380 86390 1
508857 99508857 1001 86380 86390 1
508819 99508819 1001 86380 86390 1
508863 99508863 1001 86380 86390 1
508712 99508712 1001 86380 86390 1
508505 99508505 1001 86380 86390 1
508523 99508523 1001 86380 86390 1
508471 99508471 1001 86380 86390 1
508645 99508645 1001 86380 86390 1
509167 99509167 1001 86380 86390 1
509273 99509273 1001 86380 86390 1
509213 99509213 1001 86380 86390 1
509866 99509866 1001 86380 86390 1
509870 99509870 1001 86380 86390 1
509898 99509898 1001 86380 86390 1
509542 99509542 1001 86380 86390 1
509584 99509584 1001 86380 86390 1
509628 99509628 1001 86380 86390 1
509668 99509668 1001 86380 86390 1
509439 99509439 1001 86380 86390 1
509325 99509325 1001 86380 86390 1
509429 99509429 1001 86380 86390 1
509339 99509339 1001 86380 86390 1
509328 99509328 1001 86380 86390 1
509484 99509484 1001 86380 86390 1
509446 99509446 1001 86380 86390 1
509949 99509949 1001 86380 86390 1
510027 99510027 1001 86380 86390 1
509964 99509964 1001 86380 86390 1
509957 99509957 1001 86380 86390 1
510650 99510650 1001 86380 86390 1
510524 99510524 1001 86380 86390 1
510404 99510404 1001 86380 86390 1
510423 99510423 1001 86380 86390 1
510505 99510505 1001 86380 86390 1
510184 99510184 1001 86380 86390 1
510249 99510249 1001 86380 86390 1
510148 99510148 1001 86380 86390 1
510129 99510129 1001 86380 86390 1
510522 99510522 1001 86380 86390 1
510844 99510844 1001 86380 86390 1
510910 99510910 1001 86380 86390 1
510833 99510833 1001 86380 86390 1
511543 99511543 1001 86380 86390 1
511180 99511180 1001 86380 86390 1
511258 99511258 1001 86380 86390 1
511329 99511329 1001 86380 86390 1
511188 99511188 1001 86380 86390 1
511100 99511100 1001 86380 86390 1
511077 99511077 1001 86380 86390 1
511078 99511078 1001 86380 86390 1
511068 99511068 1001 86380 86390 1
511107 99511107 1001 86380 86390 1
511070 99511070 1001 86380 86390 1
511745 99511745 1001 86380 86390 1
511682 99511682 1001 86380 86390 1
512239 99512239 1001 86380 86390 1
512195 99512195 1001 86380 86390 1
512313 99512313 1001 86380 86390 1
512020 99512020 1001 86380 86390 1
512047 99512047 1001 86380 86390 1
512086 99512086 1001 86380 86390 1
511984 99511984 1001 86380 86390 1
512102 99512102 1001 86380 86390 1
512054 99512054 1001 86380 86390 1
512120 99512120 1001 86380 86390 1
511893 99511893 1001 86380 86390 1
512415 99512415 1001 86380 86390 1
512456 99512456 1001 86380 86390 1
512395 99512395 1001 86380 86390 1
512422 99512422 1001 86380 86390 1
512438 99512438 1001 86380 86390 1
513067 99513067 1001 86380 86390 1
513048 99513048 1001 86380 86390 1
513164 99513164 1001 86380 86390 1
512989 99512989 1001 86380 86390 1
512876 99512876 1001 86380 86390 1
512704 99512704 1001 86380 86390 1
512588 99512588 1001 86380 86390 1
512615 99512615 1001 86380 86390 1
512628 99512628 1001 86380 86390 1
512642 99512642 1001 86380 86390 1
512590 99512590 1001 86380 86390 1
512607 99512607 1001 86380 86390 1
513269 99513269 1001 86380 86390 1
513001 99513001 1001 86380 86390 1
513376 99513376 1001 86380 86390 1
513326 99513326 1001 86380 86390 1
513980 99513980 1001 86380 86390 1
513972 99513972 1001 86380 86390 1
513949 99513949 1001 86380 86390 1
513685 99513685 1001 86380 86390 1
513781 99513781 1001 86380 86390 1
513694 99513694 1001 86380 86390 1
513610 99513610 1001 86380 86390 1
513546 99513546 1001 86380 86390 1
513496 99513496 1001 86380 86390 1
514235 99514235 1001 86380 86390 1
514236 99514236 1001 86380 86390 1
514199 99514199 1001 86380 86390 1
514084 99514084 1001 86380 86390 1
514126 99514126 1001 86380 86390 1
514039 99514039 1001 86380 86390 1
514806 99514806 1001 86380 86390 1
514750 99514750 1001 86380 86390 1
514803 99514803 1001 86380 86390 1
514805 99514805 1001 86380 86390 1
514535 99514535 1001 86380 86390 1
514603 99514603 1001 86380 86390 1
514629 99514629 1001 86380 86390 1
514529 99514529 1001 86380 86390 1
514607 99514607 1001 86380 86390 1
514571 99514571 1001 86380 86390 1
514585 99514585 1001 86380 86390 1
514419 99514419 1001 86380 86390 1
514394 99514394 1001 86380 86390 1
514409 99514409 1001 86380 86390 1
514294 99514294 1001 86380 86390 1
514247 99514247 1001 86380 86390 1
514326 99514326 1001 86380 86390 1
515529 99515529 1001 86380 86390 1
515587 99515587 1001 86380 86390 1
515512 99515512 1001 86380 86390 1
515477 99515477 1001 86380 86390 1
515208 99515208 1001 86380 86390 1
515144 99515144 1001 86380 86390 1
515184 99515184 1001 86380 86390 1
515262 99515262 1001 86380 86390 1
515239 99515239 1001 86380 86390 1
515125 99515125 1001 86380 86390 1
515815 99515815 1001 86380 86390 1
515881 99515881 1001 86380 86390 1
515699 99515699 1001 86380 86390 1
515807 99515807 1001 86380 86390 1
516455 99516455 1001 86380 86390 1
516405 99516405 1001 86380 86390 1
516150 99516150 1001 86380 86390 1
516211 99516211 1001 86380 86390 1
515930 99515930 1001 86380 86390 1
516636 99516636 1001 86380 86390 1
516591 99516591 1001 86380 86390 1
516656 99516656 1001 86380 86390 1
516579 99516579 1001 86380 86390 1
516699 99516699 1001 86380 86390 1
517274 99517274 1001 86380 86390 1
517171 99517171 1001 86380 86390 1
517081 99517081 1001 86380 86390 1
516952 99516952 1001 86380 86390 1
516930 99516930 1001 86380 86390 1
517063 99517063 1001 86380 86390 1
517089 99517089 1001 86380 86390 1
517090 99517090 1001 86380 86390 1
516871 99516871 1001 86380 86390 1
516834 99516834 1001 86380 86390 1
516914 99516914 1001 86380 86390 1
516906 99516906 1001 86380 86390 1
517425 99517425 1001 86380 86390 1
517415 99517415 1001 86380 86390 1
517366 99517366 1001 86380 86390 1
517409 99517409 1001 86380 86390 1
518116 99518116 1001 86380 86390 1
518107 99518107 1001 86380 86390 1
517826 99517826 1001 86380 86390 1
517919 99517919 1001 86380 86390 1
517895 99517895 1001 86380 86390 1
517818 99517818 1001 86380 86390 1
517849 99517849 1001 86380 86390 1
518212 99518212 1001 86380 86390 1
518226 99518226 1001 86380 86390 1
518298 99518298 1001 86380 86390 1
518847 99518847 1001 86380 86390 1
518823 99518823 1001 86380 86390 1
518851 99518851 1001 86380 86390 1
518867 99518867 1001 86380 86390 1
518819 99518819 1001 86380 86390 1
518897 99518897 1001 86380 86390 1
518590 99518590 1001 86380 86390 1
518738 99518738 1001 86380 86390 1
518622 99518622 1001 86380 86390 1
518728 99518728 1001 86380 86390 1
518476 99518476 1001 86380 86390 1
518542 99518542 1001 86380 86390 1
518391 99518391 1001 86380 86390 1
519107 99519107 1001 86380 86390 1
519698 99519698 1001 86380 86390 1
519730 99519730 1001 86380 86390 1
519773 99519773 1001 86380 86390 1
519805 99519805 1001 86380 86390 1
519601 99519601 1001 86380 86390 1
519524 99519524 1001 86380 86390 1
519271 99519271 1001 86380 86390 1
519401 99519401 1001 86380 86390 1
519395 99519395 1001 86380 86390 1
519876 99519876 1001 86380 86390 1
519839 99519839 1001 86380 86390 1
519974 99519974 1001 86380 86390 1
519823 99519823 1001 86380 86390 1
520542 99520542 1001 86380 86390 1
520456 99520456 1001 86380 86390 1
520534 99520534 1001 86380 86390 1
520562 99520562 1001 86380 86390 1
520434 99520434 1001 86380 86390 1
520231 99520231 1001 86380 86390 1
520062 99520062 1001 86380 86390 1
520156 99520156 1001 86380 86390 1
520223 99520223 1001 86380 86390 1
520108 99520108 1001 86380 86390 1
520741 99520741 1001 86380 86390 1
520723 99520723 1001 86380 86390 1
521416 99521416 1001 86380 86390 1
521303 99521303 1001 86380 86390 1
521370 99521370 1001 86380 86390 1
521412 99521412 1001 86380 86390 1
521272 99521272 1001 86380 86390 1
521198 99521198 1001 86380 86390 1
521173 99521173 1001 86380 86390 1
520962 99520962 1001 86380 86390 1
520916 99520916 1001 86380 86390 1
521009 99521009 1001 86380 86390 1
520985 99520985 1001 86380 86390 1
520883 99520883 1001 86380 86390 1
521509 99521509 1001 86380 86390 1
521643 99521643 1001 86380 86390 1
522181 99522181 1001 86380 86390 1
522224 99522224 1001 86380 86390 1
522282 99522282 1001 86380 86390 1
522285 99522285 1001 86380 86390 1
522074 99522074 1001 86380 86390 1
521984 99521984 1001 86380 86390 1
522040 99522040 1001 86380 86390 1
522007 99522007 1001 86380 86390 1
521789 99521789 1001 86380 86390 1
521674 99521674 1001 86380 86390 1
521753 99521753 1001 86380 86390 1
521756 99521756 1001 86380 86390 1
521760 99521760 1001 86380 86390 1
521761 99521761 1001 86380 86390 1
522449 99522449 1001 86380 86390 1
523007 99523007 1001 86380 86390 1
522887 99522887 1001 86380 86390 1
522875 99522875 1001 86380 86390 1
522851 99522851 1001 86380 86390 1
522549 99522549 1001 86380 86390 1
522669 99522669 1001 86380 86390 1
522545 99522545 1001 86380 86390 1
523221 99523221 1001 86380 86390 1
523140 99523140 1001 86380 86390 1
523860 99523860 1001 86380 86390 1
523727 99523727 1001 86380 86390 1
523594 99523594 1001 86380 86390 1
523506 99523506 1001 86380 86390 1
523478 99523478 1001 86380 86390 1
523517 99523517 1001 86380 86390 1
524020 99524020 1001 86380 86390 1
524036 99524036 1001 86380 86390 1
524088 99524088 1001 86380 86390 1
524063 99524063 1001 86380 86390 1
524589 99524589 1001 86380 86390 1
524756 99524756 1001 86380 86390 1
524613 99524613 1001 86380 86390 1
524418 99524418 1001 86380 86390 1
524336 99524336 1001 86380 86390 1
524313 99524313 1001 86380 86390 1
524303 99524303 1001 86380 86390 1
524910 99524910 1001 86380 86390 1
524889 99524889 1001 86380 86390 1
524864 99524864 1001 86380 86390 1
524961 99524961 1001 86380 86390 1
525287 99525287 1001 86380 86390 1
525301 99525301 1001 86380 86390 1
525250 99525250 1001 86380 86390 1
525186 99525186 1001 86380 86390 1
525279 99525279 1001 86380 86390 1
525241 99525241 1001 86380 86390 1
525254 99525254 1001 86380 86390 1
525280 99525280 1001 86380 86390 1
525190 99525190 1001 86380 86390 1
525309 99525309 1001 86380 86390 1
525299 99525299 1001 86380 86390 1
525030 99525030 1001 86380 86390 1
525701 99525701 1001 86380 86390 1
525602 99525602 1001 86380 86390 1
525786 99525786 1001 86380 86390 1
525722 99525722 1001 86380 86390 1
526175 99526175 1001 86380 86390 1
526060 99526060 1001 86380 86390 1
525985 99525985 1001 86380 86390 1
525922 99525922 1001 86380 86390 1
525835 99525835 1001 86380 86390 1
526535 99526535 1001 86380 86390 1
527074 99527074 1001 86380 86390 1
527052 99527052 1001 86380 86390 1
527142 99527142 1001 86380 86390 1
527130 99527130 1001 86380 86390 1
527196 99527196 1001 86380 86390 1
527210 99527210 1001 86380 86390 1
526929 99526929 1001 86380 86390 1
527007 99527007 1001 86380 86390 1
526735 99526735 1001 86380 86390 1
526787 99526787 1001 86380 86390 1
526778 99526778 1001 86380 86390 1
527297 99527297 1001 86380 86390 1
527336 99527336 1001 86380 86390 1
527364 99527364 1001 86380 86390 1
527330 99527330 1001 86380 86390 1
528014 99528014 1001 86380 86390 1
527990 99527990 1001 86380 86390 1
527900 99527900 1001 86380 86390 1
527978 99527978 1001 86380 86390 1
528031 99528031 1001 86380 86390 1
527878 99527878 1001 86380 86390 1
527798 99527798 1001 86380 86390 1
527777 99527777 1001 86380 86390 1
527574 99527574 1001 86380 86390 1
527581 99527581 1001 86380 86390 1
527620 99527620 1001 86380 86390 1
528153 99528153 1001 86380 86390 1
528182 99528182 1001 86380 86390 1
528841 99528841 1001 86380 86390 1
528726 99528726 1001 86380 86390 1
528885 99528885 1001 86380 86390 1
528495 99528495 1001 86380 86390 1
528600 99528600 1001 86380 86390 1
528616 99528616 1001 86380 86390 1
528401 99528401 1001 86380 86390 1
528428 99528428 1001 86380 86390 1
528312 99528312 1001 86380 86390 1
528353 99528353 1001 86380 86390 1
528342 99528342 1001 86380 86390 1
528305 99528305 1001 86380 86390 1
528997 99528997 1001 86380 86390 1
529104 99529104 1001 86380 86390 1
529611 99529611 1001 86380 86390 1
529693 99529693 1001 86380 86390 1
529546 99529546 1001 86380 86390 1
529353 99529353 1001 86380 86390 1
529474 99529474 1001 86380 86390 1
529466 99529466 1001 86380 86390 1
529441 99529441 1001 86380 86390 1
529506 99529506 1001 86380 86390 1
529741 99529741 1001 86380 86390 1
530517 99530517 1001 86380 86390 1
530452 99530452 1001 86380 86390 1
530369 99530369 1001 86380 86390 1
530487 99530487 1001 86380 86390 1
530218 99530218 1001 86380 86390 1
530286 99530286 1001 86380 86390 1
530000 99530000 1001 86380 86390 1
529935 99529935 1001 86380 86390 1
530133 99530133 1001 86380 86390 1
530008 99530008 1001 86380 86390 1
530589 99530589 1001 86380 86390 1
530689 99530689 1001 86380 86390 1
531154 99531154 1001 86380 86390 1
531107 99531107 1001 86380 86390 1
530852 99530852 1001 86380 86390 1
531417 99531417 1001 86380 86390 1
531559 99531559 1001 86380 86390 1
531562 99531562 1001 86380 86390 1
532078 99532078 1001 86380 86390 1
532158 99532158 1001 86380 86390 1
532096 99532096 1001 86380 86390 1
532058 99532058 1001 86380 86390 1
531863 99531863 1001 86380 86390 1
531753 99531753 1001 86380 86390 1
531708 99531708 1001 86380 86390 1
531787 99531787 1001 86380 86390 1
532242 99532242 1001 86380 86390 1
532243 99532243 1001 86380 86390 1
532269 99532269 1001 86380 86390 1
532288 99532288 1001 86380 86390 1
532289 99532289 1001 86380 86390 1
532265 99532265 1001 86380 86390 1
532831 99532831 1001 86380 86390 1
532953 99532953 1001 86380 86390 1
532658 99532658 1001 86380 86390 1
532657 99532657 1001 86380 86390 1
532543 99532543 1001 86380 86390 1
532599 99532599 1001 86380 86390 1
533056 99533056 1001 86380 86390 1
533149 99533149 1001 86380 86390 1
533098 99533098 1001 86380 86390 1
533104 99533104 1001 86380 86390 1
533794 99533794 1001 86380 86390 1
533773 99533773 1001 86380 86390 1
533761 99533761 1001 86380 86390 1
533457 99533457 1001 86380 86390 1
533418 99533418 1001 86380 86390 1
533393 99533393 1001 86380 86390 1
533241 99533241 1001 86380 86390 1
533388 99533388 1001 86380 86390 1
534039 99534039 1001 86380 86390 1
533898 99533898 1001 86380 86390 1
534003 99534003 1001 86380 86390 1
534031 99534031 1001 86380 86390 1
533891 99533891 1001 86380 86390 1
534432 99534432 1001 86380 86390 1
534342 99534342 1001 86380 86390 1
534382 99534382 1001 86380 86390 1
534332 99534332 1001 86380 86390 1
534837 99534837 1001 86380 86390 1
534792 99534792 1001 86380 86390 1
534741 99534741 1001 86380 86390 1
535472 99535472 1001 86380 86390 1
535462 99535462 1001 86380 86390 1
535334 99535334 1001 86380 86390 1
535363 99535363 1001 86380 86390 1
535216 99535216 1001 86380 86390 1
535282 99535282 1001 86380 86390 1
535180 99535180 1001 86380 86390 1
535133 99535133 1001 86380 86390 1
535072 99535072 1001 86380 86390 1
534962 99534962 1001 86380 86390 1
535067 99535067 1001 86380 86390 1
534953 99534953 1001 86380 86390 1
535587 99535587 1001 86380 86390 1
535550 99535550 1001 86380 86390 1
535697 99535697 1001 86380 86390 1
535543 99535543 1001 86380 86390 1
536287 99536287 1001 86380 86390 1
535938 99535938 1001 86380 86390 1
536085 99536085 1001 86380 86390 1
536112 99536112 1001 86380 86390 1
536115 99536115 1001 86380 86390 1
535808 99535808 1001 86380 86390 1
535733 99535733 1001 86380 86390 1
535747 99535747 1001 86380 86390 1
535878 99535878 1001 86380 86390 1
536346 99536346 1001 86380 86390 1
536347 99536347 1001 86380 86390 1
536452 99536452 1001 86380 86390 1
536402 99536402 1001 86380 86390 1
536970 99536970 1001 86380 86390 1
537092 99537092 1001 86380 86390 1
537094 99537094 1001 86380 86390 1
536802 99536802 1001 86380 86390 1
536871 99536871 1001 86380 86390 1
536757 99536757 1001 86380 86390 1
536545 99536545 1001 86380 86390 1
536707 99536707 1001 86380 86390 1
536605 99536605 1001 86380 86390 1
537289 99537289 1001 86380 86390 1
537256 99537256 1001 86380 86390 1
537823 99537823 1001 86380 86390 1
537708 99537708 1001 86380 86390 1
537659 99537659 1001 86380 86390 1
537737 99537737 1001 86380 86390 1
537410 99537410 1001 86380 86390 1
538074 99538074 1001 86380 86390 1
538043 99538043 1001 86380 86390 1
537994 99537994 1001 86380 86390 1
538132 99538132 1001 86380 86390 1
538647 99538647 1001 86380 86390 1
538635 99538635 1001 86380 86390 1
538731 99538731 1001 86380 86390 1
538694 99538694 1001 86380 86390 1
538482 99538482 1001 86380 86390 1
538485 99538485 1001 86380 86390 1
538352 99538352 1001 86380 86390 1
538197 99538197 1001 86380 86390 1
538226 99538226 1001 86380 86390 1
538213 99538213 1001 86380 86390 1
538967 99538967 1001 86380 86390 1
538993 99538993 1001 86380 86390 1
538959 99538959 1001 86380 86390 1
538990 99538990 1001 86380 86390 1
539592 99539592 1001 86380 86390 1
539398 99539398 1001 86380 86390 1
539368 99539368 1001 86380 86390 1
539177 99539177 1001 86380 86390 1
539707 99539707 1001 86380 86390 1
539747 99539747 1001 86380 86390 1
540278 99540278 1001 86380 86390 1
540443 99540443 1001 86380 86390 1
540415 99540415 1001 86380 86390 1
540236 99540236 1001 86380 86390 1
540252 99540252 1001 86380 86390 1
539871 99539871 1001 86380 86390 1
539899 99539899 1001 86380 86390 1
539965 99539965 1001 86380 86390 1
539940 99539940 1001 86380 86390 1
539920 99539920 1001 86380 86390 1
540531 99540531 1001 86380 86390 1
540564 99540564 1001 86380 86390 1
541191 99541191 1001 86380 86390 1
541128 99541128 1001 86380 86390 1
541168 99541168 1001 86380 86390 1
541048 99541048 1001 86380 86390 1
541053 99541053 1001 86380 86390 1
541082 99541082 1001 86380 86390 1
540725 99540725 1001 86380 86390 1
540790 99540790 1001 86380 86390 1
540803 99540803 1001 86380 86390 1
540713 99540713 1001 86380 86390 1
540817 99540817 1001 86380 86390 1
540703 99540703 1001 86380 86390 1
540679 99540679 1001 86380 86390 1
540693 99540693 1001 86380 86390 1
541344 99541344 1001 86380 86390 1
541383 99541383 1001 86380 86390 1
541373 99541373 1001 86380 86390 1
541428 99541428 1001 86380 86390 1
541377 99541377 1001 86380 86390 1
541495 99541495 1001 86380 86390 1
541302 99541302 1001 86380 86390 1
542044 99542044 1001 86380 86390 1
542090 99542090 1001 86380 86390 1
541994 99541994 1001 86380 86390 1
542094 99542094 1001 86380 86390 1
541995 99541995 1001 86380 86390 1
542104 99542104 1001 86380 86390 1
542113 99542113 1001 86380 86390 1
541903 99541903 1001 86380 86390 1
541840 99541840 1001 86380 86390 1
541820 99541820 1001 86380 86390 1
541551 99541551 1001 86380 86390 1
541580 99541580 1001 86380 86390 1
541548 99541548 1001 86380 86390 1
542310 99542310 1001 86380 86390 1
542210 99542210 1001 86380 86390 1
542153 99542153 1001 86380 86390 1
542442 99542442 1001 86380 86390 1
542333 99542333 1001 86380 86390 1
543098 99543098 1001 86380 86390 1
543124 99543124 1001 86380 86390 1
543018 99543018 1001 86380 86390 1
543109 99543109 1001 86380 86390 1
543438 99543438 1001 86380 86390 1
543518 99543518 1001 86380 86390 1
543428 99543428 1001 86380 86390 1
543551 99543551 1001 86380 86390 1
543242 99543242 1001 86380 86390 1
543192 99543192 1001 86380 86390 1
543170 99543170 1001 86380 86390 1
543957 99543957 1001 86380 86390 1
543881 99543881 1001 86380 86390 1
543933 99543933 1001 86380 86390 1
543845 99543845 1001 86380 86390 1
544409 99544409 1001 86380 86390 1
544476 99544476 1001 86380 86390 1
544544 99544544 1001 86380 86390 1
544225 99544225 1001 86380 86390 1
544230 99544230 1001 86380 86390 1
544159 99544159 1001 86380 86390 1
544032 99544032 1001 86380 86390 1
544176 99544176 1001 86380 86390 1
544115 99544115 1001 86380 86390 1
544131 99544131 1001 86380 86390 1
544696 99544696 1001 86380 86390 1
436346 779 1001 61560 73077 1
511481 485 1001 27982 28281 1
519723 1041 1001 58307 58607 1
525369 849 1001 68780 69079 1
525413 822 1002 38166 50125 1
528133 609 1001 31957 32257 1
528178 1056 1001 65347 65646 1
400376 99400376 1001 86380 86390 1
400424 99400424 1001 86380 86390 1
400490 99400490 1001 86380 86390 1
400594 99400594 1001 86380 86390 1
400684 99400684 1001 86380 86390 1
400923 99400923 1001 86380 86390 1
401313 99401313 1001 86380 86390 1
401448 99401448 1001 86380 86390 1
401881 99401881 1001 86380 86390 1
401949 99401949 1001 86380 86390 1
402174 99402174 1001 86380 86390 1
402472 99402472 1001 86380 86390 1
402376 99402376 1001 86380 86390 1
402440 99402440 1001 86380 86390 1
402587 99402587 1001 86380 86390 1
402596 99402596 1001 86380 86390 1
402875 99402875 1001 86380 86390 1
403057 99403057 1001 86380 86390 1
403161 99403161 1001 86380 86390 1
403115 99403115 1001 86380 86390 1
403271 99403271 1001 86380 86390 1
403460 99403460 1001 86380 86390 1
403514 99403514 1001 86380 86390 1
403599 99403599 1001 86380 86390 1
403588 99403588 1001 86380 86390 1
403817 99403817 1001 86380 86390 1
404031 99404031 1001 86380 86390 1
404369 99404369 1001 86380 86390 1
404384 99404384 1001 86380 86390 1
404411 99404411 1001 86380 86390 1
404464 99404464 1001 86380 86390 1
404681 99404681 1001 86380 86390 1
404664 99404664 1001 86380 86390 1
405274 99405274 1001 86380 86390 1
405254 99405254 1001 86380 86390 1
405262 99405262 1001 86380 86390 1
405294 99405294 1001 86380 86390 1
405425 99405425 1001 86380 86390 1
405514 99405514 1001 86380 86390 1
405616 99405616 1001 86380 86390 1
405586 99405586 1001 86380 86390 1
405667 99405667 1001 86380 86390 1
405928 99405928 1001 86380 86390 1
406224 99406224 1001 86380 86390 1
406373 99406373 1001 86380 86390 1
406401 99406401 1001 86380 86390 1
406446 99406446 1001 86380 86390 1
406589 99406589 1001 86380 86390 1
406643 99406643 1001 86380 86390 1
406836 99406836 1001 86380 86390 1
406738 99406738 1001 86380 86390 1
406993 99406993 1001 86380 86390 1
406841 99406841 1001 86380 86390 1
406964 99406964 1001 86380 86390 1
407185 99407185 1001 86380 86390 1
407324 99407324 1001 86380 86390 1
407421 99407421 1001 86380 86390 1
407471 99407471 1001 86380 86390 1
407669 99407669 1001 86380 86390 1
407566 99407566 1001 86380 86390 1
407703 99407703 1001 86380 86390 1
407782 99407782 1001 86380 86390 1
407941 99407941 1001 86380 86390 1
407893 99407893 1001 86380 86390 1
407919 99407919 1001 86380 86390 1
408054 99408054 1001 86380 86390 1
408295 99408295 1001 86380 86390 1
408289 99408289 1001 86380 86390 1
408367 99408367 1001 86380 86390 1
408511 99408511 1001 86380 86390 1
408569 99408569 1001 86380 86390 1
408803 99408803 1001 86380 86390 1
408896 99408896 1001 86380 86390 1
409083 99409083 1001 86380 86390 1
409292 99409292 1001 86380 86390 1
409353 99409353 1001 86380 86390 1
409342 99409342 1001 86380 86390 1
409567 99409567 1001 86380 86390 1
409589 99409589 1001 86380 86390 1
409596 99409596 1001 86380 86390 1
409592 99409592 1001 86380 86390 1
409659 99409659 1001 86380 86390 1
410024 99410024 1001 86380 86390 1
410012 99410012 1001 86380 86390 1
410154 99410154 1001 86380 86390 1
410263 99410263 1001 86380 86390 1
410359 99410359 1001 86380 86390 1
410905 99410905 1001 86380 86390 1
411072 99411072 1001 86380 86390 1
411153 99411153 1001 86380 86390 1
411018 99411018 1001 86380 86390 1
411349 99411349 1001 86380 86390 1
411547 99411547 1001 86380 86390 1
411554 99411554 1001 86380 86390 1
411939 99411939 1001 86380 86390 1
412396 99412396 1001 86380 86390 1
413523 99413523 1001 86380 86390 1
413458 99413458 1001 86380 86390 1
413530 99413530 1001 86380 86390 1
413235 99413235 1001 86380 86390 1
413132 99413132 1001 86380 86390 1
413255 99413255 1001 86380 86390 1
412509 99412509 1001 86380 86390 1
412698 99412698 1001 86380 86390 1
412585 99412585 1001 86380 86390 1
412802 99412802 1001 86380 86390 1
412781 99412781 1001 86380 86390 1
412871 99412871 1001 86380 86390 1
413805 99413805 1001 86380 86390 1
413817 99413817 1001 86380 86390 1
414082 99414082 1001 86380 86390 1
415078 99415078 1001 86380 86390 1
414935 99414935 1001 86380 86390 1
414959 99414959 1001 86380 86390 1
414854 99414854 1001 86380 86390 1
414252 99414252 1001 86380 86390 1
414297 99414297 1001 86380 86390 1
414197 99414197 1001 86380 86390 1
415478 99415478 1001 86380 86390 1
414117 99414117 1001 86380 86390 1
415389 99415389 1001 86380 86390 1
415566 99415566 1001 86380 86390 1
416952 99416952 1001 86380 86390 1
416849 99416849 1001 86380 86390 1
416689 99416689 1001 86380 86390 1
416980 99416980 1001 86380 86390 1
415778 99415778 1001 86380 86390 1
415884 99415884 1001 86380 86390 1
415988 99415988 1001 86380 86390 1
416102 99416102 1001 86380 86390 1
417254 99417254 1001 86380 86390 1
417051 99417051 1001 86380 86390 1
417181 99417181 1001 86380 86390 1
417415 99417415 1001 86380 86390 1
418691 99418691 1001 86380 86390 1
418726 99418726 1001 86380 86390 1
418693 99418693 1001 86380 86390 1
418442 99418442 1001 86380 86390 1
418775 99418775 1001 86380 86390 1
418128 99418128 1001 86380 86390 1
418274 99418274 1001 86380 86390 1
418307 99418307 1001 86380 86390 1
418165 99418165 1001 86380 86390 1
417659 99417659 1001 86380 86390 1
417666 99417666 1001 86380 86390 1
417827 99417827 1001 86380 86390 1
417867 99417867 1001 86380 86390 1
418911 99418911 1001 86380 86390 1
420135 99420135 1001 86380 86390 1
420418 99420418 1001 86380 86390 1
419746 99419746 1001 86380 86390 1
419773 99419773 1001 86380 86390 1
419731 99419731 1001 86380 86390 1
419814 99419814 1001 86380 86390 1
419979 99419979 1001 86380 86390 1
419457 99419457 1001 86380 86390 1
419310 99419310 1001 86380 86390 1
420586 99420586 1001 86380 86390 1
420768 99420768 1001 86380 86390 1
420449 99420449 1001 86380 86390 1
420577 99420577 1001 86380 86390 1
421794 99421794 1001 86380 86390 1
421841 99421841 1001 86380 86390 1
422049 99422049 1001 86380 86390 1
421907 99421907 1001 86380 86390 1
422084 99422084 1001 86380 86390 1
421912 99421912 1001 86380 86390 1
421831 99421831 1001 86380 86390 1
421368 99421368 1001 86380 86390 1
421294 99421294 1001 86380 86390 1
421548 99421548 1001 86380 86390 1
421668 99421668 1001 86380 86390 1
421675 99421675 1001 86380 86390 1
421603 99421603 1001 86380 86390 1
420954 99420954 1001 86380 86390 1
421096 99421096 1001 86380 86390 1
422440 99422440 1001 86380 86390 1
422488 99422488 1001 86380 86390 1
422263 99422263 1001 86380 86390 1
423601 99423601 1001 86380 86390 1
423697 99423697 1001 86380 86390 1
423495 99423495 1001 86380 86390 1
423458 99423458 1001 86380 86390 1
423128 99423128 1001 86380 86390 1
422956 99422956 1001 86380 86390 1
422677 99422677 1001 86380 86390 1
422655 99422655 1001 86380 86390 1
422748 99422748 1001 86380 86390 1
422602 99422602 1001 86380 86390 1
422807 99422807 1001 86380 86390 1
422886 99422886 1001 86380 86390 1
422915 99422915 1001 86380 86390 1
422813 99422813 1001 86380 86390 1
423979 99423979 1001 86380 86390 1
425196 99425196 1001 86380 86390 1
425184 99425184 1001 86380 86390 1
425046 99425046 1001 86380 86390 1
424830 99424830 1001 86380 86390 1
424942 99424942 1001 86380 86390 1
424945 99424945 1001 86380 86390 1
424338 99424338 1001 86380 86390 1
424573 99424573 1001 86380 86390 1
424158 99424158 1001 86380 86390 1
424541 99424541 1001 86380 86390 1
425515 99425515 1001 86380 86390 1
425460 99425460 1001 86380 86390 1
425731 99425731 1001 86380 86390 1
426947 99426947 1001 86380 86390 1
426974 99426974 1001 86380 86390 1
426907 99426907 1001 86380 86390 1
426784 99426784 1001 86380 86390 1
426544 99426544 1001 86380 86390 1
426423 99426423 1001 86380 86390 1
426053 99426053 1001 86380 86390 1
425970 99425970 1001 86380 86390 1
427172 99427172 1001 86380 86390 1
427464 99427464 1001 86380 86390 1
427424 99427424 1001 86380 86390 1
427337 99427337 1001 86380 86390 1
427473 99427473 1001 86380 86390 1
427220 99427220 1001 86380 86390 1
427476 99427476 1001 86380 86390 1
428446 99428446 1001 86380 86390 1
428612 99428612 1001 86380 86390 1
428449 99428449 1001 86380 86390 1
428374 99428374 1001 86380 86390 1
428482 99428482 1001 86380 86390 1
428131 99428131 1001 86380 86390 1
428295 99428295 1001 86380 86390 1
428221 99428221 1001 86380 86390 1
428332 99428332 1001 86380 86390 1
427941 99427941 1001 86380 86390 1
427550 99427550 1001 86380 86390 1
427819 99427819 1001 86380 86390 1
428937 99428937 1001 86380 86390 1
428828 99428828 1001 86380 86390 1
428885 99428885 1001 86380 86390 1
429119 99429119 1001 86380 86390 1
430284 99430284 1001 86380 86390 1
429957 99429957 1001 86380 86390 1
429734 99429734 1001 86380 86390 1
429907 99429907 1001 86380 86390 1
429222 99429222 1001 86380 86390 1
429505 99429505 1001 86380 86390 1
429487 99429487 1001 86380 86390 1
429405 99429405 1001 86380 86390 1
430455 99430455 1001 86380 86390 1
430527 99430527 1001 86380 86390 1
430436 99430436 1001 86380 86390 1
430466 99430466 1001 86380 86390 1
430467 99430467 1001 86380 86390 1
431961 99431961 1001 86380 86390 1
432052 99432052 1001 86380 86390 1
431995 99431995 1001 86380 86390 1
432050 99432050 1001 86380 86390 1
431614 99431614 1001 86380 86390 1
431150 99431150 1001 86380 86390 1
430930 99430930 1001 86380 86390 1
432219 99432219 1001 86380 86390 1
432097 99432097 1001 86380 86390 1
432102 99432102 1001 86380 86390 1
432444 99432444 1001 86380 86390 1
432421 99432421 1001 86380 86390 1
432422 99432422 1001 86380 86390 1
433384 99433384 1001 86380 86390 1
433408 99433408 1001 86380 86390 1
433137 99433137 1001 86380 86390 1
433143 99433143 1001 86380 86390 1
432588 99432588 1001 86380 86390 1
432889 99432889 1001 86380 86390 1
433750 99433750 1001 86380 86390 1
435364 99435364 1001 86380 86390 1
435107 99435107 1001 86380 86390 1
435306 99435306 1001 86380 86390 1
435419 99435419 1001 86380 86390 1
434820 99434820 1001 86380 86390 1
434726 99434726 1001 86380 86390 1
434339 99434339 1001 86380 86390 1
434563 99434563 1001 86380 86390 1
434428 99434428 1001 86380 86390 1
434386 99434386 1001 86380 86390 1
434358 99434358 1001 86380 86390 1
434333 99434333 1001 86380 86390 1
435756 99435756 1001 86380 86390 1
435574 99435574 1001 86380 86390 1
435688 99435688 1001 86380 86390 1
435662 99435662 1001 86380 86390 1
435447 99435447 1001 86380 86390 1
435672 99435672 1001 86380 86390 1
435821 99435821 1001 86380 86390 1
436827 99436827 1001 86380 86390 1
436518 99436518 1001 86380 86390 1
436509 99436509 1001 86380 86390 1
436381 99436381 1001 86380 86390 1
437293 99437293 1001 86380 86390 1
437186 99437186 1001 86380 86390 1
437216 99437216 1001 86380 86390 1
437282 99437282 1001 86380 86390 1
300102 99300102 1001 86380 86390 1
300051 99300051 1001 86380 86390 1
437235 99437235 1001 86380 86390 1
300699 99300699 1001 86380 86390 1
300704 99300704 1001 86380 86390 1
300647 99300647 1001 86380 86390 1
300318 99300318 1001 86380 86390 1
300339 99300339 1001 86380 86390 1
300312 99300312 1001 86380 86390 1
300879 99300879 1001 86380 86390 1
301553 99301553 1001 86380 86390 1
301407 99301407 1001 86380 86390 1
301499 99301499 1001 86380 86390 1
301261 99301261 1001 86380 86390 1
301146 99301146 1001 86380 86390 1
301148 99301148 1001 86380 86390 1
300981 99300981 1001 86380 86390 1
301139 99301139 1001 86380 86390 1
301564 99301564 1001 86380 86390 1
301698 99301698 1001 86380 86390 1
301647 99301647 1001 86380 86390 1
302284 99302284 1001 86380 86390 1
302300 99302300 1001 86380 86390 1
301984 99301984 1001 86380 86390 1
302170 99302170 1001 86380 86390 1
301991 99301991 1001 86380 86390 1
301879 99301879 1001 86380 86390 1
301909 99301909 1001 86380 86390 1
301948 99301948 1001 86380 86390 1
301885 99301885 1001 86380 86390 1
301911 99301911 1001 86380 86390 1
301849 99301849 1001 86380 86390 1
302455 99302455 1001 86380 86390 1
302446 99302446 1001 86380 86390 1
302409 99302409 1001 86380 86390 1
302396 99302396 1001 86380 86390 1
302528 99302528 1001 86380 86390 1
303015 99303015 1001 86380 86390 1
303071 99303071 1001 86380 86390 1
303099 99303099 1001 86380 86390 1
303193 99303193 1001 86380 86390 1
302890 99302890 1001 86380 86390 1
302627 99302627 1001 86380 86390 1
302601 99302601 1001 86380 86390 1
303372 99303372 1001 86380 86390 1
303271 99303271 1001 86380 86390 1
303362 99303362 1001 86380 86390 1
303339 99303339 1001 86380 86390 1
303860 99303860 1001 86380 86390 1
303701 99303701 1001 86380 86390 1
303693 99303693 1001 86380 86390 1
303797 99303797 1001 86380 86390 1
303501 99303501 1001 86380 86390 1
304098 99304098 1001 86380 86390 1
304125 99304125 1001 86380 86390 1
304219 99304219 1001 86380 86390 1
304811 99304811 1001 86380 86390 1
304323 99304323 1001 86380 86390 1
304881 99304881 1001 86380 86390 1
305600 99305600 1001 86380 86390 1
305601 99305601 1001 86380 86390 1
305672 99305672 1001 86380 86390 1
305566 99305566 1001 86380 86390 1
305420 99305420 1001 86380 86390 1
305427 99305427 1001 86380 86390 1
305129 99305129 1001 86380 86390 1
305142 99305142 1001 86380 86390 1
305156 99305156 1001 86380 86390 1
305254 99305254 1001 86380 86390 1
305154 99305154 1001 86380 86390 1
500025 99500025 1001 86380 86390 1
500136 99500136 1001 86380 86390 1
500741 99500741 1001 86380 86390 1
500441 99500441 1001 86380 86390 1
500564 99500564 1001 86380 86390 1
500449 99500449 1001 86380 86390 1
500514 99500514 1001 86380 86390 1
500327 99500327 1001 86380 86390 1
500394 99500394 1001 86380 86390 1
500269 99500269 1001 86380 86390 1
500916 99500916 1001 86380 86390 1
500827 99500827 1001 86380 86390 1
500998 99500998 1001 86380 86390 1
501437 99501437 1001 86380 86390 1
501464 99501464 1001 86380 86390 1
501583 99501583 1001 86380 86390 1
501585 99501585 1001 86380 86390 1
501424 99501424 1001 86380 86390 1
501232 99501232 1001 86380 86390 1
501216 99501216 1001 86380 86390 1
501113 99501113 1001 86380 86390 1
501159 99501159 1001 86380 86390 1
501172 99501172 1001 86380 86390 1
501767 99501767 1001 86380 86390 1
501747 99501747 1001 86380 86390 1
501826 99501826 1001 86380 86390 1
502078 99502078 1001 86380 86390 1
502116 99502116 1001 86380 86390 1
502044 99502044 1001 86380 86390 1
501915 99501915 1001 86380 86390 1
501853 99501853 1001 86380 86390 1
502632 99502632 1001 86380 86390 1
502577 99502577 1001 86380 86390 1
502643 99502643 1001 86380 86390 1
502908 99502908 1001 86380 86390 1
502986 99502986 1001 86380 86390 1
502852 99502852 1001 86380 86390 1
502673 99502673 1001 86380 86390 1
503355 99503355 1001 86380 86390 1
504083 99504083 1001 86380 86390 1
503922 99503922 1001 86380 86390 1
503866 99503866 1001 86380 86390 1
503763 99503763 1001 86380 86390 1
503791 99503791 1001 86380 86390 1
503844 99503844 1001 86380 86390 1
503714 99503714 1001 86380 86390 1
503872 99503872 1001 86380 86390 1
503617 99503617 1001 86380 86390 1
503644 99503644 1001 86380 86390 1
503674 99503674 1001 86380 86390 1
504258 99504258 1001 86380 86390 1
504287 99504287 1001 86380 86390 1
504300 99504300 1001 86380 86390 1
504262 99504262 1001 86380 86390 1
504146 99504146 1001 86380 86390 1
504320 99504320 1001 86380 86390 1
504916 99504916 1001 86380 86390 1
504769 99504769 1001 86380 86390 1
504891 99504891 1001 86380 86390 1
504419 99504419 1001 86380 86390 1
504524 99504524 1001 86380 86390 1
505033 99505033 1001 86380 86390 1
505065 99505065 1001 86380 86390 1
505081 99505081 1001 86380 86390 1
505017 99505017 1001 86380 86390 1
505738 99505738 1001 86380 86390 1
505742 99505742 1001 86380 86390 1
505595 99505595 1001 86380 86390 1
505597 99505597 1001 86380 86390 1
505486 99505486 1001 86380 86390 1
505529 99505529 1001 86380 86390 1
505520 99505520 1001 86380 86390 1
505343 99505343 1001 86380 86390 1
505266 99505266 1001 86380 86390 1
505353 99505353 1001 86380 86390 1
505915 99505915 1001 86380 86390 1
505928 99505928 1001 86380 86390 1
505803 99505803 1001 86380 86390 1
506594 99506594 1001 86380 86390 1
506456 99506456 1001 86380 86390 1
506229 99506229 1001 86380 86390 1
506360 99506360 1001 86380 86390 1
506373 99506373 1001 86380 86390 1
506348 99506348 1001 86380 86390 1
506234 99506234 1001 86380 86390 1
506001 99506001 1001 86380 86390 1
506060 99506060 1001 86380 86390 1
506113 99506113 1001 86380 86390 1
506180 99506180 1001 86380 86390 1
506696 99506696 1001 86380 86390 1
507257 99507257 1001 86380 86390 1
507283 99507283 1001 86380 86390 1
507400 99507400 1001 86380 86390 1
507379 99507379 1001 86380 86390 1
507278 99507278 1001 86380 86390 1
507203 99507203 1001 86380 86390 1
507160 99507160 1001 86380 86390 1
507135 99507135 1001 86380 86390 1
507149 99507149 1001 86380 86390 1
506930 99506930 1001 86380 86390 1
506956 99506956 1001 86380 86390 1
507008 99507008 1001 86380 86390 1
506856 99506856 1001 86380 86390 1
506947 99506947 1001 86380 86390 1
506874 99506874 1001 86380 86390 1
507488 99507488 1001 86380 86390 1
507591 99507591 1001 86380 86390 1
507605 99507605 1001 86380 86390 1
507557 99507557 1001 86380 86390 1
508067 99508067 1001 86380 86390 1
508209 99508209 1001 86380 86390 1
507965 99507965 1001 86380 86390 1
508019 99508019 1001 86380 86390 1
507994 99507994 1001 86380 86390 1
507956 99507956 1001 86380 86390 1
507853 99507853 1001 86380 86390 1
507958 99507958 1001 86380 86390 1
507985 99507985 1001 86380 86390 1
507750 99507750 1001 86380 86390 1
507791 99507791 1001 86380 86390 1
507766 99507766 1001 86380 86390 1
508325 99508325 1001 86380 86390 1
508403 99508403 1001 86380 86390 1
508367 99508367 1001 86380 86390 1
508445 99508445 1001 86380 86390 1
508447 99508447 1001 86380 86390 1
508256 99508256 1001 86380 86390 1
508973 99508973 1001 86380 86390 1
509075 99509075 1001 86380 86390 1
508872 99508872 1001 86380 86390 1
509014 99509014 1001 86380 86390 1
508930 99508930 1001 86380 86390 1
509022 99509022 1001 86380 86390 1
508782 99508782 1001 86380 86390 1
508750 99508750 1001 86380 86390 1
508597 99508597 1001 86380 86390 1
508625 99508625 1001 86380 86390 1
508525 99508525 1001 86380 86390 1
509085 99509085 1001 86380 86390 1
509087 99509087 1001 86380 86390 1
509094 99509094 1001 86380 86390 1
509712 99509712 1001 86380 86390 1
509633 99509633 1001 86380 86390 1
509521 99509521 1001 86380 86390 1
510551 99510551 1001 86380 86390 1
510555 99510555 1001 86380 86390 1
510248 99510248 1001 86380 86390 1
510268 99510268 1001 86380 86390 1
510194 99510194 1001 86380 86390 1
510854 99510854 1001 86380 86390 1
510849 99510849 1001 86380 86390 1
510875 99510875 1001 86380 86390 1
510787 99510787 1001 86380 86390 1
511411 99511411 1001 86380 86390 1
511549 99511549 1001 86380 86390 1
511425 99511425 1001 86380 86390 1
511403 99511403 1001 86380 86390 1
511531 99511531 1001 86380 86390 1
511501 99511501 1001 86380 86390 1
511142 99511142 1001 86380 86390 1
511210 99511210 1001 86380 86390 1
511145 99511145 1001 86380 86390 1
511251 99511251 1001 86380 86390 1
511200 99511200 1001 86380 86390 1
511165 99511165 1001 86380 86390 1
511091 99511091 1001 86380 86390 1
510951 99510951 1001 86380 86390 1
511655 99511655 1001 86380 86390 1
511711 99511711 1001 86380 86390 1
511622 99511622 1001 86380 86390 1
511649 99511649 1001 86380 86390 1
511624 99511624 1001 86380 86390 1
512213 99512213 1001 86380 86390 1
512253 99512253 1001 86380 86390 1
512283 99512283 1001 86380 86390 1
512309 99512309 1001 86380 86390 1
512219 99512219 1001 86380 86390 1
512258 99512258 1001 86380 86390 1
512136 99512136 1001 86380 86390 1
512067 99512067 1001 86380 86390 1
511796 99511796 1001 86380 86390 1
511814 99511814 1001 86380 86390 1
511963 99511963 1001 86380 86390 1
512560 99512560 1001 86380 86390 1
512496 99512496 1001 86380 86390 1
512522 99512522 1001 86380 86390 1
512406 99512406 1001 86380 86390 1
512485 99512485 1001 86380 86390 1
512463 99512463 1001 86380 86390 1
512504 99512504 1001 86380 86390 1
512556 99512556 1001 86380 86390 1
513069 99513069 1001 86380 86390 1
513044 99513044 1001 86380 86390 1
513148 99513148 1001 86380 86390 1
513199 99513199 1001 86380 86390 1
512833 99512833 1001 86380 86390 1
512823 99512823 1001 86380 86390 1
512917 99512917 1001 86380 86390 1
512816 99512816 1001 86380 86390 1
512714 99512714 1001 86380 86390 1
512666 99512666 1001 86380 86390 1
513318 99513318 1001 86380 86390 1
513257 99513257 1001 86380 86390 1
513309 99513309 1001 86380 86390 1
513876 99513876 1001 86380 86390 1
513964 99513964 1001 86380 86390 1
513978 99513978 1001 86380 86390 1
513790 99513790 1001 86380 86390 1
513652 99513652 1001 86380 86390 1
513743 99513743 1001 86380 86390 1
513808 99513808 1001 86380 86390 1
513783 99513783 1001 86380 86390 1
513719 99513719 1001 86380 86390 1
513533 99513533 1001 86380 86390 1
513521 99513521 1001 86380 86390 1
513576 99513576 1001 86380 86390 1
514184 99514184 1001 86380 86390 1
514201 99514201 1001 86380 86390 1
514164 99514164 1001 86380 86390 1
514076 99514076 1001 86380 86390 1
514142 99514142 1001 86380 86390 1
514690 99514690 1001 86380 86390 1
514679 99514679 1001 86380 86390 1
514749 99514749 1001 86380 86390 1
514663 99514663 1001 86380 86390 1
514434 99514434 1001 86380 86390 1
514253 99514253 1001 86380 86390 1
514384 99514384 1001 86380 86390 1
514311 99514311 1001 86380 86390 1
514893 99514893 1001 86380 86390 1
514867 99514867 1001 86380 86390 1
514960 99514960 1001 86380 86390 1
514950 99514950 1001 86380 86390 1
514875 99514875 1001 86380 86390 1
514891 99514891 1001 86380 86390 1
515595 99515595 1001 86380 86390 1
515621 99515621 1001 86380 86390 1
515363 99515363 1001 86380 86390 1
515291 99515291 1001 86380 86390 1
515331 99515331 1001 86380 86390 1
515085 99515085 1001 86380 86390 1
515728 99515728 1001 86380 86390 1
516153 99516153 1001 86380 86390 1
516206 99516206 1001 86380 86390 1
516059 99516059 1001 86380 86390 1
515995 99515995 1001 86380 86390 1
515891 99515891 1001 86380 86390 1
516022 99516022 1001 86380 86390 1
515905 99515905 1001 86380 86390 1
515987 99515987 1001 86380 86390 1
516572 99516572 1001 86380 86390 1
516576 99516576 1001 86380 86390 1
516553 99516553 1001 86380 86390 1
517284 99517284 1001 86380 86390 1
517332 99517332 1001 86380 86390 1
517269 99517269 1001 86380 86390 1
516975 99516975 1001 86380 86390 1
517016 99517016 1001 86380 86390 1
517043 99517043 1001 86380 86390 1
516983 99516983 1001 86380 86390 1
517035 99517035 1001 86380 86390 1
516756 99516756 1001 86380 86390 1
516782 99516782 1001 86380 86390 1
516732 99516732 1001 86380 86390 1
516775 99516775 1001 86380 86390 1
516853 99516853 1001 86380 86390 1
517401 99517401 1001 86380 86390 1
517403 99517403 1001 86380 86390 1
517459 99517459 1001 86380 86390 1
517408 99517408 1001 86380 86390 1
517995 99517995 1001 86380 86390 1
517997 99517997 1001 86380 86390 1
518026 99518026 1001 86380 86390 1
518071 99518071 1001 86380 86390 1
517879 99517879 1001 86380 86390 1
517765 99517765 1001 86380 86390 1
517934 99517934 1001 86380 86390 1
517822 99517822 1001 86380 86390 1
517727 99517727 1001 86380 86390 1
517559 99517559 1001 86380 86390 1
517615 99517615 1001 86380 86390 1
517552 99517552 1001 86380 86390 1
517695 99517695 1001 86380 86390 1
518210 99518210 1001 86380 86390 1
518347 99518347 1001 86380 86390 1
518864 99518864 1001 86380 86390 1
518788 99518788 1001 86380 86390 1
518905 99518905 1001 86380 86390 1
518893 99518893 1001 86380 86390 1
518758 99518758 1001 86380 86390 1
518750 99518750 1001 86380 86390 1
518418 99518418 1001 86380 86390 1
518465 99518465 1001 86380 86390 1
518389 99518389 1001 86380 86390 1
518430 99518430 1001 86380 86390 1
519157 99519157 1001 86380 86390 1
519017 99519017 1001 86380 86390 1
519186 99519186 1001 86380 86390 1
519163 99519163 1001 86380 86390 1
519189 99519189 1001 86380 86390 1
519764 99519764 1001 86380 86390 1
519770 99519770 1001 86380 86390 1
519558 99519558 1001 86380 86390 1
519482 99519482 1001 86380 86390 1
519538 99519538 1001 86380 86390 1
519513 99519513 1001 86380 86390 1
519411 99519411 1001 86380 86390 1
519438 99519438 1001 86380 86390 1
519220 99519220 1001 86380 86390 1
519320 99519320 1001 86380 86390 1
519269 99519269 1001 86380 86390 1
519851 99519851 1001 86380 86390 1
519865 99519865 1001 86380 86390 1
519994 99519994 1001 86380 86390 1
519881 99519881 1001 86380 86390 1
520012 99520012 1001 86380 86390 1
519846 99519846 1001 86380 86390 1
520462 99520462 1001 86380 86390 1
520442 99520442 1001 86380 86390 1
520496 99520496 1001 86380 86390 1
520574 99520574 1001 86380 86390 1
520166 99520166 1001 86380 86390 1
520195 99520195 1001 86380 86390 1
520134 99520134 1001 86380 86390 1
520714 99520714 1001 86380 86390 1
520759 99520759 1001 86380 86390 1
520713 99520713 1001 86380 86390 1
521288 99521288 1001 86380 86390 1
521112 99521112 1001 86380 86390 1
521075 99521075 1001 86380 86390 1
521077 99521077 1001 86380 86390 1
521013 99521013 1001 86380 86390 1
520910 99520910 1001 86380 86390 1
521002 99521002 1001 86380 86390 1
520944 99520944 1001 86380 86390 1
521534 99521534 1001 86380 86390 1
521600 99521600 1001 86380 86390 1
521474 99521474 1001 86380 86390 1
521958 99521958 1001 86380 86390 1
521912 99521912 1001 86380 86390 1
521736 99521736 1001 86380 86390 1
521853 99521853 1001 86380 86390 1
522977 99522977 1001 86380 86390 1
522939 99522939 1001 86380 86390 1
522874 99522874 1001 86380 86390 1
522843 99522843 1001 86380 86390 1
522538 99522538 1001 86380 86390 1
522695 99522695 1001 86380 86390 1
522514 99522514 1001 86380 86390 1
522678 99522678 1001 86380 86390 1
523918 99523918 1001 86380 86390 1
523919 99523919 1001 86380 86390 1
523836 99523836 1001 86380 86390 1
523928 99523928 1001 86380 86390 1
523851 99523851 1001 86380 86390 1
523715 99523715 1001 86380 86390 1
523654 99523654 1001 86380 86390 1
523712 99523712 1001 86380 86390 1
523406 99523406 1001 86380 86390 1
523420 99523420 1001 86380 86390 1
523395 99523395 1001 86380 86390 1
524019 99524019 1001 86380 86390 1
524084 99524084 1001 86380 86390 1
523981 99523981 1001 86380 86390 1
524102 99524102 1001 86380 86390 1
524119 99524119 1001 86380 86390 1
524121 99524121 1001 86380 86390 1
524743 99524743 1001 86380 86390 1
524672 99524672 1001 86380 86390 1
524711 99524711 1001 86380 86390 1
524728 99524728 1001 86380 86390 1
524564 99524564 1001 86380 86390 1
524371 99524371 1001 86380 86390 1
524502 99524502 1001 86380 86390 1
524505 99524505 1001 86380 86390 1
524518 99524518 1001 86380 86390 1
524871 99524871 1001 86380 86390 1
524808 99524808 1001 86380 86390 1
524886 99524886 1001 86380 86390 1
524938 99524938 1001 86380 86390 1
524887 99524887 1001 86380 86390 1
524904 99524904 1001 86380 86390 1
524791 99524791 1001 86380 86390 1
525483 99525483 1001 86380 86390 1
525446 99525446 1001 86380 86390 1
525550 99525550 1001 86380 86390 1
525558 99525558 1001 86380 86390 1
525248 99525248 1001 86380 86390 1
525288 99525288 1001 86380 86390 1
525293 99525293 1001 86380 86390 1
525189 99525189 1001 86380 86390 1
525273 99525273 1001 86380 86390 1
525114 99525114 1001 86380 86390 1
525127 99525127 1001 86380 86390 1
525078 99525078 1001 86380 86390 1
525182 99525182 1001 86380 86390 1
525626 99525626 1001 86380 86390 1
525601 99525601 1001 86380 86390 1
526398 99526398 1001 86380 86390 1
526280 99526280 1001 86380 86390 1
526154 99526154 1001 86380 86390 1
526064 99526064 1001 86380 86390 1
526145 99526145 1001 86380 86390 1
526189 99526189 1001 86380 86390 1
525868 99525868 1001 86380 86390 1
526432 99526432 1001 86380 86390 1
526529 99526529 1001 86380 86390 1
526570 99526570 1001 86380 86390 1
526443 99526443 1001 86380 86390 1
527198 99527198 1001 86380 86390 1
527065 99527065 1001 86380 86390 1
527158 99527158 1001 86380 86390 1
526989 99526989 1001 86380 86390 1
526873 99526873 1001 86380 86390 1
526938 99526938 1001 86380 86390 1
526822 99526822 1001 86380 86390 1
526708 99526708 1001 86380 86390 1
526666 99526666 1001 86380 86390 1
527323 99527323 1001 86380 86390 1
527941 99527941 1001 86380 86390 1
527967 99527967 1001 86380 86390 1
527859 99527859 1001 86380 86390 1
527639 99527639 1001 86380 86390 1
527463 99527463 1001 86380 86390 1
528272 99528272 1001 86380 86390 1
528247 99528247 1001 86380 86390 1
528878 99528878 1001 86380 86390 1
528498 99528498 1001 86380 86390 1
528414 99528414 1001 86380 86390 1
528328 99528328 1001 86380 86390 1
528431 99528431 1001 86380 86390 1
528950 99528950 1001 86380 86390 1
528939 99528939 1001 86380 86390 1
529103 99529103 1001 86380 86390 1
529535 99529535 1001 86380 86390 1
529614 99529614 1001 86380 86390 1
529566 99529566 1001 86380 86390 1
529571 99529571 1001 86380 86390 1
529372 99529372 1001 86380 86390 1
529502 99529502 1001 86380 86390 1
529399 99529399 1001 86380 86390 1
529491 99529491 1001 86380 86390 1
529388 99529388 1001 86380 86390 1
529365 99529365 1001 86380 86390 1
529303 99529303 1001 86380 86390 1
529291 99529291 1001 86380 86390 1
529139 99529139 1001 86380 86390 1
529194 99529194 1001 86380 86390 1
529118 99529118 1001 86380 86390 1
529897 99529897 1001 86380 86390 1
529771 99529771 1001 86380 86390 1
530387 99530387 1001 86380 86390 1
530431 99530431 1001 86380 86390 1
530496 99530496 1001 86380 86390 1
530472 99530472 1001 86380 86390 1
530409 99530409 1001 86380 86390 1
530325 99530325 1001 86380 86390 1
530223 99530223 1001 86380 86390 1
530146 99530146 1001 86380 86390 1
530343 99530343 1001 86380 86390 1
530347 99530347 1001 86380 86390 1
529947 99529947 1001 86380 86390 1
529961 99529961 1001 86380 86390 1
529974 99529974 1001 86380 86390 1
529952 99529952 1001 86380 86390 1
530058 99530058 1001 86380 86390 1
530022 99530022 1001 86380 86390 1
530669 99530669 1001 86380 86390 1
530565 99530565 1001 86380 86390 1
530607 99530607 1001 86380 86390 1
531137 99531137 1001 86380 86390 1
531062 99531062 1001 86380 86390 1
531064 99531064 1001 86380 86390 1
531000 99531000 1001 86380 86390 1
530941 99530941 1001 86380 86390 1
530933 99530933 1001 86380 86390 1
530831 99530831 1001 86380 86390 1
531454 99531454 1001 86380 86390 1
530759 99530759 1001 86380 86390 1
531488 99531488 1001 86380 86390 1
531388 99531388 1001 86380 86390 1
532171 99532171 1001 86380 86390 1
532070 99532070 1001 86380 86390 1
532137 99532137 1001 86380 86390 1
531643 99531643 1001 86380 86390 1
532307 99532307 1001 86380 86390 1
532219 99532219 1001 86380 86390 1
532221 99532221 1001 86380 86390 1
532381 99532381 1001 86380 86390 1
532906 99532906 1001 86380 86390 1
532924 99532924 1001 86380 86390 1
532738 99532738 1001 86380 86390 1
532816 99532816 1001 86380 86390 1
532780 99532780 1001 86380 86390 1
532679 99532679 1001 86380 86390 1
532798 99532798 1001 86380 86390 1
532493 99532493 1001 86380 86390 1
533097 99533097 1001 86380 86390 1
533033 99533033 1001 86380 86390 1
533073 99533073 1001 86380 86390 1
533129 99533129 1001 86380 86390 1
533181 99533181 1001 86380 86390 1
533053 99533053 1001 86380 86390 1
533732 99533732 1001 86380 86390 1
533694 99533694 1001 86380 86390 1
533834 99533834 1001 86380 86390 1
533553 99533553 1001 86380 86390 1
533342 99533342 1001 86380 86390 1
533359 99533359 1001 86380 86390 1
533269 99533269 1001 86380 86390 1
533349 99533349 1001 86380 86390 1
533415 99533415 1001 86380 86390 1
534062 99534062 1001 86380 86390 1
534019 99534019 1001 86380 86390 1
534568 99534568 1001 86380 86390 1
534624 99534624 1001 86380 86390 1
534613 99534613 1001 86380 86390 1
534323 99534323 1001 86380 86390 1
534251 99534251 1001 86380 86390 1
534201 99534201 1001 86380 86390 1
534712 99534712 1001 86380 86390 1
534844 99534844 1001 86380 86390 1
534728 99534728 1001 86380 86390 1
534757 99534757 1001 86380 86390 1
534783 99534783 1001 86380 86390 1
535389 99535389 1001 86380 86390 1
535313 99535313 1001 86380 86390 1
535504 99535504 1001 86380 86390 1
535328 99535328 1001 86380 86390 1
535393 99535393 1001 86380 86390 1
535257 99535257 1001 86380 86390 1
535194 99535194 1001 86380 86390 1
534928 99534928 1001 86380 86390 1
535033 99535033 1001 86380 86390 1
535034 99535034 1001 86380 86390 1
534931 99534931 1001 86380 86390 1
535003 99535003 1001 86380 86390 1
534965 99534965 1001 86380 86390 1
535678 99535678 1001 86380 86390 1
535564 99535564 1001 86380 86390 1
535643 99535643 1001 86380 86390 1
535658 99535658 1001 86380 86390 1
535556 99535556 1001 86380 86390 1
536114 99536114 1001 86380 86390 1
535842 99535842 1001 86380 86390 1
535753 99535753 1001 86380 86390 1
536477 99536477 1001 86380 86390 1
536379 99536379 1001 86380 86390 1
536524 99536524 1001 86380 86390 1
536357 99536357 1001 86380 86390 1
537039 99537039 1001 86380 86390 1
536993 99536993 1001 86380 86390 1
536936 99536936 1001 86380 86390 1
536912 99536912 1001 86380 86390 1
536874 99536874 1001 86380 86390 1
536611 99536611 1001 86380 86390 1
536664 99536664 1001 86380 86390 1
536588 99536588 1001 86380 86390 1
536591 99536591 1001 86380 86390 1
537307 99537307 1001 86380 86390 1
537312 99537312 1001 86380 86390 1
537235 99537235 1001 86380 86390 1
537937 99537937 1001 86380 86390 1
537985 99537985 1001 86380 86390 1
537887 99537887 1001 86380 86390 1
537853 99537853 1001 86380 86390 1
537828 99537828 1001 86380 86390 1
537981 99537981 1001 86380 86390 1
537885 99537885 1001 86380 86390 1
537513 99537513 1001 86380 86390 1
537541 99537541 1001 86380 86390 1
537478 99537478 1001 86380 86390 1
537454 99537454 1001 86380 86390 1
537482 99537482 1001 86380 86390 1
538053 99538053 1001 86380 86390 1
538004 99538004 1001 86380 86390 1
538151 99538151 1001 86380 86390 1
538118 99538118 1001 86380 86390 1
538189 99538189 1001 86380 86390 1
538690 99538690 1001 86380 86390 1
538748 99538748 1001 86380 86390 1
538521 99538521 1001 86380 86390 1
538473 99538473 1001 86380 86390 1
538474 99538474 1001 86380 86390 1
538569 99538569 1001 86380 86390 1
538362 99538362 1001 86380 86390 1
538401 99538401 1001 86380 86390 1
538303 99538303 1001 86380 86390 1
538345 99538345 1001 86380 86390 1
538920 99538920 1001 86380 86390 1
538960 99538960 1001 86380 86390 1
539001 99539001 1001 86380 86390 1
538835 99538835 1001 86380 86390 1
539573 99539573 1001 86380 86390 1
539345 99539345 1001 86380 86390 1
539380 99539380 1001 86380 86390 1
539189 99539189 1001 86380 86390 1
539179 99539179 1001 86380 86390 1
539102 99539102 1001 86380 86390 1
539025 99539025 1001 86380 86390 1
539226 99539226 1001 86380 86390 1
540466 99540466 1001 86380 86390 1
540307 99540307 1001 86380 86390 1
540399 99540399 1001 86380 86390 1
540211 99540211 1001 86380 86390 1
540122 99540122 1001 86380 86390 1
540214 99540214 1001 86380 86390 1
540180 99540180 1001 86380 86390 1
540232 99540232 1001 86380 86390 1
540063 99540063 1001 86380 86390 1
539905 99539905 1001 86380 86390 1
539959 99539959 1001 86380 86390 1
540495 99540495 1001 86380 86390 1
540538 99540538 1001 86380 86390 1
540629 99540629 1001 86380 86390 1
540669 99540669 1001 86380 86390 1
540618 99540618 1001 86380 86390 1
541193 99541193 1001 86380 86390 1
540963 99540963 1001 86380 86390 1
541016 99541016 1001 86380 86390 1
541006 99541006 1001 86380 86390 1
540892 99540892 1001 86380 86390 1
540827 99540827 1001 86380 86390 1
540828 99540828 1001 86380 86390 1
540780 99540780 1001 86380 86390 1
540680 99540680 1001 86380 86390 1
540875 99540875 1001 86380 86390 1
540683 99540683 1001 86380 86390 1
540826 99540826 1001 86380 86390 1
541341 99541341 1001 86380 86390 1
541437 99541437 1001 86380 86390 1
541492 99541492 1001 86380 86390 1
541299 99541299 1001 86380 86390 1
541430 99541430 1001 86380 86390 1
542005 99542005 1001 86380 86390 1
541954 99541954 1001 86380 86390 1
541956 99541956 1001 86380 86390 1
542099 99542099 1001 86380 86390 1
541865 99541865 1001 86380 86390 1
541853 99541853 1001 86380 86390 1
541893 99541893 1001 86380 86390 1
541817 99541817 1001 86380 86390 1
541871 99541871 1001 86380 86390 1
541704 99541704 1001 86380 86390 1
542271 99542271 1001 86380 86390 1
542194 99542194 1001 86380 86390 1
542169 99542169 1001 86380 86390 1
542288 99542288 1001 86380 86390 1
542292 99542292 1001 86380 86390 1
542228 99542228 1001 86380 86390 1
542742 99542742 1001 86380 86390 1
542896 99542896 1001 86380 86390 1
542821 99542821 1001 86380 86390 1
542887 99542887 1001 86380 86390 1
542931 99542931 1001 86380 86390 1
542865 99542865 1001 86380 86390 1
542936 99542936 1001 86380 86390 1
542671 99542671 1001 86380 86390 1
542522 99542522 1001 86380 86390 1
543061 99543061 1001 86380 86390 1
543001 99543001 1001 86380 86390 1
542976 99542976 1001 86380 86390 1
543605 99543605 1001 86380 86390 1
543609 99543609 1001 86380 86390 1
543661 99543661 1001 86380 86390 1
543441 99543441 1001 86380 86390 1
543418 99543418 1001 86380 86390 1
543393 99543393 1001 86380 86390 1
543370 99543370 1001 86380 86390 1
543164 99543164 1001 86380 86390 1
543317 99543317 1001 86380 86390 1
543876 99543876 1001 86380 86390 1
543802 99543802 1001 86380 86390 1
543894 99543894 1001 86380 86390 1
544481 99544481 1001 86380 86390 1
544469 99544469 1001 86380 86390 1
544502 99544502 1001 86380 86390 1
544479 99544479 1001 86380 86390 1
544226 99544226 1001 86380 86390 1
544330 99544330 1001 86380 86390 1
544187 99544187 1001 86380 86390 1
544383 99544383 1001 86380 86390 1
544320 99544320 1001 86380 86390 1
544349 99544349 1001 86380 86390 1
544056 99544056 1001 86380 86390 1
544076 99544076 1001 86380 86390 1
544053 99544053 1001 86380 86390 1
544730 99544730 1001 86380 86390 1
544722 99544722 1001 86380 86390 1
413619 531 1001 39180 39537 1
500411 964 1002 44527 48457 1
505986 686 1001 67684 67983 1
423205 234 1001 76260 77577 1
400121 99400121 1001 86380 86390 1
400471 99400471 1001 86380 86390 1
400824 99400824 1001 86380 86390 1
400829 99400829 1001 86380 86390 1
400746 99400746 1001 86380 86390 1
400811 99400811 1001 86380 86390 1
400947 99400947 1001 86380 86390 1
401060 99401060 1001 86380 86390 1
401443 99401443 1001 86380 86390 1
401484 99401484 1001 86380 86390 1
401544 99401544 1001 86380 86390 1
401666 99401666 1001 86380 86390 1
401931 99401931 1001 86380 86390 1
402023 99402023 1001 86380 86390 1
402081 99402081 1001 86380 86390 1
402452 99402452 1001 86380 86390 1
402502 99402502 1001 86380 86390 1
402612 99402612 1001 86380 86390 1
402819 99402819 1001 86380 86390 1
402983 99402983 1001 86380 86390 1
403116 99403116 1001 86380 86390 1
403457 99403457 1001 86380 86390 1
403604 99403604 1001 86380 86390 1
403612 99403612 1001 86380 86390 1
403717 99403717 1001 86380 86390 1
403827 99403827 1001 86380 86390 1
404074 99404074 1001 86380 86390 1
404222 99404222 1001 86380 86390 1
404304 99404304 1001 86380 86390 1
404427 99404427 1001 86380 86390 1
405104 99405104 1001 86380 86390 1
405045 99405045 1001 86380 86390 1
405189 99405189 1001 86380 86390 1
405460 99405460 1001 86380 86390 1
405636 99405636 1001 86380 86390 1
405723 99405723 1001 86380 86390 1
405736 99405736 1001 86380 86390 1
406011 99406011 1001 86380 86390 1
406216 99406216 1001 86380 86390 1
406242 99406242 1001 86380 86390 1
406428 99406428 1001 86380 86390 1
406530 99406530 1001 86380 86390 1
406793 99406793 1001 86380 86390 1
407038 99407038 1001 86380 86390 1
407062 99407062 1001 86380 86390 1
407207 99407207 1001 86380 86390 1
407162 99407162 1001 86380 86390 1
407428 99407428 1001 86380 86390 1
407244 99407244 1001 86380 86390 1
407933 99407933 1001 86380 86390 1
408000 99408000 1001 86380 86390 1
408029 99408029 1001 86380 86390 1
408090 99408090 1001 86380 86390 1
407991 99407991 1001 86380 86390 1
408148 99408148 1001 86380 86390 1
408299 99408299 1001 86380 86390 1
408267 99408267 1001 86380 86390 1
408352 99408352 1001 86380 86390 1
408333 99408333 1001 86380 86390 1
408521 99408521 1001 86380 86390 1
408460 99408460 1001 86380 86390 1
408736 99408736 1001 86380 86390 1
408755 99408755 1001 86380 86390 1
409126 99409126 1001 86380 86390 1
409336 99409336 1001 86380 86390 1
409548 99409548 1001 86380 86390 1
409631 99409631 1001 86380 86390 1
409647 99409647 1001 86380 86390 1
409773 99409773 1001 86380 86390 1
409695 99409695 1001 86380 86390 1
409812 99409812 1001 86380 86390 1
409934 99409934 1001 86380 86390 1
410244 99410244 1001 86380 86390 1
410371 99410371 1001 86380 86390 1
410376 99410376 1001 86380 86390 1
410382 99410382 1001 86380 86390 1
410485 99410485 1001 86380 86390 1
410537 99410537 1001 86380 86390 1
410725 99410725 1001 86380 86390 1
411043 99411043 1001 86380 86390 1
411443 99411443 1001 86380 86390 1
411752 99411752 1001 86380 86390 1
412236 99412236 1001 86380 86390 1
412433 99412433 1001 86380 86390 1
413334 99413334 1001 86380 86390 1
412907 99412907 1001 86380 86390 1
413087 99413087 1001 86380 86390 1
413192 99413192 1001 86380 86390 1
412694 99412694 1001 86380 86390 1
412583 99412583 1001 86380 86390 1
412600 99412600 1001 86380 86390 1
412566 99412566 1001 86380 86390 1
412637 99412637 1001 86380 86390 1
412881 99412881 1001 86380 86390 1
413928 99413928 1001 86380 86390 1
413879 99413879 1001 86380 86390 1
415262 99415262 1001 86380 86390 1
415084 99415084 1001 86380 86390 1
415284 99415284 1001 86380 86390 1
415161 99415161 1001 86380 86390 1
414866 99414866 1001 86380 86390 1
414601 99414601 1001 86380 86390 1
415547 99415547 1001 86380 86390 1
415656 99415656 1001 86380 86390 1
415515 99415515 1001 86380 86390 1
415712 99415712 1001 86380 86390 1
415564 99415564 1001 86380 86390 1
415359 99415359 1001 86380 86390 1
416884 99416884 1001 86380 86390 1
416799 99416799 1001 86380 86390 1
416668 99416668 1001 86380 86390 1
416158 99416158 1001 86380 86390 1
416187 99416187 1001 86380 86390 1
416191 99416191 1001 86380 86390 1
416166 99416166 1001 86380 86390 1
416264 99416264 1001 86380 86390 1
416306 99416306 1001 86380 86390 1
416432 99416432 1001 86380 86390 1
416278 99416278 1001 86380 86390 1
416181 99416181 1001 86380 86390 1
415772 99415772 1001 86380 86390 1
417392 99417392 1001 86380 86390 1
417190 99417190 1001 86380 86390 1
417474 99417474 1001 86380 86390 1
417608 99417608 1001 86380 86390 1
417495 99417495 1001 86380 86390 1
418673 99418673 1001 86380 86390 1
418676 99418676 1001 86380 86390 1
418759 99418759 1001 86380 86390 1
418790 99418790 1001 86380 86390 1
418035 99418035 1001 86380 86390 1
418170 99418170 1001 86380 86390 1
418064 99418064 1001 86380 86390 1
418122 99418122 1001 86380 86390 1
418427 99418427 1001 86380 86390 1
418126 99418126 1001 86380 86390 1
417869 99417869 1001 86380 86390 1
418032 99418032 1001 86380 86390 1
417966 99417966 1001 86380 86390 1
417929 99417929 1001 86380 86390 1
417650 99417650 1001 86380 86390 1
419063 99419063 1001 86380 86390 1
419174 99419174 1001 86380 86390 1
419070 99419070 1001 86380 86390 1
420378 99420378 1001 86380 86390 1
420216 99420216 1001 86380 86390 1
420355 99420355 1001 86380 86390 1
420198 99420198 1001 86380 86390 1
420081 99420081 1001 86380 86390 1
420034 99420034 1001 86380 86390 1
419726 99419726 1001 86380 86390 1
420011 99420011 1001 86380 86390 1
419740 99419740 1001 86380 86390 1
419349 99419349 1001 86380 86390 1
419620 99419620 1001 86380 86390 1
419401 99419401 1001 86380 86390 1
420740 99420740 1001 86380 86390 1
420751 99420751 1001 86380 86390 1
420780 99420780 1001 86380 86390 1
420456 99420456 1001 86380 86390 1
421847 99421847 1001 86380 86390 1
421391 99421391 1001 86380 86390 1
421609 99421609 1001 86380 86390 1
420890 99420890 1001 86380 86390 1
421171 99421171 1001 86380 86390 1
421099 99421099 1001 86380 86390 1
421041 99421041 1001 86380 86390 1
421084 99421084 1001 86380 86390 1
420905 99420905 1001 86380 86390 1
422258 99422258 1001 86380 86390 1
423698 99423698 1001 86380 86390 1
423699 99423699 1001 86380 86390 1
423636 99423636 1001 86380 86390 1
423399 99423399 1001 86380 86390 1
423457 99423457 1001 86380 86390 1
423054 99423054 1001 86380 86390 1
423251 99423251 1001 86380 86390 1
423259 99423259 1001 86380 86390 1
423886 99423886 1001 86380 86390 1
423869 99423869 1001 86380 86390 1
423951 99423951 1001 86380 86390 1
424477 99424477 1001 86380 86390 1
424542 99424542 1001 86380 86390 1
424485 99424485 1001 86380 86390 1
424177 99424177 1001 86380 86390 1
425672 99425672 1001 86380 86390 1
425791 99425791 1001 86380 86390 1
425792 99425792 1001 86380 86390 1
426848 99426848 1001 86380 86390 1
426966 99426966 1001 86380 86390 1
426619 99426619 1001 86380 86390 1
426595 99426595 1001 86380 86390 1
426578 99426578 1001 86380 86390 1
426484 99426484 1001 86380 86390 1
426607 99426607 1001 86380 86390 1
426190 99426190 1001 86380 86390 1
426165 99426165 1001 86380 86390 1
425931 99425931 1001 86380 86390 1
425952 99425952 1001 86380 86390 1
426209 99426209 1001 86380 86390 1
427488 99427488 1001 86380 86390 1
427160 99427160 1001 86380 86390 1
428609 99428609 1001 86380 86390 1
428641 99428641 1001 86380 86390 1
428627 99428627 1001 86380 86390 1
428731 99428731 1001 86380 86390 1
428145 99428145 1001 86380 86390 1
427985 99427985 1001 86380 86390 1
427961 99427961 1001 86380 86390 1
427739 99427739 1001 86380 86390 1
427538 99427538 1001 86380 86390 1
428887 99428887 1001 86380 86390 1
430068 99430068 1001 86380 86390 1
430119 99430119 1001 86380 86390 1
429976 99429976 1001 86380 86390 1
430236 99430236 1001 86380 86390 1
429805 99429805 1001 86380 86390 1
429569 99429569 1001 86380 86390 1
429721 99429721 1001 86380 86390 1
429232 99429232 1001 86380 86390 1
431736 99431736 1001 86380 86390 1
431674 99431674 1001 86380 86390 1
431742 99431742 1001 86380 86390 1
431717 99431717 1001 86380 86390 1
431868 99431868 1001 86380 86390 1
431945 99431945 1001 86380 86390 1
431419 99431419 1001 86380 86390 1
430972 99430972 1001 86380 86390 1
431027 99431027 1001 86380 86390 1
430922 99430922 1001 86380 86390 1
431035 99431035 1001 86380 86390 1
432249 99432249 1001 86380 86390 1
432252 99432252 1001 86380 86390 1
432280 99432280 1001 86380 86390 1
433391 99433391 1001 86380 86390 1
433432 99433432 1001 86380 86390 1
433462 99433462 1001 86380 86390 1
433576 99433576 1001 86380 86390 1
433609 99433609 1001 86380 86390 1
433268 99433268 1001 86380 86390 1
433018 99433018 1001 86380 86390 1
432954 99432954 1001 86380 86390 1
433131 99433131 1001 86380 86390 1
433180 99433180 1001 86380 86390 1
433233 99433233 1001 86380 86390 1
432772 99432772 1001 86380 86390 1
432555 99432555 1001 86380 86390 1
432734 99432734 1001 86380 86390 1
434134 99434134 1001 86380 86390 1
433741 99433741 1001 86380 86390 1
433778 99433778 1001 86380 86390 1
435345 99435345 1001 86380 86390 1
435399 99435399 1001 86380 86390 1
435408 99435408 1001 86380 86390 1
434840 99434840 1001 86380 86390 1
434659 99434659 1001 86380 86390 1
434747 99434747 1001 86380 86390 1
434568 99434568 1001 86380 86390 1
434456 99434456 1001 86380 86390 1
434334 99434334 1001 86380 86390 1
434364 99434364 1001 86380 86390 1
435623 99435623 1001 86380 86390 1
435553 99435553 1001 86380 86390 1
435694 99435694 1001 86380 86390 1
435852 99435852 1001 86380 86390 1
437019 99437019 1001 86380 86390 1
437052 99437052 1001 86380 86390 1
436960 99436960 1001 86380 86390 1
437062 99437062 1001 86380 86390 1
436949 99436949 1001 86380 86390 1
436696 99436696 1001 86380 86390 1
436488 99436488 1001 86380 86390 1
437316 99437316 1001 86380 86390 1
437259 99437259 1001 86380 86390 1
300027 99300027 1001 86380 86390 1
300697 99300697 1001 86380 86390 1
300541 99300541 1001 86380 86390 1
300484 99300484 1001 86380 86390 1
300355 99300355 1001 86380 86390 1
300470 99300470 1001 86380 86390 1
300170 99300170 1001 86380 86390 1
300795 99300795 1001 86380 86390 1
300827 99300827 1001 86380 86390 1
300854 99300854 1001 86380 86390 1
301410 99301410 1001 86380 86390 1
301399 99301399 1001 86380 86390 1
301167 99301167 1001 86380 86390 1
301325 99301325 1001 86380 86390 1
301303 99301303 1001 86380 86390 1
301026 99301026 1001 86380 86390 1
301053 99301053 1001 86380 86390 1
301041 99301041 1001 86380 86390 1
301119 99301119 1001 86380 86390 1
301042 99301042 1001 86380 86390 1
300991 99300991 1001 86380 86390 1
300952 99300952 1001 86380 86390 1
301045 99301045 1001 86380 86390 1
301009 99301009 1001 86380 86390 1
301748 99301748 1001 86380 86390 1
301619 99301619 1001 86380 86390 1
302255 99302255 1001 86380 86390 1
302308 99302308 1001 86380 86390 1
302248 99302248 1001 86380 86390 1
302368 99302368 1001 86380 86390 1
302275 99302275 1001 86380 86390 1
302019 99302019 1001 86380 86390 1
302077 99302077 1001 86380 86390 1
302131 99302131 1001 86380 86390 1
302120 99302120 1001 86380 86390 1
302146 99302146 1001 86380 86390 1
301979 99301979 1001 86380 86390 1
301821 99301821 1001 86380 86390 1
301784 99301784 1001 86380 86390 1
302470 99302470 1001 86380 86390 1
301968 99301968 1001 86380 86390 1
302503 99302503 1001 86380 86390 1
303040 99303040 1001 86380 86390 1
303106 99303106 1001 86380 86390 1
303177 99303177 1001 86380 86390 1
303069 99303069 1001 86380 86390 1
302833 99302833 1001 86380 86390 1
302796 99302796 1001 86380 86390 1
302968 99302968 1001 86380 86390 1
302907 99302907 1001 86380 86390 1
302715 99302715 1001 86380 86390 1
302698 99302698 1001 86380 86390 1
303354 99303354 1001 86380 86390 1
303848 99303848 1001 86380 86390 1
303765 99303765 1001 86380 86390 1
303625 99303625 1001 86380 86390 1
303468 99303468 1001 86380 86390 1
303498 99303498 1001 86380 86390 1
303422 99303422 1001 86380 86390 1
304075 99304075 1001 86380 86390 1
304730 99304730 1001 86380 86390 1
304671 99304671 1001 86380 86390 1
304752 99304752 1001 86380 86390 1
304740 99304740 1001 86380 86390 1
304315 99304315 1001 86380 86390 1
304432 99304432 1001 86380 86390 1
304258 99304258 1001 86380 86390 1
304998 99304998 1001 86380 86390 1
304978 99304978 1001 86380 86390 1
304997 99304997 1001 86380 86390 1
305010 99305010 1001 86380 86390 1
305602 99305602 1001 86380 86390 1
305527 99305527 1001 86380 86390 1
305351 99305351 1001 86380 86390 1
305429 99305429 1001 86380 86390 1
305333 99305333 1001 86380 86390 1
305425 99305425 1001 86380 86390 1
305067 99305067 1001 86380 86390 1
305120 99305120 1001 86380 86390 1
305696 99305696 1001 86380 86390 1
500074 99500074 1001 86380 86390 1
500728 99500728 1001 86380 86390 1
500797 99500797 1001 86380 86390 1
500484 99500484 1001 86380 86390 1
500389 99500389 1001 86380 86390 1
500292 99500292 1001 86380 86390 1
500241 99500241 1001 86380 86390 1
500333 99500333 1001 86380 86390 1
500851 99500851 1001 86380 86390 1
500905 99500905 1001 86380 86390 1
500945 99500945 1001 86380 86390 1
501591 99501591 1001 86380 86390 1
501462 99501462 1001 86380 86390 1
501626 99501626 1001 86380 86390 1
501293 99501293 1001 86380 86390 1
501349 99501349 1001 86380 86390 1
501353 99501353 1001 86380 86390 1
501109 99501109 1001 86380 86390 1
501177 99501177 1001 86380 86390 1
501217 99501217 1001 86380 86390 1
501677 99501677 1001 86380 86390 1
501716 99501716 1001 86380 86390 1
501758 99501758 1001 86380 86390 1
501684 99501684 1001 86380 86390 1
501790 99501790 1001 86380 86390 1
502434 99502434 1001 86380 86390 1
502435 99502435 1001 86380 86390 1
502358 99502358 1001 86380 86390 1
502119 99502119 1001 86380 86390 1
502177 99502177 1001 86380 86390 1
502103 99502103 1001 86380 86390 1
501952 99501952 1001 86380 86390 1
502050 99502050 1001 86380 86390 1
502025 99502025 1001 86380 86390 1
502489 99502489 1001 86380 86390 1
502554 99502554 1001 86380 86390 1
502556 99502556 1001 86380 86390 1
502622 99502622 1001 86380 86390 1
502572 99502572 1001 86380 86390 1
502482 99502482 1001 86380 86390 1
503094 99503094 1001 86380 86390 1
502918 99502918 1001 86380 86390 1
502933 99502933 1001 86380 86390 1
503049 99503049 1001 86380 86390 1
503002 99503002 1001 86380 86390 1
502899 99502899 1001 86380 86390 1
502952 99502952 1001 86380 86390 1
502927 99502927 1001 86380 86390 1
502827 99502827 1001 86380 86390 1
502685 99502685 1001 86380 86390 1
502776 99502776 1001 86380 86390 1
502727 99502727 1001 86380 86390 1
503330 99503330 1001 86380 86390 1
503413 99503413 1001 86380 86390 1
504043 99504043 1001 86380 86390 1
503915 99503915 1001 86380 86390 1
503941 99503941 1001 86380 86390 1
503955 99503955 1001 86380 86390 1
503956 99503956 1001 86380 86390 1
504074 99504074 1001 86380 86390 1
503972 99503972 1001 86380 86390 1
504037 99504037 1001 86380 86390 1
503743 99503743 1001 86380 86390 1
503810 99503810 1001 86380 86390 1
503785 99503785 1001 86380 86390 1
503895 99503895 1001 86380 86390 1
503639 99503639 1001 86380 86390 1
503679 99503679 1001 86380 86390 1
503654 99503654 1001 86380 86390 1
503657 99503657 1001 86380 86390 1
503697 99503697 1001 86380 86390 1
503673 99503673 1001 86380 86390 1
503702 99503702 1001 86380 86390 1
504283 99504283 1001 86380 86390 1
504198 99504198 1001 86380 86390 1
504281 99504281 1001 86380 86390 1
504764 99504764 1001 86380 86390 1
504868 99504868 1001 86380 86390 1
504921 99504921 1001 86380 86390 1
504772 99504772 1001 86380 86390 1
504813 99504813 1001 86380 86390 1
504560 99504560 1001 86380 86390 1
504587 99504587 1001 86380 86390 1
504736 99504736 1001 86380 86390 1
504390 99504390 1001 86380 86390 1
504407 99504407 1001 86380 86390 1
505140 99505140 1001 86380 86390 1
505000 99505000 1001 86380 86390 1
505121 99505121 1001 86380 86390 1
505602 99505602 1001 86380 86390 1
505628 99505628 1001 86380 86390 1
505678 99505678 1001 86380 86390 1
505640 99505640 1001 86380 86390 1
505371 99505371 1001 86380 86390 1
505403 99505403 1001 86380 86390 1
505323 99505323 1001 86380 86390 1
505782 99505782 1001 86380 86390 1
505809 99505809 1001 86380 86390 1
505953 99505953 1001 86380 86390 1
505877 99505877 1001 86380 86390 1
505852 99505852 1001 86380 86390 1
505908 99505908 1001 86380 86390 1
506442 99506442 1001 86380 86390 1
506417 99506417 1001 86380 86390 1
506408 99506408 1001 86380 86390 1
506362 99506362 1001 86380 86390 1
506350 99506350 1001 86380 86390 1
506389 99506389 1001 86380 86390 1
506096 99506096 1001 86380 86390 1
506177 99506177 1001 86380 86390 1
505997 99505997 1001 86380 86390 1
506167 99506167 1001 86380 86390 1
506623 99506623 1001 86380 86390 1
506718 99506718 1001 86380 86390 1
506695 99506695 1001 86380 86390 1
507139 99507139 1001 86380 86390 1
507159 99507159 1001 86380 86390 1
507108 99507108 1001 86380 86390 1
507148 99507148 1001 86380 86390 1
506867 99506867 1001 86380 86390 1
506934 99506934 1001 86380 86390 1
506847 99506847 1001 86380 86390 1
506835 99506835 1001 86380 86390 1
506850 99506850 1001 86380 86390 1
507602 99507602 1001 86380 86390 1
507567 99507567 1001 86380 86390 1
507453 99507453 1001 86380 86390 1
507622 99507622 1001 86380 86390 1
507495 99507495 1001 86380 86390 1
508081 99508081 1001 86380 86390 1
508136 99508136 1001 86380 86390 1
508228 99508228 1001 86380 86390 1
508118 99508118 1001 86380 86390 1
507927 99507927 1001 86380 86390 1
508005 99508005 1001 86380 86390 1
507643 99507643 1001 86380 86390 1
507649 99507649 1001 86380 86390 1
508329 99508329 1001 86380 86390 1
508937 99508937 1001 86380 86390 1
508965 99508965 1001 86380 86390 1
508802 99508802 1001 86380 86390 1
508751 99508751 1001 86380 86390 1
508653 99508653 1001 86380 86390 1
509253 99509253 1001 86380 86390 1
509267 99509267 1001 86380 86390 1
509255 99509255 1001 86380 86390 1
509836 99509836 1001 86380 86390 1
509722 99509722 1001 86380 86390 1
509702 99509702 1001 86380 86390 1
509695 99509695 1001 86380 86390 1
509951 99509951 1001 86380 86390 1
509927 99509927 1001 86380 86390 1
509932 99509932 1001 86380 86390 1
510705 99510705 1001 86380 86390 1
510581 99510581 1001 86380 86390 1
510533 99510533 1001 86380 86390 1
510401 99510401 1001 86380 86390 1
510149 99510149 1001 86380 86390 1
510205 99510205 1001 86380 86390 1
510829 99510829 1001 86380 86390 1
510873 99510873 1001 86380 86390 1
510848 99510848 1001 86380 86390 1
510771 99510771 1001 86380 86390 1
510930 99510930 1001 86380 86390 1
511513 99511513 1001 86380 86390 1
511296 99511296 1001 86380 86390 1
511323 99511323 1001 86380 86390 1
511171 99511171 1001 86380 86390 1
511225 99511225 1001 86380 86390 1
511320 99511320 1001 86380 86390 1
511101 99511101 1001 86380 86390 1
510933 99510933 1001 86380 86390 1
510988 99510988 1001 86380 86390 1
511041 99511041 1001 86380 86390 1
511003 99511003 1001 86380 86390 1
510954 99510954 1001 86380 86390 1
511719 99511719 1001 86380 86390 1
511629 99511629 1001 86380 86390 1
511748 99511748 1001 86380 86390 1
511572 99511572 1001 86380 86390 1
512263 99512263 1001 86380 86390 1
512186 99512186 1001 86380 86390 1
512288 99512288 1001 86380 86390 1
512075 99512075 1001 86380 86390 1
512127 99512127 1001 86380 86390 1
512039 99512039 1001 86380 86390 1
512004 99512004 1001 86380 86390 1
511868 99511868 1001 86380 86390 1
511885 99511885 1001 86380 86390 1
512482 99512482 1001 86380 86390 1
512175 99512175 1001 86380 86390 1
512474 99512474 1001 86380 86390 1
513158 99513158 1001 86380 86390 1
513029 99513029 1001 86380 86390 1
513146 99513146 1001 86380 86390 1
512884 99512884 1001 86380 86390 1
512901 99512901 1001 86380 86390 1
512830 99512830 1001 86380 86390 1
512627 99512627 1001 86380 86390 1
512736 99512736 1001 86380 86390 1
513386 99513386 1001 86380 86390 1
513374 99513374 1001 86380 86390 1
513213 99513213 1001 86380 86390 1
513977 99513977 1001 86380 86390 1
513735 99513735 1001 86380 86390 1
513665 99513665 1001 86380 86390 1
513679 99513679 1001 86380 86390 1
513769 99513769 1001 86380 86390 1
513443 99513443 1001 86380 86390 1
513500 99513500 1001 86380 86390 1
514223 99514223 1001 86380 86390 1
514828 99514828 1001 86380 86390 1
514682 99514682 1001 86380 86390 1
514842 99514842 1001 86380 86390 1
514802 99514802 1001 86380 86390 1
514674 99514674 1001 86380 86390 1
514817 99514817 1001 86380 86390 1
514472 99514472 1001 86380 86390 1
514565 99514565 1001 86380 86390 1
514631 99514631 1001 86380 86390 1
514581 99514581 1001 86380 86390 1
514491 99514491 1001 86380 86390 1
514467 99514467 1001 86380 86390 1
514281 99514281 1001 86380 86390 1
514307 99514307 1001 86380 86390 1
514346 99514346 1001 86380 86390 1
514336 99514336 1001 86380 86390 1
514298 99514298 1001 86380 86390 1
515035 99515035 1001 86380 86390 1
515062 99515062 1001 86380 86390 1
514909 99514909 1001 86380 86390 1
514939 99514939 1001 86380 86390 1
515056 99515056 1001 86380 86390 1
515544 99515544 1001 86380 86390 1
515536 99515536 1001 86380 86390 1
515345 99515345 1001 86380 86390 1
515166 99515166 1001 86380 86390 1
515256 99515256 1001 86380 86390 1
515167 99515167 1001 86380 86390 1
515156 99515156 1001 86380 86390 1
515080 99515080 1001 86380 86390 1
515267 99515267 1001 86380 86390 1
515151 99515151 1001 86380 86390 1
515851 99515851 1001 86380 86390 1
515866 99515866 1001 86380 86390 1
515879 99515879 1001 86380 86390 1
515744 99515744 1001 86380 86390 1
516425 99516425 1001 86380 86390 1
516147 99516147 1001 86380 86390 1
516058 99516058 1001 86380 86390 1
516049 99516049 1001 86380 86390 1
516011 99516011 1001 86380 86390 1
516065 99516065 1001 86380 86390 1
516610 99516610 1001 86380 86390 1
516574 99516574 1001 86380 86390 1
516510 99516510 1001 86380 86390 1
516577 99516577 1001 86380 86390 1
516630 99516630 1001 86380 86390 1
517297 99517297 1001 86380 86390 1
517324 99517324 1001 86380 86390 1
517004 99517004 1001 86380 86390 1
517083 99517083 1001 86380 86390 1
516980 99516980 1001 86380 86390 1
517072 99517072 1001 86380 86390 1
517086 99517086 1001 86380 86390 1
516820 99516820 1001 86380 86390 1
516862 99516862 1001 86380 86390 1
516760 99516760 1001 86380 86390 1
516791 99516791 1001 86380 86390 1
517456 99517456 1001 86380 86390 1
517340 99517340 1001 86380 86390 1
517445 99517445 1001 86380 86390 1
518085 99518085 1001 86380 86390 1
518130 99518130 1001 86380 86390 1
518078 99518078 1001 86380 86390 1
518093 99518093 1001 86380 86390 1
517775 99517775 1001 86380 86390 1
517933 99517933 1001 86380 86390 1
517946 99517946 1001 86380 86390 1
517948 99517948 1001 86380 86390 1
517910 99517910 1001 86380 86390 1
517579 99517579 1001 86380 86390 1
517580 99517580 1001 86380 86390 1
517638 99517638 1001 86380 86390 1
518278 99518278 1001 86380 86390 1
518247 99518247 1001 86380 86390 1
518786 99518786 1001 86380 86390 1
518837 99518837 1001 86380 86390 1
518838 99518838 1001 86380 86390 1
518805 99518805 1001 86380 86390 1
518806 99518806 1001 86380 86390 1
518709 99518709 1001 86380 86390 1
518765 99518765 1001 86380 86390 1
518497 99518497 1001 86380 86390 1
518526 99518526 1001 86380 86390 1
518374 99518374 1001 86380 86390 1
519057 99519057 1001 86380 86390 1
519611 99519611 1001 86380 86390 1
519678 99519678 1001 86380 86390 1
519797 99519797 1001 86380 86390 1
519799 99519799 1001 86380 86390 1
519747 99519747 1001 86380 86390 1
519402 99519402 1001 86380 86390 1
519589 99519589 1001 86380 86390 1
519602 99519602 1001 86380 86390 1
519226 99519226 1001 86380 86390 1
519383 99519383 1001 86380 86390 1
519941 99519941 1001 86380 86390 1
519970 99519970 1001 86380 86390 1
520485 99520485 1001 86380 86390 1
520552 99520552 1001 86380 86390 1
520529 99520529 1001 86380 86390 1
520478 99520478 1001 86380 86390 1
520560 99520560 1001 86380 86390 1
520294 99520294 1001 86380 86390 1
520690 99520690 1001 86380 86390 1
520756 99520756 1001 86380 86390 1
520722 99520722 1001 86380 86390 1
520813 99520813 1001 86380 86390 1
520658 99520658 1001 86380 86390 1
521365 99521365 1001 86380 86390 1
521434 99521434 1001 86380 86390 1
520848 99520848 1001 86380 86390 1
521043 99521043 1001 86380 86390 1
520905 99520905 1001 86380 86390 1
521518 99521518 1001 86380 86390 1
521648 99521648 1001 86380 86390 1
521533 99521533 1001 86380 86390 1
521603 99521603 1001 86380 86390 1
521591 99521591 1001 86380 86390 1
521527 99521527 1001 86380 86390 1
522177 99522177 1001 86380 86390 1
522091 99522091 1001 86380 86390 1
521998 99521998 1001 86380 86390 1
521963 99521963 1001 86380 86390 1
521724 99521724 1001 86380 86390 1
521830 99521830 1001 86380 86390 1
522303 99522303 1001 86380 86390 1
522436 99522436 1001 86380 86390 1
522347 99522347 1001 86380 86390 1
522441 99522441 1001 86380 86390 1
522339 99522339 1001 86380 86390 1
522366 99522366 1001 86380 86390 1
522995 99522995 1001 86380 86390 1
523009 99523009 1001 86380 86390 1
522716 99522716 1001 86380 86390 1
522553 99522553 1001 86380 86390 1
522651 99522651 1001 86380 86390 1
523237 99523237 1001 86380 86390 1
523240 99523240 1001 86380 86390 1
523932 99523932 1001 86380 86390 1
523661 99523661 1001 86380 86390 1
523719 99523719 1001 86380 86390 1
523681 99523681 1001 86380 86390 1
523709 99523709 1001 86380 86390 1
523671 99523671 1001 86380 86390 1
523401 99523401 1001 86380 86390 1
523479 99523479 1001 86380 86390 1
523508 99523508 1001 86380 86390 1
523458 99523458 1001 86380 86390 1
523436 99523436 1001 86380 86390 1
523373 99523373 1001 86380 86390 1
524026 99524026 1001 86380 86390 1
524148 99524148 1001 86380 86390 1
524595 99524595 1001 86380 86390 1
524688 99524688 1001 86380 86390 1
524716 99524716 1001 86380 86390 1
524450 99524450 1001 86380 86390 1
524334 99524334 1001 86380 86390 1
524206 99524206 1001 86380 86390 1
524272 99524272 1001 86380 86390 1
524185 99524185 1001 86380 86390 1
524212 99524212 1001 86380 86390 1
524870 99524870 1001 86380 86390 1
525473 99525473 1001 86380 86390 1
525412 99525412 1001 86380 86390 1
525294 99525294 1001 86380 86390 1
525384 99525384 1001 86380 86390 1
525256 99525256 1001 86380 86390 1
525218 99525218 1001 86380 86390 1
525336 99525336 1001 86380 86390 1
525086 99525086 1001 86380 86390 1
525102 99525102 1001 86380 86390 1
525678 99525678 1001 86380 86390 1
525756 99525756 1001 86380 86390 1
525628 99525628 1001 86380 86390 1
525681 99525681 1001 86380 86390 1
526334 99526334 1001 86380 86390 1
526274 99526274 1001 86380 86390 1
526264 99526264 1001 86380 86390 1
526241 99526241 1001 86380 86390 1
525996 99525996 1001 86380 86390 1
525836 99525836 1001 86380 86390 1
525953 99525953 1001 86380 86390 1
525928 99525928 1001 86380 86390 1
526553 99526553 1001 86380 86390 1
527212 99527212 1001 86380 86390 1
527205 99527205 1001 86380 86390 1
527141 99527141 1001 86380 86390 1
527168 99527168 1001 86380 86390 1
527005 99527005 1001 86380 86390 1
527009 99527009 1001 86380 86390 1
526880 99526880 1001 86380 86390 1
526977 99526977 1001 86380 86390 1
526874 99526874 1001 86380 86390 1
526785 99526785 1001 86380 86390 1
526760 99526760 1001 86380 86390 1
526776 99526776 1001 86380 86390 1
527325 99527325 1001 86380 86390 1
527275 99527275 1001 86380 86390 1
527899 99527899 1001 86380 86390 1
527847 99527847 1001 86380 86390 1
527732 99527732 1001 86380 86390 1
527548 99527548 1001 86380 86390 1
527576 99527576 1001 86380 86390 1
527538 99527538 1001 86380 86390 1
527530 99527530 1001 86380 86390 1
528124 99528124 1001 86380 86390 1
528230 99528230 1001 86380 86390 1
527663 99527663 1001 86380 86390 1
528160 99528160 1001 86380 86390 1
528855 99528855 1001 86380 86390 1
528836 99528836 1001 86380 86390 1
528632 99528632 1001 86380 86390 1
528645 99528645 1001 86380 86390 1
528581 99528581 1001 86380 86390 1
528517 99528517 1001 86380 86390 1
528608 99528608 1001 86380 86390 1
528358 99528358 1001 86380 86390 1
528453 99528453 1001 86380 86390 1
528466 99528466 1001 86380 86390 1
528479 99528479 1001 86380 86390 1
528301 99528301 1001 86380 86390 1
528418 99528418 1001 86380 86390 1
529041 99529041 1001 86380 86390 1
528991 99528991 1001 86380 86390 1
529095 99529095 1001 86380 86390 1
529727 99529727 1001 86380 86390 1
529578 99529578 1001 86380 86390 1
529529 99529529 1001 86380 86390 1
529568 99529568 1001 86380 86390 1
529453 99529453 1001 86380 86390 1
529275 99529275 1001 86380 86390 1
529148 99529148 1001 86380 86390 1
529110 99529110 1001 86380 86390 1
529242 99529242 1001 86380 86390 1
529269 99529269 1001 86380 86390 1
529232 99529232 1001 86380 86390 1
529156 99529156 1001 86380 86390 1
529893 99529893 1001 86380 86390 1
529800 99529800 1001 86380 86390 1
530476 99530476 1001 86380 86390 1
530550 99530550 1001 86380 86390 1
530417 99530417 1001 86380 86390 1
530418 99530418 1001 86380 86390 1
530498 99530498 1001 86380 86390 1
530372 99530372 1001 86380 86390 1
530209 99530209 1001 86380 86390 1
530197 99530197 1001 86380 86390 1
530263 99530263 1001 86380 86390 1
530201 99530201 1001 86380 86390 1
530318 99530318 1001 86380 86390 1
529999 99529999 1001 86380 86390 1
530026 99530026 1001 86380 86390 1
530027 99530027 1001 86380 86390 1
530100 99530100 1001 86380 86390 1
530682 99530682 1001 86380 86390 1
530579 99530579 1001 86380 86390 1
530554 99530554 1001 86380 86390 1
530723 99530723 1001 86380 86390 1
531355 99531355 1001 86380 86390 1
531248 99531248 1001 86380 86390 1
531289 99531289 1001 86380 86390 1
531161 99531161 1001 86380 86390 1
531071 99531071 1001 86380 86390 1
531075 99531075 1001 86380 86390 1
531025 99531025 1001 86380 86390 1
530986 99530986 1001 86380 86390 1
531103 99531103 1001 86380 86390 1
530889 99530889 1001 86380 86390 1
530838 99530838 1001 86380 86390 1
530857 99530857 1001 86380 86390 1
530793 99530793 1001 86380 86390 1
530898 99530898 1001 86380 86390 1
531432 99531432 1001 86380 86390 1
531409 99531409 1001 86380 86390 1
531461 99531461 1001 86380 86390 1
531413 99531413 1001 86380 86390 1
531820 99531820 1001 86380 86390 1
531989 99531989 1001 86380 86390 1
531970 99531970 1001 86380 86390 1
531829 99531829 1001 86380 86390 1
531639 99531639 1001 86380 86390 1
531743 99531743 1001 86380 86390 1
531621 99531621 1001 86380 86390 1
532262 99532262 1001 86380 86390 1
532839 99532839 1001 86380 86390 1
532981 99532981 1001 86380 86390 1
532828 99532828 1001 86380 86390 1
533004 99533004 1001 86380 86390 1
532922 99532922 1001 86380 86390 1
533018 99533018 1001 86380 86390 1
532646 99532646 1001 86380 86390 1
532674 99532674 1001 86380 86390 1
532676 99532676 1001 86380 86390 1
532796 99532796 1001 86380 86390 1
532644 99532644 1001 86380 86390 1
532425 99532425 1001 86380 86390 1
532446 99532446 1001 86380 86390 1
533042 99533042 1001 86380 86390 1
533209 99533209 1001 86380 86390 1
533784 99533784 1001 86380 86390 1
533837 99533837 1001 86380 86390 1
533460 99533460 1001 86380 86390 1
533502 99533502 1001 86380 86390 1
533620 99533620 1001 86380 86390 1
533506 99533506 1001 86380 86390 1
533649 99533649 1001 86380 86390 1
533289 99533289 1001 86380 86390 1
533244 99533244 1001 86380 86390 1
533378 99533378 1001 86380 86390 1
534010 99534010 1001 86380 86390 1
533986 99533986 1001 86380 86390 1
533910 99533910 1001 86380 86390 1
534650 99534650 1001 86380 86390 1
534638 99534638 1001 86380 86390 1
534578 99534578 1001 86380 86390 1
534528 99534528 1001 86380 86390 1
534459 99534459 1001 86380 86390 1
534217 99534217 1001 86380 86390 1
534801 99534801 1001 86380 86390 1
534765 99534765 1001 86380 86390 1
534884 99534884 1001 86380 86390 1
534887 99534887 1001 86380 86390 1
535475 99535475 1001 86380 86390 1
535484 99535484 1001 86380 86390 1
535241 99535241 1001 86380 86390 1
535298 99535298 1001 86380 86390 1
535213 99535213 1001 86380 86390 1
534982 99534982 1001 86380 86390 1
534984 99534984 1001 86380 86390 1
534933 99534933 1001 86380 86390 1
534985 99534985 1001 86380 86390 1
535024 99535024 1001 86380 86390 1
534948 99534948 1001 86380 86390 1
534923 99534923 1001 86380 86390 1
535027 99535027 1001 86380 86390 1
534924 99534924 1001 86380 86390 1
535081 99535081 1001 86380 86390 1
535601 99535601 1001 86380 86390 1
535602 99535602 1001 86380 86390 1
536332 99536332 1001 86380 86390 1
536111 99536111 1001 86380 86390 1
536099 99536099 1001 86380 86390 1
535930 99535930 1001 86380 86390 1
536076 99536076 1001 86380 86390 1
535755 99535755 1001 86380 86390 1
535770 99535770 1001 86380 86390 1
536438 99536438 1001 86380 86390 1
536454 99536454 1001 86380 86390 1
536521 99536521 1001 86380 86390 1
536367 99536367 1001 86380 86390 1
537137 99537137 1001 86380 86390 1
537026 99537026 1001 86380 86390 1
536945 99536945 1001 86380 86390 1
536947 99536947 1001 86380 86390 1
536768 99536768 1001 86380 86390 1
536950 99536950 1001 86380 86390 1
536810 99536810 1001 86380 86390 1
536689 99536689 1001 86380 86390 1
536691 99536691 1001 86380 86390 1
536631 99536631 1001 86380 86390 1
536709 99536709 1001 86380 86390 1
537238 99537238 1001 86380 86390 1
537924 99537924 1001 86380 86390 1
537873 99537873 1001 86380 86390 1
537899 99537899 1001 86380 86390 1
537927 99537927 1001 86380 86390 1
537857 99537857 1001 86380 86390 1
537979 99537979 1001 86380 86390 1
537629 99537629 1001 86380 86390 1
537668 99537668 1001 86380 86390 1
537716 99537716 1001 86380 86390 1
537460 99537460 1001 86380 86390 1
537486 99537486 1001 86380 86390 1
538062 99538062 1001 86380 86390 1
538038 99538038 1001 86380 86390 1
538040 99538040 1001 86380 86390 1
538044 99538044 1001 86380 86390 1
538127 99538127 1001 86380 86390 1
538098 99538098 1001 86380 86390 1
538738 99538738 1001 86380 86390 1
538630 99538630 1001 86380 86390 1
538761 99538761 1001 86380 86390 1
538762 99538762 1001 86380 86390 1
538585 99538585 1001 86380 86390 1
538461 99538461 1001 86380 86390 1
538233 99538233 1001 86380 86390 1
538338 99538338 1001 86380 86390 1
538288 99538288 1001 86380 86390 1
538907 99538907 1001 86380 86390 1
539500 99539500 1001 86380 86390 1
539596 99539596 1001 86380 86390 1
539424 99539424 1001 86380 86390 1
539310 99539310 1001 86380 86390 1
539401 99539401 1001 86380 86390 1
539315 99539315 1001 86380 86390 1
539067 99539067 1001 86380 86390 1
539768 99539768 1001 86380 86390 1
539797 99539797 1001 86380 86390 1
539772 99539772 1001 86380 86390 1
539660 99539660 1001 86380 86390 1
540392 99540392 1001 86380 86390 1
540289 99540289 1001 86380 86390 1
540271 99540271 1001 86380 86390 1
540425 99540425 1001 86380 86390 1
540401 99540401 1001 86380 86390 1
539951 99539951 1001 86380 86390 1
540567 99540567 1001 86380 86390 1
540580 99540580 1001 86380 86390 1
540504 99540504 1001 86380 86390 1
540588 99540588 1001 86380 86390 1
541106 99541106 1001 86380 86390 1
541188 99541188 1001 86380 86390 1
541241 99541241 1001 86380 86390 1
540920 99540920 1001 86380 86390 1
541059 99541059 1001 86380 86390 1
541354 99541354 1001 86380 86390 1
541446 99541446 1001 86380 86390 1
541360 99541360 1001 86380 86390 1
541391 99541391 1001 86380 86390 1
542048 99542048 1001 86380 86390 1
542098 99542098 1001 86380 86390 1
542023 99542023 1001 86380 86390 1
541937 99541937 1001 86380 86390 1
541800 99541800 1001 86380 86390 1
541718 99541718 1001 86380 86390 1
541584 99541584 1001 86380 86390 1
542245 99542245 1001 86380 86390 1
542132 99542132 1001 86380 86390 1
542895 99542895 1001 86380 86390 1
542756 99542756 1001 86380 86390 1
542867 99542867 1001 86380 86390 1
542467 99542467 1001 86380 86390 1
542444 99542444 1001 86380 86390 1
542461 99542461 1001 86380 86390 1
542476 99542476 1001 86380 86390 1
542997 99542997 1001 86380 86390 1
543013 99543013 1001 86380 86390 1
543081 99543081 1001 86380 86390 1
543604 99543604 1001 86380 86390 1
543670 99543670 1001 86380 86390 1
543619 99543619 1001 86380 86390 1
543746 99543746 1001 86380 86390 1
543766 99543766 1001 86380 86390 1
543543 99543543 1001 86380 86390 1
543375 99543375 1001 86380 86390 1
543377 99543377 1001 86380 86390 1
543442 99543442 1001 86380 86390 1
543483 99543483 1001 86380 86390 1
543564 99543564 1001 86380 86390 1
543220 99543220 1001 86380 86390 1
543285 99543285 1001 86380 86390 1
543247 99543247 1001 86380 86390 1
543238 99543238 1001 86380 86390 1
543201 99543201 1001 86380 86390 1
543784 99543784 1001 86380 86390 1
543811 99543811 1001 86380 86390 1
543953 99543953 1001 86380 86390 1
543869 99543869 1001 86380 86390 1
544444 99544444 1001 86380 86390 1
544531 99544531 1001 86380 86390 1
544532 99544532 1001 86380 86390 1
544237 99544237 1001 86380 86390 1
544212 99544212 1001 86380 86390 1
544332 99544332 1001 86380 86390 1
544257 99544257 1001 86380 86390 1
544003 99544003 1001 86380 86390 1
544034 99544034 1001 86380 86390 1
544099 99544099 1001 86380 86390 1
544011 99544011 1001 86380 86390 1
544181 99544181 1001 86380 86390 1
544091 99544091 1001 86380 86390 1
544647 99544647 1001 86380 86390 1
544704 99544704 1001 86380 86390 1
429904 238 1001 61440 61857 1
511458 649 1002 35933 37188 1
511481 485 1002 28292 34994 1
531093 793 1002 43206 47968 1
528133 609 1002 32267 40812 1
539499 1048 1002 58759 63052 1
400073 99400073 1001 86380 86390 1
400078 99400078 1001 86380 86390 1
400158 99400158 1001 86380 86390 1
400210 99400210 1001 86380 86390 1
400253 99400253 1001 86380 86390 1
400368 99400368 1001 86380 86390 1
400460 99400460 1001 86380 86390 1
400617 99400617 1001 86380 86390 1
400673 99400673 1001 86380 86390 1
400966 99400966 1001 86380 86390 1
401229 99401229 1001 86380 86390 1
401212 99401212 1001 86380 86390 1
401216 99401216 1001 86380 86390 1
401431 99401431 1001 86380 86390 1
401773 99401773 1001 86380 86390 1
402062 99402062 1001 86380 86390 1
402039 99402039 1001 86380 86390 1
402234 99402234 1001 86380 86390 1
402659 99402659 1001 86380 86390 1
402984 99402984 1001 86380 86390 1
403030 99403030 1001 86380 86390 1
403176 99403176 1001 86380 86390 1
403254 99403254 1001 86380 86390 1
403259 99403259 1001 86380 86390 1
403297 99403297 1001 86380 86390 1
403538 99403538 1001 86380 86390 1
403660 99403660 1001 86380 86390 1
403667 99403667 1001 86380 86390 1
403694 99403694 1001 86380 86390 1
403787 99403787 1001 86380 86390 1
403767 99403767 1001 86380 86390 1
403854 99403854 1001 86380 86390 1
403991 99403991 1001 86380 86390 1
404018 99404018 1001 86380 86390 1
404065 99404065 1001 86380 86390 1
404239 99404239 1001 86380 86390 1
404163 99404163 1001 86380 86390 1
404562 99404562 1001 86380 86390 1
404670 99404670 1001 86380 86390 1
404767 99404767 1001 86380 86390 1
404837 99404837 1001 86380 86390 1
405085 99405085 1001 86380 86390 1
405157 99405157 1001 86380 86390 1
405193 99405193 1001 86380 86390 1
405197 99405197 1001 86380 86390 1
405246 99405246 1001 86380 86390 1
405403 99405403 1001 86380 86390 1
405395 99405395 1001 86380 86390 1
405648 99405648 1001 86380 86390 1
405663 99405663 1001 86380 86390 1
405753 99405753 1001 86380 86390 1
405948 99405948 1001 86380 86390 1
406088 99406088 1001 86380 86390 1
406259 99406259 1001 86380 86390 1
406368 99406368 1001 86380 86390 1
406431 99406431 1001 86380 86390 1
406552 99406552 1001 86380 86390 1
406734 99406734 1001 86380 86390 1
406709 99406709 1001 86380 86390 1
406691 99406691 1001 86380 86390 1
406777 99406777 1001 86380 86390 1
406853 99406853 1001 86380 86390 1
406987 99406987 1001 86380 86390 1
406944 99406944 1001 86380 86390 1
406966 99406966 1001 86380 86390 1
407095 99407095 1001 86380 86390 1
407190 99407190 1001 86380 86390 1
407251 99407251 1001 86380 86390 1
407317 99407317 1001 86380 86390 1
407408 99407408 1001 86380 86390 1
407689 99407689 1001 86380 86390 1
407947 99407947 1001 86380 86390 1
407988 99407988 1001 86380 86390 1
408157 99408157 1001 86380 86390 1
408186 99408186 1001 86380 86390 1
408312 99408312 1001 86380 86390 1
408598 99408598 1001 86380 86390 1
408599 99408599 1001 86380 86390 1
408943 99408943 1001 86380 86390 1
409018 99409018 1001 86380 86390 1
409100 99409100 1001 86380 86390 1
409330 99409330 1001 86380 86390 1
409366 99409366 1001 86380 86390 1
409602 99409602 1001 86380 86390 1
409625 99409625 1001 86380 86390 1
409709 99409709 1001 86380 86390 1
410034 99410034 1001 86380 86390 1
410113 99410113 1001 86380 86390 1
410236 99410236 1001 86380 86390 1
410543 99410543 1001 86380 86390 1
410579 99410579 1001 86380 86390 1
410912 99410912 1001 86380 86390 1
410935 99410935 1001 86380 86390 1
411025 99411025 1001 86380 86390 1
411171 99411171 1001 86380 86390 1
411215 99411215 1001 86380 86390 1
411380 99411380 1001 86380 86390 1
411374 99411374 1001 86380 86390 1
411476 99411476 1001 86380 86390 1
411504 99411504 1001 86380 86390 1
411442 99411442 1001 86380 86390 1
411473 99411473 1001 86380 86390 1
411614 99411614 1001 86380 86390 1
412238 99412238 1001 86380 86390 1
412302 99412302 1001 86380 86390 1
413312 99413312 1001 86380 86390 1
413330 99413330 1001 86380 86390 1
413490 99413490 1001 86380 86390 1
413511 99413511 1001 86380 86390 1
412896 99412896 1001 86380 86390 1
413122 99413122 1001 86380 86390 1
412615 99412615 1001 86380 86390 1
413910 99413910 1001 86380 86390 1
414076 99414076 1001 86380 86390 1
414997 99414997 1001 86380 86390 1
415030 99415030 1001 86380 86390 1
415198 99415198 1001 86380 86390 1
415231 99415231 1001 86380 86390 1
415132 99415132 1001 86380 86390 1
415090 99415090 1001 86380 86390 1
414746 99414746 1001 86380 86390 1
414375 99414375 1001 86380 86390 1
414159 99414159 1001 86380 86390 1
414386 99414386 1001 86380 86390 1
414417 99414417 1001 86380 86390 1
415598 99415598 1001 86380 86390 1
415700 99415700 1001 86380 86390 1
415426 99415426 1001 86380 86390 1
415399 99415399 1001 86380 86390 1
415590 99415590 1001 86380 86390 1
416929 99416929 1001 86380 86390 1
416889 99416889 1001 86380 86390 1
416397 99416397 1001 86380 86390 1
416217 99416217 1001 86380 86390 1
416311 99416311 1001 86380 86390 1
415786 99415786 1001 86380 86390 1
416044 99416044 1001 86380 86390 1
415858 99415858 1001 86380 86390 1
417328 99417328 1001 86380 86390 1
417126 99417126 1001 86380 86390 1
417318 99417318 1001 86380 86390 1
417086 99417086 1001 86380 86390 1
417350 99417350 1001 86380 86390 1
417371 99417371 1001 86380 86390 1
417521 99417521 1001 86380 86390 1
418577 99418577 1001 86380 86390 1
418734 99418734 1001 86380 86390 1
418706 99418706 1001 86380 86390 1
418519 99418519 1001 86380 86390 1
418057 99418057 1001 86380 86390 1
418180 99418180 1001 86380 86390 1
418404 99418404 1001 86380 86390 1
417889 99417889 1001 86380 86390 1
417615 99417615 1001 86380 86390 1
417988 99417988 1001 86380 86390 1
417704 99417704 1001 86380 86390 1
417762 99417762 1001 86380 86390 1
418982 99418982 1001 86380 86390 1
419009 99419009 1001 86380 86390 1
419119 99419119 1001 86380 86390 1
418971 99418971 1001 86380 86390 1
418814 99418814 1001 86380 86390 1
420156 99420156 1001 86380 86390 1
419983 99419983 1001 86380 86390 1
419215 99419215 1001 86380 86390 1
419389 99419389 1001 86380 86390 1
419553 99419553 1001 86380 86390 1
419478 99419478 1001 86380 86390 1
419445 99419445 1001 86380 86390 1
420509 99420509 1001 86380 86390 1
420675 99420675 1001 86380 86390 1
420580 99420580 1001 86380 86390 1
420829 99420829 1001 86380 86390 1
421865 99421865 1001 86380 86390 1
422017 99422017 1001 86380 86390 1
421426 99421426 1001 86380 86390 1
421666 99421666 1001 86380 86390 1
421440 99421440 1001 86380 86390 1
421486 99421486 1001 86380 86390 1
421118 99421118 1001 86380 86390 1
421109 99421109 1001 86380 86390 1
421137 99421137 1001 86380 86390 1
421092 99421092 1001 86380 86390 1
422219 99422219 1001 86380 86390 1
422251 99422251 1001 86380 86390 1
422493 99422493 1001 86380 86390 1
422132 99422132 1001 86380 86390 1
422270 99422270 1001 86380 86390 1
423658 99423658 1001 86380 86390 1
423496 99423496 1001 86380 86390 1
423622 99423622 1001 86380 86390 1
423427 99423427 1001 86380 86390 1
422943 99422943 1001 86380 86390 1
423057 99423057 1001 86380 86390 1
423249 99423249 1001 86380 86390 1
422965 99422965 1001 86380 86390 1
423135 99423135 1001 86380 86390 1
423074 99423074 1001 86380 86390 1
422605 99422605 1001 86380 86390 1
422638 99422638 1001 86380 86390 1
422890 99422890 1001 86380 86390 1
422937 99422937 1001 86380 86390 1
423863 99423863 1001 86380 86390 1
425341 99425341 1001 86380 86390 1
424976 99424976 1001 86380 86390 1
424213 99424213 1001 86380 86390 1
424583 99424583 1001 86380 86390 1
424285 99424285 1001 86380 86390 1
424308 99424308 1001 86380 86390 1
425605 99425605 1001 86380 86390 1
425760 99425760 1001 86380 86390 1
425459 99425459 1001 86380 86390 1
426979 99426979 1001 86380 86390 1
426800 99426800 1001 86380 86390 1
426862 99426862 1001 86380 86390 1
426397 99426397 1001 86380 86390 1
426605 99426605 1001 86380 86390 1
426588 99426588 1001 86380 86390 1
426291 99426291 1001 86380 86390 1
426189 99426189 1001 86380 86390 1
426220 99426220 1001 86380 86390 1
427164 99427164 1001 86380 86390 1
427148 99427148 1001 86380 86390 1
427303 99427303 1001 86380 86390 1
427505 99427505 1001 86380 86390 1
428424 99428424 1001 86380 86390 1
428690 99428690 1001 86380 86390 1
428696 99428696 1001 86380 86390 1
428483 99428483 1001 86380 86390 1
428512 99428512 1001 86380 86390 1
428319 99428319 1001 86380 86390 1
428142 99428142 1001 86380 86390 1
428243 99428243 1001 86380 86390 1
427535 99427535 1001 86380 86390 1
427867 99427867 1001 86380 86390 1
427870 99427870 1001 86380 86390 1
428866 99428866 1001 86380 86390 1
428766 99428766 1001 86380 86390 1
428852 99428852 1001 86380 86390 1
429121 99429121 1001 86380 86390 1
428904 99428904 1001 86380 86390 1
430093 99430093 1001 86380 86390 1
430196 99430196 1001 86380 86390 1
430188 99430188 1001 86380 86390 1
430371 99430371 1001 86380 86390 1
429344 99429344 1001 86380 86390 1
429178 99429178 1001 86380 86390 1
429300 99429300 1001 86380 86390 1
429342 99429342 1001 86380 86390 1
430484 99430484 1001 86380 86390 1
430771 99430771 1001 86380 86390 1
430438 99430438 1001 86380 86390 1
430446 99430446 1001 86380 86390 1
430805 99430805 1001 86380 86390 1
430630 99430630 1001 86380 86390 1
430394 99430394 1001 86380 86390 1
431741 99431741 1001 86380 86390 1
431946 99431946 1001 86380 86390 1
431684 99431684 1001 86380 86390 1
431561 99431561 1001 86380 86390 1
431571 99431571 1001 86380 86390 1
431270 99431270 1001 86380 86390 1
431579 99431579 1001 86380 86390 1
432227 99432227 1001 86380 86390 1
432328 99432328 1001 86380 86390 1
432066 99432066 1001 86380 86390 1
432161 99432161 1001 86380 86390 1
432234 99432234 1001 86380 86390 1
432318 99432318 1001 86380 86390 1
433635 99433635 1001 86380 86390 1
433721 99433721 1001 86380 86390 1
433662 99433662 1001 86380 86390 1
433550 99433550 1001 86380 86390 1
433515 99433515 1001 86380 86390 1
432931 99432931 1001 86380 86390 1
433298 99433298 1001 86380 86390 1
432650 99432650 1001 86380 86390 1
432702 99432702 1001 86380 86390 1
432621 99432621 1001 86380 86390 1
432687 99432687 1001 86380 86390 1
432739 99432739 1001 86380 86390 1
432604 99432604 1001 86380 86390 1
434117 99434117 1001 86380 86390 1
433990 99433990 1001 86380 86390 1
434740 99434740 1001 86380 86390 1
434927 99434927 1001 86380 86390 1
434957 99434957 1001 86380 86390 1
434290 99434290 1001 86380 86390 1
434477 99434477 1001 86380 86390 1
434481 99434481 1001 86380 86390 1
434219 99434219 1001 86380 86390 1
434221 99434221 1001 86380 86390 1
434224 99434224 1001 86380 86390 1
435440 99435440 1001 86380 86390 1
435777 99435777 1001 86380 86390 1
435844 99435844 1001 86380 86390 1
435818 99435818 1001 86380 86390 1
437022 99437022 1001 86380 86390 1
436859 99436859 1001 86380 86390 1
436860 99436860 1001 86380 86390 1
436793 99436793 1001 86380 86390 1
436368 99436368 1001 86380 86390 1
436673 99436673 1001 86380 86390 1
436677 99436677 1001 86380 86390 1
436441 99436441 1001 86380 86390 1
436512 99436512 1001 86380 86390 1
436324 99436324 1001 86380 86390 1
300024 99300024 1001 86380 86390 1
300012 99300012 1001 86380 86390 1
300053 99300053 1001 86380 86390 1
300054 99300054 1001 86380 86390 1
300700 99300700 1001 86380 86390 1
300688 99300688 1001 86380 86390 1
300572 99300572 1001 86380 86390 1
300343 99300343 1001 86380 86390 1
300386 99300386 1001 86380 86390 1
300340 99300340 1001 86380 86390 1
300161 99300161 1001 86380 86390 1
300178 99300178 1001 86380 86390 1
300169 99300169 1001 86380 86390 1
300883 99300883 1001 86380 86390 1
300913 99300913 1001 86380 86390 1
300865 99300865 1001 86380 86390 1
301519 99301519 1001 86380 86390 1
301537 99301537 1001 86380 86390 1
301461 99301461 1001 86380 86390 1
301398 99301398 1001 86380 86390 1
301212 99301212 1001 86380 86390 1
301200 99301200 1001 86380 86390 1
301278 99301278 1001 86380 86390 1
301304 99301304 1001 86380 86390 1
301279 99301279 1001 86380 86390 1
301347 99301347 1001 86380 86390 1
301011 99301011 1001 86380 86390 1
300999 99300999 1001 86380 86390 1
300992 99300992 1001 86380 86390 1
301084 99301084 1001 86380 86390 1
301123 99301123 1001 86380 86390 1
301007 99301007 1001 86380 86390 1
300982 99300982 1001 86380 86390 1
301137 99301137 1001 86380 86390 1
301060 99301060 1001 86380 86390 1
300957 99300957 1001 86380 86390 1
302279 99302279 1001 86380 86390 1
302254 99302254 1001 86380 86390 1
302334 99302334 1001 86380 86390 1
302072 99302072 1001 86380 86390 1
302171 99302171 1001 86380 86390 1
301824 99301824 1001 86380 86390 1
302511 99302511 1001 86380 86390 1
302474 99302474 1001 86380 86390 1
303143 99303143 1001 86380 86390 1
303031 99303031 1001 86380 86390 1
303184 99303184 1001 86380 86390 1
303088 99303088 1001 86380 86390 1
303089 99303089 1001 86380 86390 1
302937 99302937 1001 86380 86390 1
302977 99302977 1001 86380 86390 1
302916 99302916 1001 86380 86390 1
302931 99302931 1001 86380 86390 1
302818 99302818 1001 86380 86390 1
302615 99302615 1001 86380 86390 1
303380 99303380 1001 86380 86390 1
303872 99303872 1001 86380 86390 1
303950 99303950 1001 86380 86390 1
303835 99303835 1001 86380 86390 1
303992 99303992 1001 86380 86390 1
304028 99304028 1001 86380 86390 1
303751 99303751 1001 86380 86390 1
303780 99303780 1001 86380 86390 1
303640 99303640 1001 86380 86390 1
303770 99303770 1001 86380 86390 1
303771 99303771 1001 86380 86390 1
303747 99303747 1001 86380 86390 1
303516 99303516 1001 86380 86390 1
303481 99303481 1001 86380 86390 1
303456 99303456 1001 86380 86390 1
303574 99303574 1001 86380 86390 1
303538 99303538 1001 86380 86390 1
304130 99304130 1001 86380 86390 1
304856 99304856 1001 86380 86390 1
304739 99304739 1001 86380 86390 1
304727 99304727 1001 86380 86390 1
304850 99304850 1001 86380 86390 1
304653 99304653 1001 86380 86390 1
304564 99304564 1001 86380 86390 1
304474 99304474 1001 86380 86390 1
304490 99304490 1001 86380 86390 1
304529 99304529 1001 86380 86390 1
304647 99304647 1001 86380 86390 1
304492 99304492 1001 86380 86390 1
304519 99304519 1001 86380 86390 1
304481 99304481 1001 86380 86390 1
304241 99304241 1001 86380 86390 1
304295 99304295 1001 86380 86390 1
304360 99304360 1001 86380 86390 1
304386 99304386 1001 86380 86390 1
304322 99304322 1001 86380 86390 1
304261 99304261 1001 86380 86390 1
305002 99305002 1001 86380 86390 1
304940 99304940 1001 86380 86390 1
305005 99305005 1001 86380 86390 1
305533 99305533 1001 86380 86390 1
305626 99305626 1001 86380 86390 1
305567 99305567 1001 86380 86390 1
305459 99305459 1001 86380 86390 1
305422 99305422 1001 86380 86390 1
305359 99305359 1001 86380 86390 1
305070 99305070 1001 86380 86390 1
305205 99305205 1001 86380 86390 1
305075 99305075 1001 86380 86390 1
500180 99500180 1001 86380 86390 1
500105 99500105 1001 86380 86390 1
500183 99500183 1001 86380 86390 1
500054 99500054 1001 86380 86390 1
500176 99500176 1001 86380 86390 1
500777 99500777 1001 86380 86390 1
500813 99500813 1001 86380 86390 1
500688 99500688 1001 86380 86390 1
500798 99500798 1001 86380 86390 1
500682 99500682 1001 86380 86390 1
500582 99500582 1001 86380 86390 1
500483 99500483 1001 86380 86390 1
500502 99500502 1001 86380 86390 1
500396 99500396 1001 86380 86390 1
501014 99501014 1001 86380 86390 1
500873 99500873 1001 86380 86390 1
500964 99500964 1001 86380 86390 1
501486 99501486 1001 86380 86390 1
501465 99501465 1001 86380 86390 1
501620 99501620 1001 86380 86390 1
501356 99501356 1001 86380 86390 1
501337 99501337 1001 86380 86390 1
501416 99501416 1001 86380 86390 1
501380 99501380 1001 86380 86390 1
501714 99501714 1001 86380 86390 1
501781 99501781 1001 86380 86390 1
501761 99501761 1001 86380 86390 1
502285 99502285 1001 86380 86390 1
502427 99502427 1001 86380 86390 1
502393 99502393 1001 86380 86390 1
502445 99502445 1001 86380 86390 1
502308 99502308 1001 86380 86390 1
502171 99502171 1001 86380 86390 1
502199 99502199 1001 86380 86390 1
502230 99502230 1001 86380 86390 1
502167 99502167 1001 86380 86390 1
501923 99501923 1001 86380 86390 1
501938 99501938 1001 86380 86390 1
501965 99501965 1001 86380 86390 1
501901 99501901 1001 86380 86390 1
501992 99501992 1001 86380 86390 1
501868 99501868 1001 86380 86390 1
502531 99502531 1001 86380 86390 1
502637 99502637 1001 86380 86390 1
502562 99502562 1001 86380 86390 1
502669 99502669 1001 86380 86390 1
503216 99503216 1001 86380 86390 1
503165 99503165 1001 86380 86390 1
503244 99503244 1001 86380 86390 1
503108 99503108 1001 86380 86390 1
502987 99502987 1001 86380 86390 1
502940 99502940 1001 86380 86390 1
502774 99502774 1001 86380 86390 1
502740 99502740 1001 86380 86390 1
502753 99502753 1001 86380 86390 1
502875 99502875 1001 86380 86390 1
502772 99502772 1001 86380 86390 1
503374 99503374 1001 86380 86390 1
503337 99503337 1001 86380 86390 1
504095 99504095 1001 86380 86390 1
504108 99504108 1001 86380 86390 1
503924 99503924 1001 86380 86390 1
503784 99503784 1001 86380 86390 1
503862 99503862 1001 86380 86390 1
503839 99503839 1001 86380 86390 1
503827 99503827 1001 86380 86390 1
503626 99503626 1001 86380 86390 1
503555 99503555 1001 86380 86390 1
503506 99503506 1001 86380 86390 1
504271 99504271 1001 86380 86390 1
504741 99504741 1001 86380 86390 1
504834 99504834 1001 86380 86390 1
504586 99504586 1001 86380 86390 1
504617 99504617 1001 86380 86390 1
504606 99504606 1001 86380 86390 1
504484 99504484 1001 86380 86390 1
504473 99504473 1001 86380 86390 1
504512 99504512 1001 86380 86390 1
504477 99504477 1001 86380 86390 1
505006 99505006 1001 86380 86390 1
505059 99505059 1001 86380 86390 1
505034 99505034 1001 86380 86390 1
504988 99504988 1001 86380 86390 1
505055 99505055 1001 86380 86390 1
505568 99505568 1001 86380 86390 1
505751 99505751 1001 86380 86390 1
505623 99505623 1001 86380 86390 1
505688 99505688 1001 86380 86390 1
505527 99505527 1001 86380 86390 1
505425 99505425 1001 86380 86390 1
505478 99505478 1001 86380 86390 1
505440 99505440 1001 86380 86390 1
505363 99505363 1001 86380 86390 1
505320 99505320 1001 86380 86390 1
505297 99505297 1001 86380 86390 1
505298 99505298 1001 86380 86390 1
505273 99505273 1001 86380 86390 1
505261 99505261 1001 86380 86390 1
505886 99505886 1001 86380 86390 1
505930 99505930 1001 86380 86390 1
505841 99505841 1001 86380 86390 1
506454 99506454 1001 86380 86390 1
506556 99506556 1001 86380 86390 1
506518 99506518 1001 86380 86390 1
506250 99506250 1001 86380 86390 1
505988 99505988 1001 86380 86390 1
505980 99505980 1001 86380 86390 1
506178 99506178 1001 86380 86390 1
506184 99506184 1001 86380 86390 1
506781 99506781 1001 86380 86390 1
506668 99506668 1001 86380 86390 1
506657 99506657 1001 86380 86390 1
507358 99507358 1001 86380 86390 1
507381 99507381 1001 86380 86390 1
507168 99507168 1001 86380 86390 1
507211 99507211 1001 86380 86390 1
507212 99507212 1001 86380 86390 1
507058 99507058 1001 86380 86390 1
507059 99507059 1001 86380 86390 1
507098 99507098 1001 86380 86390 1
506892 99506892 1001 86380 86390 1
507009 99507009 1001 86380 86390 1
507002 99507002 1001 86380 86390 1
506807 99506807 1001 86380 86390 1
507549 99507549 1001 86380 86390 1
507473 99507473 1001 86380 86390 1
508054 99508054 1001 86380 86390 1
507998 99507998 1001 86380 86390 1
507922 99507922 1001 86380 86390 1
507772 99507772 1001 86380 86390 1
507672 99507672 1001 86380 86390 1
507698 99507698 1001 86380 86390 1
508262 99508262 1001 86380 86390 1
508355 99508355 1001 86380 86390 1
508251 99508251 1001 86380 86390 1
508908 99508908 1001 86380 86390 1
509005 99509005 1001 86380 86390 1
509008 99509008 1001 86380 86390 1
508906 99508906 1001 86380 86390 1
508766 99508766 1001 86380 86390 1
508677 99508677 1001 86380 86390 1
508699 99508699 1001 86380 86390 1
508816 99508816 1001 86380 86390 1
508661 99508661 1001 86380 86390 1
508510 99508510 1001 86380 86390 1
508472 99508472 1001 86380 86390 1
508460 99508460 1001 86380 86390 1
509112 99509112 1001 86380 86390 1
509154 99509154 1001 86380 86390 1
509220 99509220 1001 86380 86390 1
509865 99509865 1001 86380 86390 1
509561 99509561 1001 86380 86390 1
509602 99509602 1001 86380 86390 1
509333 99509333 1001 86380 86390 1
509322 99509322 1001 86380 86390 1
509400 99509400 1001 86380 86390 1
509480 99509480 1001 86380 86390 1
509471 99509471 1001 86380 86390 1
509368 99509368 1001 86380 86390 1
509941 99509941 1001 86380 86390 1
509930 99509930 1001 86380 86390 1
510023 99510023 1001 86380 86390 1
509906 99509906 1001 86380 86390 1
510630 99510630 1001 86380 86390 1
510645 99510645 1001 86380 86390 1
510623 99510623 1001 86380 86390 1
510675 99510675 1001 86380 86390 1
510460 99510460 1001 86380 86390 1
510374 99510374 1001 86380 86390 1
510225 99510225 1001 86380 86390 1
510294 99510294 1001 86380 86390 1
510221 99510221 1001 86380 86390 1
510842 99510842 1001 86380 86390 1
510740 99510740 1001 86380 86390 1
510878 99510878 1001 86380 86390 1
511479 99511479 1001 86380 86390 1
511238 99511238 1001 86380 86390 1
511118 99511118 1001 86380 86390 1
511093 99511093 1001 86380 86390 1
511046 99511046 1001 86380 86390 1
511034 99511034 1001 86380 86390 1
511112 99511112 1001 86380 86390 1
511588 99511588 1001 86380 86390 1
511617 99511617 1001 86380 86390 1
511634 99511634 1001 86380 86390 1
511674 99511674 1001 86380 86390 1
511677 99511677 1001 86380 86390 1
512279 99512279 1001 86380 86390 1
512318 99512318 1001 86380 86390 1
512254 99512254 1001 86380 86390 1
512352 99512352 1001 86380 86390 1
512018 99512018 1001 86380 86390 1
512123 99512123 1001 86380 86390 1
512059 99512059 1001 86380 86390 1
512090 99512090 1001 86380 86390 1
511889 99511889 1001 86380 86390 1
511881 99511881 1001 86380 86390 1
512505 99512505 1001 86380 86390 1
512545 99512545 1001 86380 86390 1
512534 99512534 1001 86380 86390 1
512489 99512489 1001 86380 86390 1
513024 99513024 1001 86380 86390 1
513115 99513115 1001 86380 86390 1
513096 99513096 1001 86380 86390 1
513189 99513189 1001 86380 86390 1
513192 99513192 1001 86380 86390 1
513138 99513138 1001 86380 86390 1
512947 99512947 1001 86380 86390 1
512986 99512986 1001 86380 86390 1
512849 99512849 1001 86380 86390 1
512903 99512903 1001 86380 86390 1
512689 99512689 1001 86380 86390 1
512716 99512716 1001 86380 86390 1
512640 99512640 1001 86380 86390 1
512733 99512733 1001 86380 86390 1
512762 99512762 1001 86380 86390 1
513327 99513327 1001 86380 86390 1
513330 99513330 1001 86380 86390 1
513835 99513835 1001 86380 86390 1
513809 99513809 1001 86380 86390 1
513510 99513510 1001 86380 86390 1
513420 99513420 1001 86380 86390 1
514228 99514228 1001 86380 86390 1
514101 99514101 1001 86380 86390 1
514040 99514040 1001 86380 86390 1
514821 99514821 1001 86380 86390 1
514826 99514826 1001 86380 86390 1
514669 99514669 1001 86380 86390 1
514787 99514787 1001 86380 86390 1
514850 99514850 1001 86380 86390 1
514613 99514613 1001 86380 86390 1
514525 99514525 1001 86380 86390 1
514539 99514539 1001 86380 86390 1
514586 99514586 1001 86380 86390 1
514304 99514304 1001 86380 86390 1
514424 99514424 1001 86380 86390 1
514296 99514296 1001 86380 86390 1
514986 99514986 1001 86380 86390 1
514886 99514886 1001 86380 86390 1
514900 99514900 1001 86380 86390 1
514927 99514927 1001 86380 86390 1
514916 99514916 1001 86380 86390 1
515577 99515577 1001 86380 86390 1
515322 99515322 1001 86380 86390 1
515365 99515365 1001 86380 86390 1
515282 99515282 1001 86380 86390 1
515116 99515116 1001 86380 86390 1
515223 99515223 1001 86380 86390 1
515746 99515746 1001 86380 86390 1
515760 99515760 1001 86380 86390 1
515842 99515842 1001 86380 86390 1
516478 99516478 1001 86380 86390 1
516175 99516175 1001 86380 86390 1
516176 99516176 1001 86380 86390 1
516061 99516061 1001 86380 86390 1
516029 99516029 1001 86380 86390 1
516584 99516584 1001 86380 86390 1
516523 99516523 1001 86380 86390 1
516708 99516708 1001 86380 86390 1
516687 99516687 1001 86380 86390 1
517268 99517268 1001 86380 86390 1
516940 99516940 1001 86380 86390 1
517085 99517085 1001 86380 86390 1
517100 99517100 1001 86380 86390 1
516985 99516985 1001 86380 86390 1
517469 99517469 1001 86380 86390 1
518113 99518113 1001 86380 86390 1
517801 99517801 1001 86380 86390 1
517935 99517935 1001 86380 86390 1
517769 99517769 1001 86380 86390 1
517928 99517928 1001 86380 86390 1
517942 99517942 1001 86380 86390 1
517612 99517612 1001 86380 86390 1
517690 99517690 1001 86380 86390 1
518797 99518797 1001 86380 86390 1
518850 99518850 1001 86380 86390 1
518918 99518918 1001 86380 86390 1
518969 99518969 1001 86380 86390 1
518652 99518652 1001 86380 86390 1
518704 99518704 1001 86380 86390 1
518619 99518619 1001 86380 86390 1
518581 99518581 1001 86380 86390 1
518753 99518753 1001 86380 86390 1
518584 99518584 1001 86380 86390 1
518551 99518551 1001 86380 86390 1
519164 99519164 1001 86380 86390 1
519647 99519647 1001 86380 86390 1
519684 99519684 1001 86380 86390 1
519530 99519530 1001 86380 86390 1
519505 99519505 1001 86380 86390 1
519493 99519493 1001 86380 86390 1
519421 99519421 1001 86380 86390 1
519311 99519311 1001 86380 86390 1
519315 99519315 1001 86380 86390 1
519303 99519303 1001 86380 86390 1
519393 99519393 1001 86380 86390 1
519307 99519307 1001 86380 86390 1
519868 99519868 1001 86380 86390 1
520556 99520556 1001 86380 86390 1
520626 99520626 1001 86380 86390 1
520444 99520444 1001 86380 86390 1
520482 99520482 1001 86380 86390 1
520547 99520547 1001 86380 86390 1
520425 99520425 1001 86380 86390 1
520428 99520428 1001 86380 86390 1
520275 99520275 1001 86380 86390 1
520137 99520137 1001 86380 86390 1
520087 99520087 1001 86380 86390 1
520152 99520152 1001 86380 86390 1
520199 99520199 1001 86380 86390 1
520740 99520740 1001 86380 86390 1
520669 99520669 1001 86380 86390 1
521147 99521147 1001 86380 86390 1
521056 99521056 1001 86380 86390 1
521257 99521257 1001 86380 86390 1
521142 99521142 1001 86380 86390 1
520946 99520946 1001 86380 86390 1
521011 99521011 1001 86380 86390 1
521521 99521521 1001 86380 86390 1
521496 99521496 1001 86380 86390 1
521587 99521587 1001 86380 86390 1
521617 99521617 1001 86380 86390 1
521947 99521947 1001 86380 86390 1
522070 99522070 1001 86380 86390 1
522072 99522072 1001 86380 86390 1
521699 99521699 1001 86380 86390 1
521720 99521720 1001 86380 86390 1
522470 99522470 1001 86380 86390 1
522377 99522377 1001 86380 86390 1
523042 99523042 1001 86380 86390 1
522930 99522930 1001 86380 86390 1
523097 99523097 1001 86380 86390 1
522961 99522961 1001 86380 86390 1
522744 99522744 1001 86380 86390 1
522772 99522772 1001 86380 86390 1
522826 99522826 1001 86380 86390 1
522881 99522881 1001 86380 86390 1
522894 99522894 1001 86380 86390 1
522817 99522817 1001 86380 86390 1
522670 99522670 1001 86380 86390 1
522690 99522690 1001 86380 86390 1
523222 99523222 1001 86380 86390 1
523198 99523198 1001 86380 86390 1
523153 99523153 1001 86380 86390 1
523943 99523943 1001 86380 86390 1
523842 99523842 1001 86380 86390 1
523909 99523909 1001 86380 86390 1
523911 99523911 1001 86380 86390 1
523562 99523562 1001 86380 86390 1
523568 99523568 1001 86380 86390 1
523492 99523492 1001 86380 86390 1
523429 99523429 1001 86380 86390 1
523510 99523510 1001 86380 86390 1
523474 99523474 1001 86380 86390 1
523451 99523451 1001 86380 86390 1
524059 99524059 1001 86380 86390 1
523970 99523970 1001 86380 86390 1
524025 99524025 1001 86380 86390 1
524129 99524129 1001 86380 86390 1
523964 99523964 1001 86380 86390 1
524750 99524750 1001 86380 86390 1
524610 99524610 1001 86380 86390 1
524623 99524623 1001 86380 86390 1
524761 99524761 1001 86380 86390 1
524506 99524506 1001 86380 86390 1
524390 99524390 1001 86380 86390 1
524558 99524558 1001 86380 86390 1
524546 99524546 1001 86380 86390 1
524305 99524305 1001 86380 86390 1
524165 99524165 1001 86380 86390 1
524845 99524845 1001 86380 86390 1
524810 99524810 1001 86380 86390 1
524970 99524970 1001 86380 86390 1
525393 99525393 1001 86380 86390 1
525486 99525486 1001 86380 86390 1
525553 99525553 1001 86380 86390 1
525197 99525197 1001 86380 86390 1
525185 99525185 1001 86380 86390 1
525015 99525015 1001 86380 86390 1
525124 99525124 1001 86380 86390 1
525177 99525177 1001 86380 86390 1
525023 99525023 1001 86380 86390 1
525671 99525671 1001 86380 86390 1
525683 99525683 1001 86380 86390 1
526282 99526282 1001 86380 86390 1
526250 99526250 1001 86380 86390 1
526140 99526140 1001 86380 86390 1
526051 99526051 1001 86380 86390 1
526078 99526078 1001 86380 86390 1
526155 99526155 1001 86380 86390 1
526185 99526185 1001 86380 86390 1
526124 99526124 1001 86380 86390 1
525880 99525880 1001 86380 86390 1
525844 99525844 1001 86380 86390 1
526008 99526008 1001 86380 86390 1
526575 99526575 1001 86380 86390 1
526511 99526511 1001 86380 86390 1
526514 99526514 1001 86380 86390 1
526437 99526437 1001 86380 86390 1
526490 99526490 1001 86380 86390 1
527216 99527216 1001 86380 86390 1
527238 99527238 1001 86380 86390 1
526910 99526910 1001 86380 86390 1
526847 99526847 1001 86380 86390 1
526824 99526824 1001 86380 86390 1
526683 99526683 1001 86380 86390 1
526804 99526804 1001 86380 86390 1
526742 99526742 1001 86380 86390 1
526807 99526807 1001 86380 86390 1
527273 99527273 1001 86380 86390 1
527280 99527280 1001 86380 86390 1
527976 99527976 1001 86380 86390 1
527996 99527996 1001 86380 86390 1
527830 99527830 1001 86380 86390 1
527858 99527858 1001 86380 86390 1
527813 99527813 1001 86380 86390 1
527661 99527661 1001 86380 86390 1
527521 99527521 1001 86380 86390 1
527483 99527483 1001 86380 86390 1
528201 99528201 1001 86380 86390 1
528166 99528166 1001 86380 86390 1
528107 99528107 1001 86380 86390 1
528250 99528250 1001 86380 86390 1
528173 99528173 1001 86380 86390 1
528811 99528811 1001 86380 86390 1
528739 99528739 1001 86380 86390 1
528717 99528717 1001 86380 86390 1
528771 99528771 1001 86380 86390 1
528675 99528675 1001 86380 86390 1
528651 99528651 1001 86380 86390 1
528652 99528652 1001 86380 86390 1
529016 99529016 1001 86380 86390 1
529096 99529096 1001 86380 86390 1
529098 99529098 1001 86380 86390 1
529086 99529086 1001 86380 86390 1
528960 99528960 1001 86380 86390 1
528973 99528973 1001 86380 86390 1
529548 99529548 1001 86380 86390 1
529590 99529590 1001 86380 86390 1
529618 99529618 1001 86380 86390 1
529708 99529708 1001 86380 86390 1
529542 99529542 1001 86380 86390 1
529352 99529352 1001 86380 86390 1
529229 99529229 1001 86380 86390 1
529246 99529246 1001 86380 86390 1
529802 99529802 1001 86380 86390 1
529879 99529879 1001 86380 86390 1
529107 99529107 1001 86380 86390 1
529809 99529809 1001 86380 86390 1
529731 99529731 1001 86380 86390 1
529810 99529810 1001 86380 86390 1
529903 99529903 1001 86380 86390 1
529826 99529826 1001 86380 86390 1
530393 99530393 1001 86380 86390 1
530462 99530462 1001 86380 86390 1
530549 99530549 1001 86380 86390 1
530276 99530276 1001 86380 86390 1
530191 99530191 1001 86380 86390 1
530295 99530295 1001 86380 86390 1
530053 99530053 1001 86380 86390 1
530092 99530092 1001 86380 86390 1
530081 99530081 1001 86380 86390 1
530696 99530696 1001 86380 86390 1
530735 99530735 1001 86380 86390 1
530697 99530697 1001 86380 86390 1
530648 99530648 1001 86380 86390 1
530650 99530650 1001 86380 86390 1
530727 99530727 1001 86380 86390 1
530562 99530562 1001 86380 86390 1
531225 99531225 1001 86380 86390 1
531338 99531338 1001 86380 86390 1
531083 99531083 1001 86380 86390 1
531113 99531113 1001 86380 86390 1
531023 99531023 1001 86380 86390 1
531013 99531013 1001 86380 86390 1
531066 99531066 1001 86380 86390 1
530798 99530798 1001 86380 86390 1
530760 99530760 1001 86380 86390 1
530864 99530864 1001 86380 86390 1
530841 99530841 1001 86380 86390 1
530921 99530921 1001 86380 86390 1
531521 99531521 1001 86380 86390 1
531509 99531509 1001 86380 86390 1
532014 99532014 1001 86380 86390 1
532094 99532094 1001 86380 86390 1
532043 99532043 1001 86380 86390 1
532133 99532133 1001 86380 86390 1
532071 99532071 1001 86380 86390 1
531928 99531928 1001 86380 86390 1
531920 99531920 1001 86380 86390 1
531680 99531680 1001 86380 86390 1
531707 99531707 1001 86380 86390 1
531721 99531721 1001 86380 86390 1
531710 99531710 1001 86380 86390 1
531724 99531724 1001 86380 86390 1
532222 99532222 1001 86380 86390 1
532211 99532211 1001 86380 86390 1
532945 99532945 1001 86380 86390 1
532992 99532992 1001 86380 86390 1
532683 99532683 1001 86380 86390 1
532735 99532735 1001 86380 86390 1
532774 99532774 1001 86380 86390 1
532632 99532632 1001 86380 86390 1
532621 99532621 1001 86380 86390 1
532778 99532778 1001 86380 86390 1
532742 99532742 1001 86380 86390 1
532755 99532755 1001 86380 86390 1
532771 99532771 1001 86380 86390 1
532428 99532428 1001 86380 86390 1
532559 99532559 1001 86380 86390 1
532564 99532564 1001 86380 86390 1
533070 99533070 1001 86380 86390 1
533061 99533061 1001 86380 86390 1
533233 99533233 1001 86380 86390 1
533685 99533685 1001 86380 86390 1
533713 99533713 1001 86380 86390 1
533817 99533817 1001 86380 86390 1
533510 99533510 1001 86380 86390 1
533589 99533589 1001 86380 86390 1
533514 99533514 1001 86380 86390 1
533489 99533489 1001 86380 86390 1
533619 99533619 1001 86380 86390 1
533492 99533492 1001 86380 86390 1
533583 99533583 1001 86380 86390 1
533279 99533279 1001 86380 86390 1
533321 99533321 1001 86380 86390 1
533948 99533948 1001 86380 86390 1
533654 99533654 1001 86380 86390 1
533950 99533950 1001 86380 86390 1
534616 99534616 1001 86380 86390 1
534362 99534362 1001 86380 86390 1
534375 99534375 1001 86380 86390 1
534361 99534361 1001 86380 86390 1
534181 99534181 1001 86380 86390 1
534117 99534117 1001 86380 86390 1
534151 99534151 1001 86380 86390 1
534191 99534191 1001 86380 86390 1
535342 99535342 1001 86380 86390 1
535434 99535434 1001 86380 86390 1
535371 99535371 1001 86380 86390 1
535233 99535233 1001 86380 86390 1
535119 99535119 1001 86380 86390 1
534975 99534975 1001 86380 86390 1
534913 99534913 1001 86380 86390 1
536276 99536276 1001 86380 86390 1
536225 99536225 1001 86380 86390 1
536200 99536200 1001 86380 86390 1
536239 99536239 1001 86380 86390 1
536190 99536190 1001 86380 86390 1
536229 99536229 1001 86380 86390 1
536054 99536054 1001 86380 86390 1
535990 99535990 1001 86380 86390 1
536072 99536072 1001 86380 86390 1
535758 99535758 1001 86380 86390 1
536504 99536504 1001 86380 86390 1
536492 99536492 1001 86380 86390 1
536483 99536483 1001 86380 86390 1
536907 99536907 1001 86380 86390 1
536672 99536672 1001 86380 86390 1
536621 99536621 1001 86380 86390 1
536746 99536746 1001 86380 86390 1
537280 99537280 1001 86380 86390 1
537176 99537176 1001 86380 86390 1
537222 99537222 1001 86380 86390 1
537808 99537808 1001 86380 86390 1
537928 99537928 1001 86380 86390 1
537793 99537793 1001 86380 86390 1
537818 99537818 1001 86380 86390 1
537795 99537795 1001 86380 86390 1
537846 99537846 1001 86380 86390 1
537756 99537756 1001 86380 86390 1
537511 99537511 1001 86380 86390 1
537555 99537555 1001 86380 86390 1
538076 99538076 1001 86380 86390 1
538178 99538178 1001 86380 86390 1
538193 99538193 1001 86380 86390 1
538121 99538121 1001 86380 86390 1
538660 99538660 1001 86380 86390 1
538612 99538612 1001 86380 86390 1
538793 99538793 1001 86380 86390 1
538758 99538758 1001 86380 86390 1
538773 99538773 1001 86380 86390 1
538808 99538808 1001 86380 86390 1
538605 99538605 1001 86380 86390 1
538424 99538424 1001 86380 86390 1
538464 99538464 1001 86380 86390 1
538254 99538254 1001 86380 86390 1
538203 99538203 1001 86380 86390 1
538230 99538230 1001 86380 86390 1
538399 99538399 1001 86380 86390 1
538194 99538194 1001 86380 86390 1
538831 99538831 1001 86380 86390 1
538961 99538961 1001 86380 86390 1
538950 99538950 1001 86380 86390 1
539577 99539577 1001 86380 86390 1
539527 99539527 1001 86380 86390 1
539508 99539508 1001 86380 86390 1
539498 99539498 1001 86380 86390 1
539325 99539325 1001 86380 86390 1
539304 99539304 1001 86380 86390 1
539162 99539162 1001 86380 86390 1
539036 99539036 1001 86380 86390 1
539038 99539038 1001 86380 86390 1
539119 99539119 1001 86380 86390 1
539751 99539751 1001 86380 86390 1
540378 99540378 1001 86380 86390 1
540362 99540362 1001 86380 86390 1
540096 99540096 1001 86380 86390 1
540245 99540245 1001 86380 86390 1
540246 99540246 1001 86380 86390 1
539978 99539978 1001 86380 86390 1
540660 99540660 1001 86380 86390 1
540547 99540547 1001 86380 86390 1
540511 99540511 1001 86380 86390 1
540591 99540591 1001 86380 86390 1
541112 99541112 1001 86380 86390 1
541100 99541100 1001 86380 86390 1
541114 99541114 1001 86380 86390 1
541097 99541097 1001 86380 86390 1
541068 99541068 1001 86380 86390 1
541083 99541083 1001 86380 86390 1
540685 99540685 1001 86380 86390 1
540764 99540764 1001 86380 86390 1
540871 99540871 1001 86380 86390 1
540744 99540744 1001 86380 86390 1
541424 99541424 1001 86380 86390 1
541991 99541991 1001 86380 86390 1
541927 99541927 1001 86380 86390 1
542088 99542088 1001 86380 86390 1
542097 99542097 1001 86380 86390 1
541958 99541958 1001 86380 86390 1
541971 99541971 1001 86380 86390 1
542062 99542062 1001 86380 86390 1
542106 99542106 1001 86380 86390 1
542064 99542064 1001 86380 86390 1
542078 99542078 1001 86380 86390 1
541776 99541776 1001 86380 86390 1
541898 99541898 1001 86380 86390 1
541705 99541705 1001 86380 86390 1
541616 99541616 1001 86380 86390 1
541565 99541565 1001 86380 86390 1
541504 99541504 1001 86380 86390 1
541612 99541612 1001 86380 86390 1
541651 99541651 1001 86380 86390 1
541521 99541521 1001 86380 86390 1
542272 99542272 1001 86380 86390 1
542235 99542235 1001 86380 86390 1
542225 99542225 1001 86380 86390 1
542290 99542290 1001 86380 86390 1
542138 99542138 1001 86380 86390 1
542797 99542797 1001 86380 86390 1
542852 99542852 1001 86380 86390 1
542639 99542639 1001 86380 86390 1
542674 99542674 1001 86380 86390 1
542492 99542492 1001 86380 86390 1
542531 99542531 1001 86380 86390 1
542364 99542364 1001 86380 86390 1
542468 99542468 1001 86380 86390 1
542434 99542434 1001 86380 86390 1
542528 99542528 1001 86380 86390 1
543085 99543085 1001 86380 86390 1
543126 99543126 1001 86380 86390 1
543036 99543036 1001 86380 86390 1
542972 99542972 1001 86380 86390 1
543143 99543143 1001 86380 86390 1
543658 99543658 1001 86380 86390 1
543678 99543678 1001 86380 86390 1
543565 99543565 1001 86380 86390 1
543451 99543451 1001 86380 86390 1
543477 99543477 1001 86380 86390 1
543448 99543448 1001 86380 86390 1
543923 99543923 1001 86380 86390 1
543946 99543946 1001 86380 86390 1
544460 99544460 1001 86380 86390 1
544486 99544486 1001 86380 86390 1
544583 99544583 1001 86380 86390 1
544340 99544340 1001 86380 86390 1
544240 99544240 1001 86380 86390 1
544323 99544323 1001 86380 86390 1
544259 99544259 1001 86380 86390 1
544325 99544325 1001 86380 86390 1
544016 99544016 1001 86380 86390 1
544081 99544081 1001 86380 86390 1
544089 99544089 1001 86380 86390 1
544737 99544737 1001 86380 86390 1
544613 99544613 1001 86380 86390 1
544682 99544682 1001 86380 86390 1
544723 99544723 1001 86380 86390 1
403242 378 1001 22800 23277 1
433491 699 1001 44160 53099 1
401026 216 1001 54180 55677 1
505822 868 1002 38558 51062 1
511464 832 1001 50456 50755 1
514157 1044 1001 66502 66802 1
519714 1030 1002 35711 49060 1
531046 749 1001 53171 53470 1
528208 682 1001 51213 51512 1
400221 99400221 1001 86380 86390 1
400234 99400234 1001 86380 86390 1
400325 99400325 1001 86380 86390 1
400516 99400516 1001 86380 86390 1
400654 99400654 1001 86380 86390 1
400933 99400933 1001 86380 86390 1
401114 99401114 1001 86380 86390 1
401140 99401140 1001 86380 86390 1
401206 99401206 1001 86380 86390 1
401305 99401305 1001 86380 86390 1
401367 99401367 1001 86380 86390 1
401368 99401368 1001 86380 86390 1
401576 99401576 1001 86380 86390 1
402003 99402003 1001 86380 86390 1
402064 99402064 1001 86380 86390 1
402166 99402166 1001 86380 86390 1
402139 99402139 1001 86380 86390 1
402089 99402089 1001 86380 86390 1
402251 99402251 1001 86380 86390 1
402324 99402324 1001 86380 86390 1
402386 99402386 1001 86380 86390 1
402493 99402493 1001 86380 86390 1
402647 99402647 1001 86380 86390 1
402720 99402720 1001 86380 86390 1
402726 99402726 1001 86380 86390 1
402710 99402710 1001 86380 86390 1
402712 99402712 1001 86380 86390 1
402795 99402795 1001 86380 86390 1
402977 99402977 1001 86380 86390 1
402933 99402933 1001 86380 86390 1
403280 99403280 1001 86380 86390 1
403528 99403528 1001 86380 86390 1
403495 99403495 1001 86380 86390 1
403738 99403738 1001 86380 86390 1
403794 99403794 1001 86380 86390 1
404012 99404012 1001 86380 86390 1
404254 99404254 1001 86380 86390 1
404259 99404259 1001 86380 86390 1
404545 99404545 1001 86380 86390 1
404555 99404555 1001 86380 86390 1
404865 99404865 1001 86380 86390 1
404991 99404991 1001 86380 86390 1
405088 99405088 1001 86380 86390 1
405133 99405133 1001 86380 86390 1
405144 99405144 1001 86380 86390 1
405325 99405325 1001 86380 86390 1
405516 99405516 1001 86380 86390 1
405820 99405820 1001 86380 86390 1
405831 99405831 1001 86380 86390 1
405891 99405891 1001 86380 86390 1
405994 99405994 1001 86380 86390 1
406145 99406145 1001 86380 86390 1
406148 99406148 1001 86380 86390 1
406127 99406127 1001 86380 86390 1
406135 99406135 1001 86380 86390 1
406389 99406389 1001 86380 86390 1
406531 99406531 1001 86380 86390 1
406902 99406902 1001 86380 86390 1
406940 99406940 1001 86380 86390 1
406980 99406980 1001 86380 86390 1
407012 99407012 1001 86380 86390 1
407296 99407296 1001 86380 86390 1
407558 99407558 1001 86380 86390 1
407545 99407545 1001 86380 86390 1
407679 99407679 1001 86380 86390 1
408370 99408370 1001 86380 86390 1
408642 99408642 1001 86380 86390 1
408533 99408533 1001 86380 86390 1
408857 99408857 1001 86380 86390 1
408958 99408958 1001 86380 86390 1
409013 99409013 1001 86380 86390 1
409043 99409043 1001 86380 86390 1
409115 99409115 1001 86380 86390 1
409360 99409360 1001 86380 86390 1
409476 99409476 1001 86380 86390 1
409689 99409689 1001 86380 86390 1
409811 99409811 1001 86380 86390 1
409813 99409813 1001 86380 86390 1
409909 99409909 1001 86380 86390 1
410138 99410138 1001 86380 86390 1
410310 99410310 1001 86380 86390 1
410442 99410442 1001 86380 86390 1
410421 99410421 1001 86380 86390 1
410422 99410422 1001 86380 86390 1
410447 99410447 1001 86380 86390 1
410546 99410546 1001 86380 86390 1
410704 99410704 1001 86380 86390 1
410726 99410726 1001 86380 86390 1
411160 99411160 1001 86380 86390 1
411138 99411138 1001 86380 86390 1
411308 99411308 1001 86380 86390 1
411360 99411360 1001 86380 86390 1
411398 99411398 1001 86380 86390 1
411794 99411794 1001 86380 86390 1
411865 99411865 1001 86380 86390 1
411979 99411979 1001 86380 86390 1
412036 99412036 1001 86380 86390 1
412157 99412157 1001 86380 86390 1
412234 99412234 1001 86380 86390 1
412293 99412293 1001 86380 86390 1
412351 99412351 1001 86380 86390 1
413292 99413292 1001 86380 86390 1
413297 99413297 1001 86380 86390 1
413039 99413039 1001 86380 86390 1
413072 99413072 1001 86380 86390 1
412902 99412902 1001 86380 86390 1
412641 99412641 1001 86380 86390 1
412780 99412780 1001 86380 86390 1
412836 99412836 1001 86380 86390 1
413893 99413893 1001 86380 86390 1
413930 99413930 1001 86380 86390 1
413934 99413934 1001 86380 86390 1
415175 99415175 1001 86380 86390 1
415282 99415282 1001 86380 86390 1
414958 99414958 1001 86380 86390 1
415159 99415159 1001 86380 86390 1
414944 99414944 1001 86380 86390 1
414844 99414844 1001 86380 86390 1
414753 99414753 1001 86380 86390 1
414527 99414527 1001 86380 86390 1
414218 99414218 1001 86380 86390 1
415371 99415371 1001 86380 86390 1
415651 99415651 1001 86380 86390 1
415338 99415338 1001 86380 86390 1
416289 99416289 1001 86380 86390 1
415964 99415964 1001 86380 86390 1
417280 99417280 1001 86380 86390 1
417311 99417311 1001 86380 86390 1
417105 99417105 1001 86380 86390 1
417085 99417085 1001 86380 86390 1
417458 99417458 1001 86380 86390 1
418461 99418461 1001 86380 86390 1
418305 99418305 1001 86380 86390 1
418116 99418116 1001 86380 86390 1
418298 99418298 1001 86380 86390 1
418299 99418299 1001 86380 86390 1
417767 99417767 1001 86380 86390 1
417861 99417861 1001 86380 86390 1
417978 99417978 1001 86380 86390 1
417626 99417626 1001 86380 86390 1
419196 99419196 1001 86380 86390 1
419112 99419112 1001 86380 86390 1
418965 99418965 1001 86380 86390 1
418992 99418992 1001 86380 86390 1
419071 99419071 1001 86380 86390 1
420235 99420235 1001 86380 86390 1
420276 99420276 1001 86380 86390 1
420122 99420122 1001 86380 86390 1
420243 99420243 1001 86380 86390 1
420278 99420278 1001 86380 86390 1
420325 99420325 1001 86380 86390 1
419986 99419986 1001 86380 86390 1
419497 99419497 1001 86380 86390 1
419576 99419576 1001 86380 86390 1
419373 99419373 1001 86380 86390 1
420615 99420615 1001 86380 86390 1
420742 99420742 1001 86380 86390 1
420589 99420589 1001 86380 86390 1
420514 99420514 1001 86380 86390 1
420816 99420816 1001 86380 86390 1
420678 99420678 1001 86380 86390 1
420783 99420783 1001 86380 86390 1
422007 99422007 1001 86380 86390 1
421934 99421934 1001 86380 86390 1
421372 99421372 1001 86380 86390 1
421529 99421529 1001 86380 86390 1
420994 99420994 1001 86380 86390 1
421212 99421212 1001 86380 86390 1
421083 99421083 1001 86380 86390 1
421252 99421252 1001 86380 86390 1
421009 99421009 1001 86380 86390 1
422504 99422504 1001 86380 86390 1
423610 99423610 1001 86380 86390 1
423465 99423465 1001 86380 86390 1
423468 99423468 1001 86380 86390 1
423713 99423713 1001 86380 86390 1
423736 99423736 1001 86380 86390 1
422982 99422982 1001 86380 86390 1
423006 99423006 1001 86380 86390 1
423204 99423204 1001 86380 86390 1
422996 99422996 1001 86380 86390 1
423084 99423084 1001 86380 86390 1
422729 99422729 1001 86380 86390 1
423923 99423923 1001 86380 86390 1
424054 99424054 1001 86380 86390 1
423788 99423788 1001 86380 86390 1
425376 99425376 1001 86380 86390 1
425220 99425220 1001 86380 86390 1
425342 99425342 1001 86380 86390 1
425098 99425098 1001 86380 86390 1
425271 99425271 1001 86380 86390 1
424612 99424612 1001 86380 86390 1
424292 99424292 1001 86380 86390 1
424298 99424298 1001 86380 86390 1
424228 99424228 1001 86380 86390 1
425499 99425499 1001 86380 86390 1
426719 99426719 1001 86380 86390 1
426707 99426707 1001 86380 86390 1
427021 99427021 1001 86380 86390 1
426972 99426972 1001 86380 86390 1
426518 99426518 1001 86380 86390 1
426292 99426292 1001 86380 86390 1
426063 99426063 1001 86380 86390 1
426252 99426252 1001 86380 86390 1
426258 99426258 1001 86380 86390 1
425876 99425876 1001 86380 86390 1
425855 99425855 1001 86380 86390 1
427529 99427529 1001 86380 86390 1
427274 99427274 1001 86380 86390 1
427189 99427189 1001 86380 86390 1
428597 99428597 1001 86380 86390 1
427998 99427998 1001 86380 86390 1
428124 99428124 1001 86380 86390 1
427657 99427657 1001 86380 86390 1
427806 99427806 1001 86380 86390 1
427789 99427789 1001 86380 86390 1
428839 99428839 1001 86380 86390 1
430164 99430164 1001 86380 86390 1
429989 99429989 1001 86380 86390 1
430097 99430097 1001 86380 86390 1
430165 99430165 1001 86380 86390 1
430120 99430120 1001 86380 86390 1
430356 99430356 1001 86380 86390 1
430089 99430089 1001 86380 86390 1
429780 99429780 1001 86380 86390 1
429617 99429617 1001 86380 86390 1
429937 99429937 1001 86380 86390 1
429697 99429697 1001 86380 86390 1
429677 99429677 1001 86380 86390 1
429474 99429474 1001 86380 86390 1
429427 99429427 1001 86380 86390 1
430713 99430713 1001 86380 86390 1
430443 99430443 1001 86380 86390 1
430694 99430694 1001 86380 86390 1
430813 99430813 1001 86380 86390 1
431910 99431910 1001 86380 86390 1
431587 99431587 1001 86380 86390 1
431360 99431360 1001 86380 86390 1
431534 99431534 1001 86380 86390 1
431636 99431636 1001 86380 86390 1
431371 99431371 1001 86380 86390 1
430977 99430977 1001 86380 86390 1
431154 99431154 1001 86380 86390 1
431180 99431180 1001 86380 86390 1
431249 99431249 1001 86380 86390 1
431140 99431140 1001 86380 86390 1
432210 99432210 1001 86380 86390 1
432212 99432212 1001 86380 86390 1
432439 99432439 1001 86380 86390 1
432308 99432308 1001 86380 86390 1
433410 99433410 1001 86380 86390 1
433377 99433377 1001 86380 86390 1
433642 99433642 1001 86380 86390 1
432944 99432944 1001 86380 86390 1
433053 99433053 1001 86380 86390 1
432908 99432908 1001 86380 86390 1
433220 99433220 1001 86380 86390 1
432977 99432977 1001 86380 86390 1
432940 99432940 1001 86380 86390 1
432553 99432553 1001 86380 86390 1
432726 99432726 1001 86380 86390 1
432603 99432603 1001 86380 86390 1
433811 99433811 1001 86380 86390 1
433905 99433905 1001 86380 86390 1
434076 99434076 1001 86380 86390 1
435427 99435427 1001 86380 86390 1
435183 99435183 1001 86380 86390 1
435162 99435162 1001 86380 86390 1
435045 99435045 1001 86380 86390 1
435116 99435116 1001 86380 86390 1
435119 99435119 1001 86380 86390 1
435031 99435031 1001 86380 86390 1
434470 99434470 1001 86380 86390 1
434464 99434464 1001 86380 86390 1
435643 99435643 1001 86380 86390 1
435600 99435600 1001 86380 86390 1
435445 99435445 1001 86380 86390 1
435509 99435509 1001 86380 86390 1
435887 99435887 1001 86380 86390 1
436806 99436806 1001 86380 86390 1
437092 99437092 1001 86380 86390 1
436821 99436821 1001 86380 86390 1
436522 99436522 1001 86380 86390 1
436617 99436617 1001 86380 86390 1
436205 99436205 1001 86380 86390 1
436328 99436328 1001 86380 86390 1
436329 99436329 1001 86380 86390 1
437302 99437302 1001 86380 86390 1
300551 99300551 1001 86380 86390 1
300708 99300708 1001 86380 86390 1
300556 99300556 1001 86380 86390 1
300511 99300511 1001 86380 86390 1
300499 99300499 1001 86380 86390 1
300385 99300385 1001 86380 86390 1
300315 99300315 1001 86380 86390 1
300149 99300149 1001 86380 86390 1
300190 99300190 1001 86380 86390 1
300140 99300140 1001 86380 86390 1
300235 99300235 1001 86380 86390 1
300894 99300894 1001 86380 86390 1
300902 99300902 1001 86380 86390 1
301390 99301390 1001 86380 86390 1
301526 99301526 1001 86380 86390 1
301456 99301456 1001 86380 86390 1
301534 99301534 1001 86380 86390 1
301358 99301358 1001 86380 86390 1
301552 99301552 1001 86380 86390 1
301464 99301464 1001 86380 86390 1
301271 99301271 1001 86380 86390 1
301285 99301285 1001 86380 86390 1
301263 99301263 1001 86380 86390 1
301213 99301213 1001 86380 86390 1
301118 99301118 1001 86380 86390 1
301124 99301124 1001 86380 86390 1
301581 99301581 1001 86380 86390 1
301634 99301634 1001 86380 86390 1
302326 99302326 1001 86380 86390 1
302155 99302155 1001 86380 86390 1
302027 99302027 1001 86380 86390 1
302158 99302158 1001 86380 86390 1
301791 99301791 1001 86380 86390 1
301939 99301939 1001 86380 86390 1
302534 99302534 1001 86380 86390 1
302445 99302445 1001 86380 86390 1
302537 99302537 1001 86380 86390 1
302567 99302567 1001 86380 86390 1
302389 99302389 1001 86380 86390 1
303039 99303039 1001 86380 86390 1
303108 99303108 1001 86380 86390 1
303034 99303034 1001 86380 86390 1
302821 99302821 1001 86380 86390 1
302799 99302799 1001 86380 86390 1
302865 99302865 1001 86380 86390 1
302701 99302701 1001 86380 86390 1
303216 99303216 1001 86380 86390 1
303261 99303261 1001 86380 86390 1
303343 99303343 1001 86380 86390 1
303345 99303345 1001 86380 86390 1
304002 99304002 1001 86380 86390 1
303976 99303976 1001 86380 86390 1
303634 99303634 1001 86380 86390 1
303766 99303766 1001 86380 86390 1
303709 99303709 1001 86380 86390 1
303541 99303541 1001 86380 86390 1
303453 99303453 1001 86380 86390 1
303484 99303484 1001 86380 86390 1
303449 99303449 1001 86380 86390 1
304177 99304177 1001 86380 86390 1
304065 99304065 1001 86380 86390 1
304787 99304787 1001 86380 86390 1
304819 99304819 1001 86380 86390 1
304665 99304665 1001 86380 86390 1
304807 99304807 1001 86380 86390 1
304498 99304498 1001 86380 86390 1
304616 99304616 1001 86380 86390 1
304630 99304630 1001 86380 86390 1
304637 99304637 1001 86380 86390 1
304549 99304549 1001 86380 86390 1
304296 99304296 1001 86380 86390 1
304363 99304363 1001 86380 86390 1
304379 99304379 1001 86380 86390 1
304934 99304934 1001 86380 86390 1
304938 99304938 1001 86380 86390 1
304968 99304968 1001 86380 86390 1
305653 99305653 1001 86380 86390 1
305675 99305675 1001 86380 86390 1
305327 99305327 1001 86380 86390 1
305307 99305307 1001 86380 86390 1
305169 99305169 1001 86380 86390 1
305221 99305221 1001 86380 86390 1
305065 99305065 1001 86380 86390 1
305237 99305237 1001 86380 86390 1
305160 99305160 1001 86380 86390 1
305204 99305204 1001 86380 86390 1
305217 99305217 1001 86380 86390 1
500090 99500090 1001 86380 86390 1
500013 99500013 1001 86380 86390 1
500171 99500171 1001 86380 86390 1
500699 99500699 1001 86380 86390 1
500415 99500415 1001 86380 86390 1
500430 99500430 1001 86380 86390 1
500375 99500375 1001 86380 86390 1
500199 99500199 1001 86380 86390 1
500857 99500857 1001 86380 86390 1
500923 99500923 1001 86380 86390 1
501553 99501553 1001 86380 86390 1
501518 99501518 1001 86380 86390 1
501597 99501597 1001 86380 86390 1
501586 99501586 1001 86380 86390 1
501313 99501313 1001 86380 86390 1
501392 99501392 1001 86380 86390 1
501048 99501048 1001 86380 86390 1
501088 99501088 1001 86380 86390 1
501090 99501090 1001 86380 86390 1
501025 99501025 1001 86380 86390 1
501156 99501156 1001 86380 86390 1
501795 99501795 1001 86380 86390 1
501776 99501776 1001 86380 86390 1
502351 99502351 1001 86380 86390 1
502293 99502293 1001 86380 86390 1
502170 99502170 1001 86380 86390 1
502222 99502222 1001 86380 86390 1
502176 99502176 1001 86380 86390 1
502062 99502062 1001 86380 86390 1
502102 99502102 1001 86380 86390 1
502257 99502257 1001 86380 86390 1
502232 99502232 1001 86380 86390 1
501897 99501897 1001 86380 86390 1
502039 99502039 1001 86380 86390 1
501887 99501887 1001 86380 86390 1
501970 99501970 1001 86380 86390 1
501984 99501984 1001 86380 86390 1
502589 99502589 1001 86380 86390 1
502590 99502590 1001 86380 86390 1
503150 99503150 1001 86380 86390 1
503247 99503247 1001 86380 86390 1
503120 99503120 1001 86380 86390 1
503278 99503278 1001 86380 86390 1
503227 99503227 1001 86380 86390 1
502970 99502970 1001 86380 86390 1
503315 99503315 1001 86380 86390 1
503432 99503432 1001 86380 86390 1
503361 99503361 1001 86380 86390 1
503493 99503493 1001 86380 86390 1
503326 99503326 1001 86380 86390 1
503969 99503969 1001 86380 86390 1
504101 99504101 1001 86380 86390 1
504000 99504000 1001 86380 86390 1
503747 99503747 1001 86380 86390 1
503854 99503854 1001 86380 86390 1
503803 99503803 1001 86380 86390 1
503778 99503778 1001 86380 86390 1
503526 99503526 1001 86380 86390 1
503543 99503543 1001 86380 86390 1
503621 99503621 1001 86380 86390 1
504154 99504154 1001 86380 86390 1
504310 99504310 1001 86380 86390 1
504299 99504299 1001 86380 86390 1
504858 99504858 1001 86380 86390 1
504932 99504932 1001 86380 86390 1
504630 99504630 1001 86380 86390 1
504555 99504555 1001 86380 86390 1
505083 99505083 1001 86380 86390 1
505122 99505122 1001 86380 86390 1
505063 99505063 1001 86380 86390 1
504974 99504974 1001 86380 86390 1
504987 99504987 1001 86380 86390 1
505750 99505750 1001 86380 86390 1
505626 99505626 1001 86380 86390 1
505367 99505367 1001 86380 86390 1
505252 99505252 1001 86380 86390 1
505317 99505317 1001 86380 86390 1
505254 99505254 1001 86380 86390 1
505941 99505941 1001 86380 86390 1
505854 99505854 1001 86380 86390 1
505906 99505906 1001 86380 86390 1
506415 99506415 1001 86380 86390 1
506558 99506558 1001 86380 86390 1
506486 99506486 1001 86380 86390 1
506543 99506543 1001 86380 86390 1
506322 99506322 1001 86380 86390 1
506081 99506081 1001 86380 86390 1
506107 99506107 1001 86380 86390 1
506632 99506632 1001 86380 86390 1
506775 99506775 1001 86380 86390 1
506609 99506609 1001 86380 86390 1
506792 99506792 1001 86380 86390 1
506720 99506720 1001 86380 86390 1
507234 99507234 1001 86380 86390 1
507314 99507314 1001 86380 86390 1
507038 99507038 1001 86380 86390 1
507073 99507073 1001 86380 86390 1
506957 99506957 1001 86380 86390 1
506999 99506999 1001 86380 86390 1
506821 99506821 1001 86380 86390 1
507449 99507449 1001 86380 86390 1
507452 99507452 1001 86380 86390 1
507465 99507465 1001 86380 86390 1
507612 99507612 1001 86380 86390 1
508241 99508241 1001 86380 86390 1
507991 99507991 1001 86380 86390 1
507976 99507976 1001 86380 86390 1
507641 99507641 1001 86380 86390 1
507658 99507658 1001 86380 86390 1
507775 99507775 1001 86380 86390 1
507776 99507776 1001 86380 86390 1
507688 99507688 1001 86380 86390 1
507740 99507740 1001 86380 86390 1
508323 99508323 1001 86380 86390 1
508339 99508339 1001 86380 86390 1
508314 99508314 1001 86380 86390 1
508885 99508885 1001 86380 86390 1
509027 99509027 1001 86380 86390 1
509002 99509002 1001 86380 86390 1
508869 99508869 1001 86380 86390 1
508718 99508718 1001 86380 86390 1
508838 99508838 1001 86380 86390 1
508466 99508466 1001 86380 86390 1
508649 99508649 1001 86380 86390 1
508566 99508566 1001 86380 86390 1
508554 99508554 1001 86380 86390 1
508594 99508594 1001 86380 86390 1
508607 99508607 1001 86380 86390 1
509097 99509097 1001 86380 86390 1
509215 99509215 1001 86380 86390 1
509172 99509172 1001 86380 86390 1
509899 99509899 1001 86380 86390 1
509813 99509813 1001 86380 86390 1
509776 99509776 1001 86380 86390 1
509765 99509765 1001 86380 86390 1
509831 99509831 1001 86380 86390 1
509768 99509768 1001 86380 86390 1
509544 99509544 1001 86380 86390 1
509648 99509648 1001 86380 86390 1
509536 99509536 1001 86380 86390 1
509525 99509525 1001 86380 86390 1
509468 99509468 1001 86380 86390 1
509304 99509304 1001 86380 86390 1
509988 99509988 1001 86380 86390 1
510574 99510574 1001 86380 86390 1
510614 99510614 1001 86380 86390 1
510621 99510621 1001 86380 86390 1
510499 99510499 1001 86380 86390 1
510357 99510357 1001 86380 86390 1
510347 99510347 1001 86380 86390 1
510502 99510502 1001 86380 86390 1
510324 99510324 1001 86380 86390 1
510236 99510236 1001 86380 86390 1
510112 99510112 1001 86380 86390 1
510179 99510179 1001 86380 86390 1
510858 99510858 1001 86380 86390 1
510861 99510861 1001 86380 86390 1
510901 99510901 1001 86380 86390 1
511387 99511387 1001 86380 86390 1
511480 99511480 1001 86380 86390 1
511506 99511506 1001 86380 86390 1
511483 99511483 1001 86380 86390 1
511445 99511445 1001 86380 86390 1
511484 99511484 1001 86380 86390 1
511448 99511448 1001 86380 86390 1
511299 99511299 1001 86380 86390 1
511227 99511227 1001 86380 86390 1
510970 99510970 1001 86380 86390 1
510960 99510960 1001 86380 86390 1
510964 99510964 1001 86380 86390 1
510941 99510941 1001 86380 86390 1
511138 99511138 1001 86380 86390 1
511645 99511645 1001 86380 86390 1
511637 99511637 1001 86380 86390 1
511665 99511665 1001 86380 86390 1
512281 99512281 1001 86380 86390 1
512134 99512134 1001 86380 86390 1
512111 99512111 1001 86380 86390 1
512105 99512105 1001 86380 86390 1
512080 99512080 1001 86380 86390 1
512094 99512094 1001 86380 86390 1
511854 99511854 1001 86380 86390 1
511919 99511919 1001 86380 86390 1
512520 99512520 1001 86380 86390 1
512538 99512538 1001 86380 86390 1
512437 99512437 1001 86380 86390 1
512530 99512530 1001 86380 86390 1
513129 99513129 1001 86380 86390 1
513017 99513017 1001 86380 86390 1
513184 99513184 1001 86380 86390 1
513019 99513019 1001 86380 86390 1
512979 99512979 1001 86380 86390 1
512814 99512814 1001 86380 86390 1
512971 99512971 1001 86380 86390 1
512804 99512804 1001 86380 86390 1
512587 99512587 1001 86380 86390 1
512718 99512718 1001 86380 86390 1
512771 99512771 1001 86380 86390 1
512630 99512630 1001 86380 86390 1
512631 99512631 1001 86380 86390 1
512787 99512787 1001 86380 86390 1
513282 99513282 1001 86380 86390 1
513387 99513387 1001 86380 86390 1
513297 99513297 1001 86380 86390 1
513982 99513982 1001 86380 86390 1
513753 99513753 1001 86380 86390 1
513676 99513676 1001 86380 86390 1
513716 99513716 1001 86380 86390 1
513626 99513626 1001 86380 86390 1
513731 99513731 1001 86380 86390 1
513506 99513506 1001 86380 86390 1
514135 99514135 1001 86380 86390 1
514110 99514110 1001 86380 86390 1
514166 99514166 1001 86380 86390 1
514233 99514233 1001 86380 86390 1
514837 99514837 1001 86380 86390 1
514748 99514748 1001 86380 86390 1
514761 99514761 1001 86380 86390 1
514738 99514738 1001 86380 86390 1
514293 99514293 1001 86380 86390 1
514906 99514906 1001 86380 86390 1
514445 99514445 1001 86380 86390 1
514962 99514962 1001 86380 86390 1
514903 99514903 1001 86380 86390 1
514955 99514955 1001 86380 86390 1
515552 99515552 1001 86380 86390 1
515364 99515364 1001 86380 86390 1
515369 99515369 1001 86380 86390 1
515462 99515462 1001 86380 86390 1
515192 99515192 1001 86380 86390 1
515206 99515206 1001 86380 86390 1
515249 99515249 1001 86380 86390 1
515120 99515120 1001 86380 86390 1
515086 99515086 1001 86380 86390 1
515731 99515731 1001 86380 86390 1
516308 99516308 1001 86380 86390 1
516322 99516322 1001 86380 86390 1
516488 99516488 1001 86380 86390 1
516149 99516149 1001 86380 86390 1
516286 99516286 1001 86380 86390 1
516299 99516299 1001 86380 86390 1
516262 99516262 1001 86380 86390 1
516264 99516264 1001 86380 86390 1
516575 99516575 1001 86380 86390 1
516619 99516619 1001 86380 86390 1
516581 99516581 1001 86380 86390 1
516544 99516544 1001 86380 86390 1
516622 99516622 1001 86380 86390 1
517222 99517222 1001 86380 86390 1
516956 99516956 1001 86380 86390 1
516960 99516960 1001 86380 86390 1
516750 99516750 1001 86380 86390 1
517341 99517341 1001 86380 86390 1
517526 99517526 1001 86380 86390 1
518043 99518043 1001 86380 86390 1
518156 99518156 1001 86380 86390 1
518057 99518057 1001 86380 86390 1
517754 99517754 1001 86380 86390 1
517782 99517782 1001 86380 86390 1
517583 99517583 1001 86380 86390 1
517739 99517739 1001 86380 86390 1
517571 99517571 1001 86380 86390 1
518343 99518343 1001 86380 86390 1
518787 99518787 1001 86380 86390 1
518639 99518639 1001 86380 86390 1
518757 99518757 1001 86380 86390 1
518630 99518630 1001 86380 86390 1
518696 99518696 1001 86380 86390 1
518597 99518597 1001 86380 86390 1
518470 99518470 1001 86380 86390 1
518409 99518409 1001 86380 86390 1
518398 99518398 1001 86380 86390 1
518556 99518556 1001 86380 86390 1
518417 99518417 1001 86380 86390 1
518533 99518533 1001 86380 86390 1
519001 99519001 1001 86380 86390 1
519042 99519042 1001 86380 86390 1
519126 99519126 1001 86380 86390 1
519713 99519713 1001 86380 86390 1
519691 99519691 1001 86380 86390 1
519508 99519508 1001 86380 86390 1
519537 99519537 1001 86380 86390 1
519348 99519348 1001 86380 86390 1
519259 99519259 1001 86380 86390 1
519207 99519207 1001 86380 86390 1
519314 99519314 1001 86380 86390 1
519329 99519329 1001 86380 86390 1
519199 99519199 1001 86380 86390 1
519319 99519319 1001 86380 86390 1
519817 99519817 1001 86380 86390 1
519870 99519870 1001 86380 86390 1
519833 99519833 1001 86380 86390 1
520564 99520564 1001 86380 86390 1
520540 99520540 1001 86380 86390 1
520411 99520411 1001 86380 86390 1
520366 99520366 1001 86380 86390 1
520341 99520341 1001 86380 86390 1
520343 99520343 1001 86380 86390 1
520048 99520048 1001 86380 86390 1
520119 99520119 1001 86380 86390 1
520185 99520185 1001 86380 86390 1
520173 99520173 1001 86380 86390 1
520770 99520770 1001 86380 86390 1
520641 99520641 1001 86380 86390 1
520719 99520719 1001 86380 86390 1
520810 99520810 1001 86380 86390 1
520695 99520695 1001 86380 86390 1
520750 99520750 1001 86380 86390 1
521422 99521422 1001 86380 86390 1
521223 99521223 1001 86380 86390 1
521069 99521069 1001 86380 86390 1
521188 99521188 1001 86380 86390 1
520989 99520989 1001 86380 86390 1
521007 99521007 1001 86380 86390 1
521631 99521631 1001 86380 86390 1
521619 99521619 1001 86380 86390 1
521480 99521480 1001 86380 86390 1
521552 99521552 1001 86380 86390 1
521565 99521565 1001 86380 86390 1
521514 99521514 1001 86380 86390 1
522232 99522232 1001 86380 86390 1
522170 99522170 1001 86380 86390 1
522279 99522279 1001 86380 86390 1
522146 99522146 1001 86380 86390 1
522096 99522096 1001 86380 86390 1
522281 99522281 1001 86380 86390 1
522065 99522065 1001 86380 86390 1
522030 99522030 1001 86380 86390 1
521717 99521717 1001 86380 86390 1
521782 99521782 1001 86380 86390 1
522487 99522487 1001 86380 86390 1
522451 99522451 1001 86380 86390 1
523056 99523056 1001 86380 86390 1
523059 99523059 1001 86380 86390 1
523060 99523060 1001 86380 86390 1
522920 99522920 1001 86380 86390 1
522989 99522989 1001 86380 86390 1
522787 99522787 1001 86380 86390 1
522891 99522891 1001 86380 86390 1
522537 99522537 1001 86380 86390 1
522592 99522592 1001 86380 86390 1
523182 99523182 1001 86380 86390 1
523208 99523208 1001 86380 86390 1
523238 99523238 1001 86380 86390 1
523268 99523268 1001 86380 86390 1
523783 99523783 1001 86380 86390 1
523888 99523888 1001 86380 86390 1
523689 99523689 1001 86380 86390 1
523547 99523547 1001 86380 86390 1
523724 99523724 1001 86380 86390 1
523673 99523673 1001 86380 86390 1
523354 99523354 1001 86380 86390 1
523408 99523408 1001 86380 86390 1
523963 99523963 1001 86380 86390 1
524080 99524080 1001 86380 86390 1
524722 99524722 1001 86380 86390 1
524645 99524645 1001 86380 86390 1
524582 99524582 1001 86380 86390 1
524461 99524461 1001 86380 86390 1
524539 99524539 1001 86380 86390 1
524375 99524375 1001 86380 86390 1
524444 99524444 1001 86380 86390 1
524458 99524458 1001 86380 86390 1
524162 99524162 1001 86380 86390 1
524180 99524180 1001 86380 86390 1
524156 99524156 1001 86380 86390 1
524169 99524169 1001 86380 86390 1
524195 99524195 1001 86380 86390 1
524235 99524235 1001 86380 86390 1
524340 99524340 1001 86380 86390 1
524278 99524278 1001 86380 86390 1
524291 99524291 1001 86380 86390 1
524784 99524784 1001 86380 86390 1
524866 99524866 1001 86380 86390 1
524843 99524843 1001 86380 86390 1
525404 99525404 1001 86380 86390 1
525521 99525521 1001 86380 86390 1
525407 99525407 1001 86380 86390 1
525480 99525480 1001 86380 86390 1
525210 99525210 1001 86380 86390 1
525275 99525275 1001 86380 86390 1
525315 99525315 1001 86380 86390 1
525328 99525328 1001 86380 86390 1
525383 99525383 1001 86380 86390 1
525307 99525307 1001 86380 86390 1
525003 99525003 1001 86380 86390 1
525095 99525095 1001 86380 86390 1
525775 99525775 1001 86380 86390 1
525739 99525739 1001 86380 86390 1
526372 99526372 1001 86380 86390 1
526256 99526256 1001 86380 86390 1
526387 99526387 1001 86380 86390 1
526220 99526220 1001 86380 86390 1
526350 99526350 1001 86380 86390 1
526287 99526287 1001 86380 86390 1
526014 99526014 1001 86380 86390 1
526106 99526106 1001 86380 86390 1
526042 99526042 1001 86380 86390 1
526162 99526162 1001 86380 86390 1
526215 99526215 1001 86380 86390 1
526048 99526048 1001 86380 86390 1
525853 99525853 1001 86380 86390 1
525893 99525893 1001 86380 86390 1
525906 99525906 1001 86380 86390 1
525819 99525819 1001 86380 86390 1
526460 99526460 1001 86380 86390 1
526571 99526571 1001 86380 86390 1
526624 99526624 1001 86380 86390 1
526625 99526625 1001 86380 86390 1
526496 99526496 1001 86380 86390 1
527134 99527134 1001 86380 86390 1
527113 99527113 1001 86380 86390 1
527090 99527090 1001 86380 86390 1
526984 99526984 1001 86380 86390 1
527036 99527036 1001 86380 86390 1
527002 99527002 1001 86380 86390 1
526715 99526715 1001 86380 86390 1
526793 99526793 1001 86380 86390 1
527351 99527351 1001 86380 86390 1
527301 99527301 1001 86380 86390 1
527341 99527341 1001 86380 86390 1
527342 99527342 1001 86380 86390 1
527909 99527909 1001 86380 86390 1
527888 99527888 1001 86380 86390 1
528059 99528059 1001 86380 86390 1
527931 99527931 1001 86380 86390 1
528069 99528069 1001 86380 86390 1
527672 99527672 1001 86380 86390 1
527498 99527498 1001 86380 86390 1
527464 99527464 1001 86380 86390 1
528177 99528177 1001 86380 86390 1
528154 99528154 1001 86380 86390 1
528078 99528078 1001 86380 86390 1
528261 99528261 1001 86380 86390 1
528722 99528722 1001 86380 86390 1
528780 99528780 1001 86380 86390 1
528806 99528806 1001 86380 86390 1
528781 99528781 1001 86380 86390 1
528611 99528611 1001 86380 86390 1
528510 99528510 1001 86380 86390 1
528474 99528474 1001 86380 86390 1
528369 99528369 1001 86380 86390 1
529002 99529002 1001 86380 86390 1
529045 99529045 1001 86380 86390 1
529541 99529541 1001 86380 86390 1
529583 99529583 1001 86380 86390 1
529420 99529420 1001 86380 86390 1
529414 99529414 1001 86380 86390 1
529132 99529132 1001 86380 86390 1
529147 99529147 1001 86380 86390 1
529160 99529160 1001 86380 86390 1
529281 99529281 1001 86380 86390 1
529217 99529217 1001 86380 86390 1
529892 99529892 1001 86380 86390 1
529755 99529755 1001 86380 86390 1
529769 99529769 1001 86380 86390 1
530502 99530502 1001 86380 86390 1
530518 99530518 1001 86380 86390 1
530402 99530402 1001 86380 86390 1
530535 99530535 1001 86380 86390 1
530474 99530474 1001 86380 86390 1
530154 99530154 1001 86380 86390 1
530278 99530278 1001 86380 86390 1
530050 99530050 1001 86380 86390 1
530128 99530128 1001 86380 86390 1
530099 99530099 1001 86380 86390 1
530590 99530590 1001 86380 86390 1
530733 99530733 1001 86380 86390 1
531305 99531305 1001 86380 86390 1
531293 99531293 1001 86380 86390 1
531308 99531308 1001 86380 86390 1
531314 99531314 1001 86380 86390 1
531377 99531377 1001 86380 86390 1
531005 99531005 1001 86380 86390 1
531164 99531164 1001 86380 86390 1
531048 99531048 1001 86380 86390 1
531128 99531128 1001 86380 86390 1
531117 99531117 1001 86380 86390 1
531157 99531157 1001 86380 86390 1
530975 99530975 1001 86380 86390 1
531173 99531173 1001 86380 86390 1
530930 99530930 1001 86380 86390 1
530910 99530910 1001 86380 86390 1
531389 99531389 1001 86380 86390 1
531523 99531523 1001 86380 86390 1
531436 99531436 1001 86380 86390 1
531424 99531424 1001 86380 86390 1
532025 99532025 1001 86380 86390 1
531949 99531949 1001 86380 86390 1
531962 99531962 1001 86380 86390 1
531940 99531940 1001 86380 86390 1
531812 99531812 1001 86380 86390 1
531996 99531996 1001 86380 86390 1
531651 99531651 1001 86380 86390 1
531690 99531690 1001 86380 86390 1
531786 99531786 1001 86380 86390 1
531788 99531788 1001 86380 86390 1
532281 99532281 1001 86380 86390 1
532392 99532392 1001 86380 86390 1
532341 99532341 1001 86380 86390 1
533012 99533012 1001 86380 86390 1
532672 99532672 1001 86380 86390 1
532766 99532766 1001 86380 86390 1
532741 99532741 1001 86380 86390 1
532718 99532718 1001 86380 86390 1
532594 99532594 1001 86380 86390 1
532616 99532616 1001 86380 86390 1
533161 99533161 1001 86380 86390 1
533156 99533156 1001 86380 86390 1
533730 99533730 1001 86380 86390 1
533705 99533705 1001 86380 86390 1
533842 99533842 1001 86380 86390 1
533777 99533777 1001 86380 86390 1
533766 99533766 1001 86380 86390 1
533459 99533459 1001 86380 86390 1
533490 99533490 1001 86380 86390 1
533394 99533394 1001 86380 86390 1
533409 99533409 1001 86380 86390 1
533267 99533267 1001 86380 86390 1
533282 99533282 1001 86380 86390 1
533364 99533364 1001 86380 86390 1
534037 99534037 1001 86380 86390 1
533911 99533911 1001 86380 86390 1
534672 99534672 1001 86380 86390 1
534539 99534539 1001 86380 86390 1
534430 99534430 1001 86380 86390 1
534291 99534291 1001 86380 86390 1
534102 99534102 1001 86380 86390 1
534165 99534165 1001 86380 86390 1
534087 99534087 1001 86380 86390 1
534745 99534745 1001 86380 86390 1
534701 99534701 1001 86380 86390 1
534705 99534705 1001 86380 86390 1
535177 99535177 1001 86380 86390 1
535248 99535248 1001 86380 86390 1
535302 99535302 1001 86380 86390 1
534959 99534959 1001 86380 86390 1
535050 99535050 1001 86380 86390 1
534896 99534896 1001 86380 86390 1
534940 99534940 1001 86380 86390 1
535573 99535573 1001 86380 86390 1
535640 99535640 1001 86380 86390 1
536201 99536201 1001 86380 86390 1
536165 99536165 1001 86380 86390 1
536244 99536244 1001 86380 86390 1
536167 99536167 1001 86380 86390 1
536109 99536109 1001 86380 86390 1
535942 99535942 1001 86380 86390 1
536059 99536059 1001 86380 86390 1
536078 99536078 1001 86380 86390 1
535832 99535832 1001 86380 86390 1
535858 99535858 1001 86380 86390 1
535862 99535862 1001 86380 86390 1
535863 99535863 1001 86380 86390 1
535852 99535852 1001 86380 86390 1
536337 99536337 1001 86380 86390 1
536444 99536444 1001 86380 86390 1
536536 99536536 1001 86380 86390 1
536396 99536396 1001 86380 86390 1
536358 99536358 1001 86380 86390 1
536763 99536763 1001 86380 86390 1
536934 99536934 1001 86380 86390 1
536793 99536793 1001 86380 86390 1
536872 99536872 1001 86380 86390 1
536606 99536606 1001 86380 86390 1
536722 99536722 1001 86380 86390 1
536743 99536743 1001 86380 86390 1
537211 99537211 1001 86380 86390 1
537212 99537212 1001 86380 86390 1
537269 99537269 1001 86380 86390 1
537296 99537296 1001 86380 86390 1
537325 99537325 1001 86380 86390 1
537301 99537301 1001 86380 86390 1
537988 99537988 1001 86380 86390 1
537876 99537876 1001 86380 86390 1
537977 99537977 1001 86380 86390 1
537794 99537794 1001 86380 86390 1
537616 99537616 1001 86380 86390 1
537577 99537577 1001 86380 86390 1
537670 99537670 1001 86380 86390 1
537774 99537774 1001 86380 86390 1
537447 99537447 1001 86380 86390 1
537411 99537411 1001 86380 86390 1
537489 99537489 1001 86380 86390 1
537480 99537480 1001 86380 86390 1
538180 99538180 1001 86380 86390 1
538791 99538791 1001 86380 86390 1
538680 99538680 1001 86380 86390 1
538657 99538657 1001 86380 86390 1
538466 99538466 1001 86380 86390 1
538432 99538432 1001 86380 86390 1
538589 99538589 1001 86380 86390 1
538500 99538500 1001 86380 86390 1
538539 99538539 1001 86380 86390 1
538502 99538502 1001 86380 86390 1
538477 99538477 1001 86380 86390 1
538311 99538311 1001 86380 86390 1
538841 99538841 1001 86380 86390 1
538932 99538932 1001 86380 86390 1
538975 99538975 1001 86380 86390 1
538912 99538912 1001 86380 86390 1
538989 99538989 1001 86380 86390 1
539590 99539590 1001 86380 86390 1
539612 99539612 1001 86380 86390 1
539617 99539617 1001 86380 86390 1
539636 99539636 1001 86380 86390 1
539305 99539305 1001 86380 86390 1
539294 99539294 1001 86380 86390 1
539257 99539257 1001 86380 86390 1
539322 99539322 1001 86380 86390 1
539063 99539063 1001 86380 86390 1
539667 99539667 1001 86380 86390 1
539723 99539723 1001 86380 86390 1
539828 99539828 1001 86380 86390 1
540329 99540329 1001 86380 86390 1
540411 99540411 1001 86380 86390 1
540135 99540135 1001 86380 86390 1
540165 99540165 1001 86380 86390 1
539861 99539861 1001 86380 86390 1
540624 99540624 1001 86380 86390 1
540508 99540508 1001 86380 86390 1
540577 99540577 1001 86380 86390 1
541090 99541090 1001 86380 86390 1
540909 99540909 1001 86380 86390 1
541019 99541019 1001 86380 86390 1
541084 99541084 1001 86380 86390 1
540723 99540723 1001 86380 86390 1
540730 99540730 1001 86380 86390 1
540691 99540691 1001 86380 86390 1
540745 99540745 1001 86380 86390 1
541474 99541474 1001 86380 86390 1
541310 99541310 1001 86380 86390 1
541351 99541351 1001 86380 86390 1
541429 99541429 1001 86380 86390 1
541917 99541917 1001 86380 86390 1
541945 99541945 1001 86380 86390 1
542103 99542103 1001 86380 86390 1
542115 99542115 1001 86380 86390 1
541804 99541804 1001 86380 86390 1
541822 99541822 1001 86380 86390 1
541513 99541513 1001 86380 86390 1
541605 99541605 1001 86380 86390 1
541568 99541568 1001 86380 86390 1
541503 99541503 1001 86380 86390 1
541609 99541609 1001 86380 86390 1
541509 99541509 1001 86380 86390 1
542248 99542248 1001 86380 86390 1
542287 99542287 1001 86380 86390 1
542147 99542147 1001 86380 86390 1
542765 99542765 1001 86380 86390 1
542793 99542793 1001 86380 86390 1
542932 99542932 1001 86380 86390 1
542893 99542893 1001 86380 86390 1
542545 99542545 1001 86380 86390 1
542428 99542428 1001 86380 86390 1
542481 99542481 1001 86380 86390 1
542458 99542458 1001 86380 86390 1
542395 99542395 1001 86380 86390 1
542486 99542486 1001 86380 86390 1
543007 99543007 1001 86380 86390 1
543046 99543046 1001 86380 86390 1
542995 99542995 1001 86380 86390 1
543026 99543026 1001 86380 86390 1
543095 99543095 1001 86380 86390 1
542979 99542979 1001 86380 86390 1
543739 99543739 1001 86380 86390 1
543620 99543620 1001 86380 86390 1
543384 99543384 1001 86380 86390 1
543386 99543386 1001 86380 86390 1
543413 99543413 1001 86380 86390 1
543556 99543556 1001 86380 86390 1
543558 99543558 1001 86380 86390 1
543404 99543404 1001 86380 86390 1
543394 99543394 1001 86380 86390 1
543189 99543189 1001 86380 86390 1
543229 99543229 1001 86380 86390 1
543168 99543168 1001 86380 86390 1
543233 99543233 1001 86380 86390 1
543259 99543259 1001 86380 86390 1
543248 99543248 1001 86380 86390 1
543264 99543264 1001 86380 86390 1
543174 99543174 1001 86380 86390 1
543214 99543214 1001 86380 86390 1
543914 99543914 1001 86380 86390 1
544488 99544488 1001 86380 86390 1
544554 99544554 1001 86380 86390 1
544503 99544503 1001 86380 86390 1
544542 99544542 1001 86380 86390 1
544289 99544289 1001 86380 86390 1
544241 99544241 1001 86380 86390 1
544244 99544244 1001 86380 86390 1
544057 99544057 1001 86380 86390 1
544179 99544179 1001 86380 86390 1
544155 99544155 1001 86380 86390 1
544092 99544092 1001 86380 86390 1
508589 481 1001 49454 49754 1
400000 99400000 1001 86380 86390 1
400523 99400523 1001 86380 86390 1
400506 99400506 1001 86380 86390 1
400537 99400537 1001 86380 86390 1
400863 99400863 1001 86380 86390 1
400888 99400888 1001 86380 86390 1
401023 99401023 1001 86380 86390 1
401203 99401203 1001 86380 86390 1
401356 99401356 1001 86380 86390 1
401527 99401527 1001 86380 86390 1
401637 99401637 1001 86380 86390 1
401866 99401866 1001 86380 86390 1
401905 99401905 1001 86380 86390 1
402000 99402000 1001 86380 86390 1
401831 99401831 1001 86380 86390 1
402219 99402219 1001 86380 86390 1
402244 99402244 1001 86380 86390 1
402471 99402471 1001 86380 86390 1
402504 99402504 1001 86380 86390 1
402630 99402630 1001 86380 86390 1
402643 99402643 1001 86380 86390 1
402958 99402958 1001 86380 86390 1
402911 99402911 1001 86380 86390 1
403106 99403106 1001 86380 86390 1
403110 99403110 1001 86380 86390 1
403465 99403465 1001 86380 86390 1
403586 99403586 1001 86380 86390 1
403701 99403701 1001 86380 86390 1
403923 99403923 1001 86380 86390 1
403871 99403871 1001 86380 86390 1
404062 99404062 1001 86380 86390 1
404087 99404087 1001 86380 86390 1
404193 99404193 1001 86380 86390 1
404357 99404357 1001 86380 86390 1
404566 99404566 1001 86380 86390 1
404582 99404582 1001 86380 86390 1
404509 99404509 1001 86380 86390 1
404868 99404868 1001 86380 86390 1
404825 99404825 1001 86380 86390 1
405401 99405401 1001 86380 86390 1
405349 99405349 1001 86380 86390 1
405400 99405400 1001 86380 86390 1
405422 99405422 1001 86380 86390 1
405454 99405454 1001 86380 86390 1
405501 99405501 1001 86380 86390 1
405674 99405674 1001 86380 86390 1
405941 99405941 1001 86380 86390 1
405938 99405938 1001 86380 86390 1
406061 99406061 1001 86380 86390 1
406064 99406064 1001 86380 86390 1
406166 99406166 1001 86380 86390 1
406334 99406334 1001 86380 86390 1
406667 99406667 1001 86380 86390 1
406747 99406747 1001 86380 86390 1
407129 99407129 1001 86380 86390 1
407220 99407220 1001 86380 86390 1
407604 99407604 1001 86380 86390 1
407659 99407659 1001 86380 86390 1
407845 99407845 1001 86380 86390 1
407858 99407858 1001 86380 86390 1
408083 99408083 1001 86380 86390 1
408019 99408019 1001 86380 86390 1
408009 99408009 1001 86380 86390 1
408146 99408146 1001 86380 86390 1
408374 99408374 1001 86380 86390 1
408815 99408815 1001 86380 86390 1
408983 99408983 1001 86380 86390 1
409397 99409397 1001 86380 86390 1
409441 99409441 1001 86380 86390 1
409449 99409449 1001 86380 86390 1
409535 99409535 1001 86380 86390 1
409569 99409569 1001 86380 86390 1
409728 99409728 1001 86380 86390 1
409842 99409842 1001 86380 86390 1
409797 99409797 1001 86380 86390 1
409803 99409803 1001 86380 86390 1
410084 99410084 1001 86380 86390 1
410213 99410213 1001 86380 86390 1
410278 99410278 1001 86380 86390 1
410323 99410323 1001 86380 86390 1
410652 99410652 1001 86380 86390 1
410948 99410948 1001 86380 86390 1
411000 99411000 1001 86380 86390 1
410979 99410979 1001 86380 86390 1
411237 99411237 1001 86380 86390 1
411404 99411404 1001 86380 86390 1
411334 99411334 1001 86380 86390 1
411771 99411771 1001 86380 86390 1
411853 99411853 1001 86380 86390 1
411824 99411824 1001 86380 86390 1
412042 99412042 1001 86380 86390 1
411963 99411963 1001 86380 86390 1
412112 99412112 1001 86380 86390 1
412188 99412188 1001 86380 86390 1
412326 99412326 1001 86380 86390 1
412344 99412344 1001 86380 86390 1
413678 99413678 1001 86380 86390 1
413329 99413329 1001 86380 86390 1
413685 99413685 1001 86380 86390 1
413109 99413109 1001 86380 86390 1
412954 99412954 1001 86380 86390 1
413244 99413244 1001 86380 86390 1
412960 99412960 1001 86380 86390 1
413206 99413206 1001 86380 86390 1
413253 99413253 1001 86380 86390 1
413254 99413254 1001 86380 86390 1
412584 99412584 1001 86380 86390 1
412486 99412486 1001 86380 86390 1
413875 99413875 1001 86380 86390 1
413974 99413974 1001 86380 86390 1
413744 99413744 1001 86380 86390 1
415184 99415184 1001 86380 86390 1
415303 99415303 1001 86380 86390 1
415212 99415212 1001 86380 86390 1
414795 99414795 1001 86380 86390 1
414507 99414507 1001 86380 86390 1
414677 99414677 1001 86380 86390 1
414692 99414692 1001 86380 86390 1
414850 99414850 1001 86380 86390 1
414236 99414236 1001 86380 86390 1
414134 99414134 1001 86380 86390 1
415328 99415328 1001 86380 86390 1
415561 99415561 1001 86380 86390 1
415690 99415690 1001 86380 86390 1
416943 99416943 1001 86380 86390 1
416739 99416739 1001 86380 86390 1
416960 99416960 1001 86380 86390 1
416981 99416981 1001 86380 86390 1
416882 99416882 1001 86380 86390 1
416580 99416580 1001 86380 86390 1
416238 99416238 1001 86380 86390 1
416146 99416146 1001 86380 86390 1
416508 99416508 1001 86380 86390 1
416268 99416268 1001 86380 86390 1
416343 99416343 1001 86380 86390 1
416065 99416065 1001 86380 86390 1
417380 99417380 1001 86380 86390 1
417384 99417384 1001 86380 86390 1
417220 99417220 1001 86380 86390 1
417244 99417244 1001 86380 86390 1
417265 99417265 1001 86380 86390 1
417011 99417011 1001 86380 86390 1
417038 99417038 1001 86380 86390 1
418594 99418594 1001 86380 86390 1
418439 99418439 1001 86380 86390 1
418545 99418545 1001 86380 86390 1
418668 99418668 1001 86380 86390 1
418078 99418078 1001 86380 86390 1
418249 99418249 1001 86380 86390 1
418145 99418145 1001 86380 86390 1
418246 99418246 1001 86380 86390 1
417872 99417872 1001 86380 86390 1
417619 99417619 1001 86380 86390 1
417754 99417754 1001 86380 86390 1
417652 99417652 1001 86380 86390 1
418938 99418938 1001 86380 86390 1
420196 99420196 1001 86380 86390 1
420116 99420116 1001 86380 86390 1
419762 99419762 1001 86380 86390 1
419496 99419496 1001 86380 86390 1
419411 99419411 1001 86380 86390 1
419509 99419509 1001 86380 86390 1
420798 99420798 1001 86380 86390 1
421903 99421903 1001 86380 86390 1
421693 99421693 1001 86380 86390 1
421316 99421316 1001 86380 86390 1
421298 99421298 1001 86380 86390 1
421283 99421283 1001 86380 86390 1
421389 99421389 1001 86380 86390 1
420899 99420899 1001 86380 86390 1
421215 99421215 1001 86380 86390 1
420846 99420846 1001 86380 86390 1
422458 99422458 1001 86380 86390 1
422360 99422360 1001 86380 86390 1
422220 99422220 1001 86380 86390 1
422230 99422230 1001 86380 86390 1
422520 99422520 1001 86380 86390 1
422473 99422473 1001 86380 86390 1
423550 99423550 1001 86380 86390 1
423448 99423448 1001 86380 86390 1
423320 99423320 1001 86380 86390 1
423647 99423647 1001 86380 86390 1
423085 99423085 1001 86380 86390 1
423215 99423215 1001 86380 86390 1
423068 99423068 1001 86380 86390 1
423115 99423115 1001 86380 86390 1
422828 99422828 1001 86380 86390 1
422697 99422697 1001 86380 86390 1
422632 99422632 1001 86380 86390 1
422900 99422900 1001 86380 86390 1
422876 99422876 1001 86380 86390 1
423890 99423890 1001 86380 86390 1
424030 99424030 1001 86380 86390 1
425060 99425060 1001 86380 86390 1
425065 99425065 1001 86380 86390 1
425209 99425209 1001 86380 86390 1
424762 99424762 1001 86380 86390 1
424829 99424829 1001 86380 86390 1
424625 99424625 1001 86380 86390 1
424657 99424657 1001 86380 86390 1
424456 99424456 1001 86380 86390 1
424413 99424413 1001 86380 86390 1
424444 99424444 1001 86380 86390 1
424256 99424256 1001 86380 86390 1
424166 99424166 1001 86380 86390 1
425689 99425689 1001 86380 86390 1
425589 99425589 1001 86380 86390 1
425456 99425456 1001 86380 86390 1
426790 99426790 1001 86380 86390 1
426847 99426847 1001 86380 86390 1
427061 99427061 1001 86380 86390 1
426553 99426553 1001 86380 86390 1
426581 99426581 1001 86380 86390 1
425914 99425914 1001 86380 86390 1
427372 99427372 1001 86380 86390 1
427452 99427452 1001 86380 86390 1
428630 99428630 1001 86380 86390 1
428675 99428675 1001 86380 86390 1
428504 99428504 1001 86380 86390 1
428210 99428210 1001 86380 86390 1
428184 99428184 1001 86380 86390 1
428260 99428260 1001 86380 86390 1
428193 99428193 1001 86380 86390 1
428202 99428202 1001 86380 86390 1
427850 99427850 1001 86380 86390 1
427689 99427689 1001 86380 86390 1
429132 99429132 1001 86380 86390 1
430146 99430146 1001 86380 86390 1
430174 99430174 1001 86380 86390 1
430182 99430182 1001 86380 86390 1
430185 99430185 1001 86380 86390 1
430061 99430061 1001 86380 86390 1
429854 99429854 1001 86380 86390 1
429678 99429678 1001 86380 86390 1
429895 99429895 1001 86380 86390 1
429224 99429224 1001 86380 86390 1
429247 99429247 1001 86380 86390 1
429340 99429340 1001 86380 86390 1
430424 99430424 1001 86380 86390 1
430683 99430683 1001 86380 86390 1
430692 99430692 1001 86380 86390 1
431795 99431795 1001 86380 86390 1
431975 99431975 1001 86380 86390 1
431877 99431877 1001 86380 86390 1
431762 99431762 1001 86380 86390 1
431506 99431506 1001 86380 86390 1
431512 99431512 1001 86380 86390 1
431537 99431537 1001 86380 86390 1
430854 99430854 1001 86380 86390 1
431135 99431135 1001 86380 86390 1
430836 99430836 1001 86380 86390 1
431255 99431255 1001 86380 86390 1
432386 99432386 1001 86380 86390 1
432945 99432945 1001 86380 86390 1
433076 99433076 1001 86380 86390 1
433163 99433163 1001 86380 86390 1
433165 99433165 1001 86380 86390 1
433016 99433016 1001 86380 86390 1
432853 99432853 1001 86380 86390 1
434014 99434014 1001 86380 86390 1
435386 99435386 1001 86380 86390 1
434970 99434970 1001 86380 86390 1
434767 99434767 1001 86380 86390 1
434978 99434978 1001 86380 86390 1
434679 99434679 1001 86380 86390 1
434518 99434518 1001 86380 86390 1
434354 99434354 1001 86380 86390 1
434251 99434251 1001 86380 86390 1
434465 99434465 1001 86380 86390 1
434138 99434138 1001 86380 86390 1
435721 99435721 1001 86380 86390 1
436914 99436914 1001 86380 86390 1
436953 99436953 1001 86380 86390 1
436919 99436919 1001 86380 86390 1
437105 99437105 1001 86380 86390 1
436965 99436965 1001 86380 86390 1
436684 99436684 1001 86380 86390 1
436388 99436388 1001 86380 86390 1
436553 99436553 1001 86380 86390 1
436371 99436371 1001 86380 86390 1
436720 99436720 1001 86380 86390 1
436678 99436678 1001 86380 86390 1
436746 99436746 1001 86380 86390 1
436314 99436314 1001 86380 86390 1
436077 99436077 1001 86380 86390 1
436080 99436080 1001 86380 86390 1
436301 99436301 1001 86380 86390 1
435996 99435996 1001 86380 86390 1
300084 99300084 1001 86380 86390 1
437223 99437223 1001 86380 86390 1
300698 99300698 1001 86380 86390 1
300605 99300605 1001 86380 86390 1
300593 99300593 1001 86380 86390 1
300510 99300510 1001 86380 86390 1
300394 99300394 1001 86380 86390 1
300317 99300317 1001 86380 86390 1
300434 99300434 1001 86380 86390 1
300213 99300213 1001 86380 86390 1
300179 99300179 1001 86380 86390 1
300132 99300132 1001 86380 86390 1
300764 99300764 1001 86380 86390 1
300793 99300793 1001 86380 86390 1
300756 99300756 1001 86380 86390 1
300769 99300769 1001 86380 86390 1
300824 99300824 1001 86380 86390 1
300786 99300786 1001 86380 86390 1
300747 99300747 1001 86380 86390 1
300867 99300867 1001 86380 86390 1
301429 99301429 1001 86380 86390 1
301455 99301455 1001 86380 86390 1
301469 99301469 1001 86380 86390 1
301356 99301356 1001 86380 86390 1
301498 99301498 1001 86380 86390 1
301395 99301395 1001 86380 86390 1
301541 99301541 1001 86380 86390 1
301181 99301181 1001 86380 86390 1
301220 99301220 1001 86380 86390 1
301182 99301182 1001 86380 86390 1
300986 99300986 1001 86380 86390 1
300988 99300988 1001 86380 86390 1
301033 99301033 1001 86380 86390 1
300945 99300945 1001 86380 86390 1
301759 99301759 1001 86380 86390 1
301623 99301623 1001 86380 86390 1
301663 99301663 1001 86380 86390 1
302229 99302229 1001 86380 86390 1
302249 99302249 1001 86380 86390 1
302264 99302264 1001 86380 86390 1
301983 99301983 1001 86380 86390 1
301954 99301954 1001 86380 86390 1
301838 99301838 1001 86380 86390 1
301761 99301761 1001 86380 86390 1
301906 99301906 1001 86380 86390 1
301832 99301832 1001 86380 86390 1
301847 99301847 1001 86380 86390 1
302434 99302434 1001 86380 86390 1
302551 99302551 1001 86380 86390 1
302411 99302411 1001 86380 86390 1
302477 99302477 1001 86380 86390 1
303170 99303170 1001 86380 86390 1
303121 99303121 1001 86380 86390 1
303186 99303186 1001 86380 86390 1
303020 99303020 1001 86380 86390 1
303001 99303001 1001 86380 86390 1
302881 99302881 1001 86380 86390 1
302819 99302819 1001 86380 86390 1
302694 99302694 1001 86380 86390 1
302746 99302746 1001 86380 86390 1
302762 99302762 1001 86380 86390 1
302740 99302740 1001 86380 86390 1
303360 99303360 1001 86380 86390 1
303370 99303370 1001 86380 86390 1
303983 99303983 1001 86380 86390 1
304027 99304027 1001 86380 86390 1
303890 99303890 1001 86380 86390 1
303806 99303806 1001 86380 86390 1
303743 99303743 1001 86380 86390 1
303732 99303732 1001 86380 86390 1
303708 99303708 1001 86380 86390 1
303438 99303438 1001 86380 86390 1
303568 99303568 1001 86380 86390 1
303466 99303466 1001 86380 86390 1
303547 99303547 1001 86380 86390 1
303457 99303457 1001 86380 86390 1
303509 99303509 1001 86380 86390 1
303588 99303588 1001 86380 86390 1
303446 99303446 1001 86380 86390 1
303539 99303539 1001 86380 86390 1
303566 99303566 1001 86380 86390 1
304178 99304178 1001 86380 86390 1
304233 99304233 1001 86380 86390 1
304735 99304735 1001 86380 86390 1
304851 99304851 1001 86380 86390 1
304703 99304703 1001 86380 86390 1
304589 99304589 1001 86380 86390 1
304554 99304554 1001 86380 86390 1
304584 99304584 1001 86380 86390 1
304445 99304445 1001 86380 86390 1
304420 99304420 1001 86380 86390 1
304330 99304330 1001 86380 86390 1
304321 99304321 1001 86380 86390 1
304245 99304245 1001 86380 86390 1
304289 99304289 1001 86380 86390 1
304447 99304447 1001 86380 86390 1
304860 99304860 1001 86380 86390 1
304862 99304862 1001 86380 86390 1
305045 99305045 1001 86380 86390 1
305061 99305061 1001 86380 86390 1
305509 99305509 1001 86380 86390 1
305631 99305631 1001 86380 86390 1
305503 99305503 1001 86380 86390 1
305418 99305418 1001 86380 86390 1
305457 99305457 1001 86380 86390 1
305398 99305398 1001 86380 86390 1
305347 99305347 1001 86380 86390 1
305145 99305145 1001 86380 86390 1
305186 99305186 1001 86380 86390 1
305085 99305085 1001 86380 86390 1
500192 99500192 1001 86380 86390 1
500027 99500027 1001 86380 86390 1
500015 99500015 1001 86380 86390 1
500080 99500080 1001 86380 86390 1
500043 99500043 1001 86380 86390 1
500160 99500160 1001 86380 86390 1
500646 99500646 1001 86380 86390 1
500666 99500666 1001 86380 86390 1
500517 99500517 1001 86380 86390 1
500595 99500595 1001 86380 86390 1
500489 99500489 1001 86380 86390 1
500284 99500284 1001 86380 86390 1
500228 99500228 1001 86380 86390 1
500282 99500282 1001 86380 86390 1
500836 99500836 1001 86380 86390 1
501002 99501002 1001 86380 86390 1
501609 99501609 1001 86380 86390 1
501502 99501502 1001 86380 86390 1
501528 99501528 1001 86380 86390 1
501541 99501541 1001 86380 86390 1
501480 99501480 1001 86380 86390 1
501330 99501330 1001 86380 86390 1
501306 99501306 1001 86380 86390 1
501411 99501411 1001 86380 86390 1
501284 99501284 1001 86380 86390 1
501428 99501428 1001 86380 86390 1
501405 99501405 1001 86380 86390 1
501289 99501289 1001 86380 86390 1
501036 99501036 1001 86380 86390 1
501038 99501038 1001 86380 86390 1
501108 99501108 1001 86380 86390 1
501160 99501160 1001 86380 86390 1
501830 99501830 1001 86380 86390 1
501732 99501732 1001 86380 86390 1
501696 99501696 1001 86380 86390 1
501658 99501658 1001 86380 86390 1
501686 99501686 1001 86380 86390 1
501725 99501725 1001 86380 86390 1
502418 99502418 1001 86380 86390 1
502373 99502373 1001 86380 86390 1
502131 99502131 1001 86380 86390 1
502097 99502097 1001 86380 86390 1
502138 99502138 1001 86380 86390 1
502061 99502061 1001 86380 86390 1
501871 99501871 1001 86380 86390 1
502014 99502014 1001 86380 86390 1
501873 99501873 1001 86380 86390 1
502584 99502584 1001 86380 86390 1
502585 99502585 1001 86380 86390 1
503124 99503124 1001 86380 86390 1
503177 99503177 1001 86380 86390 1
503116 99503116 1001 86380 86390 1
503092 99503092 1001 86380 86390 1
503199 99503199 1001 86380 86390 1
502960 99502960 1001 86380 86390 1
502826 99502826 1001 86380 86390 1
502775 99502775 1001 86380 86390 1
502681 99502681 1001 86380 86390 1
503346 99503346 1001 86380 86390 1
503424 99503424 1001 86380 86390 1
503426 99503426 1001 86380 86390 1
504032 99504032 1001 86380 86390 1
504033 99504033 1001 86380 86390 1
503876 99503876 1001 86380 86390 1
503737 99503737 1001 86380 86390 1
503845 99503845 1001 86380 86390 1
503600 99503600 1001 86380 86390 1
503677 99503677 1001 86380 86390 1
504245 99504245 1001 86380 86390 1
504233 99504233 1001 86380 86390 1
504223 99504223 1001 86380 86390 1
504268 99504268 1001 86380 86390 1
504893 99504893 1001 86380 86390 1
504754 99504754 1001 86380 86390 1
504833 99504833 1001 86380 86390 1
504919 99504919 1001 86380 86390 1
504809 99504809 1001 86380 86390 1
504852 99504852 1001 86380 86390 1
504866 99504866 1001 86380 86390 1
504735 99504735 1001 86380 86390 1
504499 99504499 1001 86380 86390 1
505071 99505071 1001 86380 86390 1
505089 99505089 1001 86380 86390 1
504948 99504948 1001 86380 86390 1
504978 99504978 1001 86380 86390 1
505094 99505094 1001 86380 86390 1
505732 99505732 1001 86380 86390 1
505770 99505770 1001 86380 86390 1
505600 99505600 1001 86380 86390 1
505473 99505473 1001 86380 86390 1
505431 99505431 1001 86380 86390 1
505497 99505497 1001 86380 86390 1
505563 99505563 1001 86380 86390 1
505245 99505245 1001 86380 86390 1
505158 99505158 1001 86380 86390 1
505341 99505341 1001 86380 86390 1
505948 99505948 1001 86380 86390 1
505807 99505807 1001 86380 86390 1
505902 99505902 1001 86380 86390 1
505929 99505929 1001 86380 86390 1
505775 99505775 1001 86380 86390 1
506411 99506411 1001 86380 86390 1
506251 99506251 1001 86380 86390 1
506303 99506303 1001 86380 86390 1
506321 99506321 1001 86380 86390 1
506205 99506205 1001 86380 86390 1
506272 99506272 1001 86380 86390 1
506285 99506285 1001 86380 86390 1
506208 99506208 1001 86380 86390 1
506158 99506158 1001 86380 86390 1
506059 99506059 1001 86380 86390 1
506085 99506085 1001 86380 86390 1
506151 99506151 1001 86380 86390 1
506761 99506761 1001 86380 86390 1
506625 99506625 1001 86380 86390 1
506798 99506798 1001 86380 86390 1
507354 99507354 1001 86380 86390 1
507357 99507357 1001 86380 86390 1
507074 99507074 1001 86380 86390 1
507129 99507129 1001 86380 86390 1
507052 99507052 1001 86380 86390 1
507177 99507177 1001 86380 86390 1
506945 99506945 1001 86380 86390 1
506860 99506860 1001 86380 86390 1
506899 99506899 1001 86380 86390 1
507613 99507613 1001 86380 86390 1
507426 99507426 1001 86380 86390 1
507624 99507624 1001 86380 86390 1
508056 99508056 1001 86380 86390 1
508186 99508186 1001 86380 86390 1
508218 99508218 1001 86380 86390 1
508221 99508221 1001 86380 86390 1
508222 99508222 1001 86380 86390 1
508127 99508127 1001 86380 86390 1
508192 99508192 1001 86380 86390 1
508030 99508030 1001 86380 86390 1
508035 99508035 1001 86380 86390 1
507855 99507855 1001 86380 86390 1
508039 99508039 1001 86380 86390 1
507731 99507731 1001 86380 86390 1
507720 99507720 1001 86380 86390 1
507759 99507759 1001 86380 86390 1
507670 99507670 1001 86380 86390 1
507637 99507637 1001 86380 86390 1
508324 99508324 1001 86380 86390 1
508405 99508405 1001 86380 86390 1
508253 99508253 1001 86380 86390 1
508901 99508901 1001 86380 86390 1
509033 99509033 1001 86380 86390 1
508767 99508767 1001 86380 86390 1
508822 99508822 1001 86380 86390 1
508855 99508855 1001 86380 86390 1
508633 99508633 1001 86380 86390 1
508595 99508595 1001 86380 86390 1
509269 99509269 1001 86380 86390 1
508871 99508871 1001 86380 86390 1
509096 99509096 1001 86380 86390 1
509761 99509761 1001 86380 86390 1
509741 99509741 1001 86380 86390 1
509886 99509886 1001 86380 86390 1
509859 99509859 1001 86380 86390 1
509593 99509593 1001 86380 86390 1
509543 99509543 1001 86380 86390 1
509505 99509505 1001 86380 86390 1
509585 99509585 1001 86380 86390 1
509463 99509463 1001 86380 86390 1
509477 99509477 1001 86380 86390 1
509316 99509316 1001 86380 86390 1
509445 99509445 1001 86380 86390 1
509917 99509917 1001 86380 86390 1
510009 99510009 1001 86380 86390 1
510525 99510525 1001 86380 86390 1
510367 99510367 1001 86380 86390 1
510163 99510163 1001 86380 86390 1
510111 99510111 1001 86380 86390 1
510151 99510151 1001 86380 86390 1
510231 99510231 1001 86380 86390 1
510272 99510272 1001 86380 86390 1
510762 99510762 1001 86380 86390 1
510789 99510789 1001 86380 86390 1
510828 99510828 1001 86380 86390 1
510857 99510857 1001 86380 86390 1
510755 99510755 1001 86380 86390 1
510783 99510783 1001 86380 86390 1
510745 99510745 1001 86380 86390 1
511476 99511476 1001 86380 86390 1
511477 99511477 1001 86380 86390 1
511442 99511442 1001 86380 86390 1
511470 99511470 1001 86380 86390 1
511282 99511282 1001 86380 86390 1
511205 99511205 1001 86380 86390 1
511154 99511154 1001 86380 86390 1
511207 99511207 1001 86380 86390 1
511183 99511183 1001 86380 86390 1
511301 99511301 1001 86380 86390 1
511316 99511316 1001 86380 86390 1
511162 99511162 1001 86380 86390 1
510937 99510937 1001 86380 86390 1
511654 99511654 1001 86380 86390 1
511593 99511593 1001 86380 86390 1
512341 99512341 1001 86380 86390 1
512188 99512188 1001 86380 86390 1
512339 99512339 1001 86380 86390 1
512110 99512110 1001 86380 86390 1
512113 99512113 1001 86380 86390 1
512144 99512144 1001 86380 86390 1
511989 99511989 1001 86380 86390 1
511809 99511809 1001 86380 86390 1
511760 99511760 1001 86380 86390 1
511839 99511839 1001 86380 86390 1
511944 99511944 1001 86380 86390 1
511762 99511762 1001 86380 86390 1
511883 99511883 1001 86380 86390 1
512492 99512492 1001 86380 86390 1
512454 99512454 1001 86380 86390 1
512467 99512467 1001 86380 86390 1
512532 99512532 1001 86380 86390 1
512418 99512418 1001 86380 86390 1
513089 99513089 1001 86380 86390 1
513025 99513025 1001 86380 86390 1
513204 99513204 1001 86380 86390 1
513190 99513190 1001 86380 86390 1
512886 99512886 1001 86380 86390 1
512913 99512913 1001 86380 86390 1
512853 99512853 1001 86380 86390 1
512855 99512855 1001 86380 86390 1
512933 99512933 1001 86380 86390 1
512641 99512641 1001 86380 86390 1
512712 99512712 1001 86380 86390 1
513255 99513255 1001 86380 86390 1
513270 99513270 1001 86380 86390 1
513289 99513289 1001 86380 86390 1
513917 99513917 1001 86380 86390 1
513963 99513963 1001 86380 86390 1
513938 99513938 1001 86380 86390 1
513620 99513620 1001 86380 86390 1
513772 99513772 1001 86380 86390 1
513560 99513560 1001 86380 86390 1
513602 99513602 1001 86380 86390 1
514048 99514048 1001 86380 86390 1
514091 99514091 1001 86380 86390 1
514795 99514795 1001 86380 86390 1
514799 99514799 1001 86380 86390 1
514614 99514614 1001 86380 86390 1
514580 99514580 1001 86380 86390 1
514354 99514354 1001 86380 86390 1
514329 99514329 1001 86380 86390 1
514312 99514312 1001 86380 86390 1
514946 99514946 1001 86380 86390 1
515594 99515594 1001 86380 86390 1
515497 99515497 1001 86380 86390 1
515672 99515672 1001 86380 86390 1
515618 99515618 1001 86380 86390 1
515392 99515392 1001 86380 86390 1
515432 99515432 1001 86380 86390 1
515422 99515422 1001 86380 86390 1
515140 99515140 1001 86380 86390 1
515093 99515093 1001 86380 86390 1
515106 99515106 1001 86380 86390 1
515178 99515178 1001 86380 86390 1
515859 99515859 1001 86380 86390 1
515756 99515756 1001 86380 86390 1
516391 99516391 1001 86380 86390 1
516200 99516200 1001 86380 86390 1
516219 99516219 1001 86380 86390 1
516259 99516259 1001 86380 86390 1
516285 99516285 1001 86380 86390 1
516274 99516274 1001 86380 86390 1
516033 99516033 1001 86380 86390 1
516076 99516076 1001 86380 86390 1
516090 99516090 1001 86380 86390 1
516013 99516013 1001 86380 86390 1
516043 99516043 1001 86380 86390 1
516703 99516703 1001 86380 86390 1
516665 99516665 1001 86380 86390 1
516615 99516615 1001 86380 86390 1
517141 99517141 1001 86380 86390 1
517244 99517244 1001 86380 86390 1
517078 99517078 1001 86380 86390 1
516991 99516991 1001 86380 86390 1
517005 99517005 1001 86380 86390 1
517060 99517060 1001 86380 86390 1
516897 99516897 1001 86380 86390 1
516835 99516835 1001 86380 86390 1
516784 99516784 1001 86380 86390 1
516851 99516851 1001 86380 86390 1
516841 99516841 1001 86380 86390 1
517529 99517529 1001 86380 86390 1
517442 99517442 1001 86380 86390 1
517434 99517434 1001 86380 86390 1
518076 99518076 1001 86380 86390 1
518053 99518053 1001 86380 86390 1
518105 99518105 1001 86380 86390 1
517968 99517968 1001 86380 86390 1
517805 99517805 1001 86380 86390 1
517736 99517736 1001 86380 86390 1
517725 99517725 1001 86380 86390 1
517689 99517689 1001 86380 86390 1
517603 99517603 1001 86380 86390 1
518174 99518174 1001 86380 86390 1
518215 99518215 1001 86380 86390 1
518192 99518192 1001 86380 86390 1
518854 99518854 1001 86380 86390 1
518981 99518981 1001 86380 86390 1
518769 99518769 1001 86380 86390 1
518641 99518641 1001 86380 86390 1
518660 99518660 1001 86380 86390 1
519161 99519161 1001 86380 86390 1
519744 99519744 1001 86380 86390 1
519507 99519507 1001 86380 86390 1
519512 99519512 1001 86380 86390 1
519564 99519564 1001 86380 86390 1
519346 99519346 1001 86380 86390 1
519205 99519205 1001 86380 86390 1
519947 99519947 1001 86380 86390 1
519951 99519951 1001 86380 86390 1
520629 99520629 1001 86380 86390 1
520632 99520632 1001 86380 86390 1
520364 99520364 1001 86380 86390 1
520234 99520234 1001 86380 86390 1
520416 99520416 1001 86380 86390 1
520044 99520044 1001 86380 86390 1
520706 99520706 1001 86380 86390 1
521392 99521392 1001 86380 86390 1
521342 99521342 1001 86380 86390 1
521347 99521347 1001 86380 86390 1
521271 99521271 1001 86380 86390 1
521361 99521361 1001 86380 86390 1
521093 99521093 1001 86380 86390 1
521261 99521261 1001 86380 86390 1
521070 99521070 1001 86380 86390 1
521086 99521086 1001 86380 86390 1
521138 99521138 1001 86380 86390 1
521042 99521042 1001 86380 86390 1
520895 99520895 1001 86380 86390 1
521467 99521467 1001 86380 86390 1
521547 99521547 1001 86380 86390 1
521668 99521668 1001 86380 86390 1
522090 99522090 1001 86380 86390 1
522261 99522261 1001 86380 86390 1
522210 99522210 1001 86380 86390 1
522283 99522283 1001 86380 86390 1
521892 99521892 1001 86380 86390 1
521948 99521948 1001 86380 86390 1
521988 99521988 1001 86380 86390 1
521990 99521990 1001 86380 86390 1
521826 99521826 1001 86380 86390 1
521684 99521684 1001 86380 86390 1
521763 99521763 1001 86380 86390 1
521752 99521752 1001 86380 86390 1
521858 99521858 1001 86380 86390 1
521846 99521846 1001 86380 86390 1
522408 99522408 1001 86380 86390 1
522383 99522383 1001 86380 86390 1
522474 99522474 1001 86380 86390 1
522477 99522477 1001 86380 86390 1
522335 99522335 1001 86380 86390 1
522957 99522957 1001 86380 86390 1
522923 99522923 1001 86380 86390 1
523026 99523026 1001 86380 86390 1
522732 99522732 1001 86380 86390 1
522719 99522719 1001 86380 86390 1
522906 99522906 1001 86380 86390 1
522895 99522895 1001 86380 86390 1
522755 99522755 1001 86380 86390 1
522614 99522614 1001 86380 86390 1
522691 99522691 1001 86380 86390 1
522655 99522655 1001 86380 86390 1
522676 99522676 1001 86380 86390 1
523181 99523181 1001 86380 86390 1
523235 99523235 1001 86380 86390 1
523227 99523227 1001 86380 86390 1
523231 99523231 1001 86380 86390 1
523257 99523257 1001 86380 86390 1
523752 99523752 1001 86380 86390 1
523896 99523896 1001 86380 86390 1
523847 99523847 1001 86380 86390 1
523761 99523761 1001 86380 86390 1
523904 99523904 1001 86380 86390 1
523636 99523636 1001 86380 86390 1
523675 99523675 1001 86380 86390 1
523611 99523611 1001 86380 86390 1
523612 99523612 1001 86380 86390 1
523708 99523708 1001 86380 86390 1
523698 99523698 1001 86380 86390 1
523432 99523432 1001 86380 86390 1
523324 99523324 1001 86380 86390 1
524000 99524000 1001 86380 86390 1
523990 99523990 1001 86380 86390 1
524083 99524083 1001 86380 86390 1
524109 99524109 1001 86380 86390 1
524122 99524122 1001 86380 86390 1
524670 99524670 1001 86380 86390 1
524752 99524752 1001 86380 86390 1
524674 99524674 1001 86380 86390 1
524612 99524612 1001 86380 86390 1
524410 99524410 1001 86380 86390 1
524436 99524436 1001 86380 86390 1
524452 99524452 1001 86380 86390 1
524536 99524536 1001 86380 86390 1
524344 99524344 1001 86380 86390 1
524241 99524241 1001 86380 86390 1
524254 99524254 1001 86380 86390 1
524151 99524151 1001 86380 86390 1
524297 99524297 1001 86380 86390 1
524859 99524859 1001 86380 86390 1
524824 99524824 1001 86380 86390 1
524775 99524775 1001 86380 86390 1
525442 99525442 1001 86380 86390 1
525497 99525497 1001 86380 86390 1
525503 99525503 1001 86380 86390 1
525590 99525590 1001 86380 86390 1
525263 99525263 1001 86380 86390 1
525276 99525276 1001 86380 86390 1
525205 99525205 1001 86380 86390 1
525221 99525221 1001 86380 86390 1
525286 99525286 1001 86380 86390 1
525085 99525085 1001 86380 86390 1
525142 99525142 1001 86380 86390 1
525117 99525117 1001 86380 86390 1
525763 99525763 1001 86380 86390 1
525789 99525789 1001 86380 86390 1
525674 99525674 1001 86380 86390 1
525727 99525727 1001 86380 86390 1
525650 99525650 1001 86380 86390 1
526339 99526339 1001 86380 86390 1
526403 99526403 1001 86380 86390 1
526180 99526180 1001 86380 86390 1
526018 99526018 1001 86380 86390 1
526163 99526163 1001 86380 86390 1
525841 99525841 1001 86380 86390 1
525883 99525883 1001 86380 86390 1
525938 99525938 1001 86380 86390 1
526536 99526536 1001 86380 86390 1
526462 99526462 1001 86380 86390 1
526476 99526476 1001 86380 86390 1
526522 99526522 1001 86380 86390 1
527109 99527109 1001 86380 86390 1
527203 99527203 1001 86380 86390 1
527153 99527153 1001 86380 86390 1
527104 99527104 1001 86380 86390 1
527092 99527092 1001 86380 86390 1
526991 99526991 1001 86380 86390 1
526841 99526841 1001 86380 86390 1
527000 99527000 1001 86380 86390 1
526872 99526872 1001 86380 86390 1
526990 99526990 1001 86380 86390 1
526671 99526671 1001 86380 86390 1
526697 99526697 1001 86380 86390 1
526659 99526659 1001 86380 86390 1
527302 99527302 1001 86380 86390 1
527422 99527422 1001 86380 86390 1
527412 99527412 1001 86380 86390 1
528062 99528062 1001 86380 86390 1
527903 99527903 1001 86380 86390 1
527983 99527983 1001 86380 86390 1
528070 99528070 1001 86380 86390 1
527834 99527834 1001 86380 86390 1
527811 99527811 1001 86380 86390 1
527681 99527681 1001 86380 86390 1
527534 99527534 1001 86380 86390 1
527500 99527500 1001 86380 86390 1
527466 99527466 1001 86380 86390 1
528267 99528267 1001 86380 86390 1
528220 99528220 1001 86380 86390 1
528720 99528720 1001 86380 86390 1
528502 99528502 1001 86380 86390 1
528557 99528557 1001 86380 86390 1
528599 99528599 1001 86380 86390 1
528476 99528476 1001 86380 86390 1
528334 99528334 1001 86380 86390 1
528413 99528413 1001 86380 86390 1
528439 99528439 1001 86380 86390 1
528368 99528368 1001 86380 86390 1
529058 99529058 1001 86380 86390 1
529679 99529679 1001 86380 86390 1
529526 99529526 1001 86380 86390 1
529604 99529604 1001 86380 86390 1
529594 99529594 1001 86380 86390 1
529543 99529543 1001 86380 86390 1
529569 99529569 1001 86380 86390 1
529636 99529636 1001 86380 86390 1
529497 99529497 1001 86380 86390 1
529322 99529322 1001 86380 86390 1
529479 99529479 1001 86380 86390 1
529494 99529494 1001 86380 86390 1
529224 99529224 1001 86380 86390 1
529186 99529186 1001 86380 86390 1
529136 99529136 1001 86380 86390 1
529233 99529233 1001 86380 86390 1
529868 99529868 1001 86380 86390 1
530350 99530350 1001 86380 86390 1
530469 99530469 1001 86380 86390 1
530508 99530508 1001 86380 86390 1
530231 99530231 1001 86380 86390 1
530251 99530251 1001 86380 86390 1
530316 99530316 1001 86380 86390 1
530291 99530291 1001 86380 86390 1
529948 99529948 1001 86380 86390 1
529940 99529940 1001 86380 86390 1
530615 99530615 1001 86380 86390 1
530747 99530747 1001 86380 86390 1
530618 99530618 1001 86380 86390 1
530671 99530671 1001 86380 86390 1
530624 99530624 1001 86380 86390 1
530639 99530639 1001 86380 86390 1
530614 99530614 1001 86380 86390 1
531346 99531346 1001 86380 86390 1
531240 99531240 1001 86380 86390 1
531352 99531352 1001 86380 86390 1
531281 99531281 1001 86380 86390 1
531236 99531236 1001 86380 86390 1
531224 99531224 1001 86380 86390 1
531087 99531087 1001 86380 86390 1
531101 99531101 1001 86380 86390 1
530974 99530974 1001 86380 86390 1
530810 99530810 1001 86380 86390 1
530931 99530931 1001 86380 86390 1
530870 99530870 1001 86380 86390 1
530859 99530859 1001 86380 86390 1
531573 99531573 1001 86380 86390 1
531418 99531418 1001 86380 86390 1
532168 99532168 1001 86380 86390 1
532002 99532002 1001 86380 86390 1
532067 99532067 1001 86380 86390 1
531978 99531978 1001 86380 86390 1
531837 99531837 1001 86380 86390 1
531980 99531980 1001 86380 86390 1
531983 99531983 1001 86380 86390 1
531830 99531830 1001 86380 86390 1
531740 99531740 1001 86380 86390 1
532358 99532358 1001 86380 86390 1
532230 99532230 1001 86380 86390 1
532239 99532239 1001 86380 86390 1
532866 99532866 1001 86380 86390 1
532952 99532952 1001 86380 86390 1
532862 99532862 1001 86380 86390 1
532827 99532827 1001 86380 86390 1
532725 99532725 1001 86380 86390 1
532815 99532815 1001 86380 86390 1
532636 99532636 1001 86380 86390 1
532682 99532682 1001 86380 86390 1
532734 99532734 1001 86380 86390 1
532593 99532593 1001 86380 86390 1
532595 99532595 1001 86380 86390 1
532492 99532492 1001 86380 86390 1
532597 99532597 1001 86380 86390 1
532573 99532573 1001 86380 86390 1
532539 99532539 1001 86380 86390 1
533703 99533703 1001 86380 86390 1
533742 99533742 1001 86380 86390 1
533795 99533795 1001 86380 86390 1
533687 99533687 1001 86380 86390 1
533702 99533702 1001 86380 86390 1
533539 99533539 1001 86380 86390 1
533528 99533528 1001 86380 86390 1
533431 99533431 1001 86380 86390 1
533304 99533304 1001 86380 86390 1
533360 99533360 1001 86380 86390 1
533310 99533310 1001 86380 86390 1
533285 99533285 1001 86380 86390 1
533299 99533299 1001 86380 86390 1
533972 99533972 1001 86380 86390 1
534053 99534053 1001 86380 86390 1
534608 99534608 1001 86380 86390 1
534559 99534559 1001 86380 86390 1
534439 99534439 1001 86380 86390 1
534349 99534349 1001 86380 86390 1
534380 99534380 1001 86380 86390 1
534210 99534210 1001 86380 86390 1
534256 99534256 1001 86380 86390 1
534800 99534800 1001 86380 86390 1
534739 99534739 1001 86380 86390 1
534778 99534778 1001 86380 86390 1
534716 99534716 1001 86380 86390 1
534834 99534834 1001 86380 86390 1
535453 99535453 1001 86380 86390 1
535402 99535402 1001 86380 86390 1
535467 99535467 1001 86380 86390 1
535404 99535404 1001 86380 86390 1
535419 99535419 1001 86380 86390 1
535176 99535176 1001 86380 86390 1
535283 99535283 1001 86380 86390 1
535102 99535102 1001 86380 86390 1
535211 99535211 1001 86380 86390 1
535058 99535058 1001 86380 86390 1
534983 99534983 1001 86380 86390 1
535062 99535062 1001 86380 86390 1
535037 99535037 1001 86380 86390 1
534911 99534911 1001 86380 86390 1
535054 99535054 1001 86380 86390 1
535547 99535547 1001 86380 86390 1
535512 99535512 1001 86380 86390 1
535565 99535565 1001 86380 86390 1
535594 99535594 1001 86380 86390 1
535634 99535634 1001 86380 86390 1
536245 99536245 1001 86380 86390 1
535976 99535976 1001 86380 86390 1
536047 99536047 1001 86380 86390 1
536049 99536049 1001 86380 86390 1
536127 99536127 1001 86380 86390 1
535874 99535874 1001 86380 86390 1
535750 99535750 1001 86380 86390 1
535879 99535879 1001 86380 86390 1
535724 99535724 1001 86380 86390 1
535725 99535725 1001 86380 86390 1
536515 99536515 1001 86380 86390 1
536469 99536469 1001 86380 86390 1
536405 99536405 1001 86380 86390 1
536460 99536460 1001 86380 86390 1
537125 99537125 1001 86380 86390 1
537138 99537138 1001 86380 86390 1
537148 99537148 1001 86380 86390 1
536790 99536790 1001 86380 86390 1
536902 99536902 1001 86380 86390 1
536799 99536799 1001 86380 86390 1
536838 99536838 1001 86380 86390 1
536943 99536943 1001 86380 86390 1
536735 99536735 1001 86380 86390 1
536697 99536697 1001 86380 86390 1
536635 99536635 1001 86380 86390 1
536637 99536637 1001 86380 86390 1
536599 99536599 1001 86380 86390 1
536731 99536731 1001 86380 86390 1
537303 99537303 1001 86380 86390 1
537196 99537196 1001 86380 86390 1
537890 99537890 1001 86380 86390 1
537614 99537614 1001 86380 86390 1
537602 99537602 1001 86380 86390 1
537643 99537643 1001 86380 86390 1
537671 99537671 1001 86380 86390 1
537723 99537723 1001 86380 86390 1
537634 99537634 1001 86380 86390 1
537420 99537420 1001 86380 86390 1
537449 99537449 1001 86380 86390 1
537451 99537451 1001 86380 86390 1
537375 99537375 1001 86380 86390 1
538080 99538080 1001 86380 86390 1
537993 99537993 1001 86380 86390 1
538717 99538717 1001 86380 86390 1
538745 99538745 1001 86380 86390 1
538720 99538720 1001 86380 86390 1
538806 99538806 1001 86380 86390 1
538670 99538670 1001 86380 86390 1
538809 99538809 1001 86380 86390 1
538575 99538575 1001 86380 86390 1
538595 99538595 1001 86380 86390 1
538313 99538313 1001 86380 86390 1
538385 99538385 1001 86380 86390 1
538904 99538904 1001 86380 86390 1
538974 99538974 1001 86380 86390 1
539475 99539475 1001 86380 86390 1
539579 99539579 1001 86380 86390 1
539638 99539638 1001 86380 86390 1
539292 99539292 1001 86380 86390 1
539415 99539415 1001 86380 86390 1
539248 99539248 1001 86380 86390 1
539353 99539353 1001 86380 86390 1
539227 99539227 1001 86380 86390 1
539029 99539029 1001 86380 86390 1
539845 99539845 1001 86380 86390 1
539758 99539758 1001 86380 86390 1
539762 99539762 1001 86380 86390 1
539841 99539841 1001 86380 86390 1
540275 99540275 1001 86380 86390 1
540454 99540454 1001 86380 86390 1
540322 99540322 1001 86380 86390 1
540120 99540120 1001 86380 86390 1
540189 99540189 1001 86380 86390 1
539976 99539976 1001 86380 86390 1
539874 99539874 1001 86380 86390 1
540469 99540469 1001 86380 86390 1
540514 99540514 1001 86380 86390 1
541165 99541165 1001 86380 86390 1
540935 99540935 1001 86380 86390 1
541014 99541014 1001 86380 86390 1
541021 99541021 1001 86380 86390 1
541034 99541034 1001 86380 86390 1
540791 99540791 1001 86380 86390 1
540794 99540794 1001 86380 86390 1
541389 99541389 1001 86380 86390 1
542031 99542031 1001 86380 86390 1
541935 99541935 1001 86380 86390 1
541913 99541913 1001 86380 86390 1
541618 99541618 1001 86380 86390 1
541619 99541619 1001 86380 86390 1
542267 99542267 1001 86380 86390 1
542898 99542898 1001 86380 86390 1
542700 99542700 1001 86380 86390 1
542664 99542664 1001 86380 86390 1
542567 99542567 1001 86380 86390 1
542722 99542722 1001 86380 86390 1
542471 99542471 1001 86380 86390 1
542499 99542499 1001 86380 86390 1
543125 99543125 1001 86380 86390 1
543139 99543139 1001 86380 86390 1
543142 99543142 1001 86380 86390 1
543094 99543094 1001 86380 86390 1
543606 99543606 1001 86380 86390 1
543581 99543581 1001 86380 86390 1
543744 99543744 1001 86380 86390 1
543674 99543674 1001 86380 86390 1
543574 99543574 1001 86380 86390 1
543612 99543612 1001 86380 86390 1
543762 99543762 1001 86380 86390 1
543504 99543504 1001 86380 86390 1
543427 99543427 1001 86380 86390 1
543496 99543496 1001 86380 86390 1
543280 99543280 1001 86380 86390 1
543179 99543179 1001 86380 86390 1
543297 99543297 1001 86380 86390 1
543303 99543303 1001 86380 86390 1
543872 99543872 1001 86380 86390 1
543889 99543889 1001 86380 86390 1
543930 99543930 1001 86380 86390 1
544575 99544575 1001 86380 86390 1
544591 99544591 1001 86380 86390 1
544236 99544236 1001 86380 86390 1
544304 99544304 1001 86380 86390 1
544348 99544348 1001 86380 86390 1
544160 99544160 1001 86380 86390 1
544071 99544071 1001 86380 86390 1
544151 99544151 1001 86380 86390 1
544048 99544048 1001 86380 86390 1
544153 99544153 1001 86380 86390 1
544026 99544026 1001 86380 86390 1
544065 99544065 1001 86380 86390 1
543988 99543988 1001 86380 86390 1
544700 99544700 1001 86380 86390 1
544667 99544667 1001 86380 86390 1
544658 99544658 1001 86380 86390 1
410771 234 1001 31200 31857 1
425515 377 1001 30660 31137 1
429869 825 1001 32220 32697 1
514167 668 1002 62429 62692 1
528208 682 1002 51523 58619 1
400225 99400225 1001 86380 86390 1
400150 99400150 1001 86380 86390 1
400568 99400568 1001 86380 86390 1
400550 99400550 1001 86380 86390 1
400559 99400559 1001 86380 86390 1
400929 99400929 1001 86380 86390 1
400921 99400921 1001 86380 86390 1
401003 99401003 1001 86380 86390 1
401007 99401007 1001 86380 86390 1
400950 99400950 1001 86380 86390 1
401136 99401136 1001 86380 86390 1
401274 99401274 1001 86380 86390 1
401470 99401470 1001 86380 86390 1
401451 99401451 1001 86380 86390 1
401783 99401783 1001 86380 86390 1
401795 99401795 1001 86380 86390 1
402112 99402112 1001 86380 86390 1
402149 99402149 1001 86380 86390 1
402446 99402446 1001 86380 86390 1
402764 99402764 1001 86380 86390 1
402987 99402987 1001 86380 86390 1
403063 99403063 1001 86380 86390 1
403196 99403196 1001 86380 86390 1
403222 99403222 1001 86380 86390 1
403339 99403339 1001 86380 86390 1
403413 99403413 1001 86380 86390 1
403386 99403386 1001 86380 86390 1
403595 99403595 1001 86380 86390 1
403658 99403658 1001 86380 86390 1
403981 99403981 1001 86380 86390 1
403962 99403962 1001 86380 86390 1
404217 99404217 1001 86380 86390 1
404165 99404165 1001 86380 86390 1
404324 99404324 1001 86380 86390 1
404429 99404429 1001 86380 86390 1
404899 99404899 1001 86380 86390 1
404903 99404903 1001 86380 86390 1
404879 99404879 1001 86380 86390 1
404953 99404953 1001 86380 86390 1
405031 99405031 1001 86380 86390 1
405064 99405064 1001 86380 86390 1
405371 99405371 1001 86380 86390 1
405552 99405552 1001 86380 86390 1
405513 99405513 1001 86380 86390 1
405858 99405858 1001 86380 86390 1
405953 99405953 1001 86380 86390 1
405764 99405764 1001 86380 86390 1
406072 99406072 1001 86380 86390 1
406032 99406032 1001 86380 86390 1
406036 99406036 1001 86380 86390 1
406132 99406132 1001 86380 86390 1
406553 99406553 1001 86380 86390 1
406555 99406555 1001 86380 86390 1
406773 99406773 1001 86380 86390 1
406776 99406776 1001 86380 86390 1
406967 99406967 1001 86380 86390 1
406989 99406989 1001 86380 86390 1
407224 99407224 1001 86380 86390 1
407270 99407270 1001 86380 86390 1
407470 99407470 1001 86380 86390 1
407637 99407637 1001 86380 86390 1
407731 99407731 1001 86380 86390 1
407849 99407849 1001 86380 86390 1
407971 99407971 1001 86380 86390 1
408010 99408010 1001 86380 86390 1
408125 99408125 1001 86380 86390 1
408135 99408135 1001 86380 86390 1
408187 99408187 1001 86380 86390 1
408270 99408270 1001 86380 86390 1
408328 99408328 1001 86380 86390 1
408375 99408375 1001 86380 86390 1
408409 99408409 1001 86380 86390 1
408726 99408726 1001 86380 86390 1
409251 99409251 1001 86380 86390 1
409385 99409385 1001 86380 86390 1
409299 99409299 1001 86380 86390 1
409368 99409368 1001 86380 86390 1
409430 99409430 1001 86380 86390 1
409587 99409587 1001 86380 86390 1
409660 99409660 1001 86380 86390 1
410204 99410204 1001 86380 86390 1
410254 99410254 1001 86380 86390 1
410347 99410347 1001 86380 86390 1
410521 99410521 1001 86380 86390 1
410902 99410902 1001 86380 86390 1
410997 99410997 1001 86380 86390 1
411119 99411119 1001 86380 86390 1
411288 99411288 1001 86380 86390 1
411484 99411484 1001 86380 86390 1
411596 99411596 1001 86380 86390 1
411789 99411789 1001 86380 86390 1
411928 99411928 1001 86380 86390 1
412480 99412480 1001 86380 86390 1
412459 99412459 1001 86380 86390 1
412308 99412308 1001 86380 86390 1
413476 99413476 1001 86380 86390 1
413508 99413508 1001 86380 86390 1
413153 99413153 1001 86380 86390 1
412748 99412748 1001 86380 86390 1
412688 99412688 1001 86380 86390 1
412717 99412717 1001 86380 86390 1
414043 99414043 1001 86380 86390 1
413741 99413741 1001 86380 86390 1
413776 99413776 1001 86380 86390 1
415121 99415121 1001 86380 86390 1
415085 99415085 1001 86380 86390 1
415277 99415277 1001 86380 86390 1
414798 99414798 1001 86380 86390 1
414642 99414642 1001 86380 86390 1
414851 99414851 1001 86380 86390 1
414585 99414585 1001 86380 86390 1
414213 99414213 1001 86380 86390 1
414412 99414412 1001 86380 86390 1
414486 99414486 1001 86380 86390 1
414396 99414396 1001 86380 86390 1
415321 99415321 1001 86380 86390 1
415627 99415627 1001 86380 86390 1
415322 99415322 1001 86380 86390 1
415609 99415609 1001 86380 86390 1
415383 99415383 1001 86380 86390 1
415409 99415409 1001 86380 86390 1
416753 99416753 1001 86380 86390 1
416863 99416863 1001 86380 86390 1
416682 99416682 1001 86380 86390 1
416845 99416845 1001 86380 86390 1
416982 99416982 1001 86380 86390 1
416398 99416398 1001 86380 86390 1
416498 99416498 1001 86380 86390 1
416256 99416256 1001 86380 86390 1
416534 99416534 1001 86380 86390 1
415861 99415861 1001 86380 86390 1
415874 99415874 1001 86380 86390 1
416045 99416045 1001 86380 86390 1
416072 99416072 1001 86380 86390 1
415981 99415981 1001 86380 86390 1
417232 99417232 1001 86380 86390 1
417173 99417173 1001 86380 86390 1
417314 99417314 1001 86380 86390 1
417100 99417100 1001 86380 86390 1
417248 99417248 1001 86380 86390 1
417501 99417501 1001 86380 86390 1
418574 99418574 1001 86380 86390 1
418528 99418528 1001 86380 86390 1
418476 99418476 1001 86380 86390 1
418578 99418578 1001 86380 86390 1
418678 99418678 1001 86380 86390 1
418177 99418177 1001 86380 86390 1
417795 99417795 1001 86380 86390 1
417959 99417959 1001 86380 86390 1
418803 99418803 1001 86380 86390 1
419084 99419084 1001 86380 86390 1
420446 99420446 1001 86380 86390 1
420084 99420084 1001 86380 86390 1
420265 99420265 1001 86380 86390 1
420036 99420036 1001 86380 86390 1
419890 99419890 1001 86380 86390 1
419845 99419845 1001 86380 86390 1
419592 99419592 1001 86380 86390 1
420830 99420830 1001 86380 86390 1
420697 99420697 1001 86380 86390 1
421928 99421928 1001 86380 86390 1
422013 99422013 1001 86380 86390 1
421589 99421589 1001 86380 86390 1
421417 99421417 1001 86380 86390 1
421341 99421341 1001 86380 86390 1
421097 99421097 1001 86380 86390 1
421225 99421225 1001 86380 86390 1
422285 99422285 1001 86380 86390 1
422125 99422125 1001 86380 86390 1
423652 99423652 1001 86380 86390 1
423661 99423661 1001 86380 86390 1
422730 99422730 1001 86380 86390 1
422792 99422792 1001 86380 86390 1
422694 99422694 1001 86380 86390 1
423888 99423888 1001 86380 86390 1
423805 99423805 1001 86380 86390 1
423959 99423959 1001 86380 86390 1
425328 99425328 1001 86380 86390 1
425018 99425018 1001 86380 86390 1
425066 99425066 1001 86380 86390 1
425166 99425166 1001 86380 86390 1
425218 99425218 1001 86380 86390 1
424934 99424934 1001 86380 86390 1
424680 99424680 1001 86380 86390 1
424722 99424722 1001 86380 86390 1
424727 99424727 1001 86380 86390 1
424529 99424529 1001 86380 86390 1
425664 99425664 1001 86380 86390 1
425807 99425807 1001 86380 86390 1
425391 99425391 1001 86380 86390 1
425592 99425592 1001 86380 86390 1
425765 99425765 1001 86380 86390 1
425545 99425545 1001 86380 86390 1
425418 99425418 1001 86380 86390 1
425546 99425546 1001 86380 86390 1
425597 99425597 1001 86380 86390 1
426717 99426717 1001 86380 86390 1
427066 99427066 1001 86380 86390 1
426856 99426856 1001 86380 86390 1
426598 99426598 1001 86380 86390 1
426675 99426675 1001 86380 86390 1
426361 99426361 1001 86380 86390 1
426363 99426363 1001 86380 86390 1
426059 99426059 1001 86380 86390 1
425854 99425854 1001 86380 86390 1
427312 99427312 1001 86380 86390 1
427137 99427137 1001 86380 86390 1
427439 99427439 1001 86380 86390 1
427301 99427301 1001 86380 86390 1
427399 99427399 1001 86380 86390 1
427443 99427443 1001 86380 86390 1
427378 99427378 1001 86380 86390 1
427495 99427495 1001 86380 86390 1
427361 99427361 1001 86380 86390 1
427410 99427410 1001 86380 86390 1
428423 99428423 1001 86380 86390 1
428595 99428595 1001 86380 86390 1
428513 99428513 1001 86380 86390 1
428629 99428629 1001 86380 86390 1
427924 99427924 1001 86380 86390 1
427958 99427958 1001 86380 86390 1
427781 99427781 1001 86380 86390 1
427759 99427759 1001 86380 86390 1
428871 99428871 1001 86380 86390 1
428785 99428785 1001 86380 86390 1
429046 99429046 1001 86380 86390 1
429129 99429129 1001 86380 86390 1
430094 99430094 1001 86380 86390 1
430335 99430335 1001 86380 86390 1
430344 99430344 1001 86380 86390 1
430007 99430007 1001 86380 86390 1
430350 99430350 1001 86380 86390 1
430266 99430266 1001 86380 86390 1
429755 99429755 1001 86380 86390 1
429764 99429764 1001 86380 86390 1
429647 99429647 1001 86380 86390 1
429238 99429238 1001 86380 86390 1
429217 99429217 1001 86380 86390 1
429218 99429218 1001 86380 86390 1
429562 99429562 1001 86380 86390 1
430613 99430613 1001 86380 86390 1
430447 99430447 1001 86380 86390 1
430572 99430572 1001 86380 86390 1
431693 99431693 1001 86380 86390 1
431703 99431703 1001 86380 86390 1
431199 99431199 1001 86380 86390 1
432349 99432349 1001 86380 86390 1
432365 99432365 1001 86380 86390 1
433638 99433638 1001 86380 86390 1
433489 99433489 1001 86380 86390 1
433535 99433535 1001 86380 86390 1
433252 99433252 1001 86380 86390 1
432909 99432909 1001 86380 86390 1
432956 99432956 1001 86380 86390 1
433185 99433185 1001 86380 86390 1
433015 99433015 1001 86380 86390 1
432878 99432878 1001 86380 86390 1
432657 99432657 1001 86380 86390 1
432838 99432838 1001 86380 86390 1
435032 99435032 1001 86380 86390 1
435111 99435111 1001 86380 86390 1
435136 99435136 1001 86380 86390 1
435011 99435011 1001 86380 86390 1
434597 99434597 1001 86380 86390 1
434690 99434690 1001 86380 86390 1
434314 99434314 1001 86380 86390 1
434370 99434370 1001 86380 86390 1
434414 99434414 1001 86380 86390 1
434186 99434186 1001 86380 86390 1
435680 99435680 1001 86380 86390 1
435488 99435488 1001 86380 86390 1
435660 99435660 1001 86380 86390 1
435665 99435665 1001 86380 86390 1
436874 99436874 1001 86380 86390 1
436899 99436899 1001 86380 86390 1
436851 99436851 1001 86380 86390 1
436476 99436476 1001 86380 86390 1
436506 99436506 1001 86380 86390 1
436430 99436430 1001 86380 86390 1
436361 99436361 1001 86380 86390 1
435909 99435909 1001 86380 86390 1
300003 99300003 1001 86380 86390 1
300021 99300021 1001 86380 86390 1
437303 99437303 1001 86380 86390 1
437307 99437307 1001 86380 86390 1
300014 99300014 1001 86380 86390 1
300677 99300677 1001 86380 86390 1
300681 99300681 1001 86380 86390 1
300657 99300657 1001 86380 86390 1
300377 99300377 1001 86380 86390 1
300519 99300519 1001 86380 86390 1
300391 99300391 1001 86380 86390 1
300234 99300234 1001 86380 86390 1
300858 99300858 1001 86380 86390 1
300812 99300812 1001 86380 86390 1
300930 99300930 1001 86380 86390 1
301482 99301482 1001 86380 86390 1
301444 99301444 1001 86380 86390 1
301446 99301446 1001 86380 86390 1
301474 99301474 1001 86380 86390 1
301196 99301196 1001 86380 86390 1
301286 99301286 1001 86380 86390 1
301262 99301262 1001 86380 86390 1
301199 99301199 1001 86380 86390 1
301089 99301089 1001 86380 86390 1
300951 99300951 1001 86380 86390 1
300942 99300942 1001 86380 86390 1
301073 99301073 1001 86380 86390 1
301662 99301662 1001 86380 86390 1
301638 99301638 1001 86380 86390 1
302220 99302220 1001 86380 86390 1
302365 99302365 1001 86380 86390 1
302022 99302022 1001 86380 86390 1
302036 99302036 1001 86380 86390 1
302141 99302141 1001 86380 86390 1
301796 99301796 1001 86380 86390 1
302481 99302481 1001 86380 86390 1
302404 99302404 1001 86380 86390 1
302538 99302538 1001 86380 86390 1
302577 99302577 1001 86380 86390 1
302423 99302423 1001 86380 86390 1
302527 99302527 1001 86380 86390 1
302426 99302426 1001 86380 86390 1
302428 99302428 1001 86380 86390 1
303206 99303206 1001 86380 86390 1
303131 99303131 1001 86380 86390 1
303132 99303132 1001 86380 86390 1
303133 99303133 1001 86380 86390 1
303182 99303182 1001 86380 86390 1
303204 99303204 1001 86380 86390 1
302801 99302801 1001 86380 86390 1
302754 99302754 1001 86380 86390 1
302767 99302767 1001 86380 86390 1
302780 99302780 1001 86380 86390 1
302665 99302665 1001 86380 86390 1
302732 99302732 1001 86380 86390 1
302733 99302733 1001 86380 86390 1
302670 99302670 1001 86380 86390 1
302753 99302753 1001 86380 86390 1
303272 99303272 1001 86380 86390 1
303351 99303351 1001 86380 86390 1
303866 99303866 1001 86380 86390 1
303931 99303931 1001 86380 86390 1
303934 99303934 1001 86380 86390 1
303857 99303857 1001 86380 86390 1
303975 99303975 1001 86380 86390 1
304013 99304013 1001 86380 86390 1
304021 99304021 1001 86380 86390 1
303803 99303803 1001 86380 86390 1
303694 99303694 1001 86380 86390 1
303520 99303520 1001 86380 86390 1
304148 99304148 1001 86380 86390 1
304071 99304071 1001 86380 86390 1
304114 99304114 1001 86380 86390 1
304051 99304051 1001 86380 86390 1
304131 99304131 1001 86380 86390 1
304053 99304053 1001 86380 86390 1
304829 99304829 1001 86380 86390 1
304772 99304772 1001 86380 86390 1
304748 99304748 1001 86380 86390 1
304685 99304685 1001 86380 86390 1
304802 99304802 1001 86380 86390 1
304538 99304538 1001 86380 86390 1
304579 99304579 1001 86380 86390 1
304505 99304505 1001 86380 86390 1
304467 99304467 1001 86380 86390 1
304264 99304264 1001 86380 86390 1
304267 99304267 1001 86380 86390 1
304269 99304269 1001 86380 86390 1
304309 99304309 1001 86380 86390 1
304285 99304285 1001 86380 86390 1
304429 99304429 1001 86380 86390 1
304391 99304391 1001 86380 86390 1
304953 99304953 1001 86380 86390 1
305044 99305044 1001 86380 86390 1
305059 99305059 1001 86380 86390 1
304880 99304880 1001 86380 86390 1
305532 99305532 1001 86380 86390 1
305494 99305494 1001 86380 86390 1
305665 99305665 1001 86380 86390 1
305415 99305415 1001 86380 86390 1
305288 99305288 1001 86380 86390 1
305450 99305450 1001 86380 86390 1
305090 99305090 1001 86380 86390 1
305157 99305157 1001 86380 86390 1
305202 99305202 1001 86380 86390 1
305125 99305125 1001 86380 86390 1
305141 99305141 1001 86380 86390 1
500783 99500783 1001 86380 86390 1
500670 99500670 1001 86380 86390 1
500597 99500597 1001 86380 86390 1
500432 99500432 1001 86380 86390 1
500578 99500578 1001 86380 86390 1
500553 99500553 1001 86380 86390 1
500230 99500230 1001 86380 86390 1
501007 99501007 1001 86380 86390 1
500969 99500969 1001 86380 86390 1
500919 99500919 1001 86380 86390 1
500975 99500975 1001 86380 86390 1
501265 99501265 1001 86380 86390 1
501331 99501331 1001 86380 86390 1
501366 99501366 1001 86380 86390 1
501122 99501122 1001 86380 86390 1
501193 99501193 1001 86380 86390 1
501142 99501142 1001 86380 86390 1
501120 99501120 1001 86380 86390 1
501706 99501706 1001 86380 86390 1
501697 99501697 1001 86380 86390 1
502378 99502378 1001 86380 86390 1
502340 99502340 1001 86380 86390 1
502444 99502444 1001 86380 86390 1
502321 99502321 1001 86380 86390 1
502212 99502212 1001 86380 86390 1
502148 99502148 1001 86380 86390 1
502190 99502190 1001 86380 86390 1
502074 99502074 1001 86380 86390 1
501846 99501846 1001 86380 86390 1
501976 99501976 1001 86380 86390 1
502016 99502016 1001 86380 86390 1
501927 99501927 1001 86380 86390 1
502618 99502618 1001 86380 86390 1
502573 99502573 1001 86380 86390 1
502616 99502616 1001 86380 86390 1
503229 99503229 1001 86380 86390 1
503268 99503268 1001 86380 86390 1
503252 99503252 1001 86380 86390 1
502923 99502923 1001 86380 86390 1
502897 99502897 1001 86380 86390 1
502764 99502764 1001 86380 86390 1
502821 99502821 1001 86380 86390 1
502771 99502771 1001 86380 86390 1
502721 99502721 1001 86380 86390 1
503381 99503381 1001 86380 86390 1
503442 99503442 1001 86380 86390 1
504117 99504117 1001 86380 86390 1
503990 99503990 1001 86380 86390 1
504042 99504042 1001 86380 86390 1
503966 99503966 1001 86380 86390 1
503993 99503993 1001 86380 86390 1
504027 99504027 1001 86380 86390 1
503746 99503746 1001 86380 86390 1
503776 99503776 1001 86380 86390 1
503802 99503802 1001 86380 86390 1
503740 99503740 1001 86380 86390 1
503588 99503588 1001 86380 86390 1
503668 99503668 1001 86380 86390 1
503633 99503633 1001 86380 86390 1
503661 99503661 1001 86380 86390 1
504272 99504272 1001 86380 86390 1
504221 99504221 1001 86380 86390 1
504274 99504274 1001 86380 86390 1
504263 99504263 1001 86380 86390 1
504125 99504125 1001 86380 86390 1
504126 99504126 1001 86380 86390 1
504855 99504855 1001 86380 86390 1
504801 99504801 1001 86380 86390 1
504652 99504652 1001 86380 86390 1
504536 99504536 1001 86380 86390 1
504550 99504550 1001 86380 86390 1
504590 99504590 1001 86380 86390 1
504668 99504668 1001 86380 86390 1
504567 99504567 1001 86380 86390 1
504685 99504685 1001 86380 86390 1
504414 99504414 1001 86380 86390 1
505116 99505116 1001 86380 86390 1
505642 99505642 1001 86380 86390 1
505698 99505698 1001 86380 86390 1
505575 99505575 1001 86380 86390 1
505411 99505411 1001 86380 86390 1
505516 99505516 1001 86380 86390 1
505491 99505491 1001 86380 86390 1
505405 99505405 1001 86380 86390 1
505280 99505280 1001 86380 86390 1
505195 99505195 1001 86380 86390 1
505874 99505874 1001 86380 86390 1
505913 99505913 1001 86380 86390 1
505939 99505939 1001 86380 86390 1
506443 99506443 1001 86380 86390 1
506447 99506447 1001 86380 86390 1
506461 99506461 1001 86380 86390 1
506464 99506464 1001 86380 86390 1
506413 99506413 1001 86380 86390 1
506236 99506236 1001 86380 86390 1
506226 99506226 1001 86380 86390 1
506319 99506319 1001 86380 86390 1
506333 99506333 1001 86380 86390 1
506066 99506066 1001 86380 86390 1
506072 99506072 1001 86380 86390 1
505995 99505995 1001 86380 86390 1
506049 99506049 1001 86380 86390 1
506737 99506737 1001 86380 86390 1
506726 99506726 1001 86380 86390 1
506649 99506649 1001 86380 86390 1
506666 99506666 1001 86380 86390 1
506757 99506757 1001 86380 86390 1
507371 99507371 1001 86380 86390 1
507391 99507391 1001 86380 86390 1
507246 99507246 1001 86380 86390 1
507287 99507287 1001 86380 86390 1
507412 99507412 1001 86380 86390 1
507217 99507217 1001 86380 86390 1
507142 99507142 1001 86380 86390 1
507043 99507043 1001 86380 86390 1
507082 99507082 1001 86380 86390 1
506872 99506872 1001 86380 86390 1
507460 99507460 1001 86380 86390 1
507580 99507580 1001 86380 86390 1
507596 99507596 1001 86380 86390 1
508142 99508142 1001 86380 86390 1
508244 99508244 1001 86380 86390 1
507939 99507939 1001 86380 86390 1
507849 99507849 1001 86380 86390 1
507902 99507902 1001 86380 86390 1
507881 99507881 1001 86380 86390 1
507923 99507923 1001 86380 86390 1
507924 99507924 1001 86380 86390 1
507728 99507728 1001 86380 86390 1
507741 99507741 1001 86380 86390 1
508427 99508427 1001 86380 86390 1
508440 99508440 1001 86380 86390 1
508431 99508431 1001 86380 86390 1
509044 99509044 1001 86380 86390 1
508900 99508900 1001 86380 86390 1
508991 99508991 1001 86380 86390 1
508996 99508996 1001 86380 86390 1
508893 99508893 1001 86380 86390 1
508797 99508797 1001 86380 86390 1
508563 99508563 1001 86380 86390 1
508541 99508541 1001 86380 86390 1
509243 99509243 1001 86380 86390 1
509246 99509246 1001 86380 86390 1
509221 99509221 1001 86380 86390 1
509862 99509862 1001 86380 86390 1
509839 99509839 1001 86380 86390 1
509857 99509857 1001 86380 86390 1
509822 99509822 1001 86380 86390 1
509745 99509745 1001 86380 86390 1
509500 99509500 1001 86380 86390 1
509554 99509554 1001 86380 86390 1
509689 99509689 1001 86380 86390 1
509641 99509641 1001 86380 86390 1
509306 99509306 1001 86380 86390 1
509309 99509309 1001 86380 86390 1
509402 99509402 1001 86380 86390 1
509317 99509317 1001 86380 86390 1
510093 99510093 1001 86380 86390 1
510032 99510032 1001 86380 86390 1
509907 99509907 1001 86380 86390 1
509948 99509948 1001 86380 86390 1
510664 99510664 1001 86380 86390 1
510613 99510613 1001 86380 86390 1
510550 99510550 1001 86380 86390 1
510662 99510662 1001 86380 86390 1
510521 99510521 1001 86380 86390 1
510416 99510416 1001 86380 86390 1
510145 99510145 1001 86380 86390 1
510237 99510237 1001 86380 86390 1
510135 99510135 1001 86380 86390 1
510744 99510744 1001 86380 86390 1
511454 99511454 1001 86380 86390 1
511526 99511526 1001 86380 86390 1
511410 99511410 1001 86380 86390 1
511290 99511290 1001 86380 86390 1
511343 99511343 1001 86380 86390 1
511087 99511087 1001 86380 86390 1
511117 99511117 1001 86380 86390 1
511027 99511027 1001 86380 86390 1
510952 99510952 1001 86380 86390 1
511709 99511709 1001 86380 86390 1
511646 99511646 1001 86380 86390 1
511685 99511685 1001 86380 86390 1
511691 99511691 1001 86380 86390 1
512224 99512224 1001 86380 86390 1
512204 99512204 1001 86380 86390 1
512369 99512369 1001 86380 86390 1
512249 99512249 1001 86380 86390 1
512045 99512045 1001 86380 86390 1
511982 99511982 1001 86380 86390 1
512154 99512154 1001 86380 86390 1
512068 99512068 1001 86380 86390 1
512017 99512017 1001 86380 86390 1
511928 99511928 1001 86380 86390 1
511832 99511832 1001 86380 86390 1
511949 99511949 1001 86380 86390 1
512561 99512561 1001 86380 86390 1
512562 99512562 1001 86380 86390 1
512459 99512459 1001 86380 86390 1
513162 99513162 1001 86380 86390 1
512961 99512961 1001 86380 86390 1
512871 99512871 1001 86380 86390 1
512866 99512866 1001 86380 86390 1
512732 99512732 1001 86380 86390 1
512735 99512735 1001 86380 86390 1
512723 99512723 1001 86380 86390 1
512686 99512686 1001 86380 86390 1
513285 99513285 1001 86380 86390 1
513404 99513404 1001 86380 86390 1
513367 99513367 1001 86380 86390 1
514031 99514031 1001 86380 86390 1
513933 99513933 1001 86380 86390 1
513895 99513895 1001 86380 86390 1
513884 99513884 1001 86380 86390 1
513925 99513925 1001 86380 86390 1
513705 99513705 1001 86380 86390 1
513707 99513707 1001 86380 86390 1
513733 99513733 1001 86380 86390 1
513505 99513505 1001 86380 86390 1
513480 99513480 1001 86380 86390 1
513507 99513507 1001 86380 86390 1
513511 99513511 1001 86380 86390 1
514224 99514224 1001 86380 86390 1
514225 99514225 1001 86380 86390 1
514755 99514755 1001 86380 86390 1
[truncated: 4,073,589 more chars]
