# Supplementary material for: Fast and near-optimal monitoring for healthcare acquired infection outbreaks
Source: PLoS Comput Biol. 2019 Sep 16;15(9):e1007284. doi: 10.1371/journal.pcbi.1007284 (PMC6762212; doi:10.1371/journal.pcbi.1007284)
Supplement: S1 Data — (ZIP) [file pcbi.1007284.s006.zip › MobilityLogs1/HAISE_Carilion_all_visits_day_68.txt]

#Person location Sublocation StartTime EndTime Type
425009 306 1001 26460 26817 1
431164 793 1001 22800 25617 1
425009 814 1001 27360 28557 1
511461 851 1001 60642 60941 1
400107 99400107 1001 86380 86390 1
400192 99400192 1001 86380 86390 1
400203 99400203 1001 86380 86390 1
400238 99400238 1001 86380 86390 1
400251 99400251 1001 86380 86390 1
400585 99400585 1001 86380 86390 1
400755 99400755 1001 86380 86390 1
400821 99400821 1001 86380 86390 1
401000 99401000 1001 86380 86390 1
401136 99401136 1001 86380 86390 1
401358 99401358 1001 86380 86390 1
401374 99401374 1001 86380 86390 1
401626 99401626 1001 86380 86390 1
401991 99401991 1001 86380 86390 1
402166 99402166 1001 86380 86390 1
402276 99402276 1001 86380 86390 1
402752 99402752 1001 86380 86390 1
403125 99403125 1001 86380 86390 1
403395 99403395 1001 86380 86390 1
403507 99403507 1001 86380 86390 1
403917 99403917 1001 86380 86390 1
403946 99403946 1001 86380 86390 1
404012 99404012 1001 86380 86390 1
404192 99404192 1001 86380 86390 1
404290 99404290 1001 86380 86390 1
404837 99404837 1001 86380 86390 1
404907 99404907 1001 86380 86390 1
404825 99404825 1001 86380 86390 1
405003 99405003 1001 86380 86390 1
405080 99405080 1001 86380 86390 1
405299 99405299 1001 86380 86390 1
405217 99405217 1001 86380 86390 1
405403 99405403 1001 86380 86390 1
405337 99405337 1001 86380 86390 1
405518 99405518 1001 86380 86390 1
405646 99405646 1001 86380 86390 1
405705 99405705 1001 86380 86390 1
405753 99405753 1001 86380 86390 1
405820 99405820 1001 86380 86390 1
405870 99405870 1001 86380 86390 1
405830 99405830 1001 86380 86390 1
405949 99405949 1001 86380 86390 1
405930 99405930 1001 86380 86390 1
406274 99406274 1001 86380 86390 1
406611 99406611 1001 86380 86390 1
407009 99407009 1001 86380 86390 1
407027 99407027 1001 86380 86390 1
407872 99407872 1001 86380 86390 1
407959 99407959 1001 86380 86390 1
407964 99407964 1001 86380 86390 1
408148 99408148 1001 86380 86390 1
408637 99408637 1001 86380 86390 1
408817 99408817 1001 86380 86390 1
408975 99408975 1001 86380 86390 1
409045 99409045 1001 86380 86390 1
409058 99409058 1001 86380 86390 1
409190 99409190 1001 86380 86390 1
409105 99409105 1001 86380 86390 1
409472 99409472 1001 86380 86390 1
409565 99409565 1001 86380 86390 1
409651 99409651 1001 86380 86390 1
409684 99409684 1001 86380 86390 1
409665 99409665 1001 86380 86390 1
409601 99409601 1001 86380 86390 1
409772 99409772 1001 86380 86390 1
409713 99409713 1001 86380 86390 1
409788 99409788 1001 86380 86390 1
410024 99410024 1001 86380 86390 1
410210 99410210 1001 86380 86390 1
410247 99410247 1001 86380 86390 1
410281 99410281 1001 86380 86390 1
410454 99410454 1001 86380 86390 1
410433 99410433 1001 86380 86390 1
410511 99410511 1001 86380 86390 1
410705 99410705 1001 86380 86390 1
410632 99410632 1001 86380 86390 1
410714 99410714 1001 86380 86390 1
410732 99410732 1001 86380 86390 1
410789 99410789 1001 86380 86390 1
410855 99410855 1001 86380 86390 1
410847 99410847 1001 86380 86390 1
411030 99411030 1001 86380 86390 1
411084 99411084 1001 86380 86390 1
411293 99411293 1001 86380 86390 1
411338 99411338 1001 86380 86390 1
411480 99411480 1001 86380 86390 1
411470 99411470 1001 86380 86390 1
411615 99411615 1001 86380 86390 1
411644 99411644 1001 86380 86390 1
411697 99411697 1001 86380 86390 1
412017 99412017 1001 86380 86390 1
412149 99412149 1001 86380 86390 1
412217 99412217 1001 86380 86390 1
412353 99412353 1001 86380 86390 1
413366 99413366 1001 86380 86390 1
413473 99413473 1001 86380 86390 1
413382 99413382 1001 86380 86390 1
413538 99413538 1001 86380 86390 1
413032 99413032 1001 86380 86390 1
412979 99412979 1001 86380 86390 1
412938 99412938 1001 86380 86390 1
413163 99413163 1001 86380 86390 1
412964 99412964 1001 86380 86390 1
413020 99413020 1001 86380 86390 1
412917 99412917 1001 86380 86390 1
412968 99412968 1001 86380 86390 1
412489 99412489 1001 86380 86390 1
412538 99412538 1001 86380 86390 1
413985 99413985 1001 86380 86390 1
413889 99413889 1001 86380 86390 1
414992 99414992 1001 86380 86390 1
415023 99415023 1001 86380 86390 1
414976 99414976 1001 86380 86390 1
415307 99415307 1001 86380 86390 1
414565 99414565 1001 86380 86390 1
414332 99414332 1001 86380 86390 1
414207 99414207 1001 86380 86390 1
415704 99415704 1001 86380 86390 1
415710 99415710 1001 86380 86390 1
415468 99415468 1001 86380 86390 1
415440 99415440 1001 86380 86390 1
415618 99415618 1001 86380 86390 1
416812 99416812 1001 86380 86390 1
416689 99416689 1001 86380 86390 1
416344 99416344 1001 86380 86390 1
416321 99416321 1001 86380 86390 1
416525 99416525 1001 86380 86390 1
416554 99416554 1001 86380 86390 1
416180 99416180 1001 86380 86390 1
415777 99415777 1001 86380 86390 1
415756 99415756 1001 86380 86390 1
415839 99415839 1001 86380 86390 1
415938 99415938 1001 86380 86390 1
415978 99415978 1001 86380 86390 1
416102 99416102 1001 86380 86390 1
417248 99417248 1001 86380 86390 1
417132 99417132 1001 86380 86390 1
417483 99417483 1001 86380 86390 1
418594 99418594 1001 86380 86390 1
418537 99418537 1001 86380 86390 1
418557 99418557 1001 86380 86390 1
418493 99418493 1001 86380 86390 1
418689 99418689 1001 86380 86390 1
418180 99418180 1001 86380 86390 1
418037 99418037 1001 86380 86390 1
418349 99418349 1001 86380 86390 1
418383 99418383 1001 86380 86390 1
417619 99417619 1001 86380 86390 1
417623 99417623 1001 86380 86390 1
417933 99417933 1001 86380 86390 1
417651 99417651 1001 86380 86390 1
418910 99418910 1001 86380 86390 1
418853 99418853 1001 86380 86390 1
419147 99419147 1001 86380 86390 1
420079 99420079 1001 86380 86390 1
420197 99420197 1001 86380 86390 1
420281 99420281 1001 86380 86390 1
420222 99420222 1001 86380 86390 1
419698 99419698 1001 86380 86390 1
419981 99419981 1001 86380 86390 1
419751 99419751 1001 86380 86390 1
419704 99419704 1001 86380 86390 1
419324 99419324 1001 86380 86390 1
419418 99419418 1001 86380 86390 1
420692 99420692 1001 86380 86390 1
420775 99420775 1001 86380 86390 1
420474 99420474 1001 86380 86390 1
421920 99421920 1001 86380 86390 1
421965 99421965 1001 86380 86390 1
421818 99421818 1001 86380 86390 1
422068 99422068 1001 86380 86390 1
422082 99422082 1001 86380 86390 1
421959 99421959 1001 86380 86390 1
421641 99421641 1001 86380 86390 1
421484 99421484 1001 86380 86390 1
421378 99421378 1001 86380 86390 1
421609 99421609 1001 86380 86390 1
421145 99421145 1001 86380 86390 1
421023 99421023 1001 86380 86390 1
421161 99421161 1001 86380 86390 1
422200 99422200 1001 86380 86390 1
422448 99422448 1001 86380 86390 1
422322 99422322 1001 86380 86390 1
423386 99423386 1001 86380 86390 1
423497 99423497 1001 86380 86390 1
423333 99423333 1001 86380 86390 1
423107 99423107 1001 86380 86390 1
423135 99423135 1001 86380 86390 1
423068 99423068 1001 86380 86390 1
423278 99423278 1001 86380 86390 1
422954 99422954 1001 86380 86390 1
423017 99423017 1001 86380 86390 1
422939 99422939 1001 86380 86390 1
422550 99422550 1001 86380 86390 1
422778 99422778 1001 86380 86390 1
422681 99422681 1001 86380 86390 1
422590 99422590 1001 86380 86390 1
424147 99424147 1001 86380 86390 1
424025 99424025 1001 86380 86390 1
423836 99423836 1001 86380 86390 1
423782 99423782 1001 86380 86390 1
425192 99425192 1001 86380 86390 1
425336 99425336 1001 86380 86390 1
425088 99425088 1001 86380 86390 1
425183 99425183 1001 86380 86390 1
425266 99425266 1001 86380 86390 1
424641 99424641 1001 86380 86390 1
424614 99424614 1001 86380 86390 1
424809 99424809 1001 86380 86390 1
424265 99424265 1001 86380 86390 1
424346 99424346 1001 86380 86390 1
424301 99424301 1001 86380 86390 1
424576 99424576 1001 86380 86390 1
424256 99424256 1001 86380 86390 1
425611 99425611 1001 86380 86390 1
425539 99425539 1001 86380 86390 1
427005 99427005 1001 86380 86390 1
426767 99426767 1001 86380 86390 1
426712 99426712 1001 86380 86390 1
426836 99426836 1001 86380 86390 1
426611 99426611 1001 86380 86390 1
426112 99426112 1001 86380 86390 1
426056 99426056 1001 86380 86390 1
426132 99426132 1001 86380 86390 1
425935 99425935 1001 86380 86390 1
427425 99427425 1001 86380 86390 1
427335 99427335 1001 86380 86390 1
427402 99427402 1001 86380 86390 1
427157 99427157 1001 86380 86390 1
427159 99427159 1001 86380 86390 1
428482 99428482 1001 86380 86390 1
428189 99428189 1001 86380 86390 1
428085 99428085 1001 86380 86390 1
428335 99428335 1001 86380 86390 1
427703 99427703 1001 86380 86390 1
427654 99427654 1001 86380 86390 1
427805 99427805 1001 86380 86390 1
427714 99427714 1001 86380 86390 1
428813 99428813 1001 86380 86390 1
429070 99429070 1001 86380 86390 1
428828 99428828 1001 86380 86390 1
429116 99429116 1001 86380 86390 1
428958 99428958 1001 86380 86390 1
430249 99430249 1001 86380 86390 1
430181 99430181 1001 86380 86390 1
430291 99430291 1001 86380 86390 1
430367 99430367 1001 86380 86390 1
429591 99429591 1001 86380 86390 1
429298 99429298 1001 86380 86390 1
429300 99429300 1001 86380 86390 1
429416 99429416 1001 86380 86390 1
430607 99430607 1001 86380 86390 1
430584 99430584 1001 86380 86390 1
430376 99430376 1001 86380 86390 1
430783 99430783 1001 86380 86390 1
431922 99431922 1001 86380 86390 1
431702 99431702 1001 86380 86390 1
431854 99431854 1001 86380 86390 1
431627 99431627 1001 86380 86390 1
431311 99431311 1001 86380 86390 1
431496 99431496 1001 86380 86390 1
431579 99431579 1001 86380 86390 1
430871 99430871 1001 86380 86390 1
430923 99430923 1001 86380 86390 1
431220 99431220 1001 86380 86390 1
432287 99432287 1001 86380 86390 1
432137 99432137 1001 86380 86390 1
432285 99432285 1001 86380 86390 1
433491 99433491 1001 86380 86390 1
433534 99433534 1001 86380 86390 1
433691 99433691 1001 86380 86390 1
433600 99433600 1001 86380 86390 1
433290 99433290 1001 86380 86390 1
433138 99433138 1001 86380 86390 1
433020 99433020 1001 86380 86390 1
433283 99433283 1001 86380 86390 1
432493 99432493 1001 86380 86390 1
432854 99432854 1001 86380 86390 1
432710 99432710 1001 86380 86390 1
433995 99433995 1001 86380 86390 1
434088 99434088 1001 86380 86390 1
433998 99433998 1001 86380 86390 1
433892 99433892 1001 86380 86390 1
435154 99435154 1001 86380 86390 1
435339 99435339 1001 86380 86390 1
435366 99435366 1001 86380 86390 1
435342 99435342 1001 86380 86390 1
435350 99435350 1001 86380 86390 1
434840 99434840 1001 86380 86390 1
434974 99434974 1001 86380 86390 1
434407 99434407 1001 86380 86390 1
435643 99435643 1001 86380 86390 1
434593 99434593 1001 86380 86390 1
436913 99436913 1001 86380 86390 1
436977 99436977 1001 86380 86390 1
437022 99437022 1001 86380 86390 1
437059 99437059 1001 86380 86390 1
437125 99437125 1001 86380 86390 1
436881 99436881 1001 86380 86390 1
437151 99437151 1001 86380 86390 1
436623 99436623 1001 86380 86390 1
436518 99436518 1001 86380 86390 1
436630 99436630 1001 86380 86390 1
436594 99436594 1001 86380 86390 1
436507 99436507 1001 86380 86390 1
436093 99436093 1001 86380 86390 1
435962 99435962 1001 86380 86390 1
436205 99436205 1001 86380 86390 1
436332 99436332 1001 86380 86390 1
300029 99300029 1001 86380 86390 1
437245 99437245 1001 86380 86390 1
300020 99300020 1001 86380 86390 1
300008 99300008 1001 86380 86390 1
300051 99300051 1001 86380 86390 1
300079 99300079 1001 86380 86390 1
300105 99300105 1001 86380 86390 1
300697 99300697 1001 86380 86390 1
300542 99300542 1001 86380 86390 1
300714 99300714 1001 86380 86390 1
300507 99300507 1001 86380 86390 1
300185 99300185 1001 86380 86390 1
300181 99300181 1001 86380 86390 1
300810 99300810 1001 86380 86390 1
300850 99300850 1001 86380 86390 1
300827 99300827 1001 86380 86390 1
301452 99301452 1001 86380 86390 1
301492 99301492 1001 86380 86390 1
301554 99301554 1001 86380 86390 1
301300 99301300 1001 86380 86390 1
301303 99301303 1001 86380 86390 1
301105 99301105 1001 86380 86390 1
301007 99301007 1001 86380 86390 1
301578 99301578 1001 86380 86390 1
301759 99301759 1001 86380 86390 1
300934 99300934 1001 86380 86390 1
301646 99301646 1001 86380 86390 1
302179 99302179 1001 86380 86390 1
302328 99302328 1001 86380 86390 1
302060 99302060 1001 86380 86390 1
301889 99301889 1001 86380 86390 1
301931 99301931 1001 86380 86390 1
301944 99301944 1001 86380 86390 1
301858 99301858 1001 86380 86390 1
301937 99301937 1001 86380 86390 1
301952 99301952 1001 86380 86390 1
302445 99302445 1001 86380 86390 1
302394 99302394 1001 86380 86390 1
302465 99302465 1001 86380 86390 1
303130 99303130 1001 86380 86390 1
303055 99303055 1001 86380 86390 1
303022 99303022 1001 86380 86390 1
302992 99302992 1001 86380 86390 1
302906 99302906 1001 86380 86390 1
302882 99302882 1001 86380 86390 1
302715 99302715 1001 86380 86390 1
302654 99302654 1001 86380 86390 1
302618 99302618 1001 86380 86390 1
302661 99302661 1001 86380 86390 1
303229 99303229 1001 86380 86390 1
303220 99303220 1001 86380 86390 1
303234 99303234 1001 86380 86390 1
303930 99303930 1001 86380 86390 1
303837 99303837 1001 86380 86390 1
303713 99303713 1001 86380 86390 1
303824 99303824 1001 86380 86390 1
303549 99303549 1001 86380 86390 1
303447 99303447 1001 86380 86390 1
303527 99303527 1001 86380 86390 1
304204 99304204 1001 86380 86390 1
304180 99304180 1001 86380 86390 1
304093 99304093 1001 86380 86390 1
304759 99304759 1001 86380 86390 1
304657 99304657 1001 86380 86390 1
304820 99304820 1001 86380 86390 1
304614 99304614 1001 86380 86390 1
304596 99304596 1001 86380 86390 1
304425 99304425 1001 86380 86390 1
304414 99304414 1001 86380 86390 1
304392 99304392 1001 86380 86390 1
305040 99305040 1001 86380 86390 1
305619 99305619 1001 86380 86390 1
305314 99305314 1001 86380 86390 1
305307 99305307 1001 86380 86390 1
305449 99305449 1001 86380 86390 1
305283 99305283 1001 86380 86390 1
305223 99305223 1001 86380 86390 1
305214 99305214 1001 86380 86390 1
500160 99500160 1001 86380 86390 1
500061 99500061 1001 86380 86390 1
500651 99500651 1001 86380 86390 1
500745 99500745 1001 86380 86390 1
500402 99500402 1001 86380 86390 1
500408 99500408 1001 86380 86390 1
500235 99500235 1001 86380 86390 1
500302 99500302 1001 86380 86390 1
500359 99500359 1001 86380 86390 1
500878 99500878 1001 86380 86390 1
500907 99500907 1001 86380 86390 1
501612 99501612 1001 86380 86390 1
501465 99501465 1001 86380 86390 1
501441 99501441 1001 86380 86390 1
501307 99501307 1001 86380 86390 1
501424 99501424 1001 86380 86390 1
501362 99501362 1001 86380 86390 1
501414 99501414 1001 86380 86390 1
501392 99501392 1001 86380 86390 1
501277 99501277 1001 86380 86390 1
501071 99501071 1001 86380 86390 1
501125 99501125 1001 86380 86390 1
501075 99501075 1001 86380 86390 1
501063 99501063 1001 86380 86390 1
501055 99501055 1001 86380 86390 1
501030 99501030 1001 86380 86390 1
501678 99501678 1001 86380 86390 1
501717 99501717 1001 86380 86390 1
501744 99501744 1001 86380 86390 1
502427 99502427 1001 86380 86390 1
502416 99502416 1001 86380 86390 1
502394 99502394 1001 86380 86390 1
502345 99502345 1001 86380 86390 1
502347 99502347 1001 86380 86390 1
502373 99502373 1001 86380 86390 1
501951 99501951 1001 86380 86390 1
501943 99501943 1001 86380 86390 1
502659 99502659 1001 86380 86390 1
502493 99502493 1001 86380 86390 1
502525 99502525 1001 86380 86390 1
503164 99503164 1001 86380 86390 1
503257 99503257 1001 86380 86390 1
503130 99503130 1001 86380 86390 1
503277 99503277 1001 86380 86390 1
503250 99503250 1001 86380 86390 1
503284 99503284 1001 86380 86390 1
502970 99502970 1001 86380 86390 1
502878 99502878 1001 86380 86390 1
502742 99502742 1001 86380 86390 1
503379 99503379 1001 86380 86390 1
503420 99503420 1001 86380 86390 1
503383 99503383 1001 86380 86390 1
503475 99503475 1001 86380 86390 1
503999 99503999 1001 86380 86390 1
503847 99503847 1001 86380 86390 1
503718 99503718 1001 86380 86390 1
503802 99503802 1001 86380 86390 1
503829 99503829 1001 86380 86390 1
503613 99503613 1001 86380 86390 1
503588 99503588 1001 86380 86390 1
503533 99503533 1001 86380 86390 1
503546 99503546 1001 86380 86390 1
503625 99503625 1001 86380 86390 1
504231 99504231 1001 86380 86390 1
504168 99504168 1001 86380 86390 1
504260 99504260 1001 86380 86390 1
504213 99504213 1001 86380 86390 1
504165 99504165 1001 86380 86390 1
504269 99504269 1001 86380 86390 1
504870 99504870 1001 86380 86390 1
504754 99504754 1001 86380 86390 1
504806 99504806 1001 86380 86390 1
504597 99504597 1001 86380 86390 1
504668 99504668 1001 86380 86390 1
504413 99504413 1001 86380 86390 1
504472 99504472 1001 86380 86390 1
504524 99504524 1001 86380 86390 1
504373 99504373 1001 86380 86390 1
505110 99505110 1001 86380 86390 1
505009 99505009 1001 86380 86390 1
505759 99505759 1001 86380 86390 1
505526 99505526 1001 86380 86390 1
505399 99505399 1001 86380 86390 1
505457 99505457 1001 86380 86390 1
505394 99505394 1001 86380 86390 1
505459 99505459 1001 86380 86390 1
505269 99505269 1001 86380 86390 1
505276 99505276 1001 86380 86390 1
505354 99505354 1001 86380 86390 1
505907 99505907 1001 86380 86390 1
506508 99506508 1001 86380 86390 1
506446 99506446 1001 86380 86390 1
506451 99506451 1001 86380 86390 1
506377 99506377 1001 86380 86390 1
506189 99506189 1001 86380 86390 1
506203 99506203 1001 86380 86390 1
506347 99506347 1001 86380 86390 1
506283 99506283 1001 86380 86390 1
506029 99506029 1001 86380 86390 1
506056 99506056 1001 86380 86390 1
506026 99506026 1001 86380 86390 1
506748 99506748 1001 86380 86390 1
506741 99506741 1001 86380 86390 1
506771 99506771 1001 86380 86390 1
506629 99506629 1001 86380 86390 1
507403 99507403 1001 86380 86390 1
507088 99507088 1001 86380 86390 1
507078 99507078 1001 86380 86390 1
506962 99506962 1001 86380 86390 1
507529 99507529 1001 86380 86390 1
508171 99508171 1001 86380 86390 1
508095 99508095 1001 86380 86390 1
508060 99508060 1001 86380 86390 1
507875 99507875 1001 86380 86390 1
508031 99508031 1001 86380 86390 1
507951 99507951 1001 86380 86390 1
507695 99507695 1001 86380 86390 1
507713 99507713 1001 86380 86390 1
507688 99507688 1001 86380 86390 1
507664 99507664 1001 86380 86390 1
508261 99508261 1001 86380 86390 1
508314 99508314 1001 86380 86390 1
508291 99508291 1001 86380 86390 1
508370 99508370 1001 86380 86390 1
508268 99508268 1001 86380 86390 1
508270 99508270 1001 86380 86390 1
508962 99508962 1001 86380 86390 1
508963 99508963 1001 86380 86390 1
508821 99508821 1001 86380 86390 1
508824 99508824 1001 86380 86390 1
508573 99508573 1001 86380 86390 1
508539 99508539 1001 86380 86390 1
508530 99508530 1001 86380 86390 1
508582 99508582 1001 86380 86390 1
509227 99509227 1001 86380 86390 1
509112 99509112 1001 86380 86390 1
509088 99509088 1001 86380 86390 1
509095 99509095 1001 86380 86390 1
509704 99509704 1001 86380 86390 1
509834 99509834 1001 86380 86390 1
509578 99509578 1001 86380 86390 1
509566 99509566 1001 86380 86390 1
509502 99509502 1001 86380 86390 1
509583 99509583 1001 86380 86390 1
509533 99509533 1001 86380 86390 1
509510 99509510 1001 86380 86390 1
509668 99509668 1001 86380 86390 1
509398 99509398 1001 86380 86390 1
510072 99510072 1001 86380 86390 1
510099 99510099 1001 86380 86390 1
510101 99510101 1001 86380 86390 1
509908 99509908 1001 86380 86390 1
510103 99510103 1001 86380 86390 1
510691 99510691 1001 86380 86390 1
510694 99510694 1001 86380 86390 1
510528 99510528 1001 86380 86390 1
510365 99510365 1001 86380 86390 1
510327 99510327 1001 86380 86390 1
510348 99510348 1001 86380 86390 1
510376 99510376 1001 86380 86390 1
510467 99510467 1001 86380 86390 1
510215 99510215 1001 86380 86390 1
510762 99510762 1001 86380 86390 1
510754 99510754 1001 86380 86390 1
510728 99510728 1001 86380 86390 1
510812 99510812 1001 86380 86390 1
511372 99511372 1001 86380 86390 1
511438 99511438 1001 86380 86390 1
511469 99511469 1001 86380 86390 1
511533 99511533 1001 86380 86390 1
511470 99511470 1001 86380 86390 1
511458 99511458 1001 86380 86390 1
511421 99511421 1001 86380 86390 1
511327 99511327 1001 86380 86390 1
511148 99511148 1001 86380 86390 1
511654 99511654 1001 86380 86390 1
511596 99511596 1001 86380 86390 1
511597 99511597 1001 86380 86390 1
512282 99512282 1001 86380 86390 1
512232 99512232 1001 86380 86390 1
512272 99512272 1001 86380 86390 1
512367 99512367 1001 86380 86390 1
512033 99512033 1001 86380 86390 1
512079 99512079 1001 86380 86390 1
511988 99511988 1001 86380 86390 1
512042 99512042 1001 86380 86390 1
511797 99511797 1001 86380 86390 1
511812 99511812 1001 86380 86390 1
511838 99511838 1001 86380 86390 1
511903 99511903 1001 86380 86390 1
512532 99512532 1001 86380 86390 1
512573 99512573 1001 86380 86390 1
512549 99512549 1001 86380 86390 1
512565 99512565 1001 86380 86390 1
512437 99512437 1001 86380 86390 1
513002 99513002 1001 86380 86390 1
513066 99513066 1001 86380 86390 1
513070 99513070 1001 86380 86390 1
512797 99512797 1001 86380 86390 1
512918 99512918 1001 86380 86390 1
512753 99512753 1001 86380 86390 1
512715 99512715 1001 86380 86390 1
512755 99512755 1001 86380 86390 1
512593 99512593 1001 86380 86390 1
513268 99513268 1001 86380 86390 1
513208 99513208 1001 86380 86390 1
513713 99513713 1001 86380 86390 1
513753 99513753 1001 86380 86390 1
513768 99513768 1001 86380 86390 1
513641 99513641 1001 86380 86390 1
513611 99513611 1001 86380 86390 1
514116 99514116 1001 86380 86390 1
514195 99514195 1001 86380 86390 1
514702 99514702 1001 86380 86390 1
514680 99514680 1001 86380 86390 1
514523 99514523 1001 86380 86390 1
514485 99514485 1001 86380 86390 1
514631 99514631 1001 86380 86390 1
514502 99514502 1001 86380 86390 1
514594 99514594 1001 86380 86390 1
514290 99514290 1001 86380 86390 1
514434 99514434 1001 86380 86390 1
514280 99514280 1001 86380 86390 1
514243 99514243 1001 86380 86390 1
514247 99514247 1001 86380 86390 1
514867 99514867 1001 86380 86390 1
514894 99514894 1001 86380 86390 1
514993 99514993 1001 86380 86390 1
515045 99515045 1001 86380 86390 1
515542 99515542 1001 86380 86390 1
515551 99515551 1001 86380 86390 1
515374 99515374 1001 86380 86390 1
515468 99515468 1001 86380 86390 1
515340 99515340 1001 86380 86390 1
515294 99515294 1001 86380 86390 1
515130 99515130 1001 86380 86390 1
515247 99515247 1001 86380 86390 1
515699 99515699 1001 86380 86390 1
515779 99515779 1001 86380 86390 1
515872 99515872 1001 86380 86390 1
515796 99515796 1001 86380 86390 1
516411 99516411 1001 86380 86390 1
516337 99516337 1001 86380 86390 1
515979 99515979 1001 86380 86390 1
515916 99515916 1001 86380 86390 1
515982 99515982 1001 86380 86390 1
516021 99516021 1001 86380 86390 1
516545 99516545 1001 86380 86390 1
516695 99516695 1001 86380 86390 1
517155 99517155 1001 86380 86390 1
517195 99517195 1001 86380 86390 1
517132 99517132 1001 86380 86390 1
517092 99517092 1001 86380 86390 1
517095 99517095 1001 86380 86390 1
516794 99516794 1001 86380 86390 1
516719 99516719 1001 86380 86390 1
518139 99518139 1001 86380 86390 1
518093 99518093 1001 86380 86390 1
517990 99517990 1001 86380 86390 1
517904 99517904 1001 86380 86390 1
517751 99517751 1001 86380 86390 1
517779 99517779 1001 86380 86390 1
517755 99517755 1001 86380 86390 1
517838 99517838 1001 86380 86390 1
517700 99517700 1001 86380 86390 1
518276 99518276 1001 86380 86390 1
518354 99518354 1001 86380 86390 1
518356 99518356 1001 86380 86390 1
518321 99518321 1001 86380 86390 1
518363 99518363 1001 86380 86390 1
518784 99518784 1001 86380 86390 1
518865 99518865 1001 86380 86390 1
518945 99518945 1001 86380 86390 1
518933 99518933 1001 86380 86390 1
518669 99518669 1001 86380 86390 1
518608 99518608 1001 86380 86390 1
518781 99518781 1001 86380 86390 1
518369 99518369 1001 86380 86390 1
518543 99518543 1001 86380 86390 1
518455 99518455 1001 86380 86390 1
518997 99518997 1001 86380 86390 1
519037 99519037 1001 86380 86390 1
519155 99519155 1001 86380 86390 1
519068 99519068 1001 86380 86390 1
519030 99519030 1001 86380 86390 1
519187 99519187 1001 86380 86390 1
519617 99519617 1001 86380 86390 1
519219 99519219 1001 86380 86390 1
519324 99519324 1001 86380 86390 1
519389 99519389 1001 86380 86390 1
519201 99519201 1001 86380 86390 1
519903 99519903 1001 86380 86390 1
520011 99520011 1001 86380 86390 1
520450 99520450 1001 86380 86390 1
520624 99520624 1001 86380 86390 1
520458 99520458 1001 86380 86390 1
520262 99520262 1001 86380 86390 1
520264 99520264 1001 86380 86390 1
520368 99520368 1001 86380 86390 1
520207 99520207 1001 86380 86390 1
520147 99520147 1001 86380 86390 1
520657 99520657 1001 86380 86390 1
520710 99520710 1001 86380 86390 1
521383 99521383 1001 86380 86390 1
521082 99521082 1001 86380 86390 1
521057 99521057 1001 86380 86390 1
521252 99521252 1001 86380 86390 1
521101 99521101 1001 86380 86390 1
521181 99521181 1001 86380 86390 1
521515 99521515 1001 86380 86390 1
521597 99521597 1001 86380 86390 1
521628 99521628 1001 86380 86390 1
522163 99522163 1001 86380 86390 1
522187 99522187 1001 86380 86390 1
521919 99521919 1001 86380 86390 1
522048 99522048 1001 86380 86390 1
521920 99521920 1001 86380 86390 1
522079 99522079 1001 86380 86390 1
521963 99521963 1001 86380 86390 1
522055 99522055 1001 86380 86390 1
522483 99522483 1001 86380 86390 1
522496 99522496 1001 86380 86390 1
522497 99522497 1001 86380 86390 1
522487 99522487 1001 86380 86390 1
522334 99522334 1001 86380 86390 1
522325 99522325 1001 86380 86390 1
522952 99522952 1001 86380 86390 1
523077 99523077 1001 86380 86390 1
522783 99522783 1001 86380 86390 1
522811 99522811 1001 86380 86390 1
522763 99522763 1001 86380 86390 1
522603 99522603 1001 86380 86390 1
522591 99522591 1001 86380 86390 1
522528 99522528 1001 86380 86390 1
522569 99522569 1001 86380 86390 1
523323 99523323 1001 86380 86390 1
523268 99523268 1001 86380 86390 1
523697 99523697 1001 86380 86390 1
523391 99523391 1001 86380 86390 1
523495 99523495 1001 86380 86390 1
523994 99523994 1001 86380 86390 1
523948 99523948 1001 86380 86390 1
524135 99524135 1001 86380 86390 1
524634 99524634 1001 86380 86390 1
524675 99524675 1001 86380 86390 1
524575 99524575 1001 86380 86390 1
524486 99524486 1001 86380 86390 1
524336 99524336 1001 86380 86390 1
524349 99524349 1001 86380 86390 1
524211 99524211 1001 86380 86390 1
524225 99524225 1001 86380 86390 1
524239 99524239 1001 86380 86390 1
524801 99524801 1001 86380 86390 1
525418 99525418 1001 86380 86390 1
525392 99525392 1001 86380 86390 1
525331 99525331 1001 86380 86390 1
525205 99525205 1001 86380 86390 1
525173 99525173 1001 86380 86390 1
525150 99525150 1001 86380 86390 1
525077 99525077 1001 86380 86390 1
525775 99525775 1001 86380 86390 1
525674 99525674 1001 86380 86390 1
525688 99525688 1001 86380 86390 1
525598 99525598 1001 86380 86390 1
525629 99525629 1001 86380 86390 1
525696 99525696 1001 86380 86390 1
526248 99526248 1001 86380 86390 1
526329 99526329 1001 86380 86390 1
526304 99526304 1001 86380 86390 1
526228 99526228 1001 86380 86390 1
526146 99526146 1001 86380 86390 1
526200 99526200 1001 86380 86390 1
526059 99526059 1001 86380 86390 1
525946 99525946 1001 86380 86390 1
525818 99525818 1001 86380 86390 1
526488 99526488 1001 86380 86390 1
526515 99526515 1001 86380 86390 1
526611 99526611 1001 86380 86390 1
527075 99527075 1001 86380 86390 1
527142 99527142 1001 86380 86390 1
527170 99527170 1001 86380 86390 1
526888 99526888 1001 86380 86390 1
526957 99526957 1001 86380 86390 1
526906 99526906 1001 86380 86390 1
526933 99526933 1001 86380 86390 1
526870 99526870 1001 86380 86390 1
527014 99527014 1001 86380 86390 1
527027 99527027 1001 86380 86390 1
527015 99527015 1001 86380 86390 1
526648 99526648 1001 86380 86390 1
526805 99526805 1001 86380 86390 1
527432 99527432 1001 86380 86390 1
527395 99527395 1001 86380 86390 1
527422 99527422 1001 86380 86390 1
527255 99527255 1001 86380 86390 1
527256 99527256 1001 86380 86390 1
527962 99527962 1001 86380 86390 1
528047 99528047 1001 86380 86390 1
527913 99527913 1001 86380 86390 1
527952 99527952 1001 86380 86390 1
527746 99527746 1001 86380 86390 1
527721 99527721 1001 86380 86390 1
527787 99527787 1001 86380 86390 1
527723 99527723 1001 86380 86390 1
527622 99527622 1001 86380 86390 1
528147 99528147 1001 86380 86390 1
528096 99528096 1001 86380 86390 1
528868 99528868 1001 86380 86390 1
528782 99528782 1001 86380 86390 1
528897 99528897 1001 86380 86390 1
528546 99528546 1001 86380 86390 1
528534 99528534 1001 86380 86390 1
528587 99528587 1001 86380 86390 1
528653 99528653 1001 86380 86390 1
528526 99528526 1001 86380 86390 1
528372 99528372 1001 86380 86390 1
528375 99528375 1001 86380 86390 1
528455 99528455 1001 86380 86390 1
529082 99529082 1001 86380 86390 1
529023 99529023 1001 86380 86390 1
529650 99529650 1001 86380 86390 1
529697 99529697 1001 86380 86390 1
529567 99529567 1001 86380 86390 1
529366 99529366 1001 86380 86390 1
529365 99529365 1001 86380 86390 1
529288 99529288 1001 86380 86390 1
529290 99529290 1001 86380 86390 1
529246 99529246 1001 86380 86390 1
529107 99529107 1001 86380 86390 1
529908 99529908 1001 86380 86390 1
530412 99530412 1001 86380 86390 1
530414 99530414 1001 86380 86390 1
530433 99530433 1001 86380 86390 1
530421 99530421 1001 86380 86390 1
530193 99530193 1001 86380 86390 1
530208 99530208 1001 86380 86390 1
530300 99530300 1001 86380 86390 1
530172 99530172 1001 86380 86390 1
530159 99530159 1001 86380 86390 1
530250 99530250 1001 86380 86390 1
530266 99530266 1001 86380 86390 1
530267 99530267 1001 86380 86390 1
530282 99530282 1001 86380 86390 1
529958 99529958 1001 86380 86390 1
530011 99530011 1001 86380 86390 1
530116 99530116 1001 86380 86390 1
529974 99529974 1001 86380 86390 1
529938 99529938 1001 86380 86390 1
530073 99530073 1001 86380 86390 1
530654 99530654 1001 86380 86390 1
530751 99530751 1001 86380 86390 1
530572 99530572 1001 86380 86390 1
530702 99530702 1001 86380 86390 1
530561 99530561 1001 86380 86390 1
531215 99531215 1001 86380 86390 1
531259 99531259 1001 86380 86390 1
531314 99531314 1001 86380 86390 1
531102 99531102 1001 86380 86390 1
530773 99530773 1001 86380 86390 1
530890 99530890 1001 86380 86390 1
530933 99530933 1001 86380 86390 1
530808 99530808 1001 86380 86390 1
531550 99531550 1001 86380 86390 1
532073 99532073 1001 86380 86390 1
532063 99532063 1001 86380 86390 1
531897 99531897 1001 86380 86390 1
531872 99531872 1001 86380 86390 1
531847 99531847 1001 86380 86390 1
531824 99531824 1001 86380 86390 1
531667 99531667 1001 86380 86390 1
531706 99531706 1001 86380 86390 1
531633 99531633 1001 86380 86390 1
532234 99532234 1001 86380 86390 1
532326 99532326 1001 86380 86390 1
532380 99532380 1001 86380 86390 1
532370 99532370 1001 86380 86390 1
532939 99532939 1001 86380 86390 1
532702 99532702 1001 86380 86390 1
532651 99532651 1001 86380 86390 1
532680 99532680 1001 86380 86390 1
532520 99532520 1001 86380 86390 1
532461 99532461 1001 86380 86390 1
533148 99533148 1001 86380 86390 1
533190 99533190 1001 86380 86390 1
533794 99533794 1001 86380 86390 1
533745 99533745 1001 86380 86390 1
533798 99533798 1001 86380 86390 1
533804 99533804 1001 86380 86390 1
533527 99533527 1001 86380 86390 1
533540 99533540 1001 86380 86390 1
533651 99533651 1001 86380 86390 1
533470 99533470 1001 86380 86390 1
533290 99533290 1001 86380 86390 1
533986 99533986 1001 86380 86390 1
533990 99533990 1001 86380 86390 1
534056 99534056 1001 86380 86390 1
534620 99534620 1001 86380 86390 1
534684 99534684 1001 86380 86390 1
534465 99534465 1001 86380 86390 1
534301 99534301 1001 86380 86390 1
534470 99534470 1001 86380 86390 1
534141 99534141 1001 86380 86390 1
534209 99534209 1001 86380 86390 1
534109 99534109 1001 86380 86390 1
534200 99534200 1001 86380 86390 1
534228 99534228 1001 86380 86390 1
534203 99534203 1001 86380 86390 1
534749 99534749 1001 86380 86390 1
534843 99534843 1001 86380 86390 1
535509 99535509 1001 86380 86390 1
535496 99535496 1001 86380 86390 1
535188 99535188 1001 86380 86390 1
535165 99535165 1001 86380 86390 1
535204 99535204 1001 86380 86390 1
535154 99535154 1001 86380 86390 1
535130 99535130 1001 86380 86390 1
535301 99535301 1001 86380 86390 1
535226 99535226 1001 86380 86390 1
534954 99534954 1001 86380 86390 1
535021 99535021 1001 86380 86390 1
535010 99535010 1001 86380 86390 1
535063 99535063 1001 86380 86390 1
535015 99535015 1001 86380 86390 1
534991 99534991 1001 86380 86390 1
535649 99535649 1001 86380 86390 1
535684 99535684 1001 86380 86390 1
535712 99535712 1001 86380 86390 1
536207 99536207 1001 86380 86390 1
536286 99536286 1001 86380 86390 1
536266 99536266 1001 86380 86390 1
536216 99536216 1001 86380 86390 1
536271 99536271 1001 86380 86390 1
535973 99535973 1001 86380 86390 1
535885 99535885 1001 86380 86390 1
535797 99535797 1001 86380 86390 1
535863 99535863 1001 86380 86390 1
535760 99535760 1001 86380 86390 1
535908 99535908 1001 86380 86390 1
536399 99536399 1001 86380 86390 1
536400 99536400 1001 86380 86390 1
536449 99536449 1001 86380 86390 1
536988 99536988 1001 86380 86390 1
537054 99537054 1001 86380 86390 1
537067 99537067 1001 86380 86390 1
537071 99537071 1001 86380 86390 1
536763 99536763 1001 86380 86390 1
536687 99536687 1001 86380 86390 1
536727 99536727 1001 86380 86390 1
536627 99536627 1001 86380 86390 1
536642 99536642 1001 86380 86390 1
537163 99537163 1001 86380 86390 1
537258 99537258 1001 86380 86390 1
537298 99537298 1001 86380 86390 1
537339 99537339 1001 86380 86390 1
537839 99537839 1001 86380 86390 1
537933 99537933 1001 86380 86390 1
537981 99537981 1001 86380 86390 1
537656 99537656 1001 86380 86390 1
537760 99537760 1001 86380 86390 1
537702 99537702 1001 86380 86390 1
537768 99537768 1001 86380 86390 1
537417 99537417 1001 86380 86390 1
537443 99537443 1001 86380 86390 1
537469 99537469 1001 86380 86390 1
538049 99538049 1001 86380 86390 1
538080 99538080 1001 86380 86390 1
538149 99538149 1001 86380 86390 1
538781 99538781 1001 86380 86390 1
538486 99538486 1001 86380 86390 1
538551 99538551 1001 86380 86390 1
538514 99538514 1001 86380 86390 1
538592 99538592 1001 86380 86390 1
538301 99538301 1001 86380 86390 1
538327 99538327 1001 86380 86390 1
538892 99538892 1001 86380 86390 1
538867 99538867 1001 86380 86390 1
538910 99538910 1001 86380 86390 1
538951 99538951 1001 86380 86390 1
539475 99539475 1001 86380 86390 1
539581 99539581 1001 86380 86390 1
539543 99539543 1001 86380 86390 1
539600 99539600 1001 86380 86390 1
539391 99539391 1001 86380 86390 1
539369 99539369 1001 86380 86390 1
539137 99539137 1001 86380 86390 1
539152 99539152 1001 86380 86390 1
539193 99539193 1001 86380 86390 1
539090 99539090 1001 86380 86390 1
539078 99539078 1001 86380 86390 1
539155 99539155 1001 86380 86390 1
539772 99539772 1001 86380 86390 1
540328 99540328 1001 86380 86390 1
540406 99540406 1001 86380 86390 1
540281 99540281 1001 86380 86390 1
540336 99540336 1001 86380 86390 1
540209 99540209 1001 86380 86390 1
540147 99540147 1001 86380 86390 1
540111 99540111 1001 86380 86390 1
540099 99540099 1001 86380 86390 1
540140 99540140 1001 86380 86390 1
539871 99539871 1001 86380 86390 1
540017 99540017 1001 86380 86390 1
539889 99539889 1001 86380 86390 1
539854 99539854 1001 86380 86390 1
540556 99540556 1001 86380 86390 1
540617 99540617 1001 86380 86390 1
540579 99540579 1001 86380 86390 1
541243 99541243 1001 86380 86390 1
541172 99541172 1001 86380 86390 1
541278 99541278 1001 86380 86390 1
541097 99541097 1001 86380 86390 1
541162 99541162 1001 86380 86390 1
540973 99540973 1001 86380 86390 1
540886 99540886 1001 86380 86390 1
540820 99540820 1001 86380 86390 1
540808 99540808 1001 86380 86390 1
540783 99540783 1001 86380 86390 1
540721 99540721 1001 86380 86390 1
541398 99541398 1001 86380 86390 1
542084 99542084 1001 86380 86390 1
541944 99541944 1001 86380 86390 1
542048 99542048 1001 86380 86390 1
541890 99541890 1001 86380 86390 1
541751 99541751 1001 86380 86390 1
541834 99541834 1001 86380 86390 1
541641 99541641 1001 86380 86390 1
541525 99541525 1001 86380 86390 1
541591 99541591 1001 86380 86390 1
542246 99542246 1001 86380 86390 1
542272 99542272 1001 86380 86390 1
542131 99542131 1001 86380 86390 1
542145 99542145 1001 86380 86390 1
542280 99542280 1001 86380 86390 1
542203 99542203 1001 86380 86390 1
542809 99542809 1001 86380 86390 1
542824 99542824 1001 86380 86390 1
542600 99542600 1001 86380 86390 1
542628 99542628 1001 86380 86390 1
542667 99542667 1001 86380 86390 1
542632 99542632 1001 86380 86390 1
542698 99542698 1001 86380 86390 1
542648 99542648 1001 86380 86390 1
542397 99542397 1001 86380 86390 1
542423 99542423 1001 86380 86390 1
542963 99542963 1001 86380 86390 1
542979 99542979 1001 86380 86390 1
543675 99543675 1001 86380 86390 1
543651 99543651 1001 86380 86390 1
543476 99543476 1001 86380 86390 1
543541 99543541 1001 86380 86390 1
543492 99543492 1001 86380 86390 1
543481 99543481 1001 86380 86390 1
543561 99543561 1001 86380 86390 1
543407 99543407 1001 86380 86390 1
543177 99543177 1001 86380 86390 1
543255 99543255 1001 86380 86390 1
543257 99543257 1001 86380 86390 1
543851 99543851 1001 86380 86390 1
543932 99543932 1001 86380 86390 1
543897 99543897 1001 86380 86390 1
544512 99544512 1001 86380 86390 1
544540 99544540 1001 86380 86390 1
544201 99544201 1001 86380 86390 1
544189 99544189 1001 86380 86390 1
544126 99544126 1001 86380 86390 1
544101 99544101 1001 86380 86390 1
544621 99544621 1001 86380 86390 1
522539 493 1002 28166 34409 1
516992 599 1001 50873 50972 1
528183 1121 1002 36971 39205 1
536657 708 1002 26367 34395 1
400179 99400179 1001 86380 86390 1
400359 99400359 1001 86380 86390 1
400342 99400342 1001 86380 86390 1
400349 99400349 1001 86380 86390 1
400441 99400441 1001 86380 86390 1
400941 99400941 1001 86380 86390 1
401150 99401150 1001 86380 86390 1
401132 99401132 1001 86380 86390 1
401141 99401141 1001 86380 86390 1
401312 99401312 1001 86380 86390 1
401538 99401538 1001 86380 86390 1
401669 99401669 1001 86380 86390 1
401888 99401888 1001 86380 86390 1
401835 99401835 1001 86380 86390 1
402235 99402235 1001 86380 86390 1
402279 99402279 1001 86380 86390 1
402630 99402630 1001 86380 86390 1
402635 99402635 1001 86380 86390 1
402779 99402779 1001 86380 86390 1
402848 99402848 1001 86380 86390 1
402826 99402826 1001 86380 86390 1
402839 99402839 1001 86380 86390 1
402953 99402953 1001 86380 86390 1
403291 99403291 1001 86380 86390 1
403356 99403356 1001 86380 86390 1
403530 99403530 1001 86380 86390 1
403467 99403467 1001 86380 86390 1
403565 99403565 1001 86380 86390 1
403705 99403705 1001 86380 86390 1
404001 99404001 1001 86380 86390 1
403991 99403991 1001 86380 86390 1
404022 99404022 1001 86380 86390 1
404053 99404053 1001 86380 86390 1
404165 99404165 1001 86380 86390 1
404703 99404703 1001 86380 86390 1
405064 99405064 1001 86380 86390 1
405183 99405183 1001 86380 86390 1
405225 99405225 1001 86380 86390 1
405232 99405232 1001 86380 86390 1
405417 99405417 1001 86380 86390 1
405504 99405504 1001 86380 86390 1
405834 99405834 1001 86380 86390 1
405858 99405858 1001 86380 86390 1
405869 99405869 1001 86380 86390 1
405826 99405826 1001 86380 86390 1
405828 99405828 1001 86380 86390 1
405772 99405772 1001 86380 86390 1
406076 99406076 1001 86380 86390 1
406017 99406017 1001 86380 86390 1
406241 99406241 1001 86380 86390 1
406249 99406249 1001 86380 86390 1
406260 99406260 1001 86380 86390 1
406403 99406403 1001 86380 86390 1
406488 99406488 1001 86380 86390 1
406596 99406596 1001 86380 86390 1
406573 99406573 1001 86380 86390 1
406680 99406680 1001 86380 86390 1
406930 99406930 1001 86380 86390 1
406986 99406986 1001 86380 86390 1
407046 99407046 1001 86380 86390 1
407257 99407257 1001 86380 86390 1
407436 99407436 1001 86380 86390 1
407568 99407568 1001 86380 86390 1
407629 99407629 1001 86380 86390 1
407708 99407708 1001 86380 86390 1
407741 99407741 1001 86380 86390 1
407888 99407888 1001 86380 86390 1
408004 99408004 1001 86380 86390 1
408203 99408203 1001 86380 86390 1
408253 99408253 1001 86380 86390 1
408290 99408290 1001 86380 86390 1
408377 99408377 1001 86380 86390 1
408462 99408462 1001 86380 86390 1
408469 99408469 1001 86380 86390 1
408604 99408604 1001 86380 86390 1
408768 99408768 1001 86380 86390 1
409074 99409074 1001 86380 86390 1
409110 99409110 1001 86380 86390 1
409167 99409167 1001 86380 86390 1
409239 99409239 1001 86380 86390 1
409453 99409453 1001 86380 86390 1
409458 99409458 1001 86380 86390 1
409891 99409891 1001 86380 86390 1
410096 99410096 1001 86380 86390 1
410017 99410017 1001 86380 86390 1
409992 99409992 1001 86380 86390 1
410155 99410155 1001 86380 86390 1
410189 99410189 1001 86380 86390 1
410297 99410297 1001 86380 86390 1
410388 99410388 1001 86380 86390 1
410356 99410356 1001 86380 86390 1
410483 99410483 1001 86380 86390 1
410519 99410519 1001 86380 86390 1
410552 99410552 1001 86380 86390 1
410736 99410736 1001 86380 86390 1
410983 99410983 1001 86380 86390 1
411054 99411054 1001 86380 86390 1
411081 99411081 1001 86380 86390 1
411285 99411285 1001 86380 86390 1
411520 99411520 1001 86380 86390 1
411695 99411695 1001 86380 86390 1
411664 99411664 1001 86380 86390 1
412069 99412069 1001 86380 86390 1
412102 99412102 1001 86380 86390 1
412200 99412200 1001 86380 86390 1
412252 99412252 1001 86380 86390 1
412402 99412402 1001 86380 86390 1
412386 99412386 1001 86380 86390 1
413566 99413566 1001 86380 86390 1
413324 99413324 1001 86380 86390 1
413330 99413330 1001 86380 86390 1
412848 99412848 1001 86380 86390 1
412669 99412669 1001 86380 86390 1
414093 99414093 1001 86380 86390 1
413928 99413928 1001 86380 86390 1
415162 99415162 1001 86380 86390 1
415228 99415228 1001 86380 86390 1
414707 99414707 1001 86380 86390 1
414825 99414825 1001 86380 86390 1
414550 99414550 1001 86380 86390 1
414610 99414610 1001 86380 86390 1
414297 99414297 1001 86380 86390 1
414232 99414232 1001 86380 86390 1
414486 99414486 1001 86380 86390 1
414117 99414117 1001 86380 86390 1
415371 99415371 1001 86380 86390 1
415678 99415678 1001 86380 86390 1
415509 99415509 1001 86380 86390 1
415630 99415630 1001 86380 86390 1
415363 99415363 1001 86380 86390 1
416694 99416694 1001 86380 86390 1
416883 99416883 1001 86380 86390 1
416796 99416796 1001 86380 86390 1
416766 99416766 1001 86380 86390 1
416549 99416549 1001 86380 86390 1
416411 99416411 1001 86380 86390 1
416311 99416311 1001 86380 86390 1
416154 99416154 1001 86380 86390 1
416052 99416052 1001 86380 86390 1
415883 99415883 1001 86380 86390 1
416085 99416085 1001 86380 86390 1
415838 99415838 1001 86380 86390 1
415922 99415922 1001 86380 86390 1
417254 99417254 1001 86380 86390 1
417263 99417263 1001 86380 86390 1
417316 99417316 1001 86380 86390 1
417179 99417179 1001 86380 86390 1
417150 99417150 1001 86380 86390 1
417155 99417155 1001 86380 86390 1
417559 99417559 1001 86380 86390 1
418775 99418775 1001 86380 86390 1
418109 99418109 1001 86380 86390 1
418002 99418002 1001 86380 86390 1
417959 99417959 1001 86380 86390 1
419198 99419198 1001 86380 86390 1
419113 99419113 1001 86380 86390 1
418926 99418926 1001 86380 86390 1
420375 99420375 1001 86380 86390 1
420386 99420386 1001 86380 86390 1
420314 99420314 1001 86380 86390 1
420184 99420184 1001 86380 86390 1
420431 99420431 1001 86380 86390 1
419665 99419665 1001 86380 86390 1
419731 99419731 1001 86380 86390 1
419594 99419594 1001 86380 86390 1
419325 99419325 1001 86380 86390 1
419474 99419474 1001 86380 86390 1
419412 99419412 1001 86380 86390 1
419252 99419252 1001 86380 86390 1
421781 99421781 1001 86380 86390 1
421592 99421592 1001 86380 86390 1
421624 99421624 1001 86380 86390 1
421473 99421473 1001 86380 86390 1
421291 99421291 1001 86380 86390 1
420988 99420988 1001 86380 86390 1
421208 99421208 1001 86380 86390 1
421150 99421150 1001 86380 86390 1
420952 99420952 1001 86380 86390 1
421049 99421049 1001 86380 86390 1
421163 99421163 1001 86380 86390 1
421117 99421117 1001 86380 86390 1
422283 99422283 1001 86380 86390 1
422228 99422228 1001 86380 86390 1
422341 99422341 1001 86380 86390 1
423486 99423486 1001 86380 86390 1
423461 99423461 1001 86380 86390 1
423653 99423653 1001 86380 86390 1
423388 99423388 1001 86380 86390 1
423496 99423496 1001 86380 86390 1
423457 99423457 1001 86380 86390 1
423247 99423247 1001 86380 86390 1
422979 99422979 1001 86380 86390 1
422732 99422732 1001 86380 86390 1
425104 99425104 1001 86380 86390 1
425091 99425091 1001 86380 86390 1
424715 99424715 1001 86380 86390 1
424833 99424833 1001 86380 86390 1
424892 99424892 1001 86380 86390 1
424753 99424753 1001 86380 86390 1
424878 99424878 1001 86380 86390 1
424415 99424415 1001 86380 86390 1
424195 99424195 1001 86380 86390 1
425634 99425634 1001 86380 86390 1
426717 99426717 1001 86380 86390 1
426793 99426793 1001 86380 86390 1
426825 99426825 1001 86380 86390 1
427087 99427087 1001 86380 86390 1
427023 99427023 1001 86380 86390 1
426787 99426787 1001 86380 86390 1
426443 99426443 1001 86380 86390 1
426542 99426542 1001 86380 86390 1
426592 99426592 1001 86380 86390 1
426446 99426446 1001 86380 86390 1
426157 99426157 1001 86380 86390 1
426162 99426162 1001 86380 86390 1
426196 99426196 1001 86380 86390 1
426101 99426101 1001 86380 86390 1
425931 99425931 1001 86380 86390 1
427482 99427482 1001 86380 86390 1
425829 99425829 1001 86380 86390 1
427372 99427372 1001 86380 86390 1
427377 99427377 1001 86380 86390 1
427504 99427504 1001 86380 86390 1
427432 99427432 1001 86380 86390 1
427161 99427161 1001 86380 86390 1
428573 99428573 1001 86380 86390 1
428065 99428065 1001 86380 86390 1
428195 99428195 1001 86380 86390 1
428265 99428265 1001 86380 86390 1
428072 99428072 1001 86380 86390 1
428133 99428133 1001 86380 86390 1
427946 99427946 1001 86380 86390 1
427809 99427809 1001 86380 86390 1
427846 99427846 1001 86380 86390 1
427896 99427896 1001 86380 86390 1
428817 99428817 1001 86380 86390 1
428886 99428886 1001 86380 86390 1
429082 99429082 1001 86380 86390 1
429121 99429121 1001 86380 86390 1
429714 99429714 1001 86380 86390 1
429571 99429571 1001 86380 86390 1
429917 99429917 1001 86380 86390 1
429795 99429795 1001 86380 86390 1
429605 99429605 1001 86380 86390 1
429827 99429827 1001 86380 86390 1
429274 99429274 1001 86380 86390 1
429555 99429555 1001 86380 86390 1
429233 99429233 1001 86380 86390 1
429335 99429335 1001 86380 86390 1
430704 99430704 1001 86380 86390 1
430579 99430579 1001 86380 86390 1
430614 99430614 1001 86380 86390 1
431713 99431713 1001 86380 86390 1
431945 99431945 1001 86380 86390 1
431263 99431263 1001 86380 86390 1
430921 99430921 1001 86380 86390 1
431208 99431208 1001 86380 86390 1
431070 99431070 1001 86380 86390 1
431096 99431096 1001 86380 86390 1
431130 99431130 1001 86380 86390 1
430934 99430934 1001 86380 86390 1
430885 99430885 1001 86380 86390 1
430864 99430864 1001 86380 86390 1
432486 99432486 1001 86380 86390 1
432061 99432061 1001 86380 86390 1
432438 99432438 1001 86380 86390 1
432215 99432215 1001 86380 86390 1
432480 99432480 1001 86380 86390 1
432483 99432483 1001 86380 86390 1
432081 99432081 1001 86380 86390 1
433323 99433323 1001 86380 86390 1
433334 99433334 1001 86380 86390 1
433002 99433002 1001 86380 86390 1
432664 99432664 1001 86380 86390 1
432607 99432607 1001 86380 86390 1
432626 99432626 1001 86380 86390 1
432836 99432836 1001 86380 86390 1
434065 99434065 1001 86380 86390 1
433969 99433969 1001 86380 86390 1
433735 99433735 1001 86380 86390 1
433906 99433906 1001 86380 86390 1
433877 99433877 1001 86380 86390 1
434109 99434109 1001 86380 86390 1
435107 99435107 1001 86380 86390 1
435108 99435108 1001 86380 86390 1
435227 99435227 1001 86380 86390 1
435096 99435096 1001 86380 86390 1
435116 99435116 1001 86380 86390 1
435308 99435308 1001 86380 86390 1
435336 99435336 1001 86380 86390 1
434997 99434997 1001 86380 86390 1
434902 99434902 1001 86380 86390 1
434611 99434611 1001 86380 86390 1
434984 99434984 1001 86380 86390 1
434866 99434866 1001 86380 86390 1
434891 99434891 1001 86380 86390 1
434450 99434450 1001 86380 86390 1
434200 99434200 1001 86380 86390 1
434512 99434512 1001 86380 86390 1
434203 99434203 1001 86380 86390 1
434406 99434406 1001 86380 86390 1
434352 99434352 1001 86380 86390 1
434235 99434235 1001 86380 86390 1
435595 99435595 1001 86380 86390 1
435592 99435592 1001 86380 86390 1
435887 99435887 1001 86380 86390 1
436986 99436986 1001 86380 86390 1
436868 99436868 1001 86380 86390 1
436554 99436554 1001 86380 86390 1
436245 99436245 1001 86380 86390 1
437191 99437191 1001 86380 86390 1
300059 99300059 1001 86380 86390 1
300021 99300021 1001 86380 86390 1
437224 99437224 1001 86380 86390 1
300024 99300024 1001 86380 86390 1
300050 99300050 1001 86380 86390 1
300052 99300052 1001 86380 86390 1
300028 99300028 1001 86380 86390 1
437209 99437209 1001 86380 86390 1
300564 99300564 1001 86380 86390 1
300668 99300668 1001 86380 86390 1
300566 99300566 1001 86380 86390 1
300660 99300660 1001 86380 86390 1
300523 99300523 1001 86380 86390 1
300473 99300473 1001 86380 86390 1
300212 99300212 1001 86380 86390 1
300259 99300259 1001 86380 86390 1
300262 99300262 1001 86380 86390 1
300892 99300892 1001 86380 86390 1
301400 99301400 1001 86380 86390 1
301413 99301413 1001 86380 86390 1
301494 99301494 1001 86380 86390 1
301498 99301498 1001 86380 86390 1
301183 99301183 1001 86380 86390 1
301291 99301291 1001 86380 86390 1
301175 99301175 1001 86380 86390 1
301162 99301162 1001 86380 86390 1
301241 99301241 1001 86380 86390 1
301333 99301333 1001 86380 86390 1
301052 99301052 1001 86380 86390 1
301080 99301080 1001 86380 86390 1
301140 99301140 1001 86380 86390 1
301596 99301596 1001 86380 86390 1
301739 99301739 1001 86380 86390 1
301693 99301693 1001 86380 86390 1
302203 99302203 1001 86380 86390 1
302340 99302340 1001 86380 86390 1
302290 99302290 1001 86380 86390 1
302007 99302007 1001 86380 86390 1
302086 99302086 1001 86380 86390 1
301971 99301971 1001 86380 86390 1
302050 99302050 1001 86380 86390 1
301988 99301988 1001 86380 86390 1
302079 99302079 1001 86380 86390 1
301772 99301772 1001 86380 86390 1
301946 99301946 1001 86380 86390 1
301823 99301823 1001 86380 86390 1
302408 99302408 1001 86380 86390 1
302570 99302570 1001 86380 86390 1
303040 99303040 1001 86380 86390 1
303172 99303172 1001 86380 86390 1
303017 99303017 1001 86380 86390 1
303191 99303191 1001 86380 86390 1
303062 99303062 1001 86380 86390 1
302845 99302845 1001 86380 86390 1
302912 99302912 1001 86380 86390 1
302996 99302996 1001 86380 86390 1
302831 99302831 1001 86380 86390 1
302883 99302883 1001 86380 86390 1
302806 99302806 1001 86380 86390 1
302637 99302637 1001 86380 86390 1
302768 99302768 1001 86380 86390 1
302640 99302640 1001 86380 86390 1
302696 99302696 1001 86380 86390 1
302597 99302597 1001 86380 86390 1
303336 99303336 1001 86380 86390 1
303235 99303235 1001 86380 86390 1
303212 99303212 1001 86380 86390 1
303239 99303239 1001 86380 86390 1
303865 99303865 1001 86380 86390 1
304003 99304003 1001 86380 86390 1
303922 99303922 1001 86380 86390 1
304012 99304012 1001 86380 86390 1
303913 99303913 1001 86380 86390 1
303647 99303647 1001 86380 86390 1
303539 99303539 1001 86380 86390 1
303422 99303422 1001 86380 86390 1
304177 99304177 1001 86380 86390 1
304234 99304234 1001 86380 86390 1
304850 99304850 1001 86380 86390 1
304629 99304629 1001 86380 86390 1
304460 99304460 1001 86380 86390 1
304450 99304450 1001 86380 86390 1
304376 99304376 1001 86380 86390 1
305025 99305025 1001 86380 86390 1
304899 99304899 1001 86380 86390 1
305043 99305043 1001 86380 86390 1
304918 99304918 1001 86380 86390 1
304919 99304919 1001 86380 86390 1
304868 99304868 1001 86380 86390 1
305667 99305667 1001 86380 86390 1
305631 99305631 1001 86380 86390 1
305440 99305440 1001 86380 86390 1
305285 99305285 1001 86380 86390 1
305467 99305467 1001 86380 86390 1
305416 99305416 1001 86380 86390 1
305301 99305301 1001 86380 86390 1
305448 99305448 1001 86380 86390 1
305319 99305319 1001 86380 86390 1
305294 99305294 1001 86380 86390 1
305359 99305359 1001 86380 86390 1
305414 99305414 1001 86380 86390 1
305262 99305262 1001 86380 86390 1
305198 99305198 1001 86380 86390 1
305123 99305123 1001 86380 86390 1
500087 99500087 1001 86380 86390 1
500116 99500116 1001 86380 86390 1
500081 99500081 1001 86380 86390 1
500504 99500504 1001 86380 86390 1
500415 99500415 1001 86380 86390 1
500558 99500558 1001 86380 86390 1
500513 99500513 1001 86380 86390 1
500378 99500378 1001 86380 86390 1
500345 99500345 1001 86380 86390 1
500862 99500862 1001 86380 86390 1
501595 99501595 1001 86380 86390 1
501482 99501482 1001 86380 86390 1
501309 99501309 1001 86380 86390 1
501310 99501310 1001 86380 86390 1
501259 99501259 1001 86380 86390 1
501149 99501149 1001 86380 86390 1
501036 99501036 1001 86380 86390 1
501067 99501067 1001 86380 86390 1
501107 99501107 1001 86380 86390 1
501754 99501754 1001 86380 86390 1
501703 99501703 1001 86380 86390 1
501789 99501789 1001 86380 86390 1
502315 99502315 1001 86380 86390 1
502456 99502456 1001 86380 86390 1
502284 99502284 1001 86380 86390 1
502249 99502249 1001 86380 86390 1
502090 99502090 1001 86380 86390 1
501874 99501874 1001 86380 86390 1
501879 99501879 1001 86380 86390 1
501986 99501986 1001 86380 86390 1
502557 99502557 1001 86380 86390 1
502649 99502649 1001 86380 86390 1
502546 99502546 1001 86380 86390 1
502637 99502637 1001 86380 86390 1
502599 99502599 1001 86380 86390 1
502561 99502561 1001 86380 86390 1
502603 99502603 1001 86380 86390 1
503111 99503111 1001 86380 86390 1
503112 99503112 1001 86380 86390 1
503151 99503151 1001 86380 86390 1
503207 99503207 1001 86380 86390 1
502959 99502959 1001 86380 86390 1
502841 99502841 1001 86380 86390 1
503396 99503396 1001 86380 86390 1
503481 99503481 1001 86380 86390 1
503726 99503726 1001 86380 86390 1
503567 99503567 1001 86380 86390 1
503633 99503633 1001 86380 86390 1
503558 99503558 1001 86380 86390 1
503649 99503649 1001 86380 86390 1
503675 99503675 1001 86380 86390 1
503663 99503663 1001 86380 86390 1
503560 99503560 1001 86380 86390 1
504300 99504300 1001 86380 86390 1
504250 99504250 1001 86380 86390 1
504942 99504942 1001 86380 86390 1
504765 99504765 1001 86380 86390 1
504778 99504778 1001 86380 86390 1
504869 99504869 1001 86380 86390 1
504826 99504826 1001 86380 86390 1
504639 99504639 1001 86380 86390 1
504670 99504670 1001 86380 86390 1
504349 99504349 1001 86380 86390 1
504968 99504968 1001 86380 86390 1
505046 99505046 1001 86380 86390 1
504976 99504976 1001 86380 86390 1
505569 99505569 1001 86380 86390 1
505659 99505659 1001 86380 86390 1
505571 99505571 1001 86380 86390 1
505730 99505730 1001 86380 86390 1
505627 99505627 1001 86380 86390 1
505411 99505411 1001 86380 86390 1
505363 99505363 1001 86380 86390 1
505546 99505546 1001 86380 86390 1
505331 99505331 1001 86380 86390 1
505203 99505203 1001 86380 86390 1
505152 99505152 1001 86380 86390 1
505205 99505205 1001 86380 86390 1
505197 99505197 1001 86380 86390 1
505303 99505303 1001 86380 86390 1
505809 99505809 1001 86380 86390 1
506279 99506279 1001 86380 86390 1
506228 99506228 1001 86380 86390 1
506293 99506293 1001 86380 86390 1
506334 99506334 1001 86380 86390 1
506246 99506246 1001 86380 86390 1
506065 99506065 1001 86380 86390 1
506183 99506183 1001 86380 86390 1
505991 99505991 1001 86380 86390 1
506044 99506044 1001 86380 86390 1
506112 99506112 1001 86380 86390 1
506619 99506619 1001 86380 86390 1
506724 99506724 1001 86380 86390 1
506627 99506627 1001 86380 86390 1
506643 99506643 1001 86380 86390 1
506656 99506656 1001 86380 86390 1
507409 99507409 1001 86380 86390 1
507290 99507290 1001 86380 86390 1
507026 99507026 1001 86380 86390 1
507071 99507071 1001 86380 86390 1
507009 99507009 1001 86380 86390 1
506999 99506999 1001 86380 86390 1
506988 99506988 1001 86380 86390 1
506888 99506888 1001 86380 86390 1
507589 99507589 1001 86380 86390 1
507547 99507547 1001 86380 86390 1
508114 99508114 1001 86380 86390 1
507869 99507869 1001 86380 86390 1
507700 99507700 1001 86380 86390 1
507649 99507649 1001 86380 86390 1
508284 99508284 1001 86380 86390 1
508927 99508927 1001 86380 86390 1
508955 99508955 1001 86380 86390 1
508996 99508996 1001 86380 86390 1
509009 99509009 1001 86380 86390 1
508713 99508713 1001 86380 86390 1
508856 99508856 1001 86380 86390 1
508822 99508822 1001 86380 86390 1
508667 99508667 1001 86380 86390 1
508758 99508758 1001 86380 86390 1
508710 99508710 1001 86380 86390 1
508788 99508788 1001 86380 86390 1
509172 99509172 1001 86380 86390 1
509863 99509863 1001 86380 86390 1
509698 99509698 1001 86380 86390 1
509777 99509777 1001 86380 86390 1
509832 99509832 1001 86380 86390 1
509781 99509781 1001 86380 86390 1
509630 99509630 1001 86380 86390 1
509582 99509582 1001 86380 86390 1
509647 99509647 1001 86380 86390 1
509660 99509660 1001 86380 86390 1
509560 99509560 1001 86380 86390 1
509331 99509331 1001 86380 86390 1
509328 99509328 1001 86380 86390 1
509472 99509472 1001 86380 86390 1
510004 99510004 1001 86380 86390 1
509902 99509902 1001 86380 86390 1
510051 99510051 1001 86380 86390 1
509987 99509987 1001 86380 86390 1
510611 99510611 1001 86380 86390 1
510655 99510655 1001 86380 86390 1
510669 99510669 1001 86380 86390 1
510631 99510631 1001 86380 86390 1
510554 99510554 1001 86380 86390 1
510620 99510620 1001 86380 86390 1
510408 99510408 1001 86380 86390 1
510396 99510396 1001 86380 86390 1
510361 99510361 1001 86380 86390 1
510428 99510428 1001 86380 86390 1
510160 99510160 1001 86380 86390 1
510255 99510255 1001 86380 86390 1
510182 99510182 1001 86380 86390 1
510903 99510903 1001 86380 86390 1
511379 99511379 1001 86380 86390 1
511370 99511370 1001 86380 86390 1
511169 99511169 1001 86380 86390 1
511012 99511012 1001 86380 86390 1
510987 99510987 1001 86380 86390 1
511092 99511092 1001 86380 86390 1
510941 99510941 1001 86380 86390 1
511660 99511660 1001 86380 86390 1
511754 99511754 1001 86380 86390 1
512377 99512377 1001 86380 86390 1
512291 99512291 1001 86380 86390 1
512293 99512293 1001 86380 86390 1
512217 99512217 1001 86380 86390 1
512334 99512334 1001 86380 86390 1
511973 99511973 1001 86380 86390 1
511929 99511929 1001 86380 86390 1
511813 99511813 1001 86380 86390 1
511943 99511943 1001 86380 86390 1
511764 99511764 1001 86380 86390 1
512548 99512548 1001 86380 86390 1
512395 99512395 1001 86380 86390 1
513170 99513170 1001 86380 86390 1
513157 99513157 1001 86380 86390 1
513067 99513067 1001 86380 86390 1
512984 99512984 1001 86380 86390 1
512855 99512855 1001 86380 86390 1
512668 99512668 1001 86380 86390 1
512748 99512748 1001 86380 86390 1
513230 99513230 1001 86380 86390 1
513334 99513334 1001 86380 86390 1
513386 99513386 1001 86380 86390 1
513315 99513315 1001 86380 86390 1
513850 99513850 1001 86380 86390 1
513968 99513968 1001 86380 86390 1
513919 99513919 1001 86380 86390 1
513868 99513868 1001 86380 86390 1
513859 99513859 1001 86380 86390 1
513628 99513628 1001 86380 86390 1
513617 99513617 1001 86380 86390 1
513501 99513501 1001 86380 86390 1
513528 99513528 1001 86380 86390 1
513556 99513556 1001 86380 86390 1
514124 99514124 1001 86380 86390 1
514829 99514829 1001 86380 86390 1
514772 99514772 1001 86380 86390 1
514799 99514799 1001 86380 86390 1
514561 99514561 1001 86380 86390 1
514532 99514532 1001 86380 86390 1
514520 99514520 1001 86380 86390 1
514291 99514291 1001 86380 86390 1
514387 99514387 1001 86380 86390 1
514880 99514880 1001 86380 86390 1
514975 99514975 1001 86380 86390 1
514888 99514888 1001 86380 86390 1
515607 99515607 1001 86380 86390 1
515506 99515506 1001 86380 86390 1
515659 99515659 1001 86380 86390 1
515534 99515534 1001 86380 86390 1
515512 99515512 1001 86380 86390 1
515675 99515675 1001 86380 86390 1
515676 99515676 1001 86380 86390 1
515411 99515411 1001 86380 86390 1
515259 99515259 1001 86380 86390 1
515230 99515230 1001 86380 86390 1
515881 99515881 1001 86380 86390 1
515754 99515754 1001 86380 86390 1
515844 99515844 1001 86380 86390 1
516485 99516485 1001 86380 86390 1
516348 99516348 1001 86380 86390 1
516336 99516336 1001 86380 86390 1
516364 99516364 1001 86380 86390 1
516138 99516138 1001 86380 86390 1
516100 99516100 1001 86380 86390 1
516179 99516179 1001 86380 86390 1
515955 99515955 1001 86380 86390 1
515930 99515930 1001 86380 86390 1
515983 99515983 1001 86380 86390 1
516577 99516577 1001 86380 86390 1
516643 99516643 1001 86380 86390 1
517146 99517146 1001 86380 86390 1
517266 99517266 1001 86380 86390 1
517192 99517192 1001 86380 86390 1
516936 99516936 1001 86380 86390 1
517080 99517080 1001 86380 86390 1
517070 99517070 1001 86380 86390 1
517123 99517123 1001 86380 86390 1
516929 99516929 1001 86380 86390 1
517958 99517958 1001 86380 86390 1
518137 99518137 1001 86380 86390 1
518104 99518104 1001 86380 86390 1
518157 99518157 1001 86380 86390 1
517795 99517795 1001 86380 86390 1
517861 99517861 1001 86380 86390 1
517786 99517786 1001 86380 86390 1
517657 99517657 1001 86380 86390 1
517658 99517658 1001 86380 86390 1
517659 99517659 1001 86380 86390 1
517556 99517556 1001 86380 86390 1
517609 99517609 1001 86380 86390 1
517560 99517560 1001 86380 86390 1
517550 99517550 1001 86380 86390 1
517694 99517694 1001 86380 86390 1
518316 99518316 1001 86380 86390 1
518296 99518296 1001 86380 86390 1
518285 99518285 1001 86380 86390 1
518823 99518823 1001 86380 86390 1
518636 99518636 1001 86380 86390 1
519093 99519093 1001 86380 86390 1
519042 99519042 1001 86380 86390 1
519186 99519186 1001 86380 86390 1
519096 99519096 1001 86380 86390 1
519111 99519111 1001 86380 86390 1
519768 99519768 1001 86380 86390 1
519799 99519799 1001 86380 86390 1
519722 99519722 1001 86380 86390 1
519809 99519809 1001 86380 86390 1
519658 99519658 1001 86380 86390 1
519749 99519749 1001 86380 86390 1
519601 99519601 1001 86380 86390 1
519602 99519602 1001 86380 86390 1
519503 99519503 1001 86380 86390 1
519211 99519211 1001 86380 86390 1
519331 99519331 1001 86380 86390 1
519268 99519268 1001 86380 86390 1
519850 99519850 1001 86380 86390 1
519956 99519956 1001 86380 86390 1
520001 99520001 1001 86380 86390 1
519951 99519951 1001 86380 86390 1
519900 99519900 1001 86380 86390 1
520577 99520577 1001 86380 86390 1
520279 99520279 1001 86380 86390 1
520435 99520435 1001 86380 86390 1
520285 99520285 1001 86380 86390 1
520260 99520260 1001 86380 86390 1
520301 99520301 1001 86380 86390 1
520278 99520278 1001 86380 86390 1
520139 99520139 1001 86380 86390 1
520130 99520130 1001 86380 86390 1
520196 99520196 1001 86380 86390 1
520185 99520185 1001 86380 86390 1
520160 99520160 1001 86380 86390 1
520225 99520225 1001 86380 86390 1
520672 99520672 1001 86380 86390 1
520776 99520776 1001 86380 86390 1
521314 99521314 1001 86380 86390 1
521436 99521436 1001 86380 86390 1
521407 99521407 1001 86380 86390 1
521295 99521295 1001 86380 86390 1
521362 99521362 1001 86380 86390 1
521191 99521191 1001 86380 86390 1
521207 99521207 1001 86380 86390 1
520891 99520891 1001 86380 86390 1
521645 99521645 1001 86380 86390 1
521510 99521510 1001 86380 86390 1
522036 99522036 1001 86380 86390 1
522038 99522038 1001 86380 86390 1
521895 99521895 1001 86380 86390 1
521910 99521910 1001 86380 86390 1
522041 99522041 1001 86380 86390 1
522017 99522017 1001 86380 86390 1
521943 99521943 1001 86380 86390 1
521956 99521956 1001 86380 86390 1
522021 99522021 1001 86380 86390 1
521710 99521710 1001 86380 86390 1
521736 99521736 1001 86380 86390 1
521805 99521805 1001 86380 86390 1
522448 99522448 1001 86380 86390 1
522926 99522926 1001 86380 86390 1
522960 99522960 1001 86380 86390 1
523110 99523110 1001 86380 86390 1
522880 99522880 1001 86380 86390 1
522764 99522764 1001 86380 86390 1
522777 99522777 1001 86380 86390 1
522873 99522873 1001 86380 86390 1
522552 99522552 1001 86380 86390 1
522619 99522619 1001 86380 86390 1
523285 99523285 1001 86380 86390 1
523247 99523247 1001 86380 86390 1
523248 99523248 1001 86380 86390 1
523212 99523212 1001 86380 86390 1
523202 99523202 1001 86380 86390 1
523928 99523928 1001 86380 86390 1
523611 99523611 1001 86380 86390 1
523615 99523615 1001 86380 86390 1
523577 99523577 1001 86380 86390 1
523551 99523551 1001 86380 86390 1
523617 99523617 1001 86380 86390 1
523556 99523556 1001 86380 86390 1
523405 99523405 1001 86380 86390 1
523483 99523483 1001 86380 86390 1
523484 99523484 1001 86380 86390 1
523500 99523500 1001 86380 86390 1
523947 99523947 1001 86380 86390 1
524129 99524129 1001 86380 86390 1
524130 99524130 1001 86380 86390 1
524015 99524015 1001 86380 86390 1
524740 99524740 1001 86380 86390 1
524741 99524741 1001 86380 86390 1
524750 99524750 1001 86380 86390 1
524755 99524755 1001 86380 86390 1
524764 99524764 1001 86380 86390 1
524466 99524466 1001 86380 86390 1
524507 99524507 1001 86380 86390 1
524407 99524407 1001 86380 86390 1
524165 99524165 1001 86380 86390 1
524256 99524256 1001 86380 86390 1
524179 99524179 1001 86380 86390 1
524312 99524312 1001 86380 86390 1
524183 99524183 1001 86380 86390 1
524302 99524302 1001 86380 86390 1
524926 99524926 1001 86380 86390 1
524878 99524878 1001 86380 86390 1
524958 99524958 1001 86380 86390 1
525561 99525561 1001 86380 86390 1
525380 99525380 1001 86380 86390 1
525253 99525253 1001 86380 86390 1
525386 99525386 1001 86380 86390 1
525324 99525324 1001 86380 86390 1
525055 99525055 1001 86380 86390 1
525075 99525075 1001 86380 86390 1
525677 99525677 1001 86380 86390 1
525704 99525704 1001 86380 86390 1
525643 99525643 1001 86380 86390 1
525785 99525785 1001 86380 86390 1
525799 99525799 1001 86380 86390 1
525657 99525657 1001 86380 86390 1
526225 99526225 1001 86380 86390 1
526367 99526367 1001 86380 86390 1
526278 99526278 1001 86380 86390 1
526023 99526023 1001 86380 86390 1
526103 99526103 1001 86380 86390 1
526012 99526012 1001 86380 86390 1
526111 99526111 1001 86380 86390 1
526060 99526060 1001 86380 86390 1
525919 99525919 1001 86380 86390 1
525834 99525834 1001 86380 86390 1
525939 99525939 1001 86380 86390 1
525965 99525965 1001 86380 86390 1
525967 99525967 1001 86380 86390 1
526509 99526509 1001 86380 86390 1
527081 99527081 1001 86380 86390 1
527127 99527127 1001 86380 86390 1
527104 99527104 1001 86380 86390 1
527092 99527092 1001 86380 86390 1
526995 99526995 1001 86380 86390 1
527037 99527037 1001 86380 86390 1
526858 99526858 1001 86380 86390 1
526825 99526825 1001 86380 86390 1
526724 99526724 1001 86380 86390 1
526791 99526791 1001 86380 86390 1
526821 99526821 1001 86380 86390 1
527351 99527351 1001 86380 86390 1
527353 99527353 1001 86380 86390 1
527439 99527439 1001 86380 86390 1
528052 99528052 1001 86380 86390 1
527945 99527945 1001 86380 86390 1
528010 99528010 1001 86380 86390 1
528036 99528036 1001 86380 86390 1
527817 99527817 1001 86380 86390 1
527757 99527757 1001 86380 86390 1
527519 99527519 1001 86380 86390 1
527496 99527496 1001 86380 86390 1
527561 99527561 1001 86380 86390 1
527538 99527538 1001 86380 86390 1
527564 99527564 1001 86380 86390 1
527660 99527660 1001 86380 86390 1
528141 99528141 1001 86380 86390 1
528129 99528129 1001 86380 86390 1
528828 99528828 1001 86380 86390 1
528854 99528854 1001 86380 86390 1
528778 99528778 1001 86380 86390 1
528805 99528805 1001 86380 86390 1
528728 99528728 1001 86380 86390 1
528633 99528633 1001 86380 86390 1
528638 99528638 1001 86380 86390 1
528552 99528552 1001 86380 86390 1
529031 99529031 1001 86380 86390 1
529625 99529625 1001 86380 86390 1
529575 99529575 1001 86380 86390 1
529540 99529540 1001 86380 86390 1
529581 99529581 1001 86380 86390 1
529715 99529715 1001 86380 86390 1
529582 99529582 1001 86380 86390 1
529497 99529497 1001 86380 86390 1
529461 99529461 1001 86380 86390 1
529467 99529467 1001 86380 86390 1
529442 99529442 1001 86380 86390 1
529148 99529148 1001 86380 86390 1
529176 99529176 1001 86380 86390 1
529191 99529191 1001 86380 86390 1
529220 99529220 1001 86380 86390 1
529782 99529782 1001 86380 86390 1
529874 99529874 1001 86380 86390 1
529784 99529784 1001 86380 86390 1
530550 99530550 1001 86380 86390 1
530425 99530425 1001 86380 86390 1
530516 99530516 1001 86380 86390 1
530246 99530246 1001 86380 86390 1
530273 99530273 1001 86380 86390 1
530286 99530286 1001 86380 86390 1
530185 99530185 1001 86380 86390 1
530316 99530316 1001 86380 86390 1
530305 99530305 1001 86380 86390 1
530128 99530128 1001 86380 86390 1
530129 99530129 1001 86380 86390 1
530001 99530001 1001 86380 86390 1
529955 99529955 1001 86380 86390 1
530735 99530735 1001 86380 86390 1
530583 99530583 1001 86380 86390 1
530688 99530688 1001 86380 86390 1
530701 99530701 1001 86380 86390 1
530727 99530727 1001 86380 86390 1
530626 99530626 1001 86380 86390 1
531203 99531203 1001 86380 86390 1
531332 99531332 1001 86380 86390 1
531313 99531313 1001 86380 86390 1
530994 99530994 1001 86380 86390 1
531076 99531076 1001 86380 86390 1
530825 99530825 1001 86380 86390 1
531513 99531513 1001 86380 86390 1
531462 99531462 1001 86380 86390 1
531412 99531412 1001 86380 86390 1
532156 99532156 1001 86380 86390 1
532173 99532173 1001 86380 86390 1
532053 99532053 1001 86380 86390 1
532178 99532178 1001 86380 86390 1
532022 99532022 1001 86380 86390 1
532089 99532089 1001 86380 86390 1
531962 99531962 1001 86380 86390 1
531991 99531991 1001 86380 86390 1
531864 99531864 1001 86380 86390 1
531852 99531852 1001 86380 86390 1
531841 99531841 1001 86380 86390 1
531932 99531932 1001 86380 86390 1
531668 99531668 1001 86380 86390 1
531748 99531748 1001 86380 86390 1
531765 99531765 1001 86380 86390 1
532328 99532328 1001 86380 86390 1
532889 99532889 1001 86380 86390 1
532967 99532967 1001 86380 86390 1
532737 99532737 1001 86380 86390 1
532699 99532699 1001 86380 86390 1
532661 99532661 1001 86380 86390 1
532790 99532790 1001 86380 86390 1
532767 99532767 1001 86380 86390 1
532612 99532612 1001 86380 86390 1
533049 99533049 1001 86380 86390 1
533205 99533205 1001 86380 86390 1
533195 99533195 1001 86380 86390 1
533704 99533704 1001 86380 86390 1
533810 99533810 1001 86380 86390 1
533733 99533733 1001 86380 86390 1
533695 99533695 1001 86380 86390 1
533812 99533812 1001 86380 86390 1
533697 99533697 1001 86380 86390 1
533711 99533711 1001 86380 86390 1
533805 99533805 1001 86380 86390 1
533539 99533539 1001 86380 86390 1
533509 99533509 1001 86380 86390 1
533370 99533370 1001 86380 86390 1
533280 99533280 1001 86380 86390 1
533285 99533285 1001 86380 86390 1
533311 99533311 1001 86380 86390 1
534038 99534038 1001 86380 86390 1
533923 99533923 1001 86380 86390 1
533940 99533940 1001 86380 86390 1
534586 99534586 1001 86380 86390 1
534496 99534496 1001 86380 86390 1
534644 99534644 1001 86380 86390 1
534416 99534416 1001 86380 86390 1
534458 99534458 1001 86380 86390 1
534205 99534205 1001 86380 86390 1
534181 99534181 1001 86380 86390 1
534131 99534131 1001 86380 86390 1
534093 99534093 1001 86380 86390 1
534191 99534191 1001 86380 86390 1
534745 99534745 1001 86380 86390 1
534823 99534823 1001 86380 86390 1
534726 99534726 1001 86380 86390 1
534688 99534688 1001 86380 86390 1
534770 99534770 1001 86380 86390 1
535364 99535364 1001 86380 86390 1
535316 99535316 1001 86380 86390 1
535162 99535162 1001 86380 86390 1
535259 99535259 1001 86380 86390 1
535044 99535044 1001 86380 86390 1
535082 99535082 1001 86380 86390 1
535651 99535651 1001 86380 86390 1
535642 99535642 1001 86380 86390 1
535529 99535529 1001 86380 86390 1
536222 99536222 1001 86380 86390 1
536145 99536145 1001 86380 86390 1
536302 99536302 1001 86380 86390 1
536315 99536315 1001 86380 86390 1
536094 99536094 1001 86380 86390 1
535865 99535865 1001 86380 86390 1
535777 99535777 1001 86380 86390 1
536529 99536529 1001 86380 86390 1
536427 99536427 1001 86380 86390 1
536432 99536432 1001 86380 86390 1
536434 99536434 1001 86380 86390 1
536370 99536370 1001 86380 86390 1
537046 99537046 1001 86380 86390 1
537074 99537074 1001 86380 86390 1
537093 99537093 1001 86380 86390 1
537121 99537121 1001 86380 86390 1
536920 99536920 1001 86380 86390 1
536916 99536916 1001 86380 86390 1
536624 99536624 1001 86380 86390 1
536651 99536651 1001 86380 86390 1
536677 99536677 1001 86380 86390 1
536591 99536591 1001 86380 86390 1
536682 99536682 1001 86380 86390 1
537353 99537353 1001 86380 86390 1
537874 99537874 1001 86380 86390 1
537928 99537928 1001 86380 86390 1
537891 99537891 1001 86380 86390 1
537871 99537871 1001 86380 86390 1
537846 99537846 1001 86380 86390 1
537750 99537750 1001 86380 86390 1
537612 99537612 1001 86380 86390 1
537394 99537394 1001 86380 86390 1
537537 99537537 1001 86380 86390 1
537421 99537421 1001 86380 86390 1
537422 99537422 1001 86380 86390 1
537378 99537378 1001 86380 86390 1
538068 99538068 1001 86380 86390 1
538045 99538045 1001 86380 86390 1
538058 99538058 1001 86380 86390 1
538740 99538740 1001 86380 86390 1
538775 99538775 1001 86380 86390 1
538476 99538476 1001 86380 86390 1
538338 99538338 1001 86380 86390 1
538238 99538238 1001 86380 86390 1
538199 99538199 1001 86380 86390 1
538214 99538214 1001 86380 86390 1
538967 99538967 1001 86380 86390 1
539013 99539013 1001 86380 86390 1
538949 99538949 1001 86380 86390 1
539492 99539492 1001 86380 86390 1
539521 99539521 1001 86380 86390 1
539627 99539627 1001 86380 86390 1
539496 99539496 1001 86380 86390 1
539410 99539410 1001 86380 86390 1
539413 99539413 1001 86380 86390 1
539390 99539390 1001 86380 86390 1
539092 99539092 1001 86380 86390 1
539665 99539665 1001 86380 86390 1
539659 99539659 1001 86380 86390 1
540400 99540400 1001 86380 86390 1
540249 99540249 1001 86380 86390 1
540211 99540211 1001 86380 86390 1
540095 99540095 1001 86380 86390 1
540134 99540134 1001 86380 86390 1
540057 99540057 1001 86380 86390 1
540202 99540202 1001 86380 86390 1
540164 99540164 1001 86380 86390 1
540087 99540087 1001 86380 86390 1
540129 99540129 1001 86380 86390 1
539906 99539906 1001 86380 86390 1
540515 99540515 1001 86380 86390 1
540530 99540530 1001 86380 86390 1
540531 99540531 1001 86380 86390 1
540621 99540621 1001 86380 86390 1
540546 99540546 1001 86380 86390 1
540602 99540602 1001 86380 86390 1
540551 99540551 1001 86380 86390 1
541128 99541128 1001 86380 86390 1
541120 99541120 1001 86380 86390 1
541198 99541198 1001 86380 86390 1
541200 99541200 1001 86380 86390 1
541009 99541009 1001 86380 86390 1
540997 99540997 1001 86380 86390 1
540961 99540961 1001 86380 86390 1
541029 99541029 1001 86380 86390 1
540927 99540927 1001 86380 86390 1
540915 99540915 1001 86380 86390 1
540827 99540827 1001 86380 86390 1
540806 99540806 1001 86380 86390 1
540858 99540858 1001 86380 86390 1
540847 99540847 1001 86380 86390 1
540876 99540876 1001 86380 86390 1
541393 99541393 1001 86380 86390 1
541373 99541373 1001 86380 86390 1
542029 99542029 1001 86380 86390 1
542035 99542035 1001 86380 86390 1
541746 99541746 1001 86380 86390 1
541808 99541808 1001 86380 86390 1
541538 99541538 1001 86380 86390 1
542158 99542158 1001 86380 86390 1
542164 99542164 1001 86380 86390 1
542894 99542894 1001 86380 86390 1
542753 99542753 1001 86380 86390 1
542807 99542807 1001 86380 86390 1
542756 99542756 1001 86380 86390 1
542745 99542745 1001 86380 86390 1
542836 99542836 1001 86380 86390 1
542840 99542840 1001 86380 86390 1
542675 99542675 1001 86380 86390 1
542642 99542642 1001 86380 86390 1
542617 99542617 1001 86380 86390 1
542656 99542656 1001 86380 86390 1
542721 99542721 1001 86380 86390 1
542540 99542540 1001 86380 86390 1
542684 99542684 1001 86380 86390 1
542403 99542403 1001 86380 86390 1
542469 99542469 1001 86380 86390 1
542499 99542499 1001 86380 86390 1
543030 99543030 1001 86380 86390 1
543668 99543668 1001 86380 86390 1
543720 99543720 1001 86380 86390 1
543684 99543684 1001 86380 86390 1
543633 99543633 1001 86380 86390 1
543743 99543743 1001 86380 86390 1
543660 99543660 1001 86380 86390 1
543653 99543653 1001 86380 86390 1
543628 99543628 1001 86380 86390 1
543416 99543416 1001 86380 86390 1
543391 99543391 1001 86380 86390 1
543522 99543522 1001 86380 86390 1
543194 99543194 1001 86380 86390 1
543275 99543275 1001 86380 86390 1
543341 99543341 1001 86380 86390 1
543356 99543356 1001 86380 86390 1
543877 99543877 1001 86380 86390 1
544469 99544469 1001 86380 86390 1
544398 99544398 1001 86380 86390 1
544292 99544292 1001 86380 86390 1
544248 99544248 1001 86380 86390 1
544068 99544068 1001 86380 86390 1
543982 99543982 1001 86380 86390 1
544699 99544699 1001 86380 86390 1
544738 99544738 1001 86380 86390 1
544720 99544720 1001 86380 86390 1
415179 1133 1001 50160 50517 1
500347 700 1002 26954 32499 1
531114 966 1002 60745 70133 1
536658 708 1002 48617 60869 1
400039 99400039 1001 86380 86390 1
400250 99400250 1001 86380 86390 1
400462 99400462 1001 86380 86390 1
400578 99400578 1001 86380 86390 1
401026 99401026 1001 86380 86390 1
401016 99401016 1001 86380 86390 1
401625 99401625 1001 86380 86390 1
401723 99401723 1001 86380 86390 1
401824 99401824 1001 86380 86390 1
402077 99402077 1001 86380 86390 1
402218 99402218 1001 86380 86390 1
402325 99402325 1001 86380 86390 1
402418 99402418 1001 86380 86390 1
402703 99402703 1001 86380 86390 1
402949 99402949 1001 86380 86390 1
402984 99402984 1001 86380 86390 1
402986 99402986 1001 86380 86390 1
402964 99402964 1001 86380 86390 1
403244 99403244 1001 86380 86390 1
403357 99403357 1001 86380 86390 1
403710 99403710 1001 86380 86390 1
403928 99403928 1001 86380 86390 1
404641 99404641 1001 86380 86390 1
404592 99404592 1001 86380 86390 1
404695 99404695 1001 86380 86390 1
404717 99404717 1001 86380 86390 1
404926 99404926 1001 86380 86390 1
405105 99405105 1001 86380 86390 1
405814 99405814 1001 86380 86390 1
405831 99405831 1001 86380 86390 1
405967 99405967 1001 86380 86390 1
406012 99406012 1001 86380 86390 1
406197 99406197 1001 86380 86390 1
406328 99406328 1001 86380 86390 1
406460 99406460 1001 86380 86390 1
406396 99406396 1001 86380 86390 1
406679 99406679 1001 86380 86390 1
406801 99406801 1001 86380 86390 1
406888 99406888 1001 86380 86390 1
407123 99407123 1001 86380 86390 1
407199 99407199 1001 86380 86390 1
407168 99407168 1001 86380 86390 1
407336 99407336 1001 86380 86390 1
407547 99407547 1001 86380 86390 1
407828 99407828 1001 86380 86390 1
407899 99407899 1001 86380 86390 1
407882 99407882 1001 86380 86390 1
408368 99408368 1001 86380 86390 1
408356 99408356 1001 86380 86390 1
408598 99408598 1001 86380 86390 1
408858 99408858 1001 86380 86390 1
408849 99408849 1001 86380 86390 1
408915 99408915 1001 86380 86390 1
409318 99409318 1001 86380 86390 1
409448 99409448 1001 86380 86390 1
409580 99409580 1001 86380 86390 1
409714 99409714 1001 86380 86390 1
409774 99409774 1001 86380 86390 1
409799 99409799 1001 86380 86390 1
409853 99409853 1001 86380 86390 1
409952 99409952 1001 86380 86390 1
409962 99409962 1001 86380 86390 1
410147 99410147 1001 86380 86390 1
410150 99410150 1001 86380 86390 1
410192 99410192 1001 86380 86390 1
410319 99410319 1001 86380 86390 1
410417 99410417 1001 86380 86390 1
410731 99410731 1001 86380 86390 1
410928 99410928 1001 86380 86390 1
410934 99410934 1001 86380 86390 1
411326 99411326 1001 86380 86390 1
411423 99411423 1001 86380 86390 1
411471 99411471 1001 86380 86390 1
411857 99411857 1001 86380 86390 1
411937 99411937 1001 86380 86390 1
412167 99412167 1001 86380 86390 1
412450 99412450 1001 86380 86390 1
412328 99412328 1001 86380 86390 1
412346 99412346 1001 86380 86390 1
412441 99412441 1001 86380 86390 1
413317 99413317 1001 86380 86390 1
413649 99413649 1001 86380 86390 1
413435 99413435 1001 86380 86390 1
413442 99413442 1001 86380 86390 1
413690 99413690 1001 86380 86390 1
413617 99413617 1001 86380 86390 1
412913 99412913 1001 86380 86390 1
413193 99413193 1001 86380 86390 1
413096 99413096 1001 86380 86390 1
412798 99412798 1001 86380 86390 1
412527 99412527 1001 86380 86390 1
412644 99412644 1001 86380 86390 1
412661 99412661 1001 86380 86390 1
413973 99413973 1001 86380 86390 1
413792 99413792 1001 86380 86390 1
413930 99413930 1001 86380 86390 1
413958 99413958 1001 86380 86390 1
413994 99413994 1001 86380 86390 1
415234 99415234 1001 86380 86390 1
414276 99414276 1001 86380 86390 1
414446 99414446 1001 86380 86390 1
415450 99415450 1001 86380 86390 1
416641 99416641 1001 86380 86390 1
416743 99416743 1001 86380 86390 1
416369 99416369 1001 86380 86390 1
416524 99416524 1001 86380 86390 1
416503 99416503 1001 86380 86390 1
416527 99416527 1001 86380 86390 1
416564 99416564 1001 86380 86390 1
416174 99416174 1001 86380 86390 1
416462 99416462 1001 86380 86390 1
417047 99417047 1001 86380 86390 1
417008 99417008 1001 86380 86390 1
417307 99417307 1001 86380 86390 1
417525 99417525 1001 86380 86390 1
418463 99418463 1001 86380 86390 1
418369 99418369 1001 86380 86390 1
418229 99418229 1001 86380 86390 1
418323 99418323 1001 86380 86390 1
418217 99418217 1001 86380 86390 1
417893 99417893 1001 86380 86390 1
417778 99417778 1001 86380 86390 1
417805 99417805 1001 86380 86390 1
419158 99419158 1001 86380 86390 1
418881 99418881 1001 86380 86390 1
420089 99420089 1001 86380 86390 1
420090 99420090 1001 86380 86390 1
419718 99419718 1001 86380 86390 1
419449 99419449 1001 86380 86390 1
419513 99419513 1001 86380 86390 1
419540 99419540 1001 86380 86390 1
419517 99419517 1001 86380 86390 1
419578 99419578 1001 86380 86390 1
419279 99419279 1001 86380 86390 1
420680 99420680 1001 86380 86390 1
420798 99420798 1001 86380 86390 1
421820 99421820 1001 86380 86390 1
420948 99420948 1001 86380 86390 1
420939 99420939 1001 86380 86390 1
422499 99422499 1001 86380 86390 1
422458 99422458 1001 86380 86390 1
422409 99422409 1001 86380 86390 1
422468 99422468 1001 86380 86390 1
422131 99422131 1001 86380 86390 1
422324 99422324 1001 86380 86390 1
423458 99423458 1001 86380 86390 1
423235 99423235 1001 86380 86390 1
423214 99423214 1001 86380 86390 1
422571 99422571 1001 86380 86390 1
422731 99422731 1001 86380 86390 1
423918 99423918 1001 86380 86390 1
423951 99423951 1001 86380 86390 1
425300 99425300 1001 86380 86390 1
425153 99425153 1001 86380 86390 1
425205 99425205 1001 86380 86390 1
425063 99425063 1001 86380 86390 1
425184 99425184 1001 86380 86390 1
425141 99425141 1001 86380 86390 1
425122 99425122 1001 86380 86390 1
424612 99424612 1001 86380 86390 1
424830 99424830 1001 86380 86390 1
424914 99424914 1001 86380 86390 1
424722 99424722 1001 86380 86390 1
424944 99424944 1001 86380 86390 1
424728 99424728 1001 86380 86390 1
424187 99424187 1001 86380 86390 1
424302 99424302 1001 86380 86390 1
424383 99424383 1001 86380 86390 1
424526 99424526 1001 86380 86390 1
425005 99425005 1001 86380 86390 1
425476 99425476 1001 86380 86390 1
425772 99425772 1001 86380 86390 1
427055 99427055 1001 86380 86390 1
427066 99427066 1001 86380 86390 1
426382 99426382 1001 86380 86390 1
426415 99426415 1001 86380 86390 1
425914 99425914 1001 86380 86390 1
426040 99426040 1001 86380 86390 1
427137 99427137 1001 86380 86390 1
427150 99427150 1001 86380 86390 1
427466 99427466 1001 86380 86390 1
428211 99428211 1001 86380 86390 1
427950 99427950 1001 86380 86390 1
428127 99428127 1001 86380 86390 1
428243 99428243 1001 86380 86390 1
427940 99427940 1001 86380 86390 1
428152 99428152 1001 86380 86390 1
427561 99427561 1001 86380 86390 1
429153 99429153 1001 86380 86390 1
428918 99428918 1001 86380 86390 1
429058 99429058 1001 86380 86390 1
429036 99429036 1001 86380 86390 1
430229 99430229 1001 86380 86390 1
430010 99430010 1001 86380 86390 1
430189 99430189 1001 86380 86390 1
429766 99429766 1001 86380 86390 1
429368 99429368 1001 86380 86390 1
429488 99429488 1001 86380 86390 1
429188 99429188 1001 86380 86390 1
430527 99430527 1001 86380 86390 1
430401 99430401 1001 86380 86390 1
430807 99430807 1001 86380 86390 1
431752 99431752 1001 86380 86390 1
431707 99431707 1001 86380 86390 1
431605 99431605 1001 86380 86390 1
431301 99431301 1001 86380 86390 1
430849 99430849 1001 86380 86390 1
431178 99431178 1001 86380 86390 1
431649 99431649 1001 86380 86390 1
432095 99432095 1001 86380 86390 1
432161 99432161 1001 86380 86390 1
432332 99432332 1001 86380 86390 1
432115 99432115 1001 86380 86390 1
433657 99433657 1001 86380 86390 1
433381 99433381 1001 86380 86390 1
433699 99433699 1001 86380 86390 1
433358 99433358 1001 86380 86390 1
433055 99433055 1001 86380 86390 1
432908 99432908 1001 86380 86390 1
433038 99433038 1001 86380 86390 1
432700 99432700 1001 86380 86390 1
432893 99432893 1001 86380 86390 1
434114 99434114 1001 86380 86390 1
434093 99434093 1001 86380 86390 1
434128 99434128 1001 86380 86390 1
433880 99433880 1001 86380 86390 1
435179 99435179 1001 86380 86390 1
435244 99435244 1001 86380 86390 1
435165 99435165 1001 86380 86390 1
434794 99434794 1001 86380 86390 1
434748 99434748 1001 86380 86390 1
434631 99434631 1001 86380 86390 1
434651 99434651 1001 86380 86390 1
434888 99434888 1001 86380 86390 1
434449 99434449 1001 86380 86390 1
435757 99435757 1001 86380 86390 1
435460 99435460 1001 86380 86390 1
435693 99435693 1001 86380 86390 1
435722 99435722 1001 86380 86390 1
436919 99436919 1001 86380 86390 1
436812 99436812 1001 86380 86390 1
437008 99437008 1001 86380 86390 1
437122 99437122 1001 86380 86390 1
436867 99436867 1001 86380 86390 1
437146 99437146 1001 86380 86390 1
436493 99436493 1001 86380 86390 1
436695 99436695 1001 86380 86390 1
436509 99436509 1001 86380 86390 1
436484 99436484 1001 86380 86390 1
436581 99436581 1001 86380 86390 1
436703 99436703 1001 86380 86390 1
435937 99435937 1001 86380 86390 1
436328 99436328 1001 86380 86390 1
435917 99435917 1001 86380 86390 1
436122 99436122 1001 86380 86390 1
436032 99436032 1001 86380 86390 1
300056 99300056 1001 86380 86390 1
437188 99437188 1001 86380 86390 1
300033 99300033 1001 86380 86390 1
300023 99300023 1001 86380 86390 1
300556 99300556 1001 86380 86390 1
300634 99300634 1001 86380 86390 1
300596 99300596 1001 86380 86390 1
300663 99300663 1001 86380 86390 1
300586 99300586 1001 86380 86390 1
300512 99300512 1001 86380 86390 1
300416 99300416 1001 86380 86390 1
300470 99300470 1001 86380 86390 1
300133 99300133 1001 86380 86390 1
300148 99300148 1001 86380 86390 1
300294 99300294 1001 86380 86390 1
300275 99300275 1001 86380 86390 1
300765 99300765 1001 86380 86390 1
300856 99300856 1001 86380 86390 1
300869 99300869 1001 86380 86390 1
300780 99300780 1001 86380 86390 1
300734 99300734 1001 86380 86390 1
300774 99300774 1001 86380 86390 1
300788 99300788 1001 86380 86390 1
300815 99300815 1001 86380 86390 1
301439 99301439 1001 86380 86390 1
301429 99301429 1001 86380 86390 1
301445 99301445 1001 86380 86390 1
301382 99301382 1001 86380 86390 1
301542 99301542 1001 86380 86390 1
301208 99301208 1001 86380 86390 1
301231 99301231 1001 86380 86390 1
300948 99300948 1001 86380 86390 1
301104 99301104 1001 86380 86390 1
300976 99300976 1001 86380 86390 1
300968 99300968 1001 86380 86390 1
301035 99301035 1001 86380 86390 1
301629 99301629 1001 86380 86390 1
301633 99301633 1001 86380 86390 1
302279 99302279 1001 86380 86390 1
302177 99302177 1001 86380 86390 1
302319 99302319 1001 86380 86390 1
302184 99302184 1001 86380 86390 1
302164 99302164 1001 86380 86390 1
302066 99302066 1001 86380 86390 1
301785 99301785 1001 86380 86390 1
301786 99301786 1001 86380 86390 1
301867 99301867 1001 86380 86390 1
302407 99302407 1001 86380 86390 1
302441 99302441 1001 86380 86390 1
302506 99302506 1001 86380 86390 1
302571 99302571 1001 86380 86390 1
303206 99303206 1001 86380 86390 1
303106 99303106 1001 86380 86390 1
303160 99303160 1001 86380 86390 1
303148 99303148 1001 86380 86390 1
303151 99303151 1001 86380 86390 1
303201 99303201 1001 86380 86390 1
303200 99303200 1001 86380 86390 1
302877 99302877 1001 86380 86390 1
302853 99302853 1001 86380 86390 1
302946 99302946 1001 86380 86390 1
302816 99302816 1001 86380 86390 1
302735 99302735 1001 86380 86390 1
302761 99302761 1001 86380 86390 1
302685 99302685 1001 86380 86390 1
302724 99302724 1001 86380 86390 1
303385 99303385 1001 86380 86390 1
303362 99303362 1001 86380 86390 1
303299 99303299 1001 86380 86390 1
303925 99303925 1001 86380 86390 1
303927 99303927 1001 86380 86390 1
303790 99303790 1001 86380 86390 1
303780 99303780 1001 86380 86390 1
303677 99303677 1001 86380 86390 1
303580 99303580 1001 86380 86390 1
303560 99303560 1001 86380 86390 1
303602 99303602 1001 86380 86390 1
303487 99303487 1001 86380 86390 1
304208 99304208 1001 86380 86390 1
304197 99304197 1001 86380 86390 1
304748 99304748 1001 86380 86390 1
304777 99304777 1001 86380 86390 1
304845 99304845 1001 86380 86390 1
304753 99304753 1001 86380 86390 1
304702 99304702 1001 86380 86390 1
304703 99304703 1001 86380 86390 1
304514 99304514 1001 86380 86390 1
304462 99304462 1001 86380 86390 1
304502 99304502 1001 86380 86390 1
304455 99304455 1001 86380 86390 1
304468 99304468 1001 86380 86390 1
304341 99304341 1001 86380 86390 1
304434 99304434 1001 86380 86390 1
304412 99304412 1001 86380 86390 1
304351 99304351 1001 86380 86390 1
304404 99304404 1001 86380 86390 1
304882 99304882 1001 86380 86390 1
305030 99305030 1001 86380 86390 1
305021 99305021 1001 86380 86390 1
304906 99304906 1001 86380 86390 1
305023 99305023 1001 86380 86390 1
305682 99305682 1001 86380 86390 1
305544 99305544 1001 86380 86390 1
305635 99305635 1001 86380 86390 1
305660 99305660 1001 86380 86390 1
305499 99305499 1001 86380 86390 1
305567 99305567 1001 86380 86390 1
305347 99305347 1001 86380 86390 1
305162 99305162 1001 86380 86390 1
305240 99305240 1001 86380 86390 1
305481 99305481 1001 86380 86390 1
500121 99500121 1001 86380 86390 1
500173 99500173 1001 86380 86390 1
500058 99500058 1001 86380 86390 1
500124 99500124 1001 86380 86390 1
500021 99500021 1001 86380 86390 1
500762 99500762 1001 86380 86390 1
500652 99500652 1001 86380 86390 1
500720 99500720 1001 86380 86390 1
500531 99500531 1001 86380 86390 1
500570 99500570 1001 86380 86390 1
500493 99500493 1001 86380 86390 1
500459 99500459 1001 86380 86390 1
500434 99500434 1001 86380 86390 1
500461 99500461 1001 86380 86390 1
500591 99500591 1001 86380 86390 1
500349 99500349 1001 86380 86390 1
500287 99500287 1001 86380 86390 1
500196 99500196 1001 86380 86390 1
500288 99500288 1001 86380 86390 1
500211 99500211 1001 86380 86390 1
500329 99500329 1001 86380 86390 1
500279 99500279 1001 86380 86390 1
500952 99500952 1001 86380 86390 1
500981 99500981 1001 86380 86390 1
500865 99500865 1001 86380 86390 1
500983 99500983 1001 86380 86390 1
500847 99500847 1001 86380 86390 1
500977 99500977 1001 86380 86390 1
501598 99501598 1001 86380 86390 1
501031 99501031 1001 86380 86390 1
501092 99501092 1001 86380 86390 1
501195 99501195 1001 86380 86390 1
501094 99501094 1001 86380 86390 1
501664 99501664 1001 86380 86390 1
501812 99501812 1001 86380 86390 1
501801 99501801 1001 86380 86390 1
502403 99502403 1001 86380 86390 1
502265 99502265 1001 86380 86390 1
502449 99502449 1001 86380 86390 1
502386 99502386 1001 86380 86390 1
502458 99502458 1001 86380 86390 1
502158 99502158 1001 86380 86390 1
502095 99502095 1001 86380 86390 1
502152 99502152 1001 86380 86390 1
502522 99502522 1001 86380 86390 1
502538 99502538 1001 86380 86390 1
503288 99503288 1001 86380 86390 1
503126 99503126 1001 86380 86390 1
503166 99503166 1001 86380 86390 1
503279 99503279 1001 86380 86390 1
503237 99503237 1001 86380 86390 1
502906 99502906 1001 86380 86390 1
502924 99502924 1001 86380 86390 1
502955 99502955 1001 86380 86390 1
502787 99502787 1001 86380 86390 1
502803 99502803 1001 86380 86390 1
502806 99502806 1001 86380 86390 1
502783 99502783 1001 86380 86390 1
503340 99503340 1001 86380 86390 1
503394 99503394 1001 86380 86390 1
503320 99503320 1001 86380 86390 1
503495 99503495 1001 86380 86390 1
504063 99504063 1001 86380 86390 1
503874 99503874 1001 86380 86390 1
503900 99503900 1001 86380 86390 1
503669 99503669 1001 86380 86390 1
504245 99504245 1001 86380 86390 1
504215 99504215 1001 86380 86390 1
504203 99504203 1001 86380 86390 1
504242 99504242 1001 86380 86390 1
504884 99504884 1001 86380 86390 1
504797 99504797 1001 86380 86390 1
504930 99504930 1001 86380 86390 1
504799 99504799 1001 86380 86390 1
504891 99504891 1001 86380 86390 1
504583 99504583 1001 86380 86390 1
504674 99504674 1001 86380 86390 1
504599 99504599 1001 86380 86390 1
504593 99504593 1001 86380 86390 1
504568 99504568 1001 86380 86390 1
504395 99504395 1001 86380 86390 1
504464 99504464 1001 86380 86390 1
505085 99505085 1001 86380 86390 1
505025 99505025 1001 86380 86390 1
504947 99504947 1001 86380 86390 1
505133 99505133 1001 86380 86390 1
505633 99505633 1001 86380 86390 1
505597 99505597 1001 86380 86390 1
505611 99505611 1001 86380 86390 1
505588 99505588 1001 86380 86390 1
505386 99505386 1001 86380 86390 1
505455 99505455 1001 86380 86390 1
505533 99505533 1001 86380 86390 1
505550 99505550 1001 86380 86390 1
505232 99505232 1001 86380 86390 1
505182 99505182 1001 86380 86390 1
505300 99505300 1001 86380 86390 1
505225 99505225 1001 86380 86390 1
505901 99505901 1001 86380 86390 1
506441 99506441 1001 86380 86390 1
506459 99506459 1001 86380 86390 1
506201 99506201 1001 86380 86390 1
506309 99506309 1001 86380 86390 1
506336 99506336 1001 86380 86390 1
506048 99506048 1001 86380 86390 1
506153 99506153 1001 86380 86390 1
506129 99506129 1001 86380 86390 1
506181 99506181 1001 86380 86390 1
506613 99506613 1001 86380 86390 1
507362 99507362 1001 86380 86390 1
507399 99507399 1001 86380 86390 1
507237 99507237 1001 86380 86390 1
507038 99507038 1001 86380 86390 1
507194 99507194 1001 86380 86390 1
506902 99506902 1001 86380 86390 1
507580 99507580 1001 86380 86390 1
507480 99507480 1001 86380 86390 1
507444 99507444 1001 86380 86390 1
508181 99508181 1001 86380 86390 1
508131 99508131 1001 86380 86390 1
508093 99508093 1001 86380 86390 1
507928 99507928 1001 86380 86390 1
507641 99507641 1001 86380 86390 1
507735 99507735 1001 86380 86390 1
507755 99507755 1001 86380 86390 1
508277 99508277 1001 86380 86390 1
509052 99509052 1001 86380 86390 1
509068 99509068 1001 86380 86390 1
508858 99508858 1001 86380 86390 1
508722 99508722 1001 86380 86390 1
508748 99508748 1001 86380 86390 1
508776 99508776 1001 86380 86390 1
508560 99508560 1001 86380 86390 1
509166 99509166 1001 86380 86390 1
509271 99509271 1001 86380 86390 1
509273 99509273 1001 86380 86390 1
509209 99509209 1001 86380 86390 1
509874 99509874 1001 86380 86390 1
509649 99509649 1001 86380 86390 1
509309 99509309 1001 86380 86390 1
509379 99509379 1001 86380 86390 1
509395 99509395 1001 86380 86390 1
509434 99509434 1001 86380 86390 1
509975 99509975 1001 86380 86390 1
510056 99510056 1001 86380 86390 1
510061 99510061 1001 86380 86390 1
509905 99509905 1001 86380 86390 1
509948 99509948 1001 86380 86390 1
510638 99510638 1001 86380 86390 1
510651 99510651 1001 86380 86390 1
510580 99510580 1001 86380 86390 1
510543 99510543 1001 86380 86390 1
510456 99510456 1001 86380 86390 1
510337 99510337 1001 86380 86390 1
510200 99510200 1001 86380 86390 1
510122 99510122 1001 86380 86390 1
510241 99510241 1001 86380 86390 1
510306 99510306 1001 86380 86390 1
510218 99510218 1001 86380 86390 1
510522 99510522 1001 86380 86390 1
510793 99510793 1001 86380 86390 1
511504 99511504 1001 86380 86390 1
511401 99511401 1001 86380 86390 1
511493 99511493 1001 86380 86390 1
511487 99511487 1001 86380 86390 1
511194 99511194 1001 86380 86390 1
511196 99511196 1001 86380 86390 1
511209 99511209 1001 86380 86390 1
511063 99511063 1001 86380 86390 1
511056 99511056 1001 86380 86390 1
511045 99511045 1001 86380 86390 1
511575 99511575 1001 86380 86390 1
511668 99511668 1001 86380 86390 1
511567 99511567 1001 86380 86390 1
511569 99511569 1001 86380 86390 1
512236 99512236 1001 86380 86390 1
512134 99512134 1001 86380 86390 1
512018 99512018 1001 86380 86390 1
512097 99512097 1001 86380 86390 1
511995 99511995 1001 86380 86390 1
512165 99512165 1001 86380 86390 1
512157 99512157 1001 86380 86390 1
511966 99511966 1001 86380 86390 1
511928 99511928 1001 86380 86390 1
512566 99512566 1001 86380 86390 1
513040 99513040 1001 86380 86390 1
513035 99513035 1001 86380 86390 1
513036 99513036 1001 86380 86390 1
512947 99512947 1001 86380 86390 1
512894 99512894 1001 86380 86390 1
512689 99512689 1001 86380 86390 1
512757 99512757 1001 86380 86390 1
512667 99512667 1001 86380 86390 1
512721 99512721 1001 86380 86390 1
512738 99512738 1001 86380 86390 1
513287 99513287 1001 86380 86390 1
513353 99513353 1001 86380 86390 1
513276 99513276 1001 86380 86390 1
513252 99513252 1001 86380 86390 1
513304 99513304 1001 86380 86390 1
513226 99513226 1001 86380 86390 1
513369 99513369 1001 86380 86390 1
513839 99513839 1001 86380 86390 1
513905 99513905 1001 86380 86390 1
513658 99513658 1001 86380 86390 1
513661 99513661 1001 86380 86390 1
513806 99513806 1001 86380 86390 1
513638 99513638 1001 86380 86390 1
513520 99513520 1001 86380 86390 1
514146 99514146 1001 86380 86390 1
514071 99514071 1001 86380 86390 1
514164 99514164 1001 86380 86390 1
514063 99514063 1001 86380 86390 1
514193 99514193 1001 86380 86390 1
514155 99514155 1001 86380 86390 1
514484 99514484 1001 86380 86390 1
514461 99514461 1001 86380 86390 1
514630 99514630 1001 86380 86390 1
514490 99514490 1001 86380 86390 1
514516 99514516 1001 86380 86390 1
514480 99514480 1001 86380 86390 1
514545 99514545 1001 86380 86390 1
514598 99514598 1001 86380 86390 1
514586 99514586 1001 86380 86390 1
514249 99514249 1001 86380 86390 1
514438 99514438 1001 86380 86390 1
515013 99515013 1001 86380 86390 1
515001 99515001 1001 86380 86390 1
514914 99514914 1001 86380 86390 1
515505 99515505 1001 86380 86390 1
515520 99515520 1001 86380 86390 1
515574 99515574 1001 86380 86390 1
515456 99515456 1001 86380 86390 1
515433 99515433 1001 86380 86390 1
515447 99515447 1001 86380 86390 1
515474 99515474 1001 86380 86390 1
515425 99515425 1001 86380 86390 1
515192 99515192 1001 86380 86390 1
515171 99515171 1001 86380 86390 1
515733 99515733 1001 86380 86390 1
515725 99515725 1001 86380 86390 1
515717 99515717 1001 86380 86390 1
516343 99516343 1001 86380 86390 1
516386 99516386 1001 86380 86390 1
516187 99516187 1001 86380 86390 1
516040 99516040 1001 86380 86390 1
515898 99515898 1001 86380 86390 1
515939 99515939 1001 86380 86390 1
516546 99516546 1001 86380 86390 1
516575 99516575 1001 86380 86390 1
516590 99516590 1001 86380 86390 1
516592 99516592 1001 86380 86390 1
517135 99517135 1001 86380 86390 1
517066 99517066 1001 86380 86390 1
517050 99517050 1001 86380 86390 1
516921 99516921 1001 86380 86390 1
517400 99517400 1001 86380 86390 1
517336 99517336 1001 86380 86390 1
517351 99517351 1001 86380 86390 1
518022 99518022 1001 86380 86390 1
517988 99517988 1001 86380 86390 1
517932 99517932 1001 86380 86390 1
517783 99517783 1001 86380 86390 1
517941 99517941 1001 86380 86390 1
517760 99517760 1001 86380 86390 1
517735 99517735 1001 86380 86390 1
517639 99517639 1001 86380 86390 1
517602 99517602 1001 86380 86390 1
517681 99517681 1001 86380 86390 1
518199 99518199 1001 86380 86390 1
518299 99518299 1001 86380 86390 1
518953 99518953 1001 86380 86390 1
518744 99518744 1001 86380 86390 1
518774 99518774 1001 86380 86390 1
518548 99518548 1001 86380 86390 1
518564 99518564 1001 86380 86390 1
518372 99518372 1001 86380 86390 1
518555 99518555 1001 86380 86390 1
519062 99519062 1001 86380 86390 1
519012 99519012 1001 86380 86390 1
519090 99519090 1001 86380 86390 1
519091 99519091 1001 86380 86390 1
519070 99519070 1001 86380 86390 1
519161 99519161 1001 86380 86390 1
519752 99519752 1001 86380 86390 1
519695 99519695 1001 86380 86390 1
519582 99519582 1001 86380 86390 1
519559 99519559 1001 86380 86390 1
519573 99519573 1001 86380 86390 1
519405 99519405 1001 86380 86390 1
519535 99519535 1001 86380 86390 1
519309 99519309 1001 86380 86390 1
519215 99519215 1001 86380 86390 1
519359 99519359 1001 86380 86390 1
519843 99519843 1001 86380 86390 1
520449 99520449 1001 86380 86390 1
520452 99520452 1001 86380 86390 1
520479 99520479 1001 86380 86390 1
520321 99520321 1001 86380 86390 1
520072 99520072 1001 86380 86390 1
520039 99520039 1001 86380 86390 1
520690 99520690 1001 86380 86390 1
520706 99520706 1001 86380 86390 1
520747 99520747 1001 86380 86390 1
520671 99520671 1001 86380 86390 1
520645 99520645 1001 86380 86390 1
520804 99520804 1001 86380 86390 1
521339 99521339 1001 86380 86390 1
521370 99521370 1001 86380 86390 1
521460 99521460 1001 86380 86390 1
521260 99521260 1001 86380 86390 1
521225 99521225 1001 86380 86390 1
521137 99521137 1001 86380 86390 1
521075 99521075 1001 86380 86390 1
521041 99521041 1001 86380 86390 1
520941 99520941 1001 86380 86390 1
520995 99520995 1001 86380 86390 1
520853 99520853 1001 86380 86390 1
521528 99521528 1001 86380 86390 1
521480 99521480 1001 86380 86390 1
521575 99521575 1001 86380 86390 1
521899 99521899 1001 86380 86390 1
521873 99521873 1001 86380 86390 1
521733 99521733 1001 86380 86390 1
522355 99522355 1001 86380 86390 1
522382 99522382 1001 86380 86390 1
522489 99522489 1001 86380 86390 1
522491 99522491 1001 86380 86390 1
522405 99522405 1001 86380 86390 1
523074 99523074 1001 86380 86390 1
522751 99522751 1001 86380 86390 1
522609 99522609 1001 86380 86390 1
522587 99522587 1001 86380 86390 1
523318 99523318 1001 86380 86390 1
523203 99523203 1001 86380 86390 1
523829 99523829 1001 86380 86390 1
523834 99523834 1001 86380 86390 1
523796 99523796 1001 86380 86390 1
523826 99523826 1001 86380 86390 1
523904 99523904 1001 86380 86390 1
523828 99523828 1001 86380 86390 1
523638 99523638 1001 86380 86390 1
523653 99523653 1001 86380 86390 1
523607 99523607 1001 86380 86390 1
523498 99523498 1001 86380 86390 1
523412 99523412 1001 86380 86390 1
523400 99523400 1001 86380 86390 1
524101 99524101 1001 86380 86390 1
524121 99524121 1001 86380 86390 1
524604 99524604 1001 86380 86390 1
524742 99524742 1001 86380 86390 1
524660 99524660 1001 86380 86390 1
524751 99524751 1001 86380 86390 1
524662 99524662 1001 86380 86390 1
524614 99524614 1001 86380 86390 1
524396 99524396 1001 86380 86390 1
524464 99524464 1001 86380 86390 1
524505 99524505 1001 86380 86390 1
524559 99524559 1001 86380 86390 1
524443 99524443 1001 86380 86390 1
524394 99524394 1001 86380 86390 1
524549 99524549 1001 86380 86390 1
524188 99524188 1001 86380 86390 1
524166 99524166 1001 86380 86390 1
524209 99524209 1001 86380 86390 1
524172 99524172 1001 86380 86390 1
524264 99524264 1001 86380 86390 1
524863 99524863 1001 86380 86390 1
524844 99524844 1001 86380 86390 1
525528 99525528 1001 86380 86390 1
525557 99525557 1001 86380 86390 1
525344 99525344 1001 86380 86390 1
525296 99525296 1001 86380 86390 1
525298 99525298 1001 86380 86390 1
525209 99525209 1001 86380 86390 1
525012 99525012 1001 86380 86390 1
525723 99525723 1001 86380 86390 1
525668 99525668 1001 86380 86390 1
525760 99525760 1001 86380 86390 1
525709 99525709 1001 86380 86390 1
526392 99526392 1001 86380 86390 1
526301 99526301 1001 86380 86390 1
526411 99526411 1001 86380 86390 1
526280 99526280 1001 86380 86390 1
526179 99526179 1001 86380 86390 1
526104 99526104 1001 86380 86390 1
526106 99526106 1001 86380 86390 1
526197 99526197 1001 86380 86390 1
526072 99526072 1001 86380 86390 1
526073 99526073 1001 86380 86390 1
525906 99525906 1001 86380 86390 1
525896 99525896 1001 86380 86390 1
525936 99525936 1001 86380 86390 1
526588 99526588 1001 86380 86390 1
526527 99526527 1001 86380 86390 1
526493 99526493 1001 86380 86390 1
526535 99526535 1001 86380 86390 1
527241 99527241 1001 86380 86390 1
526940 99526940 1001 86380 86390 1
526868 99526868 1001 86380 86390 1
526972 99526972 1001 86380 86390 1
526913 99526913 1001 86380 86390 1
526693 99526693 1001 86380 86390 1
526739 99526739 1001 86380 86390 1
526834 99526834 1001 86380 86390 1
527260 99527260 1001 86380 86390 1
527347 99527347 1001 86380 86390 1
527909 99527909 1001 86380 86390 1
527902 99527902 1001 86380 86390 1
527916 99527916 1001 86380 86390 1
527932 99527932 1001 86380 86390 1
527701 99527701 1001 86380 86390 1
527814 99527814 1001 86380 86390 1
527698 99527698 1001 86380 86390 1
527776 99527776 1001 86380 86390 1
527609 99527609 1001 86380 86390 1
527633 99527633 1001 86380 86390 1
528204 99528204 1001 86380 86390 1
528235 99528235 1001 86380 86390 1
528134 99528134 1001 86380 86390 1
528083 99528083 1001 86380 86390 1
528084 99528084 1001 86380 86390 1
528762 99528762 1001 86380 86390 1
528874 99528874 1001 86380 86390 1
528580 99528580 1001 86380 86390 1
528547 99528547 1001 86380 86390 1
528512 99528512 1001 86380 86390 1
528461 99528461 1001 86380 86390 1
528303 99528303 1001 86380 86390 1
528434 99528434 1001 86380 86390 1
529066 99529066 1001 86380 86390 1
529013 99529013 1001 86380 86390 1
528923 99528923 1001 86380 86390 1
529692 99529692 1001 86380 86390 1
529666 99529666 1001 86380 86390 1
529528 99529528 1001 86380 86390 1
529684 99529684 1001 86380 86390 1
529717 99529717 1001 86380 86390 1
529545 99529545 1001 86380 86390 1
529584 99529584 1001 86380 86390 1
529517 99529517 1001 86380 86390 1
529186 99529186 1001 86380 86390 1
529202 99529202 1001 86380 86390 1
529196 99529196 1001 86380 86390 1
529907 99529907 1001 86380 86390 1
529729 99529729 1001 86380 86390 1
529836 99529836 1001 86380 86390 1
529733 99529733 1001 86380 86390 1
529827 99529827 1001 86380 86390 1
530371 99530371 1001 86380 86390 1
530165 99530165 1001 86380 86390 1
529975 99529975 1001 86380 86390 1
530133 99530133 1001 86380 86390 1
530108 99530108 1001 86380 86390 1
529995 99529995 1001 86380 86390 1
530708 99530708 1001 86380 86390 1
530593 99530593 1001 86380 86390 1
530568 99530568 1001 86380 86390 1
530703 99530703 1001 86380 86390 1
530691 99530691 1001 86380 86390 1
531252 99531252 1001 86380 86390 1
531178 99531178 1001 86380 86390 1
531205 99531205 1001 86380 86390 1
531058 99531058 1001 86380 86390 1
531060 99531060 1001 86380 86390 1
530998 99530998 1001 86380 86390 1
530957 99530957 1001 86380 86390 1
530924 99530924 1001 86380 86390 1
531389 99531389 1001 86380 86390 1
531548 99531548 1001 86380 86390 1
531407 99531407 1001 86380 86390 1
531401 99531401 1001 86380 86390 1
532105 99532105 1001 86380 86390 1
531927 99531927 1001 86380 86390 1
531800 99531800 1001 86380 86390 1
531828 99531828 1001 86380 86390 1
531815 99531815 1001 86380 86390 1
531624 99531624 1001 86380 86390 1
531595 99531595 1001 86380 86390 1
532267 99532267 1001 86380 86390 1
532293 99532293 1001 86380 86390 1
532216 99532216 1001 86380 86390 1
532258 99532258 1001 86380 86390 1
532225 99532225 1001 86380 86390 1
532292 99532292 1001 86380 86390 1
532998 99532998 1001 86380 86390 1
532930 99532930 1001 86380 86390 1
532910 99532910 1001 86380 86390 1
532966 99532966 1001 86380 86390 1
532620 99532620 1001 86380 86390 1
532686 99532686 1001 86380 86390 1
532665 99532665 1001 86380 86390 1
532694 99532694 1001 86380 86390 1
532747 99532747 1001 86380 86390 1
532436 99532436 1001 86380 86390 1
532515 99532515 1001 86380 86390 1
532430 99532430 1001 86380 86390 1
533074 99533074 1001 86380 86390 1
533232 99533232 1001 86380 86390 1
533808 99533808 1001 86380 86390 1
533790 99533790 1001 86380 86390 1
533639 99533639 1001 86380 86390 1
533449 99533449 1001 86380 86390 1
533553 99533553 1001 86380 86390 1
533593 99533593 1001 86380 86390 1
533650 99533650 1001 86380 86390 1
533255 99533255 1001 86380 86390 1
533324 99533324 1001 86380 86390 1
533906 99533906 1001 86380 86390 1
534024 99534024 1001 86380 86390 1
533237 99533237 1001 86380 86390 1
533936 99533936 1001 86380 86390 1
533924 99533924 1001 86380 86390 1
534544 99534544 1001 86380 86390 1
534666 99534666 1001 86380 86390 1
534168 99534168 1001 86380 86390 1
534099 99534099 1001 86380 86390 1
534765 99534765 1001 86380 86390 1
535278 99535278 1001 86380 86390 1
535294 99535294 1001 86380 86390 1
535142 99535142 1001 86380 86390 1
535171 99535171 1001 86380 86390 1
535186 99535186 1001 86380 86390 1
535027 99535027 1001 86380 86390 1
535056 99535056 1001 86380 86390 1
535535 99535535 1001 86380 86390 1
535600 99535600 1001 86380 86390 1
535685 99535685 1001 86380 86390 1
536196 99536196 1001 86380 86390 1
536311 99536311 1001 86380 86390 1
536252 99536252 1001 86380 86390 1
536257 99536257 1001 86380 86390 1
535958 99535958 1001 86380 86390 1
535857 99535857 1001 86380 86390 1
535746 99535746 1001 86380 86390 1
535904 99535904 1001 86380 86390 1
535818 99535818 1001 86380 86390 1
536514 99536514 1001 86380 86390 1
536424 99536424 1001 86380 86390 1
536447 99536447 1001 86380 86390 1
537049 99537049 1001 86380 86390 1
537007 99537007 1001 86380 86390 1
536919 99536919 1001 86380 86390 1
536754 99536754 1001 86380 86390 1
536886 99536886 1001 86380 86390 1
536798 99536798 1001 86380 86390 1
536660 99536660 1001 86380 86390 1
536702 99536702 1001 86380 86390 1
536588 99536588 1001 86380 86390 1
536618 99536618 1001 86380 86390 1
537173 99537173 1001 86380 86390 1
537320 99537320 1001 86380 86390 1
537333 99537333 1001 86380 86390 1
537270 99537270 1001 86380 86390 1
537167 99537167 1001 86380 86390 1
537338 99537338 1001 86380 86390 1
537924 99537924 1001 86380 86390 1
537812 99537812 1001 86380 86390 1
537975 99537975 1001 86380 86390 1
537947 99537947 1001 86380 86390 1
537683 99537683 1001 86380 86390 1
537701 99537701 1001 86380 86390 1
537575 99537575 1001 86380 86390 1
537476 99537476 1001 86380 86390 1
537506 99537506 1001 86380 86390 1
538153 99538153 1001 86380 86390 1
538134 99538134 1001 86380 86390 1
538588 99538588 1001 86380 86390 1
538407 99538407 1001 86380 86390 1
538408 99538408 1001 86380 86390 1
538512 99538512 1001 86380 86390 1
538500 99538500 1001 86380 86390 1
538608 99538608 1001 86380 86390 1
538312 99538312 1001 86380 86390 1
538237 99538237 1001 86380 86390 1
538226 99538226 1001 86380 86390 1
538204 99538204 1001 86380 86390 1
538386 99538386 1001 86380 86390 1
538840 99538840 1001 86380 86390 1
538908 99538908 1001 86380 86390 1
538999 99538999 1001 86380 86390 1
538819 99538819 1001 86380 86390 1
539488 99539488 1001 86380 86390 1
539555 99539555 1001 86380 86390 1
539478 99539478 1001 86380 86390 1
539423 99539423 1001 86380 86390 1
539425 99539425 1001 86380 86390 1
539426 99539426 1001 86380 86390 1
539416 99539416 1001 86380 86390 1
539275 99539275 1001 86380 86390 1
539021 99539021 1001 86380 86390 1
539141 99539141 1001 86380 86390 1
539065 99539065 1001 86380 86390 1
539796 99539796 1001 86380 86390 1
539751 99539751 1001 86380 86390 1
539841 99539841 1001 86380 86390 1
540410 99540410 1001 86380 86390 1
540450 99540450 1001 86380 86390 1
540170 99540170 1001 86380 86390 1
540162 99540162 1001 86380 86390 1
540241 99540241 1001 86380 86390 1
539872 99539872 1001 86380 86390 1
539925 99539925 1001 86380 86390 1
539874 99539874 1001 86380 86390 1
540005 99540005 1001 86380 86390 1
540527 99540527 1001 86380 86390 1
541138 99541138 1001 86380 86390 1
541257 99541257 1001 86380 86390 1
541273 99541273 1001 86380 86390 1
541249 99541249 1001 86380 86390 1
540906 99540906 1001 86380 86390 1
541050 99541050 1001 86380 86390 1
540975 99540975 1001 86380 86390 1
540780 99540780 1001 86380 86390 1
540824 99540824 1001 86380 86390 1
541445 99541445 1001 86380 86390 1
541372 99541372 1001 86380 86390 1
541439 99541439 1001 86380 86390 1
542086 99542086 1001 86380 86390 1
542005 99542005 1001 86380 86390 1
542007 99542007 1001 86380 86390 1
542009 99542009 1001 86380 86390 1
542109 99542109 1001 86380 86390 1
541902 99541902 1001 86380 86390 1
541760 99541760 1001 86380 86390 1
541711 99541711 1001 86380 86390 1
541868 99541868 1001 86380 86390 1
541755 99541755 1001 86380 86390 1
541885 99541885 1001 86380 86390 1
541552 99541552 1001 86380 86390 1
541596 99541596 1001 86380 86390 1
541545 99541545 1001 86380 86390 1
541584 99541584 1001 86380 86390 1
541522 99541522 1001 86380 86390 1
542281 99542281 1001 86380 86390 1
542320 99542320 1001 86380 86390 1
542945 99542945 1001 86380 86390 1
542760 99542760 1001 86380 86390 1
542534 99542534 1001 86380 86390 1
542604 99542604 1001 86380 86390 1
542541 99542541 1001 86380 86390 1
542350 99542350 1001 86380 86390 1
543007 99543007 1001 86380 86390 1
543111 99543111 1001 86380 86390 1
543049 99543049 1001 86380 86390 1
543139 99543139 1001 86380 86390 1
543102 99543102 1001 86380 86390 1
543026 99543026 1001 86380 86390 1
543671 99543671 1001 86380 86390 1
543607 99543607 1001 86380 86390 1
543752 99543752 1001 86380 86390 1
543586 99543586 1001 86380 86390 1
543449 99543449 1001 86380 86390 1
543565 99543565 1001 86380 86390 1
543506 99543506 1001 86380 86390 1
543420 99543420 1001 86380 86390 1
543344 99543344 1001 86380 86390 1
543163 99543163 1001 86380 86390 1
543232 99543232 1001 86380 86390 1
543925 99543925 1001 86380 86390 1
543853 99543853 1001 86380 86390 1
544583 99544583 1001 86380 86390 1
544452 99544452 1001 86380 86390 1
544493 99544493 1001 86380 86390 1
544265 99544265 1001 86380 86390 1
544305 99544305 1001 86380 86390 1
544257 99544257 1001 86380 86390 1
544312 99544312 1001 86380 86390 1
544056 99544056 1001 86380 86390 1
544147 99544147 1001 86380 86390 1
544150 99544150 1001 86380 86390 1
544634 99544634 1001 86380 86390 1
544626 99544626 1001 86380 86390 1
415585 680 1001 82440 86157 1
424863 1135 1001 70020 71217 1
403565 740 1001 72900 74217 1
411921 207 1001 67500 68937 1
500391 950 1001 43227 43527 1
500397 946 1002 40196 40955 1
400371 99400371 1001 86380 86390 1
400533 99400533 1001 86380 86390 1
400534 99400534 1001 86380 86390 1
400538 99400538 1001 86380 86390 1
400700 99400700 1001 86380 86390 1
400915 99400915 1001 86380 86390 1
400889 99400889 1001 86380 86390 1
401156 99401156 1001 86380 86390 1
401216 99401216 1001 86380 86390 1
401221 99401221 1001 86380 86390 1
401310 99401310 1001 86380 86390 1
401415 99401415 1001 86380 86390 1
401852 99401852 1001 86380 86390 1
402040 99402040 1001 86380 86390 1
402436 99402436 1001 86380 86390 1
402574 99402574 1001 86380 86390 1
402592 99402592 1001 86380 86390 1
402764 99402764 1001 86380 86390 1
402817 99402817 1001 86380 86390 1
402894 99402894 1001 86380 86390 1
402891 99402891 1001 86380 86390 1
403150 99403150 1001 86380 86390 1
403223 99403223 1001 86380 86390 1
403325 99403325 1001 86380 86390 1
403528 99403528 1001 86380 86390 1
403793 99403793 1001 86380 86390 1
403994 99403994 1001 86380 86390 1
404135 99404135 1001 86380 86390 1
404127 99404127 1001 86380 86390 1
404184 99404184 1001 86380 86390 1
404648 99404648 1001 86380 86390 1
404595 99404595 1001 86380 86390 1
404747 99404747 1001 86380 86390 1
404877 99404877 1001 86380 86390 1
404956 99404956 1001 86380 86390 1
404931 99404931 1001 86380 86390 1
405278 99405278 1001 86380 86390 1
406364 99406364 1001 86380 86390 1
406411 99406411 1001 86380 86390 1
406752 99406752 1001 86380 86390 1
406989 99406989 1001 86380 86390 1
407230 99407230 1001 86380 86390 1
407149 99407149 1001 86380 86390 1
407341 99407341 1001 86380 86390 1
407382 99407382 1001 86380 86390 1
408087 99408087 1001 86380 86390 1
408015 99408015 1001 86380 86390 1
408106 99408106 1001 86380 86390 1
408143 99408143 1001 86380 86390 1
408186 99408186 1001 86380 86390 1
408285 99408285 1001 86380 86390 1
408559 99408559 1001 86380 86390 1
408703 99408703 1001 86380 86390 1
408754 99408754 1001 86380 86390 1
408746 99408746 1001 86380 86390 1
408886 99408886 1001 86380 86390 1
409241 99409241 1001 86380 86390 1
409341 99409341 1001 86380 86390 1
409420 99409420 1001 86380 86390 1
409508 99409508 1001 86380 86390 1
409674 99409674 1001 86380 86390 1
409763 99409763 1001 86380 86390 1
409855 99409855 1001 86380 86390 1
410108 99410108 1001 86380 86390 1
410193 99410193 1001 86380 86390 1
410342 99410342 1001 86380 86390 1
410322 99410322 1001 86380 86390 1
410382 99410382 1001 86380 86390 1
410885 99410885 1001 86380 86390 1
410991 99410991 1001 86380 86390 1
410974 99410974 1001 86380 86390 1
411204 99411204 1001 86380 86390 1
411193 99411193 1001 86380 86390 1
411160 99411160 1001 86380 86390 1
411252 99411252 1001 86380 86390 1
411307 99411307 1001 86380 86390 1
411816 99411816 1001 86380 86390 1
411924 99411924 1001 86380 86390 1
411879 99411879 1001 86380 86390 1
412077 99412077 1001 86380 86390 1
411982 99411982 1001 86380 86390 1
412155 99412155 1001 86380 86390 1
412400 99412400 1001 86380 86390 1
412311 99412311 1001 86380 86390 1
413501 99413501 1001 86380 86390 1
413550 99413550 1001 86380 86390 1
413459 99413459 1001 86380 86390 1
413461 99413461 1001 86380 86390 1
413563 99413563 1001 86380 86390 1
413018 99413018 1001 86380 86390 1
413204 99413204 1001 86380 86390 1
412901 99412901 1001 86380 86390 1
413132 99413132 1001 86380 86390 1
412719 99412719 1001 86380 86390 1
412884 99412884 1001 86380 86390 1
412585 99412585 1001 86380 86390 1
412617 99412617 1001 86380 86390 1
412726 99412726 1001 86380 86390 1
413801 99413801 1001 86380 86390 1
413876 99413876 1001 86380 86390 1
413773 99413773 1001 86380 86390 1
413934 99413934 1001 86380 86390 1
415070 99415070 1001 86380 86390 1
415180 99415180 1001 86380 86390 1
415291 99415291 1001 86380 86390 1
414866 99414866 1001 86380 86390 1
414690 99414690 1001 86380 86390 1
414851 99414851 1001 86380 86390 1
414696 99414696 1001 86380 86390 1
414529 99414529 1001 86380 86390 1
414247 99414247 1001 86380 86390 1
414193 99414193 1001 86380 86390 1
414371 99414371 1001 86380 86390 1
414219 99414219 1001 86380 86390 1
415374 99415374 1001 86380 86390 1
415522 99415522 1001 86380 86390 1
415716 99415716 1001 86380 86390 1
416931 99416931 1001 86380 86390 1
416185 99416185 1001 86380 86390 1
416224 99416224 1001 86380 86390 1
416240 99416240 1001 86380 86390 1
416146 99416146 1001 86380 86390 1
416168 99416168 1001 86380 86390 1
416423 99416423 1001 86380 86390 1
415865 99415865 1001 86380 86390 1
415879 99415879 1001 86380 86390 1
417324 99417324 1001 86380 86390 1
418072 99418072 1001 86380 86390 1
417835 99417835 1001 86380 86390 1
417811 99417811 1001 86380 86390 1
418016 99418016 1001 86380 86390 1
417844 99417844 1001 86380 86390 1
418850 99418850 1001 86380 86390 1
419189 99419189 1001 86380 86390 1
420178 99420178 1001 86380 86390 1
420251 99420251 1001 86380 86390 1
420067 99420067 1001 86380 86390 1
420190 99420190 1001 86380 86390 1
419978 99419978 1001 86380 86390 1
420029 99420029 1001 86380 86390 1
419454 99419454 1001 86380 86390 1
419499 99419499 1001 86380 86390 1
419577 99419577 1001 86380 86390 1
420518 99420518 1001 86380 86390 1
420663 99420663 1001 86380 86390 1
421794 99421794 1001 86380 86390 1
421745 99421745 1001 86380 86390 1
421979 99421979 1001 86380 86390 1
421825 99421825 1001 86380 86390 1
421831 99421831 1001 86380 86390 1
421476 99421476 1001 86380 86390 1
421267 99421267 1001 86380 86390 1
420910 99420910 1001 86380 86390 1
420902 99420902 1001 86380 86390 1
420877 99420877 1001 86380 86390 1
421009 99421009 1001 86380 86390 1
421062 99421062 1001 86380 86390 1
422435 99422435 1001 86380 86390 1
422308 99422308 1001 86380 86390 1
422520 99422520 1001 86380 86390 1
422476 99422476 1001 86380 86390 1
422356 99422356 1001 86380 86390 1
423689 99423689 1001 86380 86390 1
423585 99423585 1001 86380 86390 1
423350 99423350 1001 86380 86390 1
423624 99423624 1001 86380 86390 1
423025 99423025 1001 86380 86390 1
422945 99422945 1001 86380 86390 1
423155 99423155 1001 86380 86390 1
423282 99423282 1001 86380 86390 1
423047 99423047 1001 86380 86390 1
422727 99422727 1001 86380 86390 1
422758 99422758 1001 86380 86390 1
422872 99422872 1001 86380 86390 1
422569 99422569 1001 86380 86390 1
423845 99423845 1001 86380 86390 1
424020 99424020 1001 86380 86390 1
424028 99424028 1001 86380 86390 1
424146 99424146 1001 86380 86390 1
425248 99425248 1001 86380 86390 1
425313 99425313 1001 86380 86390 1
424974 99424974 1001 86380 86390 1
424661 99424661 1001 86380 86390 1
424368 99424368 1001 86380 86390 1
425485 99425485 1001 86380 86390 1
425768 99425768 1001 86380 86390 1
426973 99426973 1001 86380 86390 1
426974 99426974 1001 86380 86390 1
426984 99426984 1001 86380 86390 1
426801 99426801 1001 86380 86390 1
426780 99426780 1001 86380 86390 1
426833 99426833 1001 86380 86390 1
426809 99426809 1001 86380 86390 1
426762 99426762 1001 86380 86390 1
426518 99426518 1001 86380 86390 1
426482 99426482 1001 86380 86390 1
426329 99426329 1001 86380 86390 1
426535 99426535 1001 86380 86390 1
426641 99426641 1001 86380 86390 1
426053 99426053 1001 86380 86390 1
427487 99427487 1001 86380 86390 1
427295 99427295 1001 86380 86390 1
427489 99427489 1001 86380 86390 1
427408 99427408 1001 86380 86390 1
428675 99428675 1001 86380 86390 1
428703 99428703 1001 86380 86390 1
428486 99428486 1001 86380 86390 1
428155 99428155 1001 86380 86390 1
428337 99428337 1001 86380 86390 1
427925 99427925 1001 86380 86390 1
427963 99427963 1001 86380 86390 1
427744 99427744 1001 86380 86390 1
429095 99429095 1001 86380 86390 1
429064 99429064 1001 86380 86390 1
430065 99430065 1001 86380 86390 1
430149 99430149 1001 86380 86390 1
430344 99430344 1001 86380 86390 1
429738 99429738 1001 86380 86390 1
429935 99429935 1001 86380 86390 1
429726 99429726 1001 86380 86390 1
429624 99429624 1001 86380 86390 1
429612 99429612 1001 86380 86390 1
429265 99429265 1001 86380 86390 1
429227 99429227 1001 86380 86390 1
429425 99429425 1001 86380 86390 1
430561 99430561 1001 86380 86390 1
431995 99431995 1001 86380 86390 1
431400 99431400 1001 86380 86390 1
431316 99431316 1001 86380 86390 1
431577 99431577 1001 86380 86390 1
430855 99430855 1001 86380 86390 1
432120 99432120 1001 86380 86390 1
432312 99432312 1001 86380 86390 1
433466 99433466 1001 86380 86390 1
433589 99433589 1001 86380 86390 1
433627 99433627 1001 86380 86390 1
433449 99433449 1001 86380 86390 1
432971 99432971 1001 86380 86390 1
432953 99432953 1001 86380 86390 1
433144 99433144 1001 86380 86390 1
432894 99432894 1001 86380 86390 1
432721 99432721 1001 86380 86390 1
432665 99432665 1001 86380 86390 1
432496 99432496 1001 86380 86390 1
432777 99432777 1001 86380 86390 1
432566 99432566 1001 86380 86390 1
432524 99432524 1001 86380 86390 1
434072 99434072 1001 86380 86390 1
434126 99434126 1001 86380 86390 1
435056 99435056 1001 86380 86390 1
435382 99435382 1001 86380 86390 1
435094 99435094 1001 86380 86390 1
435046 99435046 1001 86380 86390 1
434706 99434706 1001 86380 86390 1
434829 99434829 1001 86380 86390 1
434671 99434671 1001 86380 86390 1
434833 99434833 1001 86380 86390 1
434938 99434938 1001 86380 86390 1
434169 99434169 1001 86380 86390 1
434428 99434428 1001 86380 86390 1
434448 99434448 1001 86380 86390 1
434561 99434561 1001 86380 86390 1
435594 99435594 1001 86380 86390 1
435704 99435704 1001 86380 86390 1
436771 99436771 1001 86380 86390 1
437129 99437129 1001 86380 86390 1
437133 99437133 1001 86380 86390 1
436777 99436777 1001 86380 86390 1
436374 99436374 1001 86380 86390 1
435983 99435983 1001 86380 86390 1
436195 99436195 1001 86380 86390 1
436292 99436292 1001 86380 86390 1
436212 99436212 1001 86380 86390 1
300061 99300061 1001 86380 86390 1
437197 99437197 1001 86380 86390 1
437227 99437227 1001 86380 86390 1
437198 99437198 1001 86380 86390 1
300092 99300092 1001 86380 86390 1
300692 99300692 1001 86380 86390 1
300657 99300657 1001 86380 86390 1
300593 99300593 1001 86380 86390 1
300560 99300560 1001 86380 86390 1
300344 99300344 1001 86380 86390 1
300362 99300362 1001 86380 86390 1
300441 99300441 1001 86380 86390 1
300480 99300480 1001 86380 86390 1
300353 99300353 1001 86380 86390 1
300305 99300305 1001 86380 86390 1
300164 99300164 1001 86380 86390 1
300255 99300255 1001 86380 86390 1
300283 99300283 1001 86380 86390 1
300127 99300127 1001 86380 86390 1
300141 99300141 1001 86380 86390 1
300297 99300297 1001 86380 86390 1
300260 99300260 1001 86380 86390 1
300183 99300183 1001 86380 86390 1
300803 99300803 1001 86380 86390 1
301389 99301389 1001 86380 86390 1
301356 99301356 1001 86380 86390 1
301174 99301174 1001 86380 86390 1
301149 99301149 1001 86380 86390 1
301178 99301178 1001 86380 86390 1
301083 99301083 1001 86380 86390 1
301734 99301734 1001 86380 86390 1
301555 99301555 1001 86380 86390 1
302336 99302336 1001 86380 86390 1
302285 99302285 1001 86380 86390 1
302273 99302273 1001 86380 86390 1
302286 99302286 1001 86380 86390 1
302261 99302261 1001 86380 86390 1
302199 99302199 1001 86380 86390 1
302015 99302015 1001 86380 86390 1
301806 99301806 1001 86380 86390 1
301833 99301833 1001 86380 86390 1
302419 99302419 1001 86380 86390 1
303177 99303177 1001 86380 86390 1
303005 99303005 1001 86380 86390 1
303178 99303178 1001 86380 86390 1
303096 99303096 1001 86380 86390 1
302991 99302991 1001 86380 86390 1
302941 99302941 1001 86380 86390 1
302942 99302942 1001 86380 86390 1
302693 99302693 1001 86380 86390 1
302629 99302629 1001 86380 86390 1
302695 99302695 1001 86380 86390 1
302750 99302750 1001 86380 86390 1
302727 99302727 1001 86380 86390 1
302794 99302794 1001 86380 86390 1
303274 99303274 1001 86380 86390 1
303300 99303300 1001 86380 86390 1
303290 99303290 1001 86380 86390 1
304006 99304006 1001 86380 86390 1
303979 99303979 1001 86380 86390 1
303942 99303942 1001 86380 86390 1
303662 99303662 1001 86380 86390 1
303784 99303784 1001 86380 86390 1
303811 99303811 1001 86380 86390 1
303489 99303489 1001 86380 86390 1
303556 99303556 1001 86380 86390 1
304146 99304146 1001 86380 86390 1
304057 99304057 1001 86380 86390 1
304046 99304046 1001 86380 86390 1
304061 99304061 1001 86380 86390 1
304783 99304783 1001 86380 86390 1
304771 99304771 1001 86380 86390 1
304713 99304713 1001 86380 86390 1
304452 99304452 1001 86380 86390 1
304624 99304624 1001 86380 86390 1
304534 99304534 1001 86380 86390 1
304433 99304433 1001 86380 86390 1
304239 99304239 1001 86380 86390 1
304401 99304401 1001 86380 86390 1
304428 99304428 1001 86380 86390 1
304274 99304274 1001 86380 86390 1
304378 99304378 1001 86380 86390 1
304327 99304327 1001 86380 86390 1
304935 99304935 1001 86380 86390 1
305517 99305517 1001 86380 86390 1
305652 99305652 1001 86380 86390 1
305512 99305512 1001 86380 86390 1
305668 99305668 1001 86380 86390 1
305565 99305565 1001 86380 86390 1
305376 99305376 1001 86380 86390 1
305433 99305433 1001 86380 86390 1
305281 99305281 1001 86380 86390 1
305398 99305398 1001 86380 86390 1
305322 99305322 1001 86380 86390 1
305212 99305212 1001 86380 86390 1
500025 99500025 1001 86380 86390 1
500671 99500671 1001 86380 86390 1
500662 99500662 1001 86380 86390 1
500665 99500665 1001 86380 86390 1
500619 99500619 1001 86380 86390 1
500480 99500480 1001 86380 86390 1
500561 99500561 1001 86380 86390 1
500526 99500526 1001 86380 86390 1
500375 99500375 1001 86380 86390 1
500222 99500222 1001 86380 86390 1
500212 99500212 1001 86380 86390 1
501004 99501004 1001 86380 86390 1
500824 99500824 1001 86380 86390 1
500902 99500902 1001 86380 86390 1
500980 99500980 1001 86380 86390 1
500931 99500931 1001 86380 86390 1
500821 99500821 1001 86380 86390 1
501476 99501476 1001 86380 86390 1
501490 99501490 1001 86380 86390 1
501617 99501617 1001 86380 86390 1
501304 99501304 1001 86380 86390 1
501305 99501305 1001 86380 86390 1
501345 99501345 1001 86380 86390 1
501138 99501138 1001 86380 86390 1
501217 99501217 1001 86380 86390 1
501180 99501180 1001 86380 86390 1
501702 99501702 1001 86380 86390 1
501839 99501839 1001 86380 86390 1
502339 99502339 1001 86380 86390 1
502392 99502392 1001 86380 86390 1
502419 99502419 1001 86380 86390 1
502342 99502342 1001 86380 86390 1
502450 99502450 1001 86380 86390 1
502251 99502251 1001 86380 86390 1
502071 99502071 1001 86380 86390 1
502139 99502139 1001 86380 86390 1
501897 99501897 1001 86380 86390 1
502003 99502003 1001 86380 86390 1
502490 99502490 1001 86380 86390 1
502611 99502611 1001 86380 86390 1
502483 99502483 1001 86380 86390 1
503089 99503089 1001 86380 86390 1
503141 99503141 1001 86380 86390 1
503156 99503156 1001 86380 86390 1
503249 99503249 1001 86380 86390 1
502881 99502881 1001 86380 86390 1
503014 99503014 1001 86380 86390 1
502911 99502911 1001 86380 86390 1
502951 99502951 1001 86380 86390 1
502978 99502978 1001 86380 86390 1
502824 99502824 1001 86380 86390 1
502773 99502773 1001 86380 86390 1
502812 99502812 1001 86380 86390 1
503345 99503345 1001 86380 86390 1
503430 99503430 1001 86380 86390 1
503970 99503970 1001 86380 86390 1
503960 99503960 1001 86380 86390 1
503974 99503974 1001 86380 86390 1
503895 99503895 1001 86380 86390 1
503716 99503716 1001 86380 86390 1
503631 99503631 1001 86380 86390 1
503608 99503608 1001 86380 86390 1
503660 99503660 1001 86380 86390 1
504141 99504141 1001 86380 86390 1
504167 99504167 1001 86380 86390 1
504284 99504284 1001 86380 86390 1
504158 99504158 1001 86380 86390 1
504162 99504162 1001 86380 86390 1
504943 99504943 1001 86380 86390 1
504908 99504908 1001 86380 86390 1
504855 99504855 1001 86380 86390 1
504741 99504741 1001 86380 86390 1
504786 99504786 1001 86380 86390 1
504544 99504544 1001 86380 86390 1
504626 99504626 1001 86380 86390 1
504426 99504426 1001 86380 86390 1
504479 99504479 1001 86380 86390 1
505049 99505049 1001 86380 86390 1
505075 99505075 1001 86380 86390 1
504985 99504985 1001 86380 86390 1
505769 99505769 1001 86380 86390 1
505607 99505607 1001 86380 86390 1
505686 99505686 1001 86380 86390 1
505764 99505764 1001 86380 86390 1
505461 99505461 1001 86380 86390 1
505475 99505475 1001 86380 86390 1
505437 99505437 1001 86380 86390 1
505425 99505425 1001 86380 86390 1
505491 99505491 1001 86380 86390 1
505441 99505441 1001 86380 86390 1
505257 99505257 1001 86380 86390 1
505157 99505157 1001 86380 86390 1
505302 99505302 1001 86380 86390 1
506532 99506532 1001 86380 86390 1
506594 99506594 1001 86380 86390 1
506448 99506448 1001 86380 86390 1
506410 99506410 1001 86380 86390 1
506540 99506540 1001 86380 86390 1
506515 99506515 1001 86380 86390 1
506609 99506609 1001 86380 86390 1
506730 99506730 1001 86380 86390 1
506666 99506666 1001 86380 86390 1
506784 99506784 1001 86380 86390 1
507371 99507371 1001 86380 86390 1
507373 99507373 1001 86380 86390 1
507231 99507231 1001 86380 86390 1
507391 99507391 1001 86380 86390 1
507364 99507364 1001 86380 86390 1
507300 99507300 1001 86380 86390 1
507087 99507087 1001 86380 86390 1
507170 99507170 1001 86380 86390 1
507096 99507096 1001 86380 86390 1
506898 99506898 1001 86380 86390 1
507550 99507550 1001 86380 86390 1
507539 99507539 1001 86380 86390 1
507617 99507617 1001 86380 86390 1
507477 99507477 1001 86380 86390 1
507482 99507482 1001 86380 86390 1
508124 99508124 1001 86380 86390 1
508222 99508222 1001 86380 86390 1
507920 99507920 1001 86380 86390 1
508011 99508011 1001 86380 86390 1
507960 99507960 1001 86380 86390 1
508041 99508041 1001 86380 86390 1
507736 99507736 1001 86380 86390 1
507827 99507827 1001 86380 86390 1
507816 99507816 1001 86380 86390 1
507752 99507752 1001 86380 86390 1
507714 99507714 1001 86380 86390 1
507805 99507805 1001 86380 86390 1
507741 99507741 1001 86380 86390 1
508355 99508355 1001 86380 86390 1
508879 99508879 1001 86380 86390 1
509010 99509010 1001 86380 86390 1
508869 99508869 1001 86380 86390 1
508793 99508793 1001 86380 86390 1
508795 99508795 1001 86380 86390 1
508808 99508808 1001 86380 86390 1
508694 99508694 1001 86380 86390 1
508733 99508733 1001 86380 86390 1
508481 99508481 1001 86380 86390 1
508520 99508520 1001 86380 86390 1
508639 99508639 1001 86380 86390 1
508581 99508581 1001 86380 86390 1
509259 99509259 1001 86380 86390 1
509092 99509092 1001 86380 86390 1
509171 99509171 1001 86380 86390 1
509886 99509886 1001 86380 86390 1
509664 99509664 1001 86380 86390 1
509653 99509653 1001 86380 86390 1
509439 99509439 1001 86380 86390 1
510028 99510028 1001 86380 86390 1
509990 99509990 1001 86380 86390 1
510029 99510029 1001 86380 86390 1
509907 99509907 1001 86380 86390 1
509947 99509947 1001 86380 86390 1
510680 99510680 1001 86380 86390 1
510597 99510597 1001 86380 86390 1
510610 99510610 1001 86380 86390 1
510344 99510344 1001 86380 86390 1
510475 99510475 1001 86380 86390 1
510514 99510514 1001 86380 86390 1
510490 99510490 1001 86380 86390 1
510111 99510111 1001 86380 86390 1
510792 99510792 1001 86380 86390 1
510896 99510896 1001 86380 86390 1
510859 99510859 1001 86380 86390 1
510735 99510735 1001 86380 86390 1
511385 99511385 1001 86380 86390 1
511365 99511365 1001 86380 86390 1
511444 99511444 1001 86380 86390 1
511356 99511356 1001 86380 86390 1
511488 99511488 1001 86380 86390 1
511205 99511205 1001 86380 86390 1
511273 99511273 1001 86380 86390 1
511162 99511162 1001 86380 86390 1
511320 99511320 1001 86380 86390 1
510986 99510986 1001 86380 86390 1
511732 99511732 1001 86380 86390 1
511593 99511593 1001 86380 86390 1
511582 99511582 1001 86380 86390 1
511613 99511613 1001 86380 86390 1
512222 99512222 1001 86380 86390 1
512149 99512149 1001 86380 86390 1
511971 99511971 1001 86380 86390 1
512117 99512117 1001 86380 86390 1
511850 99511850 1001 86380 86390 1
511777 99511777 1001 86380 86390 1
511818 99511818 1001 86380 86390 1
511767 99511767 1001 86380 86390 1
512432 99512432 1001 86380 86390 1
512484 99512484 1001 86380 86390 1
512575 99512575 1001 86380 86390 1
512387 99512387 1001 86380 86390 1
513135 99513135 1001 86380 86390 1
513162 99513162 1001 86380 86390 1
513198 99513198 1001 86380 86390 1
512990 99512990 1001 86380 86390 1
512995 99512995 1001 86380 86390 1
513358 99513358 1001 86380 86390 1
513255 99513255 1001 86380 86390 1
513321 99513321 1001 86380 86390 1
513350 99513350 1001 86380 86390 1
513404 99513404 1001 86380 86390 1
513210 99513210 1001 86380 86390 1
513916 99513916 1001 86380 86390 1
513931 99513931 1001 86380 86390 1
513880 99513880 1001 86380 86390 1
513945 99513945 1001 86380 86390 1
513832 99513832 1001 86380 86390 1
513813 99513813 1001 86380 86390 1
513767 99513767 1001 86380 86390 1
513544 99513544 1001 86380 86390 1
514140 99514140 1001 86380 86390 1
514781 99514781 1001 86380 86390 1
514784 99514784 1001 86380 86390 1
514711 99514711 1001 86380 86390 1
514849 99514849 1001 86380 86390 1
514468 99514468 1001 86380 86390 1
514289 99514289 1001 86380 86390 1
514320 99514320 1001 86380 86390 1
514401 99514401 1001 86380 86390 1
514983 99514983 1001 86380 86390 1
515481 99515481 1001 86380 86390 1
515559 99515559 1001 86380 86390 1
515661 99515661 1001 86380 86390 1
515380 99515380 1001 86380 86390 1
515477 99515477 1001 86380 86390 1
515153 99515153 1001 86380 86390 1
515093 99515093 1001 86380 86390 1
515694 99515694 1001 86380 86390 1
515708 99515708 1001 86380 86390 1
515751 99515751 1001 86380 86390 1
515739 99515739 1001 86380 86390 1
515690 99515690 1001 86380 86390 1
515809 99515809 1001 86380 86390 1
516435 99516435 1001 86380 86390 1
516464 99516464 1001 86380 86390 1
516503 99516503 1001 86380 86390 1
516183 99516183 1001 86380 86390 1
516274 99516274 1001 86380 86390 1
516047 99516047 1001 86380 86390 1
515970 99515970 1001 86380 86390 1
516052 99516052 1001 86380 86390 1
516693 99516693 1001 86380 86390 1
516604 99516604 1001 86380 86390 1
516696 99516696 1001 86380 86390 1
516531 99516531 1001 86380 86390 1
517303 99517303 1001 86380 86390 1
517280 99517280 1001 86380 86390 1
517216 99517216 1001 86380 86390 1
517001 99517001 1001 86380 86390 1
517009 99517009 1001 86380 86390 1
516853 99516853 1001 86380 86390 1
516764 99516764 1001 86380 86390 1
517397 99517397 1001 86380 86390 1
517453 99517453 1001 86380 86390 1
517460 99517460 1001 86380 86390 1
517370 99517370 1001 86380 86390 1
518072 99518072 1001 86380 86390 1
518086 99518086 1001 86380 86390 1
518130 99518130 1001 86380 86390 1
518025 99518025 1001 86380 86390 1
518145 99518145 1001 86380 86390 1
517880 99517880 1001 86380 86390 1
517768 99517768 1001 86380 86390 1
517955 99517955 1001 86380 86390 1
517660 99517660 1001 86380 86390 1
517680 99517680 1001 86380 86390 1
517629 99517629 1001 86380 86390 1
518252 99518252 1001 86380 86390 1
518216 99518216 1001 86380 86390 1
518345 99518345 1001 86380 86390 1
518230 99518230 1001 86380 86390 1
518192 99518192 1001 86380 86390 1
518221 99518221 1001 86380 86390 1
518287 99518287 1001 86380 86390 1
518846 99518846 1001 86380 86390 1
518903 99518903 1001 86380 86390 1
518721 99518721 1001 86380 86390 1
518484 99518484 1001 86380 86390 1
518518 99518518 1001 86380 86390 1
518443 99518443 1001 86380 86390 1
518560 99518560 1001 86380 86390 1
519064 99519064 1001 86380 86390 1
519053 99519053 1001 86380 86390 1
519066 99519066 1001 86380 86390 1
519079 99519079 1001 86380 86390 1
519043 99519043 1001 86380 86390 1
519189 99519189 1001 86380 86390 1
519737 99519737 1001 86380 86390 1
519674 99519674 1001 86380 86390 1
519790 99519790 1001 86380 86390 1
519771 99519771 1001 86380 86390 1
519480 99519480 1001 86380 86390 1
519605 99519605 1001 86380 86390 1
519450 99519450 1001 86380 86390 1
519265 99519265 1001 86380 86390 1
519395 99519395 1001 86380 86390 1
519927 99519927 1001 86380 86390 1
519889 99519889 1001 86380 86390 1
519853 99519853 1001 86380 86390 1
519998 99519998 1001 86380 86390 1
519836 99519836 1001 86380 86390 1
520611 99520611 1001 86380 86390 1
520442 99520442 1001 86380 86390 1
520467 99520467 1001 86380 86390 1
520444 99520444 1001 86380 86390 1
520562 99520562 1001 86380 86390 1
520161 99520161 1001 86380 86390 1
520227 99520227 1001 86380 86390 1
520164 99520164 1001 86380 86390 1
520191 99520191 1001 86380 86390 1
520218 99520218 1001 86380 86390 1
520141 99520141 1001 86380 86390 1
520041 99520041 1001 86380 86390 1
520715 99520715 1001 86380 86390 1
520756 99520756 1001 86380 86390 1
521403 99521403 1001 86380 86390 1
521300 99521300 1001 86380 86390 1
521272 99521272 1001 86380 86390 1
520992 99520992 1001 86380 86390 1
520993 99520993 1001 86380 86390 1
522125 99522125 1001 86380 86390 1
522178 99522178 1001 86380 86390 1
522248 99522248 1001 86380 86390 1
522173 99522173 1001 86380 86390 1
522175 99522175 1001 86380 86390 1
521970 99521970 1001 86380 86390 1
521939 99521939 1001 86380 86390 1
521689 99521689 1001 86380 86390 1
521820 99521820 1001 86380 86390 1
521769 99521769 1001 86380 86390 1
521849 99521849 1001 86380 86390 1
522419 99522419 1001 86380 86390 1
522458 99522458 1001 86380 86390 1
522373 99522373 1001 86380 86390 1
522452 99522452 1001 86380 86390 1
522418 99522418 1001 86380 86390 1
523098 99523098 1001 86380 86390 1
522854 99522854 1001 86380 86390 1
522752 99522752 1001 86380 86390 1
522818 99522818 1001 86380 86390 1
522617 99522617 1001 86380 86390 1
522630 99522630 1001 86380 86390 1
522514 99522514 1001 86380 86390 1
522684 99522684 1001 86380 86390 1
522584 99522584 1001 86380 86390 1
523189 99523189 1001 86380 86390 1
523778 99523778 1001 86380 86390 1
523912 99523912 1001 86380 86390 1
523821 99523821 1001 86380 86390 1
523929 99523929 1001 86380 86390 1
523853 99523853 1001 86380 86390 1
523635 99523635 1001 86380 86390 1
523566 99523566 1001 86380 86390 1
523479 99523479 1001 86380 86390 1
524006 99524006 1001 86380 86390 1
523988 99523988 1001 86380 86390 1
524131 99524131 1001 86380 86390 1
524706 99524706 1001 86380 86390 1
524670 99524670 1001 86380 86390 1
524358 99524358 1001 86380 86390 1
524554 99524554 1001 86380 86390 1
524400 99524400 1001 86380 86390 1
524427 99524427 1001 86380 86390 1
524420 99524420 1001 86380 86390 1
524215 99524215 1001 86380 86390 1
524861 99524861 1001 86380 86390 1
524837 99524837 1001 86380 86390 1
524818 99524818 1001 86380 86390 1
525443 99525443 1001 86380 86390 1
525538 99525538 1001 86380 86390 1
525410 99525410 1001 86380 86390 1
525411 99525411 1001 86380 86390 1
525363 99525363 1001 86380 86390 1
525014 99525014 1001 86380 86390 1
525652 99525652 1001 86380 86390 1
525616 99525616 1001 86380 86390 1
526391 99526391 1001 86380 86390 1
526220 99526220 1001 86380 86390 1
526312 99526312 1001 86380 86390 1
526274 99526274 1001 86380 86390 1
526113 99526113 1001 86380 86390 1
526126 99526126 1001 86380 86390 1
526091 99526091 1001 86380 86390 1
526093 99526093 1001 86380 86390 1
526045 99526045 1001 86380 86390 1
526176 99526176 1001 86380 86390 1
525803 99525803 1001 86380 86390 1
525915 99525915 1001 86380 86390 1
525968 99525968 1001 86380 86390 1
525956 99525956 1001 86380 86390 1
526446 99526446 1001 86380 86390 1
526607 99526607 1001 86380 86390 1
526838 99526838 1001 86380 86390 1
526905 99526905 1001 86380 86390 1
527010 99527010 1001 86380 86390 1
526946 99526946 1001 86380 86390 1
527025 99527025 1001 86380 86390 1
526696 99526696 1001 86380 86390 1
526716 99526716 1001 86380 86390 1
526651 99526651 1001 86380 86390 1
527326 99527326 1001 86380 86390 1
527281 99527281 1001 86380 86390 1
528068 99528068 1001 86380 86390 1
527678 99527678 1001 86380 86390 1
527758 99527758 1001 86380 86390 1
527853 99527853 1001 86380 86390 1
527486 99527486 1001 86380 86390 1
527500 99527500 1001 86380 86390 1
527642 99527642 1001 86380 86390 1
528841 99528841 1001 86380 86390 1
528795 99528795 1001 86380 86390 1
528894 99528894 1001 86380 86390 1
528784 99528784 1001 86380 86390 1
528588 99528588 1001 86380 86390 1
528563 99528563 1001 86380 86390 1
528385 99528385 1001 86380 86390 1
528451 99528451 1001 86380 86390 1
528914 99528914 1001 86380 86390 1
528960 99528960 1001 86380 86390 1
529026 99529026 1001 86380 86390 1
529695 99529695 1001 86380 86390 1
529631 99529631 1001 86380 86390 1
529619 99529619 1001 86380 86390 1
529558 99529558 1001 86380 86390 1
529662 99529662 1001 86380 86390 1
529510 99529510 1001 86380 86390 1
529503 99529503 1001 86380 86390 1
529389 99529389 1001 86380 86390 1
529325 99529325 1001 86380 86390 1
529146 99529146 1001 86380 86390 1
529307 99529307 1001 86380 86390 1
529298 99529298 1001 86380 86390 1
529792 99529792 1001 86380 86390 1
529793 99529793 1001 86380 86390 1
530373 99530373 1001 86380 86390 1
530493 99530493 1001 86380 86390 1
530232 99530232 1001 86380 86390 1
530020 99530020 1001 86380 86390 1
530578 99530578 1001 86380 86390 1
530558 99530558 1001 86380 86390 1
531214 99531214 1001 86380 86390 1
531369 99531369 1001 86380 86390 1
530980 99530980 1001 86380 86390 1
530995 99530995 1001 86380 86390 1
531098 99531098 1001 86380 86390 1
531025 99531025 1001 86380 86390 1
531094 99531094 1001 86380 86390 1
530778 99530778 1001 86380 86390 1
531487 99531487 1001 86380 86390 1
531516 99531516 1001 86380 86390 1
531582 99531582 1001 86380 86390 1
531518 99531518 1001 86380 86390 1
532103 99532103 1001 86380 86390 1
532110 99532110 1001 86380 86390 1
532011 99532011 1001 86380 86390 1
531840 99531840 1001 86380 86390 1
531998 99531998 1001 86380 86390 1
531586 99531586 1001 86380 86390 1
531775 99531775 1001 86380 86390 1
531790 99531790 1001 86380 86390 1
532348 99532348 1001 86380 86390 1
532352 99532352 1001 86380 86390 1
532356 99532356 1001 86380 86390 1
532929 99532929 1001 86380 86390 1
532943 99532943 1001 86380 86390 1
533007 99533007 1001 86380 86390 1
532849 99532849 1001 86380 86390 1
532697 99532697 1001 86380 86390 1
532718 99532718 1001 86380 86390 1
532555 99532555 1001 86380 86390 1
532607 99532607 1001 86380 86390 1
532415 99532415 1001 86380 86390 1
533094 99533094 1001 86380 86390 1
533153 99533153 1001 86380 86390 1
533829 99533829 1001 86380 86390 1
533669 99533669 1001 86380 86390 1
533474 99533474 1001 86380 86390 1
533579 99533579 1001 86380 86390 1
533478 99533478 1001 86380 86390 1
533327 99533327 1001 86380 86390 1
533263 99533263 1001 86380 86390 1
533437 99533437 1001 86380 86390 1
533246 99533246 1001 86380 86390 1
533262 99533262 1001 86380 86390 1
533958 99533958 1001 86380 86390 1
534036 99534036 1001 86380 86390 1
534028 99534028 1001 86380 86390 1
533886 99533886 1001 86380 86390 1
533964 99533964 1001 86380 86390 1
533916 99533916 1001 86380 86390 1
533968 99533968 1001 86380 86390 1
534007 99534007 1001 86380 86390 1
534596 99534596 1001 86380 86390 1
534323 99534323 1001 86380 86390 1
534356 99534356 1001 86380 86390 1
534382 99534382 1001 86380 86390 1
534370 99534370 1001 86380 86390 1
534397 99534397 1001 86380 86390 1
534826 99534826 1001 86380 86390 1
535433 99535433 1001 86380 86390 1
535412 99535412 1001 86380 86390 1
535323 99535323 1001 86380 86390 1
534968 99534968 1001 86380 86390 1
535085 99535085 1001 86380 86390 1
535009 99535009 1001 86380 86390 1
534988 99534988 1001 86380 86390 1
535017 99535017 1001 86380 86390 1
534901 99534901 1001 86380 86390 1
535688 99535688 1001 86380 86390 1
535599 99535599 1001 86380 86390 1
536221 99536221 1001 86380 86390 1
536273 99536273 1001 86380 86390 1
536276 99536276 1001 86380 86390 1
536270 99536270 1001 86380 86390 1
536219 99536219 1001 86380 86390 1
535951 99535951 1001 86380 86390 1
535965 99535965 1001 86380 86390 1
536033 99536033 1001 86380 86390 1
535943 99535943 1001 86380 86390 1
535748 99535748 1001 86380 86390 1
535735 99535735 1001 86380 86390 1
535840 99535840 1001 86380 86390 1
535892 99535892 1001 86380 86390 1
535727 99535727 1001 86380 86390 1
536413 99536413 1001 86380 86390 1
536363 99536363 1001 86380 86390 1
536506 99536506 1001 86380 86390 1
536520 99536520 1001 86380 86390 1
536405 99536405 1001 86380 86390 1
536522 99536522 1001 86380 86390 1
536342 99536342 1001 86380 86390 1
537021 99537021 1001 86380 86390 1
537131 99537131 1001 86380 86390 1
537135 99537135 1001 86380 86390 1
537137 99537137 1001 86380 86390 1
537028 99537028 1001 86380 86390 1
537006 99537006 1001 86380 86390 1
536775 99536775 1001 86380 86390 1
536764 99536764 1001 86380 86390 1
536753 99536753 1001 86380 86390 1
536812 99536812 1001 86380 86390 1
537174 99537174 1001 86380 86390 1
537357 99537357 1001 86380 86390 1
537326 99537326 1001 86380 86390 1
537913 99537913 1001 86380 86390 1
537958 99537958 1001 86380 86390 1
537902 99537902 1001 86380 86390 1
537800 99537800 1001 86380 86390 1
537965 99537965 1001 86380 86390 1
537977 99537977 1001 86380 86390 1
537833 99537833 1001 86380 86390 1
537679 99537679 1001 86380 86390 1
537593 99537593 1001 86380 86390 1
537659 99537659 1001 86380 86390 1
537650 99537650 1001 86380 86390 1
537513 99537513 1001 86380 86390 1
537529 99537529 1001 86380 86390 1
537430 99537430 1001 86380 86390 1
537456 99537456 1001 86380 86390 1
538009 99538009 1001 86380 86390 1
538029 99538029 1001 86380 86390 1
538138 99538138 1001 86380 86390 1
538123 99538123 1001 86380 86390 1
538650 99538650 1001 86380 86390 1
538663 99538663 1001 86380 86390 1
538495 99538495 1001 86380 86390 1
538501 99538501 1001 86380 86390 1
538478 99538478 1001 86380 86390 1
538543 99538543 1001 86380 86390 1
538569 99538569 1001 86380 86390 1
538325 99538325 1001 86380 86390 1
538268 99538268 1001 86380 86390 1
538399 99538399 1001 86380 86390 1
538844 99538844 1001 86380 86390 1
539611 99539611 1001 86380 86390 1
539495 99539495 1001 86380 86390 1
539436 99539436 1001 86380 86390 1
539364 99539364 1001 86380 86390 1
539352 99539352 1001 86380 86390 1
539103 99539103 1001 86380 86390 1
539184 99539184 1001 86380 86390 1
539200 99539200 1001 86380 86390 1
539722 99539722 1001 86380 86390 1
539827 99539827 1001 86380 86390 1
540351 99540351 1001 86380 86390 1
540366 99540366 1001 86380 86390 1
540341 99540341 1001 86380 86390 1
540279 99540279 1001 86380 86390 1
540384 99540384 1001 86380 86390 1
540333 99540333 1001 86380 86390 1
540456 99540456 1001 86380 86390 1
540310 99540310 1001 86380 86390 1
540464 99540464 1001 86380 86390 1
540098 99540098 1001 86380 86390 1
540142 99540142 1001 86380 86390 1
539995 99539995 1001 86380 86390 1
540659 99540659 1001 86380 86390 1
540661 99540661 1001 86380 86390 1
540642 99540642 1001 86380 86390 1
541206 99541206 1001 86380 86390 1
541182 99541182 1001 86380 86390 1
541225 99541225 1001 86380 86390 1
540930 99540930 1001 86380 86390 1
540867 99540867 1001 86380 86390 1
540779 99540779 1001 86380 86390 1
540845 99540845 1001 86380 86390 1
540707 99540707 1001 86380 86390 1
541336 99541336 1001 86380 86390 1
541338 99541338 1001 86380 86390 1
541301 99541301 1001 86380 86390 1
542071 99542071 1001 86380 86390 1
541784 99541784 1001 86380 86390 1
541865 99541865 1001 86380 86390 1
541819 99541819 1001 86380 86390 1
541820 99541820 1001 86380 86390 1
541580 99541580 1001 86380 86390 1
541686 99541686 1001 86380 86390 1
541661 99541661 1001 86380 86390 1
541510 99541510 1001 86380 86390 1
542284 99542284 1001 86380 86390 1
541707 99541707 1001 86380 86390 1
542190 99542190 1001 86380 86390 1
542766 99542766 1001 86380 86390 1
542785 99542785 1001 86380 86390 1
542903 99542903 1001 86380 86390 1
542573 99542573 1001 86380 86390 1
542563 99542563 1001 86380 86390 1
542352 99542352 1001 86380 86390 1
542367 99542367 1001 86380 86390 1
542380 99542380 1001 86380 86390 1
542515 99542515 1001 86380 86390 1
543022 99543022 1001 86380 86390 1
543017 99543017 1001 86380 86390 1
543616 99543616 1001 86380 86390 1
543734 99543734 1001 86380 86390 1
543627 99543627 1001 86380 86390 1
543602 99543602 1001 86380 86390 1
543468 99543468 1001 86380 86390 1
543915 99543915 1001 86380 86390 1
544496 99544496 1001 86380 86390 1
544462 99544462 1001 86380 86390 1
544402 99544402 1001 86380 86390 1
544229 99544229 1001 86380 86390 1
544347 99544347 1001 86380 86390 1
544351 99544351 1001 86380 86390 1
544055 99544055 1001 86380 86390 1
543996 99543996 1001 86380 86390 1
544027 99544027 1001 86380 86390 1
544608 99544608 1001 86380 86390 1
544678 99544678 1001 86380 86390 1
544653 99544653 1001 86380 86390 1
503187 905 1002 48342 54256 1
514135 814 1002 50527 56978 1
400366 99400366 1001 86380 86390 1
400414 99400414 1001 86380 86390 1
400666 99400666 1001 86380 86390 1
400667 99400667 1001 86380 86390 1
400863 99400863 1001 86380 86390 1
400883 99400883 1001 86380 86390 1
401041 99401041 1001 86380 86390 1
401170 99401170 1001 86380 86390 1
401346 99401346 1001 86380 86390 1
401513 99401513 1001 86380 86390 1
401704 99401704 1001 86380 86390 1
401942 99401942 1001 86380 86390 1
402000 99402000 1001 86380 86390 1
401970 99401970 1001 86380 86390 1
401976 99401976 1001 86380 86390 1
402320 99402320 1001 86380 86390 1
402500 99402500 1001 86380 86390 1
402682 99402682 1001 86380 86390 1
402709 99402709 1001 86380 86390 1
402782 99402782 1001 86380 86390 1
402737 99402737 1001 86380 86390 1
403072 99403072 1001 86380 86390 1
403106 99403106 1001 86380 86390 1
403469 99403469 1001 86380 86390 1
403801 99403801 1001 86380 86390 1
403868 99403868 1001 86380 86390 1
403963 99403963 1001 86380 86390 1
404207 99404207 1001 86380 86390 1
404308 99404308 1001 86380 86390 1
404256 99404256 1001 86380 86390 1
404455 99404455 1001 86380 86390 1
404572 99404572 1001 86380 86390 1
404684 99404684 1001 86380 86390 1
404778 99404778 1001 86380 86390 1
405063 99405063 1001 86380 86390 1
405032 99405032 1001 86380 86390 1
405205 99405205 1001 86380 86390 1
405164 99405164 1001 86380 86390 1
405502 99405502 1001 86380 86390 1
405562 99405562 1001 86380 86390 1
405535 99405535 1001 86380 86390 1
405599 99405599 1001 86380 86390 1
405945 99405945 1001 86380 86390 1
405897 99405897 1001 86380 86390 1
406450 99406450 1001 86380 86390 1
406700 99406700 1001 86380 86390 1
406967 99406967 1001 86380 86390 1
406840 99406840 1001 86380 86390 1
407137 99407137 1001 86380 86390 1
407411 99407411 1001 86380 86390 1
407401 99407401 1001 86380 86390 1
407669 99407669 1001 86380 86390 1
407733 99407733 1001 86380 86390 1
407804 99407804 1001 86380 86390 1
407857 99407857 1001 86380 86390 1
407802 99407802 1001 86380 86390 1
408292 99408292 1001 86380 86390 1
408844 99408844 1001 86380 86390 1
409056 99409056 1001 86380 86390 1
409174 99409174 1001 86380 86390 1
409438 99409438 1001 86380 86390 1
409441 99409441 1001 86380 86390 1
409467 99409467 1001 86380 86390 1
409518 99409518 1001 86380 86390 1
409611 99409611 1001 86380 86390 1
409618 99409618 1001 86380 86390 1
409689 99409689 1001 86380 86390 1
409641 99409641 1001 86380 86390 1
410113 99410113 1001 86380 86390 1
410267 99410267 1001 86380 86390 1
410349 99410349 1001 86380 86390 1
410423 99410423 1001 86380 86390 1
410583 99410583 1001 86380 86390 1
410949 99410949 1001 86380 86390 1
410986 99410986 1001 86380 86390 1
410922 99410922 1001 86380 86390 1
411259 99411259 1001 86380 86390 1
411430 99411430 1001 86380 86390 1
411482 99411482 1001 86380 86390 1
411488 99411488 1001 86380 86390 1
411758 99411758 1001 86380 86390 1
411823 99411823 1001 86380 86390 1
412065 99412065 1001 86380 86390 1
412094 99412094 1001 86380 86390 1
412196 99412196 1001 86380 86390 1
412223 99412223 1001 86380 86390 1
412458 99412458 1001 86380 86390 1
412308 99412308 1001 86380 86390 1
413542 99413542 1001 86380 86390 1
413609 99413609 1001 86380 86390 1
413322 99413322 1001 86380 86390 1
413505 99413505 1001 86380 86390 1
413465 99413465 1001 86380 86390 1
413688 99413688 1001 86380 86390 1
413694 99413694 1001 86380 86390 1
413083 99413083 1001 86380 86390 1
413242 99413242 1001 86380 86390 1
413224 99413224 1001 86380 86390 1
413230 99413230 1001 86380 86390 1
412861 99412861 1001 86380 86390 1
412485 99412485 1001 86380 86390 1
414066 99414066 1001 86380 86390 1
413941 99413941 1001 86380 86390 1
414947 99414947 1001 86380 86390 1
415103 99415103 1001 86380 86390 1
415154 99415154 1001 86380 86390 1
415049 99415049 1001 86380 86390 1
415296 99415296 1001 86380 86390 1
415306 99415306 1001 86380 86390 1
414766 99414766 1001 86380 86390 1
414778 99414778 1001 86380 86390 1
414224 99414224 1001 86380 86390 1
414231 99414231 1001 86380 86390 1
414363 99414363 1001 86380 86390 1
414281 99414281 1001 86380 86390 1
414269 99414269 1001 86380 86390 1
415627 99415627 1001 86380 86390 1
415516 99415516 1001 86380 86390 1
415381 99415381 1001 86380 86390 1
415641 99415641 1001 86380 86390 1
415568 99415568 1001 86380 86390 1
416939 99416939 1001 86380 86390 1
416816 99416816 1001 86380 86390 1
416977 99416977 1001 86380 86390 1
416724 99416724 1001 86380 86390 1
416882 99416882 1001 86380 86390 1
416352 99416352 1001 86380 86390 1
416267 99416267 1001 86380 86390 1
416508 99416508 1001 86380 86390 1
416451 99416451 1001 86380 86390 1
416203 99416203 1001 86380 86390 1
416247 99416247 1001 86380 86390 1
417274 99417274 1001 86380 86390 1
417395 99417395 1001 86380 86390 1
417325 99417325 1001 86380 86390 1
417583 99417583 1001 86380 86390 1
417415 99417415 1001 86380 86390 1
418534 99418534 1001 86380 86390 1
418572 99418572 1001 86380 86390 1
418248 99418248 1001 86380 86390 1
418276 99418276 1001 86380 86390 1
418164 99418164 1001 86380 86390 1
418345 99418345 1001 86380 86390 1
418321 99418321 1001 86380 86390 1
418004 99418004 1001 86380 86390 1
418013 99418013 1001 86380 86390 1
419000 99419000 1001 86380 86390 1
418954 99418954 1001 86380 86390 1
418813 99418813 1001 86380 86390 1
419186 99419186 1001 86380 86390 1
420092 99420092 1001 86380 86390 1
420411 99420411 1001 86380 86390 1
419568 99419568 1001 86380 86390 1
419352 99419352 1001 86380 86390 1
420767 99420767 1001 86380 86390 1
420510 99420510 1001 86380 86390 1
420676 99420676 1001 86380 86390 1
420710 99420710 1001 86380 86390 1
420773 99420773 1001 86380 86390 1
420780 99420780 1001 86380 86390 1
420502 99420502 1001 86380 86390 1
421928 99421928 1001 86380 86390 1
421951 99421951 1001 86380 86390 1
422078 99422078 1001 86380 86390 1
421915 99421915 1001 86380 86390 1
421458 99421458 1001 86380 86390 1
421552 99421552 1001 86380 86390 1
421100 99421100 1001 86380 86390 1
421137 99421137 1001 86380 86390 1
422451 99422451 1001 86380 86390 1
422522 99422522 1001 86380 86390 1
423374 99423374 1001 86380 86390 1
423489 99423489 1001 86380 86390 1
423634 99423634 1001 86380 86390 1
423154 99423154 1001 86380 86390 1
423189 99423189 1001 86380 86390 1
422658 99422658 1001 86380 86390 1
422937 99422937 1001 86380 86390 1
422742 99422742 1001 86380 86390 1
423981 99423981 1001 86380 86390 1
423817 99423817 1001 86380 86390 1
425320 99425320 1001 86380 86390 1
425255 99425255 1001 86380 86390 1
425160 99425160 1001 86380 86390 1
425139 99425139 1001 86380 86390 1
425271 99425271 1001 86380 86390 1
424861 99424861 1001 86380 86390 1
424846 99424846 1001 86380 86390 1
424875 99424875 1001 86380 86390 1
424253 99424253 1001 86380 86390 1
424332 99424332 1001 86380 86390 1
424356 99424356 1001 86380 86390 1
424583 99424583 1001 86380 86390 1
425651 99425651 1001 86380 86390 1
425401 99425401 1001 86380 86390 1
426872 99426872 1001 86380 86390 1
427073 99427073 1001 86380 86390 1
426739 99426739 1001 86380 86390 1
426966 99426966 1001 86380 86390 1
426547 99426547 1001 86380 86390 1
426560 99426560 1001 86380 86390 1
426684 99426684 1001 86380 86390 1
426046 99426046 1001 86380 86390 1
425942 99425942 1001 86380 86390 1
426017 99426017 1001 86380 86390 1
426081 99426081 1001 86380 86390 1
427342 99427342 1001 86380 86390 1
427310 99427310 1001 86380 86390 1
427367 99427367 1001 86380 86390 1
427528 99427528 1001 86380 86390 1
428500 99428500 1001 86380 86390 1
428373 99428373 1001 86380 86390 1
428697 99428697 1001 86380 86390 1
428377 99428377 1001 86380 86390 1
428706 99428706 1001 86380 86390 1
428378 99428378 1001 86380 86390 1
428163 99428163 1001 86380 86390 1
428202 99428202 1001 86380 86390 1
428081 99428081 1001 86380 86390 1
427941 99427941 1001 86380 86390 1
427603 99427603 1001 86380 86390 1
427689 99427689 1001 86380 86390 1
427633 99427633 1001 86380 86390 1
428782 99428782 1001 86380 86390 1
428917 99428917 1001 86380 86390 1
429085 99429085 1001 86380 86390 1
429090 99429090 1001 86380 86390 1
428776 99428776 1001 86380 86390 1
430142 99430142 1001 86380 86390 1
430306 99430306 1001 86380 86390 1
430225 99430225 1001 86380 86390 1
430348 99430348 1001 86380 86390 1
430188 99430188 1001 86380 86390 1
429858 99429858 1001 86380 86390 1
429721 99429721 1001 86380 86390 1
429862 99429862 1001 86380 86390 1
429675 99429675 1001 86380 86390 1
429677 99429677 1001 86380 86390 1
429628 99429628 1001 86380 86390 1
429871 99429871 1001 86380 86390 1
429497 99429497 1001 86380 86390 1
429205 99429205 1001 86380 86390 1
429490 99429490 1001 86380 86390 1
430741 99430741 1001 86380 86390 1
430403 99430403 1001 86380 86390 1
430649 99430649 1001 86380 86390 1
431996 99431996 1001 86380 86390 1
432001 99432001 1001 86380 86390 1
431520 99431520 1001 86380 86390 1
431280 99431280 1001 86380 86390 1
431243 99431243 1001 86380 86390 1
431051 99431051 1001 86380 86390 1
432373 99432373 1001 86380 86390 1
432143 99432143 1001 86380 86390 1
432335 99432335 1001 86380 86390 1
432426 99432426 1001 86380 86390 1
433632 99433632 1001 86380 86390 1
433209 99433209 1001 86380 86390 1
433190 99433190 1001 86380 86390 1
432930 99432930 1001 86380 86390 1
433052 99433052 1001 86380 86390 1
432980 99432980 1001 86380 86390 1
432571 99432571 1001 86380 86390 1
433908 99433908 1001 86380 86390 1
433929 99433929 1001 86380 86390 1
435372 99435372 1001 86380 86390 1
434754 99434754 1001 86380 86390 1
434740 99434740 1001 86380 86390 1
434663 99434663 1001 86380 86390 1
434690 99434690 1001 86380 86390 1
434608 99434608 1001 86380 86390 1
434982 99434982 1001 86380 86390 1
434890 99434890 1001 86380 86390 1
434587 99434587 1001 86380 86390 1
434468 99434468 1001 86380 86390 1
434470 99434470 1001 86380 86390 1
434429 99434429 1001 86380 86390 1
434291 99434291 1001 86380 86390 1
434580 99434580 1001 86380 86390 1
435892 99435892 1001 86380 86390 1
435739 99435739 1001 86380 86390 1
435879 99435879 1001 86380 86390 1
435476 99435476 1001 86380 86390 1
437095 99437095 1001 86380 86390 1
436965 99436965 1001 86380 86390 1
436752 99436752 1001 86380 86390 1
436566 99436566 1001 86380 86390 1
436428 99436428 1001 86380 86390 1
436604 99436604 1001 86380 86390 1
436646 99436646 1001 86380 86390 1
436488 99436488 1001 86380 86390 1
435952 99435952 1001 86380 86390 1
436011 99436011 1001 86380 86390 1
436029 99436029 1001 86380 86390 1
435967 99435967 1001 86380 86390 1
437345 99437345 1001 86380 86390 1
437300 99437300 1001 86380 86390 1
437286 99437286 1001 86380 86390 1
300526 99300526 1001 86380 86390 1
300538 99300538 1001 86380 86390 1
300557 99300557 1001 86380 86390 1
300374 99300374 1001 86380 86390 1
300494 99300494 1001 86380 86390 1
300469 99300469 1001 86380 86390 1
300844 99300844 1001 86380 86390 1
300793 99300793 1001 86380 86390 1
300858 99300858 1001 86380 86390 1
300923 99300923 1001 86380 86390 1
300782 99300782 1001 86380 86390 1
300813 99300813 1001 86380 86390 1
301372 99301372 1001 86380 86390 1
301349 99301349 1001 86380 86390 1
301330 99301330 1001 86380 86390 1
301205 99301205 1001 86380 86390 1
301016 99301016 1001 86380 86390 1
300951 99300951 1001 86380 86390 1
300966 99300966 1001 86380 86390 1
300982 99300982 1001 86380 86390 1
301137 99301137 1001 86380 86390 1
301075 99301075 1001 86380 86390 1
301620 99301620 1001 86380 86390 1
301690 99301690 1001 86380 86390 1
301653 99301653 1001 86380 86390 1
301732 99301732 1001 86380 86390 1
302226 99302226 1001 86380 86390 1
302218 99302218 1001 86380 86390 1
301996 99301996 1001 86380 86390 1
301973 99301973 1001 86380 86390 1
302002 99302002 1001 86380 86390 1
301774 99301774 1001 86380 86390 1
301927 99301927 1001 86380 86390 1
302429 99302429 1001 86380 86390 1
302392 99302392 1001 86380 86390 1
302447 99302447 1001 86380 86390 1
302435 99302435 1001 86380 86390 1
302413 99302413 1001 86380 86390 1
302401 99302401 1001 86380 86390 1
303174 99303174 1001 86380 86390 1
303043 99303043 1001 86380 86390 1
303123 99303123 1001 86380 86390 1
303033 99303033 1001 86380 86390 1
302804 99302804 1001 86380 86390 1
302741 99302741 1001 86380 86390 1
302683 99302683 1001 86380 86390 1
302786 99302786 1001 86380 86390 1
302776 99302776 1001 86380 86390 1
303310 99303310 1001 86380 86390 1
303366 99303366 1001 86380 86390 1
303263 99303263 1001 86380 86390 1
303958 99303958 1001 86380 86390 1
303951 99303951 1001 86380 86390 1
304029 99304029 1001 86380 86390 1
303814 99303814 1001 86380 86390 1
303827 99303827 1001 86380 86390 1
303711 99303711 1001 86380 86390 1
303825 99303825 1001 86380 86390 1
303544 99303544 1001 86380 86390 1
303548 99303548 1001 86380 86390 1
303473 99303473 1001 86380 86390 1
304113 99304113 1001 86380 86390 1
304050 99304050 1001 86380 86390 1
304183 99304183 1001 86380 86390 1
304054 99304054 1001 86380 86390 1
304210 99304210 1001 86380 86390 1
304663 99304663 1001 86380 86390 1
304793 99304793 1001 86380 86390 1
304550 99304550 1001 86380 86390 1
304591 99304591 1001 86380 86390 1
304533 99304533 1001 86380 86390 1
304470 99304470 1001 86380 86390 1
304277 99304277 1001 86380 86390 1
304923 99304923 1001 86380 86390 1
305053 99305053 1001 86380 86390 1
305015 99305015 1001 86380 86390 1
305054 99305054 1001 86380 86390 1
305044 99305044 1001 86380 86390 1
304944 99304944 1001 86380 86390 1
305505 99305505 1001 86380 86390 1
305584 99305584 1001 86380 86390 1
305533 99305533 1001 86380 86390 1
305508 99305508 1001 86380 86390 1
305675 99305675 1001 86380 86390 1
305261 99305261 1001 86380 86390 1
305148 99305148 1001 86380 86390 1
305213 99305213 1001 86380 86390 1
305217 99305217 1001 86380 86390 1
500088 99500088 1001 86380 86390 1
500068 99500068 1001 86380 86390 1
500172 99500172 1001 86380 86390 1
500185 99500185 1001 86380 86390 1
500175 99500175 1001 86380 86390 1
500659 99500659 1001 86380 86390 1
500790 99500790 1001 86380 86390 1
500641 99500641 1001 86380 86390 1
500599 99500599 1001 86380 86390 1
500536 99500536 1001 86380 86390 1
500549 99500549 1001 86380 86390 1
500525 99500525 1001 86380 86390 1
500283 99500283 1001 86380 86390 1
500336 99500336 1001 86380 86390 1
500393 99500393 1001 86380 86390 1
500243 99500243 1001 86380 86390 1
500956 99500956 1001 86380 86390 1
500871 99500871 1001 86380 86390 1
500988 99500988 1001 86380 86390 1
500989 99500989 1001 86380 86390 1
501415 99501415 1001 86380 86390 1
501303 99501303 1001 86380 86390 1
501175 99501175 1001 86380 86390 1
501727 99501727 1001 86380 86390 1
501811 99501811 1001 86380 86390 1
501841 99501841 1001 86380 86390 1
502306 99502306 1001 86380 86390 1
502281 99502281 1001 86380 86390 1
502321 99502321 1001 86380 86390 1
502362 99502362 1001 86380 86390 1
502107 99502107 1001 86380 86390 1
502026 99502026 1001 86380 86390 1
501914 99501914 1001 86380 86390 1
501849 99501849 1001 86380 86390 1
502664 99502664 1001 86380 86390 1
503261 99503261 1001 86380 86390 1
502987 99502987 1001 86380 86390 1
503001 99503001 1001 86380 86390 1
503028 99503028 1001 86380 86390 1
502724 99502724 1001 86380 86390 1
503418 99503418 1001 86380 86390 1
503318 99503318 1001 86380 86390 1
503377 99503377 1001 86380 86390 1
504056 99504056 1001 86380 86390 1
504064 99504064 1001 86380 86390 1
503907 99503907 1001 86380 86390 1
503765 99503765 1001 86380 86390 1
503729 99503729 1001 86380 86390 1
503576 99503576 1001 86380 86390 1
503590 99503590 1001 86380 86390 1
503569 99503569 1001 86380 86390 1
503635 99503635 1001 86380 86390 1
504218 99504218 1001 86380 86390 1
504288 99504288 1001 86380 86390 1
504276 99504276 1001 86380 86390 1
504190 99504190 1001 86380 86390 1
504895 99504895 1001 86380 86390 1
504652 99504652 1001 86380 86390 1
504645 99504645 1001 86380 86390 1
504724 99504724 1001 86380 86390 1
504737 99504737 1001 86380 86390 1
504478 99504478 1001 86380 86390 1
504520 99504520 1001 86380 86390 1
504417 99504417 1001 86380 86390 1
504500 99504500 1001 86380 86390 1
505140 99505140 1001 86380 86390 1
505715 99505715 1001 86380 86390 1
505452 99505452 1001 86380 86390 1
505239 99505239 1001 86380 86390 1
505291 99505291 1001 86380 86390 1
505343 99505343 1001 86380 86390 1
505347 99505347 1001 86380 86390 1
505184 99505184 1001 86380 86390 1
505937 99505937 1001 86380 86390 1
505873 99505873 1001 86380 86390 1
506393 99506393 1001 86380 86390 1
506575 99506575 1001 86380 86390 1
506401 99506401 1001 86380 86390 1
506188 99506188 1001 86380 86390 1
506267 99506267 1001 86380 86390 1
506388 99506388 1001 86380 86390 1
506182 99506182 1001 86380 86390 1
506005 99506005 1001 86380 86390 1
505998 99505998 1001 86380 86390 1
506684 99506684 1001 86380 86390 1
506796 99506796 1001 86380 86390 1
507332 99507332 1001 86380 86390 1
507270 99507270 1001 86380 86390 1
507313 99507313 1001 86380 86390 1
507262 99507262 1001 86380 86390 1
507252 99507252 1001 86380 86390 1
507050 99507050 1001 86380 86390 1
507128 99507128 1001 86380 86390 1
507104 99507104 1001 86380 86390 1
506996 99506996 1001 86380 86390 1
506909 99506909 1001 86380 86390 1
507459 99507459 1001 86380 86390 1
507593 99507593 1001 86380 86390 1
507508 99507508 1001 86380 86390 1
507509 99507509 1001 86380 86390 1
508142 99508142 1001 86380 86390 1
508182 99508182 1001 86380 86390 1
507876 99507876 1001 86380 86390 1
508035 99508035 1001 86380 86390 1
507922 99507922 1001 86380 86390 1
507747 99507747 1001 86380 86390 1
507631 99507631 1001 86380 86390 1
507802 99507802 1001 86380 86390 1
507729 99507729 1001 86380 86390 1
508363 99508363 1001 86380 86390 1
508415 99508415 1001 86380 86390 1
508446 99508446 1001 86380 86390 1
508348 99508348 1001 86380 86390 1
509072 99509072 1001 86380 86390 1
508965 99508965 1001 86380 86390 1
509058 99509058 1001 86380 86390 1
509033 99509033 1001 86380 86390 1
508956 99508956 1001 86380 86390 1
508957 99508957 1001 86380 86390 1
508677 99508677 1001 86380 86390 1
508724 99508724 1001 86380 86390 1
508738 99508738 1001 86380 86390 1
508496 99508496 1001 86380 86390 1
508509 99508509 1001 86380 86390 1
508626 99508626 1001 86380 86390 1
508593 99508593 1001 86380 86390 1
509195 99509195 1001 86380 86390 1
509223 99509223 1001 86380 86390 1
509264 99509264 1001 86380 86390 1
509828 99509828 1001 86380 86390 1
509880 99509880 1001 86380 86390 1
509793 99509793 1001 86380 86390 1
509716 99509716 1001 86380 86390 1
509794 99509794 1001 86380 86390 1
509895 99509895 1001 86380 86390 1
509823 99509823 1001 86380 86390 1
509643 99509643 1001 86380 86390 1
509568 99509568 1001 86380 86390 1
509687 99509687 1001 86380 86390 1
509574 99509574 1001 86380 86390 1
509679 99509679 1001 86380 86390 1
509628 99509628 1001 86380 86390 1
509603 99509603 1001 86380 86390 1
509449 99509449 1001 86380 86390 1
509308 99509308 1001 86380 86390 1
509442 99509442 1001 86380 86390 1
509446 99509446 1001 86380 86390 1
510042 99510042 1001 86380 86390 1
509969 99509969 1001 86380 86390 1
510012 99510012 1001 86380 86390 1
510536 99510536 1001 86380 86390 1
510539 99510539 1001 86380 86390 1
510645 99510645 1001 86380 86390 1
510391 99510391 1001 86380 86390 1
510446 99510446 1001 86380 86390 1
510426 99510426 1001 86380 86390 1
510375 99510375 1001 86380 86390 1
510137 99510137 1001 86380 86390 1
510141 99510141 1001 86380 86390 1
510116 99510116 1001 86380 86390 1
510246 99510246 1001 86380 86390 1
510842 99510842 1001 86380 86390 1
510817 99510817 1001 86380 86390 1
510900 99510900 1001 86380 86390 1
511361 99511361 1001 86380 86390 1
511481 99511481 1001 86380 86390 1
511303 99511303 1001 86380 86390 1
511215 99511215 1001 86380 86390 1
511126 99511126 1001 86380 86390 1
511131 99511131 1001 86380 86390 1
510965 99510965 1001 86380 86390 1
510954 99510954 1001 86380 86390 1
510956 99510956 1001 86380 86390 1
511565 99511565 1001 86380 86390 1
511618 99511618 1001 86380 86390 1
511722 99511722 1001 86380 86390 1
511735 99511735 1001 86380 86390 1
511634 99511634 1001 86380 86390 1
512345 99512345 1001 86380 86390 1
512240 99512240 1001 86380 86390 1
512267 99512267 1001 86380 86390 1
512336 99512336 1001 86380 86390 1
512234 99512234 1001 86380 86390 1
512299 99512299 1001 86380 86390 1
512287 99512287 1001 86380 86390 1
512085 99512085 1001 86380 86390 1
512170 99512170 1001 86380 86390 1
511863 99511863 1001 86380 86390 1
511804 99511804 1001 86380 86390 1
511882 99511882 1001 86380 86390 1
511962 99511962 1001 86380 86390 1
511925 99511925 1001 86380 86390 1
512467 99512467 1001 86380 86390 1
512418 99512418 1001 86380 86390 1
512550 99512550 1001 86380 86390 1
513081 99513081 1001 86380 86390 1
512964 99512964 1001 86380 86390 1
512952 99512952 1001 86380 86390 1
512817 99512817 1001 86380 86390 1
512782 99512782 1001 86380 86390 1
512653 99512653 1001 86380 86390 1
512746 99512746 1001 86380 86390 1
512631 99512631 1001 86380 86390 1
513292 99513292 1001 86380 86390 1
513384 99513384 1001 86380 86390 1
513311 99513311 1001 86380 86390 1
513365 99513365 1001 86380 86390 1
513477 99513477 1001 86380 86390 1
513439 99513439 1001 86380 86390 1
513521 99513521 1001 86380 86390 1
514223 99514223 1001 86380 86390 1
514036 99514036 1001 86380 86390 1
514102 99514102 1001 86380 86390 1
514748 99514748 1001 86380 86390 1
514603 99514603 1001 86380 86390 1
514616 99514616 1001 86380 86390 1
514477 99514477 1001 86380 86390 1
514383 99514383 1001 86380 86390 1
514254 99514254 1001 86380 86390 1
514359 99514359 1001 86380 86390 1
514282 99514282 1001 86380 86390 1
514361 99514361 1001 86380 86390 1
514389 99514389 1001 86380 86390 1
514959 99514959 1001 86380 86390 1
515039 99515039 1001 86380 86390 1
514953 99514953 1001 86380 86390 1
514878 99514878 1001 86380 86390 1
515567 99515567 1001 86380 86390 1
515517 99515517 1001 86380 86390 1
515608 99515608 1001 86380 86390 1
515651 99515651 1001 86380 86390 1
515652 99515652 1001 86380 86390 1
515656 99515656 1001 86380 86390 1
515613 99515613 1001 86380 86390 1
515298 99515298 1001 86380 86390 1
515209 99515209 1001 86380 86390 1
515229 99515229 1001 86380 86390 1
515776 99515776 1001 86380 86390 1
515886 99515886 1001 86380 86390 1
516355 99516355 1001 86380 86390 1
516322 99516322 1001 86380 86390 1
516361 99516361 1001 86380 86390 1
516452 99516452 1001 86380 86390 1
516130 99516130 1001 86380 86390 1
515988 99515988 1001 86380 86390 1
515950 99515950 1001 86380 86390 1
516624 99516624 1001 86380 86390 1
516689 99516689 1001 86380 86390 1
516651 99516651 1001 86380 86390 1
516615 99516615 1001 86380 86390 1
516526 99516526 1001 86380 86390 1
516687 99516687 1001 86380 86390 1
517223 99517223 1001 86380 86390 1
517263 99517263 1001 86380 86390 1
517226 99517226 1001 86380 86390 1
517282 99517282 1001 86380 86390 1
516831 99516831 1001 86380 86390 1
516767 99516767 1001 86380 86390 1
516718 99516718 1001 86380 86390 1
516758 99516758 1001 86380 86390 1
517361 99517361 1001 86380 86390 1
517440 99517440 1001 86380 86390 1
517470 99517470 1001 86380 86390 1
517341 99517341 1001 86380 86390 1
517435 99517435 1001 86380 86390 1
518008 99518008 1001 86380 86390 1
518063 99518063 1001 86380 86390 1
518141 99518141 1001 86380 86390 1
518147 99518147 1001 86380 86390 1
518152 99518152 1001 86380 86390 1
518005 99518005 1001 86380 86390 1
518032 99518032 1001 86380 86390 1
517913 99517913 1001 86380 86390 1
517875 99517875 1001 86380 86390 1
517624 99517624 1001 86380 86390 1
517740 99517740 1001 86380 86390 1
518184 99518184 1001 86380 86390 1
518178 99518178 1001 86380 86390 1
518256 99518256 1001 86380 86390 1
518820 99518820 1001 86380 86390 1
518900 99518900 1001 86380 86390 1
518928 99518928 1001 86380 86390 1
518777 99518777 1001 86380 86390 1
518598 99518598 1001 86380 86390 1
518499 99518499 1001 86380 86390 1
518474 99518474 1001 86380 86390 1
518530 99518530 1001 86380 86390 1
519180 99519180 1001 86380 86390 1
519131 99519131 1001 86380 86390 1
519162 99519162 1001 86380 86390 1
519033 99519033 1001 86380 86390 1
519699 99519699 1001 86380 86390 1
519643 99519643 1001 86380 86390 1
519507 99519507 1001 86380 86390 1
519522 99519522 1001 86380 86390 1
519326 99519326 1001 86380 86390 1
519354 99519354 1001 86380 86390 1
519356 99519356 1001 86380 86390 1
519969 99519969 1001 86380 86390 1
519868 99519868 1001 86380 86390 1
519986 99519986 1001 86380 86390 1
519859 99519859 1001 86380 86390 1
520485 99520485 1001 86380 86390 1
520593 99520593 1001 86380 86390 1
520319 99520319 1001 86380 86390 1
520411 99520411 1001 86380 86390 1
520251 99520251 1001 86380 86390 1
520343 99520343 1001 86380 86390 1
520163 99520163 1001 86380 86390 1
520189 99520189 1001 86380 86390 1
520060 99520060 1001 86380 86390 1
520143 99520143 1001 86380 86390 1
520054 99520054 1001 86380 86390 1
520031 99520031 1001 86380 86390 1
520782 99520782 1001 86380 86390 1
520802 99520802 1001 86380 86390 1
520688 99520688 1001 86380 86390 1
520662 99520662 1001 86380 86390 1
521393 99521393 1001 86380 86390 1
521396 99521396 1001 86380 86390 1
521450 99521450 1001 86380 86390 1
521359 99521359 1001 86380 86390 1
521083 99521083 1001 86380 86390 1
521205 99521205 1001 86380 86390 1
521193 99521193 1001 86380 86390 1
521091 99521091 1001 86380 86390 1
520927 99520927 1001 86380 86390 1
520980 99520980 1001 86380 86390 1
520852 99520852 1001 86380 86390 1
520996 99520996 1001 86380 86390 1
520855 99520855 1001 86380 86390 1
521491 99521491 1001 86380 86390 1
521601 99521601 1001 86380 86390 1
521511 99521511 1001 86380 86390 1
521499 99521499 1001 86380 86390 1
521603 99521603 1001 86380 86390 1
521656 99521656 1001 86380 86390 1
522100 99522100 1001 86380 86390 1
522267 99522267 1001 86380 86390 1
522194 99522194 1001 86380 86390 1
522123 99522123 1001 86380 86390 1
521906 99521906 1001 86380 86390 1
522076 99522076 1001 86380 86390 1
521806 99521806 1001 86380 86390 1
521742 99521742 1001 86380 86390 1
521862 99521862 1001 86380 86390 1
522434 99522434 1001 86380 86390 1
522344 99522344 1001 86380 86390 1
522451 99522451 1001 86380 86390 1
522480 99522480 1001 86380 86390 1
523008 99523008 1001 86380 86390 1
522822 99522822 1001 86380 86390 1
522810 99522810 1001 86380 86390 1
522846 99522846 1001 86380 86390 1
522549 99522549 1001 86380 86390 1
522640 99522640 1001 86380 86390 1
522643 99522643 1001 86380 86390 1
522645 99522645 1001 86380 86390 1
522635 99522635 1001 86380 86390 1
522675 99522675 1001 86380 86390 1
523287 99523287 1001 86380 86390 1
523303 99523303 1001 86380 86390 1
523163 99523163 1001 86380 86390 1
523281 99523281 1001 86380 86390 1
523930 99523930 1001 86380 86390 1
523762 99523762 1001 86380 86390 1
523572 99523572 1001 86380 86390 1
523534 99523534 1001 86380 86390 1
523362 99523362 1001 86380 86390 1
523470 99523470 1001 86380 86390 1
523476 99523476 1001 86380 86390 1
523334 99523334 1001 86380 86390 1
523968 99523968 1001 86380 86390 1
524063 99524063 1001 86380 86390 1
524115 99524115 1001 86380 86390 1
524119 99524119 1001 86380 86390 1
524147 99524147 1001 86380 86390 1
524669 99524669 1001 86380 86390 1
524632 99524632 1001 86380 86390 1
524583 99524583 1001 86380 86390 1
524242 99524242 1001 86380 86390 1
524268 99524268 1001 86380 86390 1
524299 99524299 1001 86380 86390 1
524910 99524910 1001 86380 86390 1
524964 99524964 1001 86380 86390 1
524892 99524892 1001 86380 86390 1
525432 99525432 1001 86380 86390 1
525492 99525492 1001 86380 86390 1
525238 99525238 1001 86380 86390 1
525252 99525252 1001 86380 86390 1
525330 99525330 1001 86380 86390 1
525232 99525232 1001 86380 86390 1
525273 99525273 1001 86380 86390 1
525105 99525105 1001 86380 86390 1
525029 99525029 1001 86380 86390 1
524991 99524991 1001 86380 86390 1
525056 99525056 1001 86380 86390 1
525018 99525018 1001 86380 86390 1
525025 99525025 1001 86380 86390 1
525741 99525741 1001 86380 86390 1
525682 99525682 1001 86380 86390 1
526231 99526231 1001 86380 86390 1
526100 99526100 1001 86380 86390 1
526217 99526217 1001 86380 86390 1
526078 99526078 1001 86380 86390 1
525823 99525823 1001 86380 86390 1
525850 99525850 1001 86380 86390 1
526552 99526552 1001 86380 86390 1
526597 99526597 1001 86380 86390 1
526610 99526610 1001 86380 86390 1
527098 99527098 1001 86380 86390 1
527089 99527089 1001 86380 86390 1
527197 99527197 1001 86380 86390 1
526902 99526902 1001 86380 86390 1
526837 99526837 1001 86380 86390 1
527007 99527007 1001 86380 86390 1
527038 99527038 1001 86380 86390 1
526802 99526802 1001 86380 86390 1
526687 99526687 1001 86380 86390 1
526688 99526688 1001 86380 86390 1
526628 99526628 1001 86380 86390 1
527339 99527339 1001 86380 86390 1
527947 99527947 1001 86380 86390 1
528049 99528049 1001 86380 86390 1
528031 99528031 1001 86380 86390 1
528008 99528008 1001 86380 86390 1
527676 99527676 1001 86380 86390 1
527806 99527806 1001 86380 86390 1
527838 99527838 1001 86380 86390 1
527672 99527672 1001 86380 86390 1
527535 99527535 1001 86380 86390 1
528154 99528154 1001 86380 86390 1
528262 99528262 1001 86380 86390 1
528149 99528149 1001 86380 86390 1
528716 99528716 1001 86380 86390 1
528730 99528730 1001 86380 86390 1
528568 99528568 1001 86380 86390 1
528575 99528575 1001 86380 86390 1
528652 99528652 1001 86380 86390 1
528476 99528476 1001 86380 86390 1
528453 99528453 1001 86380 86390 1
528466 99528466 1001 86380 86390 1
528353 99528353 1001 86380 86390 1
528289 99528289 1001 86380 86390 1
528382 99528382 1001 86380 86390 1
529097 99529097 1001 86380 86390 1
529007 99529007 1001 86380 86390 1
529072 99529072 1001 86380 86390 1
529598 99529598 1001 86380 86390 1
529574 99529574 1001 86380 86390 1
529562 99529562 1001 86380 86390 1
529653 99529653 1001 86380 86390 1
529589 99529589 1001 86380 86390 1
529655 99529655 1001 86380 86390 1
529657 99529657 1001 86380 86390 1
529683 99529683 1001 86380 86390 1
529500 99529500 1001 86380 86390 1
529398 99529398 1001 86380 86390 1
529360 99529360 1001 86380 86390 1
529111 99529111 1001 86380 86390 1
529243 99529243 1001 86380 86390 1
529297 99529297 1001 86380 86390 1
529828 99529828 1001 86380 86390 1
529922 99529922 1001 86380 86390 1
529924 99529924 1001 86380 86390 1
529756 99529756 1001 86380 86390 1
529878 99529878 1001 86380 86390 1
529762 99529762 1001 86380 86390 1
530168 99530168 1001 86380 86390 1
530288 99530288 1001 86380 86390 1
530230 99530230 1001 86380 86390 1
530115 99530115 1001 86380 86390 1
530576 99530576 1001 86380 86390 1
530693 99530693 1001 86380 86390 1
530645 99530645 1001 86380 86390 1
530560 99530560 1001 86380 86390 1
531344 99531344 1001 86380 86390 1
531331 99531331 1001 86380 86390 1
531347 99531347 1001 86380 86390 1
531297 99531297 1001 86380 86390 1
531182 99531182 1001 86380 86390 1
531210 99531210 1001 86380 86390 1
531166 99531166 1001 86380 86390 1
530801 99530801 1001 86380 86390 1
530791 99530791 1001 86380 86390 1
530857 99530857 1001 86380 86390 1
531443 99531443 1001 86380 86390 1
531486 99531486 1001 86380 86390 1
531577 99531577 1001 86380 86390 1
531557 99531557 1001 86380 86390 1
532014 99532014 1001 86380 86390 1
531923 99531923 1001 86380 86390 1
531889 99531889 1001 86380 86390 1
531969 99531969 1001 86380 86390 1
531868 99531868 1001 86380 86390 1
531920 99531920 1001 86380 86390 1
531730 99531730 1001 86380 86390 1
531653 99531653 1001 86380 86390 1
531744 99531744 1001 86380 86390 1
531629 99531629 1001 86380 86390 1
531694 99531694 1001 86380 86390 1
531607 99531607 1001 86380 86390 1
531793 99531793 1001 86380 86390 1
532310 99532310 1001 86380 86390 1
532286 99532286 1001 86380 86390 1
532302 99532302 1001 86380 86390 1
532395 99532395 1001 86380 86390 1
532851 99532851 1001 86380 86390 1
532724 99532724 1001 86380 86390 1
532777 99532777 1001 86380 86390 1
532781 99532781 1001 86380 86390 1
532821 99532821 1001 86380 86390 1
532628 99532628 1001 86380 86390 1
532708 99532708 1001 86380 86390 1
532585 99532585 1001 86380 86390 1
532512 99532512 1001 86380 86390 1
533132 99533132 1001 86380 86390 1
533678 99533678 1001 86380 86390 1
533656 99533656 1001 86380 86390 1
533662 99533662 1001 86380 86390 1
533550 99533550 1001 86380 86390 1
533594 99533594 1001 86380 86390 1
533544 99533544 1001 86380 86390 1
533637 99533637 1001 86380 86390 1
533894 99533894 1001 86380 86390 1
533987 99533987 1001 86380 86390 1
534508 99534508 1001 86380 86390 1
534363 99534363 1001 86380 86390 1
534355 99534355 1001 86380 86390 1
534395 99534395 1001 86380 86390 1
534383 99534383 1001 86380 86390 1
534196 99534196 1001 86380 86390 1
534120 99534120 1001 86380 86390 1
534100 99534100 1001 86380 86390 1
534758 99534758 1001 86380 86390 1
534746 99534746 1001 86380 86390 1
534699 99534699 1001 86380 86390 1
534804 99534804 1001 86380 86390 1
534766 99534766 1001 86380 86390 1
534869 99534869 1001 86380 86390 1
534884 99534884 1001 86380 86390 1
535459 99535459 1001 86380 86390 1
535463 99535463 1001 86380 86390 1
535110 99535110 1001 86380 86390 1
535203 99535203 1001 86380 86390 1
535158 99535158 1001 86380 86390 1
535200 99535200 1001 86380 86390 1
534902 99534902 1001 86380 86390 1
534990 99534990 1001 86380 86390 1
535666 99535666 1001 86380 86390 1
535686 99535686 1001 86380 86390 1
535545 99535545 1001 86380 86390 1
536308 99536308 1001 86380 86390 1
536155 99536155 1001 86380 86390 1
535996 99535996 1001 86380 86390 1
535961 99535961 1001 86380 86390 1
536104 99536104 1001 86380 86390 1
535868 99535868 1001 86380 86390 1
535817 99535817 1001 86380 86390 1
536450 99536450 1001 86380 86390 1
536479 99536479 1001 86380 86390 1
536367 99536367 1001 86380 86390 1
536354 99536354 1001 86380 86390 1
536473 99536473 1001 86380 86390 1
536345 99536345 1001 86380 86390 1
536854 99536854 1001 86380 86390 1
536791 99536791 1001 86380 86390 1
536887 99536887 1001 86380 86390 1
536926 99536926 1001 86380 86390 1
536928 99536928 1001 86380 86390 1
536717 99536717 1001 86380 86390 1
536577 99536577 1001 86380 86390 1
537366 99537366 1001 86380 86390 1
537212 99537212 1001 86380 86390 1
537356 99537356 1001 86380 86390 1
537215 99537215 1001 86380 86390 1
537228 99537228 1001 86380 86390 1
537203 99537203 1001 86380 86390 1
537243 99537243 1001 86380 86390 1
537209 99537209 1001 86380 86390 1
537895 99537895 1001 86380 86390 1
537770 99537770 1001 86380 86390 1
537655 99537655 1001 86380 86390 1
537759 99537759 1001 86380 86390 1
537566 99537566 1001 86380 86390 1
537515 99537515 1001 86380 86390 1
538010 99538010 1001 86380 86390 1
538037 99538037 1001 86380 86390 1
538050 99538050 1001 86380 86390 1
538065 99538065 1001 86380 86390 1
538069 99538069 1001 86380 86390 1
538059 99538059 1001 86380 86390 1
538112 99538112 1001 86380 86390 1
538639 99538639 1001 86380 86390 1
538746 99538746 1001 86380 86390 1
538802 99538802 1001 86380 86390 1
538698 99538698 1001 86380 86390 1
538532 99538532 1001 86380 86390 1
538520 99538520 1001 86380 86390 1
538406 99538406 1001 86380 86390 1
538485 99538485 1001 86380 86390 1
538563 99538563 1001 86380 86390 1
538448 99538448 1001 86380 86390 1
538565 99538565 1001 86380 86390 1
538396 99538396 1001 86380 86390 1
538890 99538890 1001 86380 86390 1
538956 99538956 1001 86380 86390 1
538969 99538969 1001 86380 86390 1
538879 99538879 1001 86380 86390 1
538960 99538960 1001 86380 86390 1
538883 99538883 1001 86380 86390 1
538897 99538897 1001 86380 86390 1
538924 99538924 1001 86380 86390 1
539455 99539455 1001 86380 86390 1
539469 99539469 1001 86380 86390 1
539510 99539510 1001 86380 86390 1
539396 99539396 1001 86380 86390 1
539358 99539358 1001 86380 86390 1
539429 99539429 1001 86380 86390 1
539050 99539050 1001 86380 86390 1
539186 99539186 1001 86380 86390 1
539767 99539767 1001 86380 86390 1
539666 99539666 1001 86380 86390 1
539727 99539727 1001 86380 86390 1
540237 99540237 1001 86380 86390 1
540205 99540205 1001 86380 86390 1
540219 99540219 1001 86380 86390 1
539886 99539886 1001 86380 86390 1
540036 99540036 1001 86380 86390 1
540671 99540671 1001 86380 86390 1
540609 99540609 1001 86380 86390 1
540470 99540470 1001 86380 86390 1
540669 99540669 1001 86380 86390 1
541127 99541127 1001 86380 86390 1
541170 99541170 1001 86380 86390 1
541250 99541250 1001 86380 86390 1
541214 99541214 1001 86380 86390 1
540994 99540994 1001 86380 86390 1
540943 99540943 1001 86380 86390 1
540753 99540753 1001 86380 86390 1
541458 99541458 1001 86380 86390 1
541383 99541383 1001 86380 86390 1
541359 99541359 1001 86380 86390 1
541327 99541327 1001 86380 86390 1
541951 99541951 1001 86380 86390 1
542101 99542101 1001 86380 86390 1
542104 99542104 1001 86380 86390 1
541936 99541936 1001 86380 86390 1
541949 99541949 1001 86380 86390 1
541736 99541736 1001 86380 86390 1
541906 99541906 1001 86380 86390 1
541844 99541844 1001 86380 86390 1
541870 99541870 1001 86380 86390 1
541769 99541769 1001 86380 86390 1
541809 99541809 1001 86380 86390 1
541899 99541899 1001 86380 86390 1
541593 99541593 1001 86380 86390 1
541585 99541585 1001 86380 86390 1
541535 99541535 1001 86380 86390 1
542194 99542194 1001 86380 86390 1
542223 99542223 1001 86380 86390 1
542317 99542317 1001 86380 86390 1
542914 99542914 1001 86380 86390 1
542808 99542808 1001 86380 86390 1
542936 99542936 1001 86380 86390 1
542690 99542690 1001 86380 86390 1
542653 99542653 1001 86380 86390 1
542567 99542567 1001 86380 86390 1
542620 99542620 1001 86380 86390 1
542556 99542556 1001 86380 86390 1
542531 99542531 1001 86380 86390 1
542396 99542396 1001 86380 86390 1
542529 99542529 1001 86380 86390 1
542983 99542983 1001 86380 86390 1
542987 99542987 1001 86380 86390 1
543117 99543117 1001 86380 86390 1
543093 99543093 1001 86380 86390 1
543608 99543608 1001 86380 86390 1
543677 99543677 1001 86380 86390 1
543411 99543411 1001 86380 86390 1
543505 99543505 1001 86380 86390 1
543532 99543532 1001 86380 86390 1
543365 99543365 1001 86380 86390 1
543564 99543564 1001 86380 86390 1
543297 99543297 1001 86380 86390 1
543350 99543350 1001 86380 86390 1
543226 99543226 1001 86380 86390 1
543252 99543252 1001 86380 86390 1
543794 99543794 1001 86380 86390 1
543773 99543773 1001 86380 86390 1
543971 99543971 1001 86380 86390 1
544395 99544395 1001 86380 86390 1
544421 99544421 1001 86380 86390 1
544410 99544410 1001 86380 86390 1
544412 99544412 1001 86380 86390 1
544556 99544556 1001 86380 86390 1
544440 99544440 1001 86380 86390 1
544315 99544315 1001 86380 86390 1
544200 99544200 1001 86380 86390 1
544318 99544318 1001 86380 86390 1
544335 99544335 1001 86380 86390 1
544119 99544119 1001 86380 86390 1
544030 99544030 1001 86380 86390 1
543979 99543979 1001 86380 86390 1
544182 99544182 1001 86380 86390 1
544607 99544607 1001 86380 86390 1
544740 99544740 1001 86380 86390 1
508624 832 1002 56598 60782 1
533878 760 1002 37920 43093 1
400033 99400033 1001 86380 86390 1
400207 99400207 1001 86380 86390 1
400283 99400283 1001 86380 86390 1
400367 99400367 1001 86380 86390 1
400616 99400616 1001 86380 86390 1
400601 99400601 1001 86380 86390 1
400524 99400524 1001 86380 86390 1
400654 99400654 1001 86380 86390 1
400742 99400742 1001 86380 86390 1
401076 99401076 1001 86380 86390 1
401222 99401222 1001 86380 86390 1
401452 99401452 1001 86380 86390 1
401658 99401658 1001 86380 86390 1
401853 99401853 1001 86380 86390 1
402283 99402283 1001 86380 86390 1
402365 99402365 1001 86380 86390 1
402452 99402452 1001 86380 86390 1
402462 99402462 1001 86380 86390 1
402378 99402378 1001 86380 86390 1
402575 99402575 1001 86380 86390 1
402664 99402664 1001 86380 86390 1
402985 99402985 1001 86380 86390 1
402956 99402956 1001 86380 86390 1
402965 99402965 1001 86380 86390 1
403427 99403427 1001 86380 86390 1
403506 99403506 1001 86380 86390 1
403690 99403690 1001 86380 86390 1
403923 99403923 1001 86380 86390 1
403906 99403906 1001 86380 86390 1
403843 99403843 1001 86380 86390 1
403831 99403831 1001 86380 86390 1
404029 99404029 1001 86380 86390 1
404394 99404394 1001 86380 86390 1
404399 99404399 1001 86380 86390 1
404429 99404429 1001 86380 86390 1
404583 99404583 1001 86380 86390 1
404806 99404806 1001 86380 86390 1
405211 99405211 1001 86380 86390 1
405196 99405196 1001 86380 86390 1
405228 99405228 1001 86380 86390 1
405264 99405264 1001 86380 86390 1
405318 99405318 1001 86380 86390 1
405423 99405423 1001 86380 86390 1
405458 99405458 1001 86380 86390 1
405477 99405477 1001 86380 86390 1
405574 99405574 1001 86380 86390 1
405656 99405656 1001 86380 86390 1
405976 99405976 1001 86380 86390 1
406203 99406203 1001 86380 86390 1
406259 99406259 1001 86380 86390 1
406287 99406287 1001 86380 86390 1
406491 99406491 1001 86380 86390 1
406776 99406776 1001 86380 86390 1
406852 99406852 1001 86380 86390 1
406994 99406994 1001 86380 86390 1
407010 99407010 1001 86380 86390 1
407130 99407130 1001 86380 86390 1
407248 99407248 1001 86380 86390 1
407301 99407301 1001 86380 86390 1
407631 99407631 1001 86380 86390 1
407743 99407743 1001 86380 86390 1
407800 99407800 1001 86380 86390 1
407937 99407937 1001 86380 86390 1
408076 99408076 1001 86380 86390 1
408013 99408013 1001 86380 86390 1
408250 99408250 1001 86380 86390 1
408288 99408288 1001 86380 86390 1
408367 99408367 1001 86380 86390 1
408642 99408642 1001 86380 86390 1
408738 99408738 1001 86380 86390 1
408827 99408827 1001 86380 86390 1
408846 99408846 1001 86380 86390 1
408848 99408848 1001 86380 86390 1
408771 99408771 1001 86380 86390 1
408940 99408940 1001 86380 86390 1
409041 99409041 1001 86380 86390 1
409225 99409225 1001 86380 86390 1
409256 99409256 1001 86380 86390 1
409320 99409320 1001 86380 86390 1
409463 99409463 1001 86380 86390 1
409593 99409593 1001 86380 86390 1
409579 99409579 1001 86380 86390 1
410059 99410059 1001 86380 86390 1
410152 99410152 1001 86380 86390 1
410331 99410331 1001 86380 86390 1
410521 99410521 1001 86380 86390 1
410810 99410810 1001 86380 86390 1
410912 99410912 1001 86380 86390 1
410960 99410960 1001 86380 86390 1
411095 99411095 1001 86380 86390 1
411141 99411141 1001 86380 86390 1
411740 99411740 1001 86380 86390 1
411698 99411698 1001 86380 86390 1
411713 99411713 1001 86380 86390 1
411809 99411809 1001 86380 86390 1
412114 99412114 1001 86380 86390 1
412170 99412170 1001 86380 86390 1
412277 99412277 1001 86380 86390 1
412231 99412231 1001 86380 86390 1
412254 99412254 1001 86380 86390 1
412185 99412185 1001 86380 86390 1
412333 99412333 1001 86380 86390 1
413618 99413618 1001 86380 86390 1
413621 99413621 1001 86380 86390 1
413438 99413438 1001 86380 86390 1
413362 99413362 1001 86380 86390 1
413015 99413015 1001 86380 86390 1
412929 99412929 1001 86380 86390 1
412749 99412749 1001 86380 86390 1
412483 99412483 1001 86380 86390 1
412780 99412780 1001 86380 86390 1
412530 99412530 1001 86380 86390 1
412654 99412654 1001 86380 86390 1
412519 99412519 1001 86380 86390 1
412837 99412837 1001 86380 86390 1
413751 99413751 1001 86380 86390 1
413734 99413734 1001 86380 86390 1
413788 99413788 1001 86380 86390 1
414004 99414004 1001 86380 86390 1
415095 99415095 1001 86380 86390 1
415105 99415105 1001 86380 86390 1
415183 99415183 1001 86380 86390 1
414666 99414666 1001 86380 86390 1
414721 99414721 1001 86380 86390 1
414423 99414423 1001 86380 86390 1
414381 99414381 1001 86380 86390 1
414334 99414334 1001 86380 86390 1
414151 99414151 1001 86380 86390 1
414418 99414418 1001 86380 86390 1
414470 99414470 1001 86380 86390 1
415555 99415555 1001 86380 86390 1
415347 99415347 1001 86380 86390 1
415611 99415611 1001 86380 86390 1
415542 99415542 1001 86380 86390 1
416994 99416994 1001 86380 86390 1
416800 99416800 1001 86380 86390 1
416144 99416144 1001 86380 86390 1
416389 99416389 1001 86380 86390 1
416507 99416507 1001 86380 86390 1
416202 99416202 1001 86380 86390 1
416391 99416391 1001 86380 86390 1
416129 99416129 1001 86380 86390 1
417114 99417114 1001 86380 86390 1
417147 99417147 1001 86380 86390 1
417038 99417038 1001 86380 86390 1
417371 99417371 1001 86380 86390 1
417538 99417538 1001 86380 86390 1
418474 99418474 1001 86380 86390 1
418599 99418599 1001 86380 86390 1
418461 99418461 1001 86380 86390 1
418431 99418431 1001 86380 86390 1
418370 99418370 1001 86380 86390 1
418103 99418103 1001 86380 86390 1
418179 99418179 1001 86380 86390 1
418171 99418171 1001 86380 86390 1
418402 99418402 1001 86380 86390 1
418430 99418430 1001 86380 86390 1
417801 99417801 1001 86380 86390 1
417956 99417956 1001 86380 86390 1
419097 99419097 1001 86380 86390 1
419001 99419001 1001 86380 86390 1
420422 99420422 1001 86380 86390 1
419651 99419651 1001 86380 86390 1
419575 99419575 1001 86380 86390 1
419217 99419217 1001 86380 86390 1
419557 99419557 1001 86380 86390 1
420487 99420487 1001 86380 86390 1
420787 99420787 1001 86380 86390 1
420464 99420464 1001 86380 86390 1
420629 99420629 1001 86380 86390 1
420638 99420638 1001 86380 86390 1
422040 99422040 1001 86380 86390 1
421966 99421966 1001 86380 86390 1
422051 99422051 1001 86380 86390 1
421847 99421847 1001 86380 86390 1
421881 99421881 1001 86380 86390 1
422106 99422106 1001 86380 86390 1
421737 99421737 1001 86380 86390 1
421293 99421293 1001 86380 86390 1
421432 99421432 1001 86380 86390 1
421348 99421348 1001 86380 86390 1
421579 99421579 1001 86380 86390 1
421332 99421332 1001 86380 86390 1
421446 99421446 1001 86380 86390 1
421043 99421043 1001 86380 86390 1
420971 99420971 1001 86380 86390 1
422330 99422330 1001 86380 86390 1
421262 99421262 1001 86380 86390 1
423744 99423744 1001 86380 86390 1
423340 99423340 1001 86380 86390 1
423365 99423365 1001 86380 86390 1
423279 99423279 1001 86380 86390 1
423083 99423083 1001 86380 86390 1
423103 99423103 1001 86380 86390 1
423263 99423263 1001 86380 86390 1
422540 99422540 1001 86380 86390 1
422671 99422671 1001 86380 86390 1
422547 99422547 1001 86380 86390 1
423306 99423306 1001 86380 86390 1
423902 99423902 1001 86380 86390 1
423784 99423784 1001 86380 86390 1
425087 99425087 1001 86380 86390 1
425227 99425227 1001 86380 86390 1
425039 99425039 1001 86380 86390 1
425208 99425208 1001 86380 86390 1
425243 99425243 1001 86380 86390 1
425147 99425147 1001 86380 86390 1
424707 99424707 1001 86380 86390 1
424884 99424884 1001 86380 86390 1
424919 99424919 1001 86380 86390 1
424529 99424529 1001 86380 86390 1
424412 99424412 1001 86380 86390 1
424158 99424158 1001 86380 86390 1
424429 99424429 1001 86380 86390 1
425743 99425743 1001 86380 86390 1
425565 99425565 1001 86380 86390 1
425788 99425788 1001 86380 86390 1
425824 99425824 1001 86380 86390 1
427012 99427012 1001 86380 86390 1
426769 99426769 1001 86380 86390 1
427085 99427085 1001 86380 86390 1
426907 99426907 1001 86380 86390 1
426369 99426369 1001 86380 86390 1
426476 99426476 1001 86380 86390 1
426652 99426652 1001 86380 86390 1
426681 99426681 1001 86380 86390 1
426095 99426095 1001 86380 86390 1
425988 99425988 1001 86380 86390 1
425993 99425993 1001 86380 86390 1
426103 99426103 1001 86380 86390 1
426182 99426182 1001 86380 86390 1
427119 99427119 1001 86380 86390 1
427271 99427271 1001 86380 86390 1
428511 99428511 1001 86380 86390 1
427970 99427970 1001 86380 86390 1
427993 99427993 1001 86380 86390 1
427630 99427630 1001 86380 86390 1
428735 99428735 1001 86380 86390 1
429059 99429059 1001 86380 86390 1
429172 99429172 1001 86380 86390 1
430222 99430222 1001 86380 86390 1
430037 99430037 1001 86380 86390 1
429685 99429685 1001 86380 86390 1
429686 99429686 1001 86380 86390 1
429765 99429765 1001 86380 86390 1
429645 99429645 1001 86380 86390 1
429943 99429943 1001 86380 86390 1
429797 99429797 1001 86380 86390 1
429545 99429545 1001 86380 86390 1
429469 99429469 1001 86380 86390 1
429556 99429556 1001 86380 86390 1
430697 99430697 1001 86380 86390 1
431794 99431794 1001 86380 86390 1
431915 99431915 1001 86380 86390 1
431805 99431805 1001 86380 86390 1
431434 99431434 1001 86380 86390 1
431493 99431493 1001 86380 86390 1
431172 99431172 1001 86380 86390 1
431005 99431005 1001 86380 86390 1
431066 99431066 1001 86380 86390 1
431035 99431035 1001 86380 86390 1
430897 99430897 1001 86380 86390 1
432241 99432241 1001 86380 86390 1
432201 99432201 1001 86380 86390 1
432407 99432407 1001 86380 86390 1
432356 99432356 1001 86380 86390 1
433462 99433462 1001 86380 86390 1
433437 99433437 1001 86380 86390 1
433685 99433685 1001 86380 86390 1
433421 99433421 1001 86380 86390 1
433609 99433609 1001 86380 86390 1
432989 99432989 1001 86380 86390 1
433300 99433300 1001 86380 86390 1
432915 99432915 1001 86380 86390 1
433154 99433154 1001 86380 86390 1
432651 99432651 1001 86380 86390 1
432603 99432603 1001 86380 86390 1
433829 99433829 1001 86380 86390 1
433860 99433860 1001 86380 86390 1
432899 99432899 1001 86380 86390 1
434070 99434070 1001 86380 86390 1
433795 99433795 1001 86380 86390 1
433741 99433741 1001 86380 86390 1
435157 99435157 1001 86380 86390 1
435224 99435224 1001 86380 86390 1
434736 99434736 1001 86380 86390 1
434759 99434759 1001 86380 86390 1
434688 99434688 1001 86380 86390 1
434825 99434825 1001 86380 86390 1
434904 99434904 1001 86380 86390 1
434928 99434928 1001 86380 86390 1
434266 99434266 1001 86380 86390 1
434472 99434472 1001 86380 86390 1
434433 99434433 1001 86380 86390 1
434356 99434356 1001 86380 86390 1
434553 99434553 1001 86380 86390 1
437077 99437077 1001 86380 86390 1
437076 99437076 1001 86380 86390 1
436894 99436894 1001 86380 86390 1
436920 99436920 1001 86380 86390 1
436975 99436975 1001 86380 86390 1
436547 99436547 1001 86380 86390 1
436496 99436496 1001 86380 86390 1
436213 99436213 1001 86380 86390 1
436210 99436210 1001 86380 86390 1
300096 99300096 1001 86380 86390 1
437346 99437346 1001 86380 86390 1
300537 99300537 1001 86380 86390 1
300667 99300667 1001 86380 86390 1
300424 99300424 1001 86380 86390 1
300139 99300139 1001 86380 86390 1
300244 99300244 1001 86380 86390 1
300741 99300741 1001 86380 86390 1
300731 99300731 1001 86380 86390 1
300797 99300797 1001 86380 86390 1
300826 99300826 1001 86380 86390 1
301441 99301441 1001 86380 86390 1
301500 99301500 1001 86380 86390 1
301464 99301464 1001 86380 86390 1
301329 99301329 1001 86380 86390 1
301293 99301293 1001 86380 86390 1
301204 99301204 1001 86380 86390 1
301346 99301346 1001 86380 86390 1
301321 99301321 1001 86380 86390 1
301334 99301334 1001 86380 86390 1
300964 99300964 1001 86380 86390 1
300965 99300965 1001 86380 86390 1
301033 99301033 1001 86380 86390 1
301021 99301021 1001 86380 86390 1
300944 99300944 1001 86380 86390 1
301127 99301127 1001 86380 86390 1
301577 99301577 1001 86380 86390 1
301726 99301726 1001 86380 86390 1
301665 99301665 1001 86380 86390 1
302266 99302266 1001 86380 86390 1
302346 99302346 1001 86380 86390 1
302217 99302217 1001 86380 86390 1
302366 99302366 1001 86380 86390 1
302287 99302287 1001 86380 86390 1
302326 99302326 1001 86380 86390 1
302064 99302064 1001 86380 86390 1
302078 99302078 1001 86380 86390 1
302055 99302055 1001 86380 86390 1
301789 99301789 1001 86380 86390 1
301793 99301793 1001 86380 86390 1
301783 99301783 1001 86380 86390 1
302520 99302520 1001 86380 86390 1
302470 99302470 1001 86380 86390 1
302400 99302400 1001 86380 86390 1
303034 99303034 1001 86380 86390 1
303086 99303086 1001 86380 86390 1
303204 99303204 1001 86380 86390 1
302949 99302949 1001 86380 86390 1
303001 99303001 1001 86380 86390 1
302889 99302889 1001 86380 86390 1
302918 99302918 1001 86380 86390 1
302841 99302841 1001 86380 86390 1
302971 99302971 1001 86380 86390 1
302747 99302747 1001 86380 86390 1
302634 99302634 1001 86380 86390 1
303323 99303323 1001 86380 86390 1
303338 99303338 1001 86380 86390 1
303326 99303326 1001 86380 86390 1
303329 99303329 1001 86380 86390 1
303368 99303368 1001 86380 86390 1
303369 99303369 1001 86380 86390 1
304002 99304002 1001 86380 86390 1
303949 99303949 1001 86380 86390 1
303938 99303938 1001 86380 86390 1
303740 99303740 1001 86380 86390 1
303766 99303766 1001 86380 86390 1
303741 99303741 1001 86380 86390 1
303759 99303759 1001 86380 86390 1
303656 99303656 1001 86380 86390 1
303734 99303734 1001 86380 86390 1
303450 99303450 1001 86380 86390 1
303454 99303454 1001 86380 86390 1
303469 99303469 1001 86380 86390 1
303540 99303540 1001 86380 86390 1
304056 99304056 1001 86380 86390 1
304034 99304034 1001 86380 86390 1
304100 99304100 1001 86380 86390 1
304193 99304193 1001 86380 86390 1
304750 99304750 1001 86380 86390 1
304844 99304844 1001 86380 86390 1
304700 99304700 1001 86380 86390 1
304474 99304474 1001 86380 86390 1
304487 99304487 1001 86380 86390 1
304645 99304645 1001 86380 86390 1
304597 99304597 1001 86380 86390 1
304623 99304623 1001 86380 86390 1
304547 99304547 1001 86380 86390 1
304298 99304298 1001 86380 86390 1
304324 99304324 1001 86380 86390 1
304430 99304430 1001 86380 86390 1
305050 99305050 1001 86380 86390 1
304873 99304873 1001 86380 86390 1
305022 99305022 1001 86380 86390 1
305639 99305639 1001 86380 86390 1
305311 99305311 1001 86380 86390 1
305299 99305299 1001 86380 86390 1
305320 99305320 1001 86380 86390 1
305413 99305413 1001 86380 86390 1
305426 99305426 1001 86380 86390 1
305191 99305191 1001 86380 86390 1
500089 99500089 1001 86380 86390 1
500167 99500167 1001 86380 86390 1
500180 99500180 1001 86380 86390 1
500014 99500014 1001 86380 86390 1
500119 99500119 1001 86380 86390 1
500046 99500046 1001 86380 86390 1
500715 99500715 1001 86380 86390 1
500729 99500729 1001 86380 86390 1
500433 99500433 1001 86380 86390 1
500498 99500498 1001 86380 86390 1
500528 99500528 1001 86380 86390 1
500542 99500542 1001 86380 86390 1
500296 99500296 1001 86380 86390 1
500965 99500965 1001 86380 86390 1
500940 99500940 1001 86380 86390 1
500858 99500858 1001 86380 86390 1
500859 99500859 1001 86380 86390 1
501466 99501466 1001 86380 86390 1
501258 99501258 1001 86380 86390 1
501323 99501323 1001 86380 86390 1
501261 99501261 1001 86380 86390 1
501430 99501430 1001 86380 86390 1
501046 99501046 1001 86380 86390 1
501091 99501091 1001 86380 86390 1
501771 99501771 1001 86380 86390 1
501726 99501726 1001 86380 86390 1
502273 99502273 1001 86380 86390 1
502433 99502433 1001 86380 86390 1
502439 99502439 1001 86380 86390 1
502356 99502356 1001 86380 86390 1
502096 99502096 1001 86380 86390 1
502123 99502123 1001 86380 86390 1
502226 99502226 1001 86380 86390 1
502178 99502178 1001 86380 86390 1
501884 99501884 1001 86380 86390 1
501937 99501937 1001 86380 86390 1
502008 99502008 1001 86380 86390 1
502021 99502021 1001 86380 86390 1
502618 99502618 1001 86380 86390 1
502506 99502506 1001 86380 86390 1
502532 99502532 1001 86380 86390 1
502480 99502480 1001 86380 86390 1
502510 99502510 1001 86380 86390 1
502641 99502641 1001 86380 86390 1
503150 99503150 1001 86380 86390 1
503163 99503163 1001 86380 86390 1
503152 99503152 1001 86380 86390 1
503067 99503067 1001 86380 86390 1
502886 99502886 1001 86380 86390 1
502685 99502685 1001 86380 86390 1
502673 99502673 1001 86380 86390 1
502713 99502713 1001 86380 86390 1
503356 99503356 1001 86380 86390 1
503461 99503461 1001 86380 86390 1
503319 99503319 1001 86380 86390 1
503928 99503928 1001 86380 86390 1
504072 99504072 1001 86380 86390 1
503730 99503730 1001 86380 86390 1
503899 99503899 1001 86380 86390 1
503552 99503552 1001 86380 86390 1
503645 99503645 1001 86380 86390 1
504182 99504182 1001 86380 86390 1
504273 99504273 1001 86380 86390 1
504171 99504171 1001 86380 86390 1
504229 99504229 1001 86380 86390 1
504760 99504760 1001 86380 86390 1
504902 99504902 1001 86380 86390 1
504714 99504714 1001 86380 86390 1
504545 99504545 1001 86380 86390 1
504542 99504542 1001 86380 86390 1
504394 99504394 1001 86380 86390 1
504459 99504459 1001 86380 86390 1
504485 99504485 1001 86380 86390 1
504473 99504473 1001 86380 86390 1
504512 99504512 1001 86380 86390 1
504333 99504333 1001 86380 86390 1
504502 99504502 1001 86380 86390 1
505735 99505735 1001 86380 86390 1
505736 99505736 1001 86380 86390 1
505743 99505743 1001 86380 86390 1
505757 99505757 1001 86380 86390 1
505344 99505344 1001 86380 86390 1
505332 99505332 1001 86380 86390 1
505190 99505190 1001 86380 86390 1
505320 99505320 1001 86380 86390 1
505346 99505346 1001 86380 86390 1
505220 99505220 1001 86380 86390 1
505850 99505850 1001 86380 86390 1
505929 99505929 1001 86380 86390 1
505787 99505787 1001 86380 86390 1
506264 99506264 1001 86380 86390 1
506337 99506337 1001 86380 86390 1
506041 99506041 1001 86380 86390 1
506701 99506701 1001 86380 86390 1
506702 99506702 1001 86380 86390 1
506731 99506731 1001 86380 86390 1
506797 99506797 1001 86380 86390 1
507234 99507234 1001 86380 86390 1
507339 99507339 1001 86380 86390 1
507303 99507303 1001 86380 86390 1
507191 99507191 1001 86380 86390 1
507028 99507028 1001 86380 86390 1
507200 99507200 1001 86380 86390 1
507163 99507163 1001 86380 86390 1
506895 99506895 1001 86380 86390 1
506966 99506966 1001 86380 86390 1
506917 99506917 1001 86380 86390 1
507576 99507576 1001 86380 86390 1
508177 99508177 1001 86380 86390 1
508102 99508102 1001 86380 86390 1
507861 99507861 1001 86380 86390 1
507978 99507978 1001 86380 86390 1
508039 99508039 1001 86380 86390 1
507924 99507924 1001 86380 86390 1
507873 99507873 1001 86380 86390 1
507703 99507703 1001 86380 86390 1
507638 99507638 1001 86380 86390 1
508439 99508439 1001 86380 86390 1
508389 99508389 1001 86380 86390 1
508391 99508391 1001 86380 86390 1
508418 99508418 1001 86380 86390 1
508280 99508280 1001 86380 86390 1
509037 99509037 1001 86380 86390 1
508986 99508986 1001 86380 86390 1
508975 99508975 1001 86380 86390 1
509069 99509069 1001 86380 86390 1
508794 99508794 1001 86380 86390 1
508734 99508734 1001 86380 86390 1
508813 99508813 1001 86380 86390 1
508803 99508803 1001 86380 86390 1
508570 99508570 1001 86380 86390 1
508624 99508624 1001 86380 86390 1
508522 99508522 1001 86380 86390 1
509097 99509097 1001 86380 86390 1
509208 99509208 1001 86380 86390 1
509787 99509787 1001 86380 86390 1
509764 99509764 1001 86380 86390 1
509790 99509790 1001 86380 86390 1
509829 99509829 1001 86380 86390 1
509637 99509637 1001 86380 86390 1
509547 99509547 1001 86380 86390 1
509651 99509651 1001 86380 86390 1
509522 99509522 1001 86380 86390 1
509600 99509600 1001 86380 86390 1
510014 99510014 1001 86380 86390 1
510040 99510040 1001 86380 86390 1
510057 99510057 1001 86380 86390 1
509915 99509915 1001 86380 86390 1
509931 99509931 1001 86380 86390 1
510591 99510591 1001 86380 86390 1
510407 99510407 1001 86380 86390 1
510409 99510409 1001 86380 86390 1
510422 99510422 1001 86380 86390 1
510516 99510516 1001 86380 86390 1
510199 99510199 1001 86380 86390 1
510115 99510115 1001 86380 86390 1
510221 99510221 1001 86380 86390 1
510885 99510885 1001 86380 86390 1
510886 99510886 1001 86380 86390 1
511400 99511400 1001 86380 86390 1
511404 99511404 1001 86380 86390 1
511347 99511347 1001 86380 86390 1
511176 99511176 1001 86380 86390 1
511074 99511074 1001 86380 86390 1
511023 99511023 1001 86380 86390 1
511101 99511101 1001 86380 86390 1
511034 99511034 1001 86380 86390 1
511718 99511718 1001 86380 86390 1
511589 99511589 1001 86380 86390 1
511669 99511669 1001 86380 86390 1
511580 99511580 1001 86380 86390 1
511672 99511672 1001 86380 86390 1
511685 99511685 1001 86380 86390 1
512354 99512354 1001 86380 86390 1
511796 99511796 1001 86380 86390 1
511787 99511787 1001 86380 86390 1
511853 99511853 1001 86380 86390 1
511854 99511854 1001 86380 86390 1
511907 99511907 1001 86380 86390 1
512570 99512570 1001 86380 86390 1
512391 99512391 1001 86380 86390 1
512576 99512576 1001 86380 86390 1
512474 99512474 1001 86380 86390 1
512452 99512452 1001 86380 86390 1
512478 99512478 1001 86380 86390 1
513032 99513032 1001 86380 86390 1
513097 99513097 1001 86380 86390 1
513166 99513166 1001 86380 86390 1
512961 99512961 1001 86380 86390 1
512962 99512962 1001 86380 86390 1
512806 99512806 1001 86380 86390 1
512854 99512854 1001 86380 86390 1
512920 99512920 1001 86380 86390 1
512745 99512745 1001 86380 86390 1
512773 99512773 1001 86380 86390 1
512724 99512724 1001 86380 86390 1
512763 99512763 1001 86380 86390 1
513215 99513215 1001 86380 86390 1
513338 99513338 1001 86380 86390 1
513354 99513354 1001 86380 86390 1
513928 99513928 1001 86380 86390 1
513920 99513920 1001 86380 86390 1
513837 99513837 1001 86380 86390 1
513684 99513684 1001 86380 86390 1
513724 99513724 1001 86380 86390 1
513765 99513765 1001 86380 86390 1
513716 99513716 1001 86380 86390 1
513785 99513785 1001 86380 86390 1
513413 99513413 1001 86380 86390 1
514125 99514125 1001 86380 86390 1
514795 99514795 1001 86380 86390 1
514736 99514736 1001 86380 86390 1
514685 99514685 1001 86380 86390 1
514488 99514488 1001 86380 86390 1
514634 99514634 1001 86380 86390 1
514624 99514624 1001 86380 86390 1
514262 99514262 1001 86380 86390 1
514395 99514395 1001 86380 86390 1
514272 99514272 1001 86380 86390 1
514377 99514377 1001 86380 86390 1
514653 99514653 1001 86380 86390 1
514951 99514951 1001 86380 86390 1
515503 99515503 1001 86380 86390 1
515314 99515314 1001 86380 86390 1
515334 99515334 1001 86380 86390 1
515075 99515075 1001 86380 86390 1
515217 99515217 1001 86380 86390 1
515719 99515719 1001 86380 86390 1
515271 99515271 1001 86380 86390 1
515479 99515479 1001 86380 86390 1
515846 99515846 1001 86380 86390 1
516474 99516474 1001 86380 86390 1
516461 99516461 1001 86380 86390 1
516478 99516478 1001 86380 86390 1
516449 99516449 1001 86380 86390 1
516311 99516311 1001 86380 86390 1
516469 99516469 1001 86380 86390 1
516226 99516226 1001 86380 86390 1
516251 99516251 1001 86380 86390 1
516070 99516070 1001 86380 86390 1
515919 99515919 1001 86380 86390 1
516029 99516029 1001 86380 86390 1
516559 99516559 1001 86380 86390 1
516703 99516703 1001 86380 86390 1
517208 99517208 1001 86380 86390 1
517142 99517142 1001 86380 86390 1
517065 99517065 1001 86380 86390 1
517042 99517042 1001 86380 86390 1
517097 99517097 1001 86380 86390 1
517021 99517021 1001 86380 86390 1
517010 99517010 1001 86380 86390 1
516777 99516777 1001 86380 86390 1
517131 99517131 1001 86380 86390 1
517533 99517533 1001 86380 86390 1
517469 99517469 1001 86380 86390 1
517355 99517355 1001 86380 86390 1
518136 99518136 1001 86380 86390 1
518077 99518077 1001 86380 86390 1
517884 99517884 1001 86380 86390 1
517781 99517781 1001 86380 86390 1
517898 99517898 1001 86380 86390 1
517862 99517862 1001 86380 86390 1
517683 99517683 1001 86380 86390 1
517568 99517568 1001 86380 86390 1
517737 99517737 1001 86380 86390 1
517630 99517630 1001 86380 86390 1
518331 99518331 1001 86380 86390 1
518887 99518887 1001 86380 86390 1
518891 99518891 1001 86380 86390 1
518969 99518969 1001 86380 86390 1
518893 99518893 1001 86380 86390 1
518737 99518737 1001 86380 86390 1
518664 99518664 1001 86380 86390 1
518780 99518780 1001 86380 86390 1
518433 99518433 1001 86380 86390 1
518498 99518498 1001 86380 86390 1
518568 99518568 1001 86380 86390 1
519168 99519168 1001 86380 86390 1
519117 99519117 1001 86380 86390 1
519739 99519739 1001 86380 86390 1
519636 99519636 1001 86380 86390 1
519664 99519664 1001 86380 86390 1
519669 99519669 1001 86380 86390 1
519608 99519608 1001 86380 86390 1
519460 99519460 1001 86380 86390 1
519348 99519348 1001 86380 86390 1
519207 99519207 1001 86380 86390 1
519227 99519227 1001 86380 86390 1
519293 99519293 1001 86380 86390 1
519941 99519941 1001 86380 86390 1
519947 99519947 1001 86380 86390 1
519833 99519833 1001 86380 86390 1
520016 99520016 1001 86380 86390 1
520576 99520576 1001 86380 86390 1
520557 99520557 1001 86380 86390 1
520124 99520124 1001 86380 86390 1
520083 99520083 1001 86380 86390 1
520833 99520833 1001 86380 86390 1
520673 99520673 1001 86380 86390 1
521344 99521344 1001 86380 86390 1
521374 99521374 1001 86380 86390 1
521427 99521427 1001 86380 86390 1
521256 99521256 1001 86380 86390 1
521065 99521065 1001 86380 86390 1
520849 99520849 1001 86380 86390 1
521657 99521657 1001 86380 86390 1
521624 99521624 1001 86380 86390 1
521551 99521551 1001 86380 86390 1
521629 99521629 1001 86380 86390 1
521539 99521539 1001 86380 86390 1
522202 99522202 1001 86380 86390 1
521961 99521961 1001 86380 86390 1
521927 99521927 1001 86380 86390 1
521979 99521979 1001 86380 86390 1
522047 99522047 1001 86380 86390 1
521879 99521879 1001 86380 86390 1
521737 99521737 1001 86380 86390 1
521727 99521727 1001 86380 86390 1
521876 99521876 1001 86380 86390 1
522485 99522485 1001 86380 86390 1
522454 99522454 1001 86380 86390 1
522990 99522990 1001 86380 86390 1
523094 99523094 1001 86380 86390 1
522943 99522943 1001 86380 86390 1
522922 99522922 1001 86380 86390 1
522987 99522987 1001 86380 86390 1
523109 99523109 1001 86380 86390 1
522748 99522748 1001 86380 86390 1
522792 99522792 1001 86380 86390 1
522666 99522666 1001 86380 86390 1
522692 99522692 1001 86380 86390 1
522663 99522663 1001 86380 86390 1
523208 99523208 1001 86380 86390 1
523236 99523236 1001 86380 86390 1
523160 99523160 1001 86380 86390 1
523165 99523165 1001 86380 86390 1
523868 99523868 1001 86380 86390 1
523770 99523770 1001 86380 86390 1
523799 99523799 1001 86380 86390 1
523839 99523839 1001 86380 86390 1
523852 99523852 1001 86380 86390 1
523801 99523801 1001 86380 86390 1
523718 99523718 1001 86380 86390 1
523632 99523632 1001 86380 86390 1
523454 99523454 1001 86380 86390 1
523494 99523494 1001 86380 86390 1
523393 99523393 1001 86380 86390 1
523504 99523504 1001 86380 86390 1
524048 99524048 1001 86380 86390 1
523997 99523997 1001 86380 86390 1
524050 99524050 1001 86380 86390 1
524102 99524102 1001 86380 86390 1
524144 99524144 1001 86380 86390 1
524593 99524593 1001 86380 86390 1
524460 99524460 1001 86380 86390 1
524500 99524500 1001 86380 86390 1
524370 99524370 1001 86380 86390 1
524410 99524410 1001 86380 86390 1
524502 99524502 1001 86380 86390 1
524536 99524536 1001 86380 86390 1
524307 99524307 1001 86380 86390 1
524329 99524329 1001 86380 86390 1
524900 99524900 1001 86380 86390 1
524785 99524785 1001 86380 86390 1
524919 99524919 1001 86380 86390 1
525508 99525508 1001 86380 86390 1
525536 99525536 1001 86380 86390 1
525567 99525567 1001 86380 86390 1
525529 99525529 1001 86380 86390 1
525532 99525532 1001 86380 86390 1
525264 99525264 1001 86380 86390 1
525161 99525161 1001 86380 86390 1
525076 99525076 1001 86380 86390 1
524976 99524976 1001 86380 86390 1
525604 99525604 1001 86380 86390 1
526359 99526359 1001 86380 86390 1
526269 99526269 1001 86380 86390 1
526237 99526237 1001 86380 86390 1
526410 99526410 1001 86380 86390 1
526056 99526056 1001 86380 86390 1
526070 99526070 1001 86380 86390 1
525869 99525869 1001 86380 86390 1
525870 99525870 1001 86380 86390 1
526005 99526005 1001 86380 86390 1
525993 99525993 1001 86380 86390 1
526601 99526601 1001 86380 86390 1
526429 99526429 1001 86380 86390 1
527249 99527249 1001 86380 86390 1
527188 99527188 1001 86380 86390 1
527150 99527150 1001 86380 86390 1
527086 99527086 1001 86380 86390 1
527239 99527239 1001 86380 86390 1
526952 99526952 1001 86380 86390 1
527031 99527031 1001 86380 86390 1
526962 99526962 1001 86380 86390 1
526775 99526775 1001 86380 86390 1
526633 99526633 1001 86380 86390 1
526817 99526817 1001 86380 86390 1
526793 99526793 1001 86380 86390 1
527376 99527376 1001 86380 86390 1
527341 99527341 1001 86380 86390 1
527306 99527306 1001 86380 86390 1
527973 99527973 1001 86380 86390 1
527938 99527938 1001 86380 86390 1
528019 99528019 1001 86380 86390 1
527903 99527903 1001 86380 86390 1
527931 99527931 1001 86380 86390 1
528069 99528069 1001 86380 86390 1
527740 99527740 1001 86380 86390 1
527821 99527821 1001 86380 86390 1
527696 99527696 1001 86380 86390 1
527738 99527738 1001 86380 86390 1
527494 99527494 1001 86380 86390 1
527522 99527522 1001 86380 86390 1
527540 99527540 1001 86380 86390 1
527517 99527517 1001 86380 86390 1
528077 99528077 1001 86380 86390 1
528080 99528080 1001 86380 86390 1
528238 99528238 1001 86380 86390 1
528871 99528871 1001 86380 86390 1
528751 99528751 1001 86380 86390 1
528706 99528706 1001 86380 86390 1
528718 99528718 1001 86380 86390 1
528631 99528631 1001 86380 86390 1
528571 99528571 1001 86380 86390 1
528310 99528310 1001 86380 86390 1
528350 99528350 1001 86380 86390 1
529034 99529034 1001 86380 86390 1
529064 99529064 1001 86380 86390 1
529606 99529606 1001 86380 86390 1
529671 99529671 1001 86380 86390 1
529405 99529405 1001 86380 86390 1
529375 99529375 1001 86380 86390 1
529201 99529201 1001 86380 86390 1
529227 99529227 1001 86380 86390 1
529245 99529245 1001 86380 86390 1
529247 99529247 1001 86380 86390 1
529796 99529796 1001 86380 86390 1
529903 99529903 1001 86380 86390 1
529891 99529891 1001 86380 86390 1
530491 99530491 1001 86380 86390 1
530428 99530428 1001 86380 86390 1
530379 99530379 1001 86380 86390 1
530472 99530472 1001 86380 86390 1
530395 99530395 1001 86380 86390 1
530422 99530422 1001 86380 86390 1
530335 99530335 1001 86380 86390 1
530343 99530343 1001 86380 86390 1
530176 99530176 1001 86380 86390 1
529934 99529934 1001 86380 86390 1
529951 99529951 1001 86380 86390 1
530057 99530057 1001 86380 86390 1
530058 99530058 1001 86380 86390 1
529996 99529996 1001 86380 86390 1
531372 99531372 1001 86380 86390 1
531136 99531136 1001 86380 86390 1
531124 99531124 1001 86380 86390 1
531061 99531061 1001 86380 86390 1
531075 99531075 1001 86380 86390 1
530921 99530921 1001 86380 86390 1
530960 99530960 1001 86380 86390 1
530844 99530844 1001 86380 86390 1
530845 99530845 1001 86380 86390 1
530833 99530833 1001 86380 86390 1
531393 99531393 1001 86380 86390 1
531543 99531543 1001 86380 86390 1
531796 99531796 1001 86380 86390 1
531915 99531915 1001 86380 86390 1
531588 99531588 1001 86380 86390 1
531658 99531658 1001 86380 86390 1
532255 99532255 1001 86380 86390 1
532260 99532260 1001 86380 86390 1
532287 99532287 1001 86380 86390 1
532864 99532864 1001 86380 86390 1
532969 99532969 1001 86380 86390 1
532938 99532938 1001 86380 86390 1
532979 99532979 1001 86380 86390 1
532683 99532683 1001 86380 86390 1
532791 99532791 1001 86380 86390 1
532741 99532741 1001 86380 86390 1
532664 99532664 1001 86380 86390 1
532540 99532540 1001 86380 86390 1
532594 99532594 1001 86380 86390 1
532427 99532427 1001 86380 86390 1
532467 99532467 1001 86380 86390 1
532428 99532428 1001 86380 86390 1
532456 99532456 1001 86380 86390 1
532417 99532417 1001 86380 86390 1
532521 99532521 1001 86380 86390 1
532617 99532617 1001 86380 86390 1
533056 99533056 1001 86380 86390 1
533173 99533173 1001 86380 86390 1
533135 99533135 1001 86380 86390 1
533830 99533830 1001 86380 86390 1
533707 99533707 1001 86380 86390 1
533708 99533708 1001 86380 86390 1
533788 99533788 1001 86380 86390 1
533842 99533842 1001 86380 86390 1
533664 99533664 1001 86380 86390 1
533535 99533535 1001 86380 86390 1
533523 99533523 1001 86380 86390 1
533559 99533559 1001 86380 86390 1
533496 99533496 1001 86380 86390 1
533445 99533445 1001 86380 86390 1
533329 99533329 1001 86380 86390 1
533240 99533240 1001 86380 86390 1
533345 99533345 1001 86380 86390 1
533256 99533256 1001 86380 86390 1
533443 99533443 1001 86380 86390 1
533988 99533988 1001 86380 86390 1
534027 99534027 1001 86380 86390 1
534040 99534040 1001 86380 86390 1
533915 99533915 1001 86380 86390 1
534046 99534046 1001 86380 86390 1
534506 99534506 1001 86380 86390 1
534561 99534561 1001 86380 86390 1
534442 99534442 1001 86380 86390 1
534346 99534346 1001 86380 86390 1
534239 99534239 1001 86380 86390 1
534763 99534763 1001 86380 86390 1
534764 99534764 1001 86380 86390 1
534713 99534713 1001 86380 86390 1
535342 99535342 1001 86380 86390 1
535428 99535428 1001 86380 86390 1
535327 99535327 1001 86380 86390 1
535501 99535501 1001 86380 86390 1
535250 99535250 1001 86380 86390 1
535225 99535225 1001 86380 86390 1
535303 99535303 1001 86380 86390 1
535005 99535005 1001 86380 86390 1
535032 99535032 1001 86380 86390 1
535079 99535079 1001 86380 86390 1
535559 99535559 1001 86380 86390 1
535585 99535585 1001 86380 86390 1
535562 99535562 1001 86380 86390 1
535588 99535588 1001 86380 86390 1
535581 99535581 1001 86380 86390 1
535595 99535595 1001 86380 86390 1
536304 99536304 1001 86380 86390 1
536140 99536140 1001 86380 86390 1
536217 99536217 1001 86380 86390 1
535733 99535733 1001 86380 86390 1
535799 99535799 1001 86380 86390 1
535864 99535864 1001 86380 86390 1
535906 99535906 1001 86380 86390 1
536414 99536414 1001 86380 86390 1
536339 99536339 1001 86380 86390 1
537127 99537127 1001 86380 86390 1
536898 99536898 1001 86380 86390 1
536758 99536758 1001 86380 86390 1
536580 99536580 1001 86380 86390 1
536545 99536545 1001 86380 86390 1
536573 99536573 1001 86380 86390 1
536744 99536744 1001 86380 86390 1
537316 99537316 1001 86380 86390 1
537204 99537204 1001 86380 86390 1
537195 99537195 1001 86380 86390 1
537821 99537821 1001 86380 86390 1
537818 99537818 1001 86380 86390 1
537870 99537870 1001 86380 86390 1
537697 99537697 1001 86380 86390 1
537622 99537622 1001 86380 86390 1
537769 99537769 1001 86380 86390 1
537536 99537536 1001 86380 86390 1
537400 99537400 1001 86380 86390 1
538019 99538019 1001 86380 86390 1
538072 99538072 1001 86380 86390 1
538021 99538021 1001 86380 86390 1
538181 99538181 1001 86380 86390 1
538146 99538146 1001 86380 86390 1
538150 99538150 1001 86380 86390 1
538744 99538744 1001 86380 86390 1
538798 99538798 1001 86380 86390 1
538597 99538597 1001 86380 86390 1
538598 99538598 1001 86380 86390 1
538465 99538465 1001 86380 86390 1
538517 99538517 1001 86380 86390 1
538207 99538207 1001 86380 86390 1
538352 99538352 1001 86380 86390 1
538870 99538870 1001 86380 86390 1
538987 99538987 1001 86380 86390 1
538975 99538975 1001 86380 86390 1
538835 99538835 1001 86380 86390 1
539525 99539525 1001 86380 86390 1
539529 99539529 1001 86380 86390 1
539597 99539597 1001 86380 86390 1
539443 99539443 1001 86380 86390 1
539459 99539459 1001 86380 86390 1
539310 99539310 1001 86380 86390 1
539233 99539233 1001 86380 86390 1
539040 99539040 1001 86380 86390 1
539070 99539070 1001 86380 86390 1
539761 99539761 1001 86380 86390 1
540274 99540274 1001 86380 86390 1
540263 99540263 1001 86380 86390 1
540409 99540409 1001 86380 86390 1
540282 99540282 1001 86380 86390 1
540262 99540262 1001 86380 86390 1
540188 99540188 1001 86380 86390 1
540137 99540137 1001 86380 86390 1
540092 99540092 1001 86380 86390 1
540001 99540001 1001 86380 86390 1
539937 99539937 1001 86380 86390 1
539954 99539954 1001 86380 86390 1
540024 99540024 1001 86380 86390 1
540476 99540476 1001 86380 86390 1
540635 99540635 1001 86380 86390 1
540493 99540493 1001 86380 86390 1
540598 99540598 1001 86380 86390 1
541283 99541283 1001 86380 86390 1
541062 99541062 1001 86380 86390 1
540955 99540955 1001 86380 86390 1
540890 99540890 1001 86380 86390 1
540723 99540723 1001 86380 86390 1
540686 99540686 1001 86380 86390 1
540765 99540765 1001 86380 86390 1
540787 99540787 1001 86380 86390 1
541420 99541420 1001 86380 86390 1
541382 99541382 1001 86380 86390 1
541352 99541352 1001 86380 86390 1
541379 99541379 1001 86380 86390 1
541928 99541928 1001 86380 86390 1
541981 99541981 1001 86380 86390 1
541960 99541960 1001 86380 86390 1
542111 99542111 1001 86380 86390 1
542014 99542014 1001 86380 86390 1
541850 99541850 1001 86380 86390 1
541903 99541903 1001 86380 86390 1
541871 99541871 1001 86380 86390 1
541500 99541500 1001 86380 86390 1
541594 99541594 1001 86380 86390 1
541623 99541623 1001 86380 86390 1
542274 99542274 1001 86380 86390 1
542237 99542237 1001 86380 86390 1
542855 99542855 1001 86380 86390 1
542822 99542822 1001 86380 86390 1
542889 99542889 1001 86380 86390 1
542577 99542577 1001 86380 86390 1
542468 99542468 1001 86380 86390 1
542509 99542509 1001 86380 86390 1
542407 99542407 1001 86380 86390 1
542968 99542968 1001 86380 86390 1
543036 99543036 1001 86380 86390 1
543062 99543062 1001 86380 86390 1
543091 99543091 1001 86380 86390 1
543092 99543092 1001 86380 86390 1
543144 99543144 1001 86380 86390 1
543004 99543004 1001 86380 86390 1
543032 99543032 1001 86380 86390 1
543570 99543570 1001 86380 86390 1
543661 99543661 1001 86380 86390 1
543676 99543676 1001 86380 86390 1
543715 99543715 1001 86380 86390 1
543372 99543372 1001 86380 86390 1
543373 99543373 1001 86380 86390 1
543531 99543531 1001 86380 86390 1
543390 99543390 1001 86380 86390 1
543549 99543549 1001 86380 86390 1
543409 99543409 1001 86380 86390 1
543156 99543156 1001 86380 86390 1
543274 99543274 1001 86380 86390 1
543262 99543262 1001 86380 86390 1
543224 99543224 1001 86380 86390 1
543201 99543201 1001 86380 86390 1
543967 99543967 1001 86380 86390 1
543956 99543956 1001 86380 86390 1
543892 99543892 1001 86380 86390 1
543931 99543931 1001 86380 86390 1
543944 99543944 1001 86380 86390 1
543946 99543946 1001 86380 86390 1
543896 99543896 1001 86380 86390 1
544508 99544508 1001 86380 86390 1
544511 99544511 1001 86380 86390 1
544539 99544539 1001 86380 86390 1
544502 99544502 1001 86380 86390 1
544426 99544426 1001 86380 86390 1
544404 99544404 1001 86380 86390 1
544340 99544340 1001 86380 86390 1
544302 99544302 1001 86380 86390 1
544252 99544252 1001 86380 86390 1
544331 99544331 1001 86380 86390 1
544377 99544377 1001 86380 86390 1
544106 99544106 1001 86380 86390 1
544184 99544184 1001 86380 86390 1
543978 99543978 1001 86380 86390 1
544161 99544161 1001 86380 86390 1
544077 99544077 1001 86380 86390 1
544726 99544726 1001 86380 86390 1
544636 99544636 1001 86380 86390 1
544742 99544742 1001 86380 86390 1
544696 99544696 1001 86380 86390 1
418375 878 1001 58740 64497 1
411909 374 1001 35280 35637 1
539485 1024 1002 46128 52525 1
400354 99400354 1001 86380 86390 1
400514 99400514 1001 86380 86390 1
400501 99400501 1001 86380 86390 1
400542 99400542 1001 86380 86390 1
400868 99400868 1001 86380 86390 1
401124 99401124 1001 86380 86390 1
401110 99401110 1001 86380 86390 1
401594 99401594 1001 86380 86390 1
401928 99401928 1001 86380 86390 1
402063 99402063 1001 86380 86390 1
402034 99402034 1001 86380 86390 1
401978 99401978 1001 86380 86390 1
402290 99402290 1001 86380 86390 1
402596 99402596 1001 86380 86390 1
402701 99402701 1001 86380 86390 1
402722 99402722 1001 86380 86390 1
403006 99403006 1001 86380 86390 1
403148 99403148 1001 86380 86390 1
403176 99403176 1001 86380 86390 1
403256 99403256 1001 86380 86390 1
403342 99403342 1001 86380 86390 1
404538 99404538 1001 86380 86390 1
404603 99404603 1001 86380 86390 1
404983 99404983 1001 86380 86390 1
405107 99405107 1001 86380 86390 1
405383 99405383 1001 86380 86390 1
405414 99405414 1001 86380 86390 1
405700 99405700 1001 86380 86390 1
405733 99405733 1001 86380 86390 1
405682 99405682 1001 86380 86390 1
405811 99405811 1001 86380 86390 1
405838 99405838 1001 86380 86390 1
405893 99405893 1001 86380 86390 1
405994 99405994 1001 86380 86390 1
406034 99406034 1001 86380 86390 1
406099 99406099 1001 86380 86390 1
406257 99406257 1001 86380 86390 1
406448 99406448 1001 86380 86390 1
406402 99406402 1001 86380 86390 1
406474 99406474 1001 86380 86390 1
406555 99406555 1001 86380 86390 1
406625 99406625 1001 86380 86390 1
406734 99406734 1001 86380 86390 1
406747 99406747 1001 86380 86390 1
407058 99407058 1001 86380 86390 1
407226 99407226 1001 86380 86390 1
407402 99407402 1001 86380 86390 1
407665 99407665 1001 86380 86390 1
407590 99407590 1001 86380 86390 1
407657 99407657 1001 86380 86390 1
407770 99407770 1001 86380 86390 1
407939 99407939 1001 86380 86390 1
408294 99408294 1001 86380 86390 1
408270 99408270 1001 86380 86390 1
408213 99408213 1001 86380 86390 1
408312 99408312 1001 86380 86390 1
408547 99408547 1001 86380 86390 1
408758 99408758 1001 86380 86390 1
408925 99408925 1001 86380 86390 1
409299 99409299 1001 86380 86390 1
409416 99409416 1001 86380 86390 1
409501 99409501 1001 86380 86390 1
409824 99409824 1001 86380 86390 1
409954 99409954 1001 86380 86390 1
410199 99410199 1001 86380 86390 1
410141 99410141 1001 86380 86390 1
410295 99410295 1001 86380 86390 1
410488 99410488 1001 86380 86390 1
410571 99410571 1001 86380 86390 1
410543 99410543 1001 86380 86390 1
410768 99410768 1001 86380 86390 1
410726 99410726 1001 86380 86390 1
410939 99410939 1001 86380 86390 1
411270 99411270 1001 86380 86390 1
411325 99411325 1001 86380 86390 1
411353 99411353 1001 86380 86390 1
411605 99411605 1001 86380 86390 1
411760 99411760 1001 86380 86390 1
412088 99412088 1001 86380 86390 1
412140 99412140 1001 86380 86390 1
413401 99413401 1001 86380 86390 1
413612 99413612 1001 86380 86390 1
413001 99413001 1001 86380 86390 1
412934 99412934 1001 86380 86390 1
412955 99412955 1001 86380 86390 1
413175 99413175 1001 86380 86390 1
412721 99412721 1001 86380 86390 1
412855 99412855 1001 86380 86390 1
412632 99412632 1001 86380 86390 1
412570 99412570 1001 86380 86390 1
414098 99414098 1001 86380 86390 1
413776 99413776 1001 86380 86390 1
415056 99415056 1001 86380 86390 1
415257 99415257 1001 86380 86390 1
415172 99415172 1001 86380 86390 1
414841 99414841 1001 86380 86390 1
414893 99414893 1001 86380 86390 1
414616 99414616 1001 86380 86390 1
414897 99414897 1001 86380 86390 1
414692 99414692 1001 86380 86390 1
414575 99414575 1001 86380 86390 1
414602 99414602 1001 86380 86390 1
414180 99414180 1001 86380 86390 1
414253 99414253 1001 86380 86390 1
414366 99414366 1001 86380 86390 1
414417 99414417 1001 86380 86390 1
414175 99414175 1001 86380 86390 1
415405 99415405 1001 86380 86390 1
416935 99416935 1001 86380 86390 1
416711 99416711 1001 86380 86390 1
416844 99416844 1001 86380 86390 1
416808 99416808 1001 86380 86390 1
416900 99416900 1001 86380 86390 1
416779 99416779 1001 86380 86390 1
416218 99416218 1001 86380 86390 1
415930 99415930 1001 86380 86390 1
415753 99415753 1001 86380 86390 1
415964 99415964 1001 86380 86390 1
415788 99415788 1001 86380 86390 1
416003 99416003 1001 86380 86390 1
417025 99417025 1001 86380 86390 1
417126 99417126 1001 86380 86390 1
418674 99418674 1001 86380 86390 1
418697 99418697 1001 86380 86390 1
418677 99418677 1001 86380 86390 1
418542 99418542 1001 86380 86390 1
418093 99418093 1001 86380 86390 1
418101 99418101 1001 86380 86390 1
417677 99417677 1001 86380 86390 1
417668 99417668 1001 86380 86390 1
417656 99417656 1001 86380 86390 1
418842 99418842 1001 86380 86390 1
419002 99419002 1001 86380 86390 1
419017 99419017 1001 86380 86390 1
420446 99420446 1001 86380 86390 1
420356 99420356 1001 86380 86390 1
419663 99419663 1001 86380 86390 1
419918 99419918 1001 86380 86390 1
419729 99419729 1001 86380 86390 1
419717 99419717 1001 86380 86390 1
419216 99419216 1001 86380 86390 1
419367 99419367 1001 86380 86390 1
419417 99419417 1001 86380 86390 1
422004 99422004 1001 86380 86390 1
421398 99421398 1001 86380 86390 1
421507 99421507 1001 86380 86390 1
421467 99421467 1001 86380 86390 1
421608 99421608 1001 86380 86390 1
420938 99420938 1001 86380 86390 1
420982 99420982 1001 86380 86390 1
422168 99422168 1001 86380 86390 1
422172 99422172 1001 86380 86390 1
422336 99422336 1001 86380 86390 1
422377 99422377 1001 86380 86390 1
423658 99423658 1001 86380 86390 1
423251 99423251 1001 86380 86390 1
423204 99423204 1001 86380 86390 1
422903 99422903 1001 86380 86390 1
422940 99422940 1001 86380 86390 1
422605 99422605 1001 86380 86390 1
422786 99422786 1001 86380 86390 1
423795 99423795 1001 86380 86390 1
423886 99423886 1001 86380 86390 1
423829 99423829 1001 86380 86390 1
423798 99423798 1001 86380 86390 1
423754 99423754 1001 86380 86390 1
424107 99424107 1001 86380 86390 1
424053 99424053 1001 86380 86390 1
425206 99425206 1001 86380 86390 1
424754 99424754 1001 86380 86390 1
424953 99424953 1001 86380 86390 1
424977 99424977 1001 86380 86390 1
424219 99424219 1001 86380 86390 1
424444 99424444 1001 86380 86390 1
424166 99424166 1001 86380 86390 1
425470 99425470 1001 86380 86390 1
425672 99425672 1001 86380 86390 1
425574 99425574 1001 86380 86390 1
426719 99426719 1001 86380 86390 1
426929 99426929 1001 86380 86390 1
426931 99426931 1001 86380 86390 1
426472 99426472 1001 86380 86390 1
426478 99426478 1001 86380 86390 1
426598 99426598 1001 86380 86390 1
426649 99426649 1001 86380 86390 1
426488 99426488 1001 86380 86390 1
426285 99426285 1001 86380 86390 1
426439 99426439 1001 86380 86390 1
426365 99426365 1001 86380 86390 1
426108 99426108 1001 86380 86390 1
427418 99427418 1001 86380 86390 1
427146 99427146 1001 86380 86390 1
428434 99428434 1001 86380 86390 1
428513 99428513 1001 86380 86390 1
428539 99428539 1001 86380 86390 1
428158 99428158 1001 86380 86390 1
428260 99428260 1001 86380 86390 1
428261 99428261 1001 86380 86390 1
427957 99427957 1001 86380 86390 1
427740 99427740 1001 86380 86390 1
427784 99427784 1001 86380 86390 1
427569 99427569 1001 86380 86390 1
427672 99427672 1001 86380 86390 1
427551 99427551 1001 86380 86390 1
427770 99427770 1001 86380 86390 1
429174 99429174 1001 86380 86390 1
428907 99428907 1001 86380 86390 1
428980 99428980 1001 86380 86390 1
430094 99430094 1001 86380 86390 1
430243 99430243 1001 86380 86390 1
430281 99430281 1001 86380 86390 1
429656 99429656 1001 86380 86390 1
429868 99429868 1001 86380 86390 1
429586 99429586 1001 86380 86390 1
429303 99429303 1001 86380 86390 1
429427 99429427 1001 86380 86390 1
430402 99430402 1001 86380 86390 1
430554 99430554 1001 86380 86390 1
430802 99430802 1001 86380 86390 1
430752 99430752 1001 86380 86390 1
431874 99431874 1001 86380 86390 1
431783 99431783 1001 86380 86390 1
431930 99431930 1001 86380 86390 1
431381 99431381 1001 86380 86390 1
431451 99431451 1001 86380 86390 1
431148 99431148 1001 86380 86390 1
431097 99431097 1001 86380 86390 1
430901 99430901 1001 86380 86390 1
430842 99430842 1001 86380 86390 1
433552 99433552 1001 86380 86390 1
433675 99433675 1001 86380 86390 1
433500 99433500 1001 86380 86390 1
432985 99432985 1001 86380 86390 1
432999 99432999 1001 86380 86390 1
433304 99433304 1001 86380 86390 1
433151 99433151 1001 86380 86390 1
432564 99432564 1001 86380 86390 1
432715 99432715 1001 86380 86390 1
432549 99432549 1001 86380 86390 1
432550 99432550 1001 86380 86390 1
433945 99433945 1001 86380 86390 1
433820 99433820 1001 86380 86390 1
435385 99435385 1001 86380 86390 1
435273 99435273 1001 86380 86390 1
434632 99434632 1001 86380 86390 1
434835 99434835 1001 86380 86390 1
435578 99435578 1001 86380 86390 1
435713 99435713 1001 86380 86390 1
435811 99435811 1001 86380 86390 1
436895 99436895 1001 86380 86390 1
436963 99436963 1001 86380 86390 1
436846 99436846 1001 86380 86390 1
436449 99436449 1001 86380 86390 1
436472 99436472 1001 86380 86390 1
436721 99436721 1001 86380 86390 1
436361 99436361 1001 86380 86390 1
436164 99436164 1001 86380 86390 1
436137 99436137 1001 86380 86390 1
436018 99436018 1001 86380 86390 1
436234 99436234 1001 86380 86390 1
437320 99437320 1001 86380 86390 1
437170 99437170 1001 86380 86390 1
300694 99300694 1001 86380 86390 1
300591 99300591 1001 86380 86390 1
300547 99300547 1001 86380 86390 1
300421 99300421 1001 86380 86390 1
300198 99300198 1001 86380 86390 1
300240 99300240 1001 86380 86390 1
300112 99300112 1001 86380 86390 1
300234 99300234 1001 86380 86390 1
300809 99300809 1001 86380 86390 1
300747 99300747 1001 86380 86390 1
300930 99300930 1001 86380 86390 1
300789 99300789 1001 86380 86390 1
301387 99301387 1001 86380 86390 1
301368 99301368 1001 86380 86390 1
301385 99301385 1001 86380 86390 1
301144 99301144 1001 86380 86390 1
301270 99301270 1001 86380 86390 1
301001 99301001 1001 86380 86390 1
301044 99301044 1001 86380 86390 1
300971 99300971 1001 86380 86390 1
301647 99301647 1001 86380 86390 1
301628 99301628 1001 86380 86390 1
302358 99302358 1001 86380 86390 1
302311 99302311 1001 86380 86390 1
302165 99302165 1001 86380 86390 1
302010 99302010 1001 86380 86390 1
301824 99301824 1001 86380 86390 1
301827 99301827 1001 86380 86390 1
301790 99301790 1001 86380 86390 1
301843 99301843 1001 86380 86390 1
301818 99301818 1001 86380 86390 1
301950 99301950 1001 86380 86390 1
301796 99301796 1001 86380 86390 1
302434 99302434 1001 86380 86390 1
302579 99302579 1001 86380 86390 1
302479 99302479 1001 86380 86390 1
303016 99303016 1001 86380 86390 1
303146 99303146 1001 86380 86390 1
303098 99303098 1001 86380 86390 1
303150 99303150 1001 86380 86390 1
303100 99303100 1001 86380 86390 1
302860 99302860 1001 86380 86390 1
302810 99302810 1001 86380 86390 1
302953 99302953 1001 86380 86390 1
302893 99302893 1001 86380 86390 1
302932 99302932 1001 86380 86390 1
302986 99302986 1001 86380 86390 1
302702 99302702 1001 86380 86390 1
302691 99302691 1001 86380 86390 1
302646 99302646 1001 86380 86390 1
302790 99302790 1001 86380 86390 1
303243 99303243 1001 86380 86390 1
303282 99303282 1001 86380 86390 1
303222 99303222 1001 86380 86390 1
303393 99303393 1001 86380 86390 1
303252 99303252 1001 86380 86390 1
303948 99303948 1001 86380 86390 1
304011 99304011 1001 86380 86390 1
303712 99303712 1001 86380 86390 1
303779 99303779 1001 86380 86390 1
303691 99303691 1001 86380 86390 1
303517 99303517 1001 86380 86390 1
303575 99303575 1001 86380 86390 1
304044 99304044 1001 86380 86390 1
304201 99304201 1001 86380 86390 1
304037 99304037 1001 86380 86390 1
304055 99304055 1001 86380 86390 1
304717 99304717 1001 86380 86390 1
304782 99304782 1001 86380 86390 1
304789 99304789 1001 86380 86390 1
304688 99304688 1001 86380 86390 1
304741 99304741 1001 86380 86390 1
304511 99304511 1001 86380 86390 1
304512 99304512 1001 86380 86390 1
304476 99304476 1001 86380 86390 1
304568 99304568 1001 86380 86390 1
304519 99304519 1001 86380 86390 1
304354 99304354 1001 86380 86390 1
304925 99304925 1001 86380 86390 1
304930 99304930 1001 86380 86390 1
305641 99305641 1001 86380 86390 1
305617 99305617 1001 86380 86390 1
305460 99305460 1001 86380 86390 1
305436 99305436 1001 86380 86390 1
305348 99305348 1001 86380 86390 1
305284 99305284 1001 86380 86390 1
305121 99305121 1001 86380 86390 1
305072 99305072 1001 86380 86390 1
305089 99305089 1001 86380 86390 1
500152 99500152 1001 86380 86390 1
500050 99500050 1001 86380 86390 1
500154 99500154 1001 86380 86390 1
305691 99305691 1001 86380 86390 1
500691 99500691 1001 86380 86390 1
500705 99500705 1001 86380 86390 1
500631 99500631 1001 86380 86390 1
500596 99500596 1001 86380 86390 1
500522 99500522 1001 86380 86390 1
500406 99500406 1001 86380 86390 1
500475 99500475 1001 86380 86390 1
500205 99500205 1001 86380 86390 1
500223 99500223 1001 86380 86390 1
500216 99500216 1001 86380 86390 1
500308 99500308 1001 86380 86390 1
501007 99501007 1001 86380 86390 1
500920 99500920 1001 86380 86390 1
500872 99500872 1001 86380 86390 1
501460 99501460 1001 86380 86390 1
501540 99501540 1001 86380 86390 1
501567 99501567 1001 86380 86390 1
501162 99501162 1001 86380 86390 1
501768 99501768 1001 86380 86390 1
501796 99501796 1001 86380 86390 1
501642 99501642 1001 86380 86390 1
502364 99502364 1001 86380 86390 1
502275 99502275 1001 86380 86390 1
502247 99502247 1001 86380 86390 1
501962 99501962 1001 86380 86390 1
502028 99502028 1001 86380 86390 1
502004 99502004 1001 86380 86390 1
501927 99501927 1001 86380 86390 1
502038 99502038 1001 86380 86390 1
502582 99502582 1001 86380 86390 1
502485 99502485 1001 86380 86390 1
502577 99502577 1001 86380 86390 1
503127 99503127 1001 86380 86390 1
503128 99503128 1001 86380 86390 1
503131 99503131 1001 86380 86390 1
502941 99502941 1001 86380 86390 1
502868 99502868 1001 86380 86390 1
502753 99502753 1001 86380 86390 1
502838 99502838 1001 86380 86390 1
502879 99502879 1001 86380 86390 1
503421 99503421 1001 86380 86390 1
503474 99503474 1001 86380 86390 1
503350 99503350 1001 86380 86390 1
503983 99503983 1001 86380 86390 1
504035 99504035 1001 86380 86390 1
503759 99503759 1001 86380 86390 1
503708 99503708 1001 86380 86390 1
503789 99503789 1001 86380 86390 1
503803 99503803 1001 86380 86390 1
503579 99503579 1001 86380 86390 1
503672 99503672 1001 86380 86390 1
503677 99503677 1001 86380 86390 1
504222 99504222 1001 86380 86390 1
504263 99504263 1001 86380 86390 1
504240 99504240 1001 86380 86390 1
504216 99504216 1001 86380 86390 1
504321 99504321 1001 86380 86390 1
504881 99504881 1001 86380 86390 1
504817 99504817 1001 86380 86390 1
504860 99504860 1001 86380 86390 1
504861 99504861 1001 86380 86390 1
504634 99504634 1001 86380 86390 1
504661 99504661 1001 86380 86390 1
504733 99504733 1001 86380 86390 1
504582 99504582 1001 86380 86390 1
504460 99504460 1001 86380 86390 1
505045 99505045 1001 86380 86390 1
505124 99505124 1001 86380 86390 1
505024 99505024 1001 86380 86390 1
504987 99504987 1001 86380 86390 1
505117 99505117 1001 86380 86390 1
505107 99505107 1001 86380 86390 1
505720 99505720 1001 86380 86390 1
505618 99505618 1001 86380 86390 1
505593 99505593 1001 86380 86390 1
505595 99505595 1001 86380 86390 1
505676 99505676 1001 86380 86390 1
505476 99505476 1001 86380 86390 1
505438 99505438 1001 86380 86390 1
505541 99505541 1001 86380 86390 1
505505 99505505 1001 86380 86390 1
505395 99505395 1001 86380 86390 1
505255 99505255 1001 86380 86390 1
505294 99505294 1001 86380 86390 1
505196 99505196 1001 86380 86390 1
505248 99505248 1001 86380 86390 1
505341 99505341 1001 86380 86390 1
505860 99505860 1001 86380 86390 1
506406 99506406 1001 86380 86390 1
506476 99506476 1001 86380 86390 1
506528 99506528 1001 86380 86390 1
506555 99506555 1001 86380 86390 1
506275 99506275 1001 86380 86390 1
506212 99506212 1001 86380 86390 1
506243 99506243 1001 86380 86390 1
506311 99506311 1001 86380 86390 1
506040 99506040 1001 86380 86390 1
506097 99506097 1001 86380 86390 1
506154 99506154 1001 86380 86390 1
506622 99506622 1001 86380 86390 1
506636 99506636 1001 86380 86390 1
506675 99506675 1001 86380 86390 1
507223 99507223 1001 86380 86390 1
507380 99507380 1001 86380 86390 1
507292 99507292 1001 86380 86390 1
507149 99507149 1001 86380 86390 1
506957 99506957 1001 86380 86390 1
506828 99506828 1001 86380 86390 1
506890 99506890 1001 86380 86390 1
506981 99506981 1001 86380 86390 1
506852 99506852 1001 86380 86390 1
507540 99507540 1001 86380 86390 1
507517 99507517 1001 86380 86390 1
507454 99507454 1001 86380 86390 1
508097 99508097 1001 86380 86390 1
508202 99508202 1001 86380 86390 1
508126 99508126 1001 86380 86390 1
508165 99508165 1001 86380 86390 1
508063 99508063 1001 86380 86390 1
508140 99508140 1001 86380 86390 1
508194 99508194 1001 86380 86390 1
507952 99507952 1001 86380 86390 1
507980 99507980 1001 86380 86390 1
507975 99507975 1001 86380 86390 1
508029 99508029 1001 86380 86390 1
507783 99507783 1001 86380 86390 1
508400 99508400 1001 86380 86390 1
508260 99508260 1001 86380 86390 1
508276 99508276 1001 86380 86390 1
508263 99508263 1001 86380 86390 1
508432 99508432 1001 86380 86390 1
508252 99508252 1001 86380 86390 1
508318 99508318 1001 86380 86390 1
508321 99508321 1001 86380 86390 1
509038 99509038 1001 86380 86390 1
508924 99508924 1001 86380 86390 1
508950 99508950 1001 86380 86390 1
508689 99508689 1001 86380 86390 1
508719 99508719 1001 86380 86390 1
508850 99508850 1001 86380 86390 1
508774 99508774 1001 86380 86390 1
508502 99508502 1001 86380 86390 1
508607 99508607 1001 86380 86390 1
509243 99509243 1001 86380 86390 1
509244 99509244 1001 86380 86390 1
509199 99509199 1001 86380 86390 1
509096 99509096 1001 86380 86390 1
509825 99509825 1001 86380 86390 1
509780 99509780 1001 86380 86390 1
509894 99509894 1001 86380 86390 1
509593 99509593 1001 86380 86390 1
509976 99509976 1001 86380 86390 1
510033 99510033 1001 86380 86390 1
509984 99509984 1001 86380 86390 1
510063 99510063 1001 86380 86390 1
509960 99509960 1001 86380 86390 1
510013 99510013 1001 86380 86390 1
510600 99510600 1001 86380 86390 1
510644 99510644 1001 86380 86390 1
510583 99510583 1001 86380 86390 1
510724 99510724 1001 86380 86390 1
510356 99510356 1001 86380 86390 1
510159 99510159 1001 86380 86390 1
510252 99510252 1001 86380 86390 1
510112 99510112 1001 86380 86390 1
510233 99510233 1001 86380 86390 1
510143 99510143 1001 86380 86390 1
510868 99510868 1001 86380 86390 1
510848 99510848 1001 86380 86390 1
510823 99510823 1001 86380 86390 1
510800 99510800 1001 86380 86390 1
511463 99511463 1001 86380 86390 1
511439 99511439 1001 86380 86390 1
511359 99511359 1001 86380 86390 1
511271 99511271 1001 86380 86390 1
511336 99511336 1001 86380 86390 1
511312 99511312 1001 86380 86390 1
511146 99511146 1001 86380 86390 1
511344 99511344 1001 86380 86390 1
511129 99511129 1001 86380 86390 1
511066 99511066 1001 86380 86390 1
511043 99511043 1001 86380 86390 1
511570 99511570 1001 86380 86390 1
511650 99511650 1001 86380 86390 1
512362 99512362 1001 86380 86390 1
512364 99512364 1001 86380 86390 1
512366 99512366 1001 86380 86390 1
512069 99512069 1001 86380 86390 1
512108 99512108 1001 86380 86390 1
512040 99512040 1001 86380 86390 1
512120 99512120 1001 86380 86390 1
511941 99511941 1001 86380 86390 1
511894 99511894 1001 86380 86390 1
511951 99511951 1001 86380 86390 1
512559 99512559 1001 86380 86390 1
512528 99512528 1001 86380 86390 1
512516 99512516 1001 86380 86390 1
513063 99513063 1001 86380 86390 1
513204 99513204 1001 86380 86390 1
513007 99513007 1001 86380 86390 1
512831 99512831 1001 86380 86390 1
512858 99512858 1001 86380 86390 1
512821 99512821 1001 86380 86390 1
512865 99512865 1001 86380 86390 1
512597 99512597 1001 86380 86390 1
512650 99512650 1001 86380 86390 1
512717 99512717 1001 86380 86390 1
512718 99512718 1001 86380 86390 1
512758 99512758 1001 86380 86390 1
512694 99512694 1001 86380 86390 1
513242 99513242 1001 86380 86390 1
513323 99513323 1001 86380 86390 1
513954 99513954 1001 86380 86390 1
513866 99513866 1001 86380 86390 1
513934 99513934 1001 86380 86390 1
513888 99513888 1001 86380 86390 1
513687 99513687 1001 86380 86390 1
513682 99513682 1001 86380 86390 1
513695 99513695 1001 86380 86390 1
513516 99513516 1001 86380 86390 1
513421 99513421 1001 86380 86390 1
514209 99514209 1001 86380 86390 1
514161 99514161 1001 86380 86390 1
514079 99514079 1001 86380 86390 1
514819 99514819 1001 86380 86390 1
514745 99514745 1001 86380 86390 1
514810 99514810 1001 86380 86390 1
514746 99514746 1001 86380 86390 1
514759 99514759 1001 86380 86390 1
514837 99514837 1001 86380 86390 1
514841 99514841 1001 86380 86390 1
514563 99514563 1001 86380 86390 1
514374 99514374 1001 86380 86390 1
515035 99515035 1001 86380 86390 1
514947 99514947 1001 86380 86390 1
515031 99515031 1001 86380 86390 1
514915 99514915 1001 86380 86390 1
514994 99514994 1001 86380 86390 1
515680 99515680 1001 86380 86390 1
515569 99515569 1001 86380 86390 1
515683 99515683 1001 86380 86390 1
515604 99515604 1001 86380 86390 1
515444 99515444 1001 86380 86390 1
515319 99515319 1001 86380 86390 1
515320 99515320 1001 86380 86390 1
515888 99515888 1001 86380 86390 1
515798 99515798 1001 86380 86390 1
515871 99515871 1001 86380 86390 1
516489 99516489 1001 86380 86390 1
516468 99516468 1001 86380 86390 1
516257 99516257 1001 86380 86390 1
516157 99516157 1001 86380 86390 1
516288 99516288 1001 86380 86390 1
516033 99516033 1001 86380 86390 1
516051 99516051 1001 86380 86390 1
515987 99515987 1001 86380 86390 1
516015 99516015 1001 86380 86390 1
516599 99516599 1001 86380 86390 1
516602 99516602 1001 86380 86390 1
516524 99516524 1001 86380 86390 1
516628 99516628 1001 86380 86390 1
516642 99516642 1001 86380 86390 1
516540 99516540 1001 86380 86390 1
516657 99516657 1001 86380 86390 1
516683 99516683 1001 86380 86390 1
517220 99517220 1001 86380 86390 1
517136 99517136 1001 86380 86390 1
517213 99517213 1001 86380 86390 1
517175 99517175 1001 86380 86390 1
517215 99517215 1001 86380 86390 1
517104 99517104 1001 86380 86390 1
516962 99516962 1001 86380 86390 1
517118 99517118 1001 86380 86390 1
516937 99516937 1001 86380 86390 1
517093 99517093 1001 86380 86390 1
517111 99517111 1001 86380 86390 1
516933 99516933 1001 86380 86390 1
516960 99516960 1001 86380 86390 1
516851 99516851 1001 86380 86390 1
516761 99516761 1001 86380 86390 1
516892 99516892 1001 86380 86390 1
516737 99516737 1001 86380 86390 1
516893 99516893 1001 86380 86390 1
517531 99517531 1001 86380 86390 1
517485 99517485 1001 86380 86390 1
518075 99518075 1001 86380 86390 1
518150 99518150 1001 86380 86390 1
517804 99517804 1001 86380 86390 1
517872 99517872 1001 86380 86390 1
517847 99517847 1001 86380 86390 1
517928 99517928 1001 86380 86390 1
517748 99517748 1001 86380 86390 1
517606 99517606 1001 86380 86390 1
517612 99517612 1001 86380 86390 1
517717 99517717 1001 86380 86390 1
518182 99518182 1001 86380 86390 1
518960 99518960 1001 86380 86390 1
518653 99518653 1001 86380 86390 1
518682 99518682 1001 86380 86390 1
518702 99518702 1001 86380 86390 1
518527 99518527 1001 86380 86390 1
518411 99518411 1001 86380 86390 1
519101 99519101 1001 86380 86390 1
519179 99519179 1001 86380 86390 1
519011 99519011 1001 86380 86390 1
519167 99519167 1001 86380 86390 1
519015 99519015 1001 86380 86390 1
519071 99519071 1001 86380 86390 1
519751 99519751 1001 86380 86390 1
519754 99519754 1001 86380 86390 1
519654 99519654 1001 86380 86390 1
519759 99519759 1001 86380 86390 1
519657 99519657 1001 86380 86390 1
519531 99519531 1001 86380 86390 1
519428 99519428 1001 86380 86390 1
519558 99519558 1001 86380 86390 1
519587 99519587 1001 86380 86390 1
519471 99519471 1001 86380 86390 1
519434 99519434 1001 86380 86390 1
519447 99519447 1001 86380 86390 1
519577 99519577 1001 86380 86390 1
519606 99519606 1001 86380 86390 1
519296 99519296 1001 86380 86390 1
519323 99519323 1001 86380 86390 1
519314 99519314 1001 86380 86390 1
519353 99519353 1001 86380 86390 1
519979 99519979 1001 86380 86390 1
519994 99519994 1001 86380 86390 1
519826 99519826 1001 86380 86390 1
519882 99519882 1001 86380 86390 1
519935 99519935 1001 86380 86390 1
519963 99519963 1001 86380 86390 1
519820 99519820 1001 86380 86390 1
519912 99519912 1001 86380 86390 1
520567 99520567 1001 86380 86390 1
520594 99520594 1001 86380 86390 1
520443 99520443 1001 86380 86390 1
520240 99520240 1001 86380 86390 1
520370 99520370 1001 86380 86390 1
520362 99520362 1001 86380 86390 1
520401 99520401 1001 86380 86390 1
520389 99520389 1001 86380 86390 1
520275 99520275 1001 86380 86390 1
520290 99520290 1001 86380 86390 1
520035 99520035 1001 86380 86390 1
520065 99520065 1001 86380 86390 1
520195 99520195 1001 86380 86390 1
521299 99521299 1001 86380 86390 1
521435 99521435 1001 86380 86390 1
521132 99521132 1001 86380 86390 1
521074 99521074 1001 86380 86390 1
520871 99520871 1001 86380 86390 1
521022 99521022 1001 86380 86390 1
520945 99520945 1001 86380 86390 1
521527 99521527 1001 86380 86390 1
522176 99522176 1001 86380 86390 1
522130 99522130 1001 86380 86390 1
522143 99522143 1001 86380 86390 1
522147 99522147 1001 86380 86390 1
522149 99522149 1001 86380 86390 1
522086 99522086 1001 86380 86390 1
521898 99521898 1001 86380 86390 1
522016 99522016 1001 86380 86390 1
521995 99521995 1001 86380 86390 1
521801 99521801 1001 86380 86390 1
521803 99521803 1001 86380 86390 1
521843 99521843 1001 86380 86390 1
521792 99521792 1001 86380 86390 1
521781 99521781 1001 86380 86390 1
521872 99521872 1001 86380 86390 1
521835 99521835 1001 86380 86390 1
521771 99521771 1001 86380 86390 1
522470 99522470 1001 86380 86390 1
522387 99522387 1001 86380 86390 1
523118 99523118 1001 86380 86390 1
522966 99522966 1001 86380 86390 1
523097 99523097 1001 86380 86390 1
522853 99522853 1001 86380 86390 1
522834 99522834 1001 86380 86390 1
522589 99522589 1001 86380 86390 1
522604 99522604 1001 86380 86390 1
522649 99522649 1001 86380 86390 1
522598 99522598 1001 86380 86390 1
522586 99522586 1001 86380 86390 1
522690 99522690 1001 86380 86390 1
523249 99523249 1001 86380 86390 1
523291 99523291 1001 86380 86390 1
523138 99523138 1001 86380 86390 1
523943 99523943 1001 86380 86390 1
523859 99523859 1001 86380 86390 1
523809 99523809 1001 86380 86390 1
523597 99523597 1001 86380 86390 1
523694 99523694 1001 86380 86390 1
523686 99523686 1001 86380 86390 1
523350 99523350 1001 86380 86390 1
523433 99523433 1001 86380 86390 1
523969 99523969 1001 86380 86390 1
524011 99524011 1001 86380 86390 1
523978 99523978 1001 86380 86390 1
524658 99524658 1001 86380 86390 1
524582 99524582 1001 86380 86390 1
524673 99524673 1001 86380 86390 1
524572 99524572 1001 86380 86390 1
524650 99524650 1001 86380 86390 1
524463 99524463 1001 86380 86390 1
524553 99524553 1001 86380 86390 1
524491 99524491 1001 86380 86390 1
524467 99524467 1001 86380 86390 1
524404 99524404 1001 86380 86390 1
524522 99524522 1001 86380 86390 1
524271 99524271 1001 86380 86390 1
524259 99524259 1001 86380 86390 1
524819 99524819 1001 86380 86390 1
524833 99524833 1001 86380 86390 1
524962 99524962 1001 86380 86390 1
524911 99524911 1001 86380 86390 1
524888 99524888 1001 86380 86390 1
524850 99524850 1001 86380 86390 1
524773 99524773 1001 86380 86390 1
524779 99524779 1001 86380 86390 1
525429 99525429 1001 86380 86390 1
525442 99525442 1001 86380 86390 1
525500 99525500 1001 86380 86390 1
525539 99525539 1001 86380 86390 1
525437 99525437 1001 86380 86390 1
525257 99525257 1001 86380 86390 1
525297 99525297 1001 86380 86390 1
525170 99525170 1001 86380 86390 1
525003 99525003 1001 86380 86390 1
525016 99525016 1001 86380 86390 1
524993 99524993 1001 86380 86390 1
525124 99525124 1001 86380 86390 1
525599 99525599 1001 86380 86390 1
525756 99525756 1001 86380 86390 1
525797 99525797 1001 86380 86390 1
525798 99525798 1001 86380 86390 1
525695 99525695 1001 86380 86390 1
525708 99525708 1001 86380 86390 1
526375 99526375 1001 86380 86390 1
526363 99526363 1001 86380 86390 1
526409 99526409 1001 86380 86390 1
526419 99526419 1001 86380 86390 1
526182 99526182 1001 86380 86390 1
526183 99526183 1001 86380 86390 1
526015 99526015 1001 86380 86390 1
526095 99526095 1001 86380 86390 1
526148 99526148 1001 86380 86390 1
525868 99525868 1001 86380 86390 1
526549 99526549 1001 86380 86390 1
526539 99526539 1001 86380 86390 1
526598 99526598 1001 86380 86390 1
526534 99526534 1001 86380 86390 1
527217 99527217 1001 86380 86390 1
527084 99527084 1001 86380 86390 1
527222 99527222 1001 86380 86390 1
527074 99527074 1001 86380 86390 1
527062 99527062 1001 86380 86390 1
527067 99527067 1001 86380 86390 1
526890 99526890 1001 86380 86390 1
526856 99526856 1001 86380 86390 1
526988 99526988 1001 86380 86390 1
526731 99526731 1001 86380 86390 1
526777 99526777 1001 86380 86390 1
526755 99526755 1001 86380 86390 1
527299 99527299 1001 86380 86390 1
527364 99527364 1001 86380 86390 1
527251 99527251 1001 86380 86390 1
527396 99527396 1001 86380 86390 1
527961 99527961 1001 86380 86390 1
527911 99527911 1001 86380 86390 1
527926 99527926 1001 86380 86390 1
527880 99527880 1001 86380 86390 1
527809 99527809 1001 86380 86390 1
527840 99527840 1001 86380 86390 1
527789 99527789 1001 86380 86390 1
528254 99528254 1001 86380 86390 1
528220 99528220 1001 86380 86390 1
528722 99528722 1001 86380 86390 1
528884 99528884 1001 86380 86390 1
528859 99528859 1001 86380 86390 1
528658 99528658 1001 86380 86390 1
528562 99528562 1001 86380 86390 1
528497 99528497 1001 86380 86390 1
528397 99528397 1001 86380 86390 1
528386 99528386 1001 86380 86390 1
528312 99528312 1001 86380 86390 1
528395 99528395 1001 86380 86390 1
528937 99528937 1001 86380 86390 1
528920 99528920 1001 86380 86390 1
529089 99529089 1001 86380 86390 1
529613 99529613 1001 86380 86390 1
529626 99529626 1001 86380 86390 1
529702 99529702 1001 86380 86390 1
529636 99529636 1001 86380 86390 1
529319 99529319 1001 86380 86390 1
529439 99529439 1001 86380 86390 1
529335 99529335 1001 86380 86390 1
529230 99529230 1001 86380 86390 1
529166 99529166 1001 86380 86390 1
529127 99529127 1001 86380 86390 1
529766 99529766 1001 86380 86390 1
529859 99529859 1001 86380 86390 1
530517 99530517 1001 86380 86390 1
530164 99530164 1001 86380 86390 1
530269 99530269 1001 86380 86390 1
529971 99529971 1001 86380 86390 1
529977 99529977 1001 86380 86390 1
530138 99530138 1001 86380 86390 1
529983 99529983 1001 86380 86390 1
530745 99530745 1001 86380 86390 1
530670 99530670 1001 86380 86390 1
530752 99530752 1001 86380 86390 1
530676 99530676 1001 86380 86390 1
531083 99531083 1001 86380 86390 1
531090 99531090 1001 86380 86390 1
531156 99531156 1001 86380 86390 1
530849 99530849 1001 86380 86390 1
530964 99530964 1001 86380 86390 1
531455 99531455 1001 86380 86390 1
531431 99531431 1001 86380 86390 1
531561 99531561 1001 86380 86390 1
531538 99531538 1001 86380 86390 1
531426 99531426 1001 86380 86390 1
532202 99532202 1001 86380 86390 1
531988 99531988 1001 86380 86390 1
531808 99531808 1001 86380 86390 1
531887 99531887 1001 86380 86390 1
531999 99531999 1001 86380 86390 1
531761 99531761 1001 86380 86390 1
532345 99532345 1001 86380 86390 1
532215 99532215 1001 86380 86390 1
532322 99532322 1001 86380 86390 1
532232 99532232 1001 86380 86390 1
532301 99532301 1001 86380 86390 1
532340 99532340 1001 86380 86390 1
532829 99532829 1001 86380 86390 1
532920 99532920 1001 86380 86390 1
533009 99533009 1001 86380 86390 1
532923 99532923 1001 86380 86390 1
533029 99533029 1001 86380 86390 1
532671 99532671 1001 86380 86390 1
532643 99532643 1001 86380 86390 1
532454 99532454 1001 86380 86390 1
532546 99532546 1001 86380 86390 1
532434 99532434 1001 86380 86390 1
533067 99533067 1001 86380 86390 1
533044 99533044 1001 86380 86390 1
533164 99533164 1001 86380 86390 1
533228 99533228 1001 86380 86390 1
533203 99533203 1001 86380 86390 1
533796 99533796 1001 86380 86390 1
533772 99533772 1001 86380 86390 1
533737 99533737 1001 86380 86390 1
533725 99533725 1001 86380 86390 1
533739 99533739 1001 86380 86390 1
533851 99533851 1001 86380 86390 1
533819 99533819 1001 86380 86390 1
533488 99533488 1001 86380 86390 1
533466 99533466 1001 86380 86390 1
533250 99533250 1001 86380 86390 1
533358 99533358 1001 86380 86390 1
533286 99533286 1001 86380 86390 1
533862 99533862 1001 86380 86390 1
533903 99533903 1001 86380 86390 1
534636 99534636 1001 86380 86390 1
534560 99534560 1001 86380 86390 1
534487 99534487 1001 86380 86390 1
534603 99534603 1001 86380 86390 1
534526 99534526 1001 86380 86390 1
534365 99534365 1001 86380 86390 1
534384 99534384 1001 86380 86390 1
534374 99534374 1001 86380 86390 1
534118 99534118 1001 86380 86390 1
534066 99534066 1001 86380 86390 1
534237 99534237 1001 86380 86390 1
534161 99534161 1001 86380 86390 1
534265 99534265 1001 86380 86390 1
534266 99534266 1001 86380 86390 1
534124 99534124 1001 86380 86390 1
534810 99534810 1001 86380 86390 1
534775 99534775 1001 86380 86390 1
534714 99534714 1001 86380 86390 1
534717 99534717 1001 86380 86390 1
535505 99535505 1001 86380 86390 1
535267 99535267 1001 86380 86390 1
535260 99535260 1001 86380 86390 1
535104 99535104 1001 86380 86390 1
534941 99534941 1001 86380 86390 1
534986 99534986 1001 86380 86390 1
535091 99535091 1001 86380 86390 1
534937 99534937 1001 86380 86390 1
534925 99534925 1001 86380 86390 1
535042 99535042 1001 86380 86390 1
534965 99534965 1001 86380 86390 1
535663 99535663 1001 86380 86390 1
535715 99535715 1001 86380 86390 1
535653 99535653 1001 86380 86390 1
535661 99535661 1001 86380 86390 1
536246 99536246 1001 86380 86390 1
536185 99536185 1001 86380 86390 1
536150 99536150 1001 86380 86390 1
536254 99536254 1001 86380 86390 1
536256 99536256 1001 86380 86390 1
536001 99536001 1001 86380 86390 1
536037 99536037 1001 86380 86390 1
536128 99536128 1001 86380 86390 1
537126 99537126 1001 86380 86390 1
537128 99537128 1001 86380 86390 1
536779 99536779 1001 86380 86390 1
536875 99536875 1001 86380 86390 1
536771 99536771 1001 86380 86390 1
536773 99536773 1001 86380 86390 1
536594 99536594 1001 86380 86390 1
536726 99536726 1001 86380 86390 1
536703 99536703 1001 86380 86390 1
536564 99536564 1001 86380 86390 1
537190 99537190 1001 86380 86390 1
537259 99537259 1001 86380 86390 1
537788 99537788 1001 86380 86390 1
537868 99537868 1001 86380 86390 1
537978 99537978 1001 86380 86390 1
537882 99537882 1001 86380 86390 1
537832 99537832 1001 86380 86390 1
537578 99537578 1001 86380 86390 1
537657 99537657 1001 86380 86390 1
537550 99537550 1001 86380 86390 1
537429 99537429 1001 86380 86390 1
538060 99538060 1001 86380 86390 1
538089 99538089 1001 86380 86390 1
538177 99538177 1001 86380 86390 1
538133 99538133 1001 86380 86390 1
538667 99538667 1001 86380 86390 1
538680 99538680 1001 86380 86390 1
538719 99538719 1001 86380 86390 1
538671 99538671 1001 86380 86390 1
538467 99538467 1001 86380 86390 1
538493 99538493 1001 86380 86390 1
538432 99538432 1001 86380 86390 1
538410 99538410 1001 86380 86390 1
538451 99538451 1001 86380 86390 1
538413 99538413 1001 86380 86390 1
538290 99538290 1001 86380 86390 1
538321 99538321 1001 86380 86390 1
538907 99538907 1001 86380 86390 1
538831 99538831 1001 86380 86390 1
538962 99538962 1001 86380 86390 1
539014 99539014 1001 86380 86390 1
539463 99539463 1001 86380 86390 1
539612 99539612 1001 86380 86390 1
539534 99539534 1001 86380 86390 1
539574 99539574 1001 86380 86390 1
539430 99539430 1001 86380 86390 1
539379 99539379 1001 86380 86390 1
539097 99539097 1001 86380 86390 1
539167 99539167 1001 86380 86390 1
539156 99539156 1001 86380 86390 1
539763 99539763 1001 86380 86390 1
539790 99539790 1001 86380 86390 1
540405 99540405 1001 86380 86390 1
540381 99540381 1001 86380 86390 1
540446 99540446 1001 86380 86390 1
540383 99540383 1001 86380 86390 1
540256 99540256 1001 86380 86390 1
540182 99540182 1001 86380 86390 1
539961 99539961 1001 86380 86390 1
540663 99540663 1001 86380 86390 1
540613 99540613 1001 86380 86390 1
540525 99540525 1001 86380 86390 1
541244 99541244 1001 86380 86390 1
541209 99541209 1001 86380 86390 1
541186 99541186 1001 86380 86390 1
541288 99541288 1001 86380 86390 1
540972 99540972 1001 86380 86390 1
541054 99541054 1001 86380 86390 1
540699 99540699 1001 86380 86390 1
540712 99540712 1001 86380 86390 1
540674 99540674 1001 86380 86390 1
540727 99540727 1001 86380 86390 1
540782 99540782 1001 86380 86390 1
540851 99540851 1001 86380 86390 1
541436 99541436 1001 86380 86390 1
541320 99541320 1001 86380 86390 1
541438 99541438 1001 86380 86390 1
541388 99541388 1001 86380 86390 1
541404 99541404 1001 86380 86390 1
542018 99542018 1001 86380 86390 1
541581 99541581 1001 86380 86390 1
541607 99541607 1001 86380 86390 1
541503 99541503 1001 86380 86390 1
542286 99542286 1001 86380 86390 1
542130 99542130 1001 86380 86390 1
542210 99542210 1001 86380 86390 1
542173 99542173 1001 86380 86390 1
542307 99542307 1001 86380 86390 1
542167 99542167 1001 86380 86390 1
542859 99542859 1001 86380 86390 1
542933 99542933 1001 86380 86390 1
542938 99542938 1001 86380 86390 1
542731 99542731 1001 86380 86390 1
542644 99542644 1001 86380 86390 1
542735 99542735 1001 86380 86390 1
542405 99542405 1001 86380 86390 1
543009 99543009 1001 86380 86390 1
543141 99543141 1001 86380 86390 1
543082 99543082 1001 86380 86390 1
543083 99543083 1001 86380 86390 1
542954 99542954 1001 86380 86390 1
543758 99543758 1001 86380 86390 1
543464 99543464 1001 86380 86390 1
543562 99543562 1001 86380 86390 1
543193 99543193 1001 86380 86390 1
543284 99543284 1001 86380 86390 1
543916 99543916 1001 86380 86390 1
543791 99543791 1001 86380 86390 1
543806 99543806 1001 86380 86390 1
544522 99544522 1001 86380 86390 1
544484 99544484 1001 86380 86390 1
544571 99544571 1001 86380 86390 1
544316 99544316 1001 86380 86390 1
544240 99544240 1001 86380 86390 1
544280 99544280 1001 86380 86390 1
544306 99544306 1001 86380 86390 1
544359 99544359 1001 86380 86390 1
544352 99544352 1001 86380 86390 1
544112 99544112 1001 86380 86390 1
544064 99544064 1001 86380 86390 1
544652 99544652 1001 86380 86390 1
544654 99544654 1001 86380 86390 1
544618 99544618 1001 86380 86390 1
430241 219 1001 14340 14697 1
415179 1142 1001 50880 51957 1
400187 99400187 1001 86380 86390 1
400196 99400196 1001 86380 86390 1
400150 99400150 1001 86380 86390 1
400228 99400228 1001 86380 86390 1
400327 99400327 1001 86380 86390 1
400415 99400415 1001 86380 86390 1
400786 99400786 1001 86380 86390 1
400734 99400734 1001 86380 86390 1
401121 99401121 1001 86380 86390 1
401177 99401177 1001 86380 86390 1
401348 99401348 1001 86380 86390 1
401288 99401288 1001 86380 86390 1
401418 99401418 1001 86380 86390 1
401558 99401558 1001 86380 86390 1
401638 99401638 1001 86380 86390 1
401770 99401770 1001 86380 86390 1
401878 99401878 1001 86380 86390 1
401905 99401905 1001 86380 86390 1
401986 99401986 1001 86380 86390 1
402072 99402072 1001 86380 86390 1
402234 99402234 1001 86380 86390 1
402208 99402208 1001 86380 86390 1
402507 99402507 1001 86380 86390 1
402805 99402805 1001 86380 86390 1
402811 99402811 1001 86380 86390 1
403185 99403185 1001 86380 86390 1
403249 99403249 1001 86380 86390 1
403601 99403601 1001 86380 86390 1
403537 99403537 1001 86380 86390 1
403589 99403589 1001 86380 86390 1
403787 99403787 1001 86380 86390 1
403825 99403825 1001 86380 86390 1
404066 99404066 1001 86380 86390 1
404361 99404361 1001 86380 86390 1
404384 99404384 1001 86380 86390 1
405117 99405117 1001 86380 86390 1
405119 99405119 1001 86380 86390 1
405391 99405391 1001 86380 86390 1
405412 99405412 1001 86380 86390 1
405476 99405476 1001 86380 86390 1
405592 99405592 1001 86380 86390 1
405686 99405686 1001 86380 86390 1
406053 99406053 1001 86380 86390 1
406213 99406213 1001 86380 86390 1
406314 99406314 1001 86380 86390 1
406621 99406621 1001 86380 86390 1
406517 99406517 1001 86380 86390 1
406729 99406729 1001 86380 86390 1
406913 99406913 1001 86380 86390 1
406953 99406953 1001 86380 86390 1
407120 99407120 1001 86380 86390 1
407175 99407175 1001 86380 86390 1
407179 99407179 1001 86380 86390 1
407518 99407518 1001 86380 86390 1
407470 99407470 1001 86380 86390 1
407700 99407700 1001 86380 86390 1
408018 99408018 1001 86380 86390 1
408001 99408001 1001 86380 86390 1
408171 99408171 1001 86380 86390 1
408138 99408138 1001 86380 86390 1
408267 99408267 1001 86380 86390 1
408350 99408350 1001 86380 86390 1
408374 99408374 1001 86380 86390 1
408525 99408525 1001 86380 86390 1
408672 99408672 1001 86380 86390 1
408731 99408731 1001 86380 86390 1
408709 99408709 1001 86380 86390 1
408797 99408797 1001 86380 86390 1
409305 99409305 1001 86380 86390 1
409194 99409194 1001 86380 86390 1
409491 99409491 1001 86380 86390 1
409451 99409451 1001 86380 86390 1
409516 99409516 1001 86380 86390 1
409650 99409650 1001 86380 86390 1
409723 99409723 1001 86380 86390 1
409811 99409811 1001 86380 86390 1
410122 99410122 1001 86380 86390 1
410254 99410254 1001 86380 86390 1
410239 99410239 1001 86380 86390 1
410439 99410439 1001 86380 86390 1
410784 99410784 1001 86380 86390 1
410803 99410803 1001 86380 86390 1
410798 99410798 1001 86380 86390 1
410876 99410876 1001 86380 86390 1
411020 99411020 1001 86380 86390 1
411236 99411236 1001 86380 86390 1
411637 99411637 1001 86380 86390 1
411729 99411729 1001 86380 86390 1
411757 99411757 1001 86380 86390 1
412163 99412163 1001 86380 86390 1
412445 99412445 1001 86380 86390 1
412293 99412293 1001 86380 86390 1
412300 99412300 1001 86380 86390 1
412352 99412352 1001 86380 86390 1
413564 99413564 1001 86380 86390 1
413216 99413216 1001 86380 86390 1
412942 99412942 1001 86380 86390 1
412615 99412615 1001 86380 86390 1
412756 99412756 1001 86380 86390 1
412703 99412703 1001 86380 86390 1
412521 99412521 1001 86380 86390 1
413759 99413759 1001 86380 86390 1
413977 99413977 1001 86380 86390 1
413959 99413959 1001 86380 86390 1
415273 99415273 1001 86380 86390 1
415311 99415311 1001 86380 86390 1
415090 99415090 1001 86380 86390 1
414624 99414624 1001 86380 86390 1
414700 99414700 1001 86380 86390 1
414177 99414177 1001 86380 86390 1
414368 99414368 1001 86380 86390 1
414445 99414445 1001 86380 86390 1
414174 99414174 1001 86380 86390 1
415372 99415372 1001 86380 86390 1
415607 99415607 1001 86380 86390 1
416639 99416639 1001 86380 86390 1
416885 99416885 1001 86380 86390 1
416254 99416254 1001 86380 86390 1
416408 99416408 1001 86380 86390 1
416506 99416506 1001 86380 86390 1
416572 99416572 1001 86380 86390 1
416054 99416054 1001 86380 86390 1
417154 99417154 1001 86380 86390 1
417470 99417470 1001 86380 86390 1
417605 99417605 1001 86380 86390 1
418691 99418691 1001 86380 86390 1
418532 99418532 1001 86380 86390 1
418559 99418559 1001 86380 86390 1
418685 99418685 1001 86380 86390 1
418341 99418341 1001 86380 86390 1
418422 99418422 1001 86380 86390 1
418209 99418209 1001 86380 86390 1
418382 99418382 1001 86380 86390 1
418068 99418068 1001 86380 86390 1
418174 99418174 1001 86380 86390 1
417678 99417678 1001 86380 86390 1
417683 99417683 1001 86380 86390 1
417728 99417728 1001 86380 86390 1
417814 99417814 1001 86380 86390 1
419130 99419130 1001 86380 86390 1
419037 99419037 1001 86380 86390 1
418838 99418838 1001 86380 86390 1
419125 99419125 1001 86380 86390 1
420406 99420406 1001 86380 86390 1
420134 99420134 1001 86380 86390 1
420223 99420223 1001 86380 86390 1
420342 99420342 1001 86380 86390 1
420432 99420432 1001 86380 86390 1
420116 99420116 1001 86380 86390 1
419722 99419722 1001 86380 86390 1
419984 99419984 1001 86380 86390 1
419710 99419710 1001 86380 86390 1
419975 99419975 1001 86380 86390 1
419936 99419936 1001 86380 86390 1
419596 99419596 1001 86380 86390 1
419363 99419363 1001 86380 86390 1
419478 99419478 1001 86380 86390 1
420538 99420538 1001 86380 86390 1
420744 99420744 1001 86380 86390 1
421941 99421941 1001 86380 86390 1
422033 99422033 1001 86380 86390 1
421803 99421803 1001 86380 86390 1
421878 99421878 1001 86380 86390 1
421345 99421345 1001 86380 86390 1
421322 99421322 1001 86380 86390 1
421486 99421486 1001 86380 86390 1
421625 99421625 1001 86380 86390 1
421064 99421064 1001 86380 86390 1
421133 99421133 1001 86380 86390 1
421225 99421225 1001 86380 86390 1
422460 99422460 1001 86380 86390 1
422369 99422369 1001 86380 86390 1
422493 99422493 1001 86380 86390 1
422298 99422298 1001 86380 86390 1
423680 99423680 1001 86380 86390 1
423491 99423491 1001 86380 86390 1
423345 99423345 1001 86380 86390 1
423571 99423571 1001 86380 86390 1
423737 99423737 1001 86380 86390 1
423287 99423287 1001 86380 86390 1
423288 99423288 1001 86380 86390 1
422973 99422973 1001 86380 86390 1
422574 99422574 1001 86380 86390 1
422578 99422578 1001 86380 86390 1
422843 99422843 1001 86380 86390 1
424006 99424006 1001 86380 86390 1
425374 99425374 1001 86380 86390 1
424792 99424792 1001 86380 86390 1
424608 99424608 1001 86380 86390 1
424329 99424329 1001 86380 86390 1
424280 99424280 1001 86380 86390 1
424363 99424363 1001 86380 86390 1
425388 99425388 1001 86380 86390 1
425573 99425573 1001 86380 86390 1
425549 99425549 1001 86380 86390 1
426842 99426842 1001 86380 86390 1
426912 99426912 1001 86380 86390 1
426920 99426920 1001 86380 86390 1
426746 99426746 1001 86380 86390 1
426277 99426277 1001 86380 86390 1
426557 99426557 1001 86380 86390 1
425957 99425957 1001 86380 86390 1
426195 99426195 1001 86380 86390 1
427315 99427315 1001 86380 86390 1
427422 99427422 1001 86380 86390 1
427448 99427448 1001 86380 86390 1
427255 99427255 1001 86380 86390 1
428426 99428426 1001 86380 86390 1
428428 99428428 1001 86380 86390 1
428380 99428380 1001 86380 86390 1
428628 99428628 1001 86380 86390 1
428184 99428184 1001 86380 86390 1
427922 99427922 1001 86380 86390 1
427972 99427972 1001 86380 86390 1
427967 99427967 1001 86380 86390 1
428336 99428336 1001 86380 86390 1
427648 99427648 1001 86380 86390 1
427739 99427739 1001 86380 86390 1
427863 99427863 1001 86380 86390 1
427906 99427906 1001 86380 86390 1
427789 99427789 1001 86380 86390 1
427727 99427727 1001 86380 86390 1
428763 99428763 1001 86380 86390 1
428878 99428878 1001 86380 86390 1
429048 99429048 1001 86380 86390 1
429024 99429024 1001 86380 86390 1
430164 99430164 1001 86380 86390 1
430335 99430335 1001 86380 86390 1
430284 99430284 1001 86380 86390 1
430141 99430141 1001 86380 86390 1
429717 99429717 1001 86380 86390 1
429741 99429741 1001 86380 86390 1
429440 99429440 1001 86380 86390 1
430730 99430730 1001 86380 86390 1
430545 99430545 1001 86380 86390 1
430654 99430654 1001 86380 86390 1
431736 99431736 1001 86380 86390 1
431771 99431771 1001 86380 86390 1
431999 99431999 1001 86380 86390 1
431839 99431839 1001 86380 86390 1
431679 99431679 1001 86380 86390 1
431842 99431842 1001 86380 86390 1
432037 99432037 1001 86380 86390 1
431360 99431360 1001 86380 86390 1
430868 99430868 1001 86380 86390 1
430829 99430829 1001 86380 86390 1
431185 99431185 1001 86380 86390 1
431138 99431138 1001 86380 86390 1
433465 99433465 1001 86380 86390 1
433395 99433395 1001 86380 86390 1
433446 99433446 1001 86380 86390 1
433707 99433707 1001 86380 86390 1
433577 99433577 1001 86380 86390 1
432944 99432944 1001 86380 86390 1
433272 99433272 1001 86380 86390 1
432909 99432909 1001 86380 86390 1
432954 99432954 1001 86380 86390 1
432956 99432956 1001 86380 86390 1
433124 99433124 1001 86380 86390 1
433045 99433045 1001 86380 86390 1
433016 99433016 1001 86380 86390 1
433158 99433158 1001 86380 86390 1
432875 99432875 1001 86380 86390 1
432574 99432574 1001 86380 86390 1
432823 99432823 1001 86380 86390 1
434038 99434038 1001 86380 86390 1
433868 99433868 1001 86380 86390 1
435036 99435036 1001 86380 86390 1
435285 99435285 1001 86380 86390 1
435390 99435390 1001 86380 86390 1
435044 99435044 1001 86380 86390 1
434718 99434718 1001 86380 86390 1
434729 99434729 1001 86380 86390 1
434300 99434300 1001 86380 86390 1
434465 99434465 1001 86380 86390 1
434367 99434367 1001 86380 86390 1
435574 99435574 1001 86380 86390 1
435735 99435735 1001 86380 86390 1
435868 99435868 1001 86380 86390 1
435806 99435806 1001 86380 86390 1
435447 99435447 1001 86380 86390 1
436827 99436827 1001 86380 86390 1
436917 99436917 1001 86380 86390 1
437138 99437138 1001 86380 86390 1
436643 99436643 1001 86380 86390 1
436357 99436357 1001 86380 86390 1
436291 99436291 1001 86380 86390 1
436107 99436107 1001 86380 86390 1
436226 99436226 1001 86380 86390 1
436191 99436191 1001 86380 86390 1
300097 99300097 1001 86380 86390 1
300049 99300049 1001 86380 86390 1
437229 99437229 1001 86380 86390 1
300015 99300015 1001 86380 86390 1
300548 99300548 1001 86380 86390 1
300587 99300587 1001 86380 86390 1
300603 99300603 1001 86380 86390 1
300595 99300595 1001 86380 86390 1
300368 99300368 1001 86380 86390 1
300481 99300481 1001 86380 86390 1
300189 99300189 1001 86380 86390 1
300281 99300281 1001 86380 86390 1
300140 99300140 1001 86380 86390 1
300298 99300298 1001 86380 86390 1
300861 99300861 1001 86380 86390 1
300852 99300852 1001 86380 86390 1
301369 99301369 1001 86380 86390 1
301449 99301449 1001 86380 86390 1
301240 99301240 1001 86380 86390 1
301166 99301166 1001 86380 86390 1
301030 99301030 1001 86380 86390 1
301643 99301643 1001 86380 86390 1
301571 99301571 1001 86380 86390 1
301680 99301680 1001 86380 86390 1
302348 99302348 1001 86380 86390 1
302207 99302207 1001 86380 86390 1
302259 99302259 1001 86380 86390 1
302314 99302314 1001 86380 86390 1
302100 99302100 1001 86380 86390 1
302075 99302075 1001 86380 86390 1
301855 99301855 1001 86380 86390 1
301940 99301940 1001 86380 86390 1
302442 99302442 1001 86380 86390 1
302497 99302497 1001 86380 86390 1
302382 99302382 1001 86380 86390 1
303131 99303131 1001 86380 86390 1
303006 99303006 1001 86380 86390 1
303102 99303102 1001 86380 86390 1
302936 99302936 1001 86380 86390 1
302849 99302849 1001 86380 86390 1
302850 99302850 1001 86380 86390 1
302994 99302994 1001 86380 86390 1
302856 99302856 1001 86380 86390 1
302895 99302895 1001 86380 86390 1
302908 99302908 1001 86380 86390 1
302677 99302677 1001 86380 86390 1
302716 99302716 1001 86380 86390 1
302705 99302705 1001 86380 86390 1
302744 99302744 1001 86380 86390 1
302662 99302662 1001 86380 86390 1
303349 99303349 1001 86380 86390 1
303895 99303895 1001 86380 86390 1
303846 99303846 1001 86380 86390 1
304013 99304013 1001 86380 86390 1
303926 99303926 1001 86380 86390 1
303876 99303876 1001 86380 86390 1
303864 99303864 1001 86380 86390 1
303749 99303749 1001 86380 86390 1
303815 99303815 1001 86380 86390 1
303725 99303725 1001 86380 86390 1
303648 99303648 1001 86380 86390 1
303715 99303715 1001 86380 86390 1
303664 99303664 1001 86380 86390 1
303768 99303768 1001 86380 86390 1
303632 99303632 1001 86380 86390 1
303606 99303606 1001 86380 86390 1
303620 99303620 1001 86380 86390 1
303430 99303430 1001 86380 86390 1
303600 99303600 1001 86380 86390 1
303421 99303421 1001 86380 86390 1
304160 99304160 1001 86380 86390 1
304035 99304035 1001 86380 86390 1
304041 99304041 1001 86380 86390 1
304236 99304236 1001 86380 86390 1
304557 99304557 1001 86380 86390 1
304520 99304520 1001 86380 86390 1
304264 99304264 1001 86380 86390 1
304291 99304291 1001 86380 86390 1
304312 99304312 1001 86380 86390 1
304417 99304417 1001 86380 86390 1
304945 99304945 1001 86380 86390 1
305661 99305661 1001 86380 86390 1
305663 99305663 1001 86380 86390 1
305529 99305529 1001 86380 86390 1
305377 99305377 1001 86380 86390 1
305278 99305278 1001 86380 86390 1
305370 99305370 1001 86380 86390 1
305435 99305435 1001 86380 86390 1
305346 99305346 1001 86380 86390 1
305195 99305195 1001 86380 86390 1
305134 99305134 1001 86380 86390 1
305098 99305098 1001 86380 86390 1
305127 99305127 1001 86380 86390 1
305257 99305257 1001 86380 86390 1
500035 99500035 1001 86380 86390 1
500716 99500716 1001 86380 86390 1
500628 99500628 1001 86380 86390 1
500606 99500606 1001 86380 86390 1
500343 99500343 1001 86380 86390 1
501017 99501017 1001 86380 86390 1
500929 99500929 1001 86380 86390 1
500857 99500857 1001 86380 86390 1
500818 99500818 1001 86380 86390 1
500974 99500974 1001 86380 86390 1
500936 99500936 1001 86380 86390 1
501570 99501570 1001 86380 86390 1
501600 99501600 1001 86380 86390 1
501292 99501292 1001 86380 86390 1
501333 99501333 1001 86380 86390 1
501283 99501283 1001 86380 86390 1
501348 99501348 1001 86380 86390 1
501299 99501299 1001 86380 86390 1
501226 99501226 1001 86380 86390 1
501087 99501087 1001 86380 86390 1
501207 99501207 1001 86380 86390 1
501209 99501209 1001 86380 86390 1
501211 99501211 1001 86380 86390 1
501701 99501701 1001 86380 86390 1
501227 99501227 1001 86380 86390 1
501691 99501691 1001 86380 86390 1
501671 99501671 1001 86380 86390 1
502316 99502316 1001 86380 86390 1
502370 99502370 1001 86380 86390 1
502447 99502447 1001 86380 86390 1
502455 99502455 1001 86380 86390 1
502234 99502234 1001 86380 86390 1
502121 99502121 1001 86380 86390 1
501948 99501948 1001 86380 86390 1
501955 99501955 1001 86380 86390 1
501856 99501856 1001 86380 86390 1
502516 99502516 1001 86380 86390 1
502571 99502571 1001 86380 86390 1
502651 99502651 1001 86380 86390 1
502613 99502613 1001 86380 86390 1
503187 99503187 1001 86380 86390 1
502933 99502933 1001 86380 86390 1
503049 99503049 1001 86380 86390 1
502925 99502925 1001 86380 86390 1
503059 99503059 1001 86380 86390 1
502843 99502843 1001 86380 86390 1
502818 99502818 1001 86380 86390 1
502702 99502702 1001 86380 86390 1
502876 99502876 1001 86380 86390 1
503445 99503445 1001 86380 86390 1
503343 99503343 1001 86380 86390 1
504084 99504084 1001 86380 86390 1
504031 99504031 1001 86380 86390 1
504087 99504087 1001 86380 86390 1
503919 99503919 1001 86380 86390 1
504077 99504077 1001 86380 86390 1
504014 99504014 1001 86380 86390 1
503836 99503836 1001 86380 86390 1
503840 99503840 1001 86380 86390 1
503763 99503763 1001 86380 86390 1
503509 99503509 1001 86380 86390 1
503629 99503629 1001 86380 86390 1
503632 99503632 1001 86380 86390 1
504309 99504309 1001 86380 86390 1
504142 99504142 1001 86380 86390 1
504209 99504209 1001 86380 86390 1
504266 99504266 1001 86380 86390 1
504177 99504177 1001 86380 86390 1
504178 99504178 1001 86380 86390 1
504217 99504217 1001 86380 86390 1
504927 99504927 1001 86380 86390 1
504839 99504839 1001 86380 86390 1
504725 99504725 1001 86380 86390 1
504574 99504574 1001 86380 86390 1
504549 99504549 1001 86380 86390 1
504628 99504628 1001 86380 86390 1
504551 99504551 1001 86380 86390 1
504456 99504456 1001 86380 86390 1
504379 99504379 1001 86380 86390 1
504405 99504405 1001 86380 86390 1
504993 99504993 1001 86380 86390 1
504981 99504981 1001 86380 86390 1
505098 99505098 1001 86380 86390 1
505099 99505099 1001 86380 86390 1
504946 99504946 1001 86380 86390 1
505656 99505656 1001 86380 86390 1
505697 99505697 1001 86380 86390 1
505712 99505712 1001 86380 86390 1
505762 99505762 1001 86380 86390 1
505469 99505469 1001 86380 86390 1
505382 99505382 1001 86380 86390 1
505161 99505161 1001 86380 86390 1
505797 99505797 1001 86380 86390 1
505785 99505785 1001 86380 86390 1
505814 99505814 1001 86380 86390 1
506484 99506484 1001 86380 86390 1
506473 99506473 1001 86380 86390 1
506210 99506210 1001 86380 86390 1
506198 99506198 1001 86380 86390 1
506208 99506208 1001 86380 86390 1
506131 99506131 1001 86380 86390 1
506080 99506080 1001 86380 86390 1
506016 99506016 1001 86380 86390 1
505979 99505979 1001 86380 86390 1
506178 99506178 1001 86380 86390 1
506698 99506698 1001 86380 86390 1
506608 99506608 1001 86380 86390 1
506676 99506676 1001 86380 86390 1
507310 99507310 1001 86380 86390 1
507349 99507349 1001 86380 86390 1
507337 99507337 1001 86380 86390 1
507383 99507383 1001 86380 86390 1
507103 99507103 1001 86380 86390 1
507182 99507182 1001 86380 86390 1
507107 99507107 1001 86380 86390 1
507211 99507211 1001 86380 86390 1
507188 99507188 1001 86380 86390 1
507000 99507000 1001 86380 86390 1
506911 99506911 1001 86380 86390 1
506950 99506950 1001 86380 86390 1
506991 99506991 1001 86380 86390 1
507615 99507615 1001 86380 86390 1
507447 99507447 1001 86380 86390 1
507526 99507526 1001 86380 86390 1
507494 99507494 1001 86380 86390 1
508231 99508231 1001 86380 86390 1
508240 99508240 1001 86380 86390 1
508091 99508091 1001 86380 86390 1
507934 99507934 1001 86380 86390 1
507871 99507871 1001 86380 86390 1
507858 99507858 1001 86380 86390 1
508002 99508002 1001 86380 86390 1
508349 99508349 1001 86380 86390 1
508342 99508342 1001 86380 86390 1
508374 99508374 1001 86380 86390 1
508921 99508921 1001 86380 86390 1
508845 99508845 1001 86380 86390 1
508670 99508670 1001 86380 86390 1
508697 99508697 1001 86380 86390 1
508468 99508468 1001 86380 86390 1
508598 99508598 1001 86380 86390 1
508637 99508637 1001 86380 86390 1
508599 99508599 1001 86380 86390 1
509205 99509205 1001 86380 86390 1
509107 99509107 1001 86380 86390 1
509122 99509122 1001 86380 86390 1
509773 99509773 1001 86380 86390 1
509789 99509789 1001 86380 86390 1
509841 99509841 1001 86380 86390 1
509876 99509876 1001 86380 86390 1
509491 99509491 1001 86380 86390 1
509648 99509648 1001 86380 86390 1
509563 99509563 1001 86380 86390 1
509616 99509616 1001 86380 86390 1
509318 99509318 1001 86380 86390 1
509450 99509450 1001 86380 86390 1
509453 99509453 1001 86380 86390 1
509454 99509454 1001 86380 86390 1
510001 99510001 1001 86380 86390 1
510094 99510094 1001 86380 86390 1
510559 99510559 1001 86380 86390 1
510726 99510726 1001 86380 86390 1
510538 99510538 1001 86380 86390 1
510341 99510341 1001 86380 86390 1
510315 99510315 1001 86380 86390 1
510434 99510434 1001 86380 86390 1
510415 99510415 1001 86380 86390 1
510441 99510441 1001 86380 86390 1
510377 99510377 1001 86380 86390 1
510274 99510274 1001 86380 86390 1
510238 99510238 1001 86380 86390 1
510176 99510176 1001 86380 86390 1
510152 99510152 1001 86380 86390 1
510790 99510790 1001 86380 86390 1
510753 99510753 1001 86380 86390 1
510862 99510862 1001 86380 86390 1
511477 99511477 1001 86380 86390 1
511518 99511518 1001 86380 86390 1
511419 99511419 1001 86380 86390 1
511550 99511550 1001 86380 86390 1
511156 99511156 1001 86380 86390 1
511171 99511171 1001 86380 86390 1
511328 99511328 1001 86380 86390 1
511343 99511343 1001 86380 86390 1
511049 99511049 1001 86380 86390 1
511052 99511052 1001 86380 86390 1
510989 99510989 1001 86380 86390 1
511094 99511094 1001 86380 86390 1
512378 99512378 1001 86380 86390 1
512358 99512358 1001 86380 86390 1
511993 99511993 1001 86380 86390 1
512074 99512074 1001 86380 86390 1
512063 99512063 1001 86380 86390 1
512154 99512154 1001 86380 86390 1
512551 99512551 1001 86380 86390 1
513181 99513181 1001 86380 86390 1
513071 99513071 1001 86380 86390 1
513110 99513110 1001 86380 86390 1
512822 99512822 1001 86380 86390 1
512823 99512823 1001 86380 86390 1
512869 99512869 1001 86380 86390 1
512765 99512765 1001 86380 86390 1
512778 99512778 1001 86380 86390 1
512616 99512616 1001 86380 86390 1
513336 99513336 1001 86380 86390 1
513941 99513941 1001 86380 86390 1
514004 99514004 1001 86380 86390 1
514018 99514018 1001 86380 86390 1
513672 99513672 1001 86380 86390 1
513620 99513620 1001 86380 86390 1
513740 99513740 1001 86380 86390 1
513811 99513811 1001 86380 86390 1
513721 99513721 1001 86380 86390 1
513592 99513592 1001 86380 86390 1
513580 99513580 1001 86380 86390 1
513596 99513596 1001 86380 86390 1
513480 99513480 1001 86380 86390 1
514119 99514119 1001 86380 86390 1
514184 99514184 1001 86380 86390 1
514043 99514043 1001 86380 86390 1
514059 99514059 1001 86380 86390 1
514048 99514048 1001 86380 86390 1
514165 99514165 1001 86380 86390 1
514178 99514178 1001 86380 86390 1
514142 99514142 1001 86380 86390 1
514757 99514757 1001 86380 86390 1
514720 99514720 1001 86380 86390 1
514752 99514752 1001 86380 86390 1
514848 99514848 1001 86380 86390 1
514552 99514552 1001 86380 86390 1
514617 99514617 1001 86380 86390 1
514504 99514504 1001 86380 86390 1
514492 99514492 1001 86380 86390 1
514610 99514610 1001 86380 86390 1
514469 99514469 1001 86380 86390 1
514253 99514253 1001 86380 86390 1
514974 99514974 1001 86380 86390 1
514872 99514872 1001 86380 86390 1
514926 99514926 1001 86380 86390 1
514978 99514978 1001 86380 86390 1
515058 99515058 1001 86380 86390 1
514957 99514957 1001 86380 86390 1
515596 99515596 1001 86380 86390 1
515562 99515562 1001 86380 86390 1
515627 99515627 1001 86380 86390 1
515303 99515303 1001 86380 86390 1
515420 99515420 1001 86380 86390 1
515424 99515424 1001 86380 86390 1
515101 99515101 1001 86380 86390 1
515231 99515231 1001 86380 86390 1
515129 99515129 1001 86380 86390 1
515145 99515145 1001 86380 86390 1
515070 99515070 1001 86380 86390 1
515177 99515177 1001 86380 86390 1
515722 99515722 1001 86380 86390 1
515729 99515729 1001 86380 86390 1
515704 99515704 1001 86380 86390 1
516473 99516473 1001 86380 86390 1
516475 99516475 1001 86380 86390 1
516403 99516403 1001 86380 86390 1
516352 99516352 1001 86380 86390 1
516504 99516504 1001 86380 86390 1
516267 99516267 1001 86380 86390 1
516300 99516300 1001 86380 86390 1
515993 99515993 1001 86380 86390 1
516010 99516010 1001 86380 86390 1
516067 99516067 1001 86380 86390 1
515925 99515925 1001 86380 86390 1
516539 99516539 1001 86380 86390 1
516565 99516565 1001 86380 86390 1
516579 99516579 1001 86380 86390 1
517297 99517297 1001 86380 86390 1
517290 99517290 1001 86380 86390 1
517154 99517154 1001 86380 86390 1
517130 99517130 1001 86380 86390 1
517121 99517121 1001 86380 86390 1
516942 99516942 1001 86380 86390 1
516873 99516873 1001 86380 86390 1
516770 99516770 1001 86380 86390 1
516746 99516746 1001 86380 86390 1
516888 99516888 1001 86380 86390 1
516812 99516812 1001 86380 86390 1
516891 99516891 1001 86380 86390 1
516830 99516830 1001 86380 86390 1
517449 99517449 1001 86380 86390 1
517452 99517452 1001 86380 86390 1
517484 99517484 1001 86380 86390 1
518036 99518036 1001 86380 86390 1
518026 99518026 1001 86380 86390 1
518154 99518154 1001 86380 86390 1
517753 99517753 1001 86380 86390 1
517871 99517871 1001 86380 86390 1
517824 99517824 1001 86380 86390 1
517712 99517712 1001 86380 86390 1
517557 99517557 1001 86380 86390 1
517623 99517623 1001 86380 86390 1
517675 99517675 1001 86380 86390 1
517702 99517702 1001 86380 86390 1
517625 99517625 1001 86380 86390 1
517716 99517716 1001 86380 86390 1
517577 99517577 1001 86380 86390 1
518188 99518188 1001 86380 86390 1
518247 99518247 1001 86380 86390 1
518326 99518326 1001 86380 86390 1
518796 99518796 1001 86380 86390 1
518883 99518883 1001 86380 86390 1
518909 99518909 1001 86380 86390 1
518658 99518658 1001 86380 86390 1
518724 99518724 1001 86380 86390 1
518729 99518729 1001 86380 86390 1
518380 99518380 1001 86380 86390 1
518382 99518382 1001 86380 86390 1
518487 99518487 1001 86380 86390 1
518376 99518376 1001 86380 86390 1
518403 99518403 1001 86380 86390 1
519146 99519146 1001 86380 86390 1
519639 99519639 1001 86380 86390 1
519802 99519802 1001 86380 86390 1
519470 99519470 1001 86380 86390 1
519511 99519511 1001 86380 86390 1
519589 99519589 1001 86380 86390 1
519538 99519538 1001 86380 86390 1
519578 99519578 1001 86380 86390 1
519209 99519209 1001 86380 86390 1
519213 99519213 1001 86380 86390 1
519385 99519385 1001 86380 86390 1
519877 99519877 1001 86380 86390 1
519610 99519610 1001 86380 86390 1
519983 99519983 1001 86380 86390 1
519933 99519933 1001 86380 86390 1
519870 99519870 1001 86380 86390 1
519896 99519896 1001 86380 86390 1
519991 99519991 1001 86380 86390 1
520563 99520563 1001 86380 86390 1
520633 99520633 1001 86380 86390 1
520267 99520267 1001 86380 86390 1
520309 99520309 1001 86380 86390 1
520348 99520348 1001 86380 86390 1
520430 99520430 1001 86380 86390 1
520291 99520291 1001 86380 86390 1
520123 99520123 1001 86380 86390 1
520088 99520088 1001 86380 86390 1
520219 99520219 1001 86380 86390 1
520221 99520221 1001 86380 86390 1
520832 99520832 1001 86380 86390 1
520824 99520824 1001 86380 86390 1
520721 99520721 1001 86380 86390 1
520840 99520840 1001 86380 86390 1
520724 99520724 1001 86380 86390 1
521324 99521324 1001 86380 86390 1
521458 99521458 1001 86380 86390 1
521309 99521309 1001 86380 86390 1
521413 99521413 1001 86380 86390 1
521173 99521173 1001 86380 86390 1
521204 99521204 1001 86380 86390 1
521166 99521166 1001 86380 86390 1
521143 99521143 1001 86380 86390 1
520939 99520939 1001 86380 86390 1
521034 99521034 1001 86380 86390 1
520866 99520866 1001 86380 86390 1
520919 99520919 1001 86380 86390 1
520997 99520997 1001 86380 86390 1
521670 99521670 1001 86380 86390 1
521559 99521559 1001 86380 86390 1
521664 99521664 1001 86380 86390 1
522131 99522131 1001 86380 86390 1
522132 99522132 1001 86380 86390 1
522236 99522236 1001 86380 86390 1
522098 99522098 1001 86380 86390 1
522214 99522214 1001 86380 86390 1
522061 99522061 1001 86380 86390 1
521993 99521993 1001 86380 86390 1
521929 99521929 1001 86380 86390 1
521739 99521739 1001 86380 86390 1
521732 99521732 1001 86380 86390 1
522320 99522320 1001 86380 86390 1
522377 99522377 1001 86380 86390 1
522366 99522366 1001 86380 86390 1
523054 99523054 1001 86380 86390 1
522991 99522991 1001 86380 86390 1
523070 99523070 1001 86380 86390 1
523107 99523107 1001 86380 86390 1
522817 99522817 1001 86380 86390 1
522727 99522727 1001 86380 86390 1
522716 99522716 1001 86380 86390 1
522755 99522755 1001 86380 86390 1
522578 99522578 1001 86380 86390 1
522542 99522542 1001 86380 86390 1
522532 99522532 1001 86380 86390 1
522703 99522703 1001 86380 86390 1
523266 99523266 1001 86380 86390 1
523320 99523320 1001 86380 86390 1
523863 99523863 1001 86380 86390 1
523775 99523775 1001 86380 86390 1
523701 99523701 1001 86380 86390 1
523467 99523467 1001 86380 86390 1
523390 99523390 1001 86380 86390 1
523436 99523436 1001 86380 86390 1
523373 99523373 1001 86380 86390 1
523987 99523987 1001 86380 86390 1
524027 99524027 1001 86380 86390 1
523949 99523949 1001 86380 86390 1
524017 99524017 1001 86380 86390 1
524680 99524680 1001 86380 86390 1
524681 99524681 1001 86380 86390 1
524630 99524630 1001 86380 86390 1
524695 99524695 1001 86380 86390 1
524567 99524567 1001 86380 86390 1
524599 99524599 1001 86380 86390 1
524729 99524729 1001 86380 86390 1
524530 99524530 1001 86380 86390 1
524440 99524440 1001 86380 86390 1
524159 99524159 1001 86380 86390 1
524238 99524238 1001 86380 86390 1
524803 99524803 1001 86380 86390 1
524908 99524908 1001 86380 86390 1
524857 99524857 1001 86380 86390 1
525522 99525522 1001 86380 86390 1
525531 99525531 1001 86380 86390 1
525356 99525356 1001 86380 86390 1
525188 99525188 1001 86380 86390 1
524987 99524987 1001 86380 86390 1
525130 99525130 1001 86380 86390 1
525749 99525749 1001 86380 86390 1
525762 99525762 1001 86380 86390 1
525628 99525628 1001 86380 86390 1
526403 99526403 1001 86380 86390 1
526024 99526024 1001 86380 86390 1
526209 99526209 1001 86380 86390 1
526042 99526042 1001 86380 86390 1
526069 99526069 1001 86380 86390 1
525866 99525866 1001 86380 86390 1
525984 99525984 1001 86380 86390 1
525937 99525937 1001 86380 86390 1
526575 99526575 1001 86380 86390 1
526577 99526577 1001 86380 86390 1
526591 99526591 1001 86380 86390 1
526596 99526596 1001 86380 86390 1
526547 99526547 1001 86380 86390 1
527111 99527111 1001 86380 86390 1
527048 99527048 1001 86380 86390 1
526944 99526944 1001 86380 86390 1
526984 99526984 1001 86380 86390 1
526836 99526836 1001 86380 86390 1
526710 99526710 1001 86380 86390 1
527262 99527262 1001 86380 86390 1
527283 99527283 1001 86380 86390 1
528011 99528011 1001 86380 86390 1
528044 99528044 1001 86380 86390 1
527941 99527941 1001 86380 86390 1
527832 99527832 1001 86380 86390 1
527668 99527668 1001 86380 86390 1
527749 99527749 1001 86380 86390 1
527512 99527512 1001 86380 86390 1
527603 99527603 1001 86380 86390 1
527630 99527630 1001 86380 86390 1
527463 99527463 1001 86380 86390 1
528112 99528112 1001 86380 86390 1
528125 99528125 1001 86380 86390 1
528169 99528169 1001 86380 86390 1
528263 99528263 1001 86380 86390 1
528097 99528097 1001 86380 86390 1
528724 99528724 1001 86380 86390 1
528821 99528821 1001 86380 86390 1
528536 99528536 1001 86380 86390 1
528667 99528667 1001 86380 86390 1
528551 99528551 1001 86380 86390 1
528316 99528316 1001 86380 86390 1
529029 99529029 1001 86380 86390 1
529071 99529071 1001 86380 86390 1
529010 99529010 1001 86380 86390 1
529062 99529062 1001 86380 86390 1
529586 99529586 1001 86380 86390 1
529647 99529647 1001 86380 86390 1
529328 99529328 1001 86380 86390 1
529465 99529465 1001 86380 86390 1
529454 99529454 1001 86380 86390 1
529118 99529118 1001 86380 86390 1
529757 99529757 1001 86380 86390 1
529800 99529800 1001 86380 86390 1
530528 99530528 1001 86380 86390 1
530509 99530509 1001 86380 86390 1
530195 99530195 1001 86380 86390 1
530275 99530275 1001 86380 86390 1
530329 99530329 1001 86380 86390 1
530174 99530174 1001 86380 86390 1
530104 99530104 1001 86380 86390 1
530003 99530003 1001 86380 86390 1
529943 99529943 1001 86380 86390 1
531239 99531239 1001 86380 86390 1
531317 99531317 1001 86380 86390 1
531271 99531271 1001 86380 86390 1
530992 99530992 1001 86380 86390 1
531143 99531143 1001 86380 86390 1
530760 99530760 1001 86380 86390 1
530841 99530841 1001 86380 86390 1
530871 99530871 1001 86380 86390 1
530872 99530872 1001 86380 86390 1
530938 99530938 1001 86380 86390 1
531494 99531494 1001 86380 86390 1
531485 99531485 1001 86380 86390 1
532174 99532174 1001 86380 86390 1
532024 99532024 1001 86380 86390 1
531909 99531909 1001 86380 86390 1
531961 99531961 1001 86380 86390 1
531826 99531826 1001 86380 86390 1
531997 99531997 1001 86380 86390 1
531985 99531985 1001 86380 86390 1
531685 99531685 1001 86380 86390 1
532332 99532332 1001 86380 86390 1
532251 99532251 1001 86380 86390 1
532406 99532406 1001 86380 86390 1
532252 99532252 1001 86380 86390 1
532329 99532329 1001 86380 86390 1
533003 99533003 1001 86380 86390 1
533011 99533011 1001 86380 86390 1
532876 99532876 1001 86380 86390 1
532811 99532811 1001 86380 86390 1
532469 99532469 1001 86380 86390 1
532422 99532422 1001 86380 86390 1
532500 99532500 1001 86380 86390 1
533158 99533158 1001 86380 86390 1
533083 99533083 1001 86380 86390 1
533100 99533100 1001 86380 86390 1
533809 99533809 1001 86380 86390 1
533709 99533709 1001 86380 86390 1
533713 99533713 1001 86380 86390 1
533498 99533498 1001 86380 86390 1
533646 99533646 1001 86380 86390 1
533582 99533582 1001 86380 86390 1
533354 99533354 1001 86380 86390 1
533342 99533342 1001 86380 86390 1
533254 99533254 1001 86380 86390 1
533334 99533334 1001 86380 86390 1
533926 99533926 1001 86380 86390 1
533927 99533927 1001 86380 86390 1
533929 99533929 1001 86380 86390 1
534008 99534008 1001 86380 86390 1
534595 99534595 1001 86380 86390 1
534672 99534672 1001 86380 86390 1
534567 99534567 1001 86380 86390 1
534389 99534389 1001 86380 86390 1
534300 99534300 1001 86380 86390 1
534404 99534404 1001 86380 86390 1
534206 99534206 1001 86380 86390 1
534199 99534199 1001 86380 86390 1
534213 99534213 1001 86380 86390 1
534838 99534838 1001 86380 86390 1
534864 99534864 1001 86380 86390 1
534778 99534778 1001 86380 86390 1
534753 99534753 1001 86380 86390 1
535381 99535381 1001 86380 86390 1
535462 99535462 1001 86380 86390 1
535387 99535387 1001 86380 86390 1
535112 99535112 1001 86380 86390 1
535107 99535107 1001 86380 86390 1
535212 99535212 1001 86380 86390 1
534911 99534911 1001 86380 86390 1
535530 99535530 1001 86380 86390 1
535557 99535557 1001 86380 86390 1
536194 99536194 1001 86380 86390 1
536287 99536287 1001 86380 86390 1
536237 99536237 1001 86380 86390 1
536190 99536190 1001 86380 86390 1
535937 99535937 1001 86380 86390 1
535939 99535939 1001 86380 86390 1
536063 99536063 1001 86380 86390 1
535793 99535793 1001 86380 86390 1
535744 99535744 1001 86380 86390 1
535862 99535862 1001 86380 86390 1
535844 99535844 1001 86380 86390 1
536440 99536440 1001 86380 86390 1
536350 99536350 1001 86380 86390 1
536418 99536418 1001 86380 86390 1
536340 99536340 1001 86380 86390 1
536509 99536509 1001 86380 86390 1
537089 99537089 1001 86380 86390 1
537042 99537042 1001 86380 86390 1
536978 99536978 1001 86380 86390 1
536933 99536933 1001 86380 86390 1
536822 99536822 1001 86380 86390 1
536956 99536956 1001 86380 86390 1
536598 99536598 1001 86380 86390 1
536715 99536715 1001 86380 86390 1
536638 99536638 1001 86380 86390 1
537303 99537303 1001 86380 86390 1
537322 99537322 1001 86380 86390 1
537284 99537284 1001 86380 86390 1
537324 99537324 1001 86380 86390 1
537952 99537952 1001 86380 86390 1
537797 99537797 1001 86380 86390 1
537969 99537969 1001 86380 86390 1
537667 99537667 1001 86380 86390 1
537708 99537708 1001 86380 86390 1
537646 99537646 1001 86380 86390 1
537673 99537673 1001 86380 86390 1
537549 99537549 1001 86380 86390 1
537502 99537502 1001 86380 86390 1
537541 99537541 1001 86380 86390 1
538024 99538024 1001 86380 86390 1
538116 99538116 1001 86380 86390 1
538779 99538779 1001 86380 86390 1
538652 99538652 1001 86380 86390 1
538717 99538717 1001 86380 86390 1
538808 99538808 1001 86380 86390 1
538466 99538466 1001 86380 86390 1
538516 99538516 1001 86380 86390 1
538304 99538304 1001 86380 86390 1
538322 99538322 1001 86380 86390 1
538850 99538850 1001 86380 86390 1
539019 99539019 1001 86380 86390 1
538933 99538933 1001 86380 86390 1
538963 99538963 1001 86380 86390 1
539507 99539507 1001 86380 86390 1
539472 99539472 1001 86380 86390 1
539309 99539309 1001 86380 86390 1
539337 99539337 1001 86380 86390 1
539024 99539024 1001 86380 86390 1
539079 99539079 1001 86380 86390 1
539807 99539807 1001 86380 86390 1
539745 99539745 1001 86380 86390 1
539776 99539776 1001 86380 86390 1
540340 99540340 1001 86380 86390 1
540392 99540392 1001 86380 86390 1
540283 99540283 1001 86380 86390 1
540297 99540297 1001 86380 86390 1
540109 99540109 1001 86380 86390 1
540150 99540150 1001 86380 86390 1
540178 99540178 1001 86380 86390 1
540090 99540090 1001 86380 86390 1
539887 99539887 1001 86380 86390 1
539941 99539941 1001 86380 86390 1
539892 99539892 1001 86380 86390 1
539958 99539958 1001 86380 86390 1
540026 99540026 1001 86380 86390 1
540636 99540636 1001 86380 86390 1
540573 99540573 1001 86380 86390 1
541191 99541191 1001 86380 86390 1
541204 99541204 1001 86380 86390 1
541261 99541261 1001 86380 86390 1
541290 99541290 1001 86380 86390 1
541025 99541025 1001 86380 86390 1
541077 99541077 1001 86380 86390 1
541016 99541016 1001 86380 86390 1
540742 99540742 1001 86380 86390 1
540678 99540678 1001 86380 86390 1
540810 99540810 1001 86380 86390 1
540696 99540696 1001 86380 86390 1
541463 99541463 1001 86380 86390 1
542083 99542083 1001 86380 86390 1
542093 99542093 1001 86380 86390 1
542078 99542078 1001 86380 86390 1
541841 99541841 1001 86380 86390 1
541667 99541667 1001 86380 86390 1
541577 99541577 1001 86380 86390 1
541557 99541557 1001 86380 86390 1
542174 99542174 1001 86380 86390 1
542916 99542916 1001 86380 86390 1
542799 99542799 1001 86380 86390 1
542688 99542688 1001 86380 86390 1
542676 99542676 1001 86380 86390 1
542651 99542651 1001 86380 86390 1
542619 99542619 1001 86380 86390 1
542506 99542506 1001 86380 86390 1
542517 99542517 1001 86380 86390 1
543008 99543008 1001 86380 86390 1
543006 99543006 1001 86380 86390 1
543746 99543746 1001 86380 86390 1
543571 99543571 1001 86380 86390 1
543749 99543749 1001 86380 86390 1
543650 99543650 1001 86380 86390 1
543652 99543652 1001 86380 86390 1
543717 99543717 1001 86380 86390 1
543437 99543437 1001 86380 86390 1
543529 99543529 1001 86380 86390 1
543518 99543518 1001 86380 86390 1
543380 99543380 1001 86380 86390 1
543230 99543230 1001 86380 86390 1
543309 99543309 1001 86380 86390 1
543834 99543834 1001 86380 86390 1
543790 99543790 1001 86380 86390 1
544396 99544396 1001 86380 86390 1
544411 99544411 1001 86380 86390 1
544225 99544225 1001 86380 86390 1
544356 99544356 1001 86380 86390 1
544332 99544332 1001 86380 86390 1
544311 99544311 1001 86380 86390 1
544162 99544162 1001 86380 86390 1
544176 99544176 1001 86380 86390 1
544717 99544717 1001 86380 86390 1
544667 99544667 1001 86380 86390 1
544617 99544617 1001 86380 86390 1
544645 99544645 1001 86380 86390 1
544723 99544723 1001 86380 86390 1
430960 214 1001 81540 82977 1
430241 678 1001 14700 17637 1
500412 964 1002 44989 49994 1
514144 867 1002 59851 64620 1
400182 99400182 1001 86380 86390 1
400132 99400132 1001 86380 86390 1
400263 99400263 1001 86380 86390 1
400426 99400426 1001 86380 86390 1
400597 99400597 1001 86380 86390 1
400630 99400630 1001 86380 86390 1
401103 99401103 1001 86380 86390 1
401154 99401154 1001 86380 86390 1
401230 99401230 1001 86380 86390 1
401308 99401308 1001 86380 86390 1
401444 99401444 1001 86380 86390 1
401568 99401568 1001 86380 86390 1
401876 99401876 1001 86380 86390 1
402135 99402135 1001 86380 86390 1
402195 99402195 1001 86380 86390 1
402334 99402334 1001 86380 86390 1
402446 99402446 1001 86380 86390 1
402818 99402818 1001 86380 86390 1
402936 99402936 1001 86380 86390 1
403449 99403449 1001 86380 86390 1
403817 99403817 1001 86380 86390 1
403820 99403820 1001 86380 86390 1
404471 99404471 1001 86380 86390 1
404482 99404482 1001 86380 86390 1
404640 99404640 1001 86380 86390 1
404696 99404696 1001 86380 86390 1
404728 99404728 1001 86380 86390 1
404878 99404878 1001 86380 86390 1
405061 99405061 1001 86380 86390 1
405273 99405273 1001 86380 86390 1
405277 99405277 1001 86380 86390 1
405320 99405320 1001 86380 86390 1
405436 99405436 1001 86380 86390 1
405559 99405559 1001 86380 86390 1
405627 99405627 1001 86380 86390 1
405728 99405728 1001 86380 86390 1
406116 99406116 1001 86380 86390 1
406108 99406108 1001 86380 86390 1
406219 99406219 1001 86380 86390 1
406424 99406424 1001 86380 86390 1
406487 99406487 1001 86380 86390 1
406786 99406786 1001 86380 86390 1
407114 99407114 1001 86380 86390 1
407213 99407213 1001 86380 86390 1
407188 99407188 1001 86380 86390 1
407264 99407264 1001 86380 86390 1
407298 99407298 1001 86380 86390 1
407558 99407558 1001 86380 86390 1
407758 99407758 1001 86380 86390 1
408204 99408204 1001 86380 86390 1
408609 99408609 1001 86380 86390 1
408736 99408736 1001 86380 86390 1
408711 99408711 1001 86380 86390 1
408842 99408842 1001 86380 86390 1
408974 99408974 1001 86380 86390 1
409311 99409311 1001 86380 86390 1
409336 99409336 1001 86380 86390 1
409462 99409462 1001 86380 86390 1
409423 99409423 1001 86380 86390 1
409434 99409434 1001 86380 86390 1
409634 99409634 1001 86380 86390 1
410179 99410179 1001 86380 86390 1
410357 99410357 1001 86380 86390 1
410457 99410457 1001 86380 86390 1
410529 99410529 1001 86380 86390 1
410958 99410958 1001 86380 86390 1
411076 99411076 1001 86380 86390 1
411019 99411019 1001 86380 86390 1
411377 99411377 1001 86380 86390 1
411670 99411670 1001 86380 86390 1
411718 99411718 1001 86380 86390 1
411790 99411790 1001 86380 86390 1
412041 99412041 1001 86380 86390 1
411965 99411965 1001 86380 86390 1
412266 99412266 1001 86380 86390 1
412314 99412314 1001 86380 86390 1
412284 99412284 1001 86380 86390 1
413591 99413591 1001 86380 86390 1
413144 99413144 1001 86380 86390 1
412941 99412941 1001 86380 86390 1
412914 99412914 1001 86380 86390 1
412619 99412619 1001 86380 86390 1
412814 99412814 1001 86380 86390 1
413804 99413804 1001 86380 86390 1
413872 99413872 1001 86380 86390 1
413736 99413736 1001 86380 86390 1
413810 99413810 1001 86380 86390 1
414025 99414025 1001 86380 86390 1
413937 99413937 1001 86380 86390 1
414076 99414076 1001 86380 86390 1
413859 99413859 1001 86380 86390 1
415262 99415262 1001 86380 86390 1
415061 99415061 1001 86380 86390 1
415102 99415102 1001 86380 86390 1
415137 99415137 1001 86380 86390 1
414703 99414703 1001 86380 86390 1
414822 99414822 1001 86380 86390 1
414512 99414512 1001 86380 86390 1
414808 99414808 1001 86380 86390 1
414585 99414585 1001 86380 86390 1
414754 99414754 1001 86380 86390 1
414464 99414464 1001 86380 86390 1
415533 99415533 1001 86380 86390 1
415438 99415438 1001 86380 86390 1
415518 99415518 1001 86380 86390 1
415496 99415496 1001 86380 86390 1
416780 99416780 1001 86380 86390 1
416993 99416993 1001 86380 86390 1
416878 99416878 1001 86380 86390 1
416301 99416301 1001 86380 86390 1
415888 99415888 1001 86380 86390 1
415876 99415876 1001 86380 86390 1
415743 99415743 1001 86380 86390 1
417061 99417061 1001 86380 86390 1
417304 99417304 1001 86380 86390 1
417112 99417112 1001 86380 86390 1
417593 99417593 1001 86380 86390 1
418500 99418500 1001 86380 86390 1
418715 99418715 1001 86380 86390 1
418716 99418716 1001 86380 86390 1
418755 99418755 1001 86380 86390 1
418492 99418492 1001 86380 86390 1
418547 99418547 1001 86380 86390 1
418340 99418340 1001 86380 86390 1
418353 99418353 1001 86380 86390 1
417615 99417615 1001 86380 86390 1
417862 99417862 1001 86380 86390 1
419193 99419193 1001 86380 86390 1
418985 99418985 1001 86380 86390 1
418987 99418987 1001 86380 86390 1
418966 99418966 1001 86380 86390 1
419092 99419092 1001 86380 86390 1
418948 99418948 1001 86380 86390 1
420124 99420124 1001 86380 86390 1
420100 99420100 1001 86380 86390 1
419906 99419906 1001 86380 86390 1
419966 99419966 1001 86380 86390 1
419411 99419411 1001 86380 86390 1
419487 99419487 1001 86380 86390 1
419211 99419211 1001 86380 86390 1
420516 99420516 1001 86380 86390 1
420555 99420555 1001 86380 86390 1
421999 99421999 1001 86380 86390 1
422000 99422000 1001 86380 86390 1
421926 99421926 1001 86380 86390 1
421913 99421913 1001 86380 86390 1
421453 99421453 1001 86380 86390 1
421401 99421401 1001 86380 86390 1
421621 99421621 1001 86380 86390 1
421648 99421648 1001 86380 86390 1
420947 99420947 1001 86380 86390 1
421217 99421217 1001 86380 86390 1
420933 99420933 1001 86380 86390 1
420955 99420955 1001 86380 86390 1
421135 99421135 1001 86380 86390 1
421227 99421227 1001 86380 86390 1
421252 99421252 1001 86380 86390 1
422459 99422459 1001 86380 86390 1
422452 99422452 1001 86380 86390 1
422497 99422497 1001 86380 86390 1
423672 99423672 1001 86380 86390 1
423684 99423684 1001 86380 86390 1
423309 99423309 1001 86380 86390 1
423215 99423215 1001 86380 86390 1
423108 99423108 1001 86380 86390 1
423110 99423110 1001 86380 86390 1
423058 99423058 1001 86380 86390 1
423034 99423034 1001 86380 86390 1
423069 99423069 1001 86380 86390 1
422992 99422992 1001 86380 86390 1
422628 99422628 1001 86380 86390 1
422803 99422803 1001 86380 86390 1
422789 99422789 1001 86380 86390 1
424123 99424123 1001 86380 86390 1
424000 99424000 1001 86380 86390 1
424136 99424136 1001 86380 86390 1
425061 99425061 1001 86380 86390 1
425260 99425260 1001 86380 86390 1
424869 99424869 1001 86380 86390 1
424154 99424154 1001 86380 86390 1
424223 99424223 1001 86380 86390 1
424565 99424565 1001 86380 86390 1
424573 99424573 1001 86380 86390 1
424278 99424278 1001 86380 86390 1
424447 99424447 1001 86380 86390 1
424164 99424164 1001 86380 86390 1
424234 99424234 1001 86380 86390 1
425506 99425506 1001 86380 86390 1
425748 99425748 1001 86380 86390 1
425721 99425721 1001 86380 86390 1
425774 99425774 1001 86380 86390 1
426771 99426771 1001 86380 86390 1
426595 99426595 1001 86380 86390 1
426524 99426524 1001 86380 86390 1
426484 99426484 1001 86380 86390 1
426413 99426413 1001 86380 86390 1
426113 99426113 1001 86380 86390 1
426109 99426109 1001 86380 86390 1
427286 99427286 1001 86380 86390 1
427411 99427411 1001 86380 86390 1
427241 99427241 1001 86380 86390 1
427356 99427356 1001 86380 86390 1
427364 99427364 1001 86380 86390 1
428483 99428483 1001 86380 86390 1
428487 99428487 1001 86380 86390 1
428436 99428436 1001 86380 86390 1
428118 99428118 1001 86380 86390 1
428007 99428007 1001 86380 86390 1
427597 99427597 1001 86380 86390 1
427680 99427680 1001 86380 86390 1
427637 99427637 1001 86380 86390 1
430170 99430170 1001 86380 86390 1
429983 99429983 1001 86380 86390 1
429705 99429705 1001 86380 86390 1
429707 99429707 1001 86380 86390 1
429633 99429633 1001 86380 86390 1
429832 99429832 1001 86380 86390 1
429781 99429781 1001 86380 86390 1
429790 99429790 1001 86380 86390 1
429654 99429654 1001 86380 86390 1
429393 99429393 1001 86380 86390 1
429527 99429527 1001 86380 86390 1
429513 99429513 1001 86380 86390 1
430523 99430523 1001 86380 86390 1
429176 99429176 1001 86380 86390 1
430795 99430795 1001 86380 86390 1
430780 99430780 1001 86380 86390 1
430647 99430647 1001 86380 86390 1
430414 99430414 1001 86380 86390 1
430394 99430394 1001 86380 86390 1
431860 99431860 1001 86380 86390 1
431937 99431937 1001 86380 86390 1
431777 99431777 1001 86380 86390 1
432015 99432015 1001 86380 86390 1
431778 99431778 1001 86380 86390 1
431735 99431735 1001 86380 86390 1
430844 99430844 1001 86380 86390 1
430896 99430896 1001 86380 86390 1
431072 99431072 1001 86380 86390 1
430928 99430928 1001 86380 86390 1
430837 99430837 1001 86380 86390 1
430866 99430866 1001 86380 86390 1
432319 99432319 1001 86380 86390 1
432420 99432420 1001 86380 86390 1
432421 99432421 1001 86380 86390 1
433548 99433548 1001 86380 86390 1
433692 99433692 1001 86380 86390 1
433390 99433390 1001 86380 86390 1
433100 99433100 1001 86380 86390 1
432957 99432957 1001 86380 86390 1
433132 99433132 1001 86380 86390 1
432748 99432748 1001 86380 86390 1
432702 99432702 1001 86380 86390 1
432871 99432871 1001 86380 86390 1
433968 99433968 1001 86380 86390 1
433818 99433818 1001 86380 86390 1
435075 99435075 1001 86380 86390 1
435054 99435054 1001 86380 86390 1
435055 99435055 1001 86380 86390 1
435375 99435375 1001 86380 86390 1
435212 99435212 1001 86380 86390 1
434173 99434173 1001 86380 86390 1
435483 99435483 1001 86380 86390 1
435576 99435576 1001 86380 86390 1
435687 99435687 1001 86380 86390 1
435564 99435564 1001 86380 86390 1
437004 99437004 1001 86380 86390 1
436953 99436953 1001 86380 86390 1
437009 99437009 1001 86380 86390 1
436847 99436847 1001 86380 86390 1
437065 99437065 1001 86380 86390 1
436706 99436706 1001 86380 86390 1
436345 99436345 1001 86380 86390 1
436561 99436561 1001 86380 86390 1
436196 99436196 1001 86380 86390 1
436112 99436112 1001 86380 86390 1
436028 99436028 1001 86380 86390 1
435896 99435896 1001 86380 86390 1
437178 99437178 1001 86380 86390 1
300012 99300012 1001 86380 86390 1
300544 99300544 1001 86380 86390 1
300342 99300342 1001 86380 86390 1
300329 99300329 1001 86380 86390 1
300485 99300485 1001 86380 86390 1
300428 99300428 1001 86380 86390 1
300340 99300340 1001 86380 86390 1
300264 99300264 1001 86380 86390 1
300267 99300267 1001 86380 86390 1
300178 99300178 1001 86380 86390 1
300195 99300195 1001 86380 86390 1
300932 99300932 1001 86380 86390 1
300897 99300897 1001 86380 86390 1
300757 99300757 1001 86380 86390 1
300811 99300811 1001 86380 86390 1
300787 99300787 1001 86380 86390 1
300931 99300931 1001 86380 86390 1
301453 99301453 1001 86380 86390 1
301376 99301376 1001 86380 86390 1
301417 99301417 1001 86380 86390 1
301207 99301207 1001 86380 86390 1
301317 99301317 1001 86380 86390 1
301268 99301268 1001 86380 86390 1
301086 99301086 1001 86380 86390 1
301590 99301590 1001 86380 86390 1
301671 99301671 1001 86380 86390 1
301648 99301648 1001 86380 86390 1
301663 99301663 1001 86380 86390 1
301639 99301639 1001 86380 86390 1
301743 99301743 1001 86380 86390 1
301614 99301614 1001 86380 86390 1
301627 99301627 1001 86380 86390 1
302291 99302291 1001 86380 86390 1
302267 99302267 1001 86380 86390 1
302350 99302350 1001 86380 86390 1
302376 99302376 1001 86380 86390 1
302084 99302084 1001 86380 86390 1
302111 99302111 1001 86380 86390 1
302037 99302037 1001 86380 86390 1
302044 99302044 1001 86380 86390 1
302161 99302161 1001 86380 86390 1
301842 99301842 1001 86380 86390 1
301817 99301817 1001 86380 86390 1
301895 99301895 1001 86380 86390 1
302536 99302536 1001 86380 86390 1
302537 99302537 1001 86380 86390 1
302964 99302964 1001 86380 86390 1
302798 99302798 1001 86380 86390 1
302828 99302828 1001 86380 86390 1
302998 99302998 1001 86380 86390 1
302639 99302639 1001 86380 86390 1
303372 99303372 1001 86380 86390 1
303311 99303311 1001 86380 86390 1
303364 99303364 1001 86380 86390 1
303859 99303859 1001 86380 86390 1
303801 99303801 1001 86380 86390 1
303777 99303777 1001 86380 86390 1
303805 99303805 1001 86380 86390 1
303413 99303413 1001 86380 86390 1
303596 99303596 1001 86380 86390 1
303609 99303609 1001 86380 86390 1
303443 99303443 1001 86380 86390 1
303509 99303509 1001 86380 86390 1
303574 99303574 1001 86380 86390 1
303475 99303475 1001 86380 86390 1
304110 99304110 1001 86380 86390 1
304175 99304175 1001 86380 86390 1
304124 99304124 1001 86380 86390 1
304076 99304076 1001 86380 86390 1
304039 99304039 1001 86380 86390 1
304671 99304671 1001 86380 86390 1
304482 99304482 1001 86380 86390 1
304406 99304406 1001 86380 86390 1
304394 99304394 1001 86380 86390 1
304356 99304356 1001 86380 86390 1
304358 99304358 1001 86380 86390 1
304348 99304348 1001 86380 86390 1
305064 99305064 1001 86380 86390 1
305052 99305052 1001 86380 86390 1
304963 99304963 1001 86380 86390 1
304887 99304887 1001 86380 86390 1
304893 99304893 1001 86380 86390 1
305552 99305552 1001 86380 86390 1
305491 99305491 1001 86380 86390 1
305453 99305453 1001 86380 86390 1
305300 99305300 1001 86380 86390 1
305333 99305333 1001 86380 86390 1
305078 99305078 1001 86380 86390 1
305158 99305158 1001 86380 86390 1
305267 99305267 1001 86380 86390 1
305115 99305115 1001 86380 86390 1
500077 99500077 1001 86380 86390 1
500130 99500130 1001 86380 86390 1
500033 99500033 1001 86380 86390 1
500713 99500713 1001 86380 86390 1
500785 99500785 1001 86380 86390 1
500627 99500627 1001 86380 86390 1
500746 99500746 1001 86380 86390 1
500747 99500747 1001 86380 86390 1
500518 99500518 1001 86380 86390 1
500586 99500586 1001 86380 86390 1
500554 99500554 1001 86380 86390 1
500400 99500400 1001 86380 86390 1
500377 99500377 1001 86380 86390 1
500203 99500203 1001 86380 86390 1
501015 99501015 1001 86380 86390 1
501578 99501578 1001 86380 86390 1
501515 99501515 1001 86380 86390 1
501583 99501583 1001 86380 86390 1
501445 99501445 1001 86380 86390 1
501421 99501421 1001 86380 86390 1
501268 99501268 1001 86380 86390 1
501399 99501399 1001 86380 86390 1
501230 99501230 1001 86380 86390 1
501212 99501212 1001 86380 86390 1
501193 99501193 1001 86380 86390 1
501103 99501103 1001 86380 86390 1
501196 99501196 1001 86380 86390 1
501120 99501120 1001 86380 86390 1
501042 99501042 1001 86380 86390 1
501719 99501719 1001 86380 86390 1
501761 99501761 1001 86380 86390 1
501700 99501700 1001 86380 86390 1
502330 99502330 1001 86380 86390 1
502293 99502293 1001 86380 86390 1
502211 99502211 1001 86380 86390 1
502153 99502153 1001 86380 86390 1
502016 99502016 1001 86380 86390 1
502029 99502029 1001 86380 86390 1
501965 99501965 1001 86380 86390 1
501863 99501863 1001 86380 86390 1
502045 99502045 1001 86380 86390 1
501864 99501864 1001 86380 86390 1
501947 99501947 1001 86380 86390 1
502494 99502494 1001 86380 86390 1
502625 99502625 1001 86380 86390 1
503113 99503113 1001 86380 86390 1
503230 99503230 1001 86380 86390 1
502679 99502679 1001 86380 86390 1
502771 99502771 1001 86380 86390 1
503355 99503355 1001 86380 86390 1
503395 99503395 1001 86380 86390 1
503486 99503486 1001 86380 86390 1
503440 99503440 1001 86380 86390 1
504015 99504015 1001 86380 86390 1
503964 99503964 1001 86380 86390 1
504003 99504003 1001 86380 86390 1
504070 99504070 1001 86380 86390 1
504092 99504092 1001 86380 86390 1
504020 99504020 1001 86380 86390 1
504052 99504052 1001 86380 86390 1
503839 99503839 1001 86380 86390 1
503777 99503777 1001 86380 86390 1
503752 99503752 1001 86380 86390 1
503628 99503628 1001 86380 86390 1
503543 99503543 1001 86380 86390 1
503621 99503621 1001 86380 86390 1
503701 99503701 1001 86380 86390 1
503689 99503689 1001 86380 86390 1
503534 99503534 1001 86380 86390 1
504181 99504181 1001 86380 86390 1
504143 99504143 1001 86380 86390 1
504156 99504156 1001 86380 86390 1
504134 99504134 1001 86380 86390 1
504252 99504252 1001 86380 86390 1
504228 99504228 1001 86380 86390 1
504295 99504295 1001 86380 86390 1
504880 99504880 1001 86380 86390 1
504859 99504859 1001 86380 86390 1
504796 99504796 1001 86380 86390 1
504785 99504785 1001 86380 86390 1
504788 99504788 1001 86380 86390 1
504853 99504853 1001 86380 86390 1
504729 99504729 1001 86380 86390 1
504591 99504591 1001 86380 86390 1
504511 99504511 1001 86380 86390 1
504526 99504526 1001 86380 86390 1
504372 99504372 1001 86380 86390 1
505071 99505071 1001 86380 86390 1
505007 99505007 1001 86380 86390 1
505101 99505101 1001 86380 86390 1
505001 99505001 1001 86380 86390 1
505580 99505580 1001 86380 86390 1
505573 99505573 1001 86380 86390 1
505756 99505756 1001 86380 86390 1
505761 99505761 1001 86380 86390 1
505678 99505678 1001 86380 86390 1
505679 99505679 1001 86380 86390 1
505442 99505442 1001 86380 86390 1
505392 99505392 1001 86380 86390 1
505522 99505522 1001 86380 86390 1
505189 99505189 1001 86380 86390 1
505326 99505326 1001 86380 86390 1
505806 99505806 1001 86380 86390 1
505910 99505910 1001 86380 86390 1
505872 99505872 1001 86380 86390 1
505875 99505875 1001 86380 86390 1
505799 99505799 1001 86380 86390 1
505790 99505790 1001 86380 86390 1
506542 99506542 1001 86380 86390 1
506281 99506281 1001 86380 86390 1
506312 99506312 1001 86380 86390 1
506001 99506001 1001 86380 86390 1
506659 99506659 1001 86380 86390 1
507230 99507230 1001 86380 86390 1
507299 99507299 1001 86380 86390 1
507400 99507400 1001 86380 86390 1
507276 99507276 1001 86380 86390 1
507316 99507316 1001 86380 86390 1
507318 99507318 1001 86380 86390 1
507132 99507132 1001 86380 86390 1
507214 99507214 1001 86380 86390 1
506980 99506980 1001 86380 86390 1
507516 99507516 1001 86380 86390 1
508108 99508108 1001 86380 86390 1
508220 99508220 1001 86380 86390 1
508005 99508005 1001 86380 86390 1
507948 99507948 1001 86380 86390 1
507925 99507925 1001 86380 86390 1
507808 99507808 1001 86380 86390 1
507758 99507758 1001 86380 86390 1
507733 99507733 1001 86380 86390 1
507826 99507826 1001 86380 86390 1
507650 99507650 1001 86380 86390 1
508285 99508285 1001 86380 86390 1
508371 99508371 1001 86380 86390 1
508767 99508767 1001 86380 86390 1
508678 99508678 1001 86380 86390 1
508460 99508460 1001 86380 86390 1
508478 99508478 1001 86380 86390 1
509131 99509131 1001 86380 86390 1
509811 99509811 1001 86380 86390 1
509821 99509821 1001 86380 86390 1
509797 99509797 1001 86380 86390 1
509539 99509539 1001 86380 86390 1
509606 99509606 1001 86380 86390 1
509658 99509658 1001 86380 86390 1
509608 99509608 1001 86380 86390 1
509435 99509435 1001 86380 86390 1
509348 99509348 1001 86380 86390 1
509457 99509457 1001 86380 86390 1
509485 99509485 1001 86380 86390 1
509369 99509369 1001 86380 86390 1
509421 99509421 1001 86380 86390 1
509929 99509929 1001 86380 86390 1
510036 99510036 1001 86380 86390 1
510100 99510100 1001 86380 86390 1
509934 99509934 1001 86380 86390 1
509922 99509922 1001 86380 86390 1
510678 99510678 1001 86380 86390 1
510641 99510641 1001 86380 86390 1
510656 99510656 1001 86380 86390 1
510405 99510405 1001 86380 86390 1
510362 99510362 1001 86380 86390 1
510243 99510243 1001 86380 86390 1
510154 99510154 1001 86380 86390 1
510750 99510750 1001 86380 86390 1
510737 99510737 1001 86380 86390 1
510727 99510727 1001 86380 86390 1
510783 99510783 1001 86380 86390 1
510811 99510811 1001 86380 86390 1
511457 99511457 1001 86380 86390 1
511062 99511062 1001 86380 86390 1
510948 99510948 1001 86380 86390 1
511109 99511109 1001 86380 86390 1
511071 99511071 1001 86380 86390 1
511601 99511601 1001 86380 86390 1
511666 99511666 1001 86380 86390 1
511562 99511562 1001 86380 86390 1
512379 99512379 1001 86380 86390 1
512363 99512363 1001 86380 86390 1
512138 99512138 1001 86380 86390 1
512050 99512050 1001 86380 86390 1
512115 99512115 1001 86380 86390 1
512116 99512116 1001 86380 86390 1
512142 99512142 1001 86380 86390 1
511809 99511809 1001 86380 86390 1
511940 99511940 1001 86380 86390 1
511851 99511851 1001 86380 86390 1
511891 99511891 1001 86380 86390 1
511806 99511806 1001 86380 86390 1
512403 99512403 1001 86380 86390 1
512507 99512507 1001 86380 86390 1
511758 99511758 1001 86380 86390 1
512445 99512445 1001 86380 86390 1
512446 99512446 1001 86380 86390 1
512477 99512477 1001 86380 86390 1
513073 99513073 1001 86380 86390 1
512999 99512999 1001 86380 86390 1
512863 99512863 1001 86380 86390 1
512830 99512830 1001 86380 86390 1
512856 99512856 1001 86380 86390 1
512792 99512792 1001 86380 86390 1
512703 99512703 1001 86380 86390 1
512601 99512601 1001 86380 86390 1
512732 99512732 1001 86380 86390 1
512617 99512617 1001 86380 86390 1
513348 99513348 1001 86380 86390 1
513999 99513999 1001 86380 86390 1
513946 99513946 1001 86380 86390 1
513897 99513897 1001 86380 86390 1
513874 99513874 1001 86380 86390 1
513952 99513952 1001 86380 86390 1
513966 99513966 1001 86380 86390 1
513635 99513635 1001 86380 86390 1
513772 99513772 1001 86380 86390 1
513502 99513502 1001 86380 86390 1
513492 99513492 1001 86380 86390 1
513446 99513446 1001 86380 86390 1
514115 99514115 1001 86380 86390 1
514128 99514128 1001 86380 86390 1
514755 99514755 1001 86380 86390 1
514794 99514794 1001 86380 86390 1
514709 99514709 1001 86380 86390 1
514738 99514738 1001 86380 86390 1
514846 99514846 1001 86380 86390 1
514817 99514817 1001 86380 86390 1
514514 99514514 1001 86380 86390 1
514392 99514392 1001 86380 86390 1
514420 99514420 1001 86380 86390 1
514239 99514239 1001 86380 86390 1
514435 99514435 1001 86380 86390 1
514384 99514384 1001 86380 86390 1
514397 99514397 1001 86380 86390 1
514334 99514334 1001 86380 86390 1
514244 99514244 1001 86380 86390 1
514906 99514906 1001 86380 86390 1
515037 99515037 1001 86380 86390 1
514988 99514988 1001 86380 86390 1
515014 99515014 1001 86380 86390 1
514952 99514952 1001 86380 86390 1
515508 99515508 1001 86380 86390 1
515364 99515364 1001 86380 86390 1
515471 99515471 1001 86380 86390 1
515421 99515421 1001 86380 86390 1
515464 99515464 1001 86380 86390 1
515262 99515262 1001 86380 86390 1
515136 99515136 1001 86380 86390 1
515266 99515266 1001 86380 86390 1
515085 99515085 1001 86380 86390 1
515163 99515163 1001 86380 86390 1
515745 99515745 1001 86380 86390 1
515726 99515726 1001 86380 86390 1
515768 99515768 1001 86380 86390 1
516345 99516345 1001 86380 86390 1
516371 99516371 1001 86380 86390 1
515938 99515938 1001 86380 86390 1
515990 99515990 1001 86380 86390 1
516587 99516587 1001 86380 86390 1
516555 99516555 1001 86380 86390 1
516711 99516711 1001 86380 86390 1
516712 99516712 1001 86380 86390 1
516700 99516700 1001 86380 86390 1
517332 99517332 1001 86380 86390 1
516954 99516954 1001 86380 86390 1
517019 99517019 1001 86380 86390 1
517074 99517074 1001 86380 86390 1
517075 99517075 1001 86380 86390 1
516796 99516796 1001 86380 86390 1
518098 99518098 1001 86380 86390 1
518103 99518103 1001 86380 86390 1
517987 99517987 1001 86380 86390 1
517965 99517965 1001 86380 86390 1
518045 99518045 1001 86380 86390 1
517906 99517906 1001 86380 86390 1
517874 99517874 1001 86380 86390 1
517593 99517593 1001 86380 86390 1
517699 99517699 1001 86380 86390 1
517638 99517638 1001 86380 86390 1
518341 99518341 1001 86380 86390 1
518266 99518266 1001 86380 86390 1
518228 99518228 1001 86380 86390 1
518218 99518218 1001 86380 86390 1
518835 99518835 1001 86380 86390 1
518913 99518913 1001 86380 86390 1
518915 99518915 1001 86380 86390 1
518864 99518864 1001 86380 86390 1
518980 99518980 1001 86380 86390 1
518935 99518935 1001 86380 86390 1
518718 99518718 1001 86380 86390 1
518719 99518719 1001 86380 86390 1
518707 99518707 1001 86380 86390 1
518720 99518720 1001 86380 86390 1
518656 99518656 1001 86380 86390 1
518624 99518624 1001 86380 86390 1
518742 99518742 1001 86380 86390 1
518488 99518488 1001 86380 86390 1
518454 99518454 1001 86380 86390 1
519024 99519024 1001 86380 86390 1
519063 99519063 1001 86380 86390 1
519081 99519081 1001 86380 86390 1
519006 99519006 1001 86380 86390 1
519648 99519648 1001 86380 86390 1
519779 99519779 1001 86380 86390 1
519649 99519649 1001 86380 86390 1
519721 99519721 1001 86380 86390 1
519492 99519492 1001 86380 86390 1
519561 99519561 1001 86380 86390 1
519575 99519575 1001 86380 86390 1
519487 99519487 1001 86380 86390 1
519513 99519513 1001 86380 86390 1
519527 99519527 1001 86380 86390 1
519236 99519236 1001 86380 86390 1
519318 99519318 1001 86380 86390 1
519901 99519901 1001 86380 86390 1
519931 99519931 1001 86380 86390 1
519869 99519869 1001 86380 86390 1
519830 99519830 1001 86380 86390 1
519936 99519936 1001 86380 86390 1
520584 99520584 1001 86380 86390 1
520318 99520318 1001 86380 86390 1
520125 99520125 1001 86380 86390 1
520101 99520101 1001 86380 86390 1
520040 99520040 1001 86380 86390 1
520118 99520118 1001 86380 86390 1
520028 99520028 1001 86380 86390 1
520081 99520081 1001 86380 86390 1
520146 99520146 1001 86380 86390 1
520807 99520807 1001 86380 86390 1
520704 99520704 1001 86380 86390 1
520761 99520761 1001 86380 86390 1
520827 99520827 1001 86380 86390 1
520685 99520685 1001 86380 86390 1
521311 99521311 1001 86380 86390 1
521397 99521397 1001 86380 86390 1
521411 99521411 1001 86380 86390 1
521146 99521146 1001 86380 86390 1
521113 99521113 1001 86380 86390 1
521230 99521230 1001 86380 86390 1
520910 99520910 1001 86380 86390 1
520940 99520940 1001 86380 86390 1
520929 99520929 1001 86380 86390 1
521023 99521023 1001 86380 86390 1
521536 99521536 1001 86380 86390 1
522093 99522093 1001 86380 86390 1
521947 99521947 1001 86380 86390 1
522003 99522003 1001 86380 86390 1
522083 99522083 1001 86380 86390 1
521697 99521697 1001 86380 86390 1
521852 99521852 1001 86380 86390 1
522493 99522493 1001 86380 86390 1
522351 99522351 1001 86380 86390 1
523040 99523040 1001 86380 86390 1
522832 99522832 1001 86380 86390 1
522821 99522821 1001 86380 86390 1
522510 99522510 1001 86380 86390 1
522577 99522577 1001 86380 86390 1
522539 99522539 1001 86380 86390 1
522618 99522618 1001 86380 86390 1
522686 99522686 1001 86380 86390 1
522521 99522521 1001 86380 86390 1
523141 99523141 1001 86380 86390 1
523170 99523170 1001 86380 86390 1
523211 99523211 1001 86380 86390 1
523176 99523176 1001 86380 86390 1
523908 99523908 1001 86380 86390 1
523688 99523688 1001 86380 86390 1
523733 99523733 1001 86380 86390 1
523578 99523578 1001 86380 86390 1
523508 99523508 1001 86380 86390 1
523328 99523328 1001 86380 86390 1
523368 99523368 1001 86380 86390 1
523386 99523386 1001 86380 86390 1
523980 99523980 1001 86380 86390 1
524062 99524062 1001 86380 86390 1
524088 99524088 1001 86380 86390 1
524089 99524089 1001 86380 86390 1
524031 99524031 1001 86380 86390 1
524631 99524631 1001 86380 86390 1
524607 99524607 1001 86380 86390 1
524620 99524620 1001 86380 86390 1
524713 99524713 1001 86380 86390 1
524688 99524688 1001 86380 86390 1
524576 99524576 1001 86380 86390 1
524588 99524588 1001 86380 86390 1
524666 99524666 1001 86380 86390 1
524424 99524424 1001 86380 86390 1
524454 99524454 1001 86380 86390 1
524493 99524493 1001 86380 86390 1
524524 99524524 1001 86380 86390 1
524325 99524325 1001 86380 86390 1
524161 99524161 1001 86380 86390 1
524800 99524800 1001 86380 86390 1
524865 99524865 1001 86380 86390 1
524944 99524944 1001 86380 86390 1
524893 99524893 1001 86380 86390 1
524909 99524909 1001 86380 86390 1
525404 99525404 1001 86380 86390 1
525495 99525495 1001 86380 86390 1
525475 99525475 1001 86380 86390 1
525514 99525514 1001 86380 86390 1
525290 99525290 1001 86380 86390 1
525229 99525229 1001 86380 86390 1
525208 99525208 1001 86380 86390 1
525377 99525377 1001 86380 86390 1
525001 99525001 1001 86380 86390 1
525737 99525737 1001 86380 86390 1
525713 99525713 1001 86380 86390 1
525765 99525765 1001 86380 86390 1
526271 99526271 1001 86380 86390 1
526412 99526412 1001 86380 86390 1
526317 99526317 1001 86380 86390 1
526063 99526063 1001 86380 86390 1
526038 99526038 1001 86380 86390 1
526039 99526039 1001 86380 86390 1
526013 99526013 1001 86380 86390 1
526105 99526105 1001 86380 86390 1
526067 99526067 1001 86380 86390 1
526184 99526184 1001 86380 86390 1
526172 99526172 1001 86380 86390 1
525971 99525971 1001 86380 86390 1
526564 99526564 1001 86380 86390 1
526464 99526464 1001 86380 86390 1
526548 99526548 1001 86380 86390 1
527213 99527213 1001 86380 86390 1
526981 99526981 1001 86380 86390 1
526931 99526931 1001 86380 86390 1
526948 99526948 1001 86380 86390 1
526695 99526695 1001 86380 86390 1
527448 99527448 1001 86380 86390 1
527384 99527384 1001 86380 86390 1
527322 99527322 1001 86380 86390 1
528025 99528025 1001 86380 86390 1
527910 99527910 1001 86380 86390 1
528001 99528001 1001 86380 86390 1
527967 99527967 1001 86380 86390 1
528063 99528063 1001 86380 86390 1
527794 99527794 1001 86380 86390 1
527679 99527679 1001 86380 86390 1
527839 99527839 1001 86380 86390 1
527686 99527686 1001 86380 86390 1
527560 99527560 1001 86380 86390 1
527573 99527573 1001 86380 86390 1
528241 99528241 1001 86380 86390 1
528738 99528738 1001 86380 86390 1
528570 99528570 1001 86380 86390 1
528636 99528636 1001 86380 86390 1
528494 99528494 1001 86380 86390 1
528651 99528651 1001 86380 86390 1
528509 99528509 1001 86380 86390 1
528564 99528564 1001 86380 86390 1
528410 99528410 1001 86380 86390 1
528399 99528399 1001 86380 86390 1
528325 99528325 1001 86380 86390 1
528481 99528481 1001 86380 86390 1
528457 99528457 1001 86380 86390 1
529083 99529083 1001 86380 86390 1
529033 99529033 1001 86380 86390 1
528946 99528946 1001 86380 86390 1
529678 99529678 1001 86380 86390 1
529576 99529576 1001 86380 86390 1
529682 99529682 1001 86380 86390 1
529618 99529618 1001 86380 86390 1
529720 99529720 1001 86380 86390 1
529419 99529419 1001 86380 86390 1
529368 99529368 1001 86380 86390 1
529350 99529350 1001 86380 86390 1
529482 99529482 1001 86380 86390 1
529276 99529276 1001 86380 86390 1
529871 99529871 1001 86380 86390 1
529898 99529898 1001 86380 86390 1
529861 99529861 1001 86380 86390 1
530444 99530444 1001 86380 86390 1
530369 99530369 1001 86380 86390 1
530547 99530547 1001 86380 86390 1
530219 99530219 1001 86380 86390 1
530154 99530154 1001 86380 86390 1
530327 99530327 1001 86380 86390 1
530331 99530331 1001 86380 86390 1
530066 99530066 1001 86380 86390 1
530118 99530118 1001 86380 86390 1
530122 99530122 1001 86380 86390 1
530009 99530009 1001 86380 86390 1
530721 99530721 1001 86380 86390 1
530709 99530709 1001 86380 86390 1
530623 99530623 1001 86380 86390 1
531212 99531212 1001 86380 86390 1
531218 99531218 1001 86380 86390 1
531248 99531248 1001 86380 86390 1
531198 99531198 1001 86380 86390 1
531018 99531018 1001 86380 86390 1
531096 99531096 1001 86380 86390 1
531127 99531127 1001 86380 86390 1
531000 99531000 1001 86380 86390 1
530869 99530869 1001 86380 86390 1
530873 99530873 1001 86380 86390 1
530809 99530809 1001 86380 86390 1
531573 99531573 1001 86380 86390 1
531483 99531483 1001 86380 86390 1
531392 99531392 1001 86380 86390 1
531564 99531564 1001 86380 86390 1
531440 99531440 1001 86380 86390 1
532176 99532176 1001 86380 86390 1
532056 99532056 1001 86380 86390 1
532020 99532020 1001 86380 86390 1
532099 99532099 1001 86380 86390 1
531924 99531924 1001 86380 86390 1
531873 99531873 1001 86380 86390 1
531942 99531942 1001 86380 86390 1
531856 99531856 1001 86380 86390 1
531714 99531714 1001 86380 86390 1
531757 99531757 1001 86380 86390 1
531643 99531643 1001 86380 86390 1
532386 99532386 1001 86380 86390 1
532351 99532351 1001 86380 86390 1
532265 99532265 1001 86380 86390 1
532382 99532382 1001 86380 86390 1
532830 99532830 1001 86380 86390 1
532985 99532985 1001 86380 86390 1
532832 99532832 1001 86380 86390 1
532936 99532936 1001 86380 86390 1
533016 99533016 1001 86380 86390 1
532980 99532980 1001 86380 86390 1
532649 99532649 1001 86380 86390 1
532794 99532794 1001 86380 86390 1
532477 99532477 1001 86380 86390 1
532480 99532480 1001 86380 86390 1
532433 99532433 1001 86380 86390 1
533055 99533055 1001 86380 86390 1
533159 99533159 1001 86380 86390 1
533187 99533187 1001 86380 86390 1
533156 99533156 1001 86380 86390 1
533670 99533670 1001 86380 86390 1
533735 99533735 1001 86380 86390 1
533741 99533741 1001 86380 86390 1
533489 99533489 1001 86380 86390 1
533269 99533269 1001 86380 86390 1
533335 99533335 1001 86380 86390 1
533913 99533913 1001 86380 86390 1
534505 99534505 1001 86380 86390 1
534681 99534681 1001 86380 86390 1
534515 99534515 1001 86380 86390 1
534377 99534377 1001 86380 86390 1
534393 99534393 1001 86380 86390 1
534305 99534305 1001 86380 86390 1
534071 99534071 1001 86380 86390 1
534176 99534176 1001 86380 86390 1
534113 99534113 1001 86380 86390 1
535265 99535265 1001 86380 86390 1
535101 99535101 1001 86380 86390 1
535145 99535145 1001 86380 86390 1
535198 99535198 1001 86380 86390 1
535161 99535161 1001 86380 86390 1
535059 99535059 1001 86380 86390 1
535048 99535048 1001 86380 86390 1
535520 99535520 1001 86380 86390 1
535574 99535574 1001 86380 86390 1
535512 99535512 1001 86380 86390 1
535683 99535683 1001 86380 86390 1
535582 99535582 1001 86380 86390 1
536170 99536170 1001 86380 86390 1
536235 99536235 1001 86380 86390 1
536200 99536200 1001 86380 86390 1
535928 99535928 1001 86380 86390 1
535956 99535956 1001 86380 86390 1
535969 99535969 1001 86380 86390 1
536116 99536116 1001 86380 86390 1
536039 99536039 1001 86380 86390 1
535771 99535771 1001 86380 86390 1
535811 99535811 1001 86380 86390 1
535747 99535747 1001 86380 86390 1
536374 99536374 1001 86380 86390 1
536491 99536491 1001 86380 86390 1
536421 99536421 1001 86380 86390 1
537099 99537099 1001 86380 86390 1
536970 99536970 1001 86380 86390 1
537050 99537050 1001 86380 86390 1
536963 99536963 1001 86380 86390 1
536975 99536975 1001 86380 86390 1
537152 99537152 1001 86380 86390 1
537082 99537082 1001 86380 86390 1
536814 99536814 1001 86380 86390 1
536840 99536840 1001 86380 86390 1
536834 99536834 1001 86380 86390 1
536709 99536709 1001 86380 86390 1
537214 99537214 1001 86380 86390 1
537293 99537293 1001 86380 86390 1
537269 99537269 1001 86380 86390 1
537231 99537231 1001 86380 86390 1
537297 99537297 1001 86380 86390 1
537830 99537830 1001 86380 86390 1
537984 99537984 1001 86380 86390 1
537630 99537630 1001 86380 86390 1
537658 99537658 1001 86380 86390 1
537725 99537725 1001 86380 86390 1
537460 99537460 1001 86380 86390 1
537518 99537518 1001 86380 86390 1
537468 99537468 1001 86380 86390 1
538076 99538076 1001 86380 86390 1
538081 99538081 1001 86380 86390 1
538032 99538032 1001 86380 86390 1
538193 99538193 1001 86380 86390 1
538617 99538617 1001 86380 86390 1
538759 99538759 1001 86380 86390 1
538658 99538658 1001 86380 86390 1
538484 99538484 1001 86380 86390 1
538475 99538475 1001 86380 86390 1
538234 99538234 1001 86380 86390 1
538262 99538262 1001 86380 86390 1
538353 99538353 1001 86380 86390 1
538264 99538264 1001 86380 86390 1
538382 99538382 1001 86380 86390 1
539008 99539008 1001 86380 86390 1
538909 99538909 1001 86380 86390 1
538935 99538935 1001 86380 86390 1
539000 99539000 1001 86380 86390 1
539018 99539018 1001 86380 86390 1
539473 99539473 1001 86380 86390 1
539487 99539487 1001 86380 86390 1
539614 99539614 1001 86380 86390 1
539308 99539308 1001 86380 86390 1
539395 99539395 1001 86380 86390 1
539693 99539693 1001 86380 86390 1
539758 99539758 1001 86380 86390 1
539838 99539838 1001 86380 86390 1
539775 99539775 1001 86380 86390 1
539672 99539672 1001 86380 86390 1
540397 99540397 1001 86380 86390 1
540451 99540451 1001 86380 86390 1
540360 99540360 1001 86380 86390 1
540085 99540085 1001 86380 86390 1
540076 99540076 1001 86380 86390 1
540143 99540143 1001 86380 86390 1
539902 99539902 1001 86380 86390 1
539877 99539877 1001 86380 86390 1
539984 99539984 1001 86380 86390 1
540506 99540506 1001 86380 86390 1
540497 99540497 1001 86380 86390 1
541140 99541140 1001 86380 86390 1
541154 99541154 1001 86380 86390 1
541268 99541268 1001 86380 86390 1
541106 99541106 1001 86380 86390 1
541171 99541171 1001 86380 86390 1
540970 99540970 1001 86380 86390 1
541061 99541061 1001 86380 86390 1
540962 99540962 1001 86380 86390 1
540938 99540938 1001 86380 86390 1
540951 99540951 1001 86380 86390 1
541020 99541020 1001 86380 86390 1
540673 99540673 1001 86380 86390 1
540715 99540715 1001 86380 86390 1
540871 99540871 1001 86380 86390 1
540735 99540735 1001 86380 86390 1
541329 99541329 1001 86380 86390 1
541400 99541400 1001 86380 86390 1
541314 99541314 1001 86380 86390 1
541995 99541995 1001 86380 86390 1
541919 99541919 1001 86380 86390 1
541920 99541920 1001 86380 86390 1
541763 99541763 1001 86380 86390 1
541739 99541739 1001 86380 86390 1
541804 99541804 1001 86380 86390 1
541628 99541628 1001 86380 86390 1
541616 99541616 1001 86380 86390 1
541569 99541569 1001 86380 86390 1
541624 99541624 1001 86380 86390 1
542233 99542233 1001 86380 86390 1
542247 99542247 1001 86380 86390 1
542226 99542226 1001 86380 86390 1
542306 99542306 1001 86380 86390 1
542750 99542750 1001 86380 86390 1
542679 99542679 1001 86380 86390 1
542718 99542718 1001 86380 86390 1
542680 99542680 1001 86380 86390 1
542496 99542496 1001 86380 86390 1
543010 99543010 1001 86380 86390 1
542947 99542947 1001 86380 86390 1
542976 99542976 1001 86380 86390 1
543003 99543003 1001 86380 86390 1
543018 99543018 1001 86380 86390 1
543045 99543045 1001 86380 86390 1
543109 99543109 1001 86380 86390 1
543697 99543697 1001 86380 86390 1
543748 99543748 1001 86380 86390 1
543597 99543597 1001 86380 86390 1
543623 99543623 1001 86380 86390 1
543641 99543641 1001 86380 86390 1
543254 99543254 1001 86380 86390 1
543207 99543207 1001 86380 86390 1
543862 99543862 1001 86380 86390 1
543945 99543945 1001 86380 86390 1
544536 99544536 1001 86380 86390 1
544550 99544550 1001 86380 86390 1
544492 99544492 1001 86380 86390 1
544290 99544290 1001 86380 86390 1
544061 99544061 1001 86380 86390 1
544127 99544127 1001 86380 86390 1
544712 99544712 1001 86380 86390 1
544713 99544713 1001 86380 86390 1
544689 99544689 1001 86380 86390 1
544598 99544598 1001 86380 86390 1
544629 99544629 1001 86380 86390 1
544655 99544655 1001 86380 86390 1
544710 99544710 1001 86380 86390 1
404931 522 1001 60000 60417 1
428505 238 1001 67860 68517 1
503192 1021 1001 67847 68147 1
519752 967 1001 28664 28964 1
533836 477 1001 31544 31843 1
400180 99400180 1001 86380 86390 1
400310 99400310 1001 86380 86390 1
400255 99400255 1001 86380 86390 1
400278 99400278 1001 86380 86390 1
400594 99400594 1001 86380 86390 1
400559 99400559 1001 86380 86390 1
400735 99400735 1001 86380 86390 1
400845 99400845 1001 86380 86390 1
401075 99401075 1001 86380 86390 1
401255 99401255 1001 86380 86390 1
401159 99401159 1001 86380 86390 1
401302 99401302 1001 86380 86390 1
401402 99401402 1001 86380 86390 1
401440 99401440 1001 86380 86390 1
401414 99401414 1001 86380 86390 1
401807 99401807 1001 86380 86390 1
401731 99401731 1001 86380 86390 1
401906 99401906 1001 86380 86390 1
402250 99402250 1001 86380 86390 1
402590 99402590 1001 86380 86390 1
402636 99402636 1001 86380 86390 1
402597 99402597 1001 86380 86390 1
402896 99402896 1001 86380 86390 1
403239 99403239 1001 86380 86390 1
403400 99403400 1001 86380 86390 1
403719 99403719 1001 86380 86390 1
403729 99403729 1001 86380 86390 1
403712 99403712 1001 86380 86390 1
403767 99403767 1001 86380 86390 1
403792 99403792 1001 86380 86390 1
404249 99404249 1001 86380 86390 1
404639 99404639 1001 86380 86390 1
404748 99404748 1001 86380 86390 1
404757 99404757 1001 86380 86390 1
404876 99404876 1001 86380 86390 1
404924 99404924 1001 86380 86390 1
404986 99404986 1001 86380 86390 1
404991 99404991 1001 86380 86390 1
405212 99405212 1001 86380 86390 1
405637 99405637 1001 86380 86390 1
405855 99405855 1001 86380 86390 1
405948 99405948 1001 86380 86390 1
405950 99405950 1001 86380 86390 1
406070 99406070 1001 86380 86390 1
406028 99406028 1001 86380 86390 1
406073 99406073 1001 86380 86390 1
406011 99406011 1001 86380 86390 1
406366 99406366 1001 86380 86390 1
406462 99406462 1001 86380 86390 1
406398 99406398 1001 86380 86390 1
406546 99406546 1001 86380 86390 1
406728 99406728 1001 86380 86390 1
406664 99406664 1001 86380 86390 1
406741 99406741 1001 86380 86390 1
407325 99407325 1001 86380 86390 1
407358 99407358 1001 86380 86390 1
407467 99407467 1001 86380 86390 1
407608 99407608 1001 86380 86390 1
407615 99407615 1001 86380 86390 1
407689 99407689 1001 86380 86390 1
407806 99407806 1001 86380 86390 1
407919 99407919 1001 86380 86390 1
407889 99407889 1001 86380 86390 1
407997 99407997 1001 86380 86390 1
408156 99408156 1001 86380 86390 1
408517 99408517 1001 86380 86390 1
408717 99408717 1001 86380 86390 1
408818 99408818 1001 86380 86390 1
408907 99408907 1001 86380 86390 1
409180 99409180 1001 86380 86390 1
409296 99409296 1001 86380 86390 1
409489 99409489 1001 86380 86390 1
409535 99409535 1001 86380 86390 1
409567 99409567 1001 86380 86390 1
409588 99409588 1001 86380 86390 1
409888 99409888 1001 86380 86390 1
409862 99409862 1001 86380 86390 1
409983 99409983 1001 86380 86390 1
409898 99409898 1001 86380 86390 1
409967 99409967 1001 86380 86390 1
410076 99410076 1001 86380 86390 1
410018 99410018 1001 86380 86390 1
410063 99410063 1001 86380 86390 1
410156 99410156 1001 86380 86390 1
410360 99410360 1001 86380 86390 1
410493 99410493 1001 86380 86390 1
410514 99410514 1001 86380 86390 1
410546 99410546 1001 86380 86390 1
410766 99410766 1001 86380 86390 1
411046 99411046 1001 86380 86390 1
411079 99411079 1001 86380 86390 1
411276 99411276 1001 86380 86390 1
411306 99411306 1001 86380 86390 1
411384 99411384 1001 86380 86390 1
411498 99411498 1001 86380 86390 1
411528 99411528 1001 86380 86390 1
412025 99412025 1001 86380 86390 1
412108 99412108 1001 86380 86390 1
412248 99412248 1001 86380 86390 1
412272 99412272 1001 86380 86390 1
412203 99412203 1001 86380 86390 1
412446 99412446 1001 86380 86390 1
413410 99413410 1001 86380 86390 1
413307 99413307 1001 86380 86390 1
413329 99413329 1001 86380 86390 1
413684 99413684 1001 86380 86390 1
413416 99413416 1001 86380 86390 1
412984 99412984 1001 86380 86390 1
412799 99412799 1001 86380 86390 1
412486 99412486 1001 86380 86390 1
412600 99412600 1001 86380 86390 1
413756 99413756 1001 86380 86390 1
413991 99413991 1001 86380 86390 1
413794 99413794 1001 86380 86390 1
413815 99413815 1001 86380 86390 1
413979 99413979 1001 86380 86390 1
415062 99415062 1001 86380 86390 1
415086 99415086 1001 86380 86390 1
414653 99414653 1001 86380 86390 1
414674 99414674 1001 86380 86390 1
414536 99414536 1001 86380 86390 1
414899 99414899 1001 86380 86390 1
414561 99414561 1001 86380 86390 1
414199 99414199 1001 86380 86390 1
414120 99414120 1001 86380 86390 1
414171 99414171 1001 86380 86390 1
414440 99414440 1001 86380 86390 1
414154 99414154 1001 86380 86390 1
416936 99416936 1001 86380 86390 1
416682 99416682 1001 86380 86390 1
416983 99416983 1001 86380 86390 1
416463 99416463 1001 86380 86390 1
416499 99416499 1001 86380 86390 1
416384 99416384 1001 86380 86390 1
415997 99415997 1001 86380 86390 1
416071 99416071 1001 86380 86390 1
417011 99417011 1001 86380 86390 1
417015 99417015 1001 86380 86390 1
418459 99418459 1001 86380 86390 1
418718 99418718 1001 86380 86390 1
418766 99418766 1001 86380 86390 1
418682 99418682 1001 86380 86390 1
418659 99418659 1001 86380 86390 1
418287 99418287 1001 86380 86390 1
418065 99418065 1001 86380 86390 1
418324 99418324 1001 86380 86390 1
417938 99417938 1001 86380 86390 1
417630 99417630 1001 86380 86390 1
419054 99419054 1001 86380 86390 1
418845 99418845 1001 86380 86390 1
418883 99418883 1001 86380 86390 1
418832 99418832 1001 86380 86390 1
418971 99418971 1001 86380 86390 1
418903 99418903 1001 86380 86390 1
420276 99420276 1001 86380 86390 1
420074 99420074 1001 86380 86390 1
420015 99420015 1001 86380 86390 1
419715 99419715 1001 86380 86390 1
419249 99419249 1001 86380 86390 1
419508 99419508 1001 86380 86390 1
419509 99419509 1001 86380 86390 1
419287 99419287 1001 86380 86390 1
419488 99419488 1001 86380 86390 1
420705 99420705 1001 86380 86390 1
422025 99422025 1001 86380 86390 1
421805 99421805 1001 86380 86390 1
421936 99421936 1001 86380 86390 1
421662 99421662 1001 86380 86390 1
421687 99421687 1001 86380 86390 1
421568 99421568 1001 86380 86390 1
421515 99421515 1001 86380 86390 1
421331 99421331 1001 86380 86390 1
421489 99421489 1001 86380 86390 1
421313 99421313 1001 86380 86390 1
421063 99421063 1001 86380 86390 1
421213 99421213 1001 86380 86390 1
420953 99420953 1001 86380 86390 1
422406 99422406 1001 86380 86390 1
422282 99422282 1001 86380 86390 1
422446 99422446 1001 86380 86390 1
422415 99422415 1001 86380 86390 1
422473 99422473 1001 86380 86390 1
422132 99422132 1001 86380 86390 1
423550 99423550 1001 86380 86390 1
423449 99423449 1001 86380 86390 1
423469 99423469 1001 86380 86390 1
423471 99423471 1001 86380 86390 1
423351 99423351 1001 86380 86390 1
423456 99423456 1001 86380 86390 1
422980 99422980 1001 86380 86390 1
422982 99422982 1001 86380 86390 1
423173 99423173 1001 86380 86390 1
423134 99423134 1001 86380 86390 1
422948 99422948 1001 86380 86390 1
422950 99422950 1001 86380 86390 1
423186 99423186 1001 86380 86390 1
422697 99422697 1001 86380 86390 1
422554 99422554 1001 86380 86390 1
422702 99422702 1001 86380 86390 1
422703 99422703 1001 86380 86390 1
422691 99422691 1001 86380 86390 1
422617 99422617 1001 86380 86390 1
424118 99424118 1001 86380 86390 1
423825 99423825 1001 86380 86390 1
423770 99423770 1001 86380 86390 1
423974 99423974 1001 86380 86390 1
424110 99424110 1001 86380 86390 1
423764 99423764 1001 86380 86390 1
425050 99425050 1001 86380 86390 1
424242 99424242 1001 86380 86390 1
424456 99424456 1001 86380 86390 1
424212 99424212 1001 86380 86390 1
424271 99424271 1001 86380 86390 1
424370 99424370 1001 86380 86390 1
425810 99425810 1001 86380 86390 1
425490 99425490 1001 86380 86390 1
426764 99426764 1001 86380 86390 1
426906 99426906 1001 86380 86390 1
426644 99426644 1001 86380 86390 1
426437 99426437 1001 86380 86390 1
426412 99426412 1001 86380 86390 1
426491 99426491 1001 86380 86390 1
426335 99426335 1001 86380 86390 1
426388 99426388 1001 86380 86390 1
426506 99426506 1001 86380 86390 1
426639 99426639 1001 86380 86390 1
426065 99426065 1001 86380 86390 1
426231 99426231 1001 86380 86390 1
427399 99427399 1001 86380 86390 1
427277 99427277 1001 86380 86390 1
427505 99427505 1001 86380 86390 1
427256 99427256 1001 86380 86390 1
428504 99428504 1001 86380 86390 1
428452 99428452 1001 86380 86390 1
428605 99428605 1001 86380 86390 1
428253 99428253 1001 86380 86390 1
427884 99427884 1001 86380 86390 1
430153 99430153 1001 86380 86390 1
430036 99430036 1001 86380 86390 1
429904 99429904 1001 86380 86390 1
429791 99429791 1001 86380 86390 1
429650 99429650 1001 86380 86390 1
429292 99429292 1001 86380 86390 1
429369 99429369 1001 86380 86390 1
429398 99429398 1001 86380 86390 1
429401 99429401 1001 86380 86390 1
429282 99429282 1001 86380 86390 1
429289 99429289 1001 86380 86390 1
430546 99430546 1001 86380 86390 1
430509 99430509 1001 86380 86390 1
430489 99430489 1001 86380 86390 1
430625 99430625 1001 86380 86390 1
431889 99431889 1001 86380 86390 1
431972 99431972 1001 86380 86390 1
431763 99431763 1001 86380 86390 1
431430 99431430 1001 86380 86390 1
431636 99431636 1001 86380 86390 1
431346 99431346 1001 86380 86390 1
431145 99431145 1001 86380 86390 1
431203 99431203 1001 86380 86390 1
430994 99430994 1001 86380 86390 1
432178 99432178 1001 86380 86390 1
432181 99432181 1001 86380 86390 1
432251 99432251 1001 86380 86390 1
432308 99432308 1001 86380 86390 1
433720 99433720 1001 86380 86390 1
433571 99433571 1001 86380 86390 1
433384 99433384 1001 86380 86390 1
433427 99433427 1001 86380 86390 1
433336 99433336 1001 86380 86390 1
433205 99433205 1001 86380 86390 1
433069 99433069 1001 86380 86390 1
433134 99433134 1001 86380 86390 1
433188 99433188 1001 86380 86390 1
432846 99432846 1001 86380 86390 1
432774 99432774 1001 86380 86390 1
432756 99432756 1001 86380 86390 1
432543 99432543 1001 86380 86390 1
434039 99434039 1001 86380 86390 1
434007 99434007 1001 86380 86390 1
433933 99433933 1001 86380 86390 1
435133 99435133 1001 86380 86390 1
435011 99435011 1001 86380 86390 1
434851 99434851 1001 86380 86390 1
434957 99434957 1001 86380 86390 1
434537 99434537 1001 86380 86390 1
434453 99434453 1001 86380 86390 1
434268 99434268 1001 86380 86390 1
434412 99434412 1001 86380 86390 1
434579 99434579 1001 86380 86390 1
435658 99435658 1001 86380 86390 1
435837 99435837 1001 86380 86390 1
435560 99435560 1001 86380 86390 1
436809 99436809 1001 86380 86390 1
437090 99437090 1001 86380 86390 1
436996 99436996 1001 86380 86390 1
436364 99436364 1001 86380 86390 1
436377 99436377 1001 86380 86390 1
436617 99436617 1001 86380 86390 1
436314 99436314 1001 86380 86390 1
436269 99436269 1001 86380 86390 1
436301 99436301 1001 86380 86390 1
436026 99436026 1001 86380 86390 1
436330 99436330 1001 86380 86390 1
300072 99300072 1001 86380 86390 1
437328 99437328 1001 86380 86390 1
437362 99437362 1001 86380 86390 1
300054 99300054 1001 86380 86390 1
300549 99300549 1001 86380 86390 1
300610 99300610 1001 86380 86390 1
300471 99300471 1001 86380 86390 1
300500 99300500 1001 86380 86390 1
300488 99300488 1001 86380 86390 1
300276 99300276 1001 86380 86390 1
300163 99300163 1001 86380 86390 1
300111 99300111 1001 86380 86390 1
300816 99300816 1001 86380 86390 1
300909 99300909 1001 86380 86390 1
301518 99301518 1001 86380 86390 1
301404 99301404 1001 86380 86390 1
301457 99301457 1001 86380 86390 1
301471 99301471 1001 86380 86390 1
301407 99301407 1001 86380 86390 1
301421 99301421 1001 86380 86390 1
301154 99301154 1001 86380 86390 1
301276 99301276 1001 86380 86390 1
301290 99301290 1001 86380 86390 1
301283 99301283 1001 86380 86390 1
301092 99301092 1001 86380 86390 1
301031 99301031 1001 86380 86390 1
301034 99301034 1001 86380 86390 1
301073 99301073 1001 86380 86390 1
301668 99301668 1001 86380 86390 1
301605 99301605 1001 86380 86390 1
301595 99301595 1001 86380 86390 1
302180 99302180 1001 86380 86390 1
302309 99302309 1001 86380 86390 1
302140 99302140 1001 86380 86390 1
302042 99302042 1001 86380 86390 1
301961 99301961 1001 86380 86390 1
301885 99301885 1001 86380 86390 1
301968 99301968 1001 86380 86390 1
302492 99302492 1001 86380 86390 1
303149 99303149 1001 86380 86390 1
303008 99303008 1001 86380 86390 1
303152 99303152 1001 86380 86390 1
302807 99302807 1001 86380 86390 1
302863 99302863 1001 86380 86390 1
302852 99302852 1001 86380 86390 1
302985 99302985 1001 86380 86390 1
302694 99302694 1001 86380 86390 1
302656 99302656 1001 86380 86390 1
303214 99303214 1001 86380 86390 1
304004 99304004 1001 86380 86390 1
303941 99303941 1001 86380 86390 1
303782 99303782 1001 86380 86390 1
303718 99303718 1001 86380 86390 1
303503 99303503 1001 86380 86390 1
303478 99303478 1001 86380 86390 1
303495 99303495 1001 86380 86390 1
303444 99303444 1001 86380 86390 1
303420 99303420 1001 86380 86390 1
303472 99303472 1001 86380 86390 1
303525 99303525 1001 86380 86390 1
303423 99303423 1001 86380 86390 1
303514 99303514 1001 86380 86390 1
304224 99304224 1001 86380 86390 1
304080 99304080 1001 86380 86390 1
304733 99304733 1001 86380 86390 1
304751 99304751 1001 86380 86390 1
304578 99304578 1001 86380 86390 1
304580 99304580 1001 86380 86390 1
304584 99304584 1001 86380 86390 1
304651 99304651 1001 86380 86390 1
304626 99304626 1001 86380 86390 1
304290 99304290 1001 86380 86390 1
304309 99304309 1001 86380 86390 1
304999 99304999 1001 86380 86390 1
305647 99305647 1001 86380 86390 1
305638 99305638 1001 86380 86390 1
305587 99305587 1001 86380 86390 1
305680 99305680 1001 86380 86390 1
305298 99305298 1001 86380 86390 1
305326 99305326 1001 86380 86390 1
305447 99305447 1001 86380 86390 1
305279 99305279 1001 86380 86390 1
305169 99305169 1001 86380 86390 1
305273 99305273 1001 86380 86390 1
500781 99500781 1001 86380 86390 1
500654 99500654 1001 86380 86390 1
500439 99500439 1001 86380 86390 1
500595 99500595 1001 86380 86390 1
500246 99500246 1001 86380 86390 1
500272 99500272 1001 86380 86390 1
500207 99500207 1001 86380 86390 1
500390 99500390 1001 86380 86390 1
500326 99500326 1001 86380 86390 1
500333 99500333 1001 86380 86390 1
500993 99500993 1001 86380 86390 1
500905 99500905 1001 86380 86390 1
500918 99500918 1001 86380 86390 1
501454 99501454 1001 86380 86390 1
501480 99501480 1001 86380 86390 1
501547 99501547 1001 86380 86390 1
501635 99501635 1001 86380 86390 1
501330 99501330 1001 86380 86390 1
501254 99501254 1001 86380 86390 1
501427 99501427 1001 86380 86390 1
501298 99501298 1001 86380 86390 1
501376 99501376 1001 86380 86390 1
501238 99501238 1001 86380 86390 1
501060 99501060 1001 86380 86390 1
501078 99501078 1001 86380 86390 1
501117 99501117 1001 86380 86390 1
501131 99501131 1001 86380 86390 1
501108 99501108 1001 86380 86390 1
501019 99501019 1001 86380 86390 1
501772 99501772 1001 86380 86390 1
502270 99502270 1001 86380 86390 1
502254 99502254 1001 86380 86390 1
502154 99502154 1001 86380 86390 1
502232 99502232 1001 86380 86390 1
501923 99501923 1001 86380 86390 1
501991 99501991 1001 86380 86390 1
501889 99501889 1001 86380 86390 1
501966 99501966 1001 86380 86390 1
502035 99502035 1001 86380 86390 1
502037 99502037 1001 86380 86390 1
501999 99501999 1001 86380 86390 1
502593 99502593 1001 86380 86390 1
502606 99502606 1001 86380 86390 1
502477 99502477 1001 86380 86390 1
502536 99502536 1001 86380 86390 1
503191 99503191 1001 86380 86390 1
503147 99503147 1001 86380 86390 1
502971 99502971 1001 86380 86390 1
503074 99503074 1001 86380 86390 1
502921 99502921 1001 86380 86390 1
502961 99502961 1001 86380 86390 1
502964 99502964 1001 86380 86390 1
503007 99503007 1001 86380 86390 1
502775 99502775 1001 86380 86390 1
502781 99502781 1001 86380 86390 1
502809 99502809 1001 86380 86390 1
503298 99503298 1001 86380 86390 1
504081 99504081 1001 86380 86390 1
503939 99503939 1001 86380 86390 1
503985 99503985 1001 86380 86390 1
503961 99503961 1001 86380 86390 1
504039 99504039 1001 86380 86390 1
503758 99503758 1001 86380 86390 1
503866 99503866 1001 86380 86390 1
503843 99503843 1001 86380 86390 1
503794 99503794 1001 86380 86390 1
503615 99503615 1001 86380 86390 1
503605 99503605 1001 86380 86390 1
503670 99503670 1001 86380 86390 1
503595 99503595 1001 86380 86390 1
503583 99503583 1001 86380 86390 1
503505 99503505 1001 86380 86390 1
504283 99504283 1001 86380 86390 1
504764 99504764 1001 86380 86390 1
504823 99504823 1001 86380 86390 1
504932 99504932 1001 86380 86390 1
504940 99504940 1001 86380 86390 1
504727 99504727 1001 86380 86390 1
504611 99504611 1001 86380 86390 1
504387 99504387 1001 86380 86390 1
504338 99504338 1001 86380 86390 1
504418 99504418 1001 86380 86390 1
504444 99504444 1001 86380 86390 1
504340 99504340 1001 86380 86390 1
504328 99504328 1001 86380 86390 1
504447 99504447 1001 86380 86390 1
504371 99504371 1001 86380 86390 1
505135 99505135 1001 86380 86390 1
505034 99505034 1001 86380 86390 1
504965 99504965 1001 86380 86390 1
505717 99505717 1001 86380 86390 1
505512 99505512 1001 86380 86390 1
505360 99505360 1001 86380 86390 1
505366 99505366 1001 86380 86390 1
505447 99505447 1001 86380 86390 1
505305 99505305 1001 86380 86390 1
505202 99505202 1001 86380 86390 1
505263 99505263 1001 86380 86390 1
505795 99505795 1001 86380 86390 1
505950 99505950 1001 86380 86390 1
505919 99505919 1001 86380 86390 1
505933 99505933 1001 86380 86390 1
505882 99505882 1001 86380 86390 1
506551 99506551 1001 86380 86390 1
506340 99506340 1001 86380 86390 1
506307 99506307 1001 86380 86390 1
506230 99506230 1001 86380 86390 1
506205 99506205 1001 86380 86390 1
506079 99506079 1001 86380 86390 1
506175 99506175 1001 86380 86390 1
506793 99506793 1001 86380 86390 1
506612 99506612 1001 86380 86390 1
506600 99506600 1001 86380 86390 1
507295 99507295 1001 86380 86390 1
507398 99507398 1001 86380 86390 1
507157 99507157 1001 86380 86390 1
507176 99507176 1001 86380 86390 1
507073 99507073 1001 86380 86390 1
506879 99506879 1001 86380 86390 1
506905 99506905 1001 86380 86390 1
506837 99506837 1001 86380 86390 1
506928 99506928 1001 86380 86390 1
507601 99507601 1001 86380 86390 1
507614 99507614 1001 86380 86390 1
507437 99507437 1001 86380 86390 1
507504 99507504 1001 86380 86390 1
507569 99507569 1001 86380 86390 1
507597 99507597 1001 86380 86390 1
507521 99507521 1001 86380 86390 1
508174 99508174 1001 86380 86390 1
508062 99508062 1001 86380 86390 1
507894 99507894 1001 86380 86390 1
507959 99507959 1001 86380 86390 1
507829 99507829 1001 86380 86390 1
508426 99508426 1001 86380 86390 1
508345 99508345 1001 86380 86390 1
508874 99508874 1001 86380 86390 1
508851 99508851 1001 86380 86390 1
508699 99508699 1001 86380 86390 1
508493 99508493 1001 86380 86390 1
508506 99508506 1001 86380 86390 1
508575 99508575 1001 86380 86390 1
508472 99508472 1001 86380 86390 1
508630 99508630 1001 86380 86390 1
508658 99508658 1001 86380 86390 1
509278 99509278 1001 86380 86390 1
509245 99509245 1001 86380 86390 1
509090 99509090 1001 86380 86390 1
509224 99509224 1001 86380 86390 1
509803 99509803 1001 86380 86390 1
509726 99509726 1001 86380 86390 1
509618 99509618 1001 86380 86390 1
509644 99509644 1001 86380 86390 1
509581 99509581 1001 86380 86390 1
509673 99509673 1001 86380 86390 1
509493 99509493 1001 86380 86390 1
509586 99509586 1001 86380 86390 1
509462 99509462 1001 86380 86390 1
509411 99509411 1001 86380 86390 1
509365 99509365 1001 86380 86390 1
509366 99509366 1001 86380 86390 1
509392 99509392 1001 86380 86390 1
509460 99509460 1001 86380 86390 1
509280 99509280 1001 86380 86390 1
510017 99510017 1001 86380 86390 1
509944 99509944 1001 86380 86390 1
509997 99509997 1001 86380 86390 1
509986 99509986 1001 86380 86390 1
510613 99510613 1001 86380 86390 1
510524 99510524 1001 86380 86390 1
510537 99510537 1001 86380 86390 1
510704 99510704 1001 86380 86390 1
510565 99510565 1001 86380 86390 1
510619 99510619 1001 86380 86390 1
510473 99510473 1001 86380 86390 1
510357 99510357 1001 86380 86390 1
510455 99510455 1001 86380 86390 1
510294 99510294 1001 86380 86390 1
510155 99510155 1001 86380 86390 1
510220 99510220 1001 86380 86390 1
510285 99510285 1001 86380 86390 1
510876 99510876 1001 86380 86390 1
511517 99511517 1001 86380 86390 1
511402 99511402 1001 86380 86390 1
511353 99511353 1001 86380 86390 1
511394 99511394 1001 86380 86390 1
511179 99511179 1001 86380 86390 1
511206 99511206 1001 86380 86390 1
511157 99511157 1001 86380 86390 1
511264 99511264 1001 86380 86390 1
511330 99511330 1001 86380 86390 1
511240 99511240 1001 86380 86390 1
511306 99511306 1001 86380 86390 1
510970 99510970 1001 86380 86390 1
511105 99511105 1001 86380 86390 1
510963 99510963 1001 86380 86390 1
510977 99510977 1001 86380 86390 1
511086 99511086 1001 86380 86390 1
511631 99511631 1001 86380 86390 1
511555 99511555 1001 86380 86390 1
511750 99511750 1001 86380 86390 1
511673 99511673 1001 86380 86390 1
512195 99512195 1001 86380 86390 1
512260 99512260 1001 86380 86390 1
512020 99512020 1001 86380 86390 1
512124 99512124 1001 86380 86390 1
512010 99512010 1001 86380 86390 1
512013 99512013 1001 86380 86390 1
512026 99512026 1001 86380 86390 1
511835 99511835 1001 86380 86390 1
511932 99511932 1001 86380 86390 1
512389 99512389 1001 86380 86390 1
512486 99512486 1001 86380 86390 1
512500 99512500 1001 86380 86390 1
512889 99512889 1001 86380 86390 1
512799 99512799 1001 86380 86390 1
512945 99512945 1001 86380 86390 1
512642 99512642 1001 86380 86390 1
512695 99512695 1001 86380 86390 1
513396 99513396 1001 86380 86390 1
513328 99513328 1001 86380 86390 1
514001 99514001 1001 86380 86390 1
513972 99513972 1001 86380 86390 1
513644 99513644 1001 86380 86390 1
513625 99513625 1001 86380 86390 1
513769 99513769 1001 86380 86390 1
513719 99513719 1001 86380 86390 1
513432 99513432 1001 86380 86390 1
513473 99513473 1001 86380 86390 1
514041 99514041 1001 86380 86390 1
514097 99514097 1001 86380 86390 1
514194 99514194 1001 86380 86390 1
514856 99514856 1001 86380 86390 1
514732 99514732 1001 86380 86390 1
514668 99514668 1001 86380 86390 1
514842 99514842 1001 86380 86390 1
514672 99514672 1001 86380 86390 1
514699 99514699 1001 86380 86390 1
514588 99514588 1001 86380 86390 1
514641 99514641 1001 86380 86390 1
514528 99514528 1001 86380 86390 1
514569 99514569 1001 86380 86390 1
514452 99514452 1001 86380 86390 1
514637 99514637 1001 86380 86390 1
514573 99514573 1001 86380 86390 1
514278 99514278 1001 86380 86390 1
514385 99514385 1001 86380 86390 1
514415 99514415 1001 86380 86390 1
515043 99515043 1001 86380 86390 1
515032 99515032 1001 86380 86390 1
515634 99515634 1001 86380 86390 1
515498 99515498 1001 86380 86390 1
515643 99515643 1001 86380 86390 1
515674 99515674 1001 86380 86390 1
515348 99515348 1001 86380 86390 1
515416 99515416 1001 86380 86390 1
515417 99515417 1001 86380 86390 1
515342 99515342 1001 86380 86390 1
515317 99515317 1001 86380 86390 1
515423 99515423 1001 86380 86390 1
515438 99515438 1001 86380 86390 1
515245 99515245 1001 86380 86390 1
515186 99515186 1001 86380 86390 1
515096 99515096 1001 86380 86390 1
515268 99515268 1001 86380 86390 1
515693 99515693 1001 86380 86390 1
515734 99515734 1001 86380 86390 1
515800 99515800 1001 86380 86390 1
515852 99515852 1001 86380 86390 1
515718 99515718 1001 86380 86390 1
516410 99516410 1001 86380 86390 1
516441 99516441 1001 86380 86390 1
516470 99516470 1001 86380 86390 1
516148 99516148 1001 86380 86390 1
516189 99516189 1001 86380 86390 1
515961 99515961 1001 86380 86390 1
516026 99516026 1001 86380 86390 1
516039 99516039 1001 86380 86390 1
515911 99515911 1001 86380 86390 1
516598 99516598 1001 86380 86390 1
516305 99516305 1001 86380 86390 1
516668 99516668 1001 86380 86390 1
516617 99516617 1001 86380 86390 1
516566 99516566 1001 86380 86390 1
516527 99516527 1001 86380 86390 1
516580 99516580 1001 86380 86390 1
516673 99516673 1001 86380 86390 1
517259 99517259 1001 86380 86390 1
517248 99517248 1001 86380 86390 1
517288 99517288 1001 86380 86390 1
517134 99517134 1001 86380 86390 1
517252 99517252 1001 86380 86390 1
517320 99517320 1001 86380 86390 1
517244 99517244 1001 86380 86390 1
517053 99517053 1001 86380 86390 1
517006 99517006 1001 86380 86390 1
516781 99516781 1001 86380 86390 1
516890 99516890 1001 86380 86390 1
516762 99516762 1001 86380 86390 1
516752 99516752 1001 86380 86390 1
517513 99517513 1001 86380 86390 1
517995 99517995 1001 86380 86390 1
517917 99517917 1001 86380 86390 1
517844 99517844 1001 86380 86390 1
517835 99517835 1001 86380 86390 1
517890 99517890 1001 86380 86390 1
517586 99517586 1001 86380 86390 1
517743 99517743 1001 86380 86390 1
517682 99517682 1001 86380 86390 1
518305 99518305 1001 86380 86390 1
518333 99518333 1001 86380 86390 1
518205 99518205 1001 86380 86390 1
518863 99518863 1001 86380 86390 1
518639 99518639 1001 86380 86390 1
518590 99518590 1001 86380 86390 1
518748 99518748 1001 86380 86390 1
518736 99518736 1001 86380 86390 1
518633 99518633 1001 86380 86390 1
518610 99518610 1001 86380 86390 1
518715 99518715 1001 86380 86390 1
518651 99518651 1001 86380 86390 1
518397 99518397 1001 86380 86390 1
518436 99518436 1001 86380 86390 1
518478 99518478 1001 86380 86390 1
518559 99518559 1001 86380 86390 1
519121 99519121 1001 86380 86390 1
519190 99519190 1001 86380 86390 1
519061 99519061 1001 86380 86390 1
519756 99519756 1001 86380 86390 1
519504 99519504 1001 86380 86390 1
519467 99519467 1001 86380 86390 1
519485 99519485 1001 86380 86390 1
519436 99519436 1001 86380 86390 1
519540 99519540 1001 86380 86390 1
519317 99519317 1001 86380 86390 1
519888 99519888 1001 86380 86390 1
519932 99519932 1001 86380 86390 1
519920 99519920 1001 86380 86390 1
519964 99519964 1001 86380 86390 1
519978 99519978 1001 86380 86390 1
520526 99520526 1001 86380 86390 1
520556 99520556 1001 86380 86390 1
520259 99520259 1001 86380 86390 1
520024 99520024 1001 86380 86390 1
520090 99520090 1001 86380 86390 1
520133 99520133 1001 86380 86390 1
520654 99520654 1001 86380 86390 1
520675 99520675 1001 86380 86390 1
521337 99521337 1001 86380 86390 1
521431 99521431 1001 86380 86390 1
521342 99521342 1001 86380 86390 1
521278 99521278 1001 86380 86390 1
521410 99521410 1001 86380 86390 1
521412 99521412 1001 86380 86390 1
521248 99521248 1001 86380 86390 1
521203 99521203 1001 86380 86390 1
521153 99521153 1001 86380 86390 1
520994 99520994 1001 86380 86390 1
520879 99520879 1001 86380 86390 1
521035 99521035 1001 86380 86390 1
520933 99520933 1001 86380 86390 1
521504 99521504 1001 86380 86390 1
521519 99521519 1001 86380 86390 1
521496 99521496 1001 86380 86390 1
521666 99521666 1001 86380 86390 1
521513 99521513 1001 86380 86390 1
521540 99521540 1001 86380 86390 1
522102 99522102 1001 86380 86390 1
522158 99522158 1001 86380 86390 1
522250 99522250 1001 86380 86390 1
522290 99522290 1001 86380 86390 1
521972 99521972 1001 86380 86390 1
521987 99521987 1001 86380 86390 1
521951 99521951 1001 86380 86390 1
521901 99521901 1001 86380 86390 1
522008 99522008 1001 86380 86390 1
521699 99521699 1001 86380 86390 1
521706 99521706 1001 86380 86390 1
521745 99521745 1001 86380 86390 1
521708 99521708 1001 86380 86390 1
522457 99522457 1001 86380 86390 1
522433 99522433 1001 86380 86390 1
522975 99522975 1001 86380 86390 1
522889 99522889 1001 86380 86390 1
522903 99522903 1001 86380 86390 1
522761 99522761 1001 86380 86390 1
522828 99522828 1001 86380 86390 1
522906 99522906 1001 86380 86390 1
522740 99522740 1001 86380 86390 1
522883 99522883 1001 86380 86390 1
522574 99522574 1001 86380 86390 1
523301 99523301 1001 86380 86390 1
523200 99523200 1001 86380 86390 1
523175 99523175 1001 86380 86390 1
523883 99523883 1001 86380 86390 1
523896 99523896 1001 86380 86390 1
523680 99523680 1001 86380 86390 1
523366 99523366 1001 86380 86390 1
523511 99523511 1001 86380 86390 1
523382 99523382 1001 86380 86390 1
523395 99523395 1001 86380 86390 1
523517 99523517 1001 86380 86390 1
523986 99523986 1001 86380 86390 1
524107 99524107 1001 86380 86390 1
524018 99524018 1001 86380 86390 1
524733 99524733 1001 86380 86390 1
524674 99524674 1001 86380 86390 1
524756 99524756 1001 86380 86390 1
524587 99524587 1001 86380 86390 1
524324 99524324 1001 86380 86390 1
524930 99524930 1001 86380 86390 1
524841 99524841 1001 86380 86390 1
525485 99525485 1001 86380 86390 1
525237 99525237 1001 86380 86390 1
525239 99525239 1001 86380 86390 1
525145 99525145 1001 86380 86390 1
525011 99525011 1001 86380 86390 1
525024 99525024 1001 86380 86390 1
525632 99525632 1001 86380 86390 1
525777 99525777 1001 86380 86390 1
525650 99525650 1001 86380 86390 1
526296 99526296 1001 86380 86390 1
526364 99526364 1001 86380 86390 1
526249 99526249 1001 86380 86390 1
526238 99526238 1001 86380 86390 1
526190 99526190 1001 86380 86390 1
525881 99525881 1001 86380 86390 1
525992 99525992 1001 86380 86390 1
526563 99526563 1001 86380 86390 1
526486 99526486 1001 86380 86390 1
526540 99526540 1001 86380 86390 1
526606 99526606 1001 86380 86390 1
526516 99526516 1001 86380 86390 1
526533 99526533 1001 86380 86390 1
527138 99527138 1001 86380 86390 1
527054 99527054 1001 86380 86390 1
527039 99527039 1001 86380 86390 1
526774 99526774 1001 86380 86390 1
526729 99526729 1001 86380 86390 1
527388 99527388 1001 86380 86390 1
527315 99527315 1001 86380 86390 1
527329 99527329 1001 86380 86390 1
527372 99527372 1001 86380 86390 1
527398 99527398 1001 86380 86390 1
527282 99527282 1001 86380 86390 1
527896 99527896 1001 86380 86390 1
528050 99528050 1001 86380 86390 1
527943 99527943 1001 86380 86390 1
527754 99527754 1001 86380 86390 1
527729 99527729 1001 86380 86390 1
527798 99527798 1001 86380 86390 1
527724 99527724 1001 86380 86390 1
527525 99527525 1001 86380 86390 1
528150 99528150 1001 86380 86390 1
527871 99527871 1001 86380 86390 1
528107 99528107 1001 86380 86390 1
528733 99528733 1001 86380 86390 1
528699 99528699 1001 86380 86390 1
528881 99528881 1001 86380 86390 1
528753 99528753 1001 86380 86390 1
528501 99528501 1001 86380 86390 1
528424 99528424 1001 86380 86390 1
528301 99528301 1001 86380 86390 1
529092 99529092 1001 86380 86390 1
529068 99529068 1001 86380 86390 1
529081 99529081 1001 86380 86390 1
528971 99528971 1001 86380 86390 1
528906 99528906 1001 86380 86390 1
529585 99529585 1001 86380 86390 1
529556 99529556 1001 86380 86390 1
529511 99529511 1001 86380 86390 1
529397 99529397 1001 86380 86390 1
529424 99529424 1001 86380 86390 1
529136 99529136 1001 86380 86390 1
529253 99529253 1001 86380 86390 1
529257 99529257 1001 86380 86390 1
529776 99529776 1001 86380 86390 1
529876 99529876 1001 86380 86390 1
530438 99530438 1001 86380 86390 1
530453 99530453 1001 86380 86390 1
530473 99530473 1001 86380 86390 1
530262 99530262 1001 86380 86390 1
530239 99530239 1001 86380 86390 1
530062 99530062 1001 86380 86390 1
530026 99530026 1001 86380 86390 1
529992 99529992 1001 86380 86390 1
530595 99530595 1001 86380 86390 1
530571 99530571 1001 86380 86390 1
530715 99530715 1001 86380 86390 1
531319 99531319 1001 86380 86390 1
531281 99531281 1001 86380 86390 1
531180 99531180 1001 86380 86390 1
531310 99531310 1001 86380 86390 1
531323 99531323 1001 86380 86390 1
531371 99531371 1001 86380 86390 1
531089 99531089 1001 86380 86390 1
531141 99531141 1001 86380 86390 1
531160 99531160 1001 86380 86390 1
530882 99530882 1001 86380 86390 1
531558 99531558 1001 86380 86390 1
531520 99531520 1001 86380 86390 1
531512 99531512 1001 86380 86390 1
532145 99532145 1001 86380 86390 1
531809 99531809 1001 86380 86390 1
531954 99531954 1001 86380 86390 1
531626 99531626 1001 86380 86390 1
531627 99531627 1001 86380 86390 1
532281 99532281 1001 86380 86390 1
532407 99532407 1001 86380 86390 1
532959 99532959 1001 86380 86390 1
532871 99532871 1001 86380 86390 1
533021 99533021 1001 86380 86390 1
532991 99532991 1001 86380 86390 1
532763 99532763 1001 86380 86390 1
532789 99532789 1001 86380 86390 1
532752 99532752 1001 86380 86390 1
532688 99532688 1001 86380 86390 1
532754 99532754 1001 86380 86390 1
532528 99532528 1001 86380 86390 1
532411 99532411 1001 86380 86390 1
533149 99533149 1001 86380 86390 1
533039 99533039 1001 86380 86390 1
533170 99533170 1001 86380 86390 1
533837 99533837 1001 86380 86390 1
533750 99533750 1001 86380 86390 1
533763 99533763 1001 86380 86390 1
533849 99533849 1001 86380 86390 1
533779 99533779 1001 86380 86390 1
533855 99533855 1001 86380 86390 1
533528 99533528 1001 86380 86390 1
533531 99533531 1001 86380 86390 1
533307 99533307 1001 86380 86390 1
533258 99533258 1001 86380 86390 1
534002 99534002 1001 86380 86390 1
534015 99534015 1001 86380 86390 1
533942 99533942 1001 86380 86390 1
534610 99534610 1001 86380 86390 1
534667 99534667 1001 86380 86390 1
534524 99534524 1001 86380 86390 1
534366 99534366 1001 86380 86390 1
534445 99534445 1001 86380 86390 1
534290 99534290 1001 86380 86390 1
534436 99534436 1001 86380 86390 1
534361 99534361 1001 86380 86390 1
534184 99534184 1001 86380 86390 1
534121 99534121 1001 86380 86390 1
534225 99534225 1001 86380 86390 1
534084 99534084 1001 86380 86390 1
534073 99534073 1001 86380 86390 1
534075 99534075 1001 86380 86390 1
534088 99534088 1001 86380 86390 1
534720 99534720 1001 86380 86390 1
534772 99534772 1001 86380 86390 1
534779 99534779 1001 86380 86390 1
535422 99535422 1001 86380 86390 1
535426 99535426 1001 86380 86390 1
535311 99535311 1001 86380 86390 1
535293 99535293 1001 86380 86390 1
535090 99535090 1001 86380 86390 1
535547 99535547 1001 86380 86390 1
535603 99535603 1001 86380 86390 1
535515 99535515 1001 86380 86390 1
536320 99536320 1001 86380 86390 1
536179 99536179 1001 86380 86390 1
536053 99536053 1001 86380 86390 1
535977 99535977 1001 86380 86390 1
535941 99535941 1001 86380 86390 1
536072 99536072 1001 86380 86390 1
535791 99535791 1001 86380 86390 1
535856 99535856 1001 86380 86390 1
536530 99536530 1001 86380 86390 1
536388 99536388 1001 86380 86390 1
536349 99536349 1001 86380 86390 1
536351 99536351 1001 86380 86390 1
536379 99536379 1001 86380 86390 1
536486 99536486 1001 86380 86390 1
537104 99537104 1001 86380 86390 1
536989 99536989 1001 86380 86390 1
537149 99537149 1001 86380 86390 1
536893 99536893 1001 86380 86390 1
536895 99536895 1001 86380 86390 1
536923 99536923 1001 86380 86390 1
536913 99536913 1001 86380 86390 1
536784 99536784 1001 86380 86390 1
536772 99536772 1001 86380 86390 1
536554 99536554 1001 86380 86390 1
536607 99536607 1001 86380 86390 1
536705 99536705 1001 86380 86390 1
537230 99537230 1001 86380 86390 1
537221 99537221 1001 86380 86390 1
537796 99537796 1001 86380 86390 1
537926 99537926 1001 86380 86390 1
537876 99537876 1001 86380 86390 1
537816 99537816 1001 86380 86390 1
537829 99537829 1001 86380 86390 1
537923 99537923 1001 86380 86390 1
537751 99537751 1001 86380 86390 1
537764 99537764 1001 86380 86390 1
537729 99537729 1001 86380 86390 1
537742 99537742 1001 86380 86390 1
537704 99537704 1001 86380 86390 1
537484 99537484 1001 86380 86390 1
537395 99537395 1001 86380 86390 1
537449 99537449 1001 86380 86390 1
537503 99537503 1001 86380 86390 1
537491 99537491 1001 86380 86390 1
537571 99537571 1001 86380 86390 1
537495 99537495 1001 86380 86390 1
537444 99537444 1001 86380 86390 1
538011 99538011 1001 86380 86390 1
538734 99538734 1001 86380 86390 1
538735 99538735 1001 86380 86390 1
538810 99538810 1001 86380 86390 1
538479 99538479 1001 86380 86390 1
538523 99538523 1001 86380 86390 1
538435 99538435 1001 86380 86390 1
538250 99538250 1001 86380 86390 1
538383 99538383 1001 86380 86390 1
538270 99538270 1001 86380 86390 1
538296 99538296 1001 86380 86390 1
538912 99538912 1001 86380 86390 1
539282 99539282 1001 86380 86390 1
539231 99539231 1001 86380 86390 1
539361 99539361 1001 86380 86390 1
539246 99539246 1001 86380 86390 1
539315 99539315 1001 86380 86390 1
539237 99539237 1001 86380 86390 1
539072 99539072 1001 86380 86390 1
539087 99539087 1001 86380 86390 1
539117 99539117 1001 86380 86390 1
539169 99539169 1001 86380 86390 1
539794 99539794 1001 86380 86390 1
539833 99539833 1001 86380 86390 1
539713 99539713 1001 86380 86390 1
540435 99540435 1001 86380 86390 1
540424 99540424 1001 86380 86390 1
540373 99540373 1001 86380 86390 1
540386 99540386 1001 86380 86390 1
540236 99540236 1001 86380 86390 1
539985 99539985 1001 86380 86390 1
540541 99540541 1001 86380 86390 1
540610 99540610 1001 86380 86390 1
540615 99540615 1001 86380 86390 1
541177 99541177 1001 86380 86390 1
541230 99541230 1001 86380 86390 1
541207 99541207 1001 86380 86390 1
540983 99540983 1001 86380 86390 1
541088 99541088 1001 86380 86390 1
540907 99540907 1001 86380 86390 1
540969 99540969 1001 86380 86390 1
540789 99540789 1001 86380 86390 1
540802 99540802 1001 86380 86390 1
540766 99540766 1001 86380 86390 1
540822 99540822 1001 86380 86390 1
540875 99540875 1001 86380 86390 1
541450 99541450 1001 86380 86390 1
541334 99541334 1001 86380 86390 1
541347 99541347 1001 86380 86390 1
542087 99542087 1001 86380 86390 1
541901 99541901 1001 86380 86390 1
541778 99541778 1001 86380 86390 1
541846 99541846 1001 86380 86390 1
541603 99541603 1001 86380 86390 1
541630 99541630 1001 86380 86390 1
541606 99541606 1001 86380 86390 1
541556 99541556 1001 86380 86390 1
541532 99541532 1001 86380 86390 1
541521 99541521 1001 86380 86390 1
542196 99542196 1001 86380 86390 1
542209 99542209 1001 86380 86390 1
542201 99542201 1001 86380 86390 1
542294 99542294 1001 86380 86390 1
542127 99542127 1001 86380 86390 1
542140 99542140 1001 86380 86390 1
542871 99542871 1001 86380 86390 1
542762 99542762 1001 86380 86390 1
542854 99542854 1001 86380 86390 1
542595 99542595 1001 86380 86390 1
542660 99542660 1001 86380 86390 1
542570 99542570 1001 86380 86390 1
542339 99542339 1001 86380 86390 1
542950 99542950 1001 86380 86390 1
543043 99543043 1001 86380 86390 1
543696 99543696 1001 86380 86390 1
543624 99543624 1001 86380 86390 1
543689 99543689 1001 86380 86390 1
543613 99543613 1001 86380 86390 1
543678 99543678 1001 86380 86390 1
543553 99543553 1001 86380 86390 1
543441 99543441 1001 86380 86390 1
543368 99543368 1001 86380 86390 1
543552 99543552 1001 86380 86390 1
543217 99543217 1001 86380 86390 1
543222 99543222 1001 86380 86390 1
543174 99543174 1001 86380 86390 1
543887 99543887 1001 86380 86390 1
543888 99543888 1001 86380 86390 1
543882 99543882 1001 86380 86390 1
543973 99543973 1001 86380 86390 1
544456 99544456 1001 86380 86390 1
544573 99544573 1001 86380 86390 1
544579 99544579 1001 86380 86390 1
544116 99544116 1001 86380 86390 1
544143 99544143 1001 86380 86390 1
544105 99544105 1001 86380 86390 1
544144 99544144 1001 86380 86390 1
544674 99544674 1001 86380 86390 1
544649 99544649 1001 86380 86390 1
544641 99544641 1001 86380 86390 1
544732 99544732 1001 86380 86390 1
544735 99544735 1001 86380 86390 1
435658 216 1001 77700 78477 1
503192 1021 1002 68157 71061 1
511510 1020 1002 29968 32856 1
519723 1041 1002 27879 33194 1
525411 856 1001 45183 45482 1
517040 971 1002 27895 40981 1
531079 635 1001 32698 32997 1
531114 966 1001 60435 60734 1
528168 833 1002 28366 37864 1
525521 996 1001 61880 62179 1
400124 99400124 1001 86380 86390 1
400083 99400083 1001 86380 86390 1
400230 99400230 1001 86380 86390 1
400464 99400464 1001 86380 86390 1
400928 99400928 1001 86380 86390 1
401054 99401054 1001 86380 86390 1
401311 99401311 1001 86380 86390 1
401470 99401470 1001 86380 86390 1
401412 99401412 1001 86380 86390 1
401482 99401482 1001 86380 86390 1
401552 99401552 1001 86380 86390 1
401609 99401609 1001 86380 86390 1
401717 99401717 1001 86380 86390 1
401732 99401732 1001 86380 86390 1
401944 99401944 1001 86380 86390 1
401948 99401948 1001 86380 86390 1
402106 99402106 1001 86380 86390 1
402131 99402131 1001 86380 86390 1
402241 99402241 1001 86380 86390 1
402196 99402196 1001 86380 86390 1
402181 99402181 1001 86380 86390 1
402284 99402284 1001 86380 86390 1
402538 99402538 1001 86380 86390 1
402819 99402819 1001 86380 86390 1
402877 99402877 1001 86380 86390 1
402902 99402902 1001 86380 86390 1
402911 99402911 1001 86380 86390 1
402941 99402941 1001 86380 86390 1
403032 99403032 1001 86380 86390 1
403123 99403123 1001 86380 86390 1
403213 99403213 1001 86380 86390 1
403381 99403381 1001 86380 86390 1
403496 99403496 1001 86380 86390 1
403607 99403607 1001 86380 86390 1
403708 99403708 1001 86380 86390 1
403709 99403709 1001 86380 86390 1
403969 99403969 1001 86380 86390 1
404027 99404027 1001 86380 86390 1
404444 99404444 1001 86380 86390 1
404582 99404582 1001 86380 86390 1
404685 99404685 1001 86380 86390 1
404759 99404759 1001 86380 86390 1
404847 99404847 1001 86380 86390 1
404992 99404992 1001 86380 86390 1
405411 99405411 1001 86380 86390 1
405371 99405371 1001 86380 86390 1
405658 99405658 1001 86380 86390 1
405651 99405651 1001 86380 86390 1
405761 99405761 1001 86380 86390 1
405839 99405839 1001 86380 86390 1
406154 99406154 1001 86380 86390 1
406086 99406086 1001 86380 86390 1
406780 99406780 1001 86380 86390 1
407619 99407619 1001 86380 86390 1
407898 99407898 1001 86380 86390 1
407965 99407965 1001 86380 86390 1
408048 99408048 1001 86380 86390 1
408002 99408002 1001 86380 86390 1
408151 99408151 1001 86380 86390 1
408155 99408155 1001 86380 86390 1
408100 99408100 1001 86380 86390 1
408257 99408257 1001 86380 86390 1
408425 99408425 1001 86380 86390 1
408602 99408602 1001 86380 86390 1
408702 99408702 1001 86380 86390 1
409021 99409021 1001 86380 86390 1
409051 99409051 1001 86380 86390 1
409055 99409055 1001 86380 86390 1
409009 99409009 1001 86380 86390 1
409126 99409126 1001 86380 86390 1
409140 99409140 1001 86380 86390 1
409547 99409547 1001 86380 86390 1
409776 99409776 1001 86380 86390 1
410117 99410117 1001 86380 86390 1
410245 99410245 1001 86380 86390 1
410576 99410576 1001 86380 86390 1
411004 99411004 1001 86380 86390 1
410965 99410965 1001 86380 86390 1
410997 99410997 1001 86380 86390 1
411459 99411459 1001 86380 86390 1
411672 99411672 1001 86380 86390 1
411743 99411743 1001 86380 86390 1
411999 99411999 1001 86380 86390 1
412125 99412125 1001 86380 86390 1
412092 99412092 1001 86380 86390 1
412255 99412255 1001 86380 86390 1
412316 99412316 1001 86380 86390 1
413447 99413447 1001 86380 86390 1
413619 99413619 1001 86380 86390 1
413543 99413543 1001 86380 86390 1
413385 99413385 1001 86380 86390 1
413508 99413508 1001 86380 86390 1
413146 99413146 1001 86380 86390 1
412822 99412822 1001 86380 86390 1
412699 99412699 1001 86380 86390 1
412488 99412488 1001 86380 86390 1
413768 99413768 1001 86380 86390 1
415116 99415116 1001 86380 86390 1
414937 99414937 1001 86380 86390 1
414793 99414793 1001 86380 86390 1
414298 99414298 1001 86380 86390 1
415539 99415539 1001 86380 86390 1
415714 99415714 1001 86380 86390 1
415614 99415614 1001 86380 86390 1
416908 99416908 1001 86380 86390 1
416950 99416950 1001 86380 86390 1
416871 99416871 1001 86380 86390 1
416897 99416897 1001 86380 86390 1
416601 99416601 1001 86380 86390 1
416160 99416160 1001 86380 86390 1
416219 99416219 1001 86380 86390 1
416487 99416487 1001 86380 86390 1
415895 99415895 1001 86380 86390 1
416130 99416130 1001 86380 86390 1
415901 99415901 1001 86380 86390 1
417101 99417101 1001 86380 86390 1
417362 99417362 1001 86380 86390 1
417458 99417458 1001 86380 86390 1
417567 99417567 1001 86380 86390 1
417494 99417494 1001 86380 86390 1
418434 99418434 1001 86380 86390 1
418656 99418656 1001 86380 86390 1
418612 99418612 1001 86380 86390 1
418791 99418791 1001 86380 86390 1
418334 99418334 1001 86380 86390 1
418389 99418389 1001 86380 86390 1
418314 99418314 1001 86380 86390 1
417966 99417966 1001 86380 86390 1
417843 99417843 1001 86380 86390 1
417884 99417884 1001 86380 86390 1
419003 99419003 1001 86380 86390 1
420148 99420148 1001 86380 86390 1
420249 99420249 1001 86380 86390 1
420208 99420208 1001 86380 86390 1
420186 99420186 1001 86380 86390 1
419848 99419848 1001 86380 86390 1
419748 99419748 1001 86380 86390 1
419884 99419884 1001 86380 86390 1
419607 99419607 1001 86380 86390 1
419525 99419525 1001 86380 86390 1
420673 99420673 1001 86380 86390 1
420805 99420805 1001 86380 86390 1
420817 99420817 1001 86380 86390 1
420626 99420626 1001 86380 86390 1
420799 99420799 1001 86380 86390 1
421888 99421888 1001 86380 86390 1
421798 99421798 1001 86380 86390 1
421872 99421872 1001 86380 86390 1
421729 99421729 1001 86380 86390 1
421986 99421986 1001 86380 86390 1
422113 99422113 1001 86380 86390 1
421505 99421505 1001 86380 86390 1
421419 99421419 1001 86380 86390 1
421564 99421564 1001 86380 86390 1
420942 99420942 1001 86380 86390 1
420985 99420985 1001 86380 86390 1
422332 99422332 1001 86380 86390 1
422265 99422265 1001 86380 86390 1
422378 99422378 1001 86380 86390 1
423508 99423508 1001 86380 86390 1
423307 99423307 1001 86380 86390 1
423613 99423613 1001 86380 86390 1
423450 99423450 1001 86380 86390 1
423713 99423713 1001 86380 86390 1
423175 99423175 1001 86380 86390 1
422806 99422806 1001 86380 86390 1
422683 99422683 1001 86380 86390 1
422668 99422668 1001 86380 86390 1
422760 99422760 1001 86380 86390 1
423888 99423888 1001 86380 86390 1
423972 99423972 1001 86380 86390 1
423898 99423898 1001 86380 86390 1
424115 99424115 1001 86380 86390 1
423790 99423790 1001 86380 86390 1
425065 99425065 1001 86380 86390 1
425118 99425118 1001 86380 86390 1
425212 99425212 1001 86380 86390 1
425072 99425072 1001 86380 86390 1
424700 99424700 1001 86380 86390 1
424755 99424755 1001 86380 86390 1
424803 99424803 1001 86380 86390 1
424714 99424714 1001 86380 86390 1
424459 99424459 1001 86380 86390 1
424251 99424251 1001 86380 86390 1
424536 99424536 1001 86380 86390 1
424206 99424206 1001 86380 86390 1
425558 99425558 1001 86380 86390 1
425690 99425690 1001 86380 86390 1
425710 99425710 1001 86380 86390 1
425410 99425410 1001 86380 86390 1
425480 99425480 1001 86380 86390 1
425399 99425399 1001 86380 86390 1
426812 99426812 1001 86380 86390 1
427116 99427116 1001 86380 86390 1
427086 99427086 1001 86380 86390 1
426960 99426960 1001 86380 86390 1
426643 99426643 1001 86380 86390 1
426453 99426453 1001 86380 86390 1
426454 99426454 1001 86380 86390 1
426459 99426459 1001 86380 86390 1
426063 99426063 1001 86380 86390 1
426099 99426099 1001 86380 86390 1
425970 99425970 1001 86380 86390 1
425878 99425878 1001 86380 86390 1
427529 99427529 1001 86380 86390 1
427266 99427266 1001 86380 86390 1
428518 99428518 1001 86380 86390 1
428348 99428348 1001 86380 86390 1
428574 99428574 1001 86380 86390 1
428506 99428506 1001 86380 86390 1
428578 99428578 1001 86380 86390 1
428456 99428456 1001 86380 86390 1
428584 99428584 1001 86380 86390 1
428228 99428228 1001 86380 86390 1
428284 99428284 1001 86380 86390 1
428285 99428285 1001 86380 86390 1
428271 99428271 1001 86380 86390 1
428055 99428055 1001 86380 86390 1
428275 99428275 1001 86380 86390 1
427552 99427552 1001 86380 86390 1
427904 99427904 1001 86380 86390 1
427550 99427550 1001 86380 86390 1
428841 99428841 1001 86380 86390 1
429026 99429026 1001 86380 86390 1
430295 99430295 1001 86380 86390 1
430099 99430099 1001 86380 86390 1
430006 99430006 1001 86380 86390 1
430131 99430131 1001 86380 86390 1
429632 99429632 1001 86380 86390 1
429711 99429711 1001 86380 86390 1
429809 99429809 1001 86380 86390 1
429676 99429676 1001 86380 86390 1
429237 99429237 1001 86380 86390 1
429543 99429543 1001 86380 86390 1
430464 99430464 1001 86380 86390 1
430745 99430745 1001 86380 86390 1
430407 99430407 1001 86380 86390 1
430721 99430721 1001 86380 86390 1
430497 99430497 1001 86380 86390 1
430603 99430603 1001 86380 86390 1
432033 99432033 1001 86380 86390 1
431877 99431877 1001 86380 86390 1
431331 99431331 1001 86380 86390 1
431573 99431573 1001 86380 86390 1
431001 99431001 1001 86380 86390 1
431140 99431140 1001 86380 86390 1
432427 99432427 1001 86380 86390 1
432323 99432323 1001 86380 86390 1
432327 99432327 1001 86380 86390 1
432237 99432237 1001 86380 86390 1
432982 99432982 1001 86380 86390 1
432712 99432712 1001 86380 86390 1
432547 99432547 1001 86380 86390 1
432874 99432874 1001 86380 86390 1
433753 99433753 1001 86380 86390 1
434023 99434023 1001 86380 86390 1
433949 99433949 1001 86380 86390 1
435082 99435082 1001 86380 86390 1
435084 99435084 1001 86380 86390 1
435233 99435233 1001 86380 86390 1
435031 99435031 1001 86380 86390 1
434877 99434877 1001 86380 86390 1
434668 99434668 1001 86380 86390 1
434753 99434753 1001 86380 86390 1
434260 99434260 1001 86380 86390 1
434590 99434590 1001 86380 86390 1
434193 99434193 1001 86380 86390 1
435701 99435701 1001 86380 86390 1
435444 99435444 1001 86380 86390 1
435662 99435662 1001 86380 86390 1
435775 99435775 1001 86380 86390 1
435818 99435818 1001 86380 86390 1
437156 99437156 1001 86380 86390 1
436477 99436477 1001 86380 86390 1
436573 99436573 1001 86380 86390 1
436580 99436580 1001 86380 86390 1
436699 99436699 1001 86380 86390 1
436363 99436363 1001 86380 86390 1
437319 99437319 1001 86380 86390 1
300069 99300069 1001 86380 86390 1
300046 99300046 1001 86380 86390 1
437223 99437223 1001 86380 86390 1
300078 99300078 1001 86380 86390 1
300633 99300633 1001 86380 86390 1
300546 99300546 1001 86380 86390 1
300381 99300381 1001 86380 86390 1
300451 99300451 1001 86380 86390 1
300135 99300135 1001 86380 86390 1
300777 99300777 1001 86380 86390 1
300898 99300898 1001 86380 86390 1
300730 99300730 1001 86380 86390 1
301538 99301538 1001 86380 86390 1
301287 99301287 1001 86380 86390 1
301250 99301250 1001 86380 86390 1
301214 99301214 1001 86380 86390 1
301151 99301151 1001 86380 86390 1
301053 99301053 1001 86380 86390 1
301028 99301028 1001 86380 86390 1
301728 99301728 1001 86380 86390 1
301664 99301664 1001 86380 86390 1
302317 99302317 1001 86380 86390 1
302318 99302318 1001 86380 86390 1
302191 99302191 1001 86380 86390 1
302356 99302356 1001 86380 86390 1
302220 99302220 1001 86380 86390 1
302237 99302237 1001 86380 86390 1
302076 99302076 1001 86380 86390 1
301985 99301985 1001 86380 86390 1
302168 99302168 1001 86380 86390 1
301813 99301813 1001 86380 86390 1
301801 99301801 1001 86380 86390 1
301905 99301905 1001 86380 86390 1
301776 99301776 1001 86380 86390 1
301921 99301921 1001 86380 86390 1
301964 99301964 1001 86380 86390 1
302474 99302474 1001 86380 86390 1
302565 99302565 1001 86380 86390 1
302451 99302451 1001 86380 86390 1
302477 99302477 1001 86380 86390 1
303117 99303117 1001 86380 86390 1
303125 99303125 1001 86380 86390 1
303088 99303088 1001 86380 86390 1
302835 99302835 1001 86380 86390 1
302909 99302909 1001 86380 86390 1
302711 99302711 1001 86380 86390 1
302595 99302595 1001 86380 86390 1
302752 99302752 1001 86380 86390 1
303231 99303231 1001 86380 86390 1
302586 99302586 1001 86380 86390 1
303335 99303335 1001 86380 86390 1
303233 99303233 1001 86380 86390 1
303221 99303221 1001 86380 86390 1
303352 99303352 1001 86380 86390 1
303970 99303970 1001 86380 86390 1
304023 99304023 1001 86380 86390 1
303981 99303981 1001 86380 86390 1
303763 99303763 1001 86380 86390 1
303673 99303673 1001 86380 86390 1
303674 99303674 1001 86380 86390 1
303793 99303793 1001 86380 86390 1
303679 99303679 1001 86380 86390 1
303812 99303812 1001 86380 86390 1
303630 99303630 1001 86380 86390 1
303570 99303570 1001 86380 86390 1
303532 99303532 1001 86380 86390 1
303521 99303521 1001 86380 86390 1
303553 99303553 1001 86380 86390 1
304058 99304058 1001 86380 86390 1
304102 99304102 1001 86380 86390 1
304233 99304233 1001 86380 86390 1
304143 99304143 1001 86380 86390 1
304672 99304672 1001 86380 86390 1
304854 99304854 1001 86380 86390 1
304486 99304486 1001 86380 86390 1
304625 99304625 1001 86380 86390 1
304549 99304549 1001 86380 86390 1
304639 99304639 1001 86380 86390 1
304432 99304432 1001 86380 86390 1
304342 99304342 1001 86380 86390 1
304344 99304344 1001 86380 86390 1
304282 99304282 1001 86380 86390 1
304360 99304360 1001 86380 86390 1
304259 99304259 1001 86380 86390 1
304967 99304967 1001 86380 86390 1
304916 99304916 1001 86380 86390 1
305568 99305568 1001 86380 86390 1
305288 99305288 1001 86380 86390 1
305425 99305425 1001 86380 86390 1
305107 99305107 1001 86380 86390 1
305164 99305164 1001 86380 86390 1
500016 99500016 1001 86380 86390 1
500094 99500094 1001 86380 86390 1
305688 99305688 1001 86380 86390 1
500149 99500149 1001 86380 86390 1
500072 99500072 1001 86380 86390 1
500699 99500699 1001 86380 86390 1
500704 99500704 1001 86380 86390 1
500629 99500629 1001 86380 86390 1
500376 99500376 1001 86380 86390 1
500370 99500370 1001 86380 86390 1
500876 99500876 1001 86380 86390 1
500922 99500922 1001 86380 86390 1
500910 99500910 1001 86380 86390 1
501558 99501558 1001 86380 86390 1
501443 99501443 1001 86380 86390 1
501346 99501346 1001 86380 86390 1
501412 99501412 1001 86380 86390 1
501300 99501300 1001 86380 86390 1
501110 99501110 1001 86380 86390 1
501111 99501111 1001 86380 86390 1
501121 99501121 1001 86380 86390 1
501817 99501817 1001 86380 86390 1
501668 99501668 1001 86380 86390 1
501824 99501824 1001 86380 86390 1
501739 99501739 1001 86380 86390 1
502444 99502444 1001 86380 86390 1
502383 99502383 1001 86380 86390 1
502387 99502387 1001 86380 86390 1
502375 99502375 1001 86380 86390 1
502063 99502063 1001 86380 86390 1
502258 99502258 1001 86380 86390 1
502233 99502233 1001 86380 86390 1
501909 99501909 1001 86380 86390 1
502036 99502036 1001 86380 86390 1
501960 99501960 1001 86380 86390 1
502529 99502529 1001 86380 86390 1
502622 99502622 1001 86380 86390 1
502584 99502584 1001 86380 86390 1
502498 99502498 1001 86380 86390 1
503154 99503154 1001 86380 86390 1
503233 99503233 1001 86380 86390 1
503226 99503226 1001 86380 86390 1
502927 99502927 1001 86380 86390 1
502953 99502953 1001 86380 86390 1
502979 99502979 1001 86380 86390 1
503005 99503005 1001 86380 86390 1
502854 99502854 1001 86380 86390 1
502715 99502715 1001 86380 86390 1
502858 99502858 1001 86380 86390 1
502862 99502862 1001 86380 86390 1
502760 99502760 1001 86380 86390 1
502695 99502695 1001 86380 86390 1
503488 99503488 1001 86380 86390 1
503439 99503439 1001 86380 86390 1
503352 99503352 1001 86380 86390 1
503443 99503443 1001 86380 86390 1
503937 99503937 1001 86380 86390 1
504117 99504117 1001 86380 86390 1
504044 99504044 1001 86380 86390 1
503941 99503941 1001 86380 86390 1
503923 99503923 1001 86380 86390 1
504026 99504026 1001 86380 86390 1
503743 99503743 1001 86380 86390 1
503800 99503800 1001 86380 86390 1
503854 99503854 1001 86380 86390 1
503779 99503779 1001 86380 86390 1
503819 99503819 1001 86380 86390 1
503665 99503665 1001 86380 86390 1
503604 99503604 1001 86380 86390 1
503630 99503630 1001 86380 86390 1
503620 99503620 1001 86380 86390 1
503674 99503674 1001 86380 86390 1
504322 99504322 1001 86380 86390 1
504287 99504287 1001 86380 86390 1
504159 99504159 1001 86380 86390 1
504828 99504828 1001 86380 86390 1
504854 99504854 1001 86380 86390 1
504751 99504751 1001 86380 86390 1
504822 99504822 1001 86380 86390 1
504761 99504761 1001 86380 86390 1
504935 99504935 1001 86380 86390 1
504636 99504636 1001 86380 86390 1
504688 99504688 1001 86380 86390 1
504550 99504550 1001 86380 86390 1
504411 99504411 1001 86380 86390 1
505018 99505018 1001 86380 86390 1
505109 99505109 1001 86380 86390 1
505128 99505128 1001 86380 86390 1
505028 99505028 1001 86380 86390 1
505590 99505590 1001 86380 86390 1
505603 99505603 1001 86380 86390 1
505669 99505669 1001 86380 86390 1
505725 99505725 1001 86380 86390 1
505624 99505624 1001 86380 86390 1
505396 99505396 1001 86380 86390 1
505439 99505439 1001 86380 86390 1
505470 99505470 1001 86380 86390 1
505242 99505242 1001 86380 86390 1
505345 99505345 1001 86380 86390 1
505316 99505316 1001 86380 86390 1
505922 99505922 1001 86380 86390 1
505825 99505825 1001 86380 86390 1
505867 99505867 1001 86380 86390 1
505779 99505779 1001 86380 86390 1
506278 99506278 1001 86380 86390 1
506343 99506343 1001 86380 86390 1
506091 99506091 1001 86380 86390 1
506066 99506066 1001 86380 86390 1
506043 99506043 1001 86380 86390 1
506172 99506172 1001 86380 86390 1
506058 99506058 1001 86380 86390 1
506085 99506085 1001 86380 86390 1
506176 99506176 1001 86380 86390 1
505999 99505999 1001 86380 86390 1
506749 99506749 1001 86380 86390 1
506673 99506673 1001 86380 86390 1
506791 99506791 1001 86380 86390 1
506625 99506625 1001 86380 86390 1
506680 99506680 1001 86380 86390 1
507346 99507346 1001 86380 86390 1
507372 99507372 1001 86380 86390 1
507283 99507283 1001 86380 86390 1
507259 99507259 1001 86380 86390 1
507248 99507248 1001 86380 86390 1
507378 99507378 1001 86380 86390 1
507366 99507366 1001 86380 86390 1
507265 99507265 1001 86380 86390 1
507101 99507101 1001 86380 86390 1
506975 99506975 1001 86380 86390 1
506846 99506846 1001 86380 86390 1
506872 99506872 1001 86380 86390 1
506941 99506941 1001 86380 86390 1
506824 99506824 1001 86380 86390 1
506839 99506839 1001 86380 86390 1
506904 99506904 1001 86380 86390 1
507484 99507484 1001 86380 86390 1
507424 99507424 1001 86380 86390 1
507478 99507478 1001 86380 86390 1
507479 99507479 1001 86380 86390 1
507533 99507533 1001 86380 86390 1
507612 99507612 1001 86380 86390 1
508119 99508119 1001 86380 86390 1
508158 99508158 1001 86380 86390 1
508046 99508046 1001 86380 86390 1
508075 99508075 1001 86380 86390 1
508066 99508066 1001 86380 86390 1
508242 99508242 1001 86380 86390 1
507849 99507849 1001 86380 86390 1
507992 99507992 1001 86380 86390 1
507943 99507943 1001 86380 86390 1
507944 99507944 1001 86380 86390 1
507970 99507970 1001 86380 86390 1
508023 99508023 1001 86380 86390 1
507806 99507806 1001 86380 86390 1
508274 99508274 1001 86380 86390 1
508368 99508368 1001 86380 86390 1
508407 99508407 1001 86380 86390 1
508356 99508356 1001 86380 86390 1
508308 99508308 1001 86380 86390 1
509060 99509060 1001 86380 86390 1
508572 99508572 1001 86380 86390 1
508586 99508586 1001 86380 86390 1
508631 99508631 1001 86380 86390 1
508491 99508491 1001 86380 86390 1
508608 99508608 1001 86380 86390 1
509123 99509123 1001 86380 86390 1
509198 99509198 1001 86380 86390 1
509239 99509239 1001 86380 86390 1
509800 99509800 1001 86380 86390 1
509791 99509791 1001 86380 86390 1
509819 99509819 1001 86380 86390 1
509685 99509685 1001 86380 86390 1
509494 99509494 1001 86380 86390 1
509692 99509692 1001 86380 86390 1
509681 99509681 1001 86380 86390 1
509512 99509512 1001 86380 86390 1
509312 99509312 1001 86380 86390 1
510095 99510095 1001 86380 86390 1
510085 99510085 1001 86380 86390 1
510561 99510561 1001 86380 86390 1
510555 99510555 1001 86380 86390 1
510504 99510504 1001 86380 86390 1
510453 99510453 1001 86380 86390 1
510468 99510468 1001 86380 86390 1
510161 99510161 1001 86380 86390 1
510305 99510305 1001 86380 86390 1
510217 99510217 1001 86380 86390 1
510256 99510256 1001 86380 86390 1
510905 99510905 1001 86380 86390 1
510763 99510763 1001 86380 86390 1
511476 99511476 1001 86380 86390 1
511415 99511415 1001 86380 86390 1
511354 99511354 1001 86380 86390 1
511546 99511546 1001 86380 86390 1
511258 99511258 1001 86380 86390 1
511325 99511325 1001 86380 86390 1
511210 99511210 1001 86380 86390 1
511262 99511262 1001 86380 86390 1
511250 99511250 1001 86380 86390 1
511127 99511127 1001 86380 86390 1
511004 99511004 1001 86380 86390 1
511008 99511008 1001 86380 86390 1
511628 99511628 1001 86380 86390 1
511674 99511674 1001 86380 86390 1
511741 99511741 1001 86380 86390 1
511600 99511600 1001 86380 86390 1
512241 99512241 1001 86380 86390 1
512180 99512180 1001 86380 86390 1
512285 99512285 1001 86380 86390 1
512025 99512025 1001 86380 86390 1
512129 99512129 1001 86380 86390 1
511900 99511900 1001 86380 86390 1
511910 99511910 1001 86380 86390 1
511859 99511859 1001 86380 86390 1
511872 99511872 1001 86380 86390 1
511885 99511885 1001 86380 86390 1
512402 99512402 1001 86380 86390 1
512429 99512429 1001 86380 86390 1
512546 99512546 1001 86380 86390 1
512497 99512497 1001 86380 86390 1
513014 99513014 1001 86380 86390 1
513059 99513059 1001 86380 86390 1
513165 99513165 1001 86380 86390 1
512861 99512861 1001 86380 86390 1
512836 99512836 1001 86380 86390 1
512812 99512812 1001 86380 86390 1
512852 99512852 1001 86380 86390 1
512701 99512701 1001 86380 86390 1
512691 99512691 1001 86380 86390 1
512710 99512710 1001 86380 86390 1
512673 99512673 1001 86380 86390 1
513254 99513254 1001 86380 86390 1
513307 99513307 1001 86380 86390 1
513282 99513282 1001 86380 86390 1
513335 99513335 1001 86380 86390 1
513998 99513998 1001 86380 86390 1
513829 99513829 1001 86380 86390 1
514005 99514005 1001 86380 86390 1
513737 99513737 1001 86380 86390 1
513690 99513690 1001 86380 86390 1
513605 99513605 1001 86380 86390 1
513616 99513616 1001 86380 86390 1
514057 99514057 1001 86380 86390 1
514126 99514126 1001 86380 86390 1
514089 99514089 1001 86380 86390 1
514657 99514657 1001 86380 86390 1
514684 99514684 1001 86380 86390 1
514723 99514723 1001 86380 86390 1
514787 99514787 1001 86380 86390 1
514724 99514724 1001 86380 86390 1
514576 99514576 1001 86380 86390 1
514565 99514565 1001 86380 86390 1
514592 99514592 1001 86380 86390 1
514645 99514645 1001 86380 86390 1
514608 99514608 1001 86380 86390 1
514466 99514466 1001 86380 86390 1
514302 99514302 1001 86380 86390 1
514381 99514381 1001 86380 86390 1
514437 99514437 1001 86380 86390 1
514322 99514322 1001 86380 86390 1
514312 99514312 1001 86380 86390 1
515049 99515049 1001 86380 86390 1
515051 99515051 1001 86380 86390 1
514949 99514949 1001 86380 86390 1
515002 99515002 1001 86380 86390 1
514928 99514928 1001 86380 86390 1
514916 99514916 1001 86380 86390 1
514864 99514864 1001 86380 86390 1
515649 99515649 1001 86380 86390 1
515654 99515654 1001 86380 86390 1
515484 99515484 1001 86380 86390 1
515522 99515522 1001 86380 86390 1
515327 99515327 1001 86380 86390 1
515290 99515290 1001 86380 86390 1
515385 99515385 1001 86380 86390 1
[truncated: 4,077,513 more chars]
