# Supplementary material for: Fast and near-optimal monitoring for healthcare acquired infection outbreaks
Source: PLoS Comput Biol. 2019 Sep 16;15(9):e1007284. doi: 10.1371/journal.pcbi.1007284 (PMC6762212; doi:10.1371/journal.pcbi.1007284)
Supplement: S1 Data — (ZIP) [file pcbi.1007284.s006.zip › MobilityLogs1/HAISE_Carilion_all_visits_day_69.txt]

#Person location Sublocation StartTime EndTime Type
404536 540 1001 54780 55497 1
522621 1068 1002 39987 48040 1
517050 616 1001 62302 62601 1
531083 1058 1001 68301 68601 1
539493 596 1002 38716 46547 1
400368 99400368 1001 86380 86390 1
400349 99400349 1001 86380 86390 1
400416 99400416 1001 86380 86390 1
400561 99400561 1001 86380 86390 1
401411 99401411 1001 86380 86390 1
401647 99401647 1001 86380 86390 1
401761 99401761 1001 86380 86390 1
401831 99401831 1001 86380 86390 1
402185 99402185 1001 86380 86390 1
402267 99402267 1001 86380 86390 1
402254 99402254 1001 86380 86390 1
402591 99402591 1001 86380 86390 1
402641 99402641 1001 86380 86390 1
402651 99402651 1001 86380 86390 1
402820 99402820 1001 86380 86390 1
402986 99402986 1001 86380 86390 1
403082 99403082 1001 86380 86390 1
403062 99403062 1001 86380 86390 1
403012 99403012 1001 86380 86390 1
403421 99403421 1001 86380 86390 1
403506 99403506 1001 86380 86390 1
403953 99403953 1001 86380 86390 1
404110 99404110 1001 86380 86390 1
404126 99404126 1001 86380 86390 1
404207 99404207 1001 86380 86390 1
404419 99404419 1001 86380 86390 1
404460 99404460 1001 86380 86390 1
404544 99404544 1001 86380 86390 1
404561 99404561 1001 86380 86390 1
404618 99404618 1001 86380 86390 1
404961 99404961 1001 86380 86390 1
405082 99405082 1001 86380 86390 1
405071 99405071 1001 86380 86390 1
405016 99405016 1001 86380 86390 1
405198 99405198 1001 86380 86390 1
405228 99405228 1001 86380 86390 1
405372 99405372 1001 86380 86390 1
405448 99405448 1001 86380 86390 1
405723 99405723 1001 86380 86390 1
405697 99405697 1001 86380 86390 1
405927 99405927 1001 86380 86390 1
406070 99406070 1001 86380 86390 1
406037 99406037 1001 86380 86390 1
406039 99406039 1001 86380 86390 1
406122 99406122 1001 86380 86390 1
406186 99406186 1001 86380 86390 1
406413 99406413 1001 86380 86390 1
406573 99406573 1001 86380 86390 1
406728 99406728 1001 86380 86390 1
406878 99406878 1001 86380 86390 1
406995 99406995 1001 86380 86390 1
407236 99407236 1001 86380 86390 1
407317 99407317 1001 86380 86390 1
407290 99407290 1001 86380 86390 1
407370 99407370 1001 86380 86390 1
407499 99407499 1001 86380 86390 1
408071 99408071 1001 86380 86390 1
408196 99408196 1001 86380 86390 1
408206 99408206 1001 86380 86390 1
408361 99408361 1001 86380 86390 1
408651 99408651 1001 86380 86390 1
408810 99408810 1001 86380 86390 1
409208 99409208 1001 86380 86390 1
409360 99409360 1001 86380 86390 1
409930 99409930 1001 86380 86390 1
410022 99410022 1001 86380 86390 1
410269 99410269 1001 86380 86390 1
410291 99410291 1001 86380 86390 1
410330 99410330 1001 86380 86390 1
410676 99410676 1001 86380 86390 1
411081 99411081 1001 86380 86390 1
411267 99411267 1001 86380 86390 1
411337 99411337 1001 86380 86390 1
411476 99411476 1001 86380 86390 1
411510 99411510 1001 86380 86390 1
411811 99411811 1001 86380 86390 1
411810 99411810 1001 86380 86390 1
411889 99411889 1001 86380 86390 1
411944 99411944 1001 86380 86390 1
412110 99412110 1001 86380 86390 1
412341 99412341 1001 86380 86390 1
413407 99413407 1001 86380 86390 1
412913 99412913 1001 86380 86390 1
413250 99413250 1001 86380 86390 1
412662 99412662 1001 86380 86390 1
412774 99412774 1001 86380 86390 1
412866 99412866 1001 86380 86390 1
412871 99412871 1001 86380 86390 1
413774 99413774 1001 86380 86390 1
415124 99415124 1001 86380 86390 1
415063 99415063 1001 86380 86390 1
415284 99415284 1001 86380 86390 1
414797 99414797 1001 86380 86390 1
414507 99414507 1001 86380 86390 1
414900 99414900 1001 86380 86390 1
414814 99414814 1001 86380 86390 1
414352 99414352 1001 86380 86390 1
414248 99414248 1001 86380 86390 1
414300 99414300 1001 86380 86390 1
414188 99414188 1001 86380 86390 1
415368 99415368 1001 86380 86390 1
415627 99415627 1001 86380 86390 1
415405 99415405 1001 86380 86390 1
415541 99415541 1001 86380 86390 1
416678 99416678 1001 86380 86390 1
416853 99416853 1001 86380 86390 1
416293 99416293 1001 86380 86390 1
416444 99416444 1001 86380 86390 1
416170 99416170 1001 86380 86390 1
416039 99416039 1001 86380 86390 1
415787 99415787 1001 86380 86390 1
416015 99416015 1001 86380 86390 1
417232 99417232 1001 86380 86390 1
417101 99417101 1001 86380 86390 1
417015 99417015 1001 86380 86390 1
417425 99417425 1001 86380 86390 1
418483 99418483 1001 86380 86390 1
418510 99418510 1001 86380 86390 1
418657 99418657 1001 86380 86390 1
418773 99418773 1001 86380 86390 1
418375 99418375 1001 86380 86390 1
418377 99418377 1001 86380 86390 1
418242 99418242 1001 86380 86390 1
417811 99417811 1001 86380 86390 1
419114 99419114 1001 86380 86390 1
420311 99420311 1001 86380 86390 1
420337 99420337 1001 86380 86390 1
420198 99420198 1001 86380 86390 1
420267 99420267 1001 86380 86390 1
420144 99420144 1001 86380 86390 1
420166 99420166 1001 86380 86390 1
419722 99419722 1001 86380 86390 1
419968 99419968 1001 86380 86390 1
419667 99419667 1001 86380 86390 1
419715 99419715 1001 86380 86390 1
419592 99419592 1001 86380 86390 1
419568 99419568 1001 86380 86390 1
419268 99419268 1001 86380 86390 1
419324 99419324 1001 86380 86390 1
419277 99419277 1001 86380 86390 1
419363 99419363 1001 86380 86390 1
420615 99420615 1001 86380 86390 1
420493 99420493 1001 86380 86390 1
420677 99420677 1001 86380 86390 1
421721 99421721 1001 86380 86390 1
421760 99421760 1001 86380 86390 1
421853 99421853 1001 86380 86390 1
421283 99421283 1001 86380 86390 1
421521 99421521 1001 86380 86390 1
421604 99421604 1001 86380 86390 1
421611 99421611 1001 86380 86390 1
421206 99421206 1001 86380 86390 1
420877 99420877 1001 86380 86390 1
420980 99420980 1001 86380 86390 1
423635 99423635 1001 86380 86390 1
423497 99423497 1001 86380 86390 1
423665 99423665 1001 86380 86390 1
422999 99422999 1001 86380 86390 1
422965 99422965 1001 86380 86390 1
423048 99423048 1001 86380 86390 1
422778 99422778 1001 86380 86390 1
422729 99422729 1001 86380 86390 1
422835 99422835 1001 86380 86390 1
422825 99422825 1001 86380 86390 1
424116 99424116 1001 86380 86390 1
423845 99423845 1001 86380 86390 1
423852 99423852 1001 86380 86390 1
424135 99424135 1001 86380 86390 1
425109 99425109 1001 86380 86390 1
425015 99425015 1001 86380 86390 1
424782 99424782 1001 86380 86390 1
424598 99424598 1001 86380 86390 1
424915 99424915 1001 86380 86390 1
424409 99424409 1001 86380 86390 1
424432 99424432 1001 86380 86390 1
425792 99425792 1001 86380 86390 1
427016 99427016 1001 86380 86390 1
426885 99426885 1001 86380 86390 1
426299 99426299 1001 86380 86390 1
426382 99426382 1001 86380 86390 1
426387 99426387 1001 86380 86390 1
425944 99425944 1001 86380 86390 1
427355 99427355 1001 86380 86390 1
427281 99427281 1001 86380 86390 1
428679 99428679 1001 86380 86390 1
428410 99428410 1001 86380 86390 1
428278 99428278 1001 86380 86390 1
428197 99428197 1001 86380 86390 1
427985 99427985 1001 86380 86390 1
427630 99427630 1001 86380 86390 1
427833 99427833 1001 86380 86390 1
428993 99428993 1001 86380 86390 1
429100 99429100 1001 86380 86390 1
428887 99428887 1001 86380 86390 1
429055 99429055 1001 86380 86390 1
428799 99428799 1001 86380 86390 1
428807 99428807 1001 86380 86390 1
430195 99430195 1001 86380 86390 1
430037 99430037 1001 86380 86390 1
429829 99429829 1001 86380 86390 1
429888 99429888 1001 86380 86390 1
429321 99429321 1001 86380 86390 1
429397 99429397 1001 86380 86390 1
429385 99429385 1001 86380 86390 1
430709 99430709 1001 86380 86390 1
430597 99430597 1001 86380 86390 1
430627 99430627 1001 86380 86390 1
430393 99430393 1001 86380 86390 1
431805 99431805 1001 86380 86390 1
431732 99431732 1001 86380 86390 1
431529 99431529 1001 86380 86390 1
431459 99431459 1001 86380 86390 1
431389 99431389 1001 86380 86390 1
431642 99431642 1001 86380 86390 1
431602 99431602 1001 86380 86390 1
431115 99431115 1001 86380 86390 1
431238 99431238 1001 86380 86390 1
430975 99430975 1001 86380 86390 1
431140 99431140 1001 86380 86390 1
432240 99432240 1001 86380 86390 1
432374 99432374 1001 86380 86390 1
432229 99432229 1001 86380 86390 1
432443 99432443 1001 86380 86390 1
432283 99432283 1001 86380 86390 1
433653 99433653 1001 86380 86390 1
433412 99433412 1001 86380 86390 1
433592 99433592 1001 86380 86390 1
433537 99433537 1001 86380 86390 1
433699 99433699 1001 86380 86390 1
433357 99433357 1001 86380 86390 1
433269 99433269 1001 86380 86390 1
433216 99433216 1001 86380 86390 1
433031 99433031 1001 86380 86390 1
432956 99432956 1001 86380 86390 1
432798 99432798 1001 86380 86390 1
432881 99432881 1001 86380 86390 1
432501 99432501 1001 86380 86390 1
432843 99432843 1001 86380 86390 1
433968 99433968 1001 86380 86390 1
435105 99435105 1001 86380 86390 1
434896 99434896 1001 86380 86390 1
434849 99434849 1001 86380 86390 1
434566 99434566 1001 86380 86390 1
434162 99434162 1001 86380 86390 1
435643 99435643 1001 86380 86390 1
435775 99435775 1001 86380 86390 1
435723 99435723 1001 86380 86390 1
437074 99437074 1001 86380 86390 1
436871 99436871 1001 86380 86390 1
437076 99437076 1001 86380 86390 1
437153 99437153 1001 86380 86390 1
436903 99436903 1001 86380 86390 1
436343 99436343 1001 86380 86390 1
436555 99436555 1001 86380 86390 1
436045 99436045 1001 86380 86390 1
436247 99436247 1001 86380 86390 1
436230 99436230 1001 86380 86390 1
436233 99436233 1001 86380 86390 1
300042 99300042 1001 86380 86390 1
300006 99300006 1001 86380 86390 1
300020 99300020 1001 86380 86390 1
300486 99300486 1001 86380 86390 1
300435 99300435 1001 86380 86390 1
300400 99300400 1001 86380 86390 1
300202 99300202 1001 86380 86390 1
300113 99300113 1001 86380 86390 1
300132 99300132 1001 86380 86390 1
300729 99300729 1001 86380 86390 1
300862 99300862 1001 86380 86390 1
300746 99300746 1001 86380 86390 1
301490 99301490 1001 86380 86390 1
301453 99301453 1001 86380 86390 1
301363 99301363 1001 86380 86390 1
301495 99301495 1001 86380 86390 1
301502 99301502 1001 86380 86390 1
301287 99301287 1001 86380 86390 1
301262 99301262 1001 86380 86390 1
301212 99301212 1001 86380 86390 1
301082 99301082 1001 86380 86390 1
301603 99301603 1001 86380 86390 1
301644 99301644 1001 86380 86390 1
301683 99301683 1001 86380 86390 1
301619 99301619 1001 86380 86390 1
301697 99301697 1001 86380 86390 1
301693 99301693 1001 86380 86390 1
302200 99302200 1001 86380 86390 1
302205 99302205 1001 86380 86390 1
302360 99302360 1001 86380 86390 1
302361 99302361 1001 86380 86390 1
302273 99302273 1001 86380 86390 1
302223 99302223 1001 86380 86390 1
302238 99302238 1001 86380 86390 1
302175 99302175 1001 86380 86390 1
302101 99302101 1001 86380 86390 1
302157 99302157 1001 86380 86390 1
302068 99302068 1001 86380 86390 1
302109 99302109 1001 86380 86390 1
301957 99301957 1001 86380 86390 1
301842 99301842 1001 86380 86390 1
301817 99301817 1001 86380 86390 1
302432 99302432 1001 86380 86390 1
302420 99302420 1001 86380 86390 1
302501 99302501 1001 86380 86390 1
302413 99302413 1001 86380 86390 1
302543 99302543 1001 86380 86390 1
302506 99302506 1001 86380 86390 1
303003 99303003 1001 86380 86390 1
303081 99303081 1001 86380 86390 1
302796 99302796 1001 86380 86390 1
302811 99302811 1001 86380 86390 1
302588 99302588 1001 86380 86390 1
302602 99302602 1001 86380 86390 1
302722 99302722 1001 86380 86390 1
303220 99303220 1001 86380 86390 1
303289 99303289 1001 86380 86390 1
303367 99303367 1001 86380 86390 1
303291 99303291 1001 86380 86390 1
303279 99303279 1001 86380 86390 1
303873 99303873 1001 86380 86390 1
303964 99303964 1001 86380 86390 1
303862 99303862 1001 86380 86390 1
304023 99304023 1001 86380 86390 1
304025 99304025 1001 86380 86390 1
303876 99303876 1001 86380 86390 1
303807 99303807 1001 86380 86390 1
303653 99303653 1001 86380 86390 1
303679 99303679 1001 86380 86390 1
303732 99303732 1001 86380 86390 1
303708 99303708 1001 86380 86390 1
303670 99303670 1001 86380 86390 1
303813 99303813 1001 86380 86390 1
303568 99303568 1001 86380 86390 1
303520 99303520 1001 86380 86390 1
304151 99304151 1001 86380 86390 1
304165 99304165 1001 86380 86390 1
304039 99304039 1001 86380 86390 1
304795 99304795 1001 86380 86390 1
304810 99304810 1001 86380 86390 1
304735 99304735 1001 86380 86390 1
304462 99304462 1001 86380 86390 1
304477 99304477 1001 86380 86390 1
304555 99304555 1001 86380 86390 1
304599 99304599 1001 86380 86390 1
304278 99304278 1001 86380 86390 1
304306 99304306 1001 86380 86390 1
304429 99304429 1001 86380 86390 1
305011 99305011 1001 86380 86390 1
304921 99304921 1001 86380 86390 1
305013 99305013 1001 86380 86390 1
304901 99304901 1001 86380 86390 1
305020 99305020 1001 86380 86390 1
304917 99304917 1001 86380 86390 1
305549 99305549 1001 86380 86390 1
305537 99305537 1001 86380 86390 1
305565 99305565 1001 86380 86390 1
305312 99305312 1001 86380 86390 1
305395 99305395 1001 86380 86390 1
305296 99305296 1001 86380 86390 1
305071 99305071 1001 86380 86390 1
305074 99305074 1001 86380 86390 1
305167 99305167 1001 86380 86390 1
500105 99500105 1001 86380 86390 1
500028 99500028 1001 86380 86390 1
500004 99500004 1001 86380 86390 1
500123 99500123 1001 86380 86390 1
500085 99500085 1001 86380 86390 1
500636 99500636 1001 86380 86390 1
500743 99500743 1001 86380 86390 1
500757 99500757 1001 86380 86390 1
500667 99500667 1001 86380 86390 1
500491 99500491 1001 86380 86390 1
500498 99500498 1001 86380 86390 1
500412 99500412 1001 86380 86390 1
500286 99500286 1001 86380 86390 1
500241 99500241 1001 86380 86390 1
500256 99500256 1001 86380 86390 1
500217 99500217 1001 86380 86390 1
500942 99500942 1001 86380 86390 1
500911 99500911 1001 86380 86390 1
500835 99500835 1001 86380 86390 1
501487 99501487 1001 86380 86390 1
501266 99501266 1001 86380 86390 1
501429 99501429 1001 86380 86390 1
501263 99501263 1001 86380 86390 1
501238 99501238 1001 86380 86390 1
501074 99501074 1001 86380 86390 1
501116 99501116 1001 86380 86390 1
501806 99501806 1001 86380 86390 1
501679 99501679 1001 86380 86390 1
501721 99501721 1001 86380 86390 1
501696 99501696 1001 86380 86390 1
502350 99502350 1001 86380 86390 1
502430 99502430 1001 86380 86390 1
502435 99502435 1001 86380 86390 1
502301 99502301 1001 86380 86390 1
502276 99502276 1001 86380 86390 1
502412 99502412 1001 86380 86390 1
502251 99502251 1001 86380 86390 1
502242 99502242 1001 86380 86390 1
502089 99502089 1001 86380 86390 1
502180 99502180 1001 86380 86390 1
502049 99502049 1001 86380 86390 1
502612 99502612 1001 86380 86390 1
502665 99502665 1001 86380 86390 1
502538 99502538 1001 86380 86390 1
503191 99503191 1001 86380 86390 1
503104 99503104 1001 86380 86390 1
503144 99503144 1001 86380 86390 1
503132 99503132 1001 86380 86390 1
503225 99503225 1001 86380 86390 1
503285 99503285 1001 86380 86390 1
503043 99503043 1001 86380 86390 1
502748 99502748 1001 86380 86390 1
502827 99502827 1001 86380 86390 1
502717 99502717 1001 86380 86390 1
502808 99502808 1001 86380 86390 1
502860 99502860 1001 86380 86390 1
503334 99503334 1001 86380 86390 1
503362 99503362 1001 86380 86390 1
503440 99503440 1001 86380 86390 1
503468 99503468 1001 86380 86390 1
504029 99504029 1001 86380 86390 1
503859 99503859 1001 86380 86390 1
503668 99503668 1001 86380 86390 1
503578 99503578 1001 86380 86390 1
503502 99503502 1001 86380 86390 1
504183 99504183 1001 86380 86390 1
504120 99504120 1001 86380 86390 1
504133 99504133 1001 86380 86390 1
504281 99504281 1001 86380 86390 1
504816 99504816 1001 86380 86390 1
504859 99504859 1001 86380 86390 1
504920 99504920 1001 86380 86390 1
504785 99504785 1001 86380 86390 1
504930 99504930 1001 86380 86390 1
504585 99504585 1001 86380 86390 1
504348 99504348 1001 86380 86390 1
504375 99504375 1001 86380 86390 1
504360 99504360 1001 86380 86390 1
505021 99505021 1001 86380 86390 1
504952 99504952 1001 86380 86390 1
505745 99505745 1001 86380 86390 1
505715 99505715 1001 86380 86390 1
505731 99505731 1001 86380 86390 1
505402 99505402 1001 86380 86390 1
505318 99505318 1001 86380 86390 1
505270 99505270 1001 86380 86390 1
505166 99505166 1001 86380 86390 1
505340 99505340 1001 86380 86390 1
506431 99506431 1001 86380 86390 1
506535 99506535 1001 86380 86390 1
506397 99506397 1001 86380 86390 1
506461 99506461 1001 86380 86390 1
506327 99506327 1001 86380 86390 1
506375 99506375 1001 86380 86390 1
506019 99506019 1001 86380 86390 1
506178 99506178 1001 86380 86390 1
506088 99506088 1001 86380 86390 1
506759 99506759 1001 86380 86390 1
507319 99507319 1001 86380 86390 1
507332 99507332 1001 86380 86390 1
507141 99507141 1001 86380 86390 1
507193 99507193 1001 86380 86390 1
507011 99507011 1001 86380 86390 1
507108 99507108 1001 86380 86390 1
507045 99507045 1001 86380 86390 1
507111 99507111 1001 86380 86390 1
506869 99506869 1001 86380 86390 1
506910 99506910 1001 86380 86390 1
506977 99506977 1001 86380 86390 1
506965 99506965 1001 86380 86390 1
506865 99506865 1001 86380 86390 1
507587 99507587 1001 86380 86390 1
507626 99507626 1001 86380 86390 1
507596 99507596 1001 86380 86390 1
507507 99507507 1001 86380 86390 1
507444 99507444 1001 86380 86390 1
508140 99508140 1001 86380 86390 1
508166 99508166 1001 86380 86390 1
507887 99507887 1001 86380 86390 1
507973 99507973 1001 86380 86390 1
507976 99507976 1001 86380 86390 1
507873 99507873 1001 86380 86390 1
507718 99507718 1001 86380 86390 1
507674 99507674 1001 86380 86390 1
507714 99507714 1001 86380 86390 1
508441 99508441 1001 86380 86390 1
508442 99508442 1001 86380 86390 1
508274 99508274 1001 86380 86390 1
508444 99508444 1001 86380 86390 1
508422 99508422 1001 86380 86390 1
508268 99508268 1001 86380 86390 1
508386 99508386 1001 86380 86390 1
508978 99508978 1001 86380 86390 1
508766 99508766 1001 86380 86390 1
508802 99508802 1001 86380 86390 1
508630 99508630 1001 86380 86390 1
508517 99508517 1001 86380 86390 1
509193 99509193 1001 86380 86390 1
509196 99509196 1001 86380 86390 1
509826 99509826 1001 86380 86390 1
509788 99509788 1001 86380 86390 1
509646 99509646 1001 86380 86390 1
509664 99509664 1001 86380 86390 1
509511 99509511 1001 86380 86390 1
509577 99509577 1001 86380 86390 1
509345 99509345 1001 86380 86390 1
509324 99509324 1001 86380 86390 1
509418 99509418 1001 86380 86390 1
509329 99509329 1001 86380 86390 1
509927 99509927 1001 86380 86390 1
510624 99510624 1001 86380 86390 1
510656 99510656 1001 86380 86390 1
510354 99510354 1001 86380 86390 1
510474 99510474 1001 86380 86390 1
510372 99510372 1001 86380 86390 1
510455 99510455 1001 86380 86390 1
510266 99510266 1001 86380 86390 1
510110 99510110 1001 86380 86390 1
510232 99510232 1001 86380 86390 1
510919 99510919 1001 86380 86390 1
510791 99510791 1001 86380 86390 1
510896 99510896 1001 86380 86390 1
510754 99510754 1001 86380 86390 1
510859 99510859 1001 86380 86390 1
510885 99510885 1001 86380 86390 1
511364 99511364 1001 86380 86390 1
511366 99511366 1001 86380 86390 1
511534 99511534 1001 86380 86390 1
511420 99511420 1001 86380 86390 1
511545 99511545 1001 86380 86390 1
511316 99511316 1001 86380 86390 1
511177 99511177 1001 86380 86390 1
511019 99511019 1001 86380 86390 1
511099 99511099 1001 86380 86390 1
511657 99511657 1001 86380 86390 1
511712 99511712 1001 86380 86390 1
511586 99511586 1001 86380 86390 1
512340 99512340 1001 86380 86390 1
512000 99512000 1001 86380 86390 1
512014 99512014 1001 86380 86390 1
512016 99512016 1001 86380 86390 1
511903 99511903 1001 86380 86390 1
511931 99511931 1001 86380 86390 1
511920 99511920 1001 86380 86390 1
511870 99511870 1001 86380 86390 1
512485 99512485 1001 86380 86390 1
513093 99513093 1001 86380 86390 1
513113 99513113 1001 86380 86390 1
513202 99513202 1001 86380 86390 1
512805 99512805 1001 86380 86390 1
512897 99512897 1001 86380 86390 1
512806 99512806 1001 86380 86390 1
512941 99512941 1001 86380 86390 1
512661 99512661 1001 86380 86390 1
512688 99512688 1001 86380 86390 1
512637 99512637 1001 86380 86390 1
512587 99512587 1001 86380 86390 1
512710 99512710 1001 86380 86390 1
513268 99513268 1001 86380 86390 1
513863 99513863 1001 86380 86390 1
513911 99513911 1001 86380 86390 1
513848 99513848 1001 86380 86390 1
513622 99513622 1001 86380 86390 1
513650 99513650 1001 86380 86390 1
513663 99513663 1001 86380 86390 1
513624 99513624 1001 86380 86390 1
513464 99513464 1001 86380 86390 1
513582 99513582 1001 86380 86390 1
513586 99513586 1001 86380 86390 1
513523 99513523 1001 86380 86390 1
513577 99513577 1001 86380 86390 1
514093 99514093 1001 86380 86390 1
514232 99514232 1001 86380 86390 1
514051 99514051 1001 86380 86390 1
514815 99514815 1001 86380 86390 1
514739 99514739 1001 86380 86390 1
514561 99514561 1001 86380 86390 1
514497 99514497 1001 86380 86390 1
514525 99514525 1001 86380 86390 1
514447 99514447 1001 86380 86390 1
514565 99514565 1001 86380 86390 1
514477 99514477 1001 86380 86390 1
514505 99514505 1001 86380 86390 1
514621 99514621 1001 86380 86390 1
514585 99514585 1001 86380 86390 1
514275 99514275 1001 86380 86390 1
514433 99514433 1001 86380 86390 1
514265 99514265 1001 86380 86390 1
514421 99514421 1001 86380 86390 1
514283 99514283 1001 86380 86390 1
514958 99514958 1001 86380 86390 1
514973 99514973 1001 86380 86390 1
514917 99514917 1001 86380 86390 1
515594 99515594 1001 86380 86390 1
515663 99515663 1001 86380 86390 1
515539 99515539 1001 86380 86390 1
515406 99515406 1001 86380 86390 1
515474 99515474 1001 86380 86390 1
515112 99515112 1001 86380 86390 1
515203 99515203 1001 86380 86390 1
515823 99515823 1001 86380 86390 1
515777 99515777 1001 86380 86390 1
516336 99516336 1001 86380 86390 1
516493 99516493 1001 86380 86390 1
516495 99516495 1001 86380 86390 1
516316 99516316 1001 86380 86390 1
516150 99516150 1001 86380 86390 1
516191 99516191 1001 86380 86390 1
516114 99516114 1001 86380 86390 1
516106 99516106 1001 86380 86390 1
515967 99515967 1001 86380 86390 1
516035 99516035 1001 86380 86390 1
516052 99516052 1001 86380 86390 1
517272 99517272 1001 86380 86390 1
517318 99517318 1001 86380 86390 1
517216 99517216 1001 86380 86390 1
517142 99517142 1001 86380 86390 1
517154 99517154 1001 86380 86390 1
516991 99516991 1001 86380 86390 1
517110 99517110 1001 86380 86390 1
517126 99517126 1001 86380 86390 1
516854 99516854 1001 86380 86390 1
517427 99517427 1001 86380 86390 1
517417 99517417 1001 86380 86390 1
517406 99517406 1001 86380 86390 1
517395 99517395 1001 86380 86390 1
517435 99517435 1001 86380 86390 1
518001 99518001 1001 86380 86390 1
517672 99517672 1001 86380 86390 1
517686 99517686 1001 86380 86390 1
517624 99517624 1001 86380 86390 1
517734 99517734 1001 86380 86390 1
518188 99518188 1001 86380 86390 1
518216 99518216 1001 86380 86390 1
518218 99518218 1001 86380 86390 1
518808 99518808 1001 86380 86390 1
518888 99518888 1001 86380 86390 1
518828 99518828 1001 86380 86390 1
518597 99518597 1001 86380 86390 1
518651 99518651 1001 86380 86390 1
518524 99518524 1001 86380 86390 1
518369 99518369 1001 86380 86390 1
518516 99518516 1001 86380 86390 1
519012 99519012 1001 86380 86390 1
519793 99519793 1001 86380 86390 1
519770 99519770 1001 86380 86390 1
519629 99519629 1001 86380 86390 1
519733 99519733 1001 86380 86390 1
519618 99519618 1001 86380 86390 1
519544 99519544 1001 86380 86390 1
519428 99519428 1001 86380 86390 1
519486 99519486 1001 86380 86390 1
519463 99519463 1001 86380 86390 1
519232 99519232 1001 86380 86390 1
519196 99519196 1001 86380 86390 1
519352 99519352 1001 86380 86390 1
519291 99519291 1001 86380 86390 1
519849 99519849 1001 86380 86390 1
519833 99519833 1001 86380 86390 1
520591 99520591 1001 86380 86390 1
520542 99520542 1001 86380 86390 1
520530 99520530 1001 86380 86390 1
520543 99520543 1001 86380 86390 1
520253 99520253 1001 86380 86390 1
520305 99520305 1001 86380 86390 1
520345 99520345 1001 86380 86390 1
520230 99520230 1001 86380 86390 1
520400 99520400 1001 86380 86390 1
520389 99520389 1001 86380 86390 1
520377 99520377 1001 86380 86390 1
520328 99520328 1001 86380 86390 1
520036 99520036 1001 86380 86390 1
520140 99520140 1001 86380 86390 1
520650 99520650 1001 86380 86390 1
520668 99520668 1001 86380 86390 1
521234 99521234 1001 86380 86390 1
521214 99521214 1001 86380 86390 1
521059 99521059 1001 86380 86390 1
521152 99521152 1001 86380 86390 1
521543 99521543 1001 86380 86390 1
521472 99521472 1001 86380 86390 1
522113 99522113 1001 86380 86390 1
522123 99522123 1001 86380 86390 1
521985 99521985 1001 86380 86390 1
521935 99521935 1001 86380 86390 1
521981 99521981 1001 86380 86390 1
521867 99521867 1001 86380 86390 1
521740 99521740 1001 86380 86390 1
521691 99521691 1001 86380 86390 1
521771 99521771 1001 86380 86390 1
521811 99521811 1001 86380 86390 1
522486 99522486 1001 86380 86390 1
522306 99522306 1001 86380 86390 1
522321 99522321 1001 86380 86390 1
523069 99523069 1001 86380 86390 1
523036 99523036 1001 86380 86390 1
522862 99522862 1001 86380 86390 1
522773 99522773 1001 86380 86390 1
522665 99522665 1001 86380 86390 1
523272 99523272 1001 86380 86390 1
523816 99523816 1001 86380 86390 1
523848 99523848 1001 86380 86390 1
523813 99523813 1001 86380 86390 1
523546 99523546 1001 86380 86390 1
523728 99523728 1001 86380 86390 1
523551 99523551 1001 86380 86390 1
523594 99523594 1001 86380 86390 1
523556 99523556 1001 86380 86390 1
523519 99523519 1001 86380 86390 1
523393 99523393 1001 86380 86390 1
523446 99523446 1001 86380 86390 1
523359 99523359 1001 86380 86390 1
523528 99523528 1001 86380 86390 1
524123 99524123 1001 86380 86390 1
524010 99524010 1001 86380 86390 1
524104 99524104 1001 86380 86390 1
524083 99524083 1001 86380 86390 1
524719 99524719 1001 86380 86390 1
524732 99524732 1001 86380 86390 1
524676 99524676 1001 86380 86390 1
524434 99524434 1001 86380 86390 1
524526 99524526 1001 86380 86390 1
524491 99524491 1001 86380 86390 1
524456 99524456 1001 86380 86390 1
524459 99524459 1001 86380 86390 1
524369 99524369 1001 86380 86390 1
524248 99524248 1001 86380 86390 1
524808 99524808 1001 86380 86390 1
524776 99524776 1001 86380 86390 1
524829 99524829 1001 86380 86390 1
524958 99524958 1001 86380 86390 1
524922 99524922 1001 86380 86390 1
525357 99525357 1001 86380 86390 1
525205 99525205 1001 86380 86390 1
525349 99525349 1001 86380 86390 1
525041 99525041 1001 86380 86390 1
525100 99525100 1001 86380 86390 1
525633 99525633 1001 86380 86390 1
526260 99526260 1001 86380 86390 1
526274 99526274 1001 86380 86390 1
526415 99526415 1001 86380 86390 1
526102 99526102 1001 86380 86390 1
526158 99526158 1001 86380 86390 1
526059 99526059 1001 86380 86390 1
526022 99526022 1001 86380 86390 1
525830 99525830 1001 86380 86390 1
526005 99526005 1001 86380 86390 1
526549 99526549 1001 86380 86390 1
526616 99526616 1001 86380 86390 1
526476 99526476 1001 86380 86390 1
526515 99526515 1001 86380 86390 1
526558 99526558 1001 86380 86390 1
526468 99526468 1001 86380 86390 1
527210 99527210 1001 86380 86390 1
527004 99527004 1001 86380 86390 1
526967 99526967 1001 86380 86390 1
526982 99526982 1001 86380 86390 1
527021 99527021 1001 86380 86390 1
526870 99526870 1001 86380 86390 1
527000 99527000 1001 86380 86390 1
526964 99526964 1001 86380 86390 1
526796 99526796 1001 86380 86390 1
526809 99526809 1001 86380 86390 1
526735 99526735 1001 86380 86390 1
526815 99526815 1001 86380 86390 1
526790 99526790 1001 86380 86390 1
526649 99526649 1001 86380 86390 1
526782 99526782 1001 86380 86390 1
527325 99527325 1001 86380 86390 1
527326 99527326 1001 86380 86390 1
528039 99528039 1001 86380 86390 1
527964 99527964 1001 86380 86390 1
527902 99527902 1001 86380 86390 1
528061 99528061 1001 86380 86390 1
527847 99527847 1001 86380 86390 1
527864 99527864 1001 86380 86390 1
527683 99527683 1001 86380 86390 1
527498 99527498 1001 86380 86390 1
527527 99527527 1001 86380 86390 1
527502 99527502 1001 86380 86390 1
527503 99527503 1001 86380 86390 1
528115 99528115 1001 86380 86390 1
528116 99528116 1001 86380 86390 1
528234 99528234 1001 86380 86390 1
528211 99528211 1001 86380 86390 1
528721 99528721 1001 86380 86390 1
528765 99528765 1001 86380 86390 1
528779 99528779 1001 86380 86390 1
528886 99528886 1001 86380 86390 1
528885 99528885 1001 86380 86390 1
528530 99528530 1001 86380 86390 1
528570 99528570 1001 86380 86390 1
528293 99528293 1001 86380 86390 1
528476 99528476 1001 86380 86390 1
528294 99528294 1001 86380 86390 1
528324 99528324 1001 86380 86390 1
528421 99528421 1001 86380 86390 1
528937 99528937 1001 86380 86390 1
529086 99529086 1001 86380 86390 1
528934 99528934 1001 86380 86390 1
529694 99529694 1001 86380 86390 1
529577 99529577 1001 86380 86390 1
529605 99529605 1001 86380 86390 1
529555 99529555 1001 86380 86390 1
529337 99529337 1001 86380 86390 1
529182 99529182 1001 86380 86390 1
529750 99529750 1001 86380 86390 1
529816 99529816 1001 86380 86390 1
529793 99529793 1001 86380 86390 1
529871 99529871 1001 86380 86390 1
529887 99529887 1001 86380 86390 1
529839 99529839 1001 86380 86390 1
530528 99530528 1001 86380 86390 1
530446 99530446 1001 86380 86390 1
530408 99530408 1001 86380 86390 1
530513 99530513 1001 86380 86390 1
530449 99530449 1001 86380 86390 1
530547 99530547 1001 86380 86390 1
530215 99530215 1001 86380 86390 1
530191 99530191 1001 86380 86390 1
530295 99530295 1001 86380 86390 1
530308 99530308 1001 86380 86390 1
529961 99529961 1001 86380 86390 1
530133 99530133 1001 86380 86390 1
530020 99530020 1001 86380 86390 1
529995 99529995 1001 86380 86390 1
530563 99530563 1001 86380 86390 1
530596 99530596 1001 86380 86390 1
530741 99530741 1001 86380 86390 1
530704 99530704 1001 86380 86390 1
531348 99531348 1001 86380 86390 1
531219 99531219 1001 86380 86390 1
531338 99531338 1001 86380 86390 1
530975 99530975 1001 86380 86390 1
530961 99530961 1001 86380 86390 1
530911 99530911 1001 86380 86390 1
531560 99531560 1001 86380 86390 1
531536 99531536 1001 86380 86390 1
531583 99531583 1001 86380 86390 1
532144 99532144 1001 86380 86390 1
532060 99532060 1001 86380 86390 1
532193 99532193 1001 86380 86390 1
532102 99532102 1001 86380 86390 1
531875 99531875 1001 86380 86390 1
531825 99531825 1001 86380 86390 1
531588 99531588 1001 86380 86390 1
531618 99531618 1001 86380 86390 1
531762 99531762 1001 86380 86390 1
531685 99531685 1001 86380 86390 1
531791 99531791 1001 86380 86390 1
532345 99532345 1001 86380 86390 1
532229 99532229 1001 86380 86390 1
532297 99532297 1001 86380 86390 1
532248 99532248 1001 86380 86390 1
532275 99532275 1001 86380 86390 1
532263 99532263 1001 86380 86390 1
532214 99532214 1001 86380 86390 1
533030 99533030 1001 86380 86390 1
532918 99532918 1001 86380 86390 1
533010 99533010 1001 86380 86390 1
532863 99532863 1001 86380 86390 1
532993 99532993 1001 86380 86390 1
532709 99532709 1001 86380 86390 1
532645 99532645 1001 86380 86390 1
532751 99532751 1001 86380 86390 1
532767 99532767 1001 86380 86390 1
532758 99532758 1001 86380 86390 1
532567 99532567 1001 86380 86390 1
532441 99532441 1001 86380 86390 1
532547 99532547 1001 86380 86390 1
532433 99532433 1001 86380 86390 1
533217 99533217 1001 86380 86390 1
533205 99533205 1001 86380 86390 1
533037 99533037 1001 86380 86390 1
533672 99533672 1001 86380 86390 1
533614 99533614 1001 86380 86390 1
533474 99533474 1001 86380 86390 1
533469 99533469 1001 86380 86390 1
533371 99533371 1001 86380 86390 1
533261 99533261 1001 86380 86390 1
533262 99533262 1001 86380 86390 1
534013 99534013 1001 86380 86390 1
534002 99534002 1001 86380 86390 1
533877 99533877 1001 86380 86390 1
534021 99534021 1001 86380 86390 1
534542 99534542 1001 86380 86390 1
534638 99534638 1001 86380 86390 1
534641 99534641 1001 86380 86390 1
534605 99534605 1001 86380 86390 1
534336 99534336 1001 86380 86390 1
534273 99534273 1001 86380 86390 1
534318 99534318 1001 86380 86390 1
534422 99534422 1001 86380 86390 1
534308 99534308 1001 86380 86390 1
534103 99534103 1001 86380 86390 1
534221 99534221 1001 86380 86390 1
534200 99534200 1001 86380 86390 1
534138 99534138 1001 86380 86390 1
534191 99534191 1001 86380 86390 1
534823 99534823 1001 86380 86390 1
534878 99534878 1001 86380 86390 1
535413 99535413 1001 86380 86390 1
535150 99535150 1001 86380 86390 1
535282 99535282 1001 86380 86390 1
535258 99535258 1001 86380 86390 1
535246 99535246 1001 86380 86390 1
535062 99535062 1001 86380 86390 1
534910 99534910 1001 86380 86390 1
535095 99535095 1001 86380 86390 1
535689 99535689 1001 86380 86390 1
535629 99535629 1001 86380 86390 1
535545 99535545 1001 86380 86390 1
536251 99536251 1001 86380 86390 1
536297 99536297 1001 86380 86390 1
536083 99536083 1001 86380 86390 1
536019 99536019 1001 86380 86390 1
536086 99536086 1001 86380 86390 1
535930 99535930 1001 86380 86390 1
535783 99535783 1001 86380 86390 1
535900 99535900 1001 86380 86390 1
535829 99535829 1001 86380 86390 1
535753 99535753 1001 86380 86390 1
536360 99536360 1001 86380 86390 1
537124 99537124 1001 86380 86390 1
537022 99537022 1001 86380 86390 1
536796 99536796 1001 86380 86390 1
536594 99536594 1001 86380 86390 1
537291 99537291 1001 86380 86390 1
537332 99537332 1001 86380 86390 1
537333 99537333 1001 86380 86390 1
537821 99537821 1001 86380 86390 1
537771 99537771 1001 86380 86390 1
537674 99537674 1001 86380 86390 1
537612 99537612 1001 86380 86390 1
537728 99537728 1001 86380 86390 1
537432 99537432 1001 86380 86390 1
537420 99537420 1001 86380 86390 1
538031 99538031 1001 86380 86390 1
538189 99538189 1001 86380 86390 1
538621 99538621 1001 86380 86390 1
538456 99538456 1001 86380 86390 1
538522 99538522 1001 86380 86390 1
538474 99538474 1001 86380 86390 1
538514 99538514 1001 86380 86390 1
538410 99538410 1001 86380 86390 1
538463 99538463 1001 86380 86390 1
538388 99538388 1001 86380 86390 1
538273 99538273 1001 86380 86390 1
538820 99538820 1001 86380 86390 1
538821 99538821 1001 86380 86390 1
539574 99539574 1001 86380 86390 1
539370 99539370 1001 86380 86390 1
539343 99539343 1001 86380 86390 1
539032 99539032 1001 86380 86390 1
539022 99539022 1001 86380 86390 1
539217 99539217 1001 86380 86390 1
539050 99539050 1001 86380 86390 1
539664 99539664 1001 86380 86390 1
539729 99539729 1001 86380 86390 1
539691 99539691 1001 86380 86390 1
539813 99539813 1001 86380 86390 1
539714 99539714 1001 86380 86390 1
540390 99540390 1001 86380 86390 1
540405 99540405 1001 86380 86390 1
540455 99540455 1001 86380 86390 1
540149 99540149 1001 86380 86390 1
540240 99540240 1001 86380 86390 1
540244 99540244 1001 86380 86390 1
540207 99540207 1001 86380 86390 1
540260 99540260 1001 86380 86390 1
540597 99540597 1001 86380 86390 1
540572 99540572 1001 86380 86390 1
540664 99540664 1001 86380 86390 1
540471 99540471 1001 86380 86390 1
540551 99540551 1001 86380 86390 1
540604 99540604 1001 86380 86390 1
540631 99540631 1001 86380 86390 1
541138 99541138 1001 86380 86390 1
541284 99541284 1001 86380 86390 1
540970 99540970 1001 86380 86390 1
540920 99540920 1001 86380 86390 1
540978 99540978 1001 86380 86390 1
540830 99540830 1001 86380 86390 1
540678 99540678 1001 86380 86390 1
540720 99540720 1001 86380 86390 1
540694 99540694 1001 86380 86390 1
541928 99541928 1001 86380 86390 1
542094 99542094 1001 86380 86390 1
542038 99542038 1001 86380 86390 1
541950 99541950 1001 86380 86390 1
541831 99541831 1001 86380 86390 1
541822 99541822 1001 86380 86390 1
541584 99541584 1001 86380 86390 1
542201 99542201 1001 86380 86390 1
542791 99542791 1001 86380 86390 1
542896 99542896 1001 86380 86390 1
542932 99542932 1001 86380 86390 1
542864 99542864 1001 86380 86390 1
542638 99542638 1001 86380 86390 1
542645 99542645 1001 86380 86390 1
542509 99542509 1001 86380 86390 1
542331 99542331 1001 86380 86390 1
543003 99543003 1001 86380 86390 1
543709 99543709 1001 86380 86390 1
543612 99543612 1001 86380 86390 1
543514 99543514 1001 86380 86390 1
543541 99543541 1001 86380 86390 1
543490 99543490 1001 86380 86390 1
543367 99543367 1001 86380 86390 1
543407 99543407 1001 86380 86390 1
543247 99543247 1001 86380 86390 1
543846 99543846 1001 86380 86390 1
543849 99543849 1001 86380 86390 1
543841 99543841 1001 86380 86390 1
543880 99543880 1001 86380 86390 1
543855 99543855 1001 86380 86390 1
544492 99544492 1001 86380 86390 1
544289 99544289 1001 86380 86390 1
544343 99544343 1001 86380 86390 1
544240 99544240 1001 86380 86390 1
544300 99544300 1001 86380 86390 1
543997 99543997 1001 86380 86390 1
544053 99544053 1001 86380 86390 1
544717 99544717 1001 86380 86390 1
505997 810 1002 27901 39078 1
508571 698 1002 62417 66731 1
522577 1030 1001 28137 28436 1
516998 968 1001 41178 41477 1
517052 520 1002 50390 60517 1
539316 963 1001 26720 27019 1
400029 99400029 1001 86380 86390 1
400089 99400089 1001 86380 86390 1
400152 99400152 1001 86380 86390 1
400582 99400582 1001 86380 86390 1
400811 99400811 1001 86380 86390 1
400921 99400921 1001 86380 86390 1
400986 99400986 1001 86380 86390 1
401215 99401215 1001 86380 86390 1
401414 99401414 1001 86380 86390 1
401483 99401483 1001 86380 86390 1
401626 99401626 1001 86380 86390 1
401604 99401604 1001 86380 86390 1
401890 99401890 1001 86380 86390 1
401995 99401995 1001 86380 86390 1
402118 99402118 1001 86380 86390 1
402273 99402273 1001 86380 86390 1
402493 99402493 1001 86380 86390 1
402664 99402664 1001 86380 86390 1
402716 99402716 1001 86380 86390 1
402849 99402849 1001 86380 86390 1
402813 99402813 1001 86380 86390 1
402907 99402907 1001 86380 86390 1
403077 99403077 1001 86380 86390 1
403052 99403052 1001 86380 86390 1
403486 99403486 1001 86380 86390 1
403466 99403466 1001 86380 86390 1
403641 99403641 1001 86380 86390 1
403708 99403708 1001 86380 86390 1
404047 99404047 1001 86380 86390 1
404249 99404249 1001 86380 86390 1
404357 99404357 1001 86380 86390 1
404448 99404448 1001 86380 86390 1
404391 99404391 1001 86380 86390 1
404752 99404752 1001 86380 86390 1
405107 99405107 1001 86380 86390 1
405148 99405148 1001 86380 86390 1
405525 99405525 1001 86380 86390 1
405748 99405748 1001 86380 86390 1
405736 99405736 1001 86380 86390 1
405845 99405845 1001 86380 86390 1
405871 99405871 1001 86380 86390 1
405930 99405930 1001 86380 86390 1
405934 99405934 1001 86380 86390 1
406264 99406264 1001 86380 86390 1
406473 99406473 1001 86380 86390 1
406604 99406604 1001 86380 86390 1
407165 99407165 1001 86380 86390 1
407279 99407279 1001 86380 86390 1
407805 99407805 1001 86380 86390 1
407782 99407782 1001 86380 86390 1
408123 99408123 1001 86380 86390 1
408184 99408184 1001 86380 86390 1
408521 99408521 1001 86380 86390 1
408456 99408456 1001 86380 86390 1
408410 99408410 1001 86380 86390 1
408678 99408678 1001 86380 86390 1
408699 99408699 1001 86380 86390 1
408965 99408965 1001 86380 86390 1
408986 99408986 1001 86380 86390 1
409123 99409123 1001 86380 86390 1
409385 99409385 1001 86380 86390 1
409340 99409340 1001 86380 86390 1
409473 99409473 1001 86380 86390 1
409580 99409580 1001 86380 86390 1
409752 99409752 1001 86380 86390 1
409799 99409799 1001 86380 86390 1
409906 99409906 1001 86380 86390 1
409908 99409908 1001 86380 86390 1
410299 99410299 1001 86380 86390 1
410388 99410388 1001 86380 86390 1
410420 99410420 1001 86380 86390 1
410516 99410516 1001 86380 86390 1
411004 99411004 1001 86380 86390 1
410934 99410934 1001 86380 86390 1
411375 99411375 1001 86380 86390 1
411689 99411689 1001 86380 86390 1
411792 99411792 1001 86380 86390 1
412029 99412029 1001 86380 86390 1
412035 99412035 1001 86380 86390 1
412090 99412090 1001 86380 86390 1
412164 99412164 1001 86380 86390 1
412193 99412193 1001 86380 86390 1
412403 99412403 1001 86380 86390 1
413617 99413617 1001 86380 86390 1
413263 99413263 1001 86380 86390 1
412943 99412943 1001 86380 86390 1
412917 99412917 1001 86380 86390 1
412946 99412946 1001 86380 86390 1
412861 99412861 1001 86380 86390 1
412720 99412720 1001 86380 86390 1
412822 99412822 1001 86380 86390 1
412522 99412522 1001 86380 86390 1
412741 99412741 1001 86380 86390 1
413987 99413987 1001 86380 86390 1
413808 99413808 1001 86380 86390 1
413736 99413736 1001 86380 86390 1
413815 99413815 1001 86380 86390 1
415023 99415023 1001 86380 86390 1
415088 99415088 1001 86380 86390 1
414863 99414863 1001 86380 86390 1
414866 99414866 1001 86380 86390 1
414585 99414585 1001 86380 86390 1
414296 99414296 1001 86380 86390 1
414193 99414193 1001 86380 86390 1
414500 99414500 1001 86380 86390 1
415501 99415501 1001 86380 86390 1
415529 99415529 1001 86380 86390 1
415535 99415535 1001 86380 86390 1
415659 99415659 1001 86380 86390 1
416954 99416954 1001 86380 86390 1
416317 99416317 1001 86380 86390 1
416472 99416472 1001 86380 86390 1
416352 99416352 1001 86380 86390 1
416310 99416310 1001 86380 86390 1
416361 99416361 1001 86380 86390 1
415790 99415790 1001 86380 86390 1
417345 99417345 1001 86380 86390 1
417089 99417089 1001 86380 86390 1
418656 99418656 1001 86380 86390 1
418521 99418521 1001 86380 86390 1
418248 99418248 1001 86380 86390 1
418078 99418078 1001 86380 86390 1
418251 99418251 1001 86380 86390 1
418139 99418139 1001 86380 86390 1
418208 99418208 1001 86380 86390 1
418353 99418353 1001 86380 86390 1
418354 99418354 1001 86380 86390 1
418217 99418217 1001 86380 86390 1
417893 99417893 1001 86380 86390 1
417878 99417878 1001 86380 86390 1
419165 99419165 1001 86380 86390 1
419045 99419045 1001 86380 86390 1
420329 99420329 1001 86380 86390 1
420130 99420130 1001 86380 86390 1
420293 99420293 1001 86380 86390 1
420268 99420268 1001 86380 86390 1
420090 99420090 1001 86380 86390 1
419806 99419806 1001 86380 86390 1
419935 99419935 1001 86380 86390 1
419524 99419524 1001 86380 86390 1
419309 99419309 1001 86380 86390 1
419400 99419400 1001 86380 86390 1
419289 99419289 1001 86380 86390 1
420673 99420673 1001 86380 86390 1
420809 99420809 1001 86380 86390 1
420469 99420469 1001 86380 86390 1
420632 99420632 1001 86380 86390 1
420459 99420459 1001 86380 86390 1
422075 99422075 1001 86380 86390 1
421828 99421828 1001 86380 86390 1
421476 99421476 1001 86380 86390 1
421568 99421568 1001 86380 86390 1
420859 99420859 1001 86380 86390 1
422172 99422172 1001 86380 86390 1
422317 99422317 1001 86380 86390 1
422517 99422517 1001 86380 86390 1
422468 99422468 1001 86380 86390 1
423607 99423607 1001 86380 86390 1
423492 99423492 1001 86380 86390 1
423319 99423319 1001 86380 86390 1
423149 99423149 1001 86380 86390 1
423281 99423281 1001 86380 86390 1
423261 99423261 1001 86380 86390 1
422656 99422656 1001 86380 86390 1
422733 99422733 1001 86380 86390 1
424090 99424090 1001 86380 86390 1
423837 99423837 1001 86380 86390 1
424140 99424140 1001 86380 86390 1
425198 99425198 1001 86380 86390 1
424612 99424612 1001 86380 86390 1
424646 99424646 1001 86380 86390 1
424728 99424728 1001 86380 86390 1
424292 99424292 1001 86380 86390 1
424317 99424317 1001 86380 86390 1
424273 99424273 1001 86380 86390 1
424576 99424576 1001 86380 86390 1
424283 99424283 1001 86380 86390 1
424203 99424203 1001 86380 86390 1
425546 99425546 1001 86380 86390 1
426898 99426898 1001 86380 86390 1
426829 99426829 1001 86380 86390 1
426998 99426998 1001 86380 86390 1
426972 99426972 1001 86380 86390 1
426319 99426319 1001 86380 86390 1
426612 99426612 1001 86380 86390 1
426659 99426659 1001 86380 86390 1
426688 99426688 1001 86380 86390 1
426221 99426221 1001 86380 86390 1
426201 99426201 1001 86380 86390 1
425975 99425975 1001 86380 86390 1
427402 99427402 1001 86380 86390 1
428377 99428377 1001 86380 86390 1
428720 99428720 1001 86380 86390 1
428436 99428436 1001 86380 86390 1
428725 99428725 1001 86380 86390 1
427876 99427876 1001 86380 86390 1
428941 99428941 1001 86380 86390 1
429126 99429126 1001 86380 86390 1
427921 99427921 1001 86380 86390 1
428770 99428770 1001 86380 86390 1
429136 99429136 1001 86380 86390 1
428981 99428981 1001 86380 86390 1
429169 99429169 1001 86380 86390 1
430049 99430049 1001 86380 86390 1
430126 99430126 1001 86380 86390 1
429602 99429602 1001 86380 86390 1
429677 99429677 1001 86380 86390 1
429232 99429232 1001 86380 86390 1
430387 99430387 1001 86380 86390 1
430470 99430470 1001 86380 86390 1
430752 99430752 1001 86380 86390 1
431673 99431673 1001 86380 86390 1
431835 99431835 1001 86380 86390 1
431718 99431718 1001 86380 86390 1
431841 99431841 1001 86380 86390 1
431605 99431605 1001 86380 86390 1
431632 99431632 1001 86380 86390 1
430901 99430901 1001 86380 86390 1
431165 99431165 1001 86380 86390 1
430842 99430842 1001 86380 86390 1
432409 99432409 1001 86380 86390 1
432361 99432361 1001 86380 86390 1
433660 99433660 1001 86380 86390 1
433331 99433331 1001 86380 86390 1
433076 99433076 1001 86380 86390 1
432996 99432996 1001 86380 86390 1
432678 99432678 1001 86380 86390 1
432835 99432835 1001 86380 86390 1
433828 99433828 1001 86380 86390 1
434006 99434006 1001 86380 86390 1
434079 99434079 1001 86380 86390 1
435365 99435365 1001 86380 86390 1
435157 99435157 1001 86380 86390 1
435319 99435319 1001 86380 86390 1
435050 99435050 1001 86380 86390 1
434604 99434604 1001 86380 86390 1
434856 99434856 1001 86380 86390 1
434611 99434611 1001 86380 86390 1
434798 99434798 1001 86380 86390 1
434653 99434653 1001 86380 86390 1
434477 99434477 1001 86380 86390 1
434433 99434433 1001 86380 86390 1
434300 99434300 1001 86380 86390 1
434495 99434495 1001 86380 86390 1
434419 99434419 1001 86380 86390 1
435680 99435680 1001 86380 86390 1
435735 99435735 1001 86380 86390 1
435495 99435495 1001 86380 86390 1
435474 99435474 1001 86380 86390 1
436963 99436963 1001 86380 86390 1
437032 99437032 1001 86380 86390 1
436778 99436778 1001 86380 86390 1
436545 99436545 1001 86380 86390 1
436566 99436566 1001 86380 86390 1
436528 99436528 1001 86380 86390 1
436602 99436602 1001 86380 86390 1
436363 99436363 1001 86380 86390 1
436308 99436308 1001 86380 86390 1
436141 99436141 1001 86380 86390 1
436080 99436080 1001 86380 86390 1
300004 99300004 1001 86380 86390 1
300070 99300070 1001 86380 86390 1
300725 99300725 1001 86380 86390 1
300692 99300692 1001 86380 86390 1
300600 99300600 1001 86380 86390 1
300492 99300492 1001 86380 86390 1
300176 99300176 1001 86380 86390 1
300831 99300831 1001 86380 86390 1
300870 99300870 1001 86380 86390 1
300774 99300774 1001 86380 86390 1
300851 99300851 1001 86380 86390 1
300736 99300736 1001 86380 86390 1
301404 99301404 1001 86380 86390 1
301470 99301470 1001 86380 86390 1
301394 99301394 1001 86380 86390 1
301371 99301371 1001 86380 86390 1
301449 99301449 1001 86380 86390 1
301228 99301228 1001 86380 86390 1
301282 99301282 1001 86380 86390 1
301257 99301257 1001 86380 86390 1
300999 99300999 1001 86380 86390 1
301103 99301103 1001 86380 86390 1
301117 99301117 1001 86380 86390 1
300979 99300979 1001 86380 86390 1
300982 99300982 1001 86380 86390 1
301711 99301711 1001 86380 86390 1
301609 99301609 1001 86380 86390 1
301713 99301713 1001 86380 86390 1
302355 99302355 1001 86380 86390 1
302180 99302180 1001 86380 86390 1
302365 99302365 1001 86380 86390 1
302276 99302276 1001 86380 86390 1
302152 99302152 1001 86380 86390 1
302115 99302115 1001 86380 86390 1
302131 99302131 1001 86380 86390 1
302080 99302080 1001 86380 86390 1
301864 99301864 1001 86380 86390 1
301761 99301761 1001 86380 86390 1
301783 99301783 1001 86380 86390 1
301862 99301862 1001 86380 86390 1
302573 99302573 1001 86380 86390 1
302474 99302474 1001 86380 86390 1
302449 99302449 1001 86380 86390 1
303079 99303079 1001 86380 86390 1
303176 99303176 1001 86380 86390 1
303018 99303018 1001 86380 86390 1
303109 99303109 1001 86380 86390 1
302860 99302860 1001 86380 86390 1
302951 99302951 1001 86380 86390 1
302822 99302822 1001 86380 86390 1
302979 99302979 1001 86380 86390 1
302984 99302984 1001 86380 86390 1
302909 99302909 1001 86380 86390 1
302674 99302674 1001 86380 86390 1
302597 99302597 1001 86380 86390 1
303377 99303377 1001 86380 86390 1
303248 99303248 1001 86380 86390 1
303318 99303318 1001 86380 86390 1
303853 99303853 1001 86380 86390 1
303908 99303908 1001 86380 86390 1
303973 99303973 1001 86380 86390 1
303979 99303979 1001 86380 86390 1
304027 99304027 1001 86380 86390 1
304028 99304028 1001 86380 86390 1
303776 99303776 1001 86380 86390 1
303770 99303770 1001 86380 86390 1
303464 99303464 1001 86380 86390 1
303532 99303532 1001 86380 86390 1
304122 99304122 1001 86380 86390 1
304679 99304679 1001 86380 86390 1
304733 99304733 1001 86380 86390 1
304659 99304659 1001 86380 86390 1
304849 99304849 1001 86380 86390 1
304664 99304664 1001 86380 86390 1
304516 99304516 1001 86380 86390 1
304918 99304918 1001 86380 86390 1
304971 99304971 1001 86380 86390 1
305650 99305650 1001 86380 86390 1
305586 99305586 1001 86380 86390 1
305548 99305548 1001 86380 86390 1
305563 99305563 1001 86380 86390 1
305677 99305677 1001 86380 86390 1
305408 99305408 1001 86380 86390 1
305293 99305293 1001 86380 86390 1
305347 99305347 1001 86380 86390 1
305261 99305261 1001 86380 86390 1
305241 99305241 1001 86380 86390 1
500102 99500102 1001 86380 86390 1
500161 99500161 1001 86380 86390 1
500524 99500524 1001 86380 86390 1
500550 99500550 1001 86380 86390 1
500539 99500539 1001 86380 86390 1
500540 99500540 1001 86380 86390 1
500345 99500345 1001 86380 86390 1
500902 99500902 1001 86380 86390 1
500842 99500842 1001 86380 86390 1
500830 99500830 1001 86380 86390 1
501450 99501450 1001 86380 86390 1
501553 99501553 1001 86380 86390 1
501531 99501531 1001 86380 86390 1
501284 99501284 1001 86380 86390 1
501083 99501083 1001 86380 86390 1
501161 99501161 1001 86380 86390 1
501216 99501216 1001 86380 86390 1
501134 99501134 1001 86380 86390 1
501833 99501833 1001 86380 86390 1
501730 99501730 1001 86380 86390 1
501652 99501652 1001 86380 86390 1
501692 99501692 1001 86380 86390 1
502380 99502380 1001 86380 86390 1
502424 99502424 1001 86380 86390 1
501849 99501849 1001 86380 86390 1
501930 99501930 1001 86380 86390 1
501996 99501996 1001 86380 86390 1
502527 99502527 1001 86380 86390 1
502505 99502505 1001 86380 86390 1
502534 99502534 1001 86380 86390 1
502666 99502666 1001 86380 86390 1
502487 99502487 1001 86380 86390 1
503228 99503228 1001 86380 86390 1
503167 99503167 1001 86380 86390 1
503233 99503233 1001 86380 86390 1
503268 99503268 1001 86380 86390 1
503131 99503131 1001 86380 86390 1
503174 99503174 1001 86380 86390 1
503037 99503037 1001 86380 86390 1
503063 99503063 1001 86380 86390 1
502936 99502936 1001 86380 86390 1
503058 99503058 1001 86380 86390 1
503020 99503020 1001 86380 86390 1
503059 99503059 1001 86380 86390 1
502852 99502852 1001 86380 86390 1
502711 99502711 1001 86380 86390 1
502700 99502700 1001 86380 86390 1
502701 99502701 1001 86380 86390 1
503327 99503327 1001 86380 86390 1
503343 99503343 1001 86380 86390 1
503344 99503344 1001 86380 86390 1
503310 99503310 1001 86380 86390 1
504034 99504034 1001 86380 86390 1
503962 99503962 1001 86380 86390 1
503796 99503796 1001 86380 86390 1
503727 99503727 1001 86380 86390 1
503680 99503680 1001 86380 86390 1
503541 99503541 1001 86380 86390 1
503610 99503610 1001 86380 86390 1
504204 99504204 1001 86380 86390 1
504295 99504295 1001 86380 86390 1
504139 99504139 1001 86380 86390 1
504791 99504791 1001 86380 86390 1
504809 99504809 1001 86380 86390 1
504760 99504760 1001 86380 86390 1
504726 99504726 1001 86380 86390 1
504701 99504701 1001 86380 86390 1
504471 99504471 1001 86380 86390 1
504344 99504344 1001 86380 86390 1
505099 99505099 1001 86380 86390 1
505125 99505125 1001 86380 86390 1
505013 99505013 1001 86380 86390 1
505065 99505065 1001 86380 86390 1
504975 99504975 1001 86380 86390 1
505067 99505067 1001 86380 86390 1
505732 99505732 1001 86380 86390 1
505636 99505636 1001 86380 86390 1
505499 99505499 1001 86380 86390 1
505474 99505474 1001 86380 86390 1
505553 99505553 1001 86380 86390 1
505411 99505411 1001 86380 86390 1
505477 99505477 1001 86380 86390 1
505468 99505468 1001 86380 86390 1
505335 99505335 1001 86380 86390 1
505301 99505301 1001 86380 86390 1
505289 99505289 1001 86380 86390 1
505965 99505965 1001 86380 86390 1
505920 99505920 1001 86380 86390 1
505895 99505895 1001 86380 86390 1
506471 99506471 1001 86380 86390 1
506472 99506472 1001 86380 86390 1
506316 99506316 1001 86380 86390 1
506228 99506228 1001 86380 86390 1
506388 99506388 1001 86380 86390 1
506233 99506233 1001 86380 86390 1
506079 99506079 1001 86380 86390 1
506697 99506697 1001 86380 86390 1
506764 99506764 1001 86380 86390 1
506727 99506727 1001 86380 86390 1
506665 99506665 1001 86380 86390 1
507420 99507420 1001 86380 86390 1
507229 99507229 1001 86380 86390 1
507232 99507232 1001 86380 86390 1
507348 99507348 1001 86380 86390 1
507375 99507375 1001 86380 86390 1
507338 99507338 1001 86380 86390 1
507406 99507406 1001 86380 86390 1
507266 99507266 1001 86380 86390 1
507113 99507113 1001 86380 86390 1
507198 99507198 1001 86380 86390 1
507174 99507174 1001 86380 86390 1
507019 99507019 1001 86380 86390 1
506931 99506931 1001 86380 86390 1
506919 99506919 1001 86380 86390 1
506946 99506946 1001 86380 86390 1
506959 99506959 1001 86380 86390 1
506857 99506857 1001 86380 86390 1
506888 99506888 1001 86380 86390 1
506927 99506927 1001 86380 86390 1
507540 99507540 1001 86380 86390 1
508056 99508056 1001 86380 86390 1
508214 99508214 1001 86380 86390 1
508150 99508150 1001 86380 86390 1
508163 99508163 1001 86380 86390 1
508087 99508087 1001 86380 86390 1
507841 99507841 1001 86380 86390 1
507898 99507898 1001 86380 86390 1
507886 99507886 1001 86380 86390 1
507638 99507638 1001 86380 86390 1
508452 99508452 1001 86380 86390 1
508435 99508435 1001 86380 86390 1
509033 99509033 1001 86380 86390 1
509067 99509067 1001 86380 86390 1
508984 99508984 1001 86380 86390 1
508780 99508780 1001 86380 86390 1
508833 99508833 1001 86380 86390 1
508635 99508635 1001 86380 86390 1
508467 99508467 1001 86380 86390 1
508559 99508559 1001 86380 86390 1
508602 99508602 1001 86380 86390 1
508527 99508527 1001 86380 86390 1
508593 99508593 1001 86380 86390 1
508871 99508871 1001 86380 86390 1
509103 99509103 1001 86380 86390 1
509235 99509235 1001 86380 86390 1
509184 99509184 1001 86380 86390 1
509866 99509866 1001 86380 86390 1
509801 99509801 1001 86380 86390 1
509872 99509872 1001 86380 86390 1
509854 99509854 1001 86380 86390 1
509751 99509751 1001 86380 86390 1
509830 99509830 1001 86380 86390 1
509780 99509780 1001 86380 86390 1
509695 99509695 1001 86380 86390 1
509605 99509605 1001 86380 86390 1
509490 99509490 1001 86380 86390 1
509517 99509517 1001 86380 86390 1
509530 99509530 1001 86380 86390 1
509628 99509628 1001 86380 86390 1
509298 99509298 1001 86380 86390 1
509458 99509458 1001 86380 86390 1
510079 99510079 1001 86380 86390 1
509990 99509990 1001 86380 86390 1
510081 99510081 1001 86380 86390 1
510005 99510005 1001 86380 86390 1
509901 99509901 1001 86380 86390 1
510097 99510097 1001 86380 86390 1
510020 99510020 1001 86380 86390 1
510059 99510059 1001 86380 86390 1
510572 99510572 1001 86380 86390 1
510599 99510599 1001 86380 86390 1
510590 99510590 1001 86380 86390 1
510555 99510555 1001 86380 86390 1
510353 99510353 1001 86380 86390 1
510359 99510359 1001 86380 86390 1
510322 99510322 1001 86380 86390 1
510362 99510362 1001 86380 86390 1
510277 99510277 1001 86380 86390 1
510162 99510162 1001 86380 86390 1
510298 99510298 1001 86380 86390 1
510840 99510840 1001 86380 86390 1
510862 99510862 1001 86380 86390 1
510745 99510745 1001 86380 86390 1
510772 99510772 1001 86380 86390 1
511503 99511503 1001 86380 86390 1
511388 99511388 1001 86380 86390 1
511415 99511415 1001 86380 86390 1
511377 99511377 1001 86380 86390 1
511369 99511369 1001 86380 86390 1
511182 99511182 1001 86380 86390 1
510998 99510998 1001 86380 86390 1
511037 99511037 1001 86380 86390 1
511084 99511084 1001 86380 86390 1
511640 99511640 1001 86380 86390 1
511708 99511708 1001 86380 86390 1
511675 99511675 1001 86380 86390 1
511638 99511638 1001 86380 86390 1
512289 99512289 1001 86380 86390 1
512317 99512317 1001 86380 86390 1
512345 99512345 1001 86380 86390 1
512294 99512294 1001 86380 86390 1
512295 99512295 1001 86380 86390 1
512234 99512234 1001 86380 86390 1
511982 99511982 1001 86380 86390 1
512036 99512036 1001 86380 86390 1
512104 99512104 1001 86380 86390 1
511975 99511975 1001 86380 86390 1
511959 99511959 1001 86380 86390 1
512416 99512416 1001 86380 86390 1
512577 99512577 1001 86380 86390 1
512554 99512554 1001 86380 86390 1
513076 99513076 1001 86380 86390 1
512947 99512947 1001 86380 86390 1
512888 99512888 1001 86380 86390 1
512626 99512626 1001 86380 86390 1
512696 99512696 1001 86380 86390 1
512659 99512659 1001 86380 86390 1
512686 99512686 1001 86380 86390 1
513397 99513397 1001 86380 86390 1
513890 99513890 1001 86380 86390 1
513958 99513958 1001 86380 86390 1
513881 99513881 1001 86380 86390 1
513832 99513832 1001 86380 86390 1
513978 99513978 1001 86380 86390 1
513696 99513696 1001 86380 86390 1
513707 99513707 1001 86380 86390 1
513574 99513574 1001 86380 86390 1
513603 99513603 1001 86380 86390 1
514154 99514154 1001 86380 86390 1
514180 99514180 1001 86380 86390 1
514796 99514796 1001 86380 86390 1
514790 99514790 1001 86380 86390 1
514522 99514522 1001 86380 86390 1
514602 99514602 1001 86380 86390 1
514538 99514538 1001 86380 86390 1
514328 99514328 1001 86380 86390 1
514307 99514307 1001 86380 86390 1
514350 99514350 1001 86380 86390 1
514363 99514363 1001 86380 86390 1
514910 99514910 1001 86380 86390 1
514993 99514993 1001 86380 86390 1
515505 99515505 1001 86380 86390 1
515350 99515350 1001 86380 86390 1
515277 99515277 1001 86380 86390 1
515291 99515291 1001 86380 86390 1
515473 99515473 1001 86380 86390 1
515332 99515332 1001 86380 86390 1
515149 99515149 1001 86380 86390 1
515137 99515137 1001 86380 86390 1
515479 99515479 1001 86380 86390 1
515723 99515723 1001 86380 86390 1
515842 99515842 1001 86380 86390 1
515873 99515873 1001 86380 86390 1
516458 99516458 1001 86380 86390 1
516381 99516381 1001 86380 86390 1
516459 99516459 1001 86380 86390 1
516408 99516408 1001 86380 86390 1
516447 99516447 1001 86380 86390 1
516448 99516448 1001 86380 86390 1
516413 99516413 1001 86380 86390 1
516453 99516453 1001 86380 86390 1
516149 99516149 1001 86380 86390 1
516227 99516227 1001 86380 86390 1
516154 99516154 1001 86380 86390 1
516115 99516115 1001 86380 86390 1
515995 99515995 1001 86380 86390 1
516549 99516549 1001 86380 86390 1
516654 99516654 1001 86380 86390 1
517260 99517260 1001 86380 86390 1
517314 99517314 1001 86380 86390 1
517167 99517167 1001 86380 86390 1
516941 99516941 1001 86380 86390 1
517099 99517099 1001 86380 86390 1
516754 99516754 1001 86380 86390 1
516922 99516922 1001 86380 86390 1
516911 99516911 1001 86380 86390 1
516823 99516823 1001 86380 86390 1
516878 99516878 1001 86380 86390 1
516775 99516775 1001 86380 86390 1
516791 99516791 1001 86380 86390 1
516726 99516726 1001 86380 86390 1
517432 99517432 1001 86380 86390 1
517524 99517524 1001 86380 86390 1
517970 99517970 1001 86380 86390 1
518010 99518010 1001 86380 86390 1
518000 99518000 1001 86380 86390 1
518152 99518152 1001 86380 86390 1
518159 99518159 1001 86380 86390 1
517730 99517730 1001 86380 86390 1
517561 99517561 1001 86380 86390 1
517653 99517653 1001 86380 86390 1
517667 99517667 1001 86380 86390 1
518249 99518249 1001 86380 86390 1
518170 99518170 1001 86380 86390 1
518955 99518955 1001 86380 86390 1
518968 99518968 1001 86380 86390 1
518629 99518629 1001 86380 86390 1
518708 99518708 1001 86380 86390 1
518725 99518725 1001 86380 86390 1
518765 99518765 1001 86380 86390 1
518419 99518419 1001 86380 86390 1
518513 99518513 1001 86380 86390 1
518410 99518410 1001 86380 86390 1
518463 99518463 1001 86380 86390 1
518531 99518531 1001 86380 86390 1
518480 99518480 1001 86380 86390 1
518521 99518521 1001 86380 86390 1
519042 99519042 1001 86380 86390 1
519185 99519185 1001 86380 86390 1
519045 99519045 1001 86380 86390 1
519684 99519684 1001 86380 86390 1
519556 99519556 1001 86380 86390 1
519448 99519448 1001 86380 86390 1
519222 99519222 1001 86380 86390 1
519329 99519329 1001 86380 86390 1
520008 99520008 1001 86380 86390 1
519817 99519817 1001 86380 86390 1
519845 99519845 1001 86380 86390 1
519860 99519860 1001 86380 86390 1
520015 99520015 1001 86380 86390 1
519821 99519821 1001 86380 86390 1
520502 99520502 1001 86380 86390 1
520519 99520519 1001 86380 86390 1
520497 99520497 1001 86380 86390 1
520254 99520254 1001 86380 86390 1
520323 99520323 1001 86380 86390 1
520313 99520313 1001 86380 86390 1
520265 99520265 1001 86380 86390 1
520161 99520161 1001 86380 86390 1
520150 99520150 1001 86380 86390 1
520178 99520178 1001 86380 86390 1
520065 99520065 1001 86380 86390 1
520120 99520120 1001 86380 86390 1
520198 99520198 1001 86380 86390 1
520690 99520690 1001 86380 86390 1
520769 99520769 1001 86380 86390 1
520787 99520787 1001 86380 86390 1
520685 99520685 1001 86380 86390 1
521422 99521422 1001 86380 86390 1
521447 99521447 1001 86380 86390 1
521461 99521461 1001 86380 86390 1
521185 99521185 1001 86380 86390 1
521179 99521179 1001 86380 86390 1
520861 99520861 1001 86380 86390 1
521631 99521631 1001 86380 86390 1
521652 99521652 1001 86380 86390 1
521630 99521630 1001 86380 86390 1
522163 99522163 1001 86380 86390 1
522218 99522218 1001 86380 86390 1
522267 99522267 1001 86380 86390 1
522092 99522092 1001 86380 86390 1
521906 99521906 1001 86380 86390 1
521941 99521941 1001 86380 86390 1
521775 99521775 1001 86380 86390 1
521866 99521866 1001 86380 86390 1
521789 99521789 1001 86380 86390 1
521766 99521766 1001 86380 86390 1
521794 99521794 1001 86380 86390 1
521812 99521812 1001 86380 86390 1
522305 99522305 1001 86380 86390 1
522332 99522332 1001 86380 86390 1
523054 99523054 1001 86380 86390 1
522958 99522958 1001 86380 86390 1
522770 99522770 1001 86380 86390 1
522905 99522905 1001 86380 86390 1
522727 99522727 1001 86380 86390 1
522871 99522871 1001 86380 86390 1
522591 99522591 1001 86380 86390 1
522605 99522605 1001 86380 86390 1
522644 99522644 1001 86380 86390 1
522699 99522699 1001 86380 86390 1
523196 99523196 1001 86380 86390 1
523305 99523305 1001 86380 86390 1
523809 99523809 1001 86380 86390 1
523544 99523544 1001 86380 86390 1
523392 99523392 1001 86380 86390 1
523419 99523419 1001 86380 86390 1
523498 99523498 1001 86380 86390 1
523967 99523967 1001 86380 86390 1
523994 99523994 1001 86380 86390 1
524113 99524113 1001 86380 86390 1
523962 99523962 1001 86380 86390 1
524093 99524093 1001 86380 86390 1
524723 99524723 1001 86380 86390 1
524473 99524473 1001 86380 86390 1
524551 99524551 1001 86380 86390 1
524324 99524324 1001 86380 86390 1
524196 99524196 1001 86380 86390 1
524223 99524223 1001 86380 86390 1
524356 99524356 1001 86380 86390 1
524923 99524923 1001 86380 86390 1
524936 99524936 1001 86380 86390 1
524956 99524956 1001 86380 86390 1
524932 99524932 1001 86380 86390 1
525236 99525236 1001 86380 86390 1
525329 99525329 1001 86380 86390 1
525299 99525299 1001 86380 86390 1
525107 99525107 1001 86380 86390 1
525114 99525114 1001 86380 86390 1
525621 99525621 1001 86380 86390 1
525630 99525630 1001 86380 86390 1
525748 99525748 1001 86380 86390 1
526297 99526297 1001 86380 86390 1
526228 99526228 1001 86380 86390 1
526331 99526331 1001 86380 86390 1
526306 99526306 1001 86380 86390 1
526205 99526205 1001 86380 86390 1
526081 99526081 1001 86380 86390 1
526138 99526138 1001 86380 86390 1
525827 99525827 1001 86380 86390 1
525944 99525944 1001 86380 86390 1
525983 99525983 1001 86380 86390 1
525906 99525906 1001 86380 86390 1
525872 99525872 1001 86380 86390 1
525939 99525939 1001 86380 86390 1
525904 99525904 1001 86380 86390 1
526446 99526446 1001 86380 86390 1
526529 99526529 1001 86380 86390 1
526582 99526582 1001 86380 86390 1
526455 99526455 1001 86380 86390 1
527195 99527195 1001 86380 86390 1
527158 99527158 1001 86380 86390 1
526943 99526943 1001 86380 86390 1
526893 99526893 1001 86380 86390 1
526881 99526881 1001 86380 86390 1
526887 99526887 1001 86380 86390 1
526680 99526680 1001 86380 86390 1
526826 99526826 1001 86380 86390 1
526780 99526780 1001 86380 86390 1
527407 99527407 1001 86380 86390 1
527410 99527410 1001 86380 86390 1
527269 99527269 1001 86380 86390 1
527911 99527911 1001 86380 86390 1
528052 99528052 1001 86380 86390 1
528031 99528031 1001 86380 86390 1
527994 99527994 1001 86380 86390 1
528035 99528035 1001 86380 86390 1
527806 99527806 1001 86380 86390 1
527828 99527828 1001 86380 86390 1
528080 99528080 1001 86380 86390 1
528223 99528223 1001 86380 86390 1
528900 99528900 1001 86380 86390 1
528748 99528748 1001 86380 86390 1
528766 99528766 1001 86380 86390 1
528797 99528797 1001 86380 86390 1
528516 99528516 1001 86380 86390 1
528688 99528688 1001 86380 86390 1
528650 99528650 1001 86380 86390 1
528435 99528435 1001 86380 86390 1
528462 99528462 1001 86380 86390 1
528450 99528450 1001 86380 86390 1
528463 99528463 1001 86380 86390 1
528340 99528340 1001 86380 86390 1
528965 99528965 1001 86380 86390 1
529056 99529056 1001 86380 86390 1
528927 99528927 1001 86380 86390 1
528935 99528935 1001 86380 86390 1
529573 99529573 1001 86380 86390 1
529669 99529669 1001 86380 86390 1
529542 99529542 1001 86380 86390 1
529713 99529713 1001 86380 86390 1
529687 99529687 1001 86380 86390 1
529445 99529445 1001 86380 86390 1
529360 99529360 1001 86380 86390 1
529897 99529897 1001 86380 86390 1
529757 99529757 1001 86380 86390 1
529810 99529810 1001 86380 86390 1
530401 99530401 1001 86380 86390 1
530494 99530494 1001 86380 86390 1
530536 99530536 1001 86380 86390 1
530487 99530487 1001 86380 86390 1
530310 99530310 1001 86380 86390 1
530211 99530211 1001 86380 86390 1
530291 99530291 1001 86380 86390 1
530281 99530281 1001 86380 86390 1
529991 99529991 1001 86380 86390 1
530138 99530138 1001 86380 86390 1
530711 99530711 1001 86380 86390 1
530674 99530674 1001 86380 86390 1
531265 99531265 1001 86380 86390 1
531161 99531161 1001 86380 86390 1
531136 99531136 1001 86380 86390 1
531086 99531086 1001 86380 86390 1
531022 99531022 1001 86380 86390 1
530990 99530990 1001 86380 86390 1
531120 99531120 1001 86380 86390 1
530878 99530878 1001 86380 86390 1
530930 99530930 1001 86380 86390 1
530788 99530788 1001 86380 86390 1
530921 99530921 1001 86380 86390 1
530948 99530948 1001 86380 86390 1
530783 99530783 1001 86380 86390 1
531412 99531412 1001 86380 86390 1
531451 99531451 1001 86380 86390 1
532117 99532117 1001 86380 86390 1
532162 99532162 1001 86380 86390 1
532061 99532061 1001 86380 86390 1
531976 99531976 1001 86380 86390 1
531980 99531980 1001 86380 86390 1
531942 99531942 1001 86380 86390 1
531800 99531800 1001 86380 86390 1
531728 99531728 1001 86380 86390 1
531604 99531604 1001 86380 86390 1
531699 99531699 1001 86380 86390 1
531687 99531687 1001 86380 86390 1
532232 99532232 1001 86380 86390 1
532312 99532312 1001 86380 86390 1
532341 99532341 1001 86380 86390 1
532330 99532330 1001 86380 86390 1
532919 99532919 1001 86380 86390 1
532960 99532960 1001 86380 86390 1
533014 99533014 1001 86380 86390 1
532710 99532710 1001 86380 86390 1
532723 99532723 1001 86380 86390 1
532770 99532770 1001 86380 86390 1
532436 99532436 1001 86380 86390 1
532570 99532570 1001 86380 86390 1
532525 99532525 1001 86380 86390 1
532539 99532539 1001 86380 86390 1
533197 99533197 1001 86380 86390 1
533055 99533055 1001 86380 86390 1
533107 99533107 1001 86380 86390 1
533042 99533042 1001 86380 86390 1
533191 99533191 1001 86380 86390 1
533062 99533062 1001 86380 86390 1
533807 99533807 1001 86380 86390 1
533747 99533747 1001 86380 86390 1
533552 99533552 1001 86380 86390 1
533530 99533530 1001 86380 86390 1
533620 99533620 1001 86380 86390 1
533429 99533429 1001 86380 86390 1
533352 99533352 1001 86380 86390 1
534049 99534049 1001 86380 86390 1
533911 99533911 1001 86380 86390 1
533976 99533976 1001 86380 86390 1
534030 99534030 1001 86380 86390 1
534541 99534541 1001 86380 86390 1
534326 99534326 1001 86380 86390 1
534280 99534280 1001 86380 86390 1
534234 99534234 1001 86380 86390 1
534132 99534132 1001 86380 86390 1
534071 99534071 1001 86380 86390 1
534747 99534747 1001 86380 86390 1
534877 99534877 1001 86380 86390 1
534763 99534763 1001 86380 86390 1
534738 99534738 1001 86380 86390 1
534818 99534818 1001 86380 86390 1
534871 99534871 1001 86380 86390 1
534887 99534887 1001 86380 86390 1
535329 99535329 1001 86380 86390 1
535420 99535420 1001 86380 86390 1
535485 99535485 1001 86380 86390 1
535401 99535401 1001 86380 86390 1
535164 99535164 1001 86380 86390 1
535230 99535230 1001 86380 86390 1
535272 99535272 1001 86380 86390 1
535096 99535096 1001 86380 86390 1
535006 99535006 1001 86380 86390 1
535007 99535007 1001 86380 86390 1
534982 99534982 1001 86380 86390 1
535579 99535579 1001 86380 86390 1
536288 99536288 1001 86380 86390 1
535955 99535955 1001 86380 86390 1
536114 99536114 1001 86380 86390 1
535859 99535859 1001 86380 86390 1
535865 99535865 1001 86380 86390 1
535920 99535920 1001 86380 86390 1
536347 99536347 1001 86380 86390 1
536504 99536504 1001 86380 86390 1
536388 99536388 1001 86380 86390 1
536494 99536494 1001 86380 86390 1
536498 99536498 1001 86380 86390 1
536461 99536461 1001 86380 86390 1
537126 99537126 1001 86380 86390 1
537021 99537021 1001 86380 86390 1
537062 99537062 1001 86380 86390 1
537090 99537090 1001 86380 86390 1
537105 99537105 1001 86380 86390 1
537042 99537042 1001 86380 86390 1
536994 99536994 1001 86380 86390 1
536827 99536827 1001 86380 86390 1
536853 99536853 1001 86380 86390 1
536764 99536764 1001 86380 86390 1
536722 99536722 1001 86380 86390 1
536609 99536609 1001 86380 86390 1
536559 99536559 1001 86380 86390 1
536731 99536731 1001 86380 86390 1
536629 99536629 1001 86380 86390 1
537303 99537303 1001 86380 86390 1
537187 99537187 1001 86380 86390 1
537174 99537174 1001 86380 86390 1
537911 99537911 1001 86380 86390 1
537908 99537908 1001 86380 86390 1
537760 99537760 1001 86380 86390 1
537585 99537585 1001 86380 86390 1
537691 99537691 1001 86380 86390 1
537474 99537474 1001 86380 86390 1
537428 99537428 1001 86380 86390 1
537999 99537999 1001 86380 86390 1
537368 99537368 1001 86380 86390 1
538119 99538119 1001 86380 86390 1
538094 99538094 1001 86380 86390 1
538109 99538109 1001 86380 86390 1
538647 99538647 1001 86380 86390 1
538674 99538674 1001 86380 86390 1
538571 99538571 1001 86380 86390 1
538377 99538377 1001 86380 86390 1
538313 99538313 1001 86380 86390 1
538250 99538250 1001 86380 86390 1
538229 99538229 1001 86380 86390 1
538944 99538944 1001 86380 86390 1
538888 99538888 1001 86380 86390 1
539608 99539608 1001 86380 86390 1
539529 99539529 1001 86380 86390 1
539479 99539479 1001 86380 86390 1
539230 99539230 1001 86380 86390 1
539257 99539257 1001 86380 86390 1
539387 99539387 1001 86380 86390 1
539431 99539431 1001 86380 86390 1
539732 99539732 1001 86380 86390 1
539838 99539838 1001 86380 86390 1
539776 99539776 1001 86380 86390 1
540377 99540377 1001 86380 86390 1
540366 99540366 1001 86380 86390 1
540372 99540372 1001 86380 86390 1
540249 99540249 1001 86380 86390 1
540124 99540124 1001 86380 86390 1
540230 99540230 1001 86380 86390 1
540090 99540090 1001 86380 86390 1
539901 99539901 1001 86380 86390 1
540005 99540005 1001 86380 86390 1
539895 99539895 1001 86380 86390 1
539947 99539947 1001 86380 86390 1
539960 99539960 1001 86380 86390 1
540515 99540515 1001 86380 86390 1
540534 99540534 1001 86380 86390 1
540586 99540586 1001 86380 86390 1
540553 99540553 1001 86380 86390 1
541015 99541015 1001 86380 86390 1
540900 99540900 1001 86380 86390 1
540726 99540726 1001 86380 86390 1
540740 99540740 1001 86380 86390 1
540692 99540692 1001 86380 86390 1
540745 99540745 1001 86380 86390 1
540851 99540851 1001 86380 86390 1
540672 99540672 1001 86380 86390 1
541358 99541358 1001 86380 86390 1
541333 99541333 1001 86380 86390 1
541785 99541785 1001 86380 86390 1
541890 99541890 1001 86380 86390 1
541871 99541871 1001 86380 86390 1
541795 99541795 1001 86380 86390 1
541681 99541681 1001 86380 86390 1
541512 99541512 1001 86380 86390 1
541579 99541579 1001 86380 86390 1
541613 99541613 1001 86380 86390 1
541652 99541652 1001 86380 86390 1
542286 99542286 1001 86380 86390 1
542237 99542237 1001 86380 86390 1
542868 99542868 1001 86380 86390 1
542912 99542912 1001 86380 86390 1
542805 99542805 1001 86380 86390 1
542897 99542897 1001 86380 86390 1
542925 99542925 1001 86380 86390 1
542691 99542691 1001 86380 86390 1
542588 99542588 1001 86380 86390 1
542618 99542618 1001 86380 86390 1
542722 99542722 1001 86380 86390 1
542725 99542725 1001 86380 86390 1
542519 99542519 1001 86380 86390 1
542352 99542352 1001 86380 86390 1
542432 99542432 1001 86380 86390 1
542436 99542436 1001 86380 86390 1
543047 99543047 1001 86380 86390 1
543760 99543760 1001 86380 86390 1
543496 99543496 1001 86380 86390 1
543382 99543382 1001 86380 86390 1
543268 99543268 1001 86380 86390 1
543295 99543295 1001 86380 86390 1
543263 99543263 1001 86380 86390 1
543238 99543238 1001 86380 86390 1
543968 99543968 1001 86380 86390 1
543866 99543866 1001 86380 86390 1
544434 99544434 1001 86380 86390 1
544578 99544578 1001 86380 86390 1
544555 99544555 1001 86380 86390 1
544586 99544586 1001 86380 86390 1
544379 99544379 1001 86380 86390 1
544036 99544036 1001 86380 86390 1
544024 99544024 1001 86380 86390 1
544166 99544166 1001 86380 86390 1
544599 99544599 1001 86380 86390 1
544735 99544735 1001 86380 86390 1
544723 99544723 1001 86380 86390 1
411883 1144 1001 81660 82257 1
508571 698 1001 62107 62406 1
519717 1044 1001 30141 30441 1
531080 796 1001 26634 26934 1
539493 596 1001 38406 38706 1
400292 99400292 1001 86380 86390 1
400404 99400404 1001 86380 86390 1
400462 99400462 1001 86380 86390 1
400496 99400496 1001 86380 86390 1
400530 99400530 1001 86380 86390 1
400679 99400679 1001 86380 86390 1
400675 99400675 1001 86380 86390 1
400822 99400822 1001 86380 86390 1
400869 99400869 1001 86380 86390 1
401348 99401348 1001 86380 86390 1
401308 99401308 1001 86380 86390 1
401383 99401383 1001 86380 86390 1
401544 99401544 1001 86380 86390 1
401751 99401751 1001 86380 86390 1
401962 99401962 1001 86380 86390 1
401978 99401978 1001 86380 86390 1
402362 99402362 1001 86380 86390 1
402325 99402325 1001 86380 86390 1
403075 99403075 1001 86380 86390 1
403063 99403063 1001 86380 86390 1
403212 99403212 1001 86380 86390 1
403689 99403689 1001 86380 86390 1
403744 99403744 1001 86380 86390 1
403848 99403848 1001 86380 86390 1
404028 99404028 1001 86380 86390 1
404266 99404266 1001 86380 86390 1
404682 99404682 1001 86380 86390 1
404666 99404666 1001 86380 86390 1
404748 99404748 1001 86380 86390 1
404900 99404900 1001 86380 86390 1
405164 99405164 1001 86380 86390 1
405139 99405139 1001 86380 86390 1
405175 99405175 1001 86380 86390 1
405415 99405415 1001 86380 86390 1
405657 99405657 1001 86380 86390 1
405587 99405587 1001 86380 86390 1
405737 99405737 1001 86380 86390 1
406005 99406005 1001 86380 86390 1
406033 99406033 1001 86380 86390 1
406214 99406214 1001 86380 86390 1
406937 99406937 1001 86380 86390 1
407114 99407114 1001 86380 86390 1
407222 99407222 1001 86380 86390 1
407385 99407385 1001 86380 86390 1
407513 99407513 1001 86380 86390 1
407643 99407643 1001 86380 86390 1
407772 99407772 1001 86380 86390 1
407950 99407950 1001 86380 86390 1
408087 99408087 1001 86380 86390 1
408350 99408350 1001 86380 86390 1
408518 99408518 1001 86380 86390 1
408596 99408596 1001 86380 86390 1
408614 99408614 1001 86380 86390 1
408914 99408914 1001 86380 86390 1
409467 99409467 1001 86380 86390 1
409772 99409772 1001 86380 86390 1
409725 99409725 1001 86380 86390 1
409893 99409893 1001 86380 86390 1
410069 99410069 1001 86380 86390 1
410002 99410002 1001 86380 86390 1
410333 99410333 1001 86380 86390 1
410360 99410360 1001 86380 86390 1
410421 99410421 1001 86380 86390 1
410592 99410592 1001 86380 86390 1
410582 99410582 1001 86380 86390 1
411182 99411182 1001 86380 86390 1
411329 99411329 1001 86380 86390 1
411353 99411353 1001 86380 86390 1
411459 99411459 1001 86380 86390 1
411508 99411508 1001 86380 86390 1
411853 99411853 1001 86380 86390 1
411939 99411939 1001 86380 86390 1
411901 99411901 1001 86380 86390 1
411904 99411904 1001 86380 86390 1
412025 99412025 1001 86380 86390 1
413376 99413376 1001 86380 86390 1
413171 99413171 1001 86380 86390 1
412895 99412895 1001 86380 86390 1
413173 99413173 1001 86380 86390 1
413080 99413080 1001 86380 86390 1
412524 99412524 1001 86380 86390 1
412809 99412809 1001 86380 86390 1
412660 99412660 1001 86380 86390 1
414058 99414058 1001 86380 86390 1
413925 99413925 1001 86380 86390 1
413791 99413791 1001 86380 86390 1
413843 99413843 1001 86380 86390 1
413909 99413909 1001 86380 86390 1
415262 99415262 1001 86380 86390 1
414984 99414984 1001 86380 86390 1
414944 99414944 1001 86380 86390 1
414801 99414801 1001 86380 86390 1
414623 99414623 1001 86380 86390 1
414476 99414476 1001 86380 86390 1
414123 99414123 1001 86380 86390 1
415500 99415500 1001 86380 86390 1
415509 99415509 1001 86380 86390 1
415558 99415558 1001 86380 86390 1
415325 99415325 1001 86380 86390 1
415539 99415539 1001 86380 86390 1
415666 99415666 1001 86380 86390 1
416813 99416813 1001 86380 86390 1
416869 99416869 1001 86380 86390 1
416749 99416749 1001 86380 86390 1
416358 99416358 1001 86380 86390 1
416311 99416311 1001 86380 86390 1
415861 99415861 1001 86380 86390 1
415884 99415884 1001 86380 86390 1
415817 99415817 1001 86380 86390 1
416130 99416130 1001 86380 86390 1
415854 99415854 1001 86380 86390 1
415858 99415858 1001 86380 86390 1
416078 99416078 1001 86380 86390 1
415743 99415743 1001 86380 86390 1
417261 99417261 1001 86380 86390 1
417349 99417349 1001 86380 86390 1
417455 99417455 1001 86380 86390 1
417542 99417542 1001 86380 86390 1
418706 99418706 1001 86380 86390 1
418065 99418065 1001 86380 86390 1
418100 99418100 1001 86380 86390 1
417796 99417796 1001 86380 86390 1
417715 99417715 1001 86380 86390 1
418887 99418887 1001 86380 86390 1
419143 99419143 1001 86380 86390 1
419010 99419010 1001 86380 86390 1
418995 99418995 1001 86380 86390 1
419046 99419046 1001 86380 86390 1
420445 99420445 1001 86380 86390 1
420228 99420228 1001 86380 86390 1
420143 99420143 1001 86380 86390 1
419676 99419676 1001 86380 86390 1
419811 99419811 1001 86380 86390 1
419652 99419652 1001 86380 86390 1
419896 99419896 1001 86380 86390 1
419717 99419717 1001 86380 86390 1
419405 99419405 1001 86380 86390 1
419546 99419546 1001 86380 86390 1
419576 99419576 1001 86380 86390 1
419548 99419548 1001 86380 86390 1
419622 99419622 1001 86380 86390 1
420463 99420463 1001 86380 86390 1
420654 99420654 1001 86380 86390 1
421740 99421740 1001 86380 86390 1
421759 99421759 1001 86380 86390 1
421724 99421724 1001 86380 86390 1
421984 99421984 1001 86380 86390 1
421914 99421914 1001 86380 86390 1
421769 99421769 1001 86380 86390 1
421478 99421478 1001 86380 86390 1
421667 99421667 1001 86380 86390 1
421458 99421458 1001 86380 86390 1
421621 99421621 1001 86380 86390 1
420922 99420922 1001 86380 86390 1
422333 99422333 1001 86380 86390 1
422461 99422461 1001 86380 86390 1
422464 99422464 1001 86380 86390 1
422230 99422230 1001 86380 86390 1
422470 99422470 1001 86380 86390 1
423646 99423646 1001 86380 86390 1
423244 99423244 1001 86380 86390 1
423299 99423299 1001 86380 86390 1
422540 99422540 1001 86380 86390 1
422810 99422810 1001 86380 86390 1
422863 99422863 1001 86380 86390 1
422643 99422643 1001 86380 86390 1
423915 99423915 1001 86380 86390 1
424073 99424073 1001 86380 86390 1
425279 99425279 1001 86380 86390 1
425158 99425158 1001 86380 86390 1
425139 99425139 1001 86380 86390 1
424732 99424732 1001 86380 86390 1
424599 99424599 1001 86380 86390 1
424716 99424716 1001 86380 86390 1
424833 99424833 1001 86380 86390 1
424949 99424949 1001 86380 86390 1
424389 99424389 1001 86380 86390 1
424562 99424562 1001 86380 86390 1
425536 99425536 1001 86380 86390 1
425736 99425736 1001 86380 86390 1
426792 99426792 1001 86380 86390 1
426746 99426746 1001 86380 86390 1
426817 99426817 1001 86380 86390 1
426780 99426780 1001 86380 86390 1
426808 99426808 1001 86380 86390 1
426784 99426784 1001 86380 86390 1
426518 99426518 1001 86380 86390 1
426453 99426453 1001 86380 86390 1
426652 99426652 1001 86380 86390 1
426681 99426681 1001 86380 86390 1
426388 99426388 1001 86380 86390 1
426129 99426129 1001 86380 86390 1
427235 99427235 1001 86380 86390 1
427529 99427529 1001 86380 86390 1
427276 99427276 1001 86380 86390 1
427255 99427255 1001 86380 86390 1
428586 99428586 1001 86380 86390 1
428672 99428672 1001 86380 86390 1
428445 99428445 1001 86380 86390 1
428531 99428531 1001 86380 86390 1
428629 99428629 1001 86380 86390 1
428260 99428260 1001 86380 86390 1
428085 99428085 1001 86380 86390 1
427754 99427754 1001 86380 86390 1
427826 99427826 1001 86380 86390 1
427907 99427907 1001 86380 86390 1
427544 99427544 1001 86380 86390 1
427719 99427719 1001 86380 86390 1
428779 99428779 1001 86380 86390 1
428905 99428905 1001 86380 86390 1
429097 99429097 1001 86380 86390 1
428761 99428761 1001 86380 86390 1
428834 99428834 1001 86380 86390 1
429012 99429012 1001 86380 86390 1
429987 99429987 1001 86380 86390 1
430280 99430280 1001 86380 86390 1
430324 99430324 1001 86380 86390 1
429946 99429946 1001 86380 86390 1
429224 99429224 1001 86380 86390 1
429469 99429469 1001 86380 86390 1
429298 99429298 1001 86380 86390 1
429336 99429336 1001 86380 86390 1
430556 99430556 1001 86380 86390 1
430447 99430447 1001 86380 86390 1
431961 99431961 1001 86380 86390 1
431981 99431981 1001 86380 86390 1
431741 99431741 1001 86380 86390 1
431785 99431785 1001 86380 86390 1
431399 99431399 1001 86380 86390 1
431532 99431532 1001 86380 86390 1
431370 99431370 1001 86380 86390 1
431208 99431208 1001 86380 86390 1
431139 99431139 1001 86380 86390 1
432178 99432178 1001 86380 86390 1
432128 99432128 1001 86380 86390 1
432316 99432316 1001 86380 86390 1
433549 99433549 1001 86380 86390 1
433436 99433436 1001 86380 86390 1
433707 99433707 1001 86380 86390 1
433606 99433606 1001 86380 86390 1
433708 99433708 1001 86380 86390 1
433577 99433577 1001 86380 86390 1
433055 99433055 1001 86380 86390 1
432770 99432770 1001 86380 86390 1
432564 99432564 1001 86380 86390 1
432861 99432861 1001 86380 86390 1
433969 99433969 1001 86380 86390 1
435343 99435343 1001 86380 86390 1
435360 99435360 1001 86380 86390 1
434940 99434940 1001 86380 86390 1
434625 99434625 1001 86380 86390 1
434655 99434655 1001 86380 86390 1
434464 99434464 1001 86380 86390 1
435787 99435787 1001 86380 86390 1
435630 99435630 1001 86380 86390 1
435658 99435658 1001 86380 86390 1
436490 99436490 1001 86380 86390 1
436706 99436706 1001 86380 86390 1
436731 99436731 1001 86380 86390 1
436672 99436672 1001 86380 86390 1
436647 99436647 1001 86380 86390 1
435952 99435952 1001 86380 86390 1
300029 99300029 1001 86380 86390 1
437259 99437259 1001 86380 86390 1
300669 99300669 1001 86380 86390 1
300715 99300715 1001 86380 86390 1
300497 99300497 1001 86380 86390 1
300332 99300332 1001 86380 86390 1
300493 99300493 1001 86380 86390 1
300404 99300404 1001 86380 86390 1
300203 99300203 1001 86380 86390 1
300281 99300281 1001 86380 86390 1
300232 99300232 1001 86380 86390 1
300811 99300811 1001 86380 86390 1
300789 99300789 1001 86380 86390 1
301413 99301413 1001 86380 86390 1
301389 99301389 1001 86380 86390 1
301390 99301390 1001 86380 86390 1
301442 99301442 1001 86380 86390 1
301529 99301529 1001 86380 86390 1
301407 99301407 1001 86380 86390 1
301385 99301385 1001 86380 86390 1
301170 99301170 1001 86380 86390 1
301144 99301144 1001 86380 86390 1
301210 99301210 1001 86380 86390 1
300953 99300953 1001 86380 86390 1
301060 99301060 1001 86380 86390 1
301142 99301142 1001 86380 86390 1
301647 99301647 1001 86380 86390 1
301686 99301686 1001 86380 86390 1
301635 99301635 1001 86380 86390 1
301599 99301599 1001 86380 86390 1
302247 99302247 1001 86380 86390 1
302020 99302020 1001 86380 86390 1
302098 99302098 1001 86380 86390 1
302127 99302127 1001 86380 86390 1
301818 99301818 1001 86380 86390 1
301844 99301844 1001 86380 86390 1
301883 99301883 1001 86380 86390 1
302176 99302176 1001 86380 86390 1
302511 99302511 1001 86380 86390 1
302461 99302461 1001 86380 86390 1
302385 99302385 1001 86380 86390 1
302582 99302582 1001 86380 86390 1
303067 99303067 1001 86380 86390 1
303094 99303094 1001 86380 86390 1
303160 99303160 1001 86380 86390 1
302864 99302864 1001 86380 86390 1
302930 99302930 1001 86380 86390 1
302781 99302781 1001 86380 86390 1
303343 99303343 1001 86380 86390 1
303972 99303972 1001 86380 86390 1
303834 99303834 1001 86380 86390 1
303701 99303701 1001 86380 86390 1
303769 99303769 1001 86380 86390 1
303796 99303796 1001 86380 86390 1
303809 99303809 1001 86380 86390 1
303628 99303628 1001 86380 86390 1
303785 99303785 1001 86380 86390 1
303502 99303502 1001 86380 86390 1
303529 99303529 1001 86380 86390 1
303505 99303505 1001 86380 86390 1
303534 99303534 1001 86380 86390 1
303564 99303564 1001 86380 86390 1
304123 99304123 1001 86380 86390 1
304136 99304136 1001 86380 86390 1
304155 99304155 1001 86380 86390 1
304169 99304169 1001 86380 86390 1
304236 99304236 1001 86380 86390 1
304692 99304692 1001 86380 86390 1
304719 99304719 1001 86380 86390 1
304837 99304837 1001 86380 86390 1
304672 99304672 1001 86380 86390 1
304662 99304662 1001 86380 86390 1
304852 99304852 1001 86380 86390 1
304515 99304515 1001 86380 86390 1
304504 99304504 1001 86380 86390 1
304519 99304519 1001 86380 86390 1
304609 99304609 1001 86380 86390 1
304468 99304468 1001 86380 86390 1
304560 99304560 1001 86380 86390 1
304345 99304345 1001 86380 86390 1
304373 99304373 1001 86380 86390 1
304260 99304260 1001 86380 86390 1
304863 99304863 1001 86380 86390 1
304942 99304942 1001 86380 86390 1
304930 99304930 1001 86380 86390 1
305557 99305557 1001 86380 86390 1
305666 99305666 1001 86380 86390 1
305644 99305644 1001 86380 86390 1
305416 99305416 1001 86380 86390 1
305444 99305444 1001 86380 86390 1
305288 99305288 1001 86380 86390 1
305423 99305423 1001 86380 86390 1
305398 99305398 1001 86380 86390 1
305387 99305387 1001 86380 86390 1
305130 99305130 1001 86380 86390 1
305080 99305080 1001 86380 86390 1
305253 99305253 1001 86380 86390 1
500075 99500075 1001 86380 86390 1
500077 99500077 1001 86380 86390 1
305697 99305697 1001 86380 86390 1
500007 99500007 1001 86380 86390 1
500441 99500441 1001 86380 86390 1
500585 99500585 1001 86380 86390 1
500560 99500560 1001 86380 86390 1
500510 99500510 1001 86380 86390 1
500512 99500512 1001 86380 86390 1
500266 99500266 1001 86380 86390 1
500383 99500383 1001 86380 86390 1
500308 99500308 1001 86380 86390 1
500836 99500836 1001 86380 86390 1
500907 99500907 1001 86380 86390 1
501461 99501461 1001 86380 86390 1
501501 99501501 1001 86380 86390 1
501583 99501583 1001 86380 86390 1
501493 99501493 1001 86380 86390 1
501396 99501396 1001 86380 86390 1
501243 99501243 1001 86380 86390 1
501285 99501285 1001 86380 86390 1
501300 99501300 1001 86380 86390 1
501339 99501339 1001 86380 86390 1
501110 99501110 1001 86380 86390 1
501188 99501188 1001 86380 86390 1
501086 99501086 1001 86380 86390 1
501128 99501128 1001 86380 86390 1
501206 99501206 1001 86380 86390 1
501220 99501220 1001 86380 86390 1
501663 99501663 1001 86380 86390 1
501808 99501808 1001 86380 86390 1
501693 99501693 1001 86380 86390 1
501809 99501809 1001 86380 86390 1
501745 99501745 1001 86380 86390 1
501647 99501647 1001 86380 86390 1
502355 99502355 1001 86380 86390 1
502330 99502330 1001 86380 86390 1
502452 99502452 1001 86380 86390 1
502071 99502071 1001 86380 86390 1
501923 99501923 1001 86380 86390 1
501889 99501889 1001 86380 86390 1
501933 99501933 1001 86380 86390 1
502492 99502492 1001 86380 86390 1
502481 99502481 1001 86380 86390 1
503090 99503090 1001 86380 86390 1
503128 99503128 1001 86380 86390 1
503182 99503182 1001 86380 86390 1
503107 99503107 1001 86380 86390 1
503108 99503108 1001 86380 86390 1
503173 99503173 1001 86380 86390 1
502931 99502931 1001 86380 86390 1
503082 99503082 1001 86380 86390 1
502865 99502865 1001 86380 86390 1
502776 99502776 1001 86380 86390 1
503434 99503434 1001 86380 86390 1
503489 99503489 1001 86380 86390 1
503979 99503979 1001 86380 86390 1
503928 99503928 1001 86380 86390 1
503954 99503954 1001 86380 86390 1
504089 99504089 1001 86380 86390 1
503929 99503929 1001 86380 86390 1
504011 99504011 1001 86380 86390 1
503824 99503824 1001 86380 86390 1
503826 99503826 1001 86380 86390 1
503722 99503722 1001 86380 86390 1
503595 99503595 1001 86380 86390 1
503596 99503596 1001 86380 86390 1
503534 99503534 1001 86380 86390 1
503625 99503625 1001 86380 86390 1
504154 99504154 1001 86380 86390 1
504285 99504285 1001 86380 86390 1
504137 99504137 1001 86380 86390 1
504307 99504307 1001 86380 86390 1
504907 99504907 1001 86380 86390 1
504833 99504833 1001 86380 86390 1
504890 99504890 1001 86380 86390 1
504938 99504938 1001 86380 86390 1
504564 99504564 1001 86380 86390 1
505083 99505083 1001 86380 86390 1
504983 99504983 1001 86380 86390 1
505074 99505074 1001 86380 86390 1
504962 99504962 1001 86380 86390 1
504964 99504964 1001 86380 86390 1
505416 99505416 1001 86380 86390 1
505251 99505251 1001 86380 86390 1
505794 99505794 1001 86380 86390 1
505783 99505783 1001 86380 86390 1
505810 99505810 1001 86380 86390 1
505839 99505839 1001 86380 86390 1
505968 99505968 1001 86380 86390 1
505852 99505852 1001 86380 86390 1
505866 99505866 1001 86380 86390 1
505892 99505892 1001 86380 86390 1
505893 99505893 1001 86380 86390 1
505803 99505803 1001 86380 86390 1
506506 99506506 1001 86380 86390 1
506534 99506534 1001 86380 86390 1
506488 99506488 1001 86380 86390 1
506592 99506592 1001 86380 86390 1
506198 99506198 1001 86380 86390 1
506381 99506381 1001 86380 86390 1
506344 99506344 1001 86380 86390 1
506068 99506068 1001 86380 86390 1
506126 99506126 1001 86380 86390 1
506736 99506736 1001 86380 86390 1
506701 99506701 1001 86380 86390 1
506650 99506650 1001 86380 86390 1
506638 99506638 1001 86380 86390 1
507387 99507387 1001 86380 86390 1
507407 99507407 1001 86380 86390 1
507275 99507275 1001 86380 86390 1
507413 99507413 1001 86380 86390 1
507101 99507101 1001 86380 86390 1
507118 99507118 1001 86380 86390 1
507080 99507080 1001 86380 86390 1
507199 99507199 1001 86380 86390 1
506868 99506868 1001 86380 86390 1
507000 99507000 1001 86380 86390 1
506976 99506976 1001 86380 86390 1
506820 99506820 1001 86380 86390 1
506980 99506980 1001 86380 86390 1
506994 99506994 1001 86380 86390 1
506802 99506802 1001 86380 86390 1
507436 99507436 1001 86380 86390 1
507515 99507515 1001 86380 86390 1
507452 99507452 1001 86380 86390 1
508046 99508046 1001 86380 86390 1
508232 99508232 1001 86380 86390 1
508194 99508194 1001 86380 86390 1
508246 99508246 1001 86380 86390 1
508004 99508004 1001 86380 86390 1
507922 99507922 1001 86380 86390 1
507776 99507776 1001 86380 86390 1
507660 99507660 1001 86380 86390 1
507805 99507805 1001 86380 86390 1
508286 99508286 1001 86380 86390 1
508312 99508312 1001 86380 86390 1
508347 99508347 1001 86380 86390 1
508269 99508269 1001 86380 86390 1
508913 99508913 1001 86380 86390 1
508702 99508702 1001 86380 86390 1
508544 99508544 1001 86380 86390 1
509100 99509100 1001 86380 86390 1
509178 99509178 1001 86380 86390 1
509102 99509102 1001 86380 86390 1
509249 99509249 1001 86380 86390 1
509798 99509798 1001 86380 86390 1
509789 99509789 1001 86380 86390 1
509753 99509753 1001 86380 86390 1
509792 99509792 1001 86380 86390 1
509806 99509806 1001 86380 86390 1
509895 99509895 1001 86380 86390 1
509541 99509541 1001 86380 86390 1
509529 99509529 1001 86380 86390 1
509569 99509569 1001 86380 86390 1
509668 99509668 1001 86380 86390 1
509344 99509344 1001 86380 86390 1
509396 99509396 1001 86380 86390 1
509401 99509401 1001 86380 86390 1
509414 99509414 1001 86380 86390 1
509992 99509992 1001 86380 86390 1
509928 99509928 1001 86380 86390 1
509983 99509983 1001 86380 86390 1
510023 99510023 1001 86380 86390 1
509920 99509920 1001 86380 86390 1
510102 99510102 1001 86380 86390 1
510103 99510103 1001 86380 86390 1
510534 99510534 1001 86380 86390 1
510654 99510654 1001 86380 86390 1
510708 99510708 1001 86380 86390 1
510710 99510710 1001 86380 86390 1
510431 99510431 1001 86380 86390 1
510398 99510398 1001 86380 86390 1
510502 99510502 1001 86380 86390 1
510334 99510334 1001 86380 86390 1
510249 99510249 1001 86380 86390 1
510278 99510278 1001 86380 86390 1
510241 99510241 1001 86380 86390 1
510244 99510244 1001 86380 86390 1
510763 99510763 1001 86380 86390 1
510856 99510856 1001 86380 86390 1
510869 99510869 1001 86380 86390 1
511373 99511373 1001 86380 86390 1
511376 99511376 1001 86380 86390 1
511389 99511389 1001 86380 86390 1
511368 99511368 1001 86380 86390 1
511381 99511381 1001 86380 86390 1
510960 99510960 1001 86380 86390 1
511105 99511105 1001 86380 86390 1
511118 99511118 1001 86380 86390 1
511630 99511630 1001 86380 86390 1
511597 99511597 1001 86380 86390 1
511741 99511741 1001 86380 86390 1
512344 99512344 1001 86380 86390 1
512181 99512181 1001 86380 86390 1
512323 99512323 1001 86380 86390 1
512110 99512110 1001 86380 86390 1
511995 99511995 1001 86380 86390 1
512054 99512054 1001 86380 86390 1
511887 99511887 1001 86380 86390 1
511797 99511797 1001 86380 86390 1
511875 99511875 1001 86380 86390 1
511801 99511801 1001 86380 86390 1
512560 99512560 1001 86380 86390 1
512496 99512496 1001 86380 86390 1
512406 99512406 1001 86380 86390 1
512538 99512538 1001 86380 86390 1
512542 99512542 1001 86380 86390 1
513129 99513129 1001 86380 86390 1
513181 99513181 1001 86380 86390 1
513135 99513135 1001 86380 86390 1
512988 99512988 1001 86380 86390 1
512866 99512866 1001 86380 86390 1
512905 99512905 1001 86380 86390 1
512599 99512599 1001 86380 86390 1
512781 99512781 1001 86380 86390 1
512782 99512782 1001 86380 86390 1
512640 99512640 1001 86380 86390 1
512680 99512680 1001 86380 86390 1
513358 99513358 1001 86380 86390 1
513400 99513400 1001 86380 86390 1
513311 99513311 1001 86380 86390 1
513299 99513299 1001 86380 86390 1
513340 99513340 1001 86380 86390 1
513379 99513379 1001 86380 86390 1
513250 99513250 1001 86380 86390 1
513947 99513947 1001 86380 86390 1
513697 99513697 1001 86380 86390 1
513731 99513731 1001 86380 86390 1
513656 99513656 1001 86380 86390 1
513734 99513734 1001 86380 86390 1
513499 99513499 1001 86380 86390 1
513525 99513525 1001 86380 86390 1
514211 99514211 1001 86380 86390 1
514227 99514227 1001 86380 86390 1
514769 99514769 1001 86380 86390 1
514812 99514812 1001 86380 86390 1
514688 99514688 1001 86380 86390 1
514489 99514489 1001 86380 86390 1
514503 99514503 1001 86380 86390 1
514456 99514456 1001 86380 86390 1
514341 99514341 1001 86380 86390 1
514241 99514241 1001 86380 86390 1
514345 99514345 1001 86380 86390 1
514351 99514351 1001 86380 86390 1
514429 99514429 1001 86380 86390 1
514445 99514445 1001 86380 86390 1
514938 99514938 1001 86380 86390 1
514900 99514900 1001 86380 86390 1
515046 99515046 1001 86380 86390 1
515648 99515648 1001 86380 86390 1
515614 99515614 1001 86380 86390 1
515616 99515616 1001 86380 86390 1
515566 99515566 1001 86380 86390 1
515679 99515679 1001 86380 86390 1
515407 99515407 1001 86380 86390 1
515424 99515424 1001 86380 86390 1
515258 99515258 1001 86380 86390 1
515159 99515159 1001 86380 86390 1
515215 99515215 1001 86380 86390 1
515854 99515854 1001 86380 86390 1
516350 99516350 1001 86380 86390 1
516456 99516456 1001 86380 86390 1
516164 99516164 1001 86380 86390 1
516165 99516165 1001 86380 86390 1
516178 99516178 1001 86380 86390 1
516104 99516104 1001 86380 86390 1
515953 99515953 1001 86380 86390 1
515893 99515893 1001 86380 86390 1
515999 99515999 1001 86380 86390 1
516014 99516014 1001 86380 86390 1
516079 99516079 1001 86380 86390 1
516094 99516094 1001 86380 86390 1
516714 99516714 1001 86380 86390 1
516520 99516520 1001 86380 86390 1
516547 99516547 1001 86380 86390 1
516600 99516600 1001 86380 86390 1
516628 99516628 1001 86380 86390 1
516551 99516551 1001 86380 86390 1
516527 99516527 1001 86380 86390 1
516529 99516529 1001 86380 86390 1
517259 99517259 1001 86380 86390 1
517145 99517145 1001 86380 86390 1
517158 99517158 1001 86380 86390 1
517189 99517189 1001 86380 86390 1
517229 99517229 1001 86380 86390 1
517230 99517230 1001 86380 86390 1
517295 99517295 1001 86380 86390 1
517124 99517124 1001 86380 86390 1
517088 99517088 1001 86380 86390 1
516728 99516728 1001 86380 86390 1
516794 99516794 1001 86380 86390 1
516912 99516912 1001 86380 86390 1
516817 99516817 1001 86380 86390 1
517379 99517379 1001 86380 86390 1
517474 99517474 1001 86380 86390 1
517995 99517995 1001 86380 86390 1
518137 99518137 1001 86380 86390 1
518140 99518140 1001 86380 86390 1
517778 99517778 1001 86380 86390 1
517936 99517936 1001 86380 86390 1
517770 99517770 1001 86380 86390 1
517697 99517697 1001 86380 86390 1
517543 99517543 1001 86380 86390 1
517727 99517727 1001 86380 86390 1
517560 99517560 1001 86380 86390 1
517574 99517574 1001 86380 86390 1
517578 99517578 1001 86380 86390 1
518288 99518288 1001 86380 86390 1
518177 99518177 1001 86380 86390 1
518307 99518307 1001 86380 86390 1
518322 99518322 1001 86380 86390 1
518834 99518834 1001 86380 86390 1
518838 99518838 1001 86380 86390 1
518622 99518622 1001 86380 86390 1
518586 99518586 1001 86380 86390 1
518510 99518510 1001 86380 86390 1
518446 99518446 1001 86380 86390 1
518525 99518525 1001 86380 86390 1
518441 99518441 1001 86380 86390 1
519088 99519088 1001 86380 86390 1
519131 99519131 1001 86380 86390 1
519106 99519106 1001 86380 86390 1
519082 99519082 1001 86380 86390 1
519136 99519136 1001 86380 86390 1
519138 99519138 1001 86380 86390 1
519741 99519741 1001 86380 86390 1
519441 99519441 1001 86380 86390 1
519496 99519496 1001 86380 86390 1
519487 99519487 1001 86380 86390 1
519592 99519592 1001 86380 86390 1
519362 99519362 1001 86380 86390 1
519278 99519278 1001 86380 86390 1
519240 99519240 1001 86380 86390 1
519255 99519255 1001 86380 86390 1
520516 99520516 1001 86380 86390 1
520620 99520620 1001 86380 86390 1
520453 99520453 1001 86380 86390 1
520583 99520583 1001 86380 86390 1
520444 99520444 1001 86380 86390 1
520246 99520246 1001 86380 86390 1
520378 99520378 1001 86380 86390 1
520239 99520239 1001 86380 86390 1
520076 99520076 1001 86380 86390 1
520102 99520102 1001 86380 86390 1
520208 99520208 1001 86380 86390 1
520133 99520133 1001 86380 86390 1
520807 99520807 1001 86380 86390 1
520760 99520760 1001 86380 86390 1
520751 99520751 1001 86380 86390 1
520843 99520843 1001 86380 86390 1
521275 99521275 1001 86380 86390 1
521440 99521440 1001 86380 86390 1
521335 99521335 1001 86380 86390 1
521462 99521462 1001 86380 86390 1
521193 99521193 1001 86380 86390 1
521182 99521182 1001 86380 86390 1
521044 99521044 1001 86380 86390 1
521647 99521647 1001 86380 86390 1
521479 99521479 1001 86380 86390 1
521639 99521639 1001 86380 86390 1
521575 99521575 1001 86380 86390 1
521641 99521641 1001 86380 86390 1
522168 99522168 1001 86380 86390 1
522247 99522247 1001 86380 86390 1
522236 99522236 1001 86380 86390 1
522161 99522161 1001 86380 86390 1
522136 99522136 1001 86380 86390 1
521908 99521908 1001 86380 86390 1
521887 99521887 1001 86380 86390 1
522436 99522436 1001 86380 86390 1
522398 99522398 1001 86380 86390 1
522426 99522426 1001 86380 86390 1
522388 99522388 1001 86380 86390 1
523031 99523031 1001 86380 86390 1
523013 99523013 1001 86380 86390 1
522771 99522771 1001 86380 86390 1
522733 99522733 1001 86380 86390 1
522707 99522707 1001 86380 86390 1
522894 99522894 1001 86380 86390 1
522883 99522883 1001 86380 86390 1
522525 99522525 1001 86380 86390 1
522508 99522508 1001 86380 86390 1
523161 99523161 1001 86380 86390 1
523790 99523790 1001 86380 86390 1
523891 99523891 1001 86380 86390 1
523635 99523635 1001 86380 86390 1
523616 99523616 1001 86380 86390 1
523604 99523604 1001 86380 86390 1
523696 99523696 1001 86380 86390 1
524021 99524021 1001 86380 86390 1
524048 99524048 1001 86380 86390 1
524130 99524130 1001 86380 86390 1
523949 99523949 1001 86380 86390 1
524082 99524082 1001 86380 86390 1
524648 99524648 1001 86380 86390 1
524163 99524163 1001 86380 86390 1
524258 99524258 1001 86380 86390 1
524200 99524200 1001 86380 86390 1
524161 99524161 1001 86380 86390 1
524877 99524877 1001 86380 86390 1
524957 99524957 1001 86380 86390 1
525534 99525534 1001 86380 86390 1
525487 99525487 1001 86380 86390 1
525493 99525493 1001 86380 86390 1
525313 99525313 1001 86380 86390 1
525373 99525373 1001 86380 86390 1
525194 99525194 1001 86380 86390 1
525040 99525040 1001 86380 86390 1
525054 99525054 1001 86380 86390 1
525112 99525112 1001 86380 86390 1
525682 99525682 1001 86380 86390 1
526315 99526315 1001 86380 86390 1
526265 99526265 1001 86380 86390 1
526371 99526371 1001 86380 86390 1
526104 99526104 1001 86380 86390 1
526053 99526053 1001 86380 86390 1
526083 99526083 1001 86380 86390 1
525834 99525834 1001 86380 86390 1
525823 99525823 1001 86380 86390 1
525915 99525915 1001 86380 86390 1
525890 99525890 1001 86380 86390 1
525968 99525968 1001 86380 86390 1
526497 99526497 1001 86380 86390 1
526600 99526600 1001 86380 86390 1
527079 99527079 1001 86380 86390 1
527105 99527105 1001 86380 86390 1
527031 99527031 1001 86380 86390 1
526934 99526934 1001 86380 86390 1
526898 99526898 1001 86380 86390 1
526687 99526687 1001 86380 86390 1
526689 99526689 1001 86380 86390 1
526665 99526665 1001 86380 86390 1
526666 99526666 1001 86380 86390 1
527264 99527264 1001 86380 86390 1
527279 99527279 1001 86380 86390 1
527345 99527345 1001 86380 86390 1
527884 99527884 1001 86380 86390 1
528013 99528013 1001 86380 86390 1
527843 99527843 1001 86380 86390 1
527769 99527769 1001 86380 86390 1
527798 99527798 1001 86380 86390 1
527826 99527826 1001 86380 86390 1
527698 99527698 1001 86380 86390 1
527654 99527654 1001 86380 86390 1
527617 99527617 1001 86380 86390 1
527643 99527643 1001 86380 86390 1
527581 99527581 1001 86380 86390 1
528189 99528189 1001 86380 86390 1
528197 99528197 1001 86380 86390 1
528237 99528237 1001 86380 86390 1
528837 99528837 1001 86380 86390 1
528812 99528812 1001 86380 86390 1
528828 99528828 1001 86380 86390 1
528804 99528804 1001 86380 86390 1
528744 99528744 1001 86380 86390 1
528849 99528849 1001 86380 86390 1
528501 99528501 1001 86380 86390 1
528605 99528605 1001 86380 86390 1
528679 99528679 1001 86380 86390 1
528512 99528512 1001 86380 86390 1
528349 99528349 1001 86380 86390 1
529016 99529016 1001 86380 86390 1
529084 99529084 1001 86380 86390 1
529703 99529703 1001 86380 86390 1
529343 99529343 1001 86380 86390 1
529383 99529383 1001 86380 86390 1
529515 99529515 1001 86380 86390 1
529412 99529412 1001 86380 86390 1
529274 99529274 1001 86380 86390 1
529288 99529288 1001 86380 86390 1
529186 99529186 1001 86380 86390 1
529278 99529278 1001 86380 86390 1
529150 99529150 1001 86380 86390 1
529297 99529297 1001 86380 86390 1
529803 99529803 1001 86380 86390 1
529769 99529769 1001 86380 86390 1
529808 99529808 1001 86380 86390 1
529811 99529811 1001 86380 86390 1
529877 99529877 1001 86380 86390 1
530502 99530502 1001 86380 86390 1
530351 99530351 1001 86380 86390 1
530366 99530366 1001 86380 86390 1
530538 99530538 1001 86380 86390 1
530155 99530155 1001 86380 86390 1
530210 99530210 1001 86380 86390 1
530146 99530146 1001 86380 86390 1
530250 99530250 1001 86380 86390 1
530342 99530342 1001 86380 86390 1
530161 99530161 1001 86380 86390 1
530214 99530214 1001 86380 86390 1
529997 99529997 1001 86380 86390 1
530094 99530094 1001 86380 86390 1
530019 99530019 1001 86380 86390 1
530074 99530074 1001 86380 86390 1
529944 99529944 1001 86380 86390 1
530657 99530657 1001 86380 86390 1
530737 99530737 1001 86380 86390 1
530738 99530738 1001 86380 86390 1
530754 99530754 1001 86380 86390 1
531251 99531251 1001 86380 86390 1
531290 99531290 1001 86380 86390 1
531318 99531318 1001 86380 86390 1
531297 99531297 1001 86380 86390 1
531372 99531372 1001 86380 86390 1
531289 99531289 1001 86380 86390 1
531074 99531074 1001 86380 86390 1
530862 99530862 1001 86380 86390 1
530960 99530960 1001 86380 86390 1
530886 99530886 1001 86380 86390 1
531472 99531472 1001 86380 86390 1
531463 99531463 1001 86380 86390 1
531398 99531398 1001 86380 86390 1
531478 99531478 1001 86380 86390 1
532131 99532131 1001 86380 86390 1
532148 99532148 1001 86380 86390 1
531807 99531807 1001 86380 86390 1
531926 99531926 1001 86380 86390 1
531905 99531905 1001 86380 86390 1
531893 99531893 1001 86380 86390 1
531906 99531906 1001 86380 86390 1
531710 99531710 1001 86380 86390 1
532386 99532386 1001 86380 86390 1
532996 99532996 1001 86380 86390 1
532840 99532840 1001 86380 86390 1
532936 99532936 1001 86380 86390 1
532966 99532966 1001 86380 86390 1
532722 99532722 1001 86380 86390 1
532810 99532810 1001 86380 86390 1
532694 99532694 1001 86380 86390 1
532447 99532447 1001 86380 86390 1
533111 99533111 1001 86380 86390 1
533195 99533195 1001 86380 86390 1
533832 99533832 1001 86380 86390 1
533845 99533845 1001 86380 86390 1
533537 99533537 1001 86380 86390 1
533551 99533551 1001 86380 86390 1
533477 99533477 1001 86380 86390 1
533568 99533568 1001 86380 86390 1
533264 99533264 1001 86380 86390 1
533321 99533321 1001 86380 86390 1
533413 99533413 1001 86380 86390 1
533430 99533430 1001 86380 86390 1
533926 99533926 1001 86380 86390 1
533970 99533970 1001 86380 86390 1
534556 99534556 1001 86380 86390 1
534493 99534493 1001 86380 86390 1
534630 99534630 1001 86380 86390 1
534405 99534405 1001 86380 86390 1
534395 99534395 1001 86380 86390 1
534475 99534475 1001 86380 86390 1
534411 99534411 1001 86380 86390 1
534209 99534209 1001 86380 86390 1
534253 99534253 1001 86380 86390 1
534875 99534875 1001 86380 86390 1
534803 99534803 1001 86380 86390 1
535395 99535395 1001 86380 86390 1
535309 99535309 1001 86380 86390 1
535336 99535336 1001 86380 86390 1
535499 99535499 1001 86380 86390 1
535193 99535193 1001 86380 86390 1
535118 99535118 1001 86380 86390 1
535109 99535109 1001 86380 86390 1
535045 99535045 1001 86380 86390 1
534997 99534997 1001 86380 86390 1
535040 99535040 1001 86380 86390 1
534990 99534990 1001 86380 86390 1
535693 99535693 1001 86380 86390 1
535551 99535551 1001 86380 86390 1
535564 99535564 1001 86380 86390 1
535645 99535645 1001 86380 86390 1
535700 99535700 1001 86380 86390 1
536264 99536264 1001 86380 86390 1
536280 99536280 1001 86380 86390 1
536015 99536015 1001 86380 86390 1
535932 99535932 1001 86380 86390 1
535780 99535780 1001 86380 86390 1
535889 99535889 1001 86380 86390 1
535917 99535917 1001 86380 86390 1
536132 99536132 1001 86380 86390 1
536510 99536510 1001 86380 86390 1
536523 99536523 1001 86380 86390 1
536408 99536408 1001 86380 86390 1
536344 99536344 1001 86380 86390 1
536357 99536357 1001 86380 86390 1
537073 99537073 1001 86380 86390 1
537099 99537099 1001 86380 86390 1
537076 99537076 1001 86380 86390 1
537116 99537116 1001 86380 86390 1
537091 99537091 1001 86380 86390 1
537104 99537104 1001 86380 86390 1
537043 99537043 1001 86380 86390 1
536892 99536892 1001 86380 86390 1
536762 99536762 1001 86380 86390 1
536804 99536804 1001 86380 86390 1
536883 99536883 1001 86380 86390 1
536862 99536862 1001 86380 86390 1
536811 99536811 1001 86380 86390 1
536652 99536652 1001 86380 86390 1
537327 99537327 1001 86380 86390 1
537809 99537809 1001 86380 86390 1
537881 99537881 1001 86380 86390 1
537668 99537668 1001 86380 86390 1
537695 99537695 1001 86380 86390 1
537599 99537599 1001 86380 86390 1
537485 99537485 1001 86380 86390 1
537505 99537505 1001 86380 86390 1
537546 99537546 1001 86380 86390 1
538000 99538000 1001 86380 86390 1
538002 99538002 1001 86380 86390 1
538085 99538085 1001 86380 86390 1
538791 99538791 1001 86380 86390 1
538693 99538693 1001 86380 86390 1
538416 99538416 1001 86380 86390 1
538418 99538418 1001 86380 86390 1
538523 99538523 1001 86380 86390 1
538349 99538349 1001 86380 86390 1
538279 99538279 1001 86380 86390 1
538321 99538321 1001 86380 86390 1
538995 99538995 1001 86380 86390 1
538840 99538840 1001 86380 86390 1
538892 99538892 1001 86380 86390 1
539010 99539010 1001 86380 86390 1
539488 99539488 1001 86380 86390 1
539527 99539527 1001 86380 86390 1
539453 99539453 1001 86380 86390 1
539492 99539492 1001 86380 86390 1
539576 99539576 1001 86380 86390 1
539229 99539229 1001 86380 86390 1
539334 99539334 1001 86380 86390 1
539406 99539406 1001 86380 86390 1
539149 99539149 1001 86380 86390 1
539075 99539075 1001 86380 86390 1
539218 99539218 1001 86380 86390 1
539066 99539066 1001 86380 86390 1
539054 99539054 1001 86380 86390 1
539107 99539107 1001 86380 86390 1
539784 99539784 1001 86380 86390 1
539814 99539814 1001 86380 86390 1
539662 99539662 1001 86380 86390 1
540385 99540385 1001 86380 86390 1
540386 99540386 1001 86380 86390 1
540129 99540129 1001 86380 86390 1
539983 99539983 1001 86380 86390 1
540009 99540009 1001 86380 86390 1
539907 99539907 1001 86380 86390 1
540546 99540546 1001 86380 86390 1
540611 99540611 1001 86380 86390 1
540482 99540482 1001 86380 86390 1
540509 99540509 1001 86380 86390 1
540669 99540669 1001 86380 86390 1
541140 99541140 1001 86380 86390 1
541264 99541264 1001 86380 86390 1
541266 99541266 1001 86380 86390 1
541093 99541093 1001 86380 86390 1
541161 99541161 1001 86380 86390 1
541051 99541051 1001 86380 86390 1
541056 99541056 1001 86380 86390 1
541380 99541380 1001 86380 86390 1
541342 99541342 1001 86380 86390 1
541348 99541348 1001 86380 86390 1
541953 99541953 1001 86380 86390 1
542035 99542035 1001 86380 86390 1
542097 99542097 1001 86380 86390 1
542114 99542114 1001 86380 86390 1
541766 99541766 1001 86380 86390 1
541911 99541911 1001 86380 86390 1
541886 99541886 1001 86380 86390 1
541640 99541640 1001 86380 86390 1
541503 99541503 1001 86380 86390 1
541560 99541560 1001 86380 86390 1
541508 99541508 1001 86380 86390 1
542183 99542183 1001 86380 86390 1
542121 99542121 1001 86380 86390 1
542319 99542319 1001 86380 86390 1
542294 99542294 1001 86380 86390 1
542762 99542762 1001 86380 86390 1
542866 99542866 1001 86380 86390 1
542906 99542906 1001 86380 86390 1
542739 99542739 1001 86380 86390 1
542640 99542640 1001 86380 86390 1
542542 99542542 1001 86380 86390 1
542493 99542493 1001 86380 86390 1
542495 99542495 1001 86380 86390 1
542344 99542344 1001 86380 86390 1
542423 99542423 1001 86380 86390 1
542478 99542478 1001 86380 86390 1
543113 99543113 1001 86380 86390 1
543119 99543119 1001 86380 86390 1
543030 99543030 1001 86380 86390 1
543069 99543069 1001 86380 86390 1
543578 99543578 1001 86380 86390 1
543657 99543657 1001 86380 86390 1
543696 99543696 1001 86380 86390 1
543671 99543671 1001 86380 86390 1
543584 99543584 1001 86380 86390 1
543454 99543454 1001 86380 86390 1
543559 99543559 1001 86380 86390 1
543391 99543391 1001 86380 86390 1
543456 99543456 1001 86380 86390 1
543457 99543457 1001 86380 86390 1
543458 99543458 1001 86380 86390 1
543548 99543548 1001 86380 86390 1
543193 99543193 1001 86380 86390 1
543274 99543274 1001 86380 86390 1
543329 99543329 1001 86380 86390 1
543807 99543807 1001 86380 86390 1
543898 99543898 1001 86380 86390 1
543819 99543819 1001 86380 86390 1
544406 99544406 1001 86380 86390 1
544426 99544426 1001 86380 86390 1
544591 99544591 1001 86380 86390 1
544303 99544303 1001 86380 86390 1
544243 99544243 1001 86380 86390 1
544256 99544256 1001 86380 86390 1
544005 99544005 1001 86380 86390 1
543996 99543996 1001 86380 86390 1
544729 99544729 1001 86380 86390 1
544679 99544679 1001 86380 86390 1
416911 1160 1001 3480 14217 1
427941 524 1001 20760 24417 1
400282 1168 1001 75720 78597 1
419166 355 1001 61500 61857 1
531048 697 1001 61030 61329 1
533849 1020 1002 51548 53569 1
400075 99400075 1001 86380 86390 1
400062 99400062 1001 86380 86390 1
400232 99400232 1001 86380 86390 1
400435 99400435 1001 86380 86390 1
400673 99400673 1001 86380 86390 1
400819 99400819 1001 86380 86390 1
400947 99400947 1001 86380 86390 1
401044 99401044 1001 86380 86390 1
400948 99400948 1001 86380 86390 1
401195 99401195 1001 86380 86390 1
401367 99401367 1001 86380 86390 1
401368 99401368 1001 86380 86390 1
401871 99401871 1001 86380 86390 1
402174 99402174 1001 86380 86390 1
402454 99402454 1001 86380 86390 1
402440 99402440 1001 86380 86390 1
402561 99402561 1001 86380 86390 1
402877 99402877 1001 86380 86390 1
402848 99402848 1001 86380 86390 1
402853 99402853 1001 86380 86390 1
402785 99402785 1001 86380 86390 1
402898 99402898 1001 86380 86390 1
403093 99403093 1001 86380 86390 1
403479 99403479 1001 86380 86390 1
403894 99403894 1001 86380 86390 1
403978 99403978 1001 86380 86390 1
404151 99404151 1001 86380 86390 1
404429 99404429 1001 86380 86390 1
404639 99404639 1001 86380 86390 1
404919 99404919 1001 86380 86390 1
405195 99405195 1001 86380 86390 1
405199 99405199 1001 86380 86390 1
405607 99405607 1001 86380 86390 1
405670 99405670 1001 86380 86390 1
405585 99405585 1001 86380 86390 1
405744 99405744 1001 86380 86390 1
405832 99405832 1001 86380 86390 1
406051 99406051 1001 86380 86390 1
406034 99406034 1001 86380 86390 1
406108 99406108 1001 86380 86390 1
406270 99406270 1001 86380 86390 1
406203 99406203 1001 86380 86390 1
406676 99406676 1001 86380 86390 1
406772 99406772 1001 86380 86390 1
406816 99406816 1001 86380 86390 1
407023 99407023 1001 86380 86390 1
407064 99407064 1001 86380 86390 1
407384 99407384 1001 86380 86390 1
407366 99407366 1001 86380 86390 1
407371 99407371 1001 86380 86390 1
407516 99407516 1001 86380 86390 1
407618 99407618 1001 86380 86390 1
407783 99407783 1001 86380 86390 1
407876 99407876 1001 86380 86390 1
407971 99407971 1001 86380 86390 1
407952 99407952 1001 86380 86390 1
408105 99408105 1001 86380 86390 1
408102 99408102 1001 86380 86390 1
408233 99408233 1001 86380 86390 1
408388 99408388 1001 86380 86390 1
408312 99408312 1001 86380 86390 1
408605 99408605 1001 86380 86390 1
408606 99408606 1001 86380 86390 1
408702 99408702 1001 86380 86390 1
408746 99408746 1001 86380 86390 1
408769 99408769 1001 86380 86390 1
408916 99408916 1001 86380 86390 1
408948 99408948 1001 86380 86390 1
409337 99409337 1001 86380 86390 1
409424 99409424 1001 86380 86390 1
409560 99409560 1001 86380 86390 1
409675 99409675 1001 86380 86390 1
409843 99409843 1001 86380 86390 1
409877 99409877 1001 86380 86390 1
409862 99409862 1001 86380 86390 1
410094 99410094 1001 86380 86390 1
410232 99410232 1001 86380 86390 1
410226 99410226 1001 86380 86390 1
410342 99410342 1001 86380 86390 1
410406 99410406 1001 86380 86390 1
410305 99410305 1001 86380 86390 1
410487 99410487 1001 86380 86390 1
410468 99410468 1001 86380 86390 1
410961 99410961 1001 86380 86390 1
411160 99411160 1001 86380 86390 1
411117 99411117 1001 86380 86390 1
411259 99411259 1001 86380 86390 1
411336 99411336 1001 86380 86390 1
412154 99412154 1001 86380 86390 1
412198 99412198 1001 86380 86390 1
412200 99412200 1001 86380 86390 1
412386 99412386 1001 86380 86390 1
413374 99413374 1001 86380 86390 1
413635 99413635 1001 86380 86390 1
413502 99413502 1001 86380 86390 1
413058 99413058 1001 86380 86390 1
413214 99413214 1001 86380 86390 1
412940 99412940 1001 86380 86390 1
413026 99413026 1001 86380 86390 1
412547 99412547 1001 86380 86390 1
412579 99412579 1001 86380 86390 1
412613 99412613 1001 86380 86390 1
412623 99412623 1001 86380 86390 1
412806 99412806 1001 86380 86390 1
412680 99412680 1001 86380 86390 1
413783 99413783 1001 86380 86390 1
413954 99413954 1001 86380 86390 1
413979 99413979 1001 86380 86390 1
413918 99413918 1001 86380 86390 1
415204 99415204 1001 86380 86390 1
415295 99415295 1001 86380 86390 1
415303 99415303 1001 86380 86390 1
414567 99414567 1001 86380 86390 1
414616 99414616 1001 86380 86390 1
414897 99414897 1001 86380 86390 1
414745 99414745 1001 86380 86390 1
414122 99414122 1001 86380 86390 1
414175 99414175 1001 86380 86390 1
415548 99415548 1001 86380 86390 1
415703 99415703 1001 86380 86390 1
415436 99415436 1001 86380 86390 1
415497 99415497 1001 86380 86390 1
416903 99416903 1001 86380 86390 1
416905 99416905 1001 86380 86390 1
416159 99416159 1001 86380 86390 1
416550 99416550 1001 86380 86390 1
416439 99416439 1001 86380 86390 1
416201 99416201 1001 86380 86390 1
416244 99416244 1001 86380 86390 1
416543 99416543 1001 86380 86390 1
416545 99416545 1001 86380 86390 1
415910 99415910 1001 86380 86390 1
415753 99415753 1001 86380 86390 1
416122 99416122 1001 86380 86390 1
417117 99417117 1001 86380 86390 1
417291 99417291 1001 86380 86390 1
417300 99417300 1001 86380 86390 1
417325 99417325 1001 86380 86390 1
417472 99417472 1001 86380 86390 1
417582 99417582 1001 86380 86390 1
418528 99418528 1001 86380 86390 1
418652 99418652 1001 86380 86390 1
418183 99418183 1001 86380 86390 1
418402 99418402 1001 86380 86390 1
417848 99417848 1001 86380 86390 1
417901 99417901 1001 86380 86390 1
418842 99418842 1001 86380 86390 1
418890 99418890 1001 86380 86390 1
418834 99418834 1001 86380 86390 1
420251 99420251 1001 86380 86390 1
420338 99420338 1001 86380 86390 1
420100 99420100 1001 86380 86390 1
420164 99420164 1001 86380 86390 1
419770 99419770 1001 86380 86390 1
420009 99420009 1001 86380 86390 1
419375 99419375 1001 86380 86390 1
419452 99419452 1001 86380 86390 1
419389 99419389 1001 86380 86390 1
419329 99419329 1001 86380 86390 1
419397 99419397 1001 86380 86390 1
419419 99419419 1001 86380 86390 1
419262 99419262 1001 86380 86390 1
420558 99420558 1001 86380 86390 1
421693 99421693 1001 86380 86390 1
421366 99421366 1001 86380 86390 1
421504 99421504 1001 86380 86390 1
421539 99421539 1001 86380 86390 1
421395 99421395 1001 86380 86390 1
421318 99421318 1001 86380 86390 1
421548 99421548 1001 86380 86390 1
421671 99421671 1001 86380 86390 1
421608 99421608 1001 86380 86390 1
421065 99421065 1001 86380 86390 1
422247 99422247 1001 86380 86390 1
422181 99422181 1001 86380 86390 1
422156 99422156 1001 86380 86390 1
423625 99423625 1001 86380 86390 1
423486 99423486 1001 86380 86390 1
423406 99423406 1001 86380 86390 1
423653 99423653 1001 86380 86390 1
423525 99423525 1001 86380 86390 1
423119 99423119 1001 86380 86390 1
423238 99423238 1001 86380 86390 1
423189 99423189 1001 86380 86390 1
422757 99422757 1001 86380 86390 1
422760 99422760 1001 86380 86390 1
422762 99422762 1001 86380 86390 1
423985 99423985 1001 86380 86390 1
424020 99424020 1001 86380 86390 1
423775 99423775 1001 86380 86390 1
425029 99425029 1001 86380 86390 1
425227 99425227 1001 86380 86390 1
425117 99425117 1001 86380 86390 1
424611 99424611 1001 86380 86390 1
424645 99424645 1001 86380 86390 1
424680 99424680 1001 86380 86390 1
424870 99424870 1001 86380 86390 1
424902 99424902 1001 86380 86390 1
424207 99424207 1001 86380 86390 1
424245 99424245 1001 86380 86390 1
424564 99424564 1001 86380 86390 1
424516 99424516 1001 86380 86390 1
424285 99424285 1001 86380 86390 1
424586 99424586 1001 86380 86390 1
425436 99425436 1001 86380 86390 1
425407 99425407 1001 86380 86390 1
425695 99425695 1001 86380 86390 1
425641 99425641 1001 86380 86390 1
425596 99425596 1001 86380 86390 1
426745 99426745 1001 86380 86390 1
426876 99426876 1001 86380 86390 1
426831 99426831 1001 86380 86390 1
426394 99426394 1001 86380 86390 1
426326 99426326 1001 86380 86390 1
426623 99426623 1001 86380 86390 1
426597 99426597 1001 86380 86390 1
426386 99426386 1001 86380 86390 1
426438 99426438 1001 86380 86390 1
426654 99426654 1001 86380 86390 1
425913 99425913 1001 86380 86390 1
425866 99425866 1001 86380 86390 1
426165 99426165 1001 86380 86390 1
426022 99426022 1001 86380 86390 1
426103 99426103 1001 86380 86390 1
426258 99426258 1001 86380 86390 1
427172 99427172 1001 86380 86390 1
427439 99427439 1001 86380 86390 1
427158 99427158 1001 86380 86390 1
428638 99428638 1001 86380 86390 1
428623 99428623 1001 86380 86390 1
427922 99427922 1001 86380 86390 1
428266 99428266 1001 86380 86390 1
428244 99428244 1001 86380 86390 1
428136 99428136 1001 86380 86390 1
428316 99428316 1001 86380 86390 1
427665 99427665 1001 86380 86390 1
427769 99427769 1001 86380 86390 1
427727 99427727 1001 86380 86390 1
428872 99428872 1001 86380 86390 1
428766 99428766 1001 86380 86390 1
429020 99429020 1001 86380 86390 1
428878 99428878 1001 86380 86390 1
429140 99429140 1001 86380 86390 1
430356 99430356 1001 86380 86390 1
429933 99429933 1001 86380 86390 1
429761 99429761 1001 86380 86390 1
429918 99429918 1001 86380 86390 1
429585 99429585 1001 86380 86390 1
429269 99429269 1001 86380 86390 1
429356 99429356 1001 86380 86390 1
429358 99429358 1001 86380 86390 1
430425 99430425 1001 86380 86390 1
430741 99430741 1001 86380 86390 1
430639 99430639 1001 86380 86390 1
430496 99430496 1001 86380 86390 1
431688 99431688 1001 86380 86390 1
432006 99432006 1001 86380 86390 1
432032 99432032 1001 86380 86390 1
431811 99431811 1001 86380 86390 1
431306 99431306 1001 86380 86390 1
431457 99431457 1001 86380 86390 1
431433 99431433 1001 86380 86390 1
431423 99431423 1001 86380 86390 1
431134 99431134 1001 86380 86390 1
431157 99431157 1001 86380 86390 1
430856 99430856 1001 86380 86390 1
431016 99431016 1001 86380 86390 1
431233 99431233 1001 86380 86390 1
432327 99432327 1001 86380 86390 1
432330 99432330 1001 86380 86390 1
432359 99432359 1001 86380 86390 1
432106 99432106 1001 86380 86390 1
433467 99433467 1001 86380 86390 1
433619 99433619 1001 86380 86390 1
433266 99433266 1001 86380 86390 1
432902 99432902 1001 86380 86390 1
433196 99433196 1001 86380 86390 1
433002 99433002 1001 86380 86390 1
432942 99432942 1001 86380 86390 1
432748 99432748 1001 86380 86390 1
432607 99432607 1001 86380 86390 1
432571 99432571 1001 86380 86390 1
432888 99432888 1001 86380 86390 1
432575 99432575 1001 86380 86390 1
432576 99432576 1001 86380 86390 1
432767 99432767 1001 86380 86390 1
432899 99432899 1001 86380 86390 1
434066 99434066 1001 86380 86390 1
434043 99434043 1001 86380 86390 1
434131 99434131 1001 86380 86390 1
435032 99435032 1001 86380 86390 1
435107 99435107 1001 86380 86390 1
435366 99435366 1001 86380 86390 1
435158 99435158 1001 86380 86390 1
434706 99434706 1001 86380 86390 1
434664 99434664 1001 86380 86390 1
434885 99434885 1001 86380 86390 1
434634 99434634 1001 86380 86390 1
434590 99434590 1001 86380 86390 1
434248 99434248 1001 86380 86390 1
434334 99434334 1001 86380 86390 1
434255 99434255 1001 86380 86390 1
435868 99435868 1001 86380 86390 1
435584 99435584 1001 86380 86390 1
435693 99435693 1001 86380 86390 1
435743 99435743 1001 86380 86390 1
435672 99435672 1001 86380 86390 1
436986 99436986 1001 86380 86390 1
436898 99436898 1001 86380 86390 1
436366 99436366 1001 86380 86390 1
436422 99436422 1001 86380 86390 1
436396 99436396 1001 86380 86390 1
436428 99436428 1001 86380 86390 1
436485 99436485 1001 86380 86390 1
436560 99436560 1001 86380 86390 1
436621 99436621 1001 86380 86390 1
436276 99436276 1001 86380 86390 1
436002 99436002 1001 86380 86390 1
300093 99300093 1001 86380 86390 1
437319 99437319 1001 86380 86390 1
300057 99300057 1001 86380 86390 1
437186 99437186 1001 86380 86390 1
437254 99437254 1001 86380 86390 1
300701 99300701 1001 86380 86390 1
300598 99300598 1001 86380 86390 1
300471 99300471 1001 86380 86390 1
300417 99300417 1001 86380 86390 1
300213 99300213 1001 86380 86390 1
300759 99300759 1001 86380 86390 1
300801 99300801 1001 86380 86390 1
301351 99301351 1001 86380 86390 1
301443 99301443 1001 86380 86390 1
301541 99301541 1001 86380 86390 1
301548 99301548 1001 86380 86390 1
301326 99301326 1001 86380 86390 1
301253 99301253 1001 86380 86390 1
301163 99301163 1001 86380 86390 1
301107 99301107 1001 86380 86390 1
300968 99300968 1001 86380 86390 1
301710 99301710 1001 86380 86390 1
301700 99301700 1001 86380 86390 1
301573 99301573 1001 86380 86390 1
301680 99301680 1001 86380 86390 1
302282 99302282 1001 86380 86390 1
302277 99302277 1001 86380 86390 1
301994 99301994 1001 86380 86390 1
302099 99302099 1001 86380 86390 1
301985 99301985 1001 86380 86390 1
302039 99302039 1001 86380 86390 1
301988 99301988 1001 86380 86390 1
302029 99302029 1001 86380 86390 1
301863 99301863 1001 86380 86390 1
301932 99301932 1001 86380 86390 1
301806 99301806 1001 86380 86390 1
301780 99301780 1001 86380 86390 1
301834 99301834 1001 86380 86390 1
302404 99302404 1001 86380 86390 1
302499 99302499 1001 86380 86390 1
302579 99302579 1001 86380 86390 1
303070 99303070 1001 86380 86390 1
302840 99302840 1001 86380 86390 1
302883 99302883 1001 86380 86390 1
302666 99302666 1001 86380 86390 1
302636 99302636 1001 86380 86390 1
303400 99303400 1001 86380 86390 1
303325 99303325 1001 86380 86390 1
303223 99303223 1001 86380 86390 1
303884 99303884 1001 86380 86390 1
303978 99303978 1001 86380 86390 1
303968 99303968 1001 86380 86390 1
303667 99303667 1001 86380 86390 1
303695 99303695 1001 86380 86390 1
303826 99303826 1001 86380 86390 1
303490 99303490 1001 86380 86390 1
303414 99303414 1001 86380 86390 1
303600 99303600 1001 86380 86390 1
303524 99303524 1001 86380 86390 1
304078 99304078 1001 86380 86390 1
304052 99304052 1001 86380 86390 1
304743 99304743 1001 86380 86390 1
304697 99304697 1001 86380 86390 1
304710 99304710 1001 86380 86390 1
304686 99304686 1001 86380 86390 1
304778 99304778 1001 86380 86390 1
304820 99304820 1001 86380 86390 1
304577 99304577 1001 86380 86390 1
304447 99304447 1001 86380 86390 1
304490 99304490 1001 86380 86390 1
304569 99304569 1001 86380 86390 1
304572 99304572 1001 86380 86390 1
304266 99304266 1001 86380 86390 1
305039 99305039 1001 86380 86390 1
304861 99304861 1001 86380 86390 1
304943 99304943 1001 86380 86390 1
305466 99305466 1001 86380 86390 1
305380 99305380 1001 86380 86390 1
305475 99305475 1001 86380 86390 1
305322 99305322 1001 86380 86390 1
305478 99305478 1001 86380 86390 1
305266 99305266 1001 86380 86390 1
500711 99500711 1001 86380 86390 1
500639 99500639 1001 86380 86390 1
500426 99500426 1001 86380 86390 1
500497 99500497 1001 86380 86390 1
500592 99500592 1001 86380 86390 1
500529 99500529 1001 86380 86390 1
500392 99500392 1001 86380 86390 1
500854 99500854 1001 86380 86390 1
500998 99500998 1001 86380 86390 1
500962 99500962 1001 86380 86390 1
500951 99500951 1001 86380 86390 1
500939 99500939 1001 86380 86390 1
501552 99501552 1001 86380 86390 1
501296 99501296 1001 86380 86390 1
501232 99501232 1001 86380 86390 1
501302 99501302 1001 86380 86390 1
501139 99501139 1001 86380 86390 1
501141 99501141 1001 86380 86390 1
501817 99501817 1001 86380 86390 1
501741 99501741 1001 86380 86390 1
501716 99501716 1001 86380 86390 1
501751 99501751 1001 86380 86390 1
502291 99502291 1001 86380 86390 1
502382 99502382 1001 86380 86390 1
502209 99502209 1001 86380 86390 1
502134 99502134 1001 86380 86390 1
502102 99502102 1001 86380 86390 1
502218 99502218 1001 86380 86390 1
502168 99502168 1001 86380 86390 1
501899 99501899 1001 86380 86390 1
501925 99501925 1001 86380 86390 1
501990 99501990 1001 86380 86390 1
501847 99501847 1001 86380 86390 1
502547 99502547 1001 86380 86390 1
502551 99502551 1001 86380 86390 1
503100 99503100 1001 86380 86390 1
503140 99503140 1001 86380 86390 1
503194 99503194 1001 86380 86390 1
503210 99503210 1001 86380 86390 1
503281 99503281 1001 86380 86390 1
503286 99503286 1001 86380 86390 1
502917 99502917 1001 86380 86390 1
502966 99502966 1001 86380 86390 1
502942 99502942 1001 86380 86390 1
502676 99502676 1001 86380 86390 1
502832 99502832 1001 86380 86390 1
502770 99502770 1001 86380 86390 1
502796 99502796 1001 86380 86390 1
503087 99503087 1001 86380 86390 1
503940 99503940 1001 86380 86390 1
504087 99504087 1001 86380 86390 1
503917 99503917 1001 86380 86390 1
504073 99504073 1001 86380 86390 1
503797 99503797 1001 86380 86390 1
503858 99503858 1001 86380 86390 1
503696 99503696 1001 86380 86390 1
503698 99503698 1001 86380 86390 1
503583 99503583 1001 86380 86390 1
503558 99503558 1001 86380 86390 1
504195 99504195 1001 86380 86390 1
504237 99504237 1001 86380 86390 1
504278 99504278 1001 86380 86390 1
504215 99504215 1001 86380 86390 1
504190 99504190 1001 86380 86390 1
504829 99504829 1001 86380 86390 1
504820 99504820 1001 86380 86390 1
504834 99504834 1001 86380 86390 1
504635 99504635 1001 86380 86390 1
504653 99504653 1001 86380 86390 1
504694 99504694 1001 86380 86390 1
504324 99504324 1001 86380 86390 1
504409 99504409 1001 86380 86390 1
505048 99505048 1001 86380 86390 1
505016 99505016 1001 86380 86390 1
505655 99505655 1001 86380 86390 1
505627 99505627 1001 86380 86390 1
505766 99505766 1001 86380 86390 1
505525 99505525 1001 86380 86390 1
505370 99505370 1001 86380 86390 1
505502 99505502 1001 86380 86390 1
505392 99505392 1001 86380 86390 1
505434 99505434 1001 86380 86390 1
505524 99505524 1001 86380 86390 1
505332 99505332 1001 86380 86390 1
505203 99505203 1001 86380 86390 1
505334 99505334 1001 86380 86390 1
505211 99505211 1001 86380 86390 1
505303 99505303 1001 86380 86390 1
505809 99505809 1001 86380 86390 1
505956 99505956 1001 86380 86390 1
505776 99505776 1001 86380 86390 1
506393 99506393 1001 86380 86390 1
506191 99506191 1001 86380 86390 1
506324 99506324 1001 86380 86390 1
506053 99506053 1001 86380 86390 1
506160 99506160 1001 86380 86390 1
506173 99506173 1001 86380 86390 1
506664 99506664 1001 86380 86390 1
507345 99507345 1001 86380 86390 1
507249 99507249 1001 86380 86390 1
507414 99507414 1001 86380 86390 1
507228 99507228 1001 86380 86390 1
507181 99507181 1001 86380 86390 1
507130 99507130 1001 86380 86390 1
507170 99507170 1001 86380 86390 1
507211 99507211 1001 86380 86390 1
506855 99506855 1001 86380 86390 1
506872 99506872 1001 86380 86390 1
507574 99507574 1001 86380 86390 1
507510 99507510 1001 86380 86390 1
507537 99507537 1001 86380 86390 1
507564 99507564 1001 86380 86390 1
507604 99507604 1001 86380 86390 1
508184 99508184 1001 86380 86390 1
508188 99508188 1001 86380 86390 1
508073 99508073 1001 86380 86390 1
508151 99508151 1001 86380 86390 1
508128 99508128 1001 86380 86390 1
508240 99508240 1001 86380 86390 1
508117 99508117 1001 86380 86390 1
508239 99508239 1001 86380 86390 1
507864 99507864 1001 86380 86390 1
507995 99507995 1001 86380 86390 1
507996 99507996 1001 86380 86390 1
507977 99507977 1001 86380 86390 1
507745 99507745 1001 86380 86390 1
507824 99507824 1001 86380 86390 1
507721 99507721 1001 86380 86390 1
507634 99507634 1001 86380 86390 1
507793 99507793 1001 86380 86390 1
507678 99507678 1001 86380 86390 1
508291 99508291 1001 86380 86390 1
508282 99508282 1001 86380 86390 1
509024 99509024 1001 86380 86390 1
508939 99508939 1001 86380 86390 1
508994 99508994 1001 86380 86390 1
509021 99509021 1001 86380 86390 1
508945 99508945 1001 86380 86390 1
508860 99508860 1001 86380 86390 1
508836 99508836 1001 86380 86390 1
508773 99508773 1001 86380 86390 1
508647 99508647 1001 86380 86390 1
508473 99508473 1001 86380 86390 1
508491 99508491 1001 86380 86390 1
509188 99509188 1001 86380 86390 1
508454 99508454 1001 86380 86390 1
509260 99509260 1001 86380 86390 1
509158 99509158 1001 86380 86390 1
509171 99509171 1001 86380 86390 1
509082 99509082 1001 86380 86390 1
509852 99509852 1001 86380 86390 1
509827 99509827 1001 86380 86390 1
509739 99509739 1001 86380 86390 1
509719 99509719 1001 86380 86390 1
509527 99509527 1001 86380 86390 1
509584 99509584 1001 86380 86390 1
509600 99509600 1001 86380 86390 1
509652 99509652 1001 86380 86390 1
509602 99509602 1001 86380 86390 1
509307 99509307 1001 86380 86390 1
509478 99509478 1001 86380 86390 1
509339 99509339 1001 86380 86390 1
509472 99509472 1001 86380 86390 1
509280 99509280 1001 86380 86390 1
509952 99509952 1001 86380 86390 1
509929 99509929 1001 86380 86390 1
509987 99509987 1001 86380 86390 1
510000 99510000 1001 86380 86390 1
510670 99510670 1001 86380 86390 1
510446 99510446 1001 86380 86390 1
510408 99510408 1001 86380 86390 1
510479 99510479 1001 86380 86390 1
510363 99510363 1001 86380 86390 1
510402 99510402 1001 86380 86390 1
510507 99510507 1001 86380 86390 1
510161 99510161 1001 86380 86390 1
510174 99510174 1001 86380 86390 1
510781 99510781 1001 86380 86390 1
511549 99511549 1001 86380 86390 1
511517 99511517 1001 86380 86390 1
511390 99511390 1001 86380 86390 1
511353 99511353 1001 86380 86390 1
511432 99511432 1001 86380 86390 1
511230 99511230 1001 86380 86390 1
511326 99511326 1001 86380 86390 1
511224 99511224 1001 86380 86390 1
511146 99511146 1001 86380 86390 1
511331 99511331 1001 86380 86390 1
510948 99510948 1001 86380 86390 1
510963 99510963 1001 86380 86390 1
510937 99510937 1001 86380 86390 1
511575 99511575 1001 86380 86390 1
511744 99511744 1001 86380 86390 1
511602 99511602 1001 86380 86390 1
511668 99511668 1001 86380 86390 1
511646 99511646 1001 86380 86390 1
511595 99511595 1001 86380 86390 1
511648 99511648 1001 86380 86390 1
511625 99511625 1001 86380 86390 1
511665 99511665 1001 86380 86390 1
512225 99512225 1001 86380 86390 1
512306 99512306 1001 86380 86390 1
512243 99512243 1001 86380 86390 1
512313 99512313 1001 86380 86390 1
512185 99512185 1001 86380 86390 1
512136 99512136 1001 86380 86390 1
512150 99512150 1001 86380 86390 1
512088 99512088 1001 86380 86390 1
511842 99511842 1001 86380 86390 1
511951 99511951 1001 86380 86390 1
511964 99511964 1001 86380 86390 1
512415 99512415 1001 86380 86390 1
512391 99512391 1001 86380 86390 1
512444 99512444 1001 86380 86390 1
512461 99512461 1001 86380 86390 1
513067 99513067 1001 86380 86390 1
513061 99513061 1001 86380 86390 1
513138 99513138 1001 86380 86390 1
513126 99513126 1001 86380 86390 1
512870 99512870 1001 86380 86390 1
512877 99512877 1001 86380 86390 1
512800 99512800 1001 86380 86390 1
512879 99512879 1001 86380 86390 1
512601 99512601 1001 86380 86390 1
512619 99512619 1001 86380 86390 1
512763 99512763 1001 86380 86390 1
513376 99513376 1001 86380 86390 1
513941 99513941 1001 86380 86390 1
514006 99514006 1001 86380 86390 1
513925 99513925 1001 86380 86390 1
513659 99513659 1001 86380 86390 1
513819 99513819 1001 86380 86390 1
513718 99513718 1001 86380 86390 1
513758 99513758 1001 86380 86390 1
513555 99513555 1001 86380 86390 1
513518 99513518 1001 86380 86390 1
513557 99513557 1001 86380 86390 1
514690 99514690 1001 86380 86390 1
514704 99514704 1001 86380 86390 1
514654 99514654 1001 86380 86390 1
514695 99514695 1001 86380 86390 1
514837 99514837 1001 86380 86390 1
514524 99514524 1001 86380 86390 1
514492 99514492 1001 86380 86390 1
514546 99514546 1001 86380 86390 1
514292 99514292 1001 86380 86390 1
514384 99514384 1001 86380 86390 1
514333 99514333 1001 86380 86390 1
514284 99514284 1001 86380 86390 1
514442 99514442 1001 86380 86390 1
514919 99514919 1001 86380 86390 1
514971 99514971 1001 86380 86390 1
514985 99514985 1001 86380 86390 1
514895 99514895 1001 86380 86390 1
514966 99514966 1001 86380 86390 1
515492 99515492 1001 86380 86390 1
515482 99515482 1001 86380 86390 1
515589 99515589 1001 86380 86390 1
515376 99515376 1001 86380 86390 1
515477 99515477 1001 86380 86390 1
515237 99515237 1001 86380 86390 1
515187 99515187 1001 86380 86390 1
515214 99515214 1001 86380 86390 1
515801 99515801 1001 86380 86390 1
515713 99515713 1001 86380 86390 1
515687 99515687 1001 86380 86390 1
515702 99515702 1001 86380 86390 1
515716 99515716 1001 86380 86390 1
516484 99516484 1001 86380 86390 1
516361 99516361 1001 86380 86390 1
516364 99516364 1001 86380 86390 1
516279 99516279 1001 86380 86390 1
516244 99516244 1001 86380 86390 1
516119 99516119 1001 86380 86390 1
516049 99516049 1001 86380 86390 1
516088 99516088 1001 86380 86390 1
516623 99516623 1001 86380 86390 1
516688 99516688 1001 86380 86390 1
517197 99517197 1001 86380 86390 1
517305 99517305 1001 86380 86390 1
517185 99517185 1001 86380 86390 1
517310 99517310 1001 86380 86390 1
517163 99517163 1001 86380 86390 1
517242 99517242 1001 86380 86390 1
517324 99517324 1001 86380 86390 1
516989 99516989 1001 86380 86390 1
516967 99516967 1001 86380 86390 1
516932 99516932 1001 86380 86390 1
517115 99517115 1001 86380 86390 1
516766 99516766 1001 86380 86390 1
516767 99516767 1001 86380 86390 1
516847 99516847 1001 86380 86390 1
516879 99516879 1001 86380 86390 1
516906 99516906 1001 86380 86390 1
517530 99517530 1001 86380 86390 1
517509 99517509 1001 86380 86390 1
518161 99518161 1001 86380 86390 1
518129 99518129 1001 86380 86390 1
517921 99517921 1001 86380 86390 1
517870 99517870 1001 86380 86390 1
517768 99517768 1001 86380 86390 1
517859 99517859 1001 86380 86390 1
517838 99517838 1001 86380 86390 1
517864 99517864 1001 86380 86390 1
517689 99517689 1001 86380 86390 1
517702 99517702 1001 86380 86390 1
518215 99518215 1001 86380 86390 1
518207 99518207 1001 86380 86390 1
518925 99518925 1001 86380 86390 1
518884 99518884 1001 86380 86390 1
518734 99518734 1001 86380 86390 1
518739 99518739 1001 86380 86390 1
518752 99518752 1001 86380 86390 1
518415 99518415 1001 86380 86390 1
519039 99519039 1001 86380 86390 1
519056 99519056 1001 86380 86390 1
519186 99519186 1001 86380 86390 1
519161 99519161 1001 86380 86390 1
519178 99519178 1001 86380 86390 1
519706 99519706 1001 86380 86390 1
519466 99519466 1001 86380 86390 1
519452 99519452 1001 86380 86390 1
519349 99519349 1001 86380 86390 1
519237 99519237 1001 86380 86390 1
519345 99519345 1001 86380 86390 1
519974 99519974 1001 86380 86390 1
519885 99519885 1001 86380 86390 1
520511 99520511 1001 86380 86390 1
520512 99520512 1001 86380 86390 1
520611 99520611 1001 86380 86390 1
520373 99520373 1001 86380 86390 1
520419 99520419 1001 86380 86390 1
520330 99520330 1001 86380 86390 1
520075 99520075 1001 86380 86390 1
520220 99520220 1001 86380 86390 1
520157 99520157 1001 86380 86390 1
520119 99520119 1001 86380 86390 1
520767 99520767 1001 86380 86390 1
520704 99520704 1001 86380 86390 1
520797 99520797 1001 86380 86390 1
520670 99520670 1001 86380 86390 1
521385 99521385 1001 86380 86390 1
521111 99521111 1001 86380 86390 1
520911 99520911 1001 86380 86390 1
521028 99521028 1001 86380 86390 1
520978 99520978 1001 86380 86390 1
521022 99521022 1001 86380 86390 1
521556 99521556 1001 86380 86390 1
521569 99521569 1001 86380 86390 1
521533 99521533 1001 86380 86390 1
522050 99522050 1001 86380 86390 1
522012 99522012 1001 86380 86390 1
521961 99521961 1001 86380 86390 1
522041 99522041 1001 86380 86390 1
521684 99521684 1001 86380 86390 1
521753 99521753 1001 86380 86390 1
522433 99522433 1001 86380 86390 1
522434 99522434 1001 86380 86390 1
522344 99522344 1001 86380 86390 1
522412 99522412 1001 86380 86390 1
523060 99523060 1001 86380 86390 1
522823 99522823 1001 86380 86390 1
522811 99522811 1001 86380 86390 1
522906 99522906 1001 86380 86390 1
522552 99522552 1001 86380 86390 1
522658 99522658 1001 86380 86390 1
523143 99523143 1001 86380 86390 1
523132 99523132 1001 86380 86390 1
523166 99523166 1001 86380 86390 1
523677 99523677 1001 86380 86390 1
523614 99523614 1001 86380 86390 1
523568 99523568 1001 86380 86390 1
523400 99523400 1001 86380 86390 1
524149 99524149 1001 86380 86390 1
523955 99523955 1001 86380 86390 1
524014 99524014 1001 86380 86390 1
523963 99523963 1001 86380 86390 1
524669 99524669 1001 86380 86390 1
524740 99524740 1001 86380 86390 1
524592 99524592 1001 86380 86390 1
524631 99524631 1001 86380 86390 1
524580 99524580 1001 86380 86390 1
524684 99524684 1001 86380 86390 1
524474 99524474 1001 86380 86390 1
524436 99524436 1001 86380 86390 1
524518 99524518 1001 86380 86390 1
524389 99524389 1001 86380 86390 1
524497 99524497 1001 86380 86390 1
524256 99524256 1001 86380 86390 1
524301 99524301 1001 86380 86390 1
524833 99524833 1001 86380 86390 1
524885 99524885 1001 86380 86390 1
524821 99524821 1001 86380 86390 1
524950 99524950 1001 86380 86390 1
524810 99524810 1001 86380 86390 1
524892 99524892 1001 86380 86390 1
525365 99525365 1001 86380 86390 1
525392 99525392 1001 86380 86390 1
525276 99525276 1001 86380 86390 1
525332 99525332 1001 86380 86390 1
525192 99525192 1001 86380 86390 1
525042 99525042 1001 86380 86390 1
525134 99525134 1001 86380 86390 1
525175 99525175 1001 86380 86390 1
525061 99525061 1001 86380 86390 1
525660 99525660 1001 86380 86390 1
525678 99525678 1001 86380 86390 1
525722 99525722 1001 86380 86390 1
526323 99526323 1001 86380 86390 1
526329 99526329 1001 86380 86390 1
525867 99525867 1001 86380 86390 1
525881 99525881 1001 86380 86390 1
525934 99525934 1001 86380 86390 1
525808 99525808 1001 86380 86390 1
525821 99525821 1001 86380 86390 1
525942 99525942 1001 86380 86390 1
526534 99526534 1001 86380 86390 1
527226 99527226 1001 86380 86390 1
527023 99527023 1001 86380 86390 1
526854 99526854 1001 86380 86390 1
526908 99526908 1001 86380 86390 1
526684 99526684 1001 86380 86390 1
526828 99526828 1001 86380 86390 1
526779 99526779 1001 86380 86390 1
526806 99526806 1001 86380 86390 1
526819 99526819 1001 86380 86390 1
526742 99526742 1001 86380 86390 1
526821 99526821 1001 86380 86390 1
527430 99527430 1001 86380 86390 1
527341 99527341 1001 86380 86390 1
527293 99527293 1001 86380 86390 1
527332 99527332 1001 86380 86390 1
527438 99527438 1001 86380 86390 1
527951 99527951 1001 86380 86390 1
528003 99528003 1001 86380 86390 1
527701 99527701 1001 86380 86390 1
527760 99527760 1001 86380 86390 1
527829 99527829 1001 86380 86390 1
527571 99527571 1001 86380 86390 1
527473 99527473 1001 86380 86390 1
528242 99528242 1001 86380 86390 1
528233 99528233 1001 86380 86390 1
528078 99528078 1001 86380 86390 1
528093 99528093 1001 86380 86390 1
528276 99528276 1001 86380 86390 1
528724 99528724 1001 86380 86390 1
528752 99528752 1001 86380 86390 1
528784 99528784 1001 86380 86390 1
528527 99528527 1001 86380 86390 1
528583 99528583 1001 86380 86390 1
528680 99528680 1001 86380 86390 1
528500 99528500 1001 86380 86390 1
529048 99529048 1001 86380 86390 1
528972 99528972 1001 86380 86390 1
529696 99529696 1001 86380 86390 1
529700 99529700 1001 86380 86390 1
529630 99529630 1001 86380 86390 1
529684 99529684 1001 86380 86390 1
529634 99529634 1001 86380 86390 1
529478 99529478 1001 86380 86390 1
529322 99529322 1001 86380 86390 1
529158 99529158 1001 86380 86390 1
529300 99529300 1001 86380 86390 1
529275 99529275 1001 86380 86390 1
529250 99529250 1001 86380 86390 1
529253 99529253 1001 86380 86390 1
529218 99529218 1001 86380 86390 1
529244 99529244 1001 86380 86390 1
529167 99529167 1001 86380 86390 1
529781 99529781 1001 86380 86390 1
529859 99529859 1001 86380 86390 1
529873 99529873 1001 86380 86390 1
529925 99529925 1001 86380 86390 1
529835 99529835 1001 86380 86390 1
529733 99529733 1001 86380 86390 1
529917 99529917 1001 86380 86390 1
529853 99529853 1001 86380 86390 1
530481 99530481 1001 86380 86390 1
530537 99530537 1001 86380 86390 1
530433 99530433 1001 86380 86390 1
530462 99530462 1001 86380 86390 1
530424 99530424 1001 86380 86390 1
530257 99530257 1001 86380 86390 1
530326 99530326 1001 86380 86390 1
530275 99530275 1001 86380 86390 1
530145 99530145 1001 86380 86390 1
530302 99530302 1001 86380 86390 1
530049 99530049 1001 86380 86390 1
530014 99530014 1001 86380 86390 1
529989 99529989 1001 86380 86390 1
530641 99530641 1001 86380 86390 1
530645 99530645 1001 86380 86390 1
530673 99530673 1001 86380 86390 1
530609 99530609 1001 86380 86390 1
530573 99530573 1001 86380 86390 1
530601 99530601 1001 86380 86390 1
531305 99531305 1001 86380 86390 1
531366 99531366 1001 86380 86390 1
531032 99531032 1001 86380 86390 1
531155 99531155 1001 86380 86390 1
531013 99531013 1001 86380 86390 1
531068 99531068 1001 86380 86390 1
530863 99530863 1001 86380 86390 1
530929 99530929 1001 86380 86390 1
530814 99530814 1001 86380 86390 1
530936 99530936 1001 86380 86390 1
531416 99531416 1001 86380 86390 1
531547 99531547 1001 86380 86390 1
532019 99532019 1001 86380 86390 1
532125 99532125 1001 86380 86390 1
532101 99532101 1001 86380 86390 1
531897 99531897 1001 86380 86390 1
531675 99531675 1001 86380 86390 1
531681 99531681 1001 86380 86390 1
531752 99531752 1001 86380 86390 1
532375 99532375 1001 86380 86390 1
532278 99532278 1001 86380 86390 1
532955 99532955 1001 86380 86390 1
532881 99532881 1001 86380 86390 1
532662 99532662 1001 86380 86390 1
532626 99532626 1001 86380 86390 1
532705 99532705 1001 86380 86390 1
532680 99532680 1001 86380 86390 1
532669 99532669 1001 86380 86390 1
532825 99532825 1001 86380 86390 1
532415 99532415 1001 86380 86390 1
532510 99532510 1001 86380 86390 1
532486 99532486 1001 86380 86390 1
532552 99532552 1001 86380 86390 1
533207 99533207 1001 86380 86390 1
533745 99533745 1001 86380 86390 1
533787 99533787 1001 86380 86390 1
533317 99533317 1001 86380 86390 1
533266 99533266 1001 86380 86390 1
533243 99533243 1001 86380 86390 1
533287 99533287 1001 86380 86390 1
533986 99533986 1001 86380 86390 1
534052 99534052 1001 86380 86390 1
533925 99533925 1001 86380 86390 1
533928 99533928 1001 86380 86390 1
534060 99534060 1001 86380 86390 1
534485 99534485 1001 86380 86390 1
534563 99534563 1001 86380 86390 1
534500 99534500 1001 86380 86390 1
534566 99534566 1001 86380 86390 1
534272 99534272 1001 86380 86390 1
534468 99534468 1001 86380 86390 1
534432 99534432 1001 86380 86390 1
534374 99534374 1001 86380 86390 1
534270 99534270 1001 86380 86390 1
534068 99534068 1001 86380 86390 1
534126 99534126 1001 86380 86390 1
534087 99534087 1001 86380 86390 1
534243 99534243 1001 86380 86390 1
534799 99534799 1001 86380 86390 1
534729 99534729 1001 86380 86390 1
535476 99535476 1001 86380 86390 1
535411 99535411 1001 86380 86390 1
535487 99535487 1001 86380 86390 1
535123 99535123 1001 86380 86390 1
535188 99535188 1001 86380 86390 1
535228 99535228 1001 86380 86390 1
535233 99535233 1001 86380 86390 1
535225 99535225 1001 86380 86390 1
535187 99535187 1001 86380 86390 1
535076 99535076 1001 86380 86390 1
534977 99534977 1001 86380 86390 1
535081 99535081 1001 86380 86390 1
535017 99535017 1001 86380 86390 1
534953 99534953 1001 86380 86390 1
535562 99535562 1001 86380 86390 1
535672 99535672 1001 86380 86390 1
535571 99535571 1001 86380 86390 1
536145 99536145 1001 86380 86390 1
536263 99536263 1001 86380 86390 1
536180 99536180 1001 86380 86390 1
536072 99536072 1001 86380 86390 1
535887 99535887 1001 86380 86390 1
535719 99535719 1001 86380 86390 1
535905 99535905 1001 86380 86390 1
536452 99536452 1001 86380 86390 1
536531 99536531 1001 86380 86390 1
536496 99536496 1001 86380 86390 1
536371 99536371 1001 86380 86390 1
537065 99537065 1001 86380 86390 1
536777 99536777 1001 86380 86390 1
536881 99536881 1001 86380 86390 1
536882 99536882 1001 86380 86390 1
536793 99536793 1001 86380 86390 1
536859 99536859 1001 86380 86390 1
536676 99536676 1001 86380 86390 1
536745 99536745 1001 86380 86390 1
536681 99536681 1001 86380 86390 1
537173 99537173 1001 86380 86390 1
537865 99537865 1001 86380 86390 1
537588 99537588 1001 86380 86390 1
537578 99537578 1001 86380 86390 1
537371 99537371 1001 86380 86390 1
537478 99537478 1001 86380 86390 1
537571 99537571 1001 86380 86390 1
538035 99538035 1001 86380 86390 1
538039 99538039 1001 86380 86390 1
538714 99538714 1001 86380 86390 1
538704 99538704 1001 86380 86390 1
538802 99538802 1001 86380 86390 1
538472 99538472 1001 86380 86390 1
538525 99538525 1001 86380 86390 1
538527 99538527 1001 86380 86390 1
538272 99538272 1001 86380 86390 1
538224 99538224 1001 86380 86390 1
538906 99538906 1001 86380 86390 1
538818 99538818 1001 86380 86390 1
538870 99538870 1001 86380 86390 1
539474 99539474 1001 86380 86390 1
539515 99539515 1001 86380 86390 1
539621 99539621 1001 86380 86390 1
539520 99539520 1001 86380 86390 1
539589 99539589 1001 86380 86390 1
539411 99539411 1001 86380 86390 1
539259 99539259 1001 86380 86390 1
539065 99539065 1001 86380 86390 1
539118 99539118 1001 86380 86390 1
539186 99539186 1001 86380 86390 1
539780 99539780 1001 86380 86390 1
539708 99539708 1001 86380 86390 1
539825 99539825 1001 86380 86390 1
540274 99540274 1001 86380 86390 1
540467 99540467 1001 86380 86390 1
540353 99540353 1001 86380 86390 1
540387 99540387 1001 86380 86390 1
540459 99540459 1001 86380 86390 1
540081 99540081 1001 86380 86390 1
540113 99540113 1001 86380 86390 1
540006 99540006 1001 86380 86390 1
539968 99539968 1001 86380 86390 1
539855 99539855 1001 86380 86390 1
539869 99539869 1001 86380 86390 1
540545 99540545 1001 86380 86390 1
541100 99541100 1001 86380 86390 1
541260 99541260 1001 86380 86390 1
541115 99541115 1001 86380 86390 1
541210 99541210 1001 86380 86390 1
541250 99541250 1001 86380 86390 1
541160 99541160 1001 86380 86390 1
540921 99540921 1001 86380 86390 1
540833 99540833 1001 86380 86390 1
540876 99540876 1001 86380 86390 1
540786 99540786 1001 86380 86390 1
540877 99540877 1001 86380 86390 1
541406 99541406 1001 86380 86390 1
541419 99541419 1001 86380 86390 1
541485 99541485 1001 86380 86390 1
541977 99541977 1001 86380 86390 1
541981 99541981 1001 86380 86390 1
542033 99542033 1001 86380 86390 1
541946 99541946 1001 86380 86390 1
541758 99541758 1001 86380 86390 1
541762 99541762 1001 86380 86390 1
541895 99541895 1001 86380 86390 1
541545 99541545 1001 86380 86390 1
541535 99541535 1001 86380 86390 1
541691 99541691 1001 86380 86390 1
542223 99542223 1001 86380 86390 1
542779 99542779 1001 86380 86390 1
542875 99542875 1001 86380 86390 1
542748 99542748 1001 86380 86390 1
542800 99542800 1001 86380 86390 1
542662 99542662 1001 86380 86390 1
542721 99542721 1001 86380 86390 1
542646 99542646 1001 86380 86390 1
542394 99542394 1001 86380 86390 1
542487 99542487 1001 86380 86390 1
542413 99542413 1001 86380 86390 1
543022 99543022 1001 86380 86390 1
543752 99543752 1001 86380 86390 1
543637 99543637 1001 86380 86390 1
543575 99543575 1001 86380 86390 1
543761 99543761 1001 86380 86390 1
543603 99543603 1001 86380 86390 1
543371 99543371 1001 86380 86390 1
543529 99543529 1001 86380 86390 1
543408 99543408 1001 86380 86390 1
543229 99543229 1001 86380 86390 1
543170 99543170 1001 86380 86390 1
543355 99543355 1001 86380 86390 1
543886 99543886 1001 86380 86390 1
543912 99543912 1001 86380 86390 1
543965 99543965 1001 86380 86390 1
543836 99543836 1001 86380 86390 1
543871 99543871 1001 86380 86390 1
544470 99544470 1001 86380 86390 1
544416 99544416 1001 86380 86390 1
544380 99544380 1001 86380 86390 1
544199 99544199 1001 86380 86390 1
544251 99544251 1001 86380 86390 1
544307 99544307 1001 86380 86390 1
544270 99544270 1001 86380 86390 1
544287 99544287 1001 86380 86390 1
544067 99544067 1001 86380 86390 1
544044 99544044 1001 86380 86390 1
544075 99544075 1001 86380 86390 1
544181 99544181 1001 86380 86390 1
544157 99544157 1001 86380 86390 1
408915 359 1001 45000 45537 1
517016 1052 1001 32505 32804 1
531105 1112 1001 48305 48604 1
400022 99400022 1001 86380 86390 1
400301 99400301 1001 86380 86390 1
400308 99400308 1001 86380 86390 1
400238 99400238 1001 86380 86390 1
400415 99400415 1001 86380 86390 1
400524 99400524 1001 86380 86390 1
400873 99400873 1001 86380 86390 1
401132 99401132 1001 86380 86390 1
401260 99401260 1001 86380 86390 1
401183 99401183 1001 86380 86390 1
401268 99401268 1001 86380 86390 1
401351 99401351 1001 86380 86390 1
401339 99401339 1001 86380 86390 1
401478 99401478 1001 86380 86390 1
401586 99401586 1001 86380 86390 1
401855 99401855 1001 86380 86390 1
401836 99401836 1001 86380 86390 1
401997 99401997 1001 86380 86390 1
402075 99402075 1001 86380 86390 1
402453 99402453 1001 86380 86390 1
402705 99402705 1001 86380 86390 1
403013 99403013 1001 86380 86390 1
403228 99403228 1001 86380 86390 1
403346 99403346 1001 86380 86390 1
403335 99403335 1001 86380 86390 1
403581 99403581 1001 86380 86390 1
403843 99403843 1001 86380 86390 1
403986 99403986 1001 86380 86390 1
403964 99403964 1001 86380 86390 1
404341 99404341 1001 86380 86390 1
404376 99404376 1001 86380 86390 1
404638 99404638 1001 86380 86390 1
404632 99404632 1001 86380 86390 1
404871 99404871 1001 86380 86390 1
404973 99404973 1001 86380 86390 1
405085 99405085 1001 86380 86390 1
405088 99405088 1001 86380 86390 1
405065 99405065 1001 86380 86390 1
405183 99405183 1001 86380 86390 1
405323 99405323 1001 86380 86390 1
405510 99405510 1001 86380 86390 1
405662 99405662 1001 86380 86390 1
405638 99405638 1001 86380 86390 1
405705 99405705 1001 86380 86390 1
405709 99405709 1001 86380 86390 1
405777 99405777 1001 86380 86390 1
405869 99405869 1001 86380 86390 1
405999 99405999 1001 86380 86390 1
405987 99405987 1001 86380 86390 1
406038 99406038 1001 86380 86390 1
406517 99406517 1001 86380 86390 1
406726 99406726 1001 86380 86390 1
406741 99406741 1001 86380 86390 1
406871 99406871 1001 86380 86390 1
407212 99407212 1001 86380 86390 1
407256 99407256 1001 86380 86390 1
407809 99407809 1001 86380 86390 1
407854 99407854 1001 86380 86390 1
408010 99408010 1001 86380 86390 1
408148 99408148 1001 86380 86390 1
408250 99408250 1001 86380 86390 1
408243 99408243 1001 86380 86390 1
408321 99408321 1001 86380 86390 1
408332 99408332 1001 86380 86390 1
408460 99408460 1001 86380 86390 1
408625 99408625 1001 86380 86390 1
408642 99408642 1001 86380 86390 1
408780 99408780 1001 86380 86390 1
409025 99409025 1001 86380 86390 1
409138 99409138 1001 86380 86390 1
409270 99409270 1001 86380 86390 1
409271 99409271 1001 86380 86390 1
409630 99409630 1001 86380 86390 1
409885 99409885 1001 86380 86390 1
409909 99409909 1001 86380 86390 1
410159 99410159 1001 86380 86390 1
410114 99410114 1001 86380 86390 1
410442 99410442 1001 86380 86390 1
410537 99410537 1001 86380 86390 1
410632 99410632 1001 86380 86390 1
410696 99410696 1001 86380 86390 1
410650 99410650 1001 86380 86390 1
411074 99411074 1001 86380 86390 1
411026 99411026 1001 86380 86390 1
411171 99411171 1001 86380 86390 1
411191 99411191 1001 86380 86390 1
411255 99411255 1001 86380 86390 1
411378 99411378 1001 86380 86390 1
411326 99411326 1001 86380 86390 1
411528 99411528 1001 86380 86390 1
412121 99412121 1001 86380 86390 1
412206 99412206 1001 86380 86390 1
412208 99412208 1001 86380 86390 1
412302 99412302 1001 86380 86390 1
413459 99413459 1001 86380 86390 1
413511 99413511 1001 86380 86390 1
412952 99412952 1001 86380 86390 1
413269 99413269 1001 86380 86390 1
413052 99413052 1001 86380 86390 1
412539 99412539 1001 86380 86390 1
412860 99412860 1001 86380 86390 1
413831 99413831 1001 86380 86390 1
414043 99414043 1001 86380 86390 1
413961 99413961 1001 86380 86390 1
415317 99415317 1001 86380 86390 1
415057 99415057 1001 86380 86390 1
415191 99415191 1001 86380 86390 1
415253 99415253 1001 86380 86390 1
415061 99415061 1001 86380 86390 1
415087 99415087 1001 86380 86390 1
415049 99415049 1001 86380 86390 1
414838 99414838 1001 86380 86390 1
414820 99414820 1001 86380 86390 1
414761 99414761 1001 86380 86390 1
414798 99414798 1001 86380 86390 1
414791 99414791 1001 86380 86390 1
414325 99414325 1001 86380 86390 1
414365 99414365 1001 86380 86390 1
415533 99415533 1001 86380 86390 1
415341 99415341 1001 86380 86390 1
415608 99415608 1001 86380 86390 1
415692 99415692 1001 86380 86390 1
416870 99416870 1001 86380 86390 1
416498 99416498 1001 86380 86390 1
415839 99415839 1001 86380 86390 1
415939 99415939 1001 86380 86390 1
416070 99416070 1001 86380 86390 1
415943 99415943 1001 86380 86390 1
417280 99417280 1001 86380 86390 1
417063 99417063 1001 86380 86390 1
417113 99417113 1001 86380 86390 1
417484 99417484 1001 86380 86390 1
417413 99417413 1001 86380 86390 1
418461 99418461 1001 86380 86390 1
418759 99418759 1001 86380 86390 1
418722 99418722 1001 86380 86390 1
418432 99418432 1001 86380 86390 1
418219 99418219 1001 86380 86390 1
418335 99418335 1001 86380 86390 1
418039 99418039 1001 86380 86390 1
418380 99418380 1001 86380 86390 1
418186 99418186 1001 86380 86390 1
418152 99418152 1001 86380 86390 1
418386 99418386 1001 86380 86390 1
418032 99418032 1001 86380 86390 1
417966 99417966 1001 86380 86390 1
417643 99417643 1001 86380 86390 1
417780 99417780 1001 86380 86390 1
418869 99418869 1001 86380 86390 1
419189 99419189 1001 86380 86390 1
420174 99420174 1001 86380 86390 1
420216 99420216 1001 86380 86390 1
420278 99420278 1001 86380 86390 1
420413 99420413 1001 86380 86390 1
420417 99420417 1001 86380 86390 1
419751 99419751 1001 86380 86390 1
419975 99419975 1001 86380 86390 1
419347 99419347 1001 86380 86390 1
419575 99419575 1001 86380 86390 1
419555 99419555 1001 86380 86390 1
419229 99419229 1001 86380 86390 1
421923 99421923 1001 86380 86390 1
421570 99421570 1001 86380 86390 1
420942 99420942 1001 86380 86390 1
420965 99420965 1001 86380 86390 1
420870 99420870 1001 86380 86390 1
420846 99420846 1001 86380 86390 1
420872 99420872 1001 86380 86390 1
421225 99421225 1001 86380 86390 1
422451 99422451 1001 86380 86390 1
423412 99423412 1001 86380 86390 1
423312 99423312 1001 86380 86390 1
423660 99423660 1001 86380 86390 1
423709 99423709 1001 86380 86390 1
423495 99423495 1001 86380 86390 1
422944 99422944 1001 86380 86390 1
423182 99423182 1001 86380 86390 1
422973 99422973 1001 86380 86390 1
422978 99422978 1001 86380 86390 1
422796 99422796 1001 86380 86390 1
422806 99422806 1001 86380 86390 1
422754 99422754 1001 86380 86390 1
422580 99422580 1001 86380 86390 1
422547 99422547 1001 86380 86390 1
423832 99423832 1001 86380 86390 1
423856 99423856 1001 86380 86390 1
423879 99423879 1001 86380 86390 1
425331 99425331 1001 86380 86390 1
425040 99425040 1001 86380 86390 1
424888 99424888 1001 86380 86390 1
424364 99424364 1001 86380 86390 1
424495 99424495 1001 86380 86390 1
424255 99424255 1001 86380 86390 1
424427 99424427 1001 86380 86390 1
424287 99424287 1001 86380 86390 1
425605 99425605 1001 86380 86390 1
425711 99425711 1001 86380 86390 1
425744 99425744 1001 86380 86390 1
425615 99425615 1001 86380 86390 1
425791 99425791 1001 86380 86390 1
426747 99426747 1001 86380 86390 1
426873 99426873 1001 86380 86390 1
426276 99426276 1001 86380 86390 1
426434 99426434 1001 86380 86390 1
427167 99427167 1001 86380 86390 1
427456 99427456 1001 86380 86390 1
427464 99427464 1001 86380 86390 1
427481 99427481 1001 86380 86390 1
428373 99428373 1001 86380 86390 1
428482 99428482 1001 86380 86390 1
428706 99428706 1001 86380 86390 1
428465 99428465 1001 86380 86390 1
428257 99428257 1001 86380 86390 1
428191 99428191 1001 86380 86390 1
428322 99428322 1001 86380 86390 1
428331 99428331 1001 86380 86390 1
427808 99427808 1001 86380 86390 1
427799 99427799 1001 86380 86390 1
428811 99428811 1001 86380 86390 1
430373 99430373 1001 86380 86390 1
430154 99430154 1001 86380 86390 1
430266 99430266 1001 86380 86390 1
430240 99430240 1001 86380 86390 1
429595 99429595 1001 86380 86390 1
429764 99429764 1001 86380 86390 1
429791 99429791 1001 86380 86390 1
429792 99429792 1001 86380 86390 1
429390 99429390 1001 86380 86390 1
429466 99429466 1001 86380 86390 1
429293 99429293 1001 86380 86390 1
429203 99429203 1001 86380 86390 1
429258 99429258 1001 86380 86390 1
430492 99430492 1001 86380 86390 1
430689 99430689 1001 86380 86390 1
431984 99431984 1001 86380 86390 1
431674 99431674 1001 86380 86390 1
431912 99431912 1001 86380 86390 1
431999 99431999 1001 86380 86390 1
431667 99431667 1001 86380 86390 1
432048 99432048 1001 86380 86390 1
431905 99431905 1001 86380 86390 1
431464 99431464 1001 86380 86390 1
431342 99431342 1001 86380 86390 1
431369 99431369 1001 86380 86390 1
431089 99431089 1001 86380 86390 1
431066 99431066 1001 86380 86390 1
430829 99430829 1001 86380 86390 1
430873 99430873 1001 86380 86390 1
430926 99430926 1001 86380 86390 1
430830 99430830 1001 86380 86390 1
431100 99431100 1001 86380 86390 1
432462 99432462 1001 86380 86390 1
432186 99432186 1001 86380 86390 1
432067 99432067 1001 86380 86390 1
432419 99432419 1001 86380 86390 1
432420 99432420 1001 86380 86390 1
432422 99432422 1001 86380 86390 1
433320 99433320 1001 86380 86390 1
433191 99433191 1001 86380 86390 1
433080 99433080 1001 86380 86390 1
433127 99433127 1001 86380 86390 1
433147 99433147 1001 86380 86390 1
432940 99432940 1001 86380 86390 1
433047 99433047 1001 86380 86390 1
433312 99433312 1001 86380 86390 1
432525 99432525 1001 86380 86390 1
432608 99432608 1001 86380 86390 1
432786 99432786 1001 86380 86390 1
432766 99432766 1001 86380 86390 1
432743 99432743 1001 86380 86390 1
433996 99433996 1001 86380 86390 1
433752 99433752 1001 86380 86390 1
435286 99435286 1001 86380 86390 1
435395 99435395 1001 86380 86390 1
435428 99435428 1001 86380 86390 1
434738 99434738 1001 86380 86390 1
434608 99434608 1001 86380 86390 1
434861 99434861 1001 86380 86390 1
434729 99434729 1001 86380 86390 1
434286 99434286 1001 86380 86390 1
434386 99434386 1001 86380 86390 1
435485 99435485 1001 86380 86390 1
435526 99435526 1001 86380 86390 1
435688 99435688 1001 86380 86390 1
435816 99435816 1001 86380 86390 1
435695 99435695 1001 86380 86390 1
436895 99436895 1001 86380 86390 1
436947 99436947 1001 86380 86390 1
436596 99436596 1001 86380 86390 1
436574 99436574 1001 86380 86390 1
436441 99436441 1001 86380 86390 1
300016 99300016 1001 86380 86390 1
437243 99437243 1001 86380 86390 1
437326 99437326 1001 86380 86390 1
300626 99300626 1001 86380 86390 1
300684 99300684 1001 86380 86390 1
300726 99300726 1001 86380 86390 1
300432 99300432 1001 86380 86390 1
300501 99300501 1001 86380 86390 1
300516 99300516 1001 86380 86390 1
300388 99300388 1001 86380 86390 1
300338 99300338 1001 86380 86390 1
300366 99300366 1001 86380 86390 1
300262 99300262 1001 86380 86390 1
300857 99300857 1001 86380 86390 1
300897 99300897 1001 86380 86390 1
300821 99300821 1001 86380 86390 1
300813 99300813 1001 86380 86390 1
301497 99301497 1001 86380 86390 1
301397 99301397 1001 86380 86390 1
301514 99301514 1001 86380 86390 1
301477 99301477 1001 86380 86390 1
301206 99301206 1001 86380 86390 1
301290 99301290 1001 86380 86390 1
301305 99301305 1001 86380 86390 1
301162 99301162 1001 86380 86390 1
300960 99300960 1001 86380 86390 1
301129 99301129 1001 86380 86390 1
300965 99300965 1001 86380 86390 1
301081 99301081 1001 86380 86390 1
300940 99300940 1001 86380 86390 1
301562 99301562 1001 86380 86390 1
302252 99302252 1001 86380 86390 1
302343 99302343 1001 86380 86390 1
302368 99302368 1001 86380 86390 1
302025 99302025 1001 86380 86390 1
302013 99302013 1001 86380 86390 1
302079 99302079 1001 86380 86390 1
302028 99302028 1001 86380 86390 1
302043 99302043 1001 86380 86390 1
301877 99301877 1001 86380 86390 1
301917 99301917 1001 86380 86390 1
301858 99301858 1001 86380 86390 1
301861 99301861 1001 86380 86390 1
301900 99301900 1001 86380 86390 1
302497 99302497 1001 86380 86390 1
302398 99302398 1001 86380 86390 1
302452 99302452 1001 86380 86390 1
303056 99303056 1001 86380 86390 1
302950 99302950 1001 86380 86390 1
302835 99302835 1001 86380 86390 1
302853 99302853 1001 86380 86390 1
302996 99302996 1001 86380 86390 1
302678 99302678 1001 86380 86390 1
302591 99302591 1001 86380 86390 1
302647 99302647 1001 86380 86390 1
303349 99303349 1001 86380 86390 1
303341 99303341 1001 86380 86390 1
303345 99303345 1001 86380 86390 1
303996 99303996 1001 86380 86390 1
304011 99304011 1001 86380 86390 1
303936 99303936 1001 86380 86390 1
303859 99303859 1001 86380 86390 1
303915 99303915 1001 86380 86390 1
303633 99303633 1001 86380 86390 1
303750 99303750 1001 86380 86390 1
303678 99303678 1001 86380 86390 1
303466 99303466 1001 86380 86390 1
303596 99303596 1001 86380 86390 1
303467 99303467 1001 86380 86390 1
303565 99303565 1001 86380 86390 1
304037 99304037 1001 86380 86390 1
304115 99304115 1001 86380 86390 1
304183 99304183 1001 86380 86390 1
304839 99304839 1001 86380 86390 1
304791 99304791 1001 86380 86390 1
304554 99304554 1001 86380 86390 1
304481 99304481 1001 86380 86390 1
304290 99304290 1001 86380 86390 1
304305 99304305 1001 86380 86390 1
304331 99304331 1001 86380 86390 1
304417 99304417 1001 86380 86390 1
304430 99304430 1001 86380 86390 1
304953 99304953 1001 86380 86390 1
305047 99305047 1001 86380 86390 1
305603 99305603 1001 86380 86390 1
305579 99305579 1001 86380 86390 1
305580 99305580 1001 86380 86390 1
305366 99305366 1001 86380 86390 1
305368 99305368 1001 86380 86390 1
305180 99305180 1001 86380 86390 1
305073 99305073 1001 86380 86390 1
500180 99500180 1001 86380 86390 1
500025 99500025 1001 86380 86390 1
500064 99500064 1001 86380 86390 1
500169 99500169 1001 86380 86390 1
500002 99500002 1001 86380 86390 1
500057 99500057 1001 86380 86390 1
500164 99500164 1001 86380 86390 1
500736 99500736 1001 86380 86390 1
500649 99500649 1001 86380 86390 1
500797 99500797 1001 86380 86390 1
500642 99500642 1001 86380 86390 1
500453 99500453 1001 86380 86390 1
500469 99500469 1001 86380 86390 1
500464 99500464 1001 86380 86390 1
500490 99500490 1001 86380 86390 1
500218 99500218 1001 86380 86390 1
500399 99500399 1001 86380 86390 1
500271 99500271 1001 86380 86390 1
500248 99500248 1001 86380 86390 1
500267 99500267 1001 86380 86390 1
500827 99500827 1001 86380 86390 1
500957 99500957 1001 86380 86390 1
500893 99500893 1001 86380 86390 1
501016 99501016 1001 86380 86390 1
501474 99501474 1001 86380 86390 1
501462 99501462 1001 86380 86390 1
501571 99501571 1001 86380 86390 1
501369 99501369 1001 86380 86390 1
501370 99501370 1001 86380 86390 1
501274 99501274 1001 86380 86390 1
501365 99501365 1001 86380 86390 1
501340 99501340 1001 86380 86390 1
501392 99501392 1001 86380 86390 1
501315 99501315 1001 86380 86390 1
501124 99501124 1001 86380 86390 1
501049 99501049 1001 86380 86390 1
501140 99501140 1001 86380 86390 1
501028 99501028 1001 86380 86390 1
501107 99501107 1001 86380 86390 1
501715 99501715 1001 86380 86390 1
501703 99501703 1001 86380 86390 1
501807 99501807 1001 86380 86390 1
501840 99501840 1001 86380 86390 1
501648 99501648 1001 86380 86390 1
502326 99502326 1001 86380 86390 1
502447 99502447 1001 86380 86390 1
502359 99502359 1001 86380 86390 1
502189 99502189 1001 86380 86390 1
502205 99502205 1001 86380 86390 1
501874 99501874 1001 86380 86390 1
501877 99501877 1001 86380 86390 1
501916 99501916 1001 86380 86390 1
501970 99501970 1001 86380 86390 1
502585 99502585 1001 86380 86390 1
502485 99502485 1001 86380 86390 1
503177 99503177 1001 86380 86390 1
503152 99503152 1001 86380 86390 1
503148 99503148 1001 86380 86390 1
503022 99503022 1001 86380 86390 1
502974 99502974 1001 86380 86390 1
502867 99502867 1001 86380 86390 1
502795 99502795 1001 86380 86390 1
503311 99503311 1001 86380 86390 1
504031 99504031 1001 86380 86390 1
503930 99503930 1001 86380 86390 1
504096 99504096 1001 86380 86390 1
503744 99503744 1001 86380 86390 1
503732 99503732 1001 86380 86390 1
503862 99503862 1001 86380 86390 1
503891 99503891 1001 86380 86390 1
503884 99503884 1001 86380 86390 1
503520 99503520 1001 86380 86390 1
504310 99504310 1001 86380 86390 1
504233 99504233 1001 86380 86390 1
504221 99504221 1001 86380 86390 1
504160 99504160 1001 86380 86390 1
504122 99504122 1001 86380 86390 1
504269 99504269 1001 86380 86390 1
504868 99504868 1001 86380 86390 1
504831 99504831 1001 86380 86390 1
504810 99504810 1001 86380 86390 1
504851 99504851 1001 86380 86390 1
504546 99504546 1001 86380 86390 1
504587 99504587 1001 86380 86390 1
504563 99504563 1001 86380 86390 1
504577 99504577 1001 86380 86390 1
504709 99504709 1001 86380 86390 1
504722 99504722 1001 86380 86390 1
504567 99504567 1001 86380 86390 1
504671 99504671 1001 86380 86390 1
504335 99504335 1001 86380 86390 1
504364 99504364 1001 86380 86390 1
504331 99504331 1001 86380 86390 1
505115 99505115 1001 86380 86390 1
505069 99505069 1001 86380 86390 1
505577 99505577 1001 86380 86390 1
505681 99505681 1001 86380 86390 1
505591 99505591 1001 86380 86390 1
505724 99505724 1001 86380 86390 1
505749 99505749 1001 86380 86390 1
505726 99505726 1001 86380 86390 1
505610 99505610 1001 86380 86390 1
505650 99505650 1001 86380 86390 1
505540 99505540 1001 86380 86390 1
505442 99505442 1001 86380 86390 1
505379 99505379 1001 86380 86390 1
505306 99505306 1001 86380 86390 1
505322 99505322 1001 86380 86390 1
505284 99505284 1001 86380 86390 1
505249 99505249 1001 86380 86390 1
505801 99505801 1001 86380 86390 1
506520 99506520 1001 86380 86390 1
506445 99506445 1001 86380 86390 1
506409 99506409 1001 86380 86390 1
506554 99506554 1001 86380 86390 1
506427 99506427 1001 86380 86390 1
506368 99506368 1001 86380 86390 1
506291 99506291 1001 86380 86390 1
506093 99506093 1001 86380 86390 1
505979 99505979 1001 86380 86390 1
506058 99506058 1001 86380 86390 1
506149 99506149 1001 86380 86390 1
506073 99506073 1001 86380 86390 1
505982 99505982 1001 86380 86390 1
506167 99506167 1001 86380 86390 1
506635 99506635 1001 86380 86390 1
506652 99506652 1001 86380 86390 1
506642 99506642 1001 86380 86390 1
507336 99507336 1001 86380 86390 1
507313 99507313 1001 86380 86390 1
507357 99507357 1001 86380 86390 1
507090 99507090 1001 86380 86390 1
507039 99507039 1001 86380 86390 1
507009 99507009 1001 86380 86390 1
506949 99506949 1001 86380 86390 1
506885 99506885 1001 86380 86390 1
506917 99506917 1001 86380 86390 1
507575 99507575 1001 86380 86390 1
507601 99507601 1001 86380 86390 1
507579 99507579 1001 86380 86390 1
507427 99507427 1001 86380 86390 1
507483 99507483 1001 86380 86390 1
508175 99508175 1001 86380 86390 1
508223 99508223 1001 86380 86390 1
508207 99508207 1001 86380 86390 1
508130 99508130 1001 86380 86390 1
508010 99508010 1001 86380 86390 1
507882 99507882 1001 86380 86390 1
507988 99507988 1001 86380 86390 1
507770 99507770 1001 86380 86390 1
507809 99507809 1001 86380 86390 1
507797 99507797 1001 86380 86390 1
507681 99507681 1001 86380 86390 1
507630 99507630 1001 86380 86390 1
507710 99507710 1001 86380 86390 1
507662 99507662 1001 86380 86390 1
508357 99508357 1001 86380 86390 1
508307 99508307 1001 86380 86390 1
508256 99508256 1001 86380 86390 1
508973 99508973 1001 86380 86390 1
508901 99508901 1001 86380 86390 1
508676 99508676 1001 86380 86390 1
508666 99508666 1001 86380 86390 1
508784 99508784 1001 86380 86390 1
508550 99508550 1001 86380 86390 1
508499 99508499 1001 86380 86390 1
509253 99509253 1001 86380 86390 1
509164 99509164 1001 86380 86390 1
509232 99509232 1001 86380 86390 1
509809 99509809 1001 86380 86390 1
509619 99509619 1001 86380 86390 1
509295 99509295 1001 86380 86390 1
509322 99509322 1001 86380 86390 1
509323 99509323 1001 86380 86390 1
509286 99509286 1001 86380 86390 1
509328 99509328 1001 86380 86390 1
509913 99509913 1001 86380 86390 1
509979 99509979 1001 86380 86390 1
510031 99510031 1001 86380 86390 1
510098 99510098 1001 86380 86390 1
509971 99509971 1001 86380 86390 1
510587 99510587 1001 86380 86390 1
510549 99510549 1001 86380 86390 1
510568 99510568 1001 86380 86390 1
510623 99510623 1001 86380 86390 1
510456 99510456 1001 86380 86390 1
510396 99510396 1001 86380 86390 1
510452 99510452 1001 86380 86390 1
510377 99510377 1001 86380 86390 1
510188 99510188 1001 86380 86390 1
510137 99510137 1001 86380 86390 1
510168 99510168 1001 86380 86390 1
510116 99510116 1001 86380 86390 1
510801 99510801 1001 86380 86390 1
510806 99510806 1001 86380 86390 1
510784 99510784 1001 86380 86390 1
510812 99510812 1001 86380 86390 1
511441 99511441 1001 86380 86390 1
511456 99511456 1001 86380 86390 1
511508 99511508 1001 86380 86390 1
511329 99511329 1001 86380 86390 1
511266 99511266 1001 86380 86390 1
511267 99511267 1001 86380 86390 1
510985 99510985 1001 86380 86390 1
510947 99510947 1001 86380 86390 1
511090 99511090 1001 86380 86390 1
511094 99511094 1001 86380 86390 1
511005 99511005 1001 86380 86390 1
511046 99511046 1001 86380 86390 1
511692 99511692 1001 86380 86390 1
511619 99511619 1001 86380 86390 1
511699 99511699 1001 86380 86390 1
511570 99511570 1001 86380 86390 1
511743 99511743 1001 86380 86390 1
512328 99512328 1001 86380 86390 1
512291 99512291 1001 86380 86390 1
512353 99512353 1001 86380 86390 1
512321 99512321 1001 86380 86390 1
512180 99512180 1001 86380 86390 1
512324 99512324 1001 86380 86390 1
512325 99512325 1001 86380 86390 1
511997 99511997 1001 86380 86390 1
512127 99512127 1001 86380 86390 1
512140 99512140 1001 86380 86390 1
512013 99512013 1001 86380 86390 1
511888 99511888 1001 86380 86390 1
511928 99511928 1001 86380 86390 1
511957 99511957 1001 86380 86390 1
511806 99511806 1001 86380 86390 1
512505 99512505 1001 86380 86390 1
512471 99512471 1001 86380 86390 1
513118 99513118 1001 86380 86390 1
513080 99513080 1001 86380 86390 1
513133 99513133 1001 86380 86390 1
513031 99513031 1001 86380 86390 1
513070 99513070 1001 86380 86390 1
513122 99513122 1001 86380 86390 1
513123 99513123 1001 86380 86390 1
512823 99512823 1001 86380 86390 1
512679 99512679 1001 86380 86390 1
512747 99512747 1001 86380 86390 1
512750 99512750 1001 86380 86390 1
513325 99513325 1001 86380 86390 1
513980 99513980 1001 86380 86390 1
513838 99513838 1001 86380 86390 1
513930 99513930 1001 86380 86390 1
514000 99514000 1001 86380 86390 1
513933 99513933 1001 86380 86390 1
513990 99513990 1001 86380 86390 1
513888 99513888 1001 86380 86390 1
513940 99513940 1001 86380 86390 1
513751 99513751 1001 86380 86390 1
513637 99513637 1001 86380 86390 1
513706 99513706 1001 86380 86390 1
513415 99513415 1001 86380 86390 1
513470 99513470 1001 86380 86390 1
513432 99513432 1001 86380 86390 1
514131 99514131 1001 86380 86390 1
514210 99514210 1001 86380 86390 1
514032 99514032 1001 86380 86390 1
514181 99514181 1001 86380 86390 1
514169 99514169 1001 86380 86390 1
514749 99514749 1001 86380 86390 1
514750 99514750 1001 86380 86390 1
514777 99514777 1001 86380 86390 1
514500 99514500 1001 86380 86390 1
514491 99514491 1001 86380 86390 1
514622 99514622 1001 86380 86390 1
514559 99514559 1001 86380 86390 1
514393 99514393 1001 86380 86390 1
514319 99514319 1001 86380 86390 1
514352 99514352 1001 86380 86390 1
515052 99515052 1001 86380 86390 1
514976 99514976 1001 86380 86390 1
515581 99515581 1001 86380 86390 1
515582 99515582 1001 86380 86390 1
515583 99515583 1001 86380 86390 1
515519 99515519 1001 86380 86390 1
515662 99515662 1001 86380 86390 1
515440 99515440 1001 86380 86390 1
515300 99515300 1001 86380 86390 1
515261 99515261 1001 86380 86390 1
515110 99515110 1001 86380 86390 1
515268 99515268 1001 86380 86390 1
515745 99515745 1001 86380 86390 1
515825 99515825 1001 86380 86390 1
515762 99515762 1001 86380 86390 1
515802 99515802 1001 86380 86390 1
515794 99515794 1001 86380 86390 1
516382 99516382 1001 86380 86390 1
516332 99516332 1001 86380 86390 1
516310 99516310 1001 86380 86390 1
516401 99516401 1001 86380 86390 1
516338 99516338 1001 86380 86390 1
516241 99516241 1001 86380 86390 1
516112 99516112 1001 86380 86390 1
516221 99516221 1001 86380 86390 1
516248 99516248 1001 86380 86390 1
516039 99516039 1001 86380 86390 1
515899 99515899 1001 86380 86390 1
516519 99516519 1001 86380 86390 1
516559 99516559 1001 86380 86390 1
516613 99516613 1001 86380 86390 1
516568 99516568 1001 86380 86390 1
517288 99517288 1001 86380 86390 1
516926 99516926 1001 86380 86390 1
517072 99517072 1001 86380 86390 1
516956 99516956 1001 86380 86390 1
517049 99517049 1001 86380 86390 1
516899 99516899 1001 86380 86390 1
516829 99516829 1001 86380 86390 1
516908 99516908 1001 86380 86390 1
517424 99517424 1001 86380 86390 1
517518 99517518 1001 86380 86390 1
517480 99517480 1001 86380 86390 1
517482 99517482 1001 86380 86390 1
517458 99517458 1001 86380 86390 1
517433 99517433 1001 86380 86390 1
517434 99517434 1001 86380 86390 1
518033 99518033 1001 86380 86390 1
518008 99518008 1001 86380 86390 1
518004 99518004 1001 86380 86390 1
518082 99518082 1001 86380 86390 1
517894 99517894 1001 86380 86390 1
517946 99517946 1001 86380 86390 1
517765 99517765 1001 86380 86390 1
517935 99517935 1001 86380 86390 1
517875 99517875 1001 86380 86390 1
517785 99517785 1001 86380 86390 1
517595 99517595 1001 86380 86390 1
517660 99517660 1001 86380 86390 1
517623 99517623 1001 86380 86390 1
517701 99517701 1001 86380 86390 1
518199 99518199 1001 86380 86390 1
518795 99518795 1001 86380 86390 1
518848 99518848 1001 86380 86390 1
518936 99518936 1001 86380 86390 1
518578 99518578 1001 86380 86390 1
518709 99518709 1001 86380 86390 1
518536 99518536 1001 86380 86390 1
519128 99519128 1001 86380 86390 1
519025 99519025 1001 86380 86390 1
519064 99519064 1001 86380 86390 1
519142 99519142 1001 86380 86390 1
518995 99518995 1001 86380 86390 1
519165 99519165 1001 86380 86390 1
519659 99519659 1001 86380 86390 1
519724 99519724 1001 86380 86390 1
519754 99519754 1001 86380 86390 1
519653 99519653 1001 86380 86390 1
519679 99519679 1001 86380 86390 1
519709 99519709 1001 86380 86390 1
519671 99519671 1001 86380 86390 1
519426 99519426 1001 86380 86390 1
519270 99519270 1001 86380 86390 1
519337 99519337 1001 86380 86390 1
519389 99519389 1001 86380 86390 1
519241 99519241 1001 86380 86390 1
519202 99519202 1001 86380 86390 1
519256 99519256 1001 86380 86390 1
519841 99519841 1001 86380 86390 1
520010 99520010 1001 86380 86390 1
519872 99519872 1001 86380 86390 1
519848 99519848 1001 86380 86390 1
519823 99519823 1001 86380 86390 1
520458 99520458 1001 86380 86390 1
520408 99520408 1001 86380 86390 1
520332 99520332 1001 86380 86390 1
520336 99520336 1001 86380 86390 1
520376 99520376 1001 86380 86390 1
520300 99520300 1001 86380 86390 1
520407 99520407 1001 86380 86390 1
520252 99520252 1001 86380 86390 1
520214 99520214 1001 86380 86390 1
520163 99520163 1001 86380 86390 1
520197 99520197 1001 86380 86390 1
520782 99520782 1001 86380 86390 1
520693 99520693 1001 86380 86390 1
520813 99520813 1001 86380 86390 1
520686 99520686 1001 86380 86390 1
520648 99520648 1001 86380 86390 1
521313 99521313 1001 86380 86390 1
521381 99521381 1001 86380 86390 1
521394 99521394 1001 86380 86390 1
521331 99521331 1001 86380 86390 1
521358 99521358 1001 86380 86390 1
521283 99521283 1001 86380 86390 1
521309 99521309 1001 86380 86390 1
521148 99521148 1001 86380 86390 1
521071 99521071 1001 86380 86390 1
521137 99521137 1001 86380 86390 1
521125 99521125 1001 86380 86390 1
521154 99521154 1001 86380 86390 1
521039 99521039 1001 86380 86390 1
520858 99520858 1001 86380 86390 1
520980 99520980 1001 86380 86390 1
520955 99520955 1001 86380 86390 1
521034 99521034 1001 86380 86390 1
521620 99521620 1001 86380 86390 1
521482 99521482 1001 86380 86390 1
521473 99521473 1001 86380 86390 1
522197 99522197 1001 86380 86390 1
522010 99522010 1001 86380 86390 1
521989 99521989 1001 86380 86390 1
522028 99522028 1001 86380 86390 1
522055 99522055 1001 86380 86390 1
522058 99522058 1001 86380 86390 1
522059 99522059 1001 86380 86390 1
521736 99521736 1001 86380 86390 1
521878 99521878 1001 86380 86390 1
521725 99521725 1001 86380 86390 1
521715 99521715 1001 86380 86390 1
521729 99521729 1001 86380 86390 1
521719 99521719 1001 86380 86390 1
521734 99521734 1001 86380 86390 1
521695 99521695 1001 86380 86390 1
522354 99522354 1001 86380 86390 1
522431 99522431 1001 86380 86390 1
522461 99522461 1001 86380 86390 1
522449 99522449 1001 86380 86390 1
522437 99522437 1001 86380 86390 1
522491 99522491 1001 86380 86390 1
522312 99522312 1001 86380 86390 1
522301 99522301 1001 86380 86390 1
522973 99522973 1001 86380 86390 1
522719 99522719 1001 86380 86390 1
522798 99522798 1001 86380 86390 1
522880 99522880 1001 86380 86390 1
522765 99522765 1001 86380 86390 1
522872 99522872 1001 86380 86390 1
522911 99522911 1001 86380 86390 1
523144 99523144 1001 86380 86390 1
523248 99523248 1001 86380 86390 1
523893 99523893 1001 86380 86390 1
523831 99523831 1001 86380 86390 1
523820 99523820 1001 86380 86390 1
523797 99523797 1001 86380 86390 1
523750 99523750 1001 86380 86390 1
523662 99523662 1001 86380 86390 1
523579 99523579 1001 86380 86390 1
523542 99523542 1001 86380 86390 1
523412 99523412 1001 86380 86390 1
524020 99524020 1001 86380 86390 1
524073 99524073 1001 86380 86390 1
524657 99524657 1001 86380 86390 1
524573 99524573 1001 86380 86390 1
524487 99524487 1001 86380 86390 1
524454 99524454 1001 86380 86390 1
524380 99524380 1001 86380 86390 1
524407 99524407 1001 86380 86390 1
524357 99524357 1001 86380 86390 1
524285 99524285 1001 86380 86390 1
524845 99524845 1001 86380 86390 1
524795 99524795 1001 86380 86390 1
524904 99524904 1001 86380 86390 1
525417 99525417 1001 86380 86390 1
525575 99525575 1001 86380 86390 1
525287 99525287 1001 86380 86390 1
525385 99525385 1001 86380 86390 1
525295 99525295 1001 86380 86390 1
525032 99525032 1001 86380 86390 1
525091 99525091 1001 86380 86390 1
525602 99525602 1001 86380 86390 1
525668 99525668 1001 86380 86390 1
526196 99526196 1001 86380 86390 1
526120 99526120 1001 86380 86390 1
525854 99525854 1001 86380 86390 1
525984 99525984 1001 86380 86390 1
525819 99525819 1001 86380 86390 1
525839 99525839 1001 86380 86390 1
526504 99526504 1001 86380 86390 1
526543 99526543 1001 86380 86390 1
526480 99526480 1001 86380 86390 1
527247 99527247 1001 86380 86390 1
527206 99527206 1001 86380 86390 1
527234 99527234 1001 86380 86390 1
527064 99527064 1001 86380 86390 1
527131 99527131 1001 86380 86390 1
527157 99527157 1001 86380 86390 1
526991 99526991 1001 86380 86390 1
526996 99526996 1001 86380 86390 1
526912 99526912 1001 86380 86390 1
526774 99526774 1001 86380 86390 1
526813 99526813 1001 86380 86390 1
526816 99526816 1001 86380 86390 1
526766 99526766 1001 86380 86390 1
527314 99527314 1001 86380 86390 1
527358 99527358 1001 86380 86390 1
527413 99527413 1001 86380 86390 1
528009 99528009 1001 86380 86390 1
527870 99527870 1001 86380 86390 1
527793 99527793 1001 86380 86390 1
527692 99527692 1001 86380 86390 1
527823 99527823 1001 86380 86390 1
527723 99527723 1001 86380 86390 1
527649 99527649 1001 86380 86390 1
527613 99527613 1001 86380 86390 1
527601 99527601 1001 86380 86390 1
527516 99527516 1001 86380 86390 1
527594 99527594 1001 86380 86390 1
528111 99528111 1001 86380 86390 1
527871 99527871 1001 86380 86390 1
528205 99528205 1001 86380 86390 1
528206 99528206 1001 86380 86390 1
528106 99528106 1001 86380 86390 1
528235 99528235 1001 86380 86390 1
528263 99528263 1001 86380 86390 1
528212 99528212 1001 86380 86390 1
528841 99528841 1001 86380 86390 1
528716 99528716 1001 86380 86390 1
528822 99528822 1001 86380 86390 1
528522 99528522 1001 86380 86390 1
528656 99528656 1001 86380 86390 1
528474 99528474 1001 86380 86390 1
528357 99528357 1001 86380 86390 1
528383 99528383 1001 86380 86390 1
529061 99529061 1001 86380 86390 1
529064 99529064 1001 86380 86390 1
529600 99529600 1001 86380 86390 1
529340 99529340 1001 86380 86390 1
529457 99529457 1001 86380 86390 1
529496 99529496 1001 86380 86390 1
529500 99529500 1001 86380 86390 1
529488 99529488 1001 86380 86390 1
529374 99529374 1001 86380 86390 1
529238 99529238 1001 86380 86390 1
529137 99529137 1001 86380 86390 1
529308 99529308 1001 86380 86390 1
529245 99529245 1001 86380 86390 1
529286 99529286 1001 86380 86390 1
529815 99529815 1001 86380 86390 1
529908 99529908 1001 86380 86390 1
529772 99529772 1001 86380 86390 1
530441 99530441 1001 86380 86390 1
530416 99530416 1001 86380 86390 1
530444 99530444 1001 86380 86390 1
530497 99530497 1001 86380 86390 1
530369 99530369 1001 86380 86390 1
530546 99530546 1001 86380 86390 1
530372 99530372 1001 86380 86390 1
530231 99530231 1001 86380 86390 1
530244 99530244 1001 86380 86390 1
530259 99530259 1001 86380 86390 1
530160 99530160 1001 86380 86390 1
530252 99530252 1001 86380 86390 1
530140 99530140 1001 86380 86390 1
530120 99530120 1001 86380 86390 1
531291 99531291 1001 86380 86390 1
531324 99531324 1001 86380 86390 1
531141 99531141 1001 86380 86390 1
531077 99531077 1001 86380 86390 1
531168 99531168 1001 86380 86390 1
531041 99531041 1001 86380 86390 1
531170 99531170 1001 86380 86390 1
530978 99530978 1001 86380 86390 1
531030 99531030 1001 86380 86390 1
530836 99530836 1001 86380 86390 1
530888 99530888 1001 86380 86390 1
530903 99530903 1001 86380 86390 1
530800 99530800 1001 86380 86390 1
530847 99530847 1001 86380 86390 1
531571 99531571 1001 86380 86390 1
531446 99531446 1001 86380 86390 1
531576 99531576 1001 86380 86390 1
531395 99531395 1001 86380 86390 1
531578 99531578 1001 86380 86390 1
531397 99531397 1001 86380 86390 1
531555 99531555 1001 86380 86390 1
531981 99531981 1001 86380 86390 1
531956 99531956 1001 86380 86390 1
531816 99531816 1001 86380 86390 1
531972 99531972 1001 86380 86390 1
531768 99531768 1001 86380 86390 1
531614 99531614 1001 86380 86390 1
531655 99531655 1001 86380 86390 1
531603 99531603 1001 86380 86390 1
531760 99531760 1001 86380 86390 1
532281 99532281 1001 86380 86390 1
532318 99532318 1001 86380 86390 1
532976 99532976 1001 86380 86390 1
533015 99533015 1001 86380 86390 1
532951 99532951 1001 86380 86390 1
532755 99532755 1001 86380 86390 1
532781 99532781 1001 86380 86390 1
532644 99532644 1001 86380 86390 1
532489 99532489 1001 86380 86390 1
532531 99532531 1001 86380 86390 1
533109 99533109 1001 86380 86390 1
533153 99533153 1001 86380 86390 1
533768 99533768 1001 86380 86390 1
533669 99533669 1001 86380 86390 1
533762 99533762 1001 86380 86390 1
533698 99533698 1001 86380 86390 1
533451 99533451 1001 86380 86390 1
533582 99533582 1001 86380 86390 1
533493 99533493 1001 86380 86390 1
533454 99533454 1001 86380 86390 1
533467 99533467 1001 86380 86390 1
533439 99533439 1001 86380 86390 1
533388 99533388 1001 86380 86390 1
533351 99533351 1001 86380 86390 1
533932 99533932 1001 86380 86390 1
534023 99534023 1001 86380 86390 1
533962 99533962 1001 86380 86390 1
533965 99533965 1001 86380 86390 1
534621 99534621 1001 86380 86390 1
534604 99534604 1001 86380 86390 1
534617 99534617 1001 86380 86390 1
534479 99534479 1001 86380 86390 1
534245 99534245 1001 86380 86390 1
534065 99534065 1001 86380 86390 1
534095 99534095 1001 86380 86390 1
534226 99534226 1001 86380 86390 1
534099 99534099 1001 86380 86390 1
534255 99534255 1001 86380 86390 1
534773 99534773 1001 86380 86390 1
534777 99534777 1001 86380 86390 1
534816 99534816 1001 86380 86390 1
534881 99534881 1001 86380 86390 1
534765 99534765 1001 86380 86390 1
534884 99534884 1001 86380 86390 1
534744 99534744 1001 86380 86390 1
535435 99535435 1001 86380 86390 1
535384 99535384 1001 86380 86390 1
535321 99535321 1001 86380 86390 1
535310 99535310 1001 86380 86390 1
535252 99535252 1001 86380 86390 1
535130 99535130 1001 86380 86390 1
535134 99535134 1001 86380 86390 1
535160 99535160 1001 86380 86390 1
535303 99535303 1001 86380 86390 1
534915 99534915 1001 86380 86390 1
534970 99534970 1001 86380 86390 1
534999 99534999 1001 86380 86390 1
535079 99535079 1001 86380 86390 1
535623 99535623 1001 86380 86390 1
535627 99535627 1001 86380 86390 1
535654 99535654 1001 86380 86390 1
535711 99535711 1001 86380 86390 1
536197 99536197 1001 86380 86390 1
536214 99536214 1001 86380 86390 1
536315 99536315 1001 86380 86390 1
536152 99536152 1001 86380 86390 1
536080 99536080 1001 86380 86390 1
535756 99535756 1001 86380 86390 1
535773 99535773 1001 86380 86390 1
535779 99535779 1001 86380 86390 1
536490 99536490 1001 86380 86390 1
536374 99536374 1001 86380 86390 1
537037 99537037 1001 86380 86390 1
537002 99537002 1001 86380 86390 1
537152 99537152 1001 86380 86390 1
537123 99537123 1001 86380 86390 1
536934 99536934 1001 86380 86390 1
536781 99536781 1001 86380 86390 1
536865 99536865 1001 86380 86390 1
536699 99536699 1001 86380 86390 1
536661 99536661 1001 86380 86390 1
536552 99536552 1001 86380 86390 1
536542 99536542 1001 86380 86390 1
537228 99537228 1001 86380 86390 1
537256 99537256 1001 86380 86390 1
537273 99537273 1001 86380 86390 1
537288 99537288 1001 86380 86390 1
537301 99537301 1001 86380 86390 1
537948 99537948 1001 86380 86390 1
537679 99537679 1001 86380 86390 1
537589 99537589 1001 86380 86390 1
537590 99537590 1001 86380 86390 1
537635 99537635 1001 86380 86390 1
537743 99537743 1001 86380 86390 1
538068 99538068 1001 86380 86390 1
538019 99538019 1001 86380 86390 1
538178 99538178 1001 86380 86390 1
538145 99538145 1001 86380 86390 1
538186 99538186 1001 86380 86390 1
538786 99538786 1001 86380 86390 1
538731 99538731 1001 86380 86390 1
538658 99538658 1001 86380 86390 1
538599 99538599 1001 86380 86390 1
538500 99538500 1001 86380 86390 1
538604 99538604 1001 86380 86390 1
538880 99538880 1001 86380 86390 1
538985 99538985 1001 86380 86390 1
538847 99538847 1001 86380 86390 1
539384 99539384 1001 86380 86390 1
539413 99539413 1001 86380 86390 1
539277 99539277 1001 86380 86390 1
539316 99539316 1001 86380 86390 1
539062 99539062 1001 86380 86390 1
539143 99539143 1001 86380 86390 1
539122 99539122 1001 86380 86390 1
539666 99539666 1001 86380 86390 1
540107 99540107 1001 86380 86390 1
540148 99540148 1001 86380 86390 1
540228 99540228 1001 86380 86390 1
540241 99540241 1001 86380 86390 1
539970 99539970 1001 86380 86390 1
540048 99540048 1001 86380 86390 1
540540 99540540 1001 86380 86390 1
541229 99541229 1001 86380 86390 1
541187 99541187 1001 86380 86390 1
541025 99541025 1001 86380 86390 1
540909 99540909 1001 86380 86390 1
540962 99540962 1001 86380 86390 1
541086 99541086 1001 86380 86390 1
540736 99540736 1001 86380 86390 1
540706 99540706 1001 86380 86390 1
540784 99540784 1001 86380 86390 1
541424 99541424 1001 86380 86390 1
542050 99542050 1001 86380 86390 1
541923 99541923 1001 86380 86390 1
542080 99542080 1001 86380 86390 1
542115 99542115 1001 86380 86390 1
541835 99541835 1001 86380 86390 1
541823 99541823 1001 86380 86390 1
541721 99541721 1001 86380 86390 1
541788 99541788 1001 86380 86390 1
541907 99541907 1001 86380 86390 1
541718 99541718 1001 86380 86390 1
541666 99541666 1001 86380 86390 1
541605 99541605 1001 86380 86390 1
541664 99541664 1001 86380 86390 1
542271 99542271 1001 86380 86390 1
542155 99542155 1001 86380 86390 1
542914 99542914 1001 86380 86390 1
542743 99542743 1001 86380 86390 1
542782 99542782 1001 86380 86390 1
542810 99542810 1001 86380 86390 1
542773 99542773 1001 86380 86390 1
542840 99542840 1001 86380 86390 1
542674 99542674 1001 86380 86390 1
542481 99542481 1001 86380 86390 1
542328 99542328 1001 86380 86390 1
542516 99542516 1001 86380 86390 1
542439 99542439 1001 86380 86390 1
542465 99542465 1001 86380 86390 1
543682 99543682 1001 86380 86390 1
543704 99543704 1001 86380 86390 1
543692 99543692 1001 86380 86390 1
543667 99543667 1001 86380 86390 1
543235 99543235 1001 86380 86390 1
543342 99543342 1001 86380 86390 1
543253 99543253 1001 86380 86390 1
543162 99543162 1001 86380 86390 1
543938 99543938 1001 86380 86390 1
543889 99543889 1001 86380 86390 1
543917 99543917 1001 86380 86390 1
543973 99543973 1001 86380 86390 1
544513 99544513 1001 86380 86390 1
544399 99544399 1001 86380 86390 1
544265 99544265 1001 86380 86390 1
544319 99544319 1001 86380 86390 1
544173 99544173 1001 86380 86390 1
544161 99544161 1001 86380 86390 1
544663 99544663 1001 86380 86390 1
544694 99544694 1001 86380 86390 1
544720 99544720 1001 86380 86390 1
425389 1018 1001 1380 3897 1
505886 1008 1002 67690 68914 1
508633 1025 1001 43924 44223 1
519777 1106 1002 54173 62294 1
528166 699 1002 67370 70858 1
400187 99400187 1001 86380 86390 1
400221 99400221 1001 86380 86390 1
400402 99400402 1001 86380 86390 1
400378 99400378 1001 86380 86390 1
400433 99400433 1001 86380 86390 1
400549 99400549 1001 86380 86390 1
400637 99400637 1001 86380 86390 1
400818 99400818 1001 86380 86390 1
400828 99400828 1001 86380 86390 1
400771 99400771 1001 86380 86390 1
400802 99400802 1001 86380 86390 1
400915 99400915 1001 86380 86390 1
400893 99400893 1001 86380 86390 1
401158 99401158 1001 86380 86390 1
401320 99401320 1001 86380 86390 1
401581 99401581 1001 86380 86390 1
401685 99401685 1001 86380 86390 1
401701 99401701 1001 86380 86390 1
402002 99402002 1001 86380 86390 1
402106 99402106 1001 86380 86390 1
402137 99402137 1001 86380 86390 1
402448 99402448 1001 86380 86390 1
402435 99402435 1001 86380 86390 1
402499 99402499 1001 86380 86390 1
402580 99402580 1001 86380 86390 1
402879 99402879 1001 86380 86390 1
402900 99402900 1001 86380 86390 1
403330 99403330 1001 86380 86390 1
403472 99403472 1001 86380 86390 1
403820 99403820 1001 86380 86390 1
403923 99403923 1001 86380 86390 1
404037 99404037 1001 86380 86390 1
404069 99404069 1001 86380 86390 1
404244 99404244 1001 86380 86390 1
404224 99404224 1001 86380 86390 1
404551 99404551 1001 86380 86390 1
404536 99404536 1001 86380 86390 1
404788 99404788 1001 86380 86390 1
404858 99404858 1001 86380 86390 1
404987 99404987 1001 86380 86390 1
404988 99404988 1001 86380 86390 1
404970 99404970 1001 86380 86390 1
405406 99405406 1001 86380 86390 1
405377 99405377 1001 86380 86390 1
405354 99405354 1001 86380 86390 1
405469 99405469 1001 86380 86390 1
405780 99405780 1001 86380 86390 1
405972 99405972 1001 86380 86390 1
405928 99405928 1001 86380 86390 1
405931 99405931 1001 86380 86390 1
405906 99405906 1001 86380 86390 1
406072 99406072 1001 86380 86390 1
406099 99406099 1001 86380 86390 1
406447 99406447 1001 86380 86390 1
406708 99406708 1001 86380 86390 1
406633 99406633 1001 86380 86390 1
406718 99406718 1001 86380 86390 1
406860 99406860 1001 86380 86390 1
407179 99407179 1001 86380 86390 1
407281 99407281 1001 86380 86390 1
407406 99407406 1001 86380 86390 1
407705 99407705 1001 86380 86390 1
407932 99407932 1001 86380 86390 1
407887 99407887 1001 86380 86390 1
408044 99408044 1001 86380 86390 1
408241 99408241 1001 86380 86390 1
408428 99408428 1001 86380 86390 1
408529 99408529 1001 86380 86390 1
409152 99409152 1001 86380 86390 1
409140 99409140 1001 86380 86390 1
409218 99409218 1001 86380 86390 1
409319 99409319 1001 86380 86390 1
409637 99409637 1001 86380 86390 1
409810 99409810 1001 86380 86390 1
410006 99410006 1001 86380 86390 1
410051 99410051 1001 86380 86390 1
410207 99410207 1001 86380 86390 1
410287 99410287 1001 86380 86390 1
410410 99410410 1001 86380 86390 1
410558 99410558 1001 86380 86390 1
410757 99410757 1001 86380 86390 1
410741 99410741 1001 86380 86390 1
410770 99410770 1001 86380 86390 1
410898 99410898 1001 86380 86390 1
410929 99410929 1001 86380 86390 1
411043 99411043 1001 86380 86390 1
411304 99411304 1001 86380 86390 1
411285 99411285 1001 86380 86390 1
411313 99411313 1001 86380 86390 1
411415 99411415 1001 86380 86390 1
411401 99411401 1001 86380 86390 1
411447 99411447 1001 86380 86390 1
413527 99413527 1001 86380 86390 1
413664 99413664 1001 86380 86390 1
413695 99413695 1001 86380 86390 1
412941 99412941 1001 86380 86390 1
413051 99413051 1001 86380 86390 1
413235 99413235 1001 86380 86390 1
412949 99412949 1001 86380 86390 1
412607 99412607 1001 86380 86390 1
412798 99412798 1001 86380 86390 1
412644 99412644 1001 86380 86390 1
412566 99412566 1001 86380 86390 1
414038 99414038 1001 86380 86390 1
413810 99413810 1001 86380 86390 1
413743 99413743 1001 86380 86390 1
413798 99413798 1001 86380 86390 1
414007 99414007 1001 86380 86390 1
415266 99415266 1001 86380 86390 1
414951 99414951 1001 86380 86390 1
415125 99415125 1001 86380 86390 1
415047 99415047 1001 86380 86390 1
415106 99415106 1001 86380 86390 1
414708 99414708 1001 86380 86390 1
414514 99414514 1001 86380 86390 1
414565 99414565 1001 86380 86390 1
414357 99414357 1001 86380 86390 1
415622 99415622 1001 86380 86390 1
415401 99415401 1001 86380 86390 1
415402 99415402 1001 86380 86390 1
415466 99415466 1001 86380 86390 1
416751 99416751 1001 86380 86390 1
416898 99416898 1001 86380 86390 1
416549 99416549 1001 86380 86390 1
416266 99416266 1001 86380 86390 1
416269 99416269 1001 86380 86390 1
416055 99416055 1001 86380 86390 1
415766 99415766 1001 86380 86390 1
416106 99416106 1001 86380 86390 1
417254 99417254 1001 86380 86390 1
417051 99417051 1001 86380 86390 1
417304 99417304 1001 86380 86390 1
417307 99417307 1001 86380 86390 1
417548 99417548 1001 86380 86390 1
418580 99418580 1001 86380 86390 1
418586 99418586 1001 86380 86390 1
418613 99418613 1001 86380 86390 1
418349 99418349 1001 86380 86390 1
418296 99418296 1001 86380 86390 1
417769 99417769 1001 86380 86390 1
417703 99417703 1001 86380 86390 1
419001 99419001 1001 86380 86390 1
418804 99418804 1001 86380 86390 1
419066 99419066 1001 86380 86390 1
420333 99420333 1001 86380 86390 1
420425 99420425 1001 86380 86390 1
420429 99420429 1001 86380 86390 1
420056 99420056 1001 86380 86390 1
419906 99419906 1001 86380 86390 1
419805 99419805 1001 86380 86390 1
419980 99419980 1001 86380 86390 1
419322 99419322 1001 86380 86390 1
419583 99419583 1001 86380 86390 1
420586 99420586 1001 86380 86390 1
420549 99420549 1001 86380 86390 1
420526 99420526 1001 86380 86390 1
420784 99420784 1001 86380 86390 1
421702 99421702 1001 86380 86390 1
421668 99421668 1001 86380 86390 1
421643 99421643 1001 86380 86390 1
421208 99421208 1001 86380 86390 1
421128 99421128 1001 86380 86390 1
420837 99420837 1001 86380 86390 1
422277 99422277 1001 86380 86390 1
423576 99423576 1001 86380 86390 1
423436 99423436 1001 86380 86390 1
422966 99422966 1001 86380 86390 1
422952 99422952 1001 86380 86390 1
423264 99423264 1001 86380 86390 1
422903 99422903 1001 86380 86390 1
422789 99422789 1001 86380 86390 1
424118 99424118 1001 86380 86390 1
423828 99423828 1001 86380 86390 1
423876 99423876 1001 86380 86390 1
424089 99424089 1001 86380 86390 1
425282 99425282 1001 86380 86390 1
425312 99425312 1001 86380 86390 1
425342 99425342 1001 86380 86390 1
425161 99425161 1001 86380 86390 1
424861 99424861 1001 86380 86390 1
424783 99424783 1001 86380 86390 1
424437 99424437 1001 86380 86390 1
424414 99424414 1001 86380 86390 1
424247 99424247 1001 86380 86390 1
424407 99424407 1001 86380 86390 1
424486 99424486 1001 86380 86390 1
427003 99427003 1001 86380 86390 1
426881 99426881 1001 86380 86390 1
425886 99425886 1001 86380 86390 1
425955 99425955 1001 86380 86390 1
425942 99425942 1001 86380 86390 1
426060 99426060 1001 86380 86390 1
427411 99427411 1001 86380 86390 1
427522 99427522 1001 86380 86390 1
428675 99428675 1001 86380 86390 1
428452 99428452 1001 86380 86390 1
428354 99428354 1001 86380 86390 1
428074 99428074 1001 86380 86390 1
427628 99427628 1001 86380 86390 1
427532 99427532 1001 86380 86390 1
427566 99427566 1001 86380 86390 1
429003 99429003 1001 86380 86390 1
429071 99429071 1001 86380 86390 1
429006 99429006 1001 86380 86390 1
428983 99428983 1001 86380 86390 1
430317 99430317 1001 86380 86390 1
430079 99430079 1001 86380 86390 1
430336 99430336 1001 86380 86390 1
430035 99430035 1001 86380 86390 1
430060 99430060 1001 86380 86390 1
429593 99429593 1001 86380 86390 1
429839 99429839 1001 86380 86390 1
429575 99429575 1001 86380 86390 1
429527 99429527 1001 86380 86390 1
430505 99430505 1001 86380 86390 1
430511 99430511 1001 86380 86390 1
430532 99430532 1001 86380 86390 1
430802 99430802 1001 86380 86390 1
430516 99430516 1001 86380 86390 1
431895 99431895 1001 86380 86390 1
431874 99431874 1001 86380 86390 1
431372 99431372 1001 86380 86390 1
431334 99431334 1001 86380 86390 1
431493 99431493 1001 86380 86390 1
431272 99431272 1001 86380 86390 1
430921 99430921 1001 86380 86390 1
432200 99432200 1001 86380 86390 1
432201 99432201 1001 86380 86390 1
432224 99432224 1001 86380 86390 1
432260 99432260 1001 86380 86390 1
433518 99433518 1001 86380 86390 1
433574 99433574 1001 86380 86390 1
433649 99433649 1001 86380 86390 1
433139 99433139 1001 86380 86390 1
432625 99432625 1001 86380 86390 1
432757 99432757 1001 86380 86390 1
432836 99432836 1001 86380 86390 1
432765 99432765 1001 86380 86390 1
432891 99432891 1001 86380 86390 1
432646 99432646 1001 86380 86390 1
433883 99433883 1001 86380 86390 1
433786 99433786 1001 86380 86390 1
433789 99433789 1001 86380 86390 1
433819 99433819 1001 86380 86390 1
435108 99435108 1001 86380 86390 1
435203 99435203 1001 86380 86390 1
435119 99435119 1001 86380 86390 1
434897 99434897 1001 86380 86390 1
434765 99434765 1001 86380 86390 1
434451 99434451 1001 86380 86390 1
434564 99434564 1001 86380 86390 1
434231 99434231 1001 86380 86390 1
434287 99434287 1001 86380 86390 1
434352 99434352 1001 86380 86390 1
434216 99434216 1001 86380 86390 1
435623 99435623 1001 86380 86390 1
437005 99437005 1001 86380 86390 1
436809 99436809 1001 86380 86390 1
436786 99436786 1001 86380 86390 1
436991 99436991 1001 86380 86390 1
437008 99437008 1001 86380 86390 1
436456 99436456 1001 86380 86390 1
435973 99435973 1001 86380 86390 1
436261 99436261 1001 86380 86390 1
300083 99300083 1001 86380 86390 1
300046 99300046 1001 86380 86390 1
437329 99437329 1001 86380 86390 1
300613 99300613 1001 86380 86390 1
300527 99300527 1001 86380 86390 1
300569 99300569 1001 86380 86390 1
300663 99300663 1001 86380 86390 1
300612 99300612 1001 86380 86390 1
300436 99300436 1001 86380 86390 1
300468 99300468 1001 86380 86390 1
300326 99300326 1001 86380 86390 1
300204 99300204 1001 86380 86390 1
300907 99300907 1001 86380 86390 1
300735 99300735 1001 86380 86390 1
300852 99300852 1001 86380 86390 1
301504 99301504 1001 86380 86390 1
301473 99301473 1001 86380 86390 1
301399 99301399 1001 86380 86390 1
301310 99301310 1001 86380 86390 1
301327 99301327 1001 86380 86390 1
301200 99301200 1001 86380 86390 1
301229 99301229 1001 86380 86390 1
301255 99301255 1001 86380 86390 1
301307 99301307 1001 86380 86390 1
301179 99301179 1001 86380 86390 1
301011 99301011 1001 86380 86390 1
301089 99301089 1001 86380 86390 1
301092 99301092 1001 86380 86390 1
300950 99300950 1001 86380 86390 1
301604 99301604 1001 86380 86390 1
301596 99301596 1001 86380 86390 1
301559 99301559 1001 86380 86390 1
301575 99301575 1001 86380 86390 1
302295 99302295 1001 86380 86390 1
302298 99302298 1001 86380 86390 1
302261 99302261 1001 86380 86390 1
302313 99302313 1001 86380 86390 1
302375 99302375 1001 86380 86390 1
302136 99302136 1001 86380 86390 1
302137 99302137 1001 86380 86390 1
302160 99302160 1001 86380 86390 1
301967 99301967 1001 86380 86390 1
301869 99301869 1001 86380 86390 1
301948 99301948 1001 86380 86390 1
301949 99301949 1001 86380 86390 1
301885 99301885 1001 86380 86390 1
302510 99302510 1001 86380 86390 1
302411 99302411 1001 86380 86390 1
303130 99303130 1001 86380 86390 1
303069 99303069 1001 86380 86390 1
302858 99302858 1001 86380 86390 1
302825 99302825 1001 86380 86390 1
302878 99302878 1001 86380 86390 1
302997 99302997 1001 86380 86390 1
302920 99302920 1001 86380 86390 1
302804 99302804 1001 86380 86390 1
302831 99302831 1001 86380 86390 1
302974 99302974 1001 86380 86390 1
303402 99303402 1001 86380 86390 1
303391 99303391 1001 86380 86390 1
303215 99303215 1001 86380 86390 1
303904 99303904 1001 86380 86390 1
304007 99304007 1001 86380 86390 1
303858 99303858 1001 86380 86390 1
303897 99303897 1001 86380 86390 1
303850 99303850 1001 86380 86390 1
303715 99303715 1001 86380 86390 1
303697 99303697 1001 86380 86390 1
303515 99303515 1001 86380 86390 1
303440 99303440 1001 86380 86390 1
303545 99303545 1001 86380 86390 1
304772 99304772 1001 86380 86390 1
304657 99304657 1001 86380 86390 1
304738 99304738 1001 86380 86390 1
304645 99304645 1001 86380 86390 1
304506 99304506 1001 86380 86390 1
304648 99304648 1001 86380 86390 1
304467 99304467 1001 86380 86390 1
304548 99304548 1001 86380 86390 1
304372 99304372 1001 86380 86390 1
304425 99304425 1001 86380 86390 1
304340 99304340 1001 86380 86390 1
305038 99305038 1001 86380 86390 1
305033 99305033 1001 86380 86390 1
305454 99305454 1001 86380 86390 1
305457 99305457 1001 86380 86390 1
305463 99305463 1001 86380 86390 1
305202 99305202 1001 86380 86390 1
305242 99305242 1001 86380 86390 1
305231 99305231 1001 86380 86390 1
305270 99305270 1001 86380 86390 1
500115 99500115 1001 86380 86390 1
500080 99500080 1001 86380 86390 1
500184 99500184 1001 86380 86390 1
500109 99500109 1001 86380 86390 1
500680 99500680 1001 86380 86390 1
500808 99500808 1001 86380 86390 1
500558 99500558 1001 86380 86390 1
500417 99500417 1001 86380 86390 1
500470 99500470 1001 86380 86390 1
500484 99500484 1001 86380 86390 1
500460 99500460 1001 86380 86390 1
500249 99500249 1001 86380 86390 1
500354 99500354 1001 86380 86390 1
500394 99500394 1001 86380 86390 1
500268 99500268 1001 86380 86390 1
500269 99500269 1001 86380 86390 1
500952 99500952 1001 86380 86390 1
500994 99500994 1001 86380 86390 1
500904 99500904 1001 86380 86390 1
500829 99500829 1001 86380 86390 1
500895 99500895 1001 86380 86390 1
500986 99500986 1001 86380 86390 1
500818 99500818 1001 86380 86390 1
501598 99501598 1001 86380 86390 1
501434 99501434 1001 86380 86390 1
501423 99501423 1001 86380 86390 1
501411 99501411 1001 86380 86390 1
501261 99501261 1001 86380 86390 1
501378 99501378 1001 86380 86390 1
501112 99501112 1001 86380 86390 1
501125 99501125 1001 86380 86390 1
501102 99501102 1001 86380 86390 1
501701 99501701 1001 86380 86390 1
501665 99501665 1001 86380 86390 1
501732 99501732 1001 86380 86390 1
501687 99501687 1001 86380 86390 1
501739 99501739 1001 86380 86390 1
502289 99502289 1001 86380 86390 1
502370 99502370 1001 86380 86390 1
502306 99502306 1001 86380 86390 1
502400 99502400 1001 86380 86390 1
502459 99502459 1001 86380 86390 1
502310 99502310 1001 86380 86390 1
502170 99502170 1001 86380 86390 1
502108 99502108 1001 86380 86390 1
502036 99502036 1001 86380 86390 1
501908 99501908 1001 86380 86390 1
503230 99503230 1001 86380 86390 1
503260 99503260 1001 86380 86390 1
503276 99503276 1001 86380 86390 1
503086 99503086 1001 86380 86390 1
502996 99502996 1001 86380 86390 1
503041 99503041 1001 86380 86390 1
503007 99503007 1001 86380 86390 1
502672 99502672 1001 86380 86390 1
502763 99502763 1001 86380 86390 1
502798 99502798 1001 86380 86390 1
503380 99503380 1001 86380 86390 1
503355 99503355 1001 86380 86390 1
502879 99502879 1001 86380 86390 1
503374 99503374 1001 86380 86390 1
503415 99503415 1001 86380 86390 1
504080 99504080 1001 86380 86390 1
503927 99503927 1001 86380 86390 1
503733 99503733 1001 86380 86390 1
503786 99503786 1001 86380 86390 1
503762 99503762 1001 86380 86390 1
503788 99503788 1001 86380 86390 1
503723 99503723 1001 86380 86390 1
503763 99503763 1001 86380 86390 1
503739 99503739 1001 86380 86390 1
503882 99503882 1001 86380 86390 1
503626 99503626 1001 86380 86390 1
503618 99503618 1001 86380 86390 1
503607 99503607 1001 86380 86390 1
503673 99503673 1001 86380 86390 1
504248 99504248 1001 86380 86390 1
504315 99504315 1001 86380 86390 1
504293 99504293 1001 86380 86390 1
504765 99504765 1001 86380 86390 1
504919 99504919 1001 86380 86390 1
504796 99504796 1001 86380 86390 1
504622 99504622 1001 86380 86390 1
504533 99504533 1001 86380 86390 1
504616 99504616 1001 86380 86390 1
504707 99504707 1001 86380 86390 1
504733 99504733 1001 86380 86390 1
504387 99504387 1001 86380 86390 1
504349 99504349 1001 86380 86390 1
504333 99504333 1001 86380 86390 1
504477 99504477 1001 86380 86390 1
504996 99504996 1001 86380 86390 1
505011 99505011 1001 86380 86390 1
504990 99504990 1001 86380 86390 1
505043 99505043 1001 86380 86390 1
505750 99505750 1001 86380 86390 1
505662 99505662 1001 86380 86390 1
505399 99505399 1001 86380 86390 1
505490 99505490 1001 86380 86390 1
505200 99505200 1001 86380 86390 1
505293 99505293 1001 86380 86390 1
505232 99505232 1001 86380 86390 1
505168 99505168 1001 86380 86390 1
505199 99505199 1001 86380 86390 1
505793 99505793 1001 86380 86390 1
505566 99505566 1001 86380 86390 1
505939 99505939 1001 86380 86390 1
505862 99505862 1001 86380 86390 1
505838 99505838 1001 86380 86390 1
505773 99505773 1001 86380 86390 1
505930 99505930 1001 86380 86390 1
506457 99506457 1001 86380 86390 1
506222 99506222 1001 86380 86390 1
506289 99506289 1001 86380 86390 1
506280 99506280 1001 86380 86390 1
506334 99506334 1001 86380 86390 1
506373 99506373 1001 86380 86390 1
506299 99506299 1001 86380 86390 1
506005 99506005 1001 86380 86390 1
506136 99506136 1001 86380 86390 1
506076 99506076 1001 86380 86390 1
506709 99506709 1001 86380 86390 1
506789 99506789 1001 86380 86390 1
506792 99506792 1001 86380 86390 1
506640 99506640 1001 86380 86390 1
506615 99506615 1001 86380 86390 1
507373 99507373 1001 86380 86390 1
507277 99507277 1001 86380 86390 1
507074 99507074 1001 86380 86390 1
507025 99507025 1001 86380 86390 1
507145 99507145 1001 86380 86390 1
507034 99507034 1001 86380 86390 1
506983 99506983 1001 86380 86390 1
506932 99506932 1001 86380 86390 1
507005 99507005 1001 86380 86390 1
506876 99506876 1001 86380 86390 1
507548 99507548 1001 86380 86390 1
507433 99507433 1001 86380 86390 1
507474 99507474 1001 86380 86390 1
507441 99507441 1001 86380 86390 1
508061 99508061 1001 86380 86390 1
508115 99508115 1001 86380 86390 1
507900 99507900 1001 86380 86390 1
508008 99508008 1001 86380 86390 1
508034 99508034 1001 86380 86390 1
507908 99507908 1001 86380 86390 1
507872 99507872 1001 86380 86390 1
507911 99507911 1001 86380 86390 1
507706 99507706 1001 86380 86390 1
507673 99507673 1001 86380 86390 1
507715 99507715 1001 86380 86390 1
508391 99508391 1001 86380 86390 1
508328 99508328 1001 86380 86390 1
508322 99508322 1001 86380 86390 1
508257 99508257 1001 86380 86390 1
509041 99509041 1001 86380 86390 1
508911 99508911 1001 86380 86390 1
509034 99509034 1001 86380 86390 1
508718 99508718 1001 86380 86390 1
508697 99508697 1001 86380 86390 1
508600 99508600 1001 86380 86390 1
508588 99508588 1001 86380 86390 1
508488 99508488 1001 86380 86390 1
509137 99509137 1001 86380 86390 1
509216 99509216 1001 86380 86390 1
509231 99509231 1001 86380 86390 1
509133 99509133 1001 86380 86390 1
509669 99509669 1001 86380 86390 1
509644 99509644 1001 86380 86390 1
509560 99509560 1001 86380 86390 1
509667 99509667 1001 86380 86390 1
509681 99509681 1001 86380 86390 1
510054 99510054 1001 86380 86390 1
510004 99510004 1001 86380 86390 1
509915 99509915 1001 86380 86390 1
510073 99510073 1001 86380 86390 1
510336 99510336 1001 86380 86390 1
510146 99510146 1001 86380 86390 1
510148 99510148 1001 86380 86390 1
510268 99510268 1001 86380 86390 1
510167 99510167 1001 86380 86390 1
510931 99510931 1001 86380 86390 1
510911 99510911 1001 86380 86390 1
510743 99510743 1001 86380 86390 1
510797 99510797 1001 86380 86390 1
511418 99511418 1001 86380 86390 1
511409 99511409 1001 86380 86390 1
511232 99511232 1001 86380 86390 1
511325 99511325 1001 86380 86390 1
511223 99511223 1001 86380 86390 1
511327 99511327 1001 86380 86390 1
511145 99511145 1001 86380 86390 1
511213 99511213 1001 86380 86390 1
511119 99511119 1001 86380 86390 1
511021 99511021 1001 86380 86390 1
511681 99511681 1001 86380 86390 1
511694 99511694 1001 86380 86390 1
511670 99511670 1001 86380 86390 1
511711 99511711 1001 86380 86390 1
511724 99511724 1001 86380 86390 1
511739 99511739 1001 86380 86390 1
511651 99511651 1001 86380 86390 1
512277 99512277 1001 86380 86390 1
512271 99512271 1001 86380 86390 1
512298 99512298 1001 86380 86390 1
512209 99512209 1001 86380 86390 1
512287 99512287 1001 86380 86390 1
512096 99512096 1001 86380 86390 1
511784 99511784 1001 86380 86390 1
511823 99511823 1001 86380 86390 1
511966 99511966 1001 86380 86390 1
511850 99511850 1001 86380 86390 1
511924 99511924 1001 86380 86390 1
513131 99513131 1001 86380 86390 1
513112 99513112 1001 86380 86390 1
513036 99513036 1001 86380 86390 1
512819 99512819 1001 86380 86390 1
512808 99512808 1001 86380 86390 1
512887 99512887 1001 86380 86390 1
512984 99512984 1001 86380 86390 1
512882 99512882 1001 86380 86390 1
512625 99512625 1001 86380 86390 1
512600 99512600 1001 86380 86390 1
512641 99512641 1001 86380 86390 1
512734 99512734 1001 86380 86390 1
512749 99512749 1001 86380 86390 1
512775 99512775 1001 86380 86390 1
512699 99512699 1001 86380 86390 1
513281 99513281 1001 86380 86390 1
513373 99513373 1001 86380 86390 1
513245 99513245 1001 86380 86390 1
513377 99513377 1001 86380 86390 1
513342 99513342 1001 86380 86390 1
513918 99513918 1001 86380 86390 1
514010 99514010 1001 86380 86390 1
513885 99513885 1001 86380 86390 1
513900 99513900 1001 86380 86390 1
513711 99513711 1001 86380 86390 1
513677 99513677 1001 86380 86390 1
513678 99513678 1001 86380 86390 1
513552 99513552 1001 86380 86390 1
513542 99513542 1001 86380 86390 1
513446 99513446 1001 86380 86390 1
514132 99514132 1001 86380 86390 1
514198 99514198 1001 86380 86390 1
514147 99514147 1001 86380 86390 1
514229 99514229 1001 86380 86390 1
514234 99514234 1001 86380 86390 1
514820 99514820 1001 86380 86390 1
514687 99514687 1001 86380 86390 1
514617 99514617 1001 86380 86390 1
514636 99514636 1001 86380 86390 1
514249 99514249 1001 86380 86390 1
514358 99514358 1001 86380 86390 1
514412 99514412 1001 86380 86390 1
514377 99514377 1001 86380 86390 1
514870 99514870 1001 86380 86390 1
515004 99515004 1001 86380 86390 1
514953 99514953 1001 86380 86390 1
515623 99515623 1001 86380 86390 1
515636 99515636 1001 86380 86390 1
515586 99515586 1001 86380 86390 1
515601 99515601 1001 86380 86390 1
515618 99515618 1001 86380 86390 1
515293 99515293 1001 86380 86390 1
515206 99515206 1001 86380 86390 1
515142 99515142 1001 86380 86390 1
515169 99515169 1001 86380 86390 1
515195 99515195 1001 86380 86390 1
515148 99515148 1001 86380 86390 1
515229 99515229 1001 86380 86390 1
515876 99515876 1001 86380 86390 1
515751 99515751 1001 86380 86390 1
515819 99515819 1001 86380 86390 1
515834 99515834 1001 86380 86390 1
516417 99516417 1001 86380 86390 1
516294 99516294 1001 86380 86390 1
516247 99516247 1001 86380 86390 1
516249 99516249 1001 86380 86390 1
516237 99516237 1001 86380 86390 1
516024 99516024 1001 86380 86390 1
516003 99516003 1001 86380 86390 1
516553 99516553 1001 86380 86390 1
516631 99516631 1001 86380 86390 1
516684 99516684 1001 86380 86390 1
516570 99516570 1001 86380 86390 1
516596 99516596 1001 86380 86390 1
517271 99517271 1001 86380 86390 1
517335 99517335 1001 86380 86390 1
517312 99517312 1001 86380 86390 1
517174 99517174 1001 86380 86390 1
517292 99517292 1001 86380 86390 1
517040 99517040 1001 86380 86390 1
517053 99517053 1001 86380 86390 1
517444 99517444 1001 86380 86390 1
517457 99517457 1001 86380 86390 1
517357 99517357 1001 86380 86390 1
518061 99518061 1001 86380 86390 1
517959 99517959 1001 86380 86390 1
518104 99518104 1001 86380 86390 1
517963 99517963 1001 86380 86390 1
517976 99517976 1001 86380 86390 1
518083 99518083 1001 86380 86390 1
517839 99517839 1001 86380 86390 1
517796 99517796 1001 86380 86390 1
517568 99517568 1001 86380 86390 1
517699 99517699 1001 86380 86390 1
517740 99517740 1001 86380 86390 1
518306 99518306 1001 86380 86390 1
518295 99518295 1001 86380 86390 1
518182 99518182 1001 86380 86390 1
518912 99518912 1001 86380 86390 1
518822 99518822 1001 86380 86390 1
518901 99518901 1001 86380 86390 1
518893 99518893 1001 86380 86390 1
518631 99518631 1001 86380 86390 1
518712 99518712 1001 86380 86390 1
518777 99518777 1001 86380 86390 1
518700 99518700 1001 86380 86390 1
518612 99518612 1001 86380 86390 1
519075 99519075 1001 86380 86390 1
519037 99519037 1001 86380 86390 1
519016 99519016 1001 86380 86390 1
519133 99519133 1001 86380 86390 1
519122 99519122 1001 86380 86390 1
519123 99519123 1001 86380 86390 1
519007 99519007 1001 86380 86390 1
519635 99519635 1001 86380 86390 1
519680 99519680 1001 86380 86390 1
519584 99519584 1001 86380 86390 1
519429 99519429 1001 86380 86390 1
519489 99519489 1001 86380 86390 1
519369 99519369 1001 86380 86390 1
520487 99520487 1001 86380 86390 1
520477 99520477 1001 86380 86390 1
520442 99520442 1001 86380 86390 1
520421 99520421 1001 86380 86390 1
520091 99520091 1001 86380 86390 1
520053 99520053 1001 86380 86390 1
520781 99520781 1001 86380 86390 1
520652 99520652 1001 86380 86390 1
520720 99520720 1001 86380 86390 1
520721 99520721 1001 86380 86390 1
521356 99521356 1001 86380 86390 1
521305 99521305 1001 86380 86390 1
521145 99521145 1001 86380 86390 1
521101 99521101 1001 86380 86390 1
520936 99520936 1001 86380 86390 1
521546 99521546 1001 86380 86390 1
521468 99521468 1001 86380 86390 1
521562 99521562 1001 86380 86390 1
521614 99521614 1001 86380 86390 1
521653 99521653 1001 86380 86390 1
522270 99522270 1001 86380 86390 1
522131 99522131 1001 86380 86390 1
521964 99521964 1001 86380 86390 1
522085 99522085 1001 86380 86390 1
521763 99521763 1001 86380 86390 1
521792 99521792 1001 86380 86390 1
521689 99521689 1001 86380 86390 1
521806 99521806 1001 86380 86390 1
521769 99521769 1001 86380 86390 1
522329 99522329 1001 86380 86390 1
522407 99522407 1001 86380 86390 1
522376 99522376 1001 86380 86390 1
522364 99522364 1001 86380 86390 1
522980 99522980 1001 86380 86390 1
523039 99523039 1001 86380 86390 1
522796 99522796 1001 86380 86390 1
522902 99522902 1001 86380 86390 1
522762 99522762 1001 86380 86390 1
522776 99522776 1001 86380 86390 1
522829 99522829 1001 86380 86390 1
522791 99522791 1001 86380 86390 1
522743 99522743 1001 86380 86390 1
522578 99522578 1001 86380 86390 1
522647 99522647 1001 86380 86390 1
522545 99522545 1001 86380 86390 1
522612 99522612 1001 86380 86390 1
523296 99523296 1001 86380 86390 1
523275 99523275 1001 86380 86390 1
523200 99523200 1001 86380 86390 1
523929 99523929 1001 86380 86390 1
523826 99523826 1001 86380 86390 1
523652 99523652 1001 86380 86390 1
523588 99523588 1001 86380 86390 1
523654 99523654 1001 86380 86390 1
523632 99523632 1001 86380 86390 1
523684 99523684 1001 86380 86390 1
523697 99523697 1001 86380 86390 1
523340 99523340 1001 86380 86390 1
523509 99523509 1001 86380 86390 1
523516 99523516 1001 86380 86390 1
524000 99524000 1001 86380 86390 1
524107 99524107 1001 86380 86390 1
524577 99524577 1001 86380 86390 1
524697 99524697 1001 86380 86390 1
524752 99524752 1001 86380 86390 1
524397 99524397 1001 86380 86390 1
524359 99524359 1001 86380 86390 1
524425 99524425 1001 86380 86390 1
524542 99524542 1001 86380 86390 1
524362 99524362 1001 86380 86390 1
524338 99524338 1001 86380 86390 1
524212 99524212 1001 86380 86390 1
524781 99524781 1001 86380 86390 1
524889 99524889 1001 86380 86390 1
524772 99524772 1001 86380 86390 1
524799 99524799 1001 86380 86390 1
524890 99524890 1001 86380 86390 1
524916 99524916 1001 86380 86390 1
524917 99524917 1001 86380 86390 1
524919 99524919 1001 86380 86390 1
524818 99524818 1001 86380 86390 1
525255 99525255 1001 86380 86390 1
525294 99525294 1001 86380 86390 1
525258 99525258 1001 86380 86390 1
525324 99525324 1001 86380 86390 1
525144 99525144 1001 86380 86390 1
525157 99525157 1001 86380 86390 1
525723 99525723 1001 86380 86390 1
525650 99525650 1001 86380 86390 1
525717 99525717 1001 86380 86390 1
525798 99525798 1001 86380 86390 1
526182 99526182 1001 86380 86390 1
525958 99525958 1001 86380 86390 1
525873 99525873 1001 86380 86390 1
525952 99525952 1001 86380 86390 1
526008 99526008 1001 86380 86390 1
526510 99526510 1001 86380 86390 1
526552 99526552 1001 86380 86390 1
526607 99526607 1001 86380 86390 1
526506 99526506 1001 86380 86390 1
527081 99527081 1001 86380 86390 1
526973 99526973 1001 86380 86390 1
526776 99526776 1001 86380 86390 1
526765 99526765 1001 86380 86390 1
527257 99527257 1001 86380 86390 1
528019 99528019 1001 86380 86390 1
527890 99527890 1001 86380 86390 1
527932 99527932 1001 86380 86390 1
527690 99527690 1001 86380 86390 1
527795 99527795 1001 86380 86390 1
527791 99527791 1001 86380 86390 1
527557 99527557 1001 86380 86390 1
527467 99527467 1001 86380 86390 1
527540 99527540 1001 86380 86390 1
527567 99527567 1001 86380 86390 1
528207 99528207 1001 86380 86390 1
528184 99528184 1001 86380 86390 1
528081 99528081 1001 86380 86390 1
528199 99528199 1001 86380 86390 1
528135 99528135 1001 86380 86390 1
528733 99528733 1001 86380 86390 1
528813 99528813 1001 86380 86390 1
528560 99528560 1001 86380 86390 1
528640 99528640 1001 86380 86390 1
528399 99528399 1001 86380 86390 1
529042 99529042 1001 86380 86390 1
528952 99528952 1001 86380 86390 1
528914 99528914 1001 86380 86390 1
529059 99529059 1001 86380 86390 1
529021 99529021 1001 86380 86390 1
529670 99529670 1001 86380 86390 1
529522 99529522 1001 86380 86390 1
529510 99529510 1001 86380 86390 1
529489 99529489 1001 86380 86390 1
529386 99529386 1001 86380 86390 1
529454 99529454 1001 86380 86390 1
529198 99529198 1001 86380 86390 1
529108 99529108 1001 86380 86390 1
529128 99529128 1001 86380 86390 1
529169 99529169 1001 86380 86390 1
529208 99529208 1001 86380 86390 1
529863 99529863 1001 86380 86390 1
529889 99529889 1001 86380 86390 1
530426 99530426 1001 86380 86390 1
530415 99530415 1001 86380 86390 1
530390 99530390 1001 86380 86390 1
530458 99530458 1001 86380 86390 1
530384 99530384 1001 86380 86390 1
530411 99530411 1001 86380 86390 1
530274 99530274 1001 86380 86390 1
530174 99530174 1001 86380 86390 1
530243 99530243 1001 86380 86390 1
530003 99530003 1001 86380 86390 1
530555 99530555 1001 86380 86390 1
530672 99530672 1001 86380 86390 1
530582 99530582 1001 86380 86390 1
530699 99530699 1001 86380 86390 1
530664 99530664 1001 86380 86390 1
531343 99531343 1001 86380 86390 1
531356 99531356 1001 86380 86390 1
531183 99531183 1001 86380 86390 1
531083 99531083 1001 86380 86390 1
531072 99531072 1001 86380 86390 1
531035 99531035 1001 86380 86390 1
531116 99531116 1001 86380 86390 1
530772 99530772 1001 86380 86390 1
530787 99530787 1001 86380 86390 1
530893 99530893 1001 86380 86390 1
530910 99530910 1001 86380 86390 1
530835 99530835 1001 86380 86390 1
532170 99532170 1001 86380 86390 1
532021 99532021 1001 86380 86390 1
531987 99531987 1001 86380 86390 1
531797 99531797 1001 86380 86390 1
531876 99531876 1001 86380 86390 1
531894 99531894 1001 86380 86390 1
531642 99531642 1001 86380 86390 1
531656 99531656 1001 86380 86390 1
531648 99531648 1001 86380 86390 1
532387 99532387 1001 86380 86390 1
532340 99532340 1001 86380 86390 1
532277 99532277 1001 86380 86390 1
532408 99532408 1001 86380 86390 1
532851 99532851 1001 86380 86390 1
532942 99532942 1001 86380 86390 1
532982 99532982 1001 86380 86390 1
532997 99532997 1001 86380 86390 1
533000 99533000 1001 86380 86390 1
532899 99532899 1001 86380 86390 1
532836 99532836 1001 86380 86390 1
532657 99532657 1001 86380 86390 1
532827 99532827 1001 86380 86390 1
532700 99532700 1001 86380 86390 1
532740 99532740 1001 86380 86390 1
532637 99532637 1001 86380 86390 1
532719 99532719 1001 86380 86390 1
532416 99532416 1001 86380 86390 1
532598 99532598 1001 86380 86390 1
532534 99532534 1001 86380 86390 1
532420 99532420 1001 86380 86390 1
533173 99533173 1001 86380 86390 1
533186 99533186 1001 86380 86390 1
533810 99533810 1001 86380 86390 1
533759 99533759 1001 86380 86390 1
533811 99533811 1001 86380 86390 1
533701 99533701 1001 86380 86390 1
533561 99533561 1001 86380 86390 1
533604 99533604 1001 86380 86390 1
533581 99533581 1001 86380 86390 1
533282 99533282 1001 86380 86390 1
533347 99533347 1001 86380 86390 1
533244 99533244 1001 86380 86390 1
533349 99533349 1001 86380 86390 1
533245 99533245 1001 86380 86390 1
533416 99533416 1001 86380 86390 1
533934 99533934 1001 86380 86390 1
533909 99533909 1001 86380 86390 1
533935 99533935 1001 86380 86390 1
533902 99533902 1001 86380 86390 1
533980 99533980 1001 86380 86390 1
533892 99533892 1001 86380 86390 1
534034 99534034 1001 86380 86390 1
534516 99534516 1001 86380 86390 1
534471 99534471 1001 86380 86390 1
534412 99534412 1001 86380 86390 1
534296 99534296 1001 86380 86390 1
534142 99534142 1001 86380 86390 1
534211 99534211 1001 86380 86390 1
534265 99534265 1001 86380 86390 1
534088 99534088 1001 86380 86390 1
534851 99534851 1001 86380 86390 1
534826 99534826 1001 86380 86390 1
534775 99534775 1001 86380 86390 1
534840 99534840 1001 86380 86390 1
534867 99534867 1001 86380 86390 1
535460 99535460 1001 86380 86390 1
535448 99535448 1001 86380 86390 1
535376 99535376 1001 86380 86390 1
535201 99535201 1001 86380 86390 1
535138 99535138 1001 86380 86390 1
535178 99535178 1001 86380 86390 1
535256 99535256 1001 86380 86390 1
535102 99535102 1001 86380 86390 1
535211 99535211 1001 86380 86390 1
535087 99535087 1001 86380 86390 1
534978 99534978 1001 86380 86390 1
535552 99535552 1001 86380 86390 1
535712 99535712 1001 86380 86390 1
536277 99536277 1001 86380 86390 1
536318 99536318 1001 86380 86390 1
536269 99536269 1001 86380 86390 1
536054 99536054 1001 86380 86390 1
535927 99535927 1001 86380 86390 1
535954 99535954 1001 86380 86390 1
536123 99536123 1001 86380 86390 1
535922 99535922 1001 86380 86390 1
535782 99535782 1001 86380 86390 1
535886 99535886 1001 86380 86390 1
535842 99535842 1001 86380 86390 1
535738 99535738 1001 86380 86390 1
536997 99536997 1001 86380 86390 1
537023 99537023 1001 86380 86390 1
536893 99536893 1001 86380 86390 1
536935 99536935 1001 86380 86390 1
536825 99536825 1001 86380 86390 1
536620 99536620 1001 86380 86390 1
536571 99536571 1001 86380 86390 1
536678 99536678 1001 86380 86390 1
537352 99537352 1001 86380 86390 1
537901 99537901 1001 86380 86390 1
537942 99537942 1001 86380 86390 1
537917 99537917 1001 86380 86390 1
537820 99537820 1001 86380 86390 1
537721 99537721 1001 86380 86390 1
537619 99537619 1001 86380 86390 1
537698 99537698 1001 86380 86390 1
537525 99537525 1001 86380 86390 1
537490 99537490 1001 86380 86390 1
537426 99537426 1001 86380 86390 1
537401 99537401 1001 86380 86390 1
537379 99537379 1001 86380 86390 1
538086 99538086 1001 86380 86390 1
538106 99538106 1001 86380 86390 1
538172 99538172 1001 86380 86390 1
538147 99538147 1001 86380 86390 1
538702 99538702 1001 86380 86390 1
538770 99538770 1001 86380 86390 1
538643 99538643 1001 86380 86390 1
538812 99538812 1001 86380 86390 1
538562 99538562 1001 86380 86390 1
538419 99538419 1001 86380 86390 1
538538 99538538 1001 86380 86390 1
538515 99538515 1001 86380 86390 1
538606 99538606 1001 86380 86390 1
538274 99538274 1001 86380 86390 1
538320 99538320 1001 86380 86390 1
538864 99538864 1001 86380 86390 1
539019 99539019 1001 86380 86390 1
538983 99538983 1001 86380 86390 1
538867 99538867 1001 86380 86390 1
538858 99538858 1001 86380 86390 1
538991 99538991 1001 86380 86390 1
539535 99539535 1001 86380 86390 1
539497 99539497 1001 86380 86390 1
539287 99539287 1001 86380 86390 1
539263 99539263 1001 86380 86390 1
539381 99539381 1001 86380 86390 1
539021 99539021 1001 86380 86390 1
539093 99539093 1001 86380 86390 1
539187 99539187 1001 86380 86390 1
539667 99539667 1001 86380 86390 1
539734 99539734 1001 86380 86390 1
539657 99539657 1001 86380 86390 1
540276 99540276 1001 86380 86390 1
540136 99540136 1001 86380 86390 1
540086 99540086 1001 86380 86390 1
539951 99539951 1001 86380 86390 1
539969 99539969 1001 86380 86390 1
540050 99540050 1001 86380 86390 1
540598 99540598 1001 86380 86390 1
540637 99540637 1001 86380 86390 1
540654 99540654 1001 86380 86390 1
541258 99541258 1001 86380 86390 1
541156 99541156 1001 86380 86390 1
541236 99541236 1001 86380 86390 1
541238 99541238 1001 86380 86390 1
541135 99541135 1001 86380 86390 1
541213 99541213 1001 86380 86390 1
541150 99541150 1001 86380 86390 1
541087 99541087 1001 86380 86390 1
541049 99541049 1001 86380 86390 1
540885 99540885 1001 86380 86390 1
540902 99540902 1001 86380 86390 1
540723 99540723 1001 86380 86390 1
540788 99540788 1001 86380 86390 1
540737 99540737 1001 86380 86390 1
540685 99540685 1001 86380 86390 1
540727 99540727 1001 86380 86390 1
540823 99540823 1001 86380 86390 1
540748 99540748 1001 86380 86390 1
541344 99541344 1001 86380 86390 1
541299 99541299 1001 86380 86390 1
541391 99541391 1001 86380 86390 1
542051 99542051 1001 86380 86390 1
542111 99542111 1001 86380 86390 1
541901 99541901 1001 86380 86390 1
541807 99541807 1001 86380 86390 1
541716 99541716 1001 86380 86390 1
541577 99541577 1001 86380 86390 1
541566 99541566 1001 86380 86390 1
541573 99541573 1001 86380 86390 1
541561 99541561 1001 86380 86390 1
542158 99542158 1001 86380 86390 1
542197 99542197 1001 86380 86390 1
542188 99542188 1001 86380 86390 1
542318 99542318 1001 86380 86390 1
542205 99542205 1001 86380 86390 1
542886 99542886 1001 86380 86390 1
542827 99542827 1001 86380 86390 1
542584 99542584 1001 86380 86390 1
542599 99542599 1001 86380 86390 1
542614 99542614 1001 86380 86390 1
542667 99542667 1001 86380 86390 1
542565 99542565 1001 86380 86390 1
542709 99542709 1001 86380 86390 1
542479 99542479 1001 86380 86390 1
542402 99542402 1001 86380 86390 1
542500 99542500 1001 86380 86390 1
543071 99543071 1001 86380 86390 1
543024 99543024 1001 86380 86390 1
543771 99543771 1001 86380 86390 1
543726 99543726 1001 86380 86390 1
543714 99543714 1001 86380 86390 1
543437 99543437 1001 86380 86390 1
543528 99543528 1001 86380 86390 1
543417 99543417 1001 86380 86390 1
543243 99543243 1001 86380 86390 1
543192 99543192 1001 86380 86390 1
543218 99543218 1001 86380 86390 1
543265 99543265 1001 86380 86390 1
543958 99543958 1001 86380 86390 1
543897 99543897 1001 86380 86390 1
544407 99544407 1001 86380 86390 1
544411 99544411 1001 86380 86390 1
544277 99544277 1001 86380 86390 1
544372 99544372 1001 86380 86390 1
544129 99544129 1001 86380 86390 1
544637 99544637 1001 86380 86390 1
544710 99544710 1001 86380 86390 1
522577 1030 1002 28447 34832 1
542387 700 1002 37227 43536 1
400137 99400137 1001 86380 86390 1
400149 99400149 1001 86380 86390 1
400345 99400345 1001 86380 86390 1
400425 99400425 1001 86380 86390 1
400642 99400642 1001 86380 86390 1
400734 99400734 1001 86380 86390 1
400813 99400813 1001 86380 86390 1
400845 99400845 1001 86380 86390 1
401037 99401037 1001 86380 86390 1
401369 99401369 1001 86380 86390 1
401529 99401529 1001 86380 86390 1
401511 99401511 1001 86380 86390 1
401491 99401491 1001 86380 86390 1
401609 99401609 1001 86380 86390 1
402064 99402064 1001 86380 86390 1
402230 99402230 1001 86380 86390 1
402251 99402251 1001 86380 86390 1
402419 99402419 1001 86380 86390 1
402683 99402683 1001 86380 86390 1
403272 99403272 1001 86380 86390 1
403211 99403211 1001 86380 86390 1
403431 99403431 1001 86380 86390 1
403447 99403447 1001 86380 86390 1
403546 99403546 1001 86380 86390 1
403601 99403601 1001 86380 86390 1
403636 99403636 1001 86380 86390 1
403714 99403714 1001 86380 86390 1
404065 99404065 1001 86380 86390 1
404161 99404161 1001 86380 86390 1
404303 99404303 1001 86380 86390 1
404287 99404287 1001 86380 86390 1
404509 99404509 1001 86380 86390 1
404483 99404483 1001 86380 86390 1
404767 99404767 1001 86380 86390 1
404952 99404952 1001 86380 86390 1
404942 99404942 1001 86380 86390 1
405080 99405080 1001 86380 86390 1
405032 99405032 1001 86380 86390 1
405040 99405040 1001 86380 86390 1
405146 99405146 1001 86380 86390 1
405401 99405401 1001 86380 86390 1
405476 99405476 1001 86380 86390 1
405553 99405553 1001 86380 86390 1
405600 99405600 1001 86380 86390 1
405655 99405655 1001 86380 86390 1
405739 99405739 1001 86380 86390 1
406082 99406082 1001 86380 86390 1
406287 99406287 1001 86380 86390 1
406826 99406826 1001 86380 86390 1
406842 99406842 1001 86380 86390 1
406918 99406918 1001 86380 86390 1
407231 99407231 1001 86380 86390 1
407350 99407350 1001 86380 86390 1
407294 99407294 1001 86380 86390 1
407439 99407439 1001 86380 86390 1
407687 99407687 1001 86380 86390 1
407972 99407972 1001 86380 86390 1
408171 99408171 1001 86380 86390 1
408097 99408097 1001 86380 86390 1
408377 99408377 1001 86380 86390 1
408516 99408516 1001 86380 86390 1
408578 99408578 1001 86380 86390 1
408579 99408579 1001 86380 86390 1
408731 99408731 1001 86380 86390 1
408865 99408865 1001 86380 86390 1
409027 99409027 1001 86380 86390 1
409179 99409179 1001 86380 86390 1
409249 99409249 1001 86380 86390 1
409201 99409201 1001 86380 86390 1
409354 99409354 1001 86380 86390 1
409416 99409416 1001 86380 86390 1
409861 99409861 1001 86380 86390 1
409955 99409955 1001 86380 86390 1
410263 99410263 1001 86380 86390 1
410393 99410393 1001 86380 86390 1
410444 99410444 1001 86380 86390 1
410575 99410575 1001 86380 86390 1
410576 99410576 1001 86380 86390 1
410665 99410665 1001 86380 86390 1
410704 99410704 1001 86380 86390 1
410764 99410764 1001 86380 86390 1
410818 99410818 1001 86380 86390 1
411000 99411000 1001 86380 86390 1
411303 99411303 1001 86380 86390 1
411720 99411720 1001 86380 86390 1
411790 99411790 1001 86380 86390 1
412077 99412077 1001 86380 86390 1
412170 99412170 1001 86380 86390 1
412137 99412137 1001 86380 86390 1
412278 99412278 1001 86380 86390 1
412291 99412291 1001 86380 86390 1
413544 99413544 1001 86380 86390 1
413478 99413478 1001 86380 86390 1
413539 99413539 1001 86380 86390 1
413115 99413115 1001 86380 86390 1
413042 99413042 1001 86380 86390 1
412691 99412691 1001 86380 86390 1
413812 99413812 1001 86380 86390 1
413994 99413994 1001 86380 86390 1
413776 99413776 1001 86380 86390 1
415098 99415098 1001 86380 86390 1
415171 99415171 1001 86380 86390 1
415232 99415232 1001 86380 86390 1
415300 99415300 1001 86380 86390 1
414757 99414757 1001 86380 86390 1
414533 99414533 1001 86380 86390 1
414571 99414571 1001 86380 86390 1
414782 99414782 1001 86380 86390 1
414400 99414400 1001 86380 86390 1
414201 99414201 1001 86380 86390 1
414430 99414430 1001 86380 86390 1
415322 99415322 1001 86380 86390 1
415440 99415440 1001 86380 86390 1
416997 99416997 1001 86380 86390 1
416698 99416698 1001 86380 86390 1
416640 99416640 1001 86380 86390 1
416792 99416792 1001 86380 86390 1
415924 99415924 1001 86380 86390 1
417382 99417382 1001 86380 86390 1
417223 99417223 1001 86380 86390 1
417544 99417544 1001 86380 86390 1
418595 99418595 1001 86380 86390 1
418673 99418673 1001 86380 86390 1
418535 99418535 1001 86380 86390 1
418581 99418581 1001 86380 86390 1
418591 99418591 1001 86380 86390 1
418648 99418648 1001 86380 86390 1
418412 99418412 1001 86380 86390 1
418422 99418422 1001 86380 86390 1
418171 99418171 1001 86380 86390 1
417770 99417770 1001 86380 86390 1
418953 99418953 1001 86380 86390 1
419002 99419002 1001 86380 86390 1
418985 99418985 1001 86380 86390 1
418819 99418819 1001 86380 86390 1
420399 99420399 1001 86380 86390 1
420158 99420158 1001 86380 86390 1
420347 99420347 1001 86380 86390 1
420005 99420005 1001 86380 86390 1
420039 99420039 1001 86380 86390 1
419731 99419731 1001 86380 86390 1
419835 99419835 1001 86380 86390 1
419963 99419963 1001 86380 86390 1
420646 99420646 1001 86380 86390 1
420620 99420620 1001 86380 86390 1
420518 99420518 1001 86380 86390 1
420601 99420601 1001 86380 86390 1
421838 99421838 1001 86380 86390 1
421819 99421819 1001 86380 86390 1
421846 99421846 1001 86380 86390 1
421803 99421803 1001 86380 86390 1
421735 99421735 1001 86380 86390 1
421446 99421446 1001 86380 86390 1
421561 99421561 1001 86380 86390 1
420991 99420991 1001 86380 86390 1
421102 99421102 1001 86380 86390 1
421150 99421150 1001 86380 86390 1
421110 99421110 1001 86380 86390 1
422196 99422196 1001 86380 86390 1
422121 99422121 1001 86380 86390 1
423374 99423374 1001 86380 86390 1
423608 99423608 1001 86380 86390 1
423664 99423664 1001 86380 86390 1
423022 99423022 1001 86380 86390 1
423055 99423055 1001 86380 86390 1
423091 99423091 1001 86380 86390 1
422992 99422992 1001 86380 86390 1
423214 99423214 1001 86380 86390 1
422773 99422773 1001 86380 86390 1
422889 99422889 1001 86380 86390 1
422672 99422672 1001 86380 86390 1
423963 99423963 1001 86380 86390 1
425176 99425176 1001 86380 86390 1
425338 99425338 1001 86380 86390 1
425206 99425206 1001 86380 86390 1
425358 99425358 1001 86380 86390 1
425165 99425165 1001 86380 86390 1
424737 99424737 1001 86380 86390 1
424715 99424715 1001 86380 86390 1
424441 99424441 1001 86380 86390 1
424194 99424194 1001 86380 86390 1
424387 99424387 1001 86380 86390 1
425715 99425715 1001 86380 86390 1
425787 99425787 1001 86380 86390 1
425460 99425460 1001 86380 86390 1
425599 99425599 1001 86380 86390 1
425652 99425652 1001 86380 86390 1
426911 99426911 1001 86380 86390 1
426896 99426896 1001 86380 86390 1
426300 99426300 1001 86380 86390 1
426646 99426646 1001 86380 86390 1
426328 99426328 1001 86380 86390 1
426673 99426673 1001 86380 86390 1
426686 99426686 1001 86380 86390 1
425987 99425987 1001 86380 86390 1
425970 99425970 1001 86380 86390 1
426139 99426139 1001 86380 86390 1
426171 99426171 1001 86380 86390 1
427236 99427236 1001 86380 86390 1
427160 99427160 1001 86380 86390 1
428372 99428372 1001 86380 86390 1
428350 99428350 1001 86380 86390 1
428532 99428532 1001 86380 86390 1
428218 99428218 1001 86380 86390 1
428055 99428055 1001 86380 86390 1
427574 99427574 1001 86380 86390 1
429102 99429102 1001 86380 86390 1
428734 99428734 1001 86380 86390 1
429034 99429034 1001 86380 86390 1
429062 99429062 1001 86380 86390 1
430335 99430335 1001 86380 86390 1
430157 99430157 1001 86380 86390 1
429813 99429813 1001 86380 86390 1
429654 99429654 1001 86380 86390 1
429345 99429345 1001 86380 86390 1
429248 99429248 1001 86380 86390 1
429205 99429205 1001 86380 86390 1
429379 99429379 1001 86380 86390 1
430548 99430548 1001 86380 86390 1
430796 99430796 1001 86380 86390 1
430403 99430403 1001 86380 86390 1
430595 99430595 1001 86380 86390 1
430569 99430569 1001 86380 86390 1
431791 99431791 1001 86380 86390 1
431917 99431917 1001 86380 86390 1
431719 99431719 1001 86380 86390 1
431842 99431842 1001 86380 86390 1
431331 99431331 1001 86380 86390 1
431441 99431441 1001 86380 86390 1
430892 99430892 1001 86380 86390 1
430905 99430905 1001 86380 86390 1
431194 99431194 1001 86380 86390 1
432319 99432319 1001 86380 86390 1
432373 99432373 1001 86380 86390 1
432127 99432127 1001 86380 86390 1
432436 99432436 1001 86380 86390 1
433323 99433323 1001 86380 86390 1
433629 99433629 1001 86380 86390 1
433299 99433299 1001 86380 86390 1
433006 99433006 1001 86380 86390 1
433261 99433261 1001 86380 86390 1
432962 99432962 1001 86380 86390 1
433133 99433133 1001 86380 86390 1
432729 99432729 1001 86380 86390 1
432612 99432612 1001 86380 86390 1
432737 99432737 1001 86380 86390 1
432838 99432838 1001 86380 86390 1
434115 99434115 1001 86380 86390 1
434093 99434093 1001 86380 86390 1
435399 99435399 1001 86380 86390 1
434829 99434829 1001 86380 86390 1
434679 99434679 1001 86380 86390 1
434891 99434891 1001 86380 86390 1
434512 99434512 1001 86380 86390 1
434378 99434378 1001 86380 86390 1
434431 99434431 1001 86380 86390 1
434458 99434458 1001 86380 86390 1
434306 99434306 1001 86380 86390 1
435765 99435765 1001 86380 86390 1
435466 99435466 1001 86380 86390 1
436952 99436952 1001 86380 86390 1
437095 99437095 1001 86380 86390 1
436524 99436524 1001 86380 86390 1
436442 99436442 1001 86380 86390 1
436193 99436193 1001 86380 86390 1
436011 99436011 1001 86380 86390 1
436016 99436016 1001 86380 86390 1
436077 99436077 1001 86380 86390 1
435909 99435909 1001 86380 86390 1
436079 99436079 1001 86380 86390 1
436157 99436157 1001 86380 86390 1
437184 99437184 1001 86380 86390 1
300071 99300071 1001 86380 86390 1
437356 99437356 1001 86380 86390 1
300066 99300066 1001 86380 86390 1
300575 99300575 1001 86380 86390 1
300328 99300328 1001 86380 86390 1
300348 99300348 1001 86380 86390 1
300469 99300469 1001 86380 86390 1
300198 99300198 1001 86380 86390 1
300267 99300267 1001 86380 86390 1
300190 99300190 1001 86380 86390 1
300114 99300114 1001 86380 86390 1
300847 99300847 1001 86380 86390 1
300822 99300822 1001 86380 86390 1
300758 99300758 1001 86380 86390 1
300836 99300836 1001 86380 86390 1
301450 99301450 1001 86380 86390 1
301323 99301323 1001 86380 86390 1
301186 99301186 1001 86380 86390 1
301174 99301174 1001 86380 86390 1
300985 99300985 1001 86380 86390 1
301079 99301079 1001 86380 86390 1
300976 99300976 1001 86380 86390 1
301049 99301049 1001 86380 86390 1
301655 99301655 1001 86380 86390 1
301595 99301595 1001 86380 86390 1
301663 99301663 1001 86380 86390 1
301730 99301730 1001 86380 86390 1
301602 99301602 1001 86380 86390 1
301732 99301732 1001 86380 86390 1
302280 99302280 1001 86380 86390 1
302284 99302284 1001 86380 86390 1
302272 99302272 1001 86380 86390 1
302237 99302237 1001 86380 86390 1
302023 99302023 1001 86380 86390 1
302051 99302051 1001 86380 86390 1
302031 99302031 1001 86380 86390 1
301865 99301865 1001 86380 86390 1
301878 99301878 1001 86380 86390 1
301866 99301866 1001 86380 86390 1
301802 99301802 1001 86380 86390 1
301895 99301895 1001 86380 86390 1
301768 99301768 1001 86380 86390 1
302500 99302500 1001 86380 86390 1
302554 99302554 1001 86380 86390 1
302504 99302504 1001 86380 86390 1
302530 99302530 1001 86380 86390 1
303044 99303044 1001 86380 86390 1
303096 99303096 1001 86380 86390 1
303122 99303122 1001 86380 86390 1
303008 99303008 1001 86380 86390 1
303139 99303139 1001 86380 86390 1
302846 99302846 1001 86380 86390 1
302838 99302838 1001 86380 86390 1
302818 99302818 1001 86380 86390 1
302715 99302715 1001 86380 86390 1
302741 99302741 1001 86380 86390 1
302755 99302755 1001 86380 86390 1
302680 99302680 1001 86380 86390 1
302592 99302592 1001 86380 86390 1
302738 99302738 1001 86380 86390 1
302790 99302790 1001 86380 86390 1
303229 99303229 1001 86380 86390 1
303288 99303288 1001 86380 86390 1
303304 99303304 1001 86380 86390 1
303409 99303409 1001 86380 86390 1
303983 99303983 1001 86380 86390 1
303622 99303622 1001 86380 86390 1
303780 99303780 1001 86380 86390 1
303454 99303454 1001 86380 86390 1
303562 99303562 1001 86380 86390 1
303601 99303601 1001 86380 86390 1
303579 99303579 1001 86380 86390 1
304747 99304747 1001 86380 86390 1
304473 99304473 1001 86380 86390 1
304448 99304448 1001 86380 86390 1
304529 99304529 1001 86380 86390 1
304611 99304611 1001 86380 86390 1
304354 99304354 1001 86380 86390 1
304997 99304997 1001 86380 86390 1
305683 99305683 1001 86380 86390 1
305493 99305493 1001 86380 86390 1
305551 99305551 1001 86380 86390 1
305616 99305616 1001 86380 86390 1
305593 99305593 1001 86380 86390 1
305292 99305292 1001 86380 86390 1
305320 99305320 1001 86380 86390 1
305462 99305462 1001 86380 86390 1
305349 99305349 1001 86380 86390 1
305204 99305204 1001 86380 86390 1
500041 99500041 1001 86380 86390 1
500402 99500402 1001 86380 86390 1
500604 99500604 1001 86380 86390 1
500502 99500502 1001 86380 86390 1
500388 99500388 1001 86380 86390 1
500275 99500275 1001 86380 86390 1
500879 99500879 1001 86380 86390 1
500931 99500931 1001 86380 86390 1
501463 99501463 1001 86380 86390 1
501633 99501633 1001 86380 86390 1
501239 99501239 1001 86380 86390 1
501400 99501400 1001 86380 86390 1
501351 99501351 1001 86380 86390 1
501288 99501288 1001 86380 86390 1
501084 99501084 1001 86380 86390 1
501137 99501137 1001 86380 86390 1
501151 99501151 1001 86380 86390 1
501052 99501052 1001 86380 86390 1
501104 99501104 1001 86380 86390 1
501717 99501717 1001 86380 86390 1
501769 99501769 1001 86380 86390 1
501641 99501641 1001 86380 86390 1
502397 99502397 1001 86380 86390 1
502321 99502321 1001 86380 86390 1
502458 99502458 1001 86380 86390 1
502078 99502078 1001 86380 86390 1
502059 99502059 1001 86380 86390 1
502233 99502233 1001 86380 86390 1
502064 99502064 1001 86380 86390 1
501938 99501938 1001 86380 86390 1
501965 99501965 1001 86380 86390 1
501906 99501906 1001 86380 86390 1
501971 99501971 1001 86380 86390 1
502610 99502610 1001 86380 86390 1
503113 99503113 1001 86380 86390 1
503141 99503141 1001 86380 86390 1
503093 99503093 1001 86380 86390 1
503106 99503106 1001 86380 86390 1
503076 99503076 1001 86380 86390 1
502980 99502980 1001 86380 86390 1
502754 99502754 1001 86380 86390 1
502861 99502861 1001 86380 86390 1
502707 99502707 1001 86380 86390 1
503406 99503406 1001 86380 86390 1
503303 99503303 1001 86380 86390 1
503333 99503333 1001 86380 86390 1
503295 99503295 1001 86380 86390 1
503490 99503490 1001 86380 86390 1
503312 99503312 1001 86380 86390 1
503920 99503920 1001 86380 86390 1
503947 99503947 1001 86380 86390 1
503999 99503999 1001 86380 86390 1
503770 99503770 1001 86380 86390 1
503848 99503848 1001 86380 86390 1
503910 99503910 1001 86380 86390 1
503885 99503885 1001 86380 86390 1
503613 99503613 1001 86380 86390 1
503597 99503597 1001 86380 86390 1
503664 99503664 1001 86380 86390 1
504155 99504155 1001 86380 86390 1
504246 99504246 1001 86380 86390 1
504236 99504236 1001 86380 86390 1
504136 99504136 1001 86380 86390 1
504163 99504163 1001 86380 86390 1
504769 99504769 1001 86380 86390 1
504900 99504900 1001 86380 86390 1
504687 99504687 1001 86380 86390 1
504551 99504551 1001 86380 86390 1
504578 99504578 1001 86380 86390 1
504591 99504591 1001 86380 86390 1
504363 99504363 1001 86380 86390 1
504429 99504429 1001 86380 86390 1
504381 99504381 1001 86380 86390 1
504345 99504345 1001 86380 86390 1
505138 99505138 1001 86380 86390 1
505035 99505035 1001 86380 86390 1
505101 99505101 1001 86380 86390 1
505024 99505024 1001 86380 86390 1
505079 99505079 1001 86380 86390 1
505720 99505720 1001 86380 86390 1
505581 99505581 1001 86380 86390 1
505647 99505647 1001 86380 86390 1
505599 99505599 1001 86380 86390 1
505398 99505398 1001 86380 86390 1
505426 99505426 1001 86380 86390 1
505521 99505521 1001 86380 86390 1
505560 99505560 1001 86380 86390 1
505394 99505394 1001 86380 86390 1
505165 99505165 1001 86380 86390 1
505187 99505187 1001 86380 86390 1
505342 99505342 1001 86380 86390 1
505805 99505805 1001 86380 86390 1
505949 99505949 1001 86380 86390 1
505876 99505876 1001 86380 86390 1
505826 99505826 1001 86380 86390 1
505827 99505827 1001 86380 86390 1
506496 99506496 1001 86380 86390 1
506473 99506473 1001 86380 86390 1
506541 99506541 1001 86380 86390 1
506529 99506529 1001 86380 86390 1
506378 99506378 1001 86380 86390 1
506342 99506342 1001 86380 86390 1
506357 99506357 1001 86380 86390 1
506243 99506243 1001 86380 86390 1
506623 99506623 1001 86380 86390 1
506597 99506597 1001 86380 86390 1
506728 99506728 1001 86380 86390 1
506600 99506600 1001 86380 86390 1
507306 99507306 1001 86380 86390 1
507086 99507086 1001 86380 86390 1
506934 99506934 1001 86380 86390 1
506914 99506914 1001 86380 86390 1
506891 99506891 1001 86380 86390 1
507556 99507556 1001 86380 86390 1
507557 99507557 1001 86380 86390 1
507573 99507573 1001 86380 86390 1
508070 99508070 1001 86380 86390 1
508031 99508031 1001 86380 86390 1
507941 99507941 1001 86380 86390 1
507851 99507851 1001 86380 86390 1
507868 99507868 1001 86380 86390 1
507885 99507885 1001 86380 86390 1
507951 99507951 1001 86380 86390 1
507667 99507667 1001 86380 86390 1
507734 99507734 1001 86380 86390 1
507760 99507760 1001 86380 86390 1
507672 99507672 1001 86380 86390 1
508298 99508298 1001 86380 86390 1
508314 99508314 1001 86380 86390 1
508959 99508959 1001 86380 86390 1
509037 99509037 1001 86380 86390 1
509017 99509017 1001 86380 86390 1
508890 99508890 1001 86380 86390 1
508713 99508713 1001 86380 86390 1
508778 99508778 1001 86380 86390 1
508853 99508853 1001 86380 86390 1
508866 99508866 1001 86380 86390 1
508548 99508548 1001 86380 86390 1
508555 99508555 1001 86380 86390 1
509278 99509278 1001 86380 86390 1
509267 99509267 1001 86380 86390 1
509191 99509191 1001 86380 86390 1
509153 99509153 1001 86380 86390 1
509141 99509141 1001 86380 86390 1
509274 99509274 1001 86380 86390 1
509147 99509147 1001 86380 86390 1
509765 99509765 1001 86380 86390 1
509703 99509703 1001 86380 86390 1
509894 99509894 1001 86380 86390 1
509604 99509604 1001 86380 86390 1
509625 99509625 1001 86380 86390 1
509357 99509357 1001 86380 86390 1
509448 99509448 1001 86380 86390 1
509483 99509483 1001 86380 86390 1
509355 99509355 1001 86380 86390 1
509923 99509923 1001 86380 86390 1
510043 99510043 1001 86380 86390 1
510060 99510060 1001 86380 86390 1
509909 99509909 1001 86380 86390 1
510677 99510677 1001 86380 86390 1
510596 99510596 1001 86380 86390 1
510720 99510720 1001 86380 86390 1
510724 99510724 1001 86380 86390 1
510419 99510419 1001 86380 86390 1
510350 99510350 1001 86380 86390 1
510170 99510170 1001 86380 86390 1
510196 99510196 1001 86380 86390 1
510135 99510135 1001 86380 86390 1
510282 99510282 1001 86380 86390 1
511361 99511361 1001 86380 86390 1
511477 99511477 1001 86380 86390 1
511494 99511494 1001 86380 86390 1
511204 99511204 1001 86380 86390 1
511169 99511169 1001 86380 86390 1
511299 99511299 1001 86380 86390 1
511301 99511301 1001 86380 86390 1
511344 99511344 1001 86380 86390 1
511333 99511333 1001 86380 86390 1
511132 99511132 1001 86380 86390 1
511135 99511135 1001 86380 86390 1
511098 99511098 1001 86380 86390 1
511582 99511582 1001 86380 86390 1
511660 99511660 1001 86380 86390 1
511612 99511612 1001 86380 86390 1
512199 99512199 1001 86380 86390 1
512217 99512217 1001 86380 86390 1
512357 99512357 1001 86380 86390 1
512256 99512256 1001 86380 86390 1
512020 99512020 1001 86380 86390 1
512137 99512137 1001 86380 86390 1
512163 99512163 1001 86380 86390 1
512115 99512115 1001 86380 86390 1
511892 99511892 1001 86380 86390 1
511805 99511805 1001 86380 86390 1
511847 99511847 1001 86380 86390 1
512584 99512584 1001 86380 86390 1
512501 99512501 1001 86380 86390 1
512516 99512516 1001 86380 86390 1
513141 99513141 1001 86380 86390 1
513083 99513083 1001 86380 86390 1
513047 99513047 1001 86380 86390 1
513196 99513196 1001 86380 86390 1
513100 99513100 1001 86380 86390 1
512833 99512833 1001 86380 86390 1
512979 99512979 1001 86380 86390 1
512852 99512852 1001 86380 86390 1
512612 99512612 1001 86380 86390 1
512677 99512677 1001 86380 86390 1
512615 99512615 1001 86380 86390 1
512645 99512645 1001 86380 86390 1
512660 99512660 1001 86380 86390 1
513409 99513409 1001 86380 86390 1
513241 99513241 1001 86380 86390 1
513254 99513254 1001 86380 86390 1
513295 99513295 1001 86380 86390 1
513218 99513218 1001 86380 86390 1
513366 99513366 1001 86380 86390 1
514003 99514003 1001 86380 86390 1
513854 99513854 1001 86380 86390 1
514027 99514027 1001 86380 86390 1
513632 99513632 1001 86380 86390 1
513717 99513717 1001 86380 86390 1
513639 99513639 1001 86380 86390 1
513425 99513425 1001 86380 86390 1
513439 99513439 1001 86380 86390 1
513440 99513440 1001 86380 86390 1
513596 99513596 1001 86380 86390 1
513600 99513600 1001 86380 86390 1
513614 99513614 1001 86380 86390 1
513422 99513422 1001 86380 86390 1
514224 99514224 1001 86380 86390 1
514694 99514694 1001 86380 86390 1
514484 99514484 1001 86380 86390 1
514495 99514495 1001 86380 86390 1
514413 99514413 1001 86380 86390 1
514913 99514913 1001 86380 86390 1
514940 99514940 1001 86380 86390 1
514889 99514889 1001 86380 86390 1
514944 99514944 1001 86380 86390 1
515531 99515531 1001 86380 86390 1
515622 99515622 1001 86380 86390 1
515534 99515534 1001 86380 86390 1
515638 99515638 1001 86380 86390 1
515674 99515674 1001 86380 86390 1
515276 99515276 1001 86380 86390 1
515306 99515306 1001 86380 86390 1
515359 99515359 1001 86380 86390 1
515167 99515167 1001 86380 86390 1
515077 99515077 1001 86380 86390 1
515108 99515108 1001 86380 86390 1
515732 99515732 1001 86380 86390 1
515758 99515758 1001 86380 86390 1
515861 99515861 1001 86380 86390 1
515887 99515887 1001 86380 86390 1
516445 99516445 1001 86380 86390 1
516407 99516407 1001 86380 86390 1
516308 99516308 1001 86380 86390 1
516347 99516347 1001 86380 86390 1
516452 99516452 1001 86380 86390 1
516136 99516136 1001 86380 86390 1
516296 99516296 1001 86380 86390 1
516219 99516219 1001 86380 86390 1
515980 99515980 1001 86380 86390 1
516085 99516085 1001 86380 86390 1
516023 99516023 1001 86380 86390 1
515895 99515895 1001 86380 86390 1
516521 99516521 1001 86380 86390 1
516522 99516522 1001 86380 86390 1
516510 99516510 1001 86380 86390 1
516576 99516576 1001 86380 86390 1
516589 99516589 1001 86380 86390 1
516619 99516619 1001 86380 86390 1
517147 99517147 1001 86380 86390 1
517240 99517240 1001 86380 86390 1
517228 99517228 1001 86380 86390 1
516979 99516979 1001 86380 86390 1
517007 99517007 1001 86380 86390 1
517023 99517023 1001 86380 86390 1
516786 99516786 1001 86380 86390 1
516827 99516827 1001 86380 86390 1
516738 99516738 1001 86380 86390 1
516830 99516830 1001 86380 86390 1
517477 99517477 1001 86380 86390 1
517414 99517414 1001 86380 86390 1
517428 99517428 1001 86380 86390 1
517472 99517472 1001 86380 86390 1
518020 99518020 1001 86380 86390 1
518063 99518063 1001 86380 86390 1
517892 99517892 1001 86380 86390 1
517763 99517763 1001 86380 86390 1
517926 99517926 1001 86380 86390 1
517810 99517810 1001 86380 86390 1
517601 99517601 1001 86380 86390 1
518227 99518227 1001 86380 86390 1
518362 99518362 1001 86380 86390 1
518821 99518821 1001 86380 86390 1
518809 99518809 1001 86380 86390 1
518835 99518835 1001 86380 86390 1
518798 99518798 1001 86380 86390 1
518850 99518850 1001 86380 86390 1
518918 99518918 1001 86380 86390 1
518975 99518975 1001 86380 86390 1
518806 99518806 1001 86380 86390 1
518639 99518639 1001 86380 86390 1
518692 99518692 1001 86380 86390 1
518671 99518671 1001 86380 86390 1
518581 99518581 1001 86380 86390 1
518764 99518764 1001 86380 86390 1
518515 99518515 1001 86380 86390 1
518401 99518401 1001 86380 86390 1
518375 99518375 1001 86380 86390 1
518367 99518367 1001 86380 86390 1
519068 99519068 1001 86380 86390 1
519159 99519159 1001 86380 86390 1
519061 99519061 1001 86380 86390 1
519613 99519613 1001 86380 86390 1
519485 99519485 1001 86380 86390 1
519421 99519421 1001 86380 86390 1
519513 99519513 1001 86380 86390 1
519247 99519247 1001 86380 86390 1
519260 99519260 1001 86380 86390 1
519230 99519230 1001 86380 86390 1
520006 99520006 1001 86380 86390 1
519994 99519994 1001 86380 86390 1
519853 99519853 1001 86380 86390 1
520503 99520503 1001 86380 86390 1
520465 99520465 1001 86380 86390 1
520573 99520573 1001 86380 86390 1
520600 99520600 1001 86380 86390 1
520523 99520523 1001 86380 86390 1
520370 99520370 1001 86380 86390 1
520256 99520256 1001 86380 86390 1
520360 99520360 1001 86380 86390 1
520270 99520270 1001 86380 86390 1
520387 99520387 1001 86380 86390 1
520284 99520284 1001 86380 86390 1
520379 99520379 1001 86380 86390 1
520380 99520380 1001 86380 86390 1
520021 99520021 1001 86380 86390 1
520143 99520143 1001 86380 86390 1
520831 99520831 1001 86380 86390 1
520786 99520786 1001 86380 86390 1
520726 99520726 1001 86380 86390 1
521274 99521274 1001 86380 86390 1
521118 99521118 1001 86380 86390 1
521121 99521121 1001 86380 86390 1
521187 99521187 1001 86380 86390 1
521073 99521073 1001 86380 86390 1
521078 99521078 1001 86380 86390 1
520977 99520977 1001 86380 86390 1
520984 99520984 1001 86380 86390 1
521011 99521011 1001 86380 86390 1
521650 99521650 1001 86380 86390 1
521666 99521666 1001 86380 86390 1
521511 99521511 1001 86380 86390 1
521628 99521628 1001 86380 86390 1
521565 99521565 1001 86380 86390 1
522152 99522152 1001 86380 86390 1
522091 99522091 1001 86380 86390 1
522198 99522198 1001 86380 86390 1
522108 99522108 1001 86380 86390 1
522174 99522174 1001 86380 86390 1
522226 99522226 1001 86380 86390 1
521945 99521945 1001 86380 86390 1
522067 99522067 1001 86380 86390 1
521917 99521917 1001 86380 86390 1
521697 99521697 1001 86380 86390 1
521788 99521788 1001 86380 86390 1
521757 99521757 1001 86380 86390 1
521679 99521679 1001 86380 86390 1
521758 99521758 1001 86380 86390 1
522319 99522319 1001 86380 86390 1
522441 99522441 1001 86380 86390 1
522379 99522379 1001 86380 86390 1
522495 99522495 1001 86380 86390 1
523015 99523015 1001 86380 86390 1
522939 99522939 1001 86380 86390 1
522927 99522927 1001 86380 86390 1
523100 99523100 1001 86380 86390 1
523077 99523077 1001 86380 86390 1
522760 99522760 1001 86380 86390 1
522801 99522801 1001 86380 86390 1
522831 99522831 1001 86380 86390 1
522767 99522767 1001 86380 86390 1
522603 99522603 1001 86380 86390 1
522513 99522513 1001 86380 86390 1
522568 99522568 1001 86380 86390 1
522687 99522687 1001 86380 86390 1
522638 99522638 1001 86380 86390 1
523193 99523193 1001 86380 86390 1
523228 99523228 1001 86380 86390 1
523819 99523819 1001 86380 86390 1
523807 99523807 1001 86380 86390 1
523898 99523898 1001 86380 86390 1
523648 99523648 1001 86380 86390 1
523714 99523714 1001 86380 86390 1
523538 99523538 1001 86380 86390 1
523699 99523699 1001 86380 86390 1
523506 99523506 1001 86380 86390 1
523366 99523366 1001 86380 86390 1
523409 99523409 1001 86380 86390 1
523344 99523344 1001 86380 86390 1
523332 99523332 1001 86380 86390 1
523335 99523335 1001 86380 86390 1
523995 99523995 1001 86380 86390 1
524112 99524112 1001 86380 86390 1
524089 99524089 1001 86380 86390 1
524583 99524583 1001 86380 86390 1
524664 99524664 1001 86380 86390 1
524677 99524677 1001 86380 86390 1
524763 99524763 1001 86380 86390 1
524614 99524614 1001 86380 86390 1
524679 99524679 1001 86380 86390 1
524488 99524488 1001 86380 86390 1
524505 99524505 1001 86380 86390 1
524433 99524433 1001 86380 86390 1
524162 99524162 1001 86380 86390 1
524154 99524154 1001 86380 86390 1
524288 99524288 1001 86380 86390 1
524354 99524354 1001 86380 86390 1
524911 99524911 1001 86380 86390 1
524824 99524824 1001 86380 86390 1
524790 99524790 1001 86380 86390 1
524973 99524973 1001 86380 86390 1
525523 99525523 1001 86380 86390 1
525550 99525550 1001 86380 86390 1
525448 99525448 1001 86380 86390 1
525594 99525594 1001 86380 86390 1
525379 99525379 1001 86380 86390 1
525074 99525074 1001 86380 86390 1
525153 99525153 1001 86380 86390 1
525166 99525166 1001 86380 86390 1
525051 99525051 1001 86380 86390 1
525064 99525064 1001 86380 86390 1
526359 99526359 1001 86380 86390 1
526404 99526404 1001 86380 86390 1
526253 99526253 1001 86380 86390 1
526156 99526156 1001 86380 86390 1
526058 99526058 1001 86380 86390 1
525970 99525970 1001 86380 86390 1
525882 99525882 1001 86380 86390 1
525998 99525998 1001 86380 86390 1
525974 99525974 1001 86380 86390 1
526000 99526000 1001 86380 86390 1
526576 99526576 1001 86380 86390 1
527213 99527213 1001 86380 86390 1
527096 99527096 1001 86380 86390 1
527138 99527138 1001 86380 86390 1
527006 99527006 1001 86380 86390 1
526891 99526891 1001 86380 86390 1
526866 99526866 1001 86380 86390 1
526858 99526858 1001 86380 86390 1
526702 99526702 1001 86380 86390 1
527323 99527323 1001 86380 86390 1
527338 99527338 1001 86380 86390 1
527357 99527357 1001 86380 86390 1
527255 99527255 1001 86380 86390 1
527309 99527309 1001 86380 86390 1
528042 99528042 1001 86380 86390 1
527992 99527992 1001 86380 86390 1
527730 99527730 1001 86380 86390 1
527862 99527862 1001 86380 86390 1
527506 99527506 1001 86380 86390 1
527534 99527534 1001 86380 86390 1
527602 99527602 1001 86380 86390 1
527472 99527472 1001 86380 86390 1
528162 99528162 1001 86380 86390 1
528076 99528076 1001 86380 86390 1
528142 99528142 1001 86380 86390 1
528185 99528185 1001 86380 86390 1
528134 99528134 1001 86380 86390 1
528110 99528110 1001 86380 86390 1
528832 99528832 1001 86380 86390 1
528845 99528845 1001 86380 86390 1
528833 99528833 1001 86380 86390 1
528657 99528657 1001 86380 86390 1
528660 99528660 1001 86380 86390 1
528491 99528491 1001 86380 86390 1
528533 99528533 1001 86380 86390 1
528588 99528588 1001 86380 86390 1
528412 99528412 1001 86380 86390 1
528311 99528311 1001 86380 86390 1
528351 99528351 1001 86380 86390 1
528485 99528485 1001 86380 86390 1
529028 99529028 1001 86380 86390 1
528939 99528939 1001 86380 86390 1
528953 99528953 1001 86380 86390 1
528902 99528902 1001 86380 86390 1
529693 99529693 1001 86380 86390 1
529681 99529681 1001 86380 86390 1
529328 99529328 1001 86380 86390 1
529419 99529419 1001 86380 86390 1
529319 99529319 1001 86380 86390 1
529249 99529249 1001 86380 86390 1
529252 99529252 1001 86380 86390 1
529906 99529906 1001 86380 86390 1
529855 99529855 1001 86380 86390 1
529780 99529780 1001 86380 86390 1
530489 99530489 1001 86380 86390 1
530438 99530438 1001 86380 86390 1
530521 99530521 1001 86380 86390 1
530455 99530455 1001 86380 86390 1
530532 99530532 1001 86380 86390 1
529986 99529986 1001 86380 86390 1
530129 99530129 1001 86380 86390 1
530119 99530119 1001 86380 86390 1
530132 99530132 1001 86380 86390 1
529951 99529951 1001 86380 86390 1
530068 99530068 1001 86380 86390 1
530007 99530007 1001 86380 86390 1
530137 99530137 1001 86380 86390 1
529996 99529996 1001 86380 86390 1
530594 99530594 1001 86380 86390 1
531304 99531304 1001 86380 86390 1
531229 99531229 1001 86380 86390 1
531191 99531191 1001 86380 86390 1
531361 99531361 1001 86380 86390 1
531185 99531185 1001 86380 86390 1
531263 99531263 1001 86380 86390 1
531139 99531139 1001 86380 86390 1
530970 99530970 1001 86380 86390 1
530810 99530810 1001 86380 86390 1
530817 99530817 1001 86380 86390 1
530780 99530780 1001 86380 86390 1
530781 99530781 1001 86380 86390 1
530782 99530782 1001 86380 86390 1
531431 99531431 1001 86380 86390 1
531553 99531553 1001 86380 86390 1
531425 99531425 1001 86380 86390 1
531492 99531492 1001 86380 86390 1
532129 99532129 1001 86380 86390 1
532173 99532173 1001 86380 86390 1
532056 99532056 1001 86380 86390 1
532192 99532192 1001 86380 86390 1
531916 99531916 1001 86380 86390 1
531852 99531852 1001 86380 86390 1
531828 99531828 1001 86380 86390 1
531998 99531998 1001 86380 86390 1
531732 99531732 1001 86380 86390 1
532319 99532319 1001 86380 86390 1
532905 99532905 1001 86380 86390 1
533003 99533003 1001 86380 86390 1
532921 99532921 1001 86380 86390 1
533006 99533006 1001 86380 86390 1
532832 99532832 1001 86380 86390 1
532720 99532720 1001 86380 86390 1
532477 99532477 1001 86380 86390 1
532458 99532458 1001 86380 86390 1
532526 99532526 1001 86380 86390 1
532617 99532617 1001 86380 86390 1
533044 99533044 1001 86380 86390 1
533190 99533190 1001 86380 86390 1
533822 99533822 1001 86380 86390 1
533721 99533721 1001 86380 86390 1
533725 99533725 1001 86380 86390 1
533844 99533844 1001 86380 86390 1
533586 99533586 1001 86380 86390 1
533288 99533288 1001 86380 86390 1
533240 99533240 1001 86380 86390 1
534050 99534050 1001 86380 86390 1
533897 99533897 1001 86380 86390 1
533978 99533978 1001 86380 86390 1
533992 99533992 1001 86380 86390 1
533954 99533954 1001 86380 86390 1
533994 99533994 1001 86380 86390 1
534529 99534529 1001 86380 86390 1
534600 99534600 1001 86380 86390 1
534489 99534489 1001 86380 86390 1
534459 99534459 1001 86380 86390 1
534436 99534436 1001 86380 86390 1
534171 99534171 1001 86380 86390 1
534137 99534137 1001 86380 86390 1
534230 99534230 1001 86380 86390 1
534788 99534788 1001 86380 86390 1
534699 99534699 1001 86380 86390 1
535262 99535262 1001 86380 86390 1
534922 99534922 1001 86380 86390 1
535014 99535014 1001 86380 86390 1
535523 99535523 1001 86380 86390 1
535530 99535530 1001 86380 86390 1
536198 99536198 1001 86380 86390 1
536276 99536276 1001 86380 86390 1
536175 99536175 1001 86380 86390 1
536227 99536227 1001 86380 86390 1
536217 99536217 1001 86380 86390 1
536079 99536079 1001 86380 86390 1
535940 99535940 1001 86380 86390 1
536032 99536032 1001 86380 86390 1
535987 99535987 1001 86380 86390 1
535754 99535754 1001 86380 86390 1
535883 99535883 1001 86380 86390 1
535718 99535718 1001 86380 86390 1
535731 99535731 1001 86380 86390 1
535760 99535760 1001 86380 86390 1
536361 99536361 1001 86380 86390 1
536416 99536416 1001 86380 86390 1
536458 99536458 1001 86380 86390 1
537102 99537102 1001 86380 86390 1
537066 99537066 1001 86380 86390 1
536752 99536752 1001 86380 86390 1
536794 99536794 1001 86380 86390 1
536786 99536786 1001 86380 86390 1
536583 99536583 1001 86380 86390 1
537261 99537261 1001 86380 86390 1
537968 99537968 1001 86380 86390 1
537845 99537845 1001 86380 86390 1
537753 99537753 1001 86380 86390 1
537448 99537448 1001 86380 86390 1
537530 99537530 1001 86380 86390 1
537374 99537374 1001 86380 86390 1
537454 99537454 1001 86380 86390 1
537377 99537377 1001 86380 86390 1
538026 99538026 1001 86380 86390 1
538161 99538161 1001 86380 86390 1
538637 99538637 1001 86380 86390 1
538794 99538794 1001 86380 86390 1
538585 99538585 1001 86380 86390 1
538563 99538563 1001 86380 86390 1
538552 99538552 1001 86380 86390 1
538565 99538565 1001 86380 86390 1
538210 99538210 1001 86380 86390 1
538369 99538369 1001 86380 86390 1
538934 99538934 1001 86380 86390 1
539640 99539640 1001 86380 86390 1
539439 99539439 1001 86380 86390 1
539481 99539481 1001 86380 86390 1
539423 99539423 1001 86380 86390 1
539349 99539349 1001 86380 86390 1
539414 99539414 1001 86380 86390 1
539072 99539072 1001 86380 86390 1
539085 99539085 1001 86380 86390 1
539111 99539111 1001 86380 86390 1
539144 99539144 1001 86380 86390 1
539794 99539794 1001 86380 86390 1
539733 99539733 1001 86380 86390 1
540338 99540338 1001 86380 86390 1
540465 99540465 1001 86380 86390 1
540439 99540439 1001 86380 86390 1
540268 99540268 1001 86380 86390 1
540306 99540306 1001 86380 86390 1
540454 99540454 1001 86380 86390 1
540227 99540227 1001 86380 86390 1
540255 99540255 1001 86380 86390 1
539994 99539994 1001 86380 86390 1
539995 99539995 1001 86380 86390 1
540504 99540504 1001 86380 86390 1
540548 99540548 1001 86380 86390 1
540600 99540600 1001 86380 86390 1
540601 99540601 1001 86380 86390 1
540552 99540552 1001 86380 86390 1
540655 99540655 1001 86380 86390 1
541204 99541204 1001 86380 86390 1
541114 99541114 1001 86380 86390 1
541262 99541262 1001 86380 86390 1
540946 99540946 1001 86380 86390 1
540991 99540991 1001 86380 86390 1
540724 99540724 1001 86380 86390 1
540803 99540803 1001 86380 86390 1
540778 99540778 1001 86380 86390 1
540710 99540710 1001 86380 86390 1
540865 99540865 1001 86380 86390 1
541477 99541477 1001 86380 86390 1
541375 99541375 1001 86380 86390 1
541392 99541392 1001 86380 86390 1
541941 99541941 1001 86380 86390 1
541930 99541930 1001 86380 86390 1
542106 99542106 1001 86380 86390 1
542107 99542107 1001 86380 86390 1
541988 99541988 1001 86380 86390 1
541905 99541905 1001 86380 86390 1
541631 99541631 1001 86380 86390 1
541672 99541672 1001 86380 86390 1
541663 99541663 1001 86380 86390 1
541523 99541523 1001 86380 86390 1
542211 99542211 1001 86380 86390 1
542834 99542834 1001 86380 86390 1
542760 99542760 1001 86380 86390 1
542789 99542789 1001 86380 86390 1
542597 99542597 1001 86380 86390 1
542559 99542559 1001 86380 86390 1
542737 99542737 1001 86380 86390 1
542326 99542326 1001 86380 86390 1
543046 99543046 1001 86380 86390 1
543114 99543114 1001 86380 86390 1
543005 99543005 1001 86380 86390 1
543701 99543701 1001 86380 86390 1
543450 99543450 1001 86380 86390 1
543515 99543515 1001 86380 86390 1
543460 99543460 1001 86380 86390 1
543513 99543513 1001 86380 86390 1
543159 99543159 1001 86380 86390 1
543278 99543278 1001 86380 86390 1
543567 99543567 1001 86380 86390 1
543845 99543845 1001 86380 86390 1
544483 99544483 1001 86380 86390 1
544569 99544569 1001 86380 86390 1
544583 99544583 1001 86380 86390 1
544267 99544267 1001 86380 86390 1
544195 99544195 1001 86380 86390 1
544054 99544054 1001 86380 86390 1
544019 99544019 1001 86380 86390 1
544089 99544089 1001 86380 86390 1
544633 99544633 1001 86380 86390 1
544678 99544678 1001 86380 86390 1
436471 682 1001 5400 9177 1
503190 994 1002 35513 39879 1
508589 481 1001 35113 35412 1
519777 1106 1001 53863 54162 1
400000 99400000 1001 86380 86390 1
400129 99400129 1001 86380 86390 1
400132 99400132 1001 86380 86390 1
400208 99400208 1001 86380 86390 1
400333 99400333 1001 86380 86390 1
400581 99400581 1001 86380 86390 1
400708 99400708 1001 86380 86390 1
400635 99400635 1001 86380 86390 1
400884 99400884 1001 86380 86390 1
401016 99401016 1001 86380 86390 1
401075 99401075 1001 86380 86390 1
400939 99400939 1001 86380 86390 1
401325 99401325 1001 86380 86390 1
401273 99401273 1001 86380 86390 1
401527 99401527 1001 86380 86390 1
401681 99401681 1001 86380 86390 1
402158 99402158 1001 86380 86390 1
402196 99402196 1001 86380 86390 1
402500 99402500 1001 86380 86390 1
402782 99402782 1001 86380 86390 1
403053 99403053 1001 86380 86390 1
403264 99403264 1001 86380 86390 1
403503 99403503 1001 86380 86390 1
403678 99403678 1001 86380 86390 1
403746 99403746 1001 86380 86390 1
404526 99404526 1001 86380 86390 1
404514 99404514 1001 86380 86390 1
404603 99404603 1001 86380 86390 1
404685 99404685 1001 86380 86390 1
404751 99404751 1001 86380 86390 1
404848 99404848 1001 86380 86390 1
404825 99404825 1001 86380 86390 1
404864 99404864 1001 86380 86390 1
405030 99405030 1001 86380 86390 1
405114 99405114 1001 86380 86390 1
405297 99405297 1001 86380 86390 1
405464 99405464 1001 86380 86390 1
405835 99405835 1001 86380 86390 1
405770 99405770 1001 86380 86390 1
405852 99405852 1001 86380 86390 1
406053 99406053 1001 86380 86390 1
406126 99406126 1001 86380 86390 1
406355 99406355 1001 86380 86390 1
406625 99406625 1001 86380 86390 1
406754 99406754 1001 86380 86390 1
406964 99406964 1001 86380 86390 1
407065 99407065 1001 86380 86390 1
407324 99407324 1001 86380 86390 1
407325 99407325 1001 86380 86390 1
407729 99407729 1001 86380 86390 1
408019 99408019 1001 86380 86390 1
408025 99408025 1001 86380 86390 1
408069 99408069 1001 86380 86390 1
408098 99408098 1001 86380 86390 1
408282 99408282 1001 86380 86390 1
408211 99408211 1001 86380 86390 1
408492 99408492 1001 86380 86390 1
408608 99408608 1001 86380 86390 1
408717 99408717 1001 86380 86390 1
408927 99408927 1001 86380 86390 1
409195 99409195 1001 86380 86390 1
409494 99409494 1001 86380 86390 1
409575 99409575 1001 86380 86390 1
409686 99409686 1001 86380 86390 1
409727 99409727 1001 86380 86390 1
409757 99409757 1001 86380 86390 1
409947 99409947 1001 86380 86390 1
410065 99410065 1001 86380 86390 1
410072 99410072 1001 86380 86390 1
410228 99410228 1001 86380 86390 1
410233 99410233 1001 86380 86390 1
410260 99410260 1001 86380 86390 1
410304 99410304 1001 86380 86390 1
410783 99410783 1001 86380 86390 1
410891 99410891 1001 86380 86390 1
410995 99410995 1001 86380 86390 1
411307 99411307 1001 86380 86390 1
411384 99411384 1001 86380 86390 1
411797 99411797 1001 86380 86390 1
411955 99411955 1001 86380 86390 1
412379 99412379 1001 86380 86390 1
412443 99412443 1001 86380 86390 1
413630 99413630 1001 86380 86390 1
413568 99413568 1001 86380 86390 1
413340 99413340 1001 86380 86390 1
413341 99413341 1001 86380 86390 1
412914 99412914 1001 86380 86390 1
412575 99412575 1001 86380 86390 1
412824 99412824 1001 86380 86390 1
412726 99412726 1001 86380 86390 1
412733 99412733 1001 86380 86390 1
412817 99412817 1001 86380 86390 1
414095 99414095 1001 86380 86390 1
413874 99413874 1001 86380 86390 1
413875 99413875 1001 86380 86390 1
413974 99413974 1001 86380 86390 1
415074 99415074 1001 86380 86390 1
415213 99415213 1001 86380 86390 1
414947 99414947 1001 86380 86390 1
415034 99415034 1001 86380 86390 1
414930 99414930 1001 86380 86390 1
414639 99414639 1001 86380 86390 1
414573 99414573 1001 86380 86390 1
414832 99414832 1001 86380 86390 1
414634 99414634 1001 86380 86390 1
414251 99414251 1001 86380 86390 1
414389 99414389 1001 86380 86390 1
414473 99414473 1001 86380 86390 1
415480 99415480 1001 86380 86390 1
415577 99415577 1001 86380 86390 1
415375 99415375 1001 86380 86390 1
416609 99416609 1001 86380 86390 1
416589 99416589 1001 86380 86390 1
416346 99416346 1001 86380 86390 1
416509 99416509 1001 86380 86390 1
416022 99416022 1001 86380 86390 1
415998 99415998 1001 86380 86390 1
415772 99415772 1001 86380 86390 1
415982 99415982 1001 86380 86390 1
417028 99417028 1001 86380 86390 1
417079 99417079 1001 86380 86390 1
417251 99417251 1001 86380 86390 1
418475 99418475 1001 86380 86390 1
418715 99418715 1001 86380 86390 1
418460 99418460 1001 86380 86390 1
418628 99418628 1001 86380 86390 1
418520 99418520 1001 86380 86390 1
418391 99418391 1001 86380 86390 1
418257 99418257 1001 86380 86390 1
418385 99418385 1001 86380 86390 1
417846 99417846 1001 86380 86390 1
417921 99417921 1001 86380 86390 1
417873 99417873 1001 86380 86390 1
417933 99417933 1001 86380 86390 1
418822 99418822 1001 86380 86390 1
418914 99418914 1001 86380 86390 1
419174 99419174 1001 86380 86390 1
420093 99420093 1001 86380 86390 1
420134 99420134 1001 86380 86390 1
420223 99420223 1001 86380 86390 1
420265 99420265 1001 86380 86390 1
420211 99420211 1001 86380 86390 1
419699 99419699 1001 86380 86390 1
419984 99419984 1001 86380 86390 1
419753 99419753 1001 86380 86390 1
419757 99419757 1001 86380 86390 1
419270 99419270 1001 86380 86390 1
420777 99420777 1001 86380 86390 1
420599 99420599 1001 86380 86390 1
420553 99420553 1001 86380 86390 1
420584 99420584 1001 86380 86390 1
422025 99422025 1001 86380 86390 1
421717 99421717 1001 86380 86390 1
422080 99422080 1001 86380 86390 1
421298 99421298 1001 86380 86390 1
421651 99421651 1001 86380 86390 1
421449 99421449 1001 86380 86390 1
420990 99420990 1001 86380 86390 1
421040 99421040 1001 86380 86390 1
422201 99422201 1001 86380 86390 1
423634 99423634 1001 86380 86390 1
423327 99423327 1001 86380 86390 1
423724 99423724 1001 86380 86390 1
423062 99423062 1001 86380 86390 1
422967 99422967 1001 86380 86390 1
422950 99422950 1001 86380 86390 1
423017 99423017 1001 86380 86390 1
422939 99422939 1001 86380 86390 1
422834 99422834 1001 86380 86390 1
422688 99422688 1001 86380 86390 1
422706 99422706 1001 86380 86390 1
425302 99425302 1001 86380 86390 1
425008 99425008 1001 86380 86390 1
425184 99425184 1001 86380 86390 1
425163 99425163 1001 86380 86390 1
424754 99424754 1001 86380 86390 1
424884 99424884 1001 86380 86390 1
424969 99424969 1001 86380 86390 1
424946 99424946 1001 86380 86390 1
425003 99425003 1001 86380 86390 1
424251 99424251 1001 86380 86390 1
424375 99424375 1001 86380 86390 1
424259 99424259 1001 86380 86390 1
424310 99424310 1001 86380 86390 1
425410 99425410 1001 86380 86390 1
425450 99425450 1001 86380 86390 1
425752 99425752 1001 86380 86390 1
426790 99426790 1001 86380 86390 1
426815 99426815 1001 86380 86390 1
426836 99426836 1001 86380 86390 1
426663 99426663 1001 86380 86390 1
426288 99426288 1001 86380 86390 1
426392 99426392 1001 86380 86390 1
426572 99426572 1001 86380 86390 1
425937 99425937 1001 86380 86390 1
426220 99426220 1001 86380 86390 1
427394 99427394 1001 86380 86390 1
428516 99428516 1001 86380 86390 1
428547 99428547 1001 86380 86390 1
428592 99428592 1001 86380 86390 1
428427 99428427 1001 86380 86390 1
428378 99428378 1001 86380 86390 1
428435 99428435 1001 86380 86390 1
428659 99428659 1001 86380 86390 1
428253 99428253 1001 86380 86390 1
427561 99427561 1001 86380 86390 1
427760 99427760 1001 86380 86390 1
427673 99427673 1001 86380 86390 1
430268 99430268 1001 86380 86390 1
430273 99430273 1001 86380 86390 1
430320 99430320 1001 86380 86390 1
429994 99429994 1001 86380 86390 1
430025 99430025 1001 86380 86390 1
429967 99429967 1001 86380 86390 1
430082 99430082 1001 86380 86390 1
429824 99429824 1001 86380 86390 1
429557 99429557 1001 86380 86390 1
429235 99429235 1001 86380 86390 1
430513 99430513 1001 86380 86390 1
430533 99430533 1001 86380 86390 1
431708 99431708 1001 86380 86390 1
431906 99431906 1001 86380 86390 1
432015 99432015 1001 86380 86390 1
431723 99431723 1001 86380 86390 1
431265 99431265 1001 86380 86390 1
431305 99431305 1001 86380 86390 1
431070 99431070 1001 86380 86390 1
430906 99430906 1001 86380 86390 1
432149 99432149 1001 86380 86390 1
432227 99432227 1001 86380 86390 1
433439 99433439 1001 86380 86390 1
433377 99433377 1001 86380 86390 1
433501 99433501 1001 86380 86390 1
433646 99433646 1001 86380 86390 1
433483 99433483 1001 86380 86390 1
433316 99433316 1001 86380 86390 1
432933 99432933 1001 86380 86390 1
433093 99433093 1001 86380 86390 1
432851 99432851 1001 86380 86390 1
432686 99432686 1001 86380 86390 1
434062 99434062 1001 86380 86390 1
433977 99433977 1001 86380 86390 1
435160 99435160 1001 86380 86390 1
435165 99435165 1001 86380 86390 1
435333 99435333 1001 86380 86390 1
435311 99435311 1001 86380 86390 1
434691 99434691 1001 86380 86390 1
434991 99434991 1001 86380 86390 1
434615 99434615 1001 86380 86390 1
434396 99434396 1001 86380 86390 1
434274 99434274 1001 86380 86390 1
434460 99434460 1001 86380 86390 1
435551 99435551 1001 86380 86390 1
435444 99435444 1001 86380 86390 1
435719 99435719 1001 86380 86390 1
435565 99435565 1001 86380 86390 1
437002 99437002 1001 86380 86390 1
436772 99436772 1001 86380 86390 1
437015 99437015 1001 86380 86390 1
436553 99436553 1001 86380 86390 1
436738 99436738 1001 86380 86390 1
436412 99436412 1001 86380 86390 1
435956 99435956 1001 86380 86390 1
436251 99436251 1001 86380 86390 1
300031 99300031 1001 86380 86390 1
300541 99300541 1001 86380 86390 1
300477 99300477 1001 86380 86390 1
300483 99300483 1001 86380 86390 1
300230 99300230 1001 86380 86390 1
300210 99300210 1001 86380 86390 1
300827 99300827 1001 86380 86390 1
301517 99301517 1001 86380 86390 1
301424 99301424 1001 86380 86390 1
301425 99301425 1001 86380 86390 1
301225 99301225 1001 86380 86390 1
301241 99301241 1001 86380 86390 1
301345 99301345 1001 86380 86390 1
301216 99301216 1001 86380 86390 1
301256 99301256 1001 86380 86390 1
301231 99301231 1001 86380 86390 1
301141 99301141 1001 86380 86390 1
301039 99301039 1001 86380 86390 1
301618 99301618 1001 86380 86390 1
301606 99301606 1001 86380 86390 1
301749 99301749 1001 86380 86390 1
301594 99301594 1001 86380 86390 1
301739 99301739 1001 86380 86390 1
301706 99301706 1001 86380 86390 1
302281 99302281 1001 86380 86390 1
302363 99302363 1001 86380 86390 1
301893 99301893 1001 86380 86390 1
301950 99301950 1001 86380 86390 1
302561 99302561 1001 86380 86390 1
302464 99302464 1001 86380 86390 1
302518 99302518 1001 86380 86390 1
303118 99303118 1001 86380 86390 1
303045 99303045 1001 86380 86390 1
303187 99303187 1001 86380 86390 1
303089 99303089 1001 86380 86390 1
302859 99302859 1001 86380 86390 1
302817 99302817 1001 86380 86390 1
302857 99302857 1001 86380 86390 1
302663 99302663 1001 86380 86390 1
302780 99302780 1001 86380 86390 1
302590 99302590 1001 86380 86390 1
302696 99302696 1001 86380 86390 1
303359 99303359 1001 86380 86390 1
303256 99303256 1001 86380 86390 1
303870 99303870 1001 86380 86390 1
303949 99303949 1001 86380 86390 1
303980 99303980 1001 86380 86390 1
303804 99303804 1001 86380 86390 1
303825 99303825 1001 86380 86390 1
303555 99303555 1001 86380 86390 1
303598 99303598 1001 86380 86390 1
303483 99303483 1001 86380 86390 1
303577 99303577 1001 86380 86390 1
304110 99304110 1001 86380 86390 1
304175 99304175 1001 86380 86390 1
304176 99304176 1001 86380 86390 1
304101 99304101 1001 86380 86390 1
304759 99304759 1001 86380 86390 1
304811 99304811 1001 86380 86390 1
304499 99304499 1001 86380 86390 1
304488 99304488 1001 86380 86390 1
304346 99304346 1001 86380 86390 1
304413 99304413 1001 86380 86390 1
304403 99304403 1001 86380 86390 1
304988 99304988 1001 86380 86390 1
305007 99305007 1001 86380 86390 1
304996 99304996 1001 86380 86390 1
305036 99305036 1001 86380 86390 1
305623 99305623 1001 86380 86390 1
305560 99305560 1001 86380 86390 1
305638 99305638 1001 86380 86390 1
305567 99305567 1001 86380 86390 1
305529 99305529 1001 86380 86390 1
305470 99305470 1001 86380 86390 1
305303 99305303 1001 86380 86390 1
305319 99305319 1001 86380 86390 1
305282 99305282 1001 86380 86390 1
305140 99305140 1001 86380 86390 1
305141 99305141 1001 86380 86390 1
500182 99500182 1001 86380 86390 1
500045 99500045 1001 86380 86390 1
500073 99500073 1001 86380 86390 1
500415 99500415 1001 86380 86390 1
500405 99500405 1001 86380 86390 1
500575 99500575 1001 86380 86390 1
500459 99500459 1001 86380 86390 1
500377 99500377 1001 86380 86390 1
500367 99500367 1001 86380 86390 1
500213 99500213 1001 86380 86390 1
500996 99500996 1001 86380 86390 1
500828 99500828 1001 86380 86390 1
500867 99500867 1001 86380 86390 1
500945 99500945 1001 86380 86390 1
501012 99501012 1001 86380 86390 1
501549 99501549 1001 86380 86390 1
501507 99501507 1001 86380 86390 1
501534 99501534 1001 86380 86390 1
501510 99501510 1001 86380 86390 1
501363 99501363 1001 86380 86390 1
501262 99501262 1001 86380 86390 1
501406 99501406 1001 86380 86390 1
501303 99501303 1001 86380 86390 1
501047 99501047 1001 86380 86390 1
501101 99501101 1001 86380 86390 1
502378 99502378 1001 86380 86390 1
502437 99502437 1001 86380 86390 1
502406 99502406 1001 86380 86390 1
502074 99502074 1001 86380 86390 1
502129 99502129 1001 86380 86390 1
501964 99501964 1001 86380 86390 1
501998 99501998 1001 86380 86390 1
502531 99502531 1001 86380 86390 1
502578 99502578 1001 86380 86390 1
503288 99503288 1001 86380 86390 1
503165 99503165 1001 86380 86390 1
503168 99503168 1001 86380 86390 1
503036 99503036 1001 86380 86390 1
502999 99502999 1001 86380 86390 1
502854 99502854 1001 86380 86390 1
502725 99502725 1001 86380 86390 1
502713 99502713 1001 86380 86390 1
502726 99502726 1001 86380 86390 1
502792 99502792 1001 86380 86390 1
502759 99502759 1001 86380 86390 1
503367 99503367 1001 86380 86390 1
503484 99503484 1001 86380 86390 1
503488 99503488 1001 86380 86390 1
503391 99503391 1001 86380 86390 1
503404 99503404 1001 86380 86390 1
503938 99503938 1001 86380 86390 1
504067 99504067 1001 86380 86390 1
503959 99503959 1001 86380 86390 1
503880 99503880 1001 86380 86390 1
503754 99503754 1001 86380 86390 1
503755 99503755 1001 86380 86390 1
503563 99503563 1001 86380 86390 1
503642 99503642 1001 86380 86390 1
503503 99503503 1001 86380 86390 1
503545 99503545 1001 86380 86390 1
504257 99504257 1001 86380 86390 1
504283 99504283 1001 86380 86390 1
504208 99504208 1001 86380 86390 1
504894 99504894 1001 86380 86390 1
504911 99504911 1001 86380 86390 1
504786 99504786 1001 86380 86390 1
504725 99504725 1001 86380 86390 1
504675 99504675 1001 86380 86390 1
504641 99504641 1001 86380 86390 1
504480 99504480 1001 86380 86390 1
504395 99504395 1001 86380 86390 1
504474 99504474 1001 86380 86390 1
504347 99504347 1001 86380 86390 1
504503 99504503 1001 86380 86390 1
505148 99505148 1001 86380 86390 1
505072 99505072 1001 86380 86390 1
504989 99504989 1001 86380 86390 1
505002 99505002 1001 86380 86390 1
504950 99504950 1001 86380 86390 1
505740 99505740 1001 86380 86390 1
505746 99505746 1001 86380 86390 1
505699 99505699 1001 86380 86390 1
505179 99505179 1001 86380 86390 1
505922 99505922 1001 86380 86390 1
505962 99505962 1001 86380 86390 1
505815 99505815 1001 86380 86390 1
506460 99506460 1001 86380 86390 1
506448 99506448 1001 86380 86390 1
506490 99506490 1001 86380 86390 1
506261 99506261 1001 86380 86390 1
506346 99506346 1001 86380 86390 1
506269 99506269 1001 86380 86390 1
506139 99506139 1001 86380 86390 1
506101 99506101 1001 86380 86390 1
506786 99506786 1001 86380 86390 1
507294 99507294 1001 86380 86390 1
507409 99507409 1001 86380 86390 1
507237 99507237 1001 86380 86390 1
507290 99507290 1001 86380 86390 1
507043 99507043 1001 86380 86390 1
507160 99507160 1001 86380 86390 1
507137 99507137 1001 86380 86390 1
506882 99506882 1001 86380 86390 1
506884 99506884 1001 86380 86390 1
507001 99507001 1001 86380 86390 1
507453 99507453 1001 86380 86390 1
507456 99507456 1001 86380 86390 1
508191 99508191 1001 86380 86390 1
508102 99508102 1001 86380 86390 1
508077 99508077 1001 86380 86390 1
507850 99507850 1001 86380 86390 1
507983 99507983 1001 86380 86390 1
507985 99507985 1001 86380 86390 1
508029 99508029 1001 86380 86390 1
507735 99507735 1001 86380 86390 1
507806 99507806 1001 86380 86390 1
507782 99507782 1001 86380 86390 1
508349 99508349 1001 86380 86390 1
508898 99508898 1001 86380 86390 1
509027 99509027 1001 86380 86390 1
508818 99508818 1001 86380 86390 1
508807 99508807 1001 86380 86390 1
508821 99508821 1001 86380 86390 1
508684 99508684 1001 86380 86390 1
508724 99508724 1001 86380 86390 1
508855 99508855 1001 86380 86390 1
508506 99508506 1001 86380 86390 1
508597 99508597 1001 86380 86390 1
509129 99509129 1001 86380 86390 1
509093 99509093 1001 86380 86390 1
509637 99509637 1001 86380 86390 1
509561 99509561 1001 86380 86390 1
509679 99509679 1001 86380 86390 1
509654 99509654 1001 86380 86390 1
509404 99509404 1001 86380 86390 1
510042 99510042 1001 86380 86390 1
509953 99509953 1001 86380 86390 1
509903 99509903 1001 86380 86390 1
510049 99510049 1001 86380 86390 1
510604 99510604 1001 86380 86390 1
510434 99510434 1001 86380 86390 1
510361 99510361 1001 86380 86390 1
510291 99510291 1001 86380 86390 1
510192 99510192 1001 86380 86390 1
510258 99510258 1001 86380 86390 1
510181 99510181 1001 86380 86390 1
510747 99510747 1001 86380 86390 1
510851 99510851 1001 86380 86390 1
511402 99511402 1001 86380 86390 1
511497 99511497 1001 86380 86390 1
511542 99511542 1001 86380 86390 1
511271 99511271 1001 86380 86390 1
511288 99511288 1001 86380 86390 1
511290 99511290 1001 86380 86390 1
511304 99511304 1001 86380 86390 1
511279 99511279 1001 86380 86390 1
511075 99511075 1001 86380 86390 1
511089 99511089 1001 86380 86390 1
511653 99511653 1001 86380 86390 1
511591 99511591 1001 86380 86390 1
511604 99511604 1001 86380 86390 1
511687 99511687 1001 86380 86390 1
512224 99512224 1001 86380 86390 1
512299 99512299 1001 86380 86390 1
512149 99512149 1001 86380 86390 1
512085 99512085 1001 86380 86390 1
511901 99511901 1001 86380 86390 1
511927 99511927 1001 86380 86390 1
511864 99511864 1001 86380 86390 1
511778 99511778 1001 86380 86390 1
512507 99512507 1001 86380 86390 1
512390 99512390 1001 86380 86390 1
512540 99512540 1001 86380 86390 1
513170 99513170 1001 86380 86390 1
513186 99513186 1001 86380 86390 1
512927 99512927 1001 86380 86390 1
512980 99512980 1001 86380 86390 1
512994 99512994 1001 86380 86390 1
512855 99512855 1001 86380 86390 1
512726 99512726 1001 86380 86390 1
512770 99512770 1001 86380 86390 1
512616 99512616 1001 86380 86390 1
512590 99512590 1001 86380 86390 1
512709 99512709 1001 86380 86390 1
513378 99513378 1001 86380 86390 1
513932 99513932 1001 86380 86390 1
513723 99513723 1001 86380 86390 1
513778 99513778 1001 86380 86390 1
513705 99513705 1001 86380 86390 1
513693 99513693 1001 86380 86390 1
513513 99513513 1001 86380 86390 1
513506 99513506 1001 86380 86390 1
513519 99513519 1001 86380 86390 1
513576 99513576 1001 86380 86390 1
514144 99514144 1001 86380 86390 1
514114 99514114 1001 86380 86390 1
514821 99514821 1001 86380 86390 1
514708 99514708 1001 86380 86390 1
514696 99514696 1001 86380 86390 1
514671 99514671 1001 86380 86390 1
514663 99514663 1001 86380 86390 1
514855 99514855 1001 86380 86390 1
514536 99514536 1001 86380 86390 1
514576 99514576 1001 86380 86390 1
514579 99514579 1001 86380 86390 1
514568 99514568 1001 86380 86390 1
514557 99514557 1001 86380 86390 1
514257 99514257 1001 86380 86390 1
514326 99514326 1001 86380 86390 1
514936 99514936 1001 86380 86390 1
515014 99515014 1001 86380 86390 1
514965 99514965 1001 86380 86390 1
515043 99515043 1001 86380 86390 1
514865 99514865 1001 86380 86390 1
514866 99514866 1001 86380 86390 1
515326 99515326 1001 86380 86390 1
515369 99515369 1001 86380 86390 1
515319 99515319 1001 86380 86390 1
515243 99515243 1001 86380 86390 1
515221 99515221 1001 86380 86390 1
515132 99515132 1001 86380 86390 1
515160 99515160 1001 86380 86390 1
515226 99515226 1001 86380 86390 1
515202 99515202 1001 86380 86390 1
515151 99515151 1001 86380 86390 1
515761 99515761 1001 86380 86390 1
515788 99515788 1001 86380 86390 1
515698 99515698 1001 86380 86390 1
515791 99515791 1001 86380 86390 1
515843 99515843 1001 86380 86390 1
516319 99516319 1001 86380 86390 1
516167 99516167 1001 86380 86390 1
516277 99516277 1001 86380 86390 1
516096 99516096 1001 86380 86390 1
516033 99516033 1001 86380 86390 1
515917 99515917 1001 86380 86390 1
515930 99515930 1001 86380 86390 1
516011 99516011 1001 86380 86390 1
516077 99516077 1001 86380 86390 1
516066 99516066 1001 86380 86390 1
516560 99516560 1001 86380 86390 1
516639 99516639 1001 86380 86390 1
516695 99516695 1001 86380 86390 1
516518 99516518 1001 86380 86390 1
517209 99517209 1001 86380 86390 1
517317 99517317 1001 86380 86390 1
517050 99517050 1001 86380 86390 1
516947 99516947 1001 86380 86390 1
516901 99516901 1001 86380 86390 1
517501 99517501 1001 86380 86390 1
517399 99517399 1001 86380 86390 1
517350 99517350 1001 86380 86390 1
517365 99517365 1001 86380 86390 1
517380 99517380 1001 86380 86390 1
518074 99518074 1001 86380 86390 1
517986 99517986 1001 86380 86390 1
518144 99518144 1001 86380 86390 1
518118 99518118 1001 86380 86390 1
517944 99517944 1001 86380 86390 1
517867 99517867 1001 86380 86390 1
517903 99517903 1001 86380 86390 1
517619 99517619 1001 86380 86390 1
517570 99517570 1001 86380 86390 1
517747 99517747 1001 86380 86390 1
518250 99518250 1001 86380 86390 1
518296 99518296 1001 86380 86390 1
518954 99518954 1001 86380 86390 1
518943 99518943 1001 86380 86390 1
518829 99518829 1001 86380 86390 1
518817 99518817 1001 86380 86390 1
518978 99518978 1001 86380 86390 1
518818 99518818 1001 86380 86390 1
518771 99518771 1001 86380 86390 1
518579 99518579 1001 86380 86390 1
518596 99518596 1001 86380 86390 1
518408 99518408 1001 86380 86390 1
518550 99518550 1001 86380 86390 1
518552 99518552 1001 86380 86390 1
518491 99518491 1001 86380 86390 1
518530 99518530 1001 86380 86390 1
519076 99519076 1001 86380 86390 1
519038 99519038 1001 86380 86390 1
519615 99519615 1001 86380 86390 1
519505 99519505 1001 86380 86390 1
519570 99519570 1001 86380 86390 1
519571 99519571 1001 86380 86390 1
519257 99519257 1001 86380 86390 1
519325 99519325 1001 86380 86390 1
519338 99519338 1001 86380 86390 1
519378 99519378 1001 86380 86390 1
519226 99519226 1001 86380 86390 1
519370 99519370 1001 86380 86390 1
519889 99519889 1001 86380 86390 1
519824 99519824 1001 86380 86390 1
519971 99519971 1001 86380 86390 1
519984 99519984 1001 86380 86390 1
519828 99519828 1001 86380 86390 1
519818 99519818 1001 86380 86390 1
519900 99519900 1001 86380 86390 1
520594 99520594 1001 86380 86390 1
520559 99520559 1001 86380 86390 1
520410 99520410 1001 86380 86390 1
520363 99520363 1001 86380 86390 1
520233 99520233 1001 86380 86390 1
520176 99520176 1001 86380 86390 1
520215 99520215 1001 86380 86390 1
520099 99520099 1001 86380 86390 1
520167 99520167 1001 86380 86390 1
520041 99520041 1001 86380 86390 1
520212 99520212 1001 86380 86390 1
520834 99520834 1001 86380 86390 1
520835 99520835 1001 86380 86390 1
520695 99520695 1001 86380 86390 1
520687 99520687 1001 86380 86390 1
521370 99521370 1001 86380 86390 1
521409 99521409 1001 86380 86390 1
521346 99521346 1001 86380 86390 1
521413 99521413 1001 86380 86390 1
521172 99521172 1001 86380 86390 1
521055 99521055 1001 86380 86390 1
520949 99520949 1001 86380 86390 1
520870 99520870 1001 86380 86390 1
521517 99521517 1001 86380 86390 1
521576 99521576 1001 86380 86390 1
521668 99521668 1001 86380 86390 1
522151 99522151 1001 86380 86390 1
522100 99522100 1001 86380 86390 1
522262 99522262 1001 86380 86390 1
522196 99522196 1001 86380 86390 1
521895 99521895 1001 86380 86390 1
522078 99522078 1001 86380 86390 1
522081 99522081 1001 86380 86390 1
521886 99521886 1001 86380 86390 1
521942 99521942 1001 86380 86390 1
521678 99521678 1001 86380 86390 1
521838 99521838 1001 86380 86390 1
522372 99522372 1001 86380 86390 1
522440 99522440 1001 86380 86390 1
523030 99523030 1001 86380 86390 1
523019 99523019 1001 86380 86390 1
523065 99523065 1001 86380 86390 1
522976 99522976 1001 86380 86390 1
522903 99522903 1001 86380 86390 1
522879 99522879 1001 86380 86390 1
522738 99522738 1001 86380 86390 1
522884 99522884 1001 86380 86390 1
522820 99522820 1001 86380 86390 1
522500 99522500 1001 86380 86390 1
522607 99522607 1001 86380 86390 1
523286 99523286 1001 86380 86390 1
523910 99523910 1001 86380 86390 1
523742 99523742 1001 86380 86390 1
523937 99523937 1001 86380 86390 1
523866 99523866 1001 86380 86390 1
523672 99523672 1001 86380 86390 1
523376 99523376 1001 86380 86390 1
523469 99523469 1001 86380 86390 1
523381 99523381 1001 86380 86390 1
523980 99523980 1001 86380 86390 1
523986 99523986 1001 86380 86390 1
524053 99524053 1001 86380 86390 1
523952 99523952 1001 86380 86390 1
524017 99524017 1001 86380 86390 1
524109 99524109 1001 86380 86390 1
524736 99524736 1001 86380 86390 1
524620 99524620 1001 86380 86390 1
524753 99524753 1001 86380 86390 1
524451 99524451 1001 86380 86390 1
524504 99524504 1001 86380 86390 1
524468 99524468 1001 86380 86390 1
524175 99524175 1001 86380 86390 1
524281 99524281 1001 86380 86390 1
524271 99524271 1001 86380 86390 1
524197 99524197 1001 86380 86390 1
524314 99524314 1001 86380 86390 1
524171 99524171 1001 86380 86390 1
524819 99524819 1001 86380 86390 1
524928 99524928 1001 86380 86390 1
524839 99524839 1001 86380 86390 1
524801 99524801 1001 86380 86390 1
524893 99524893 1001 86380 86390 1
524816 99524816 1001 86380 86390 1
525596 99525596 1001 86380 86390 1
525506 99525506 1001 86380 86390 1
525235 99525235 1001 86380 86390 1
525158 99525158 1001 86380 86390 1
525098 99525098 1001 86380 86390 1
525619 99525619 1001 86380 86390 1
525738 99525738 1001 86380 86390 1
526320 99526320 1001 86380 86390 1
526272 99526272 1001 86380 86390 1
526311 99526311 1001 86380 86390 1
526301 99526301 1001 86380 86390 1
526143 99526143 1001 86380 86390 1
525840 99525840 1001 86380 86390 1
525838 99525838 1001 86380 86390 1
526553 99526553 1001 86380 86390 1
526595 99526595 1001 86380 86390 1
526482 99526482 1001 86380 86390 1
526625 99526625 1001 86380 86390 1
527070 99527070 1001 86380 86390 1
527161 99527161 1001 86380 86390 1
527110 99527110 1001 86380 86390 1
527111 99527111 1001 86380 86390 1
527176 99527176 1001 86380 86390 1
527184 99527184 1001 86380 86390 1
526965 99526965 1001 86380 86390 1
527022 99527022 1001 86380 86390 1
526880 99526880 1001 86380 86390 1
526722 99526722 1001 86380 86390 1
526675 99526675 1001 86380 86390 1
527311 99527311 1001 86380 86390 1
527448 99527448 1001 86380 86390 1
527938 99527938 1001 86380 86390 1
527818 99527818 1001 86380 86390 1
527858 99527858 1001 86380 86390 1
527820 99527820 1001 86380 86390 1
527648 99527648 1001 86380 86390 1
527572 99527572 1001 86380 86390 1
527573 99527573 1001 86380 86390 1
527541 99527541 1001 86380 86390 1
527477 99527477 1001 86380 86390 1
528124 99528124 1001 86380 86390 1
528230 99528230 1001 86380 86390 1
528130 99528130 1001 86380 86390 1
528183 99528183 1001 86380 86390 1
528187 99528187 1001 86380 86390 1
528213 99528213 1001 86380 86390 1
528740 99528740 1001 86380 86390 1
528847 99528847 1001 86380 86390 1
528783 99528783 1001 86380 86390 1
528606 99528606 1001 86380 86390 1
528520 99528520 1001 86380 86390 1
528604 99528604 1001 86380 86390 1
528398 99528398 1001 86380 86390 1
529079 99529079 1001 86380 86390 1
529093 99529093 1001 86380 86390 1
529058 99529058 1001 86380 86390 1
529588 99529588 1001 86380 86390 1
529674 99529674 1001 86380 86390 1
529725 99529725 1001 86380 86390 1
529461 99529461 1001 86380 86390 1
529262 99529262 1001 86380 86390 1
529918 99529918 1001 86380 86390 1
529931 99529931 1001 86380 86390 1
529760 99529760 1001 86380 86390 1
529916 99529916 1001 86380 86390 1
529787 99529787 1001 86380 86390 1
530414 99530414 1001 86380 86390 1
530404 99530404 1001 86380 86390 1
530430 99530430 1001 86380 86390 1
530359 99530359 1001 86380 86390 1
530398 99530398 1001 86380 86390 1
530208 99530208 1001 86380 86390 1
530184 99530184 1001 86380 86390 1
529972 99529972 1001 86380 86390 1
529988 99529988 1001 86380 86390 1
529939 99529939 1001 86380 86390 1
529980 99529980 1001 86380 86390 1
530122 99530122 1001 86380 86390 1
530574 99530574 1001 86380 86390 1
531255 99531255 1001 86380 86390 1
531230 99531230 1001 86380 86390 1
530879 99530879 1001 86380 86390 1
530937 99530937 1001 86380 86390 1
530809 99530809 1001 86380 86390 1
531552 99531552 1001 86380 86390 1
531396 99531396 1001 86380 86390 1
531530 99531530 1001 86380 86390 1
532025 99532025 1001 86380 86390 1
532078 99532078 1001 86380 86390 1
532006 99532006 1001 86380 86390 1
532070 99532070 1001 86380 86390 1
532152 99532152 1001 86380 86390 1
531820 99531820 1001 86380 86390 1
531918 99531918 1001 86380 86390 1
531664 99531664 1001 86380 86390 1
531679 99531679 1001 86380 86390 1
531616 99531616 1001 86380 86390 1
531771 99531771 1001 86380 86390 1
532217 99532217 1001 86380 86390 1
532349 99532349 1001 86380 86390 1
532326 99532326 1001 86380 86390 1
532957 99532957 1001 86380 86390 1
532959 99532959 1001 86380 86390 1
532954 99532954 1001 86380 86390 1
532815 99532815 1001 86380 86390 1
532649 99532649 1001 86380 86390 1
532663 99532663 1001 86380 86390 1
532756 99532756 1001 86380 86390 1
532492 99532492 1001 86380 86390 1
532483 99532483 1001 86380 86390 1
532590 99532590 1001 86380 86390 1
533213 99533213 1001 86380 86390 1
533072 99533072 1001 86380 86390 1
533125 99533125 1001 86380 86390 1
533078 99533078 1001 86380 86390 1
533697 99533697 1001 86380 86390 1
533662 99533662 1001 86380 86390 1
533486 99533486 1001 86380 86390 1
533460 99533460 1001 86380 86390 1
533334 99533334 1001 86380 86390 1
533403 99533403 1001 86380 86390 1
533937 99533937 1001 86380 86390 1
533859 99533859 1001 86380 86390 1
534046 99534046 1001 86380 86390 1
534543 99534543 1001 86380 86390 1
534545 99534545 1001 86380 86390 1
534623 99534623 1001 86380 86390 1
534573 99534573 1001 86380 86390 1
534677 99534677 1001 86380 86390 1
534567 99534567 1001 86380 86390 1
534312 99534312 1001 86380 86390 1
534313 99534313 1001 86380 86390 1
534330 99534330 1001 86380 86390 1
534396 99534396 1001 86380 86390 1
534247 99534247 1001 86380 86390 1
534082 99534082 1001 86380 86390 1
534239 99534239 1001 86380 86390 1
534110 99534110 1001 86380 86390 1
534785 99534785 1001 86380 86390 1
534711 99534711 1001 86380 86390 1
534688 99534688 1001 86380 86390 1
534728 99534728 1001 86380 86390 1
535482 99535482 1001 86380 86390 1
535348 99535348 1001 86380 86390 1
535341 99535341 1001 86380 86390 1
535254 99535254 1001 86380 86390 1
535100 99535100 1001 86380 86390 1
535153 99535153 1001 86380 86390 1
535183 99535183 1001 86380 86390 1
535064 99535064 1001 86380 86390 1
535013 99535013 1001 86380 86390 1
535547 99535547 1001 86380 86390 1
535708 99535708 1001 86380 86390 1
535696 99535696 1001 86380 86390 1
535583 99535583 1001 86380 86390 1
536170 99536170 1001 86380 86390 1
536173 99536173 1001 86380 86390 1
536317 99536317 1001 86380 86390 1
536256 99536256 1001 86380 86390 1
536142 99536142 1001 86380 86390 1
536031 99536031 1001 86380 86390 1
536058 99536058 1001 86380 86390 1
535846 99535846 1001 86380 86390 1
535903 99535903 1001 86380 86390 1
535802 99535802 1001 86380 86390 1
536514 99536514 1001 86380 86390 1
536412 99536412 1001 86380 86390 1
536425 99536425 1001 86380 86390 1
536467 99536467 1001 86380 86390 1
536449 99536449 1001 86380 86390 1
536922 99536922 1001 86380 86390 1
536884 99536884 1001 86380 86390 1
536836 99536836 1001 86380 86390 1
536928 99536928 1001 86380 86390 1
536930 99536930 1001 86380 86390 1
536621 99536621 1001 86380 86390 1
536675 99536675 1001 86380 86390 1
536566 99536566 1001 86380 86390 1
537341 99537341 1001 86380 86390 1
537323 99537323 1001 86380 86390 1
537195 99537195 1001 86380 86390 1
537249 99537249 1001 86380 86390 1
537889 99537889 1001 86380 86390 1
537838 99537838 1001 86380 86390 1
537877 99537877 1001 86380 86390 1
537934 99537934 1001 86380 86390 1
537761 99537761 1001 86380 86390 1
537700 99537700 1001 86380 86390 1
537701 99537701 1001 86380 86390 1
538083 99538083 1001 86380 86390 1
538045 99538045 1001 86380 86390 1
538098 99538098 1001 86380 86390 1
538623 99538623 1001 86380 86390 1
538701 99538701 1001 86380 86390 1
538516 99538516 1001 86380 86390 1
538314 99538314 1001 86380 86390 1
538379 99538379 1001 86380 86390 1
538253 99538253 1001 86380 86390 1
538386 99538386 1001 86380 86390 1
538958 99538958 1001 86380 86390 1
538828 99538828 1001 86380 86390 1
538979 99538979 1001 86380 86390 1
539639 99539639 1001 86380 86390 1
539464 99539464 1001 86380 86390 1
539537 99539537 1001 86380 86390 1
539359 99539359 1001 86380 86390 1
539347 99539347 1001 86380 86390 1
539272 99539272 1001 86380 86390 1
539191 99539191 1001 86380 86390 1
539145 99539145 1001 86380 86390 1
539702 99539702 1001 86380 86390 1
539746 99539746 1001 86380 86390 1
539773 99539773 1001 86380 86390 1
539645 99539645 1001 86380 86390 1
540419 99540419 1001 86380 86390 1
540444 99540444 1001 86380 86390 1
540408 99540408 1001 86380 86390 1
540267 99540267 1001 86380 86390 1
540345 99540345 1001 86380 86390 1
540294 99540294 1001 86380 86390 1
540080 99540080 1001 86380 86390 1
540146 99540146 1001 86380 86390 1
540022 99540022 1001 86380 86390 1
540581 99540581 1001 86380 86390 1
540596 99540596 1001 86380 86390 1
540602 99540602 1001 86380 86390 1
541152 99541152 1001 86380 86390 1
541205 99541205 1001 86380 86390 1
540945 99540945 1001 86380 86390 1
541010 99541010 1001 86380 86390 1
540933 99540933 1001 86380 86390 1
540948 99540948 1001 86380 86390 1
540924 99540924 1001 86380 86390 1
540952 99540952 1001 86380 86390 1
540889 99540889 1001 86380 86390 1
541033 99541033 1001 86380 86390 1
540725 99540725 1001 86380 86390 1
540875 99540875 1001 86380 86390 1
541305 99541305 1001 86380 86390 1
541306 99541306 1001 86380 86390 1
541308 99541308 1001 86380 86390 1
541335 99541335 1001 86380 86390 1
541403 99541403 1001 86380 86390 1
541951 99541951 1001 86380 86390 1
542062 99542062 1001 86380 86390 1
542113 99542113 1001 86380 86390 1
541861 99541861 1001 86380 86390 1
541849 99541849 1001 86380 86390 1
541777 99541777 1001 86380 86390 1
541588 99541588 1001 86380 86390 1
541539 99541539 1001 86380 86390 1
541656 99541656 1001 86380 86390 1
541648 99541648 1001 86380 86390 1
541662 99541662 1001 86380 86390 1
542180 99542180 1001 86380 86390 1
542546 99542546 1001 86380 86390 1
542651 99542651 1001 86380 86390 1
542549 99542549 1001 86380 86390 1
542537 99542537 1001 86380 86390 1
542696 99542696 1001 86380 86390 1
542325 99542325 1001 86380 86390 1
542437 99542437 1001 86380 86390 1
542349 99542349 1001 86380 86390 1
543751 99543751 1001 86380 86390 1
543625 99543625 1001 86380 86390 1
543520 99543520 1001 86380 86390 1
543539 99543539 1001 86380 86390 1
543163 99543163 1001 86380 86390 1
543348 99543348 1001 86380 86390 1
543259 99543259 1001 86380 86390 1
543312 99543312 1001 86380 86390 1
543317 99543317 1001 86380 86390 1
543832 99543832 1001 86380 86390 1
544541 99544541 1001 86380 86390 1
544490 99544490 1001 86380 86390 1
544545 99544545 1001 86380 86390 1
544081 99544081 1001 86380 86390 1
544118 99544118 1001 86380 86390 1
544635 99544635 1001 86380 86390 1
544185 99544185 1001 86380 86390 1
544708 99544708 1001 86380 86390 1
432592 1007 1001 31140 33117 1
539501 956 1002 40036 44942 1
400083 99400083 1001 86380 86390 1
400110 99400110 1001 86380 86390 1
400153 99400153 1001 86380 86390 1
400155 99400155 1001 86380 86390 1
400391 99400391 1001 86380 86390 1
400426 99400426 1001 86380 86390 1
400504 99400504 1001 86380 86390 1
400801 99400801 1001 86380 86390 1
400747 99400747 1001 86380 86390 1
400936 99400936 1001 86380 86390 1
401040 99401040 1001 86380 86390 1
401090 99401090 1001 86380 86390 1
401363 99401363 1001 86380 86390 1
401380 99401380 1001 86380 86390 1
401455 99401455 1001 86380 86390 1
401400 99401400 1001 86380 86390 1
401537 99401537 1001 86380 86390 1
401667 99401667 1001 86380 86390 1
401901 99401901 1001 86380 86390 1
402053 99402053 1001 86380 86390 1
402298 99402298 1001 86380 86390 1
402446 99402446 1001 86380 86390 1
402554 99402554 1001 86380 86390 1
402559 99402559 1001 86380 86390 1
402527 99402527 1001 86380 86390 1
402779 99402779 1001 86380 86390 1
402817 99402817 1001 86380 86390 1
402803 99402803 1001 86380 86390 1
402883 99402883 1001 86380 86390 1
402811 99402811 1001 86380 86390 1
402835 99402835 1001 86380 86390 1
402783 99402783 1001 86380 86390 1
402837 99402837 1001 86380 86390 1
402955 99402955 1001 86380 86390 1
402992 99402992 1001 86380 86390 1
403110 99403110 1001 86380 86390 1
403291 99403291 1001 86380 86390 1
403206 99403206 1001 86380 86390 1
403477 99403477 1001 86380 86390 1
403620 99403620 1001 86380 86390 1
403612 99403612 1001 86380 86390 1
403815 99403815 1001 86380 86390 1
403734 99403734 1001 86380 86390 1
403937 99403937 1001 86380 86390 1
404213 99404213 1001 86380 86390 1
404584 99404584 1001 86380 86390 1
404697 99404697 1001 86380 86390 1
404835 99404835 1001 86380 86390 1
404951 99404951 1001 86380 86390 1
405086 99405086 1001 86380 86390 1
405154 99405154 1001 86380 86390 1
405259 99405259 1001 86380 86390 1
405556 99405556 1001 86380 86390 1
405683 99405683 1001 86380 86390 1
405902 99405902 1001 86380 86390 1
406156 99406156 1001 86380 86390 1
406696 99406696 1001 86380 86390 1
406743 99406743 1001 86380 86390 1
407111 99407111 1001 86380 86390 1
407469 99407469 1001 86380 86390 1
407445 99407445 1001 86380 86390 1
407506 99407506 1001 86380 86390 1
407593 99407593 1001 86380 86390 1
407707 99407707 1001 86380 86390 1
407816 99407816 1001 86380 86390 1
407978 99407978 1001 86380 86390 1
408014 99408014 1001 86380 86390 1
408157 99408157 1001 86380 86390 1
408258 99408258 1001 86380 86390 1
408351 99408351 1001 86380 86390 1
408329 99408329 1001 86380 86390 1
408375 99408375 1001 86380 86390 1
408503 99408503 1001 86380 86390 1
408750 99408750 1001 86380 86390 1
408704 99408704 1001 86380 86390 1
408712 99408712 1001 86380 86390 1
408983 99408983 1001 86380 86390 1
409126 99409126 1001 86380 86390 1
409304 99409304 1001 86380 86390 1
409436 99409436 1001 86380 86390 1
409476 99409476 1001 86380 86390 1
409598 99409598 1001 86380 86390 1
409840 99409840 1001 86380 86390 1
409927 99409927 1001 86380 86390 1
409964 99409964 1001 86380 86390 1
410180 99410180 1001 86380 86390 1
410133 99410133 1001 86380 86390 1
410281 99410281 1001 86380 86390 1
410399 99410399 1001 86380 86390 1
410384 99410384 1001 86380 86390 1
410523 99410523 1001 86380 86390 1
410684 99410684 1001 86380 86390 1
410672 99410672 1001 86380 86390 1
410972 99410972 1001 86380 86390 1
410916 99410916 1001 86380 86390 1
411024 99411024 1001 86380 86390 1
411136 99411136 1001 86380 86390 1
411355 99411355 1001 86380 86390 1
411373 99411373 1001 86380 86390 1
411395 99411395 1001 86380 86390 1
411427 99411427 1001 86380 86390 1
411743 99411743 1001 86380 86390 1
411723 99411723 1001 86380 86390 1
411874 99411874 1001 86380 86390 1
411863 99411863 1001 86380 86390 1
412132 99412132 1001 86380 86390 1
412163 99412163 1001 86380 86390 1
412242 99412242 1001 86380 86390 1
412336 99412336 1001 86380 86390 1
413473 99413473 1001 86380 86390 1
413541 99413541 1001 86380 86390 1
412965 99412965 1001 86380 86390 1
413077 99413077 1001 86380 86390 1
413253 99413253 1001 86380 86390 1
412723 99412723 1001 86380 86390 1
412560 99412560 1001 86380 86390 1
412855 99412855 1001 86380 86390 1
412538 99412538 1001 86380 86390 1
413964 99413964 1001 86380 86390 1
413977 99413977 1001 86380 86390 1
413745 99413745 1001 86380 86390 1
414107 99414107 1001 86380 86390 1
415138 99415138 1001 86380 86390 1
415142 99415142 1001 86380 86390 1
414781 99414781 1001 86380 86390 1
414853 99414853 1001 86380 86390 1
414527 99414527 1001 86380 86390 1
414407 99414407 1001 86380 86390 1
414237 99414237 1001 86380 86390 1
414153 99414153 1001 86380 86390 1
414312 99414312 1001 86380 86390 1
414419 99414419 1001 86380 86390 1
415658 99415658 1001 86380 86390 1
415455 99415455 1001 86380 86390 1
415630 99415630 1001 86380 86390 1
415661 99415661 1001 86380 86390 1
416832 99416832 1001 86380 86390 1
416884 99416884 1001 86380 86390 1
416679 99416679 1001 86380 86390 1
416687 99416687 1001 86380 86390 1
416212 99416212 1001 86380 86390 1
416471 99416471 1001 86380 86390 1
416237 99416237 1001 86380 86390 1
416343 99416343 1001 86380 86390 1
415786 99415786 1001 86380 86390 1
415973 99415973 1001 86380 86390 1
415874 99415874 1001 86380 86390 1
415895 99415895 1001 86380 86390 1
415775 99415775 1001 86380 86390 1
417233 99417233 1001 86380 86390 1
417095 99417095 1001 86380 86390 1
417175 99417175 1001 86380 86390 1
417343 99417343 1001 86380 86390 1
417301 99417301 1001 86380 86390 1
417060 99417060 1001 86380 86390 1
417470 99417470 1001 86380 86390 1
417563 99417563 1001 86380 86390 1
418526 99418526 1001 86380 86390 1
418800 99418800 1001 86380 86390 1
418718 99418718 1001 86380 86390 1
417634 99417634 1001 86380 86390 1
417819 99417819 1001 86380 86390 1
417847 99417847 1001 86380 86390 1
417969 99417969 1001 86380 86390 1
417912 99417912 1001 86380 86390 1
419077 99419077 1001 86380 86390 1
418939 99418939 1001 86380 86390 1
420307 99420307 1001 86380 86390 1
420330 99420330 1001 86380 86390 1
420383 99420383 1001 86380 86390 1
419820 99419820 1001 86380 86390 1
419762 99419762 1001 86380 86390 1
419330 99419330 1001 86380 86390 1
419615 99419615 1001 86380 86390 1
419287 99419287 1001 86380 86390 1
420499 99420499 1001 86380 86390 1
420603 99420603 1001 86380 86390 1
420477 99420477 1001 86380 86390 1
422032 99422032 1001 86380 86390 1
421439 99421439 1001 86380 86390 1
421422 99421422 1001 86380 86390 1
421241 99421241 1001 86380 86390 1
421021 99421021 1001 86380 86390 1
421022 99421022 1001 86380 86390 1
422131 99422131 1001 86380 86390 1
423673 99423673 1001 86380 86390 1
423405 99423405 1001 86380 86390 1
423690 99423690 1001 86380 86390 1
423557 99423557 1001 86380 86390 1
423521 99423521 1001 86380 86390 1
423419 99423419 1001 86380 86390 1
423427 99423427 1001 86380 86390 1
422574 99422574 1001 86380 86390 1
423954 99423954 1001 86380 86390 1
425192 99425192 1001 86380 86390 1
425056 99425056 1001 86380 86390 1
425304 99425304 1001 86380 86390 1
425019 99425019 1001 86380 86390 1
425186 99425186 1001 86380 86390 1
425294 99425294 1001 86380 86390 1
424810 99424810 1001 86380 86390 1
424692 99424692 1001 86380 86390 1
424242 99424242 1001 86380 86390 1
424315 99424315 1001 86380 86390 1
424265 99424265 1001 86380 86390 1
424466 99424466 1001 86380 86390 1
424535 99424535 1001 86380 86390 1
424582 99424582 1001 86380 86390 1
425800 99425800 1001 86380 86390 1
425571 99425571 1001 86380 86390 1
425418 99425418 1001 86380 86390 1
426812 99426812 1001 86380 86390 1
426912 99426912 1001 86380 86390 1
426702 99426702 1001 86380 86390 1
426729 99426729 1001 86380 86390 1
426955 99426955 1001 86380 86390 1
426776 99426776 1001 86380 86390 1
427073 99427073 1001 86380 86390 1
426742 99426742 1001 86380 86390 1
426619 99426619 1001 86380 86390 1
426007 99426007 1001 86380 86390 1
426066 99426066 1001 86380 86390 1
425868 99425868 1001 86380 86390 1
425946 99425946 1001 86380 86390 1
426002 99426002 1001 86380 86390 1
426059 99426059 1001 86380 86390 1
427433 99427433 1001 86380 86390 1
427462 99427462 1001 86380 86390 1
427318 99427318 1001 86380 86390 1
427352 99427352 1001 86380 86390 1
427465 99427465 1001 86380 86390 1
427446 99427446 1001 86380 86390 1
427212 99427212 1001 86380 86390 1
427133 99427133 1001 86380 86390 1
427190 99427190 1001 86380 86390 1
427220 99427220 1001 86380 86390 1
428364 99428364 1001 86380 86390 1
428591 99428591 1001 86380 86390 1
428577 99428577 1001 86380 86390 1
427974 99427974 1001 86380 86390 1
428173 99428173 1001 86380 86390 1
428252 99428252 1001 86380 86390 1
427604 99427604 1001 86380 86390 1
427784 99427784 1001 86380 86390 1
427607 99427607 1001 86380 86390 1
427548 99427548 1001 86380 86390 1
429152 99429152 1001 86380 86390 1
429021 99429021 1001 86380 86390 1
429084 99429084 1001 86380 86390 1
428934 99428934 1001 86380 86390 1
430208 99430208 1001 86380 86390 1
430307 99430307 1001 86380 86390 1
430202 99430202 1001 86380 86390 1
430007 99430007 1001 86380 86390 1
430204 99430204 1001 86380 86390 1
429635 99429635 1001 86380 86390 1
429693 99429693 1001 86380 86390 1
429699 99429699 1001 86380 86390 1
429702 99429702 1001 86380 86390 1
429245 99429245 1001 86380 86390 1
429260 99429260 1001 86380 86390 1
429493 99429493 1001 86380 86390 1
430573 99430573 1001 86380 86390 1
430733 99430733 1001 86380 86390 1
430664 99430664 1001 86380 86390 1
430462 99430462 1001 86380 86390 1
430518 99430518 1001 86380 86390 1
430390 99430390 1001 86380 86390 1
431445 99431445 1001 86380 86390 1
431575 99431575 1001 86380 86390 1
430974 99430974 1001 86380 86390 1
430853 99430853 1001 86380 86390 1
431011 99431011 1001 86380 86390 1
432161 99432161 1001 86380 86390 1
432393 99432393 1001 86380 86390 1
433635 99433635 1001 86380 86390 1
433692 99433692 1001 86380 86390 1
433356 99433356 1001 86380 86390 1
433421 99433421 1001 86380 86390 1
432907 99432907 1001 86380 86390 1
433038 99433038 1001 86380 86390 1
433092 99433092 1001 86380 86390 1
433287 99433287 1001 86380 86390 1
432826 99432826 1001 86380 86390 1
432703 99432703 1001 86380 86390 1
432709 99432709 1001 86380 86390 1
432839 99432839 1001 86380 86390 1
432592 99432592 1001 86380 86390 1
433946 99433946 1001 86380 86390 1
433792 99433792 1001 86380 86390 1
434097 99434097 1001 86380 86390 1
433908 99433908 1001 86380 86390 1
435128 99435128 1001 86380 86390 1
434873 99434873 1001 86380 86390 1
434978 99434978 1001 86380 86390 1
434783 99434783 1001 86380 86390 1
434242 99434242 1001 86380 86390 1
434149 99434149 1001 86380 86390 1
435699 99435699 1001 86380 86390 1
435678 99435678 1001 86380 86390 1
436773 99436773 1001 86380 86390 1
436418 99436418 1001 86380 86390 1
435989 99435989 1001 86380 86390 1
436208 99436208 1001 86380 86390 1
300059 99300059 1001 86380 86390 1
437255 99437255 1001 86380 86390 1
437208 99437208 1001 86380 86390 1
437311 99437311 1001 86380 86390 1
300618 99300618 1001 86380 86390 1
300676 99300676 1001 86380 86390 1
300485 99300485 1001 86380 86390 1
300314 99300314 1001 86380 86390 1
300264 99300264 1001 86380 86390 1
300231 99300231 1001 86380 86390 1
300881 99300881 1001 86380 86390 1
300757 99300757 1001 86380 86390 1
300809 99300809 1001 86380 86390 1
300861 99300861 1001 86380 86390 1
300900 99300900 1001 86380 86390 1
301478 99301478 1001 86380 86390 1
301456 99301456 1001 86380 86390 1
301543 99301543 1001 86380 86390 1
301271 99301271 1001 86380 86390 1
301301 99301301 1001 86380 86390 1
301187 99301187 1001 86380 86390 1
301254 99301254 1001 86380 86390 1
301347 99301347 1001 86380 86390 1
301108 99301108 1001 86380 86390 1
301057 99301057 1001 86380 86390 1
301659 99301659 1001 86380 86390 1
301752 99301752 1001 86380 86390 1
301714 99301714 1001 86380 86390 1
301731 99301731 1001 86380 86390 1
302239 99302239 1001 86380 86390 1
302305 99302305 1001 86380 86390 1
302331 99302331 1001 86380 86390 1
302189 99302189 1001 86380 86390 1
302314 99302314 1001 86380 86390 1
302111 99302111 1001 86380 86390 1
302021 99302021 1001 86380 86390 1
302164 99302164 1001 86380 86390 1
302106 99302106 1001 86380 86390 1
301870 99301870 1001 86380 86390 1
301896 99301896 1001 86380 86390 1
301965 99301965 1001 86380 86390 1
302459 99302459 1001 86380 86390 1
302414 99302414 1001 86380 86390 1
302569 99302569 1001 86380 86390 1
303092 99303092 1001 86380 86390 1
303046 99303046 1001 86380 86390 1
303150 99303150 1001 86380 86390 1
303047 99303047 1001 86380 86390 1
303050 99303050 1001 86380 86390 1
303001 99303001 1001 86380 86390 1
302810 99302810 1001 86380 86390 1
302892 99302892 1001 86380 86390 1
302905 99302905 1001 86380 86390 1
302882 99302882 1001 86380 86390 1
302783 99302783 1001 86380 86390 1
302749 99302749 1001 86380 86390 1
302698 99302698 1001 86380 86390 1
303399 99303399 1001 86380 86390 1
303387 99303387 1001 86380 86390 1
303285 99303285 1001 86380 86390 1
303350 99303350 1001 86380 86390 1
303293 99303293 1001 86380 86390 1
303841 99303841 1001 86380 86390 1
303847 99303847 1001 86380 86390 1
303672 99303672 1001 86380 86390 1
303779 99303779 1001 86380 86390 1
303654 99303654 1001 86380 86390 1
303513 99303513 1001 86380 86390 1
304856 99304856 1001 86380 86390 1
304682 99304682 1001 86380 86390 1
304713 99304713 1001 86380 86390 1
304714 99304714 1001 86380 86390 1
304715 99304715 1001 86380 86390 1
304565 99304565 1001 86380 86390 1
304540 99304540 1001 86380 86390 1
304480 99304480 1001 86380 86390 1
304494 99304494 1001 86380 86390 1
304651 99304651 1001 86380 86390 1
304243 99304243 1001 86380 86390 1
304322 99304322 1001 86380 86390 1
304442 99304442 1001 86380 86390 1
304998 99304998 1001 86380 86390 1
304888 99304888 1001 86380 86390 1
304877 99304877 1001 86380 86390 1
304982 99304982 1001 86380 86390 1
304931 99304931 1001 86380 86390 1
304944 99304944 1001 86380 86390 1
304866 99304866 1001 86380 86390 1
305599 99305599 1001 86380 86390 1
305498 99305498 1001 86380 86390 1
305643 99305643 1001 86380 86390 1
305285 99305285 1001 86380 86390 1
305438 99305438 1001 86380 86390 1
305149 99305149 1001 86380 86390 1
305102 99305102 1001 86380 86390 1
500051 99500051 1001 86380 86390 1
500173 99500173 1001 86380 86390 1
500698 99500698 1001 86380 86390 1
500800 99500800 1001 86380 86390 1
500443 99500443 1001 86380 86390 1
500547 99500547 1001 86380 86390 1
500599 99500599 1001 86380 86390 1
500386 99500386 1001 86380 86390 1
500240 99500240 1001 86380 86390 1
500841 99500841 1001 86380 86390 1
501002 99501002 1001 86380 86390 1
500822 99500822 1001 86380 86390 1
501614 99501614 1001 86380 86390 1
501257 99501257 1001 86380 86390 1
501270 99501270 1001 86380 86390 1
501286 99501286 1001 86380 86390 1
501249 99501249 1001 86380 86390 1
501059 99501059 1001 86380 86390 1
501098 99501098 1001 86380 86390 1
501126 99501126 1001 86380 86390 1
501105 99501105 1001 86380 86390 1
501740 99501740 1001 86380 86390 1
502357 99502357 1001 86380 86390 1
502398 99502398 1001 86380 86390 1
502229 99502229 1001 86380 86390 1
502062 99502062 1001 86380 86390 1
501975 99501975 1001 86380 86390 1
502029 99502029 1001 86380 86390 1
501903 99501903 1001 86380 86390 1
502038 99502038 1001 86380 86390 1
502571 99502571 1001 86380 86390 1
502629 99502629 1001 86380 86390 1
503206 99503206 1001 86380 86390 1
502907 99502907 1001 86380 86390 1
503054 99503054 1001 86380 86390 1
502968 99502968 1001 86380 86390 1
502802 99502802 1001 86380 86390 1
502815 99502815 1001 86380 86390 1
502819 99502819 1001 86380 86390 1
503473 99503473 1001 86380 86390 1
503397 99503397 1001 86380 86390 1
503451 99503451 1001 86380 86390 1
503466 99503466 1001 86380 86390 1
504028 99504028 1001 86380 86390 1
503923 99503923 1001 86380 86390 1
503899 99503899 1001 86380 86390 1
503785 99503785 1001 86380 86390 1
503825 99503825 1001 86380 86390 1
503813 99503813 1001 86380 86390 1
503728 99503728 1001 86380 86390 1
503666 99503666 1001 86380 86390 1
503516 99503516 1001 86380 86390 1
503699 99503699 1001 86380 86390 1
504266 99504266 1001 86380 86390 1
504177 99504177 1001 86380 86390 1
504152 99504152 1001 86380 86390 1
504789 99504789 1001 86380 86390 1
504870 99504870 1001 86380 86390 1
504898 99504898 1001 86380 86390 1
504865 99504865 1001 86380 86390 1
504801 99504801 1001 86380 86390 1
504557 99504557 1001 86380 86390 1
504610 99504610 1001 86380 86390 1
504485 99504485 1001 86380 86390 1
504410 99504410 1001 86380 86390 1
505022 99505022 1001 86380 86390 1
505063 99505063 1001 86380 86390 1
504961 99504961 1001 86380 86390 1
505027 99505027 1001 86380 86390 1
505632 99505632 1001 86380 86390 1
505645 99505645 1001 86380 86390 1
505755 99505755 1001 86380 86390 1
505573 99505573 1001 86380 86390 1
505760 99505760 1001 86380 86390 1
505678 99505678 1001 86380 86390 1
505653 99505653 1001 86380 86390 1
505539 99505539 1001 86380 86390 1
505488 99505488 1001 86380 86390 1
505291 99505291 1001 86380 86390 1
505344 99505344 1001 86380 86390 1
505151 99505151 1001 86380 86390 1
505264 99505264 1001 86380 86390 1
505935 99505935 1001 86380 86390 1
505951 99505951 1001 86380 86390 1
506533 99506533 1001 86380 86390 1
506287 99506287 1001 86380 86390 1
506092 99506092 1001 86380 86390 1
505976 99505976 1001 86380 86390 1
506016 99506016 1001 86380 86390 1
506070 99506070 1001 86380 86390 1
506113 99506113 1001 86380 86390 1
506012 99506012 1001 86380 86390 1
506090 99506090 1001 86380 86390 1
506648 99506648 1001 86380 86390 1
506692 99506692 1001 86380 86390 1
506732 99506732 1001 86380 86390 1
506784 99506784 1001 86380 86390 1
507276 99507276 1001 86380 86390 1
507091 99507091 1001 86380 86390 1
507148 99507148 1001 86380 86390 1
506998 99506998 1001 86380 86390 1
506816 99506816 1001 86380 86390 1
506935 99506935 1001 86380 86390 1
506975 99506975 1001 86380 86390 1
506938 99506938 1001 86380 86390 1
507561 99507561 1001 86380 86390 1
507466 99507466 1001 86380 86390 1
508124 99508124 1001 86380 86390 1
508113 99508113 1001 86380 86390 1
508139 99508139 1001 86380 86390 1
508235 99508235 1001 86380 86390 1
507956 99507956 1001 86380 86390 1
507821 99507821 1001 86380 86390 1
507632 99507632 1001 86380 86390 1
507815 99507815 1001 86380 86390 1
507700 99507700 1001 86380 86390 1
507701 99507701 1001 86380 86390 1
507818 99507818 1001 86380 86390 1
507833 99507833 1001 86380 86390 1
508388 99508388 1001 86380 86390 1
508884 99508884 1001 86380 86390 1
508700 99508700 1001 86380 86390 1
508863 99508863 1001 86380 86390 1
508669 99508669 1001 86380 86390 1
508485 99508485 1001 86380 86390 1
508486 99508486 1001 86380 86390 1
508475 99508475 1001 86380 86390 1
508569 99508569 1001 86380 86390 1
509183 99509183 1001 86380 86390 1
509749 99509749 1001 86380 86390 1
509795 99509795 1001 86380 86390 1
509834 99509834 1001 86380 86390 1
509631 99509631 1001 86380 86390 1
509607 99509607 1001 86380 86390 1
509685 99509685 1001 86380 86390 1
509509 99509509 1001 86380 86390 1
509653 99509653 1001 86380 86390 1
509334 99509334 1001 86380 86390 1
509381 99509381 1001 86380 86390 1
510090 99510090 1001 86380 86390 1
510714 99510714 1001 86380 86390 1
510597 99510597 1001 86380 86390 1
510470 99510470 1001 86380 86390 1
510432 99510432 1001 86380 86390 1
510737 99510737 1001 86380 86390 1
510767 99510767 1001 86380 86390 1
511427 99511427 1001 86380 86390 1
511467 99511467 1001 86380 86390 1
511198 99511198 1001 86380 86390 1
511225 99511225 1001 86380 86390 1
511130 99511130 1001 86380 86390 1
511735 99511735 1001 86380 86390 1
511587 99511587 1001 86380 86390 1
511756 99511756 1001 86380 86390 1
512333 99512333 1001 86380 86390 1
512355 99512355 1001 86380 86390 1
512359 99512359 1001 86380 86390 1
512296 99512296 1001 86380 86390 1
512135 99512135 1001 86380 86390 1
511979 99511979 1001 86380 86390 1
512058 99512058 1001 86380 86390 1
512118 99512118 1001 86380 86390 1
511991 99511991 1001 86380 86390 1
511815 99511815 1001 86380 86390 1
511882 99511882 1001 86380 86390 1
512521 99512521 1001 86380 86390 1
512386 99512386 1001 86380 86390 1
513116 99513116 1001 86380 86390 1
513039 99513039 1001 86380 86390 1
513055 99513055 1001 86380 86390 1
513107 99513107 1001 86380 86390 1
513056 99513056 1001 86380 86390 1
513160 99513160 1001 86380 86390 1
513185 99513185 1001 86380 86390 1
513059 99513059 1001 86380 86390 1
513166 99513166 1001 86380 86390 1
512928 99512928 1001 86380 86390 1
512878 99512878 1001 86380 86390 1
512624 99512624 1001 86380 86390 1
512676 99512676 1001 86380 86390 1
512682 99512682 1001 86380 86390 1
512773 99512773 1001 86380 86390 1
512608 99512608 1001 86380 86390 1
513293 99513293 1001 86380 86390 1
513329 99513329 1001 86380 86390 1
513876 99513876 1001 86380 86390 1
513864 99513864 1001 86380 86390 1
513934 99513934 1001 86380 86390 1
513857 99513857 1001 86380 86390 1
513992 99513992 1001 86380 86390 1
513605 99513605 1001 86380 86390 1
513530 99513530 1001 86380 86390 1
513563 99513563 1001 86380 86390 1
513421 99513421 1001 86380 86390 1
514125 99514125 1001 86380 86390 1
514063 99514063 1001 86380 86390 1
514642 99514642 1001 86380 86390 1
514630 99514630 1001 86380 86390 1
514598 99514598 1001 86380 86390 1
514482 99514482 1001 86380 86390 1
514381 99514381 1001 86380 86390 1
514330 99514330 1001 86380 86390 1
514434 99514434 1001 86380 86390 1
514344 99514344 1001 86380 86390 1
514423 99514423 1001 86380 86390 1
514243 99514243 1001 86380 86390 1
514270 99514270 1001 86380 86390 1
514348 99514348 1001 86380 86390 1
514246 99514246 1001 86380 86390 1
514933 99514933 1001 86380 86390 1
515471 99515471 1001 86380 86390 1
515372 99515372 1001 86380 86390 1
515219 99515219 1001 86380 86390 1
515070 99515070 1001 86380 86390 1
515773 99515773 1001 86380 86390 1
515736 99515736 1001 86380 86390 1
515816 99515816 1001 86380 86390 1
515795 99515795 1001 86380 86390 1
516410 99516410 1001 86380 86390 1
516333 99516333 1001 86380 86390 1
516398 99516398 1001 86380 86390 1
516348 99516348 1001 86380 86390 1
516427 99516427 1001 86380 86390 1
516363 99516363 1001 86380 86390 1
516496 99516496 1001 86380 86390 1
516205 99516205 1001 86380 86390 1
516101 99516101 1001 86380 86390 1
516288 99516288 1001 86380 86390 1
516134 99516134 1001 86380 86390 1
515896 99515896 1001 86380 86390 1
516578 99516578 1001 86380 86390 1
516661 99516661 1001 86380 86390 1
517246 99517246 1001 86380 86390 1
517333 99517333 1001 86380 86390 1
517042 99517042 1001 86380 86390 1
517111 99517111 1001 86380 86390 1
517116 99517116 1001 86380 86390 1
516859 99516859 1001 86380 86390 1
516898 99516898 1001 86380 86390 1
516718 99516718 1001 86380 86390 1
516719 99516719 1001 86380 86390 1
517516 99517516 1001 86380 86390 1
517481 99517481 1001 86380 86390 1
518009 99518009 1001 86380 86390 1
518048 99518048 1001 86380 86390 1
518050 99518050 1001 86380 86390 1
518092 99518092 1001 86380 86390 1
518068 99518068 1001 86380 86390 1
517967 99517967 1001 86380 86390 1
517841 99517841 1001 86380 86390 1
517907 99517907 1001 86380 86390 1
517949 99517949 1001 86380 86390 1
517886 99517886 1001 86380 86390 1
517851 99517851 1001 86380 86390 1
517671 99517671 1001 86380 86390 1
517596 99517596 1001 86380 86390 1
517557 99517557 1001 86380 86390 1
517612 99517612 1001 86380 86390 1
517668 99517668 1001 86380 86390 1
518236 99518236 1001 86380 86390 1
517749 99517749 1001 86380 86390 1
518253 99518253 1001 86380 86390 1
518202 99518202 1001 86380 86390 1
518988 99518988 1001 86380 86390 1
518894 99518894 1001 86380 86390 1
518756 99518756 1001 86380 86390 1
518668 99518668 1001 86380 86390 1
518633 99518633 1001 86380 86390 1
518659 99518659 1001 86380 86390 1
518701 99518701 1001 86380 86390 1
518412 99518412 1001 86380 86390 1
518440 99518440 1001 86380 86390 1
518466 99518466 1001 86380 86390 1
518389 99518389 1001 86380 86390 1
518416 99518416 1001 86380 86390 1
518404 99518404 1001 86380 86390 1
518999 99518999 1001 86380 86390 1
519066 99519066 1001 86380 86390 1
519700 99519700 1001 86380 86390 1
519789 99519789 1001 86380 86390 1
519658 99519658 1001 86380 86390 1
519546 99519546 1001 86380 86390 1
519552 99519552 1001 86380 86390 1
519412 99519412 1001 86380 86390 1
519341 99519341 1001 86380 86390 1
519941 99519941 1001 86380 86390 1
519882 99519882 1001 86380 86390 1
520455 99520455 1001 86380 86390 1
520636 99520636 1001 86380 86390 1
520434 99520434 1001 86380 86390 1
520245 99520245 1001 86380 86390 1
520375 99520375 1001 86380 86390 1
520064 99520064 1001 86380 86390 1
520093 99520093 1001 86380 86390 1
520044 99520044 1001 86380 86390 1
520754 99520754 1001 86380 86390 1
520653 99520653 1001 86380 86390 1
520749 99520749 1001 86380 86390 1
520764 99520764 1001 86380 86390 1
521097 99521097 1001 86380 86390 1
521136 99521136 1001 86380 86390 1
521227 99521227 1001 86380 86390 1
520885 99520885 1001 86380 86390 1
521633 99521633 1001 86380 86390 1
521589 99521589 1001 86380 86390 1
521551 99521551 1001 86380 86390 1
521616 99521616 1001 86380 86390 1
521486 99521486 1001 86380 86390 1
521643 99521643 1001 86380 86390 1
522155 99522155 1001 86380 86390 1
522104 99522104 1001 86380 86390 1
522106 99522106 1001 86380 86390 1
522184 99522184 1001 86380 86390 1
522250 99522250 1001 86380 86390 1
522225 99522225 1001 86380 86390 1
521676 99521676 1001 86380 86390 1
521705 99521705 1001 86380 86390 1
521772 99521772 1001 86380 86390 1
522302 99522302 1001 86380 86390 1
522362 99522362 1001 86380 86390 1
522389 99522389 1001 86380 86390 1
522391 99522391 1001 86380 86390 1
523047 99523047 1001 86380 86390 1
523110 99523110 1001 86380 86390 1
522784 99522784 1001 86380 86390 1
522849 99522849 1001 86380 86390 1
522813 99522813 1001 86380 86390 1
522869 99522869 1001 86380 86390 1
522528 99522528 1001 86380 86390 1
522649 99522649 1001 86380 86390 1
522521 99522521 1001 86380 86390 1
523207 99523207 1001 86380 86390 1
523227 99523227 1001 86380 86390 1
523842 99523842 1001 86380 86390 1
523836 99523836 1001 86380 86390 1
523904 99523904 1001 86380 86390 1
523776 99523776 1001 86380 86390 1
523828 99523828 1001 86380 86390 1
523599 99523599 1001 86380 86390 1
523580 99523580 1001 86380 86390 1
523495 99523495 1001 86380 86390 1
523339 99523339 1001 86380 86390 1
523484 99523484 1001 86380 86390 1
523413 99523413 1001 86380 86390 1
524072 99524072 1001 86380 86390 1
524099 99524099 1001 86380 86390 1
524064 99524064 1001 86380 86390 1
524603 99524603 1001 86380 86390 1
524591 99524591 1001 86380 86390 1
524650 99524650 1001 86380 86390 1
524227 99524227 1001 86380 86390 1
524887 99524887 1001 86380 86390 1
524900 99524900 1001 86380 86390 1
524830 99524830 1001 86380 86390 1
524883 99524883 1001 86380 86390 1
525547 99525547 1001 86380 86390 1
525537 99525537 1001 86380 86390 1
525423 99525423 1001 86380 86390 1
525589 99525589 1001 86380 86390 1
525544 99525544 1001 86380 86390 1
525212 99525212 1001 86380 86390 1
525368 99525368 1001 86380 86390 1
525356 99525356 1001 86380 86390 1
525266 99525266 1001 86380 86390 1
525242 99525242 1001 86380 86390 1
525046 99525046 1001 86380 86390 1
525788 99525788 1001 86380 86390 1
525789 99525789 1001 86380 86390 1
525764 99525764 1001 86380 86390 1
525715 99525715 1001 86380 86390 1
525667 99525667 1001 86380 86390 1
525733 99525733 1001 86380 86390 1
526233 99526233 1001 86380 86390 1
526305 99526305 1001 86380 86390 1
526066 99526066 1001 86380 86390 1
526029 99526029 1001 86380 86390 1
526001 99526001 1001 86380 86390 1
525863 99525863 1001 86380 86390 1
526523 99526523 1001 86380 86390 1
526536 99526536 1001 86380 86390 1
526620 99526620 1001 86380 86390 1
526586 99526586 1001 86380 86390 1
527075 99527075 1001 86380 86390 1
527154 99527154 1001 86380 86390 1
526916 99526916 1001 86380 86390 1
526852 99526852 1001 86380 86390 1
526718 99526718 1001 86380 86390 1
526719 99526719 1001 86380 86390 1
526694 99526694 1001 86380 86390 1
526685 99526685 1001 86380 86390 1
526635 99526635 1001 86380 86390 1
526795 99526795 1001 86380 86390 1
527312 99527312 1001 86380 86390 1
527443 99527443 1001 86380 86390 1
527435 99527435 1001 86380 86390 1
527424 99527424 1001 86380 86390 1
527412 99527412 1001 86380 86390 1
527973 99527973 1001 86380 86390 1
527873 99527873 1001 86380 86390 1
527875 99527875 1001 86380 86390 1
527953 99527953 1001 86380 86390 1
528032 99528032 1001 86380 86390 1
527995 99527995 1001 86380 86390 1
528023 99528023 1001 86380 86390 1
527729 99527729 1001 86380 86390 1
527768 99527768 1001 86380 86390 1
527709 99527709 1001 86380 86390 1
527547 99527547 1001 86380 86390 1
527500 99527500 1001 86380 86390 1
527630 99527630 1001 86380 86390 1
528201 99528201 1001 86380 86390 1
528215 99528215 1001 86380 86390 1
528255 99528255 1001 86380 86390 1
528178 99528178 1001 86380 86390 1
528218 99528218 1001 86380 86390 1
528107 99528107 1001 86380 86390 1
528133 99528133 1001 86380 86390 1
528147 99528147 1001 86380 86390 1
528725 99528725 1001 86380 86390 1
528893 99528893 1001 86380 86390 1
528544 99528544 1001 86380 86390 1
528600 99528600 1001 86380 86390 1
528378 99528378 1001 86380 86390 1
528316 99528316 1001 86380 86390 1
528290 99528290 1001 86380 86390 1
529052 99529052 1001 86380 86390 1
529691 99529691 1001 86380 86390 1
529666 99529666 1001 86380 86390 1
529712 99529712 1001 86380 86390 1
529659 99529659 1001 86380 86390 1
529334 99529334 1001 86380 86390 1
529363 99529363 1001 86380 86390 1
529112 99529112 1001 86380 86390 1
529784 99529784 1001 86380 86390 1
529824 99529824 1001 86380 86390 1
529915 99529915 1001 86380 86390 1
529786 99529786 1001 86380 86390 1
529813 99529813 1001 86380 86390 1
530522 99530522 1001 86380 86390 1
530389 99530389 1001 86380 86390 1
530377 99530377 1001 86380 86390 1
530352 99530352 1001 86380 86390 1
530434 99530434 1001 86380 86390 1
530213 99530213 1001 86380 86390 1
530269 99530269 1001 86380 86390 1
530000 99530000 1001 86380 86390 1
529942 99529942 1001 86380 86390 1
530099 99530099 1001 86380 86390 1
529943 99529943 1001 86380 86390 1
530647 99530647 1001 86380 86390 1
530675 99530675 1001 86380 86390 1
530714 99530714 1001 86380 86390 1
531111 99531111 1001 86380 86390 1
530998 99530998 1001 86380 86390 1
531093 99531093 1001 86380 86390 1
530877 99530877 1001 86380 86390 1
530790 99530790 1001 86380 86390 1
530844 99530844 1001 86380 86390 1
530899 99530899 1001 86380 86390 1
530913 99530913 1001 86380 86390 1
531498 99531498 1001 86380 86390 1
531488 99531488 1001 86380 86390 1
531411 99531411 1001 86380 86390 1
531529 99531529 1001 86380 86390 1
531466 99531466 1001 86380 86390 1
532096 99532096 1001 86380 86390 1
532113 99532113 1001 86380 86390 1
532154 99532154 1001 86380 86390 1
531831 99531831 1001 86380 86390 1
531913 99531913 1001 86380 86390 1
531991 99531991 1001 86380 86390 1
531888 99531888 1001 86380 86390 1
531927 99531927 1001 86380 86390 1
531755 99531755 1001 86380 86390 1
531722 99531722 1001 86380 86390 1
531736 99531736 1001 86380 86390 1
531712 99531712 1001 86380 86390 1
531674 99531674 1001 86380 86390 1
532280 99532280 1001 86380 86390 1
532295 99532295 1001 86380 86390 1
532348 99532348 1001 86380 86390 1
532310 99532310 1001 86380 86390 1
532839 99532839 1001 86380 86390 1
532946 99532946 1001 86380 86390 1
532987 99532987 1001 86380 86390 1
532858 99532858 1001 86380 86390 1
532910 99532910 1001 86380 86390 1
532714 99532714 1001 86380 86390 1
532677 99532677 1001 86380 86390 1
532466 99532466 1001 86380 86390 1
532443 99532443 1001 86380 86390 1
532469 99532469 1001 86380 86390 1
533172 99533172 1001 86380 86390 1
533061 99533061 1001 86380 86390 1
533075 99533075 1001 86380 86390 1
533168 99533168 1001 86380 86390 1
533092 99533092 1001 86380 86390 1
533734 99533734 1001 86380 86390 1
533671 99533671 1001 86380 86390 1
533674 99533674 1001 86380 86390 1
533848 99533848 1001 86380 86390 1
533627 99533627 1001 86380 86390 1
533512 99533512 1001 86380 86390 1
533502 99533502 1001 86380 86390 1
533466 99533466 1001 86380 86390 1
533648 99533648 1001 86380 86390 1
533250 99533250 1001 86380 86390 1
533395 99533395 1001 86380 86390 1
533397 99533397 1001 86380 86390 1
533269 99533269 1001 86380 86390 1
533295 99533295 1001 86380 86390 1
533387 99533387 1001 86380 86390 1
533404 99533404 1001 86380 86390 1
533914 99533914 1001 86380 86390 1
534624 99534624 1001 86380 86390 1
534403 99534403 1001 86380 86390 1
534314 99534314 1001 86380 86390 1
534307 99534307 1001 86380 86390 1
534246 99534246 1001 86380 86390 1
534131 99534131 1001 86380 86390 1
534066 99534066 1001 86380 86390 1
534184 99534184 1001 86380 86390 1
534133 99534133 1001 86380 86390 1
534159 99534159 1001 86380 86390 1
534716 99534716 1001 86380 86390 1
534846 99534846 1001 86380 86390 1
534886 99534886 1001 86380 86390 1
535378 99535378 1001 86380 86390 1
535175 99535175 1001 86380 86390 1
535296 99535296 1001 86380 86390 1
535210 99535210 1001 86380 86390 1
535236 99535236 1001 86380 86390 1
535074 99535074 1001 86380 86390 1
534893 99534893 1001 86380 86390 1
534961 99534961 1001 86380 86390 1
534900 99534900 1001 86380 86390 1
535649 99535649 1001 86380 86390 1
535598 99535598 1001 86380 86390 1
535702 99535702 1001 86380 86390 1
535665 99535665 1001 86380 86390 1
535575 99535575 1001 86380 86390 1
536211 99536211 1001 86380 86390 1
536013 99536013 1001 86380 86390 1
535852 99535852 1001 86380 86390 1
536462 99536462 1001 86380 86390 1
535716 99535716 1001 86380 86390 1
536519 99536519 1001 86380 86390 1
536340 99536340 1001 86380 86390 1
536535 99536535 1001 86380 86390 1
536512 99536512 1001 86380 86390 1
536474 99536474 1001 86380 86390 1
536960 99536960 1001 86380 86390 1
537029 99537029 1001 86380 86390 1
536854 99536854 1001 86380 86390 1
536753 99536753 1001 86380 86390 1
536948 99536948 1001 86380 86390 1
536625 99536625 1001 86380 86390 1
536613 99536613 1001 86380 86390 1
536670 99536670 1001 86380 86390 1
537353 99537353 1001 86380 86390 1
537305 99537305 1001 86380 86390 1
537192 99537192 1001 86380 86390 1
537206 99537206 1001 86380 86390 1
537975 99537975 1001 86380 86390 1
537978 99537978 1001 86380 86390 1
537979 99537979 1001 86380 86390 1
537731 99537731 1001 86380 86390 1
537693 99537693 1001 86380 86390 1
537708 99537708 1001 86380 86390 1
537763 99537763 1001 86380 86390 1
537727 99537727 1001 86380 86390 1
537587 99537587 1001 86380 86390 1
537461 99537461 1001 86380 86390 1
537431 99537431 1001 86380 86390 1
537522 99537522 1001 86380 86390 1
538037 99538037 1001 86380 86390 1
537576 99537576 1001 86380 86390 1
538057 99538057 1001 86380 86390 1
538115 99538115 1001 86380 86390 1
538156 99538156 1001 86380 86390 1
538158 99538158 1001 86380 86390 1
538629 99538629 1001 86380 86390 1
538772 99538772 1001 86380 86390 1
538466 99538466 1001 86380 86390 1
538532 99538532 1001 86380 86390 1
538573 99538573 1001 86380 86390 1
538586 99538586 1001 86380 86390 1
538486 99538486 1001 86380 86390 1
538411 99538411 1001 86380 86390 1
538297 99538297 1001 86380 86390 1
538209 99538209 1001 86380 86390 1
538315 99538315 1001 86380 86390 1
538238 99538238 1001 86380 86390 1
539008 99539008 1001 86380 86390 1
538984 99538984 1001 86380 86390 1
538935 99538935 1001 86380 86390 1
538962 99538962 1001 86380 86390 1
539623 99539623 1001 86380 86390 1
539560 99539560 1001 86380 86390 1
539549 99539549 1001 86380 86390 1
539293 99539293 1001 86380 86390 1
539309 99539309 1001 86380 86390 1
539348 99539348 1001 86380 86390 1
539150 99539150 1001 86380 86390 1
539033 99539033 1001 86380 86390 1
539152 99539152 1001 86380 86390 1
539039 99539039 1001 86380 86390 1
539208 99539208 1001 86380 86390 1
539221 99539221 1001 86380 86390 1
539020 99539020 1001 86380 86390 1
540463 99540463 1001 86380 86390 1
540430 99540430 1001 86380 86390 1
540277 99540277 1001 86380 86390 1
540460 99540460 1001 86380 86390 1
540462 99540462 1001 86380 86390 1
540222 99540222 1001 86380 86390 1
540224 99540224 1001 86380 86390 1
540135 99540135 1001 86380 86390 1
540059 99540059 1001 86380 86390 1
540192 99540192 1001 86380 86390 1
540104 99540104 1001 86380 86390 1
539899 99539899 1001 86380 86390 1
539849 99539849 1001 86380 86390 1
539914 99539914 1001 86380 86390 1
539959 99539959 1001 86380 86390 1
539986 99539986 1001 86380 86390 1
540528 99540528 1001 86380 86390 1
540567 99540567 1001 86380 86390 1
540506 99540506 1001 86380 86390 1
541207 99541207 1001 86380 86390 1
541131 99541131 1001 86380 86390 1
541235 99541235 1001 86380 86390 1
541064 99541064 1001 86380 86390 1
541027 99541027 1001 86380 86390 1
540903 99540903 1001 86380 86390 1
540828 99540828 1001 86380 86390 1
540717 99540717 1001 86380 86390 1
540835 99540835 1001 86380 86390 1
540693 99540693 1001 86380 86390 1
541309 99541309 1001 86380 86390 1
541939 99541939 1001 86380 86390 1
541940 99541940 1001 86380 86390 1
542006 99542006 1001 86380 86390 1
541751 99541751 1001 86380 86390 1
541712 99541712 1001 86380 86390 1
541726 99541726 1001 86380 86390 1
541869 99541869 1001 86380 86390 1
541859 99541859 1001 86380 86390 1
541860 99541860 1001 86380 86390 1
541641 99541641 1001 86380 86390 1
541655 99541655 1001 86380 86390 1
542133 99542133 1001 86380 86390 1
542242 99542242 1001 86380 86390 1
542937 99542937 1001 86380 86390 1
542693 99542693 1001 86380 86390 1
542564 99542564 1001 86380 86390 1
542582 99542582 1001 86380 86390 1
542634 99542634 1001 86380 86390 1
542442 99542442 1001 86380 86390 1
542470 99542470 1001 86380 86390 1
542396 99542396 1001 86380 86390 1
542422 99542422 1001 86380 86390 1
543123 99543123 1001 86380 86390 1
542969 99542969 1001 86380 86390 1
543023 99543023 1001 86380 86390 1
543064 99543064 1001 86380 86390 1
543741 99543741 1001 86380 86390 1
543662 99543662 1001 86380 86390 1
543601 99543601 1001 86380 86390 1
543589 99543589 1001 86380 86390 1
543439 99543439 1001 86380 86390 1
543495 99543495 1001 86380 86390 1
543332 99543332 1001 86380 86390 1
543152 99543152 1001 86380 86390 1
543298 99543298 1001 86380 86390 1
543260 99543260 1001 86380 86390 1
543885 99543885 1001 86380 86390 1
543902 99543902 1001 86380 86390 1
543802 99543802 1001 86380 86390 1
543933 99543933 1001 86380 86390 1
543818 99543818 1001 86380 86390 1
544494 99544494 1001 86380 86390 1
544562 99544562 1001 86380 86390 1
544355 99544355 1001 86380 86390 1
544306 99544306 1001 86380 86390 1
544170 99544170 1001 86380 86390 1
544004 99544004 1001 86380 86390 1
544104 99544104 1001 86380 86390 1
544724 99544724 1001 86380 86390 1
544684 99544684 1001 86380 86390 1
409640 1131 1001 16440 17457 1
533850 1020 1001 55568 55868 1
536526 469 1001 54491 54790 1
400027 99400027 1001 86380 86390 1
400068 99400068 1001 86380 86390 1
400212 99400212 1001 86380 86390 1
400203 99400203 1001 86380 86390 1
400501 99400501 1001 86380 86390 1
400742 99400742 1001 86380 86390 1
400778 99400778 1001 86380 86390 1
400883 99400883 1001 86380 86390 1
401020 99401020 1001 86380 86390 1
401292 99401292 1001 86380 86390 1
401433 99401433 1001 86380 86390 1
401783 99401783 1001 86380 86390 1
401725 99401725 1001 86380 86390 1
402043 99402043 1001 86380 86390 1
402070 99402070 1001 86380 86390 1
402066 99402066 1001 86380 86390 1
402321 99402321 1001 86380 86390 1
402441 99402441 1001 86380 86390 1
402573 99402573 1001 86380 86390 1
402567 99402567 1001 86380 86390 1
402684 99402684 1001 86380 86390 1
402667 99402667 1001 86380 86390 1
402918 99402918 1001 86380 86390 1
403213 99403213 1001 86380 86390 1
403456 99403456 1001 86380 86390 1
403599 99403599 1001 86380 86390 1
403701 99403701 1001 86380 86390 1
403692 99403692 1001 86380 86390 1
403831 99403831 1001 86380 86390 1
403981 99403981 1001 86380 86390 1
403962 99403962 1001 86380 86390 1
404052 99404052 1001 86380 86390 1
404115 99404115 1001 86380 86390 1
404203 99404203 1001 86380 86390 1
404157 99404157 1001 86380 86390 1
405057 99405057 1001 86380 86390 1
405189 99405189 1001 86380 86390 1
405278 99405278 1001 86380 86390 1
405498 99405498 1001 86380 86390 1
405458 99405458 1001 86380 86390 1
405627 99405627 1001 86380 86390 1
405660 99405660 1001 86380 86390 1
405861 99405861 1001 86380 86390 1
406061 99406061 1001 86380 86390 1
406171 99406171 1001 86380 86390 1
406280 99406280 1001 86380 86390 1
406231 99406231 1001 86380 86390 1
406295 99406295 1001 86380 86390 1
406364 99406364 1001 86380 86390 1
406465 99406465 1001 86380 86390 1
406746 99406746 1001 86380 86390 1
406868 99406868 1001 86380 86390 1
406996 99406996 1001 86380 86390 1
406958 99406958 1001 86380 86390 1
407172 99407172 1001 86380 86390 1
407150 99407150 1001 86380 86390 1
407230 99407230 1001 86380 86390 1
407326 99407326 1001 86380 86390 1
407415 99407415 1001 86380 86390 1
407535 99407535 1001 86380 86390 1
407545 99407545 1001 86380 86390 1
407630 99407630 1001 86380 86390 1
407698 99407698 1001 86380 86390 1
407910 99407910 1001 86380 86390 1
407997 99407997 1001 86380 86390 1
407989 99407989 1001 86380 86390 1
408138 99408138 1001 86380 86390 1
408331 99408331 1001 86380 86390 1
408493 99408493 1001 86380 86390 1
408461 99408461 1001 86380 86390 1
408739 99408739 1001 86380 86390 1
408797 99408797 1001 86380 86390 1
408949 99408949 1001 86380 86390 1
408951 99408951 1001 86380 86390 1
408960 99408960 1001 86380 86390 1
409007 99409007 1001 86380 86390 1
409282 99409282 1001 86380 86390 1
409237 99409237 1001 86380 86390 1
409349 99409349 1001 86380 86390 1
409342 99409342 1001 86380 86390 1
409570 99409570 1001 86380 86390 1
409532 99409532 1001 86380 86390 1
409754 99409754 1001 86380 86390 1
409738 99409738 1001 86380 86390 1
410017 99410017 1001 86380 86390 1
410203 99410203 1001 86380 86390 1
410239 99410239 1001 86380 86390 1
410409 99410409 1001 86380 86390 1
410455 99410455 1001 86380 86390 1
410652 99410652 1001 86380 86390 1
410703 99410703 1001 86380 86390 1
410802 99410802 1001 86380 86390 1
410787 99410787 1001 86380 86390 1
410877 99410877 1001 86380 86390 1
410922 99410922 1001 86380 86390 1
411057 99411057 1001 86380 86390 1
411320 99411320 1001 86380 86390 1
411504 99411504 1001 86380 86390 1
411470 99411470 1001 86380 86390 1
411714 99411714 1001 86380 86390 1
411845 99411845 1001 86380 86390 1
411846 99411846 1001 86380 86390 1
411949 99411949 1001 86380 86390 1
412093 99412093 1001 86380 86390 1
412258 99412258 1001 86380 86390 1
412422 99412422 1001 86380 86390 1
412294 99412294 1001 86380 86390 1
412327 99412327 1001 86380 86390 1
412279 99412279 1001 86380 86390 1
413317 99413317 1001 86380 86390 1
413525 99413525 1001 86380 86390 1
413305 99413305 1001 86380 86390 1
413611 99413611 1001 86380 86390 1
413671 99413671 1001 86380 86390 1
413069 99413069 1001 86380 86390 1
413227 99413227 1001 86380 86390 1
412509 99412509 1001 86380 86390 1
412850 99412850 1001 86380 86390 1
412515 99412515 1001 86380 86390 1
412795 99412795 1001 86380 86390 1
412883 99412883 1001 86380 86390 1
413920 99413920 1001 86380 86390 1
413834 99413834 1001 86380 86390 1
413871 99413871 1001 86380 86390 1
413845 99413845 1001 86380 86390 1
414024 99414024 1001 86380 86390 1
415216 99415216 1001 86380 86390 1
414980 99414980 1001 86380 86390 1
415231 99415231 1001 86380 86390 1
415277 99415277 1001 86380 86390 1
415073 99415073 1001 86380 86390 1
414549 99414549 1001 86380 86390 1
414647 99414647 1001 86380 86390 1
414294 99414294 1001 86380 86390 1
414166 99414166 1001 86380 86390 1
415538 99415538 1001 86380 86390 1
416743 99416743 1001 86380 86390 1
416878 99416878 1001 86380 86390 1
416187 99416187 1001 86380 86390 1
416233 99416233 1001 86380 86390 1
416322 99416322 1001 86380 86390 1
416323 99416323 1001 86380 86390 1
416326 99416326 1001 86380 86390 1
416206 99416206 1001 86380 86390 1
416462 99416462 1001 86380 86390 1
415981 99415981 1001 86380 86390 1
417067 99417067 1001 86380 86390 1
417256 99417256 1001 86380 86390 1
417222 99417222 1001 86380 86390 1
417150 99417150 1001 86380 86390 1
417034 99417034 1001 86380 86390 1
417185 99417185 1001 86380 86390 1
417500 99417500 1001 86380 86390 1
418798 99418798 1001 86380 86390 1
418751 99418751 1001 86380 86390 1
418611 99418611 1001 86380 86390 1
418499 99418499 1001 86380 86390 1
418091 99418091 1001 86380 86390 1
417948 99417948 1001 86380 86390 1
418936 99418936 1001 86380 86390 1
418883 99418883 1001 86380 86390 1
419133 99419133 1001 86380 86390 1
418853 99418853 1001 86380 86390 1
420379 99420379 1001 86380 86390 1
420077 99420077 1001 86380 86390 1
420355 99420355 1001 86380 86390 1
420101 99420101 1001 86380 86390 1
420424 99420424 1001 86380 86390 1
419830 99419830 1001 86380 86390 1
419756 99419756 1001 86380 86390 1
419894 99419894 1001 86380 86390 1
420029 99420029 1001 86380 86390 1
419393 99419393 1001 86380 86390 1
420807 99420807 1001 86380 86390 1
420514 99420514 1001 86380 86390 1
420712 99420712 1001 86380 86390 1
420452 99420452 1001 86380 86390 1
420559 99420559 1001 86380 86390 1
421916 99421916 1001 86380 86390 1
421798 99421798 1001 86380 86390 1
421745 99421745 1001 86380 86390 1
421784 99421784 1001 86380 86390 1
421480 99421480 1001 86380 86390 1
421419 99421419 1001 86380 86390 1
421583 99421583 1001 86380 86390 1
420948 99420948 1001 86380 86390 1
421005 99421005 1001 86380 86390 1
421062 99421062 1001 86380 86390 1
422308 99422308 1001 86380 86390 1
422462 99422462 1001 86380 86390 1
422395 99422395 1001 86380 86390 1
422381 99422381 1001 86380 86390 1
423463 99423463 1001 86380 86390 1
423698 99423698 1001 86380 86390 1
423723 99423723 1001 86380 86390 1
423499 99423499 1001 86380 86390 1
423304 99423304 1001 86380 86390 1
423191 99423191 1001 86380 86390 1
422964 99422964 1001 86380 86390 1
423007 99423007 1001 86380 86390 1
422885 99422885 1001 86380 86390 1
422887 99422887 1001 86380 86390 1
422663 99422663 1001 86380 86390 1
422743 99422743 1001 86380 86390 1
423885 99423885 1001 86380 86390 1
422528 99422528 1001 86380 86390 1
423943 99423943 1001 86380 86390 1
423989 99423989 1001 86380 86390 1
423833 99423833 1001 86380 86390 1
424115 99424115 1001 86380 86390 1
425190 99425190 1001 86380 86390 1
424851 99424851 1001 86380 86390 1
424907 99424907 1001 86380 86390 1
424866 99424866 1001 86380 86390 1
424837 99424837 1001 86380 86390 1
425544 99425544 1001 86380 86390 1
426902 99426902 1001 86380 86390 1
425865 99425865 1001 86380 86390 1
426152 99426152 1001 86380 86390 1
425873 99425873 1001 86380 86390 1
425951 99425951 1001 86380 86390 1
425879 99425879 1001 86380 86390 1
427453 99427453 1001 86380 86390 1
428478 99428478 1001 86380 86390 1
428602 99428602 1001 86380 86390 1
427996 99427996 1001 86380 86390 1
428164 99428164 1001 86380 86390 1
428193 99428193 1001 86380 86390 1
427822 99427822 1001 86380 86390 1
427753 99427753 1001 86380 86390 1
427856 99427856 1001 86380 86390 1
427647 99427647 1001 86380 86390 1
427748 99427748 1001 86380 86390 1
429040 99429040 1001 86380 86390 1
429128 99429128 1001 86380 86390 1
429048 99429048 1001 86380 86390 1
428829 99428829 1001 86380 86390 1
428758 99428758 1001 86380 86390 1
428958 99428958 1001 86380 86390 1
430027 99430027 1001 86380 86390 1
430029 99430029 1001 86380 86390 1
430174 99430174 1001 86380 86390 1
430182 99430182 1001 86380 86390 1
430263 99430263 1001 86380 86390 1
429857 99429857 1001 86380 86390 1
429629 99429629 1001 86380 86390 1
429503 99429503 1001 86380 86390 1
430422 99430422 1001 86380 86390 1
430525 99430525 1001 86380 86390 1
430434 99430434 1001 86380 86390 1
430531 99430531 1001 86380 86390 1
431691 99431691 1001 86380 86390 1
432059 99432059 1001 86380 86390 1
431473 99431473 1001 86380 86390 1
431571 99431571 1001 86380 86390 1
431496 99431496 1001 86380 86390 1
431280 99431280 1001 86380 86390 1
431643 99431643 1001 86380 86390 1
430998 99430998 1001 86380 86390 1
431211 99431211 1001 86380 86390 1
430851 99430851 1001 86380 86390 1
431215 99431215 1001 86380 86390 1
432427 99432427 1001 86380 86390 1
432379 99432379 1001 86380 86390 1
432444 99432444 1001 86380 86390 1
433662 99433662 1001 86380 86390 1
433165 99433165 1001 86380 86390 1
433235 99433235 1001 86380 86390 1
433309 99433309 1001 86380 86390 1
433208 99433208 1001 86380 86390 1
432650 99432650 1001 86380 86390 1
432665 99432665 1001 86380 86390 1
432538 99432538 1001 86380 86390 1
432639 99432639 1001 86380 86390 1
433913 99433913 1001 86380 86390 1
433972 99433972 1001 86380 86390 1
434014 99434014 1001 86380 86390 1
434034 99434034 1001 86380 86390 1
435414 99435414 1001 86380 86390 1
435212 99435212 1001 86380 86390 1
435242 99435242 1001 86380 86390 1
434681 99434681 1001 86380 86390 1
434678 99434678 1001 86380 86390 1
434200 99434200 1001 86380 86390 1
434291 99434291 1001 86380 86390 1
434221 99434221 1001 86380 86390 1
435510 99435510 1001 86380 86390 1
435488 99435488 1001 86380 86390 1
435712 99435712 1001 86380 86390 1
435447 99435447 1001 86380 86390 1
435509 99435509 1001 86380 86390 1
436856 99436856 1001 86380 86390 1
436993 99436993 1001 86380 86390 1
436910 99436910 1001 86380 86390 1
435960 99435960 1001 86380 86390 1
436300 99436300 1001 86380 86390 1
435915 99435915 1001 86380 86390 1
437173 99437173 1001 86380 86390 1
300023 99300023 1001 86380 86390 1
300090 99300090 1001 86380 86390 1
300000 99300000 1001 86380 86390 1
437235 99437235 1001 86380 86390 1
300664 99300664 1001 86380 86390 1
300690 99300690 1001 86380 86390 1
300627 99300627 1001 86380 86390 1
300604 99300604 1001 86380 86390 1
300714 99300714 1001 86380 86390 1
300450 99300450 1001 86380 86390 1
300322 99300322 1001 86380 86390 1
300413 99300413 1001 86380 86390 1
300200 99300200 1001 86380 86390 1
300196 99300196 1001 86380 86390 1
300795 99300795 1001 86380 86390 1
300785 99300785 1001 86380 86390 1
300863 99300863 1001 86380 86390 1
300915 99300915 1001 86380 86390 1
301493 99301493 1001 86380 86390 1
301485 99301485 1001 86380 86390 1
301383 99301383 1001 86380 86390 1
301474 99301474 1001 86380 86390 1
301513 99301513 1001 86380 86390 1
301515 99301515 1001 86380 86390 1
301213 99301213 1001 86380 86390 1
301152 99301152 1001 86380 86390 1
300964 99300964 1001 86380 86390 1
301083 99301083 1001 86380 86390 1
301750 99301750 1001 86380 86390 1
301572 99301572 1001 86380 86390 1
301615 99301615 1001 86380 86390 1
301667 99301667 1001 86380 86390 1
302045 99302045 1001 86380 86390 1
302041 99302041 1001 86380 86390 1
301976 99301976 1001 86380 86390 1
301800 99301800 1001 86380 86390 1
302431 99302431 1001 86380 86390 1
302406 99302406 1001 86380 86390 1
302483 99302483 1001 86380 86390 1
302407 99302407 1001 86380 86390 1
302498 99302498 1001 86380 86390 1
302423 99302423 1001 86380 86390 1
302502 99302502 1001 86380 86390 1
302388 99302388 1001 86380 86390 1
303143 99303143 1001 86380 86390 1
303087 99303087 1001 86380 86390 1
302845 99302845 1001 86380 86390 1
302957 99302957 1001 86380 86390 1
303932 99303932 1001 86380 86390 1
303921 99303921 1001 86380 86390 1
303844 99303844 1001 86380 86390 1
304016 99304016 1001 86380 86390 1
303659 99303659 1001 86380 86390 1
303724 99303724 1001 86380 86390 1
303703 99303703 1001 86380 86390 1
303757 99303757 1001 86380 86390 1
303576 99303576 1001 86380 86390 1
304086 99304086 1001 86380 86390 1
304656 99304656 1001 86380 86390 1
304847 99304847 1001 86380 86390 1
304848 99304848 1001 86380 86390 1
304461 99304461 1001 86380 86390 1
304579 99304579 1001 86380 86390 1
304478 99304478 1001 86380 86390 1
304422 99304422 1001 86380 86390 1
304308 99304308 1001 86380 86390 1
304391 99304391 1001 86380 86390 1
305015 99305015 1001 86380 86390 1
304977 99304977 1001 86380 86390 1
305030 99305030 1001 86380 86390 1
304955 99304955 1001 86380 86390 1
305505 99305505 1001 86380 86390 1
305635 99305635 1001 86380 86390 1
305654 99305654 1001 86380 86390 1
305313 99305313 1001 86380 86390 1
305460 99305460 1001 86380 86390 1
305103 99305103 1001 86380 86390 1
305247 99305247 1001 86380 86390 1
305183 99305183 1001 86380 86390 1
305223 99305223 1001 86380 86390 1
305185 99305185 1001 86380 86390 1
305218 99305218 1001 86380 86390 1
500026 99500026 1001 86380 86390 1
500015 99500015 1001 86380 86390 1
500673 99500673 1001 86380 86390 1
500764 99500764 1001 86380 86390 1
500770 99500770 1001 86380 86390 1
500747 99500747 1001 86380 86390 1
500404 99500404 1001 86380 86390 1
500483 99500483 1001 86380 86390 1
500538 99500538 1001 86380 86390 1
500410 99500410 1001 86380 86390 1
500411 99500411 1001 86380 86390 1
500300 99500300 1001 86380 86390 1
500262 99500262 1001 86380 86390 1
500304 99500304 1001 86380 86390 1
500385 99500385 1001 86380 86390 1
501536 99501536 1001 86380 86390 1
501515 99501515 1001 86380 86390 1
501582 99501582 1001 86380 86390 1
501443 99501443 1001 86380 86390 1
501482 99501482 1001 86380 86390 1
501561 99501561 1001 86380 86390 1
501258 99501258 1001 86380 86390 1
501388 99501388 1001 86380 86390 1
501354 99501354 1001 86380 86390 1
501210 99501210 1001 86380 86390 1
502273 99502273 1001 86380 86390 1
502423 99502423 1001 86380 86390 1
502182 99502182 1001 86380 86390 1
502144 99502144 1001 86380 86390 1
502212 99502212 1001 86380 86390 1
502076 99502076 1001 86380 86390 1
501992 99501992 1001 86380 86390 1
501915 99501915 1001 86380 86390 1
502570 99502570 1001 86380 86390 1
502625 99502625 1001 86380 86390 1
503254 99503254 1001 86380 86390 1
503242 99503242 1001 86380 86390 1
503120 99503120 1001 86380 86390 1
503236 99503236 1001 86380 86390 1
503147 99503147 1001 86380 86390 1
503040 99503040 1001 86380 86390 1
503015 99503015 1001 86380 86390 1
502952 99502952 1001 86380 86390 1
502887 99502887 1001 86380 86390 1
502712 99502712 1001 86380 86390 1
502855 99502855 1001 86380 86390 1
502729 99502729 1001 86380 86390 1
502794 99502794 1001 86380 86390 1
502874 99502874 1001 86380 86390 1
503356 99503356 1001 86380 86390 1
503307 99503307 1001 86380 86390 1
503387 99503387 1001 86380 86390 1
503495 99503495 1001 86380 86390 1
504114 99504114 1001 86380 86390 1
503991 99503991 1001 86380 86390 1
504017 99504017 1001 86380 86390 1
503997 99503997 1001 86380 86390 1
503834 99503834 1001 86380 86390 1
503798 99503798 1001 86380 86390 1
503867 99503867 1001 86380 86390 1
503804 99503804 1001 86380 86390 1
503806 99503806 1001 86380 86390 1
503600 99503600 1001 86380 86390 1
503523 99503523 1001 86380 86390 1
503627 99503627 1001 86380 86390 1
503539 99503539 1001 86380 86390 1
503646 99503646 1001 86380 86390 1
504314 99504314 1001 86380 86390 1
504815 99504815 1001 86380 86390 1
504793 99504793 1001 86380 86390 1
504922 99504922 1001 86380 86390 1
504863 99504863 1001 86380 86390 1
504891 99504891 1001 86380 86390 1
504750 99504750 1001 86380 86390 1
504634 99504634 1001 86380 86390 1
504583 99504583 1001 86380 86390 1
504558 99504558 1001 86380 86390 1
504729 99504729 1001 86380 86390 1
504691 99504691 1001 86380 86390 1
504540 99504540 1001 86380 86390 1
504479 99504479 1001 86380 86390 1
504417 99504417 1001 86380 86390 1
504420 99504420 1001 86380 86390 1
504421 99504421 1001 86380 86390 1
504992 99504992 1001 86380 86390 1
505684 99505684 1001 86380 86390 1
505701 99505701 1001 86380 86390 1
505759 99505759 1001 86380 86390 1
505666 99505666 1001 86380 86390 1
505516 99505516 1001 86380 86390 1
505440 99505440 1001 86380 86390 1
505280 99505280 1001 86380 86390 1
505177 99505177 1001 86380 86390 1
505907 99505907 1001 86380 86390 1
506572 99506572 1001 86380 86390 1
506552 99506552 1001 86380 86390 1
506450 99506450 1001 86380 86390 1
506530 99506530 1001 86380 86390 1
506300 99506300 1001 86380 86390 1
506210 99506210 1001 86380 86390 1
506288 99506288 1001 86380 86390 1
506214 99506214 1001 86380 86390 1
506188 99506188 1001 86380 86390 1
506319 99506319 1001 86380 86390 1
506284 99506284 1001 86380 86390 1
506021 99506021 1001 86380 86390 1
506086 99506086 1001 86380 86390 1
506164 99506164 1001 86380 86390 1
506165 99506165 1001 86380 86390 1
505985 99505985 1001 86380 86390 1
506740 99506740 1001 86380 86390 1
506598 99506598 1001 86380 86390 1
507359 99507359 1001 86380 86390 1
507395 99507395 1001 86380 86390 1
507352 99507352 1001 86380 86390 1
507315 99507315 1001 86380 86390 1
507318 99507318 1001 86380 86390 1
507048 99507048 1001 86380 86390 1
507104 99507104 1001 86380 86390 1
507117 99507117 1001 86380 86390 1
507195 99507195 1001 86380 86390 1
507105 99507105 1001 86380 86390 1
507189 99507189 1001 86380 86390 1
507060 99507060 1001 86380 86390 1
506937 99506937 1001 86380 86390 1
507006 99507006 1001 86380 86390 1
507523 99507523 1001 86380 86390 1
507460 99507460 1001 86380 86390 1
507426 99507426 1001 86380 86390 1
507443 99507443 1001 86380 86390 1
508125 99508125 1001 86380 86390 1
507978 99507978 1001 86380 86390 1
507940 99507940 1001 86380 86390 1
507954 99507954 1001 86380 86390 1
507981 99507981 1001 86380 86390 1
507919 99507919 1001 86380 86390 1
507895 99507895 1001 86380 86390 1
507719 99507719 1001 86380 86390 1
507789 99507789 1001 86380 86390 1
507728 99507728 1001 86380 86390 1
507664 99507664 1001 86380 86390 1
508339 99508339 1001 86380 86390 1
508265 99508265 1001 86380 86390 1
508423 99508423 1001 86380 86390 1
508308 99508308 1001 86380 86390 1
509057 99509057 1001 86380 86390 1
508891 99508891 1001 86380 86390 1
508827 99508827 1001 86380 86390 1
508529 99508529 1001 86380 86390 1
509085 99509085 1001 86380 86390 1
509167 99509167 1001 86380 86390 1
509180 99509180 1001 86380 86390 1
509799 99509799 1001 86380 86390 1
509892 99509892 1001 86380 86390 1
509718 99509718 1001 86380 86390 1
509504 99509504 1001 86380 86390 1
509675 99509675 1001 86380 86390 1
509428 99509428 1001 86380 86390 1
509989 99509989 1001 86380 86390 1
509998 99509998 1001 86380 86390 1
510538 99510538 1001 86380 86390 1
510603 99510603 1001 86380 86390 1
510643 99510643 1001 86380 86390 1
510675 99510675 1001 86380 86390 1
510340 99510340 1001 86380 86390 1
510464 99510464 1001 86380 86390 1
510178 99510178 1001 86380 86390 1
510206 99510206 1001 86380 86390 1
510130 99510130 1001 86380 86390 1
510863 99510863 1001 86380 86390 1
510876 99510876 1001 86380 86390 1
510904 99510904 1001 86380 86390 1
511492 99511492 1001 86380 86390 1
511493 99511493 1001 86380 86390 1
511486 99511486 1001 86380 86390 1
511297 99511297 1001 86380 86390 1
511302 99511302 1001 86380 86390 1
511239 99511239 1001 86380 86390 1
511280 99511280 1001 86380 86390 1
510984 99510984 1001 86380 86390 1
511116 99511116 1001 86380 86390 1
510988 99510988 1001 86380 86390 1
511137 99511137 1001 86380 86390 1
512330 99512330 1001 86380 86390 1
512305 99512305 1001 86380 86390 1
512155 99512155 1001 86380 86390 1
511841 99511841 1001 86380 86390 1
511792 99511792 1001 86380 86390 1
511859 99511859 1001 86380 86390 1
512460 99512460 1001 86380 86390 1
512383 99512383 1001 86380 86390 1
512488 99512488 1001 86380 86390 1
512437 99512437 1001 86380 86390 1
513095 99513095 1001 86380 86390 1
513033 99513033 1001 86380 86390 1
513046 99513046 1001 86380 86390 1
513152 99513152 1001 86380 86390 1
512834 99512834 1001 86380 86390 1
512865 99512865 1001 86380 86390 1
512761 99512761 1001 86380 86390 1
512594 99512594 1001 86380 86390 1
513320 99513320 1001 86380 86390 1
513217 99513217 1001 86380 86390 1
513287 99513287 1001 86380 86390 1
513970 99513970 1001 86380 86390 1
513907 99513907 1001 86380 86390 1
514009 99514009 1001 86380 86390 1
513909 99513909 1001 86380 86390 1
514015 99514015 1001 86380 86390 1
513836 99513836 1001 86380 86390 1
513683 99513683 1001 86380 86390 1
513800 99513800 1001 86380 86390 1
513712 99513712 1001 86380 86390 1
513816 99513816 1001 86380 86390 1
513755 99513755 1001 86380 86390 1
513691 99513691 1001 86380 86390 1
513640 99513640 1001 86380 86390 1
513436 99513436 1001 86380 86390 1
513558 99513558 1001 86380 86390 1
513547 99513547 1001 86380 86390 1
513522 99513522 1001 86380 86390 1
513562 99513562 1001 86380 86390 1
514159 99514159 1001 86380 86390 1
514087 99514087 1001 86380 86390 1
514854 99514854 1001 86380 86390 1
514808 99514808 1001 86380 86390 1
514784 99514784 1001 86380 86390 1
514764 99514764 1001 86380 86390 1
514490 99514490 1001 86380 86390 1
514520 99514520 1001 86380 86390 1
514392 99514392 1001 86380 86390 1
514310 99514310 1001 86380 86390 1
514376 99514376 1001 86380 86390 1
515028 99515028 1001 86380 86390 1
514926 99514926 1001 86380 86390 1
515665 99515665 1001 86380 86390 1
515667 99515667 1001 86380 86390 1
515363 99515363 1001 86380 86390 1
515421 99515421 1001 86380 86390 1
515384 99515384 1001 86380 86390 1
515257 99515257 1001 86380 86390 1
515145 99515145 1001 86380 86390 1
515158 99515158 1001 86380 86390 1
515212 99515212 1001 86380 86390 1
515810 99515810 1001 86380 86390 1
515836 99515836 1001 86380 86390 1
515864 99515864 1001 86380 86390 1
515684 99515684 1001 86380 86390 1
515879 99515879 1001 86380 86390 1
515763 99515763 1001 86380 86390 1
515691 99515691 1001 86380 86390 1
516468 99516468 1001 86380 86390 1
516260 99516260 1001 86380 86390 1
516290 99516290 1001 86380 86390 1
515945 99515945 1001 86380 86390 1
516626 99516626 1001 86380 86390 1
516591 99516591 1001 86380 86390 1
516682 99516682 1001 86380 86390 1
516621 99516621 1001 86380 86390 1
517276 99517276 1001 86380 86390 1
517138 99517138 1001 86380 86390 1
517217 99517217 1001 86380 86390 1
517180 99517180 1001 86380 86390 1
517077 99517077 1001 86380 86390 1
516858 99516858 1001 86380 86390 1
516807 99516807 1001 86380 86390 1
516736 99516736 1001 86380 86390 1
517514 99517514 1001 86380 86390 1
517338 99517338 1001 86380 86390 1
518076 99518076 1001 86380 86390 1
518156 99518156 1001 86380 86390 1
517827 99517827 1001 86380 86390 1
517910 99517910 1001 86380 86390 1
517860 99517860 1001 86380 86390 1
517836 99517836 1001 86380 86390 1
517609 99517609 1001 86380 86390 1
517700 99517700 1001 86380 86390 1
518342 99518342 1001 86380 86390 1
518875 99518875 1001 86380 86390 1
518889 99518889 1001 86380 86390 1
518916 99518916 1001 86380 86390 1
518841 99518841 1001 86380 86390 1
518805 99518805 1001 86380 86390 1
518730 99518730 1001 86380 86390 1
518731 99518731 1001 86380 86390 1
518726 99518726 1001 86380 86390 1
518714 99518714 1001 86380 86390 1
518445 99518445 1001 86380 86390 1
518557 99518557 1001 86380 86390 1
519182 99519182 1001 86380 86390 1
519737 99519737 1001 86380 86390 1
519673 99519673 1001 86380 86390 1
519622 99519622 1001 86380 86390 1
519652 99519652 1001 86380 86390 1
519678 99519678 1001 86380 86390 1
519666 99519666 1001 86380 86390 1
519773 99519773 1001 86380 86390 1
519809 99519809 1001 86380 86390 1
519723 99519723 1001 86380 86390 1
519492 99519492 1001 86380 86390 1
519507 99519507 1001 86380 86390 1
519416 99519416 1001 86380 86390 1
519433 99519433 1001 86380 86390 1
519472 99519472 1001 86380 86390 1
519317 99519317 1001 86380 86390 1
519384 99519384 1001 86380 86390 1
519954 99519954 1001 86380 86390 1
519930 99519930 1001 86380 86390 1
520623 99520623 1001 86380 86390 1
520535 99520535 1001 86380 86390 1
520259 99520259 1001 86380 86390 1
520350 99520350 1001 86380 86390 1
520417 99520417 1001 86380 86390 1
520250 99520250 1001 86380 86390 1
520355 99520355 1001 86380 86390 1
520078 99520078 1001 86380 86390 1
520169 99520169 1001 86380 86390 1
520195 99520195 1001 86380 86390 1
520794 99520794 1001 86380 86390 1
520678 99520678 1001 86380 86390 1
520654 99520654 1001 86380 86390 1
520661 99520661 1001 86380 86390 1
521351 99521351 1001 86380 86390 1
521405 99521405 1001 86380 86390 1
521173 99521173 1001 86380 86390 1
521212 99521212 1001 86380 86390 1
521201 99521201 1001 86380 86390 1
521153 99521153 1001 86380 86390 1
521016 99521016 1001 86380 86390 1
520905 99520905 1001 86380 86390 1
520997 99520997 1001 86380 86390 1
521502 99521502 1001 86380 86390 1
521478 99521478 1001 86380 86390 1
521522 99521522 1001 86380 86390 1
521501 99521501 1001 86380 86390 1
522202 99522202 1001 86380 86390 1
522254 99522254 1001 86380 86390 1
522183 99522183 1001 86380 86390 1
521999 99521999 1001 86380 86390 1
522007 99522007 1001 86380 86390 1
521713 99521713 1001 86380 86390 1
521674 99521674 1001 86380 86390 1
521780 99521780 1001 86380 86390 1
521851 99521851 1001 86380 86390 1
522318 99522318 1001 86380 86390 1
523095 99523095 1001 86380 86390 1
522764 99522764 1001 86380 86390 1
522741 99522741 1001 86380 86390 1
522577 99522577 1001 86380 86390 1
522673 99522673 1001 86380 86390 1
522547 99522547 1001 86380 86390 1
522573 99522573 1001 86380 86390 1
523245 99523245 1001 86380 86390 1
523264 99523264 1001 86380 86390 1
523179 99523179 1001 86380 86390 1
523803 99523803 1001 86380 86390 1
523884 99523884 1001 86380 86390 1
523854 99523854 1001 86380 86390 1
523563 99523563 1001 86380 86390 1
523695 99523695 1001 86380 86390 1
523685 99523685 1001 86380 86390 1
523686 99523686 1001 86380 86390 1
523331 99523331 1001 86380 86390 1
523397 99523397 1001 86380 86390 1
523399 99523399 1001 86380 86390 1
524058 99524058 1001 86380 86390 1
524050 99524050 1001 86380 86390 1
524607 99524607 1001 86380 86390 1
524661 99524661 1001 86380 86390 1
524687 99524687 1001 86380 86390 1
524584 99524584 1001 86380 86390 1
524600 99524600 1001 86380 86390 1
524652 99524652 1001 86380 86390 1
524405 99524405 1001 86380 86390 1
524254 99524254 1001 86380 86390 1
524178 99524178 1001 86380 86390 1
524238 99524238 1001 86380 86390 1
524948 99524948 1001 86380 86390 1
525308 99525308 1001 86380 86390 1
525296 99525296 1001 86380 86390 1
525284 99525284 1001 86380 86390 1
525106 99525106 1001 86380 86390 1
525013 99525013 1001 86380 86390 1
525754 99525754 1001 86380 86390 1
525665 99525665 1001 86380 86390 1
525601 99525601 1001 86380 86390 1
525735 99525735 1001 86380 86390 1
526113 99526113 1001 86380 86390 1
526090 99526090 1001 86380 86390 1
526211 99526211 1001 86380 86390 1
526200 99526200 1001 86380 86390 1
525857 99525857 1001 86380 86390 1
525901 99525901 1001 86380 86390 1
525954 99525954 1001 86380 86390 1
525865 99525865 1001 86380 86390 1
526474 99526474 1001 86380 86390 1
526431 99526431 1001 86380 86390 1
527175 99527175 1001 86380 86390 1
527090 99527090 1001 86380 86390 1
527194 99527194 1001 86380 86390 1
527053 99527053 1001 86380 86390 1
527182 99527182 1001 86380 86390 1
526992 99526992 1001 86380 86390 1
526917 99526917 1001 86380 86390 1
526985 99526985 1001 86380 86390 1
527002 99527002 1001 86380 86390 1
527016 99527016 1001 86380 86390 1
526760 99526760 1001 86380 86390 1
526754 99526754 1001 86380 86390 1
526651 99526651 1001 86380 86390 1
527310 99527310 1001 86380 86390 1
527349 99527349 1001 86380 86390 1
527330 99527330 1001 86380 86390 1
527872 99527872 1001 86380 86390 1
528054 99528054 1001 86380 86390 1
527982 99527982 1001 86380 86390 1
528022 99528022 1001 86380 86390 1
527740 99527740 1001 86380 86390 1
527661 99527661 1001 86380 86390 1
527584 99527584 1001 86380 86390 1
527599 99527599 1001 86380 86390 1
527563 99527563 1001 86380 86390 1
527564 99527564 1001 86380 86390 1
527552 99527552 1001 86380 86390 1
527464 99527464 1001 86380 86390 1
527466 99527466 1001 86380 86390 1
528139 99528139 1001 86380 86390 1
528088 99528088 1001 86380 86390 1
528144 99528144 1001 86380 86390 1
528136 99528136 1001 86380 86390 1
528763 99528763 1001 86380 86390 1
528884 99528884 1001 86380 86390 1
528611 99528611 1001 86380 86390 1
528524 99528524 1001 86380 86390 1
528468 99528468 1001 86380 86390 1
528405 99528405 1001 86380 86390 1
528928 99528928 1001 86380 86390 1
528949 99528949 1001 86380 86390 1
529569 99529569 1001 86380 86390 1
529424 99529424 1001 86380 86390 1
529352 99529352 1001 86380 86390 1
529287 99529287 1001 86380 86390 1
529893 99529893 1001 86380 86390 1
529777 99529777 1001 86380 86390 1
529818 99529818 1001 86380 86390 1
529872 99529872 1001 86380 86390 1
530527 99530527 1001 86380 86390 1
530509 99530509 1001 86380 86390 1
530407 99530407 1001 86380 86390 1
530475 99530475 1001 86380 86390 1
530153 99530153 1001 86380 86390 1
530193 99530193 1001 86380 86390 1
530077 99530077 1001 86380 86390 1
530079 99530079 1001 86380 86390 1
529990 99529990 1001 86380 86390 1
530637 99530637 1001 86380 86390 1
530626 99530626 1001 86380 86390 1
531248 99531248 1001 86380 86390 1
531287 99531287 1001 86380 86390 1
531021 99531021 1001 86380 86390 1
531115 99531115 1001 86380 86390 1
531173 99531173 1001 86380 86390 1
530928 99530928 1001 86380 86390 1
530815 99530815 1001 86380 86390 1
531458 99531458 1001 86380 86390 1
531510 99531510 1001 86380 86390 1
531487 99531487 1001 86380 86390 1
531464 99531464 1001 86380 86390 1
531569 99531569 1001 86380 86390 1
531453 99531453 1001 86380 86390 1
532068 99532068 1001 86380 86390 1
532049 99532049 1001 86380 86390 1
531963 99531963 1001 86380 86390 1
531938 99531938 1001 86380 86390 1
531796 99531796 1001 86380 86390 1
531993 99531993 1001 86380 86390 1
531879 99531879 1001 86380 86390 1
531842 99531842 1001 86380 86390 1
531780 99531780 1001 86380 86390 1
531757 99531757 1001 86380 86390 1
531654 99531654 1001 86380 86390 1
531635 99531635 1001 86380 86390 1
532410 99532410 1001 86380 86390 1
532290 99532290 1001 86380 86390 1
532816 99532816 1001 86380 86390 1
532771 99532771 1001 86380 86390 1
532463 99532463 1001 86380 86390 1
532502 99532502 1001 86380 86390 1
532452 99532452 1001 86380 86390 1
532419 99532419 1001 86380 86390 1
533226 99533226 1001 86380 86390 1
533058 99533058 1001 86380 86390 1
533228 99533228 1001 86380 86390 1
533208 99533208 1001 86380 86390 1
533823 99533823 1001 86380 86390 1
533758 99533758 1001 86380 86390 1
533673 99533673 1001 86380 86390 1
533663 99533663 1001 86380 86390 1
533511 99533511 1001 86380 86390 1
533475 99533475 1001 86380 86390 1
533490 99533490 1001 86380 86390 1
533478 99533478 1001 86380 86390 1
533547 99533547 1001 86380 86390 1
533255 99533255 1001 86380 86390 1
534054 99534054 1001 86380 86390 1
533899 99533899 1001 86380 86390 1
534626 99534626 1001 86380 86390 1
534502 99534502 1001 86380 86390 1
534415 99534415 1001 86380 86390 1
534449 99534449 1001 86380 86390 1
534386 99534386 1001 86380 86390 1
534127 99534127 1001 86380 86390 1
534220 99534220 1001 86380 86390 1
534079 99534079 1001 86380 86390 1
534186 99534186 1001 86380 86390 1
534751 99534751 1001 86380 86390 1
534872 99534872 1001 86380 86390 1
534731 99534731 1001 86380 86390 1
535369 99535369 1001 86380 86390 1
535367 99535367 1001 86380 86390 1
535270 99535270 1001 86380 86390 1
535221 99535221 1001 86380 86390 1
535144 99535144 1001 86380 86390 1
535261 99535261 1001 86380 86390 1
535159 99535159 1001 86380 86390 1
535002 99535002 1001 86380 86390 1
535625 99535625 1001 86380 86390 1
535630 99535630 1001 86380 86390 1
535620 99535620 1001 86380 86390 1
536275 99536275 1001 86380 86390 1
536265 99536265 1001 86380 86390 1
535926 99535926 1001 86380 86390 1
536070 99536070 1001 86380 86390 1
536088 99536088 1001 86380 86390 1
536011 99536011 1001 86380 86390 1
536076 99536076 1001 86380 86390 1
535794 99535794 1001 86380 86390 1
535820 99535820 1001 86380 86390 1
535873 99535873 1001 86380 86390 1
536475 99536475 1001 86380 86390 1
536480 99536480 1001 86380 86390 1
536536 99536536 1001 86380 86390 1
537149 99537149 1001 86380 86390 1
537044 99537044 1001 86380 86390 1
536993 99536993 1001 86380 86390 1
537084 99537084 1001 86380 86390 1
536880 99536880 1001 86380 86390 1
536914 99536914 1001 86380 86390 1
536622 99536622 1001 86380 86390 1
536739 99536739 1001 86380 86390 1
536688 99536688 1001 86380 86390 1
536704 99536704 1001 86380 86390 1
537185 99537185 1001 86380 86390 1
537329 99537329 1001 86380 86390 1
537331 99537331 1001 86380 86390 1
537209 99537209 1001 86380 86390 1
537860 99537860 1001 86380 86390 1
537825 99537825 1001 86380 86390 1
537966 99537966 1001 86380 86390 1
537817 99537817 1001 86380 86390 1
537883 99537883 1001 86380 86390 1
537871 99537871 1001 86380 86390 1
537833 99537833 1001 86380 86390 1
537681 99537681 1001 86380 86390 1
537621 99537621 1001 86380 86390 1
537553 99537553 1001 86380 86390 1
537467 99537467 1001 86380 86390 1
537390 99537390 1001 86380 86390 1
538027 99538027 1001 86380 86390 1
538004 99538004 1001 86380 86390 1
538125 99538125 1001 86380 86390 1
538184 99538184 1001 86380 86390 1
538148 99538148 1001 86380 86390 1
538739 99538739 1001 86380 86390 1
538706 99538706 1001 86380 86390 1
538446 99538446 1001 86380 86390 1
538524 99538524 1001 86380 86390 1
538512 99538512 1001 86380 86390 1
538605 99538605 1001 86380 86390 1
538450 99538450 1001 86380 86390 1
538608 99538608 1001 86380 86390 1
538350 99538350 1001 86380 86390 1
538357 99538357 1001 86380 86390 1
538319 99538319 1001 86380 86390 1
538371 99538371 1001 86380 86390 1
538941 99538941 1001 86380 86390 1
538931 99538931 1001 86380 86390 1
538945 99538945 1001 86380 86390 1
538946 99538946 1001 86380 86390 1
538959 99538959 1001 86380 86390 1
538937 99538937 1001 86380 86390 1
539463 99539463 1001 86380 86390 1
539459 99539459 1001 86380 86390 1
539360 99539360 1001 86380 86390 1
539335 99539335 1001 86380 86390 1
539376 99539376 1001 86380 86390 1
539303 99539303 1001 86380 86390 1
539076 99539076 1001 86380 86390 1
539079 99539079 1001 86380 86390 1
539105 99539105 1001 86380 86390 1
539171 99539171 1001 86380 86390 1
539676 99539676 1001 86380 86390 1
539845 99539845 1001 86380 86390 1
539718 99539718 1001 86380 86390 1
539735 99539735 1001 86380 86390 1
539777 99539777 1001 86380 86390 1
540432 99540432 1001 86380 86390 1
540367 99540367 1001 86380 86390 1
540332 99540332 1001 86380 86390 1
540320 99540320 1001 86380 86390 1
540412 99540412 1001 86380 86390 1
540235 99540235 1001 86380 86390 1
540193 99540193 1001 86380 86390 1
540219 99540219 1001 86380 86390 1
540004 99540004 1001 86380 86390 1
539875 99539875 1001 86380 86390 1
539908 99539908 1001 86380 86390 1
540554 99540554 1001 86380 86390 1
540593 99540593 1001 86380 86390 1
540491 99540491 1001 86380 86390 1
540622 99540622 1001 86380 86390 1
540521 99540521 1001 86380 86390 1
540560 99540560 1001 86380 86390 1
540576 99540576 1001 86380 86390 1
541273 99541273 1001 86380 86390 1
541279 99541279 1001 86380 86390 1
541283 99541283 1001 86380 86390 1
541163 99541163 1001 86380 86390 1
541019 99541019 1001 86380 86390 1
540982 99540982 1001 86380 86390 1
540806 99540806 1001 86380 86390 1
540813 99540813 1001 86380 86390 1
541341 99541341 1001 86380 86390 1
541345 99541345 1001 86380 86390 1
541457 99541457 1001 86380 86390 1
541926 99541926 1001 86380 86390 1
541719 99541719 1001 86380 86390 1
541772 99541772 1001 86380 86390 1
541694 99541694 1001 86380 86390 1
541568 99541568 1001 86380 86390 1
541582 99541582 1001 86380 86390 1
541609 99541609 1001 86380 86390 1
541675 99541675 1001 86380 86390 1
541624 99541624 1001 86380 86390 1
541536 99541536 1001 86380 86390 1
542221 99542221 1001 86380 86390 1
542300 99542300 1001 86380 86390 1
542304 99542304 1001 86380 86390 1
542678 99542678 1001 86380 86390 1
542704 99542704 1001 86380 86390 1
542656 99542656 1001 86380 86390 1
542469 99542469 1001 86380 86390 1
542525 99542525 1001 86380 86390 1
542995 99542995 1001 86380 86390 1
543001 99543001 1001 86380 86390 1
543080 99543080 1001 86380 86390 1
543594 99543594 1001 86380 86390 1
543583 99543583 1001 86380 86390 1
543378 99543378 1001 86380 86390 1
543394 99543394 1001 86380 86390 1
543434 99543434 1001 86380 86390 1
543486 99543486 1001 86380 86390 1
543168 99543168 1001 86380 86390 1
543300 99543300 1001 86380 86390 1
543224 99543224 1001 86380 86390 1
543860 99543860 1001 86380 86390 1
543796 99543796 1001 86380 86390 1
543359 99543359 1001 86380 86390 1
543915 99543915 1001 86380 86390 1
543868 99543868 1001 86380 86390 1
543779 99543779 1001 86380 86390 1
544314 99544314 1001 86380 86390 1
544191 99544191 1001 86380 86390 1
544259 99544259 1001 86380 86390 1
544207 99544207 1001 86380 86390 1
544032 99544032 1001 86380 86390 1
543994 99543994 1001 86380 86390 1
543985 99543985 1001 86380 86390 1
544607 99544607 1001 86380 86390 1
516983 605 1002 58142 66044 1
533848 982 1002 55937 66904 1
533851 1020 1002 29681 39626 1
542312 1055 1002 64283 64988 1
542371 1062 1002 41563 43889 1
400098 99400098 1001 86380 86390 1
400258 99400258 1001 86380 86390 1
400294 99400294 1001 86380 86390 1
400409 99400409 1001 86380 86390 1
400721 99400721 1001 86380 86390 1
400787 99400787 1001 86380 86390 1
401181 99401181 1001 86380 86390 1
401657 99401657 1001 86380 86390 1
401608 99401608 1001 86380 86390 1
401923 99401923 1001 86380 86390 1
401971 99401971 1001 86380 86390 1
402283 99402283 1001 86380 86390 1
402463 99402463 1001 86380 86390 1
402486 99402486 1001 86380 86390 1
402595 99402595 1001 86380 86390 1
402807 99402807 1001 86380 86390 1
402953 99402953 1001 86380 86390 1
403014 99403014 1001 86380 86390 1
403133 99403133 1001 86380 86390 1
403179 99403179 1001 86380 86390 1
403319 99403319 1001 86380 86390 1
403325 99403325 1001 86380 86390 1
403467 99403467 1001 86380 86390 1
403554 99403554 1001 86380 86390 1
403717 99403717 1001 86380 86390 1
403801 99403801 1001 86380 86390 1
404184 99404184 1001 86380 86390 1
404572 99404572 1001 86380 86390 1
404538 99404538 1001 86380 86390 1
404903 99404903 1001 86380 86390 1
405187 99405187 1001 86380 86390 1
405144 99405144 1001 86380 86390 1
405257 99405257 1001 86380 86390 1
405577 99405577 1001 86380 86390 1
405515 99405515 1001 86380 86390 1
405814 99405814 1001 86380 86390 1
406036 99406036 1001 86380 86390 1
406131 99406131 1001 86380 86390 1
406229 99406229 1001 86380 86390 1
406316 99406316 1001 86380 86390 1
406568 99406568 1001 86380 86390 1
406913 99406913 1001 86380 86390 1
406956 99406956 1001 86380 86390 1
407118 99407118 1001 86380 86390 1
407134 99407134 1001 86380 86390 1
407073 99407073 1001 86380 86390 1
407250 99407250 1001 86380 86390 1
407274 99407274 1001 86380 86390 1
407409 99407409 1001 86380 86390 1
407425 99407425 1001 86380 86390 1
407358 99407358 1001 86380 86390 1
407565 99407565 1001 86380 86390 1
407688 99407688 1001 86380 86390 1
407919 99407919 1001 86380 86390 1
407937 99407937 1001 86380 86390 1
408003 99408003 1001 86380 86390 1
408203 99408203 1001 86380 86390 1
408186 99408186 1001 86380 86390 1
408294 99408294 1001 86380 86390 1
408322 99408322 1001 86380 86390 1
408604 99408604 1001 86380 86390 1
408785 99408785 1001 86380 86390 1
409092 99409092 1001 86380 86390 1
409318 99409318 1001 86380 86390 1
409375 99409375 1001 86380 86390 1
409529 99409529 1001 86380 86390 1
409534 99409534 1001 86380 86390 1
409602 99409602 1001 86380 86390 1
409635 99409635 1001 86380 86390 1
409627 99409627 1001 86380 86390 1
409831 99409831 1001 86380 86390 1
409963 99409963 1001 86380 86390 1
410076 99410076 1001 86380 86390 1
410014 99410014 1001 86380 86390 1
410348 99410348 1001 86380 86390 1
410404 99410404 1001 86380 86390 1
410441 99410441 1001 86380 86390 1
410488 99410488 1001 86380 86390 1
410423 99410423 1001 86380 86390 1
410448 99410448 1001 86380 86390 1
410452 99410452 1001 86380 86390 1
410598 99410598 1001 86380 86390 1
410667 99410667 1001 86380 86390 1
410747 99410747 1001 86380 86390 1
410846 99410846 1001 86380 86390 1
410912 99410912 1001 86380 86390 1
410955 99410955 1001 86380 86390 1
410939 99410939 1001 86380 86390 1
411094 99411094 1001 86380 86390 1
411036 99411036 1001 86380 86390 1
411187 99411187 1001 86380 86390 1
411018 99411018 1001 86380 86390 1
411403 99411403 1001 86380 86390 1
411426 99411426 1001 86380 86390 1
411683 99411683 1001 86380 86390 1
411694 99411694 1001 86380 86390 1
411758 99411758 1001 86380 86390 1
411773 99411773 1001 86380 86390 1
411782 99411782 1001 86380 86390 1
411958 99411958 1001 86380 86390 1
412112 99412112 1001 86380 86390 1
412094 99412094 1001 86380 86390 1
412220 99412220 1001 86380 86390 1
412205 99412205 1001 86380 86390 1
412310 99412310 1001 86380 86390 1
413648 99413648 1001 86380 86390 1
413610 99413610 1001 86380 86390 1
413531 99413531 1001 86380 86390 1
413553 99413553 1001 86380 86390 1
413507 99413507 1001 86380 86390 1
413133 99413133 1001 86380 86390 1
413091 99413091 1001 86380 86390 1
413166 99413166 1001 86380 86390 1
412646 99412646 1001 86380 86390 1
412707 99412707 1001 86380 86390 1
412788 99412788 1001 86380 86390 1
412717 99412717 1001 86380 86390 1
413889 99413889 1001 86380 86390 1
413762 99413762 1001 86380 86390 1
414072 99414072 1001 86380 86390 1
414821 99414821 1001 86380 86390 1
414545 99414545 1001 86380 86390 1
414501 99414501 1001 86380 86390 1
414274 99414274 1001 86380 86390 1
414456 99414456 1001 86380 86390 1
415367 99415367 1001 86380 86390 1
415600 99415600 1001 86380 86390 1
415643 99415643 1001 86380 86390 1
415667 99415667 1001 86380 86390 1
416676 99416676 1001 86380 86390 1
416613 99416613 1001 86380 86390 1
416800 99416800 1001 86380 86390 1
416718 99416718 1001 86380 86390 1
416492 99416492 1001 86380 86390 1
416517 99416517 1001 86380 86390 1
416098 99416098 1001 86380 86390 1
416101 99416101 1001 86380 86390 1
415806 99415806 1001 86380 86390 1
417003 99417003 1001 86380 86390 1
417360 99417360 1001 86380 86390 1
417105 99417105 1001 86380 86390 1
417154 99417154 1001 86380 86390 1
417326 99417326 1001 86380 86390 1
417423 99417423 1001 86380 86390 1
417573 99417573 1001 86380 86390 1
417583 99417583 1001 86380 86390 1
417569 99417569 1001 86380 86390 1
418650 99418650 1001 86380 86390 1
418755 99418755 1001 86380 86390 1
418218 99418218 1001 86380 86390 1
418372 99418372 1001 86380 86390 1
418414 99418414 1001 86380 86390 1
418255 99418255 1001 86380 86390 1
418342 99418342 1001 86380 86390 1
418170 99418170 1001 86380 86390 1
418234 99418234 1001 86380 86390 1
417916 99417916 1001 86380 86390 1
417624 99417624 1001 86380 86390 1
417627 99417627 1001 86380 86390 1
418844 99418844 1001 86380 86390 1
419086 99419086 1001 86380 86390 1
420378 99420378 1001 86380 86390 1
420391 99420391 1001 86380 86390 1
419880 99419880 1001 86380 86390 1
419966 99419966 1001 86380 86390 1
419848 99419848 1001 86380 86390 1
419864 99419864 1001 86380 86390 1
419678 99419678 1001 86380 86390 1
420048 99420048 1001 86380 86390 1
419737 99419737 1001 86380 86390 1
419819 99419819 1001 86380 86390 1
419213 99419213 1001 86380 86390 1
419547 99419547 1001 86380 86390 1
420698 99420698 1001 86380 86390 1
420823 99420823 1001 86380 86390 1
420634 99420634 1001 86380 86390 1
421873 99421873 1001 86380 86390 1
421950 99421950 1001 86380 86390 1
421933 99421933 1001 86380 86390 1
421912 99421912 1001 86380 86390 1
421789 99421789 1001 86380 86390 1
421567 99421567 1001 86380 86390 1
421328 99421328 1001 86380 86390 1
421473 99421473 1001 86380 86390 1
421063 99421063 1001 86380 86390 1
420949 99420949 1001 86380 86390 1
421109 99421109 1001 86380 86390 1
421111 99421111 1001 86380 86390 1
422222 99422222 1001 86380 86390 1
422466 99422466 1001 86380 86390 1
422232 99422232 1001 86380 86390 1
422495 99422495 1001 86380 86390 1
422396 99422396 1001 86380 86390 1
422454 99422454 1001 86380 86390 1
423558 99423558 1001 86380 86390 1
423234 99423234 1001 86380 86390 1
423050 99423050 1001 86380 86390 1
423166 99423166 1001 86380 86390 1
422940 99422940 1001 86380 86390 1
422679 99422679 1001 86380 86390 1
422700 99422700 1001 86380 86390 1
422815 99422815 1001 86380 86390 1
422719 99422719 1001 86380 86390 1
422768 99422768 1001 86380 86390 1
424024 99424024 1001 86380 86390 1
423801 99423801 1001 86380 86390 1
423906 99423906 1001 86380 86390 1
423960 99423960 1001 86380 86390 1
425175 99425175 1001 86380 86390 1
425134 99425134 1001 86380 86390 1
425349 99425349 1001 86380 86390 1
425142 99425142 1001 86380 86390 1
424909 99424909 1001 86380 86390 1
424308 99424308 1001 86380 86390 1
425471 99425471 1001 86380 86390 1
425531 99425531 1001 86380 86390 1
425396 99425396 1001 86380 86390 1
425597 99425597 1001 86380 86390 1
425579 99425579 1001 86380 86390 1
427117 99427117 1001 86380 86390 1
427005 99427005 1001 86380 86390 1
427021 99427021 1001 86380 86390 1
426292 99426292 1001 86380 86390 1
426366 99426366 1001 86380 86390 1
425957 99425957 1001 86380 86390 1
425964 99425964 1001 86380 86390 1
425850 99425850 1001 86380 86390 1
426079 99426079 1001 86380 86390 1
428497 99428497 1001 86380 86390 1
428420 99428420 1001 86380 86390 1
428140 99428140 1001 86380 86390 1
428195 99428195 1001 86380 86390 1
428133 99428133 1001 86380 86390 1
427674 99427674 1001 86380 86390 1
427568 99427568 1001 86380 86390 1
427593 99427593 1001 86380 86390 1
427531 99427531 1001 86380 86390 1
428886 99428886 1001 86380 86390 1
430319 99430319 1001 86380 86390 1
430337 99430337 1001 86380 86390 1
429859 99429859 1001 86380 86390 1
429883 99429883 1001 86380 86390 1
429596 99429596 1001 86380 86390 1
429740 99429740 1001 86380 86390 1
429782 99429782 1001 86380 86390 1
429392 99429392 1001 86380 86390 1
429184 99429184 1001 86380 86390 1
429422 99429422 1001 86380 86390 1
430632 99430632 1001 86380 86390 1
430748 99430748 1001 86380 86390 1
430521 99430521 1001 86380 86390 1
430572 99430572 1001 86380 86390 1
431677 99431677 1001 86380 86390 1
431876 99431876 1001 86380 86390 1
431307 99431307 1001 86380 86390 1
431613 99431613 1001 86380 86390 1
431549 99431549 1001 86380 86390 1
431623 99431623 1001 86380 86390 1
431062 99431062 1001 86380 86390 1
431029 99431029 1001 86380 86390 1
431148 99431148 1001 86380 86390 1
431047 99431047 1001 86380 86390 1
432115 99432115 1001 86380 86390 1
433363 99433363 1001 86380 86390 1
433547 99433547 1001 86380 86390 1
432999 99432999 1001 86380 86390 1
433167 99433167 1001 86380 86390 1
433223 99433223 1001 86380 86390 1
433283 99433283 1001 86380 86390 1
432532 99432532 1001 86380 86390 1
432603 99432603 1001 86380 86390 1
433966 99433966 1001 86380 86390 1
434117 99434117 1001 86380 86390 1
434070 99434070 1001 86380 86390 1
434128 99434128 1001 86380 86390 1
433958 99433958 1001 86380 86390 1
433770 99433770 1001 86380 86390 1
435082 99435082 1001 86380 86390 1
435043 99435043 1001 86380 86390 1
435306 99435306 1001 86380 86390 1
435172 99435172 1001 86380 86390 1
435419 99435419 1001 86380 86390 1
434602 99434602 1001 86380 86390 1
434532 99434532 1001 86380 86390 1
434284 99434284 1001 86380 86390 1
434406 99434406 1001 86380 86390 1
434380 99434380 1001 86380 86390 1
434391 99434391 1001 86380 86390 1
435544 99435544 1001 86380 86390 1
435517 99435517 1001 86380 86390 1
435599 99435599 1001 86380 86390 1
435805 99435805 1001 86380 86390 1
435839 99435839 1001 86380 86390 1
436967 99436967 1001 86380 86390 1
436971 99436971 1001 86380 86390 1
436414 99436414 1001 86380 86390 1
436508 99436508 1001 86380 86390 1
436112 99436112 1001 86380 86390 1
437236 99437236 1001 86380 86390 1
437185 99437185 1001 86380 86390 1
300048 99300048 1001 86380 86390 1
437196 99437196 1001 86380 86390 1
437336 99437336 1001 86380 86390 1
437286 99437286 1001 86380 86390 1
300679 99300679 1001 86380 86390 1
300650 99300650 1001 86380 86390 1
300350 99300350 1001 86380 86390 1
300429 99300429 1001 86380 86390 1
300136 99300136 1001 86380 86390 1
300307 99300307 1001 86380 86390 1
300933 99300933 1001 86380 86390 1
300823 99300823 1001 86380 86390 1
300772 99300772 1001 86380 86390 1
300748 99300748 1001 86380 86390 1
300893 99300893 1001 86380 86390 1
301367 99301367 1001 86380 86390 1
301369 99301369 1001 86380 86390 1
301475 99301475 1001 86380 86390 1
301221 99301221 1001 86380 86390 1
301328 99301328 1001 86380 86390 1
300972 99300972 1001 86380 86390 1
300936 99300936 1001 86380 86390 1
300993 99300993 1001 86380 86390 1
301114 99301114 1001 86380 86390 1
301584 99301584 1001 86380 86390 1
301641 99301641 1001 86380 86390 1
302213 99302213 1001 86380 86390 1
302187 99302187 1001 86380 86390 1
302097 99302097 1001 86380 86390 1
302034 99302034 1001 86380 86390 1
302014 99302014 1001 86380 86390 1
302040 99302040 1001 86380 86390 1
302030 99302030 1001 86380 86390 1
302096 99302096 1001 86380 86390 1
301876 99301876 1001 86380 86390 1
301765 99301765 1001 86380 86390 1
302451 99302451 1001 86380 86390 1
302571 99302571 1001 86380 86390 1
302402 99302402 1001 86380 86390 1
303184 99303184 1001 86380 86390 1
303007 99303007 1001 86380 86390 1
303098 99303098 1001 86380 86390 1
303062 99303062 1001 86380 86390 1
302963 99302963 1001 86380 86390 1
302865 99302865 1001 86380 86390 1
302893 99302893 1001 86380 86390 1
302732 99302732 1001 86380 86390 1
302784 99302784 1001 86380 86390 1
302787 99302787 1001 86380 86390 1
303334 99303334 1001 86380 86390 1
303261 99303261 1001 86380 86390 1
303871 99303871 1001 86380 86390 1
303941 99303941 1001 86380 86390 1
303903 99303903 1001 86380 86390 1
303648 99303648 1001 86380 86390 1
303756 99303756 1001 86380 86390 1
303758 99303758 1001 86380 86390 1
303556 99303556 1001 86380 86390 1
303473 99303473 1001 86380 86390 1
303552 99303552 1001 86380 86390 1
303423 99303423 1001 86380 86390 1
304160 99304160 1001 86380 86390 1
304186 99304186 1001 86380 86390 1
304112 99304112 1001 86380 86390 1
304074 99304074 1001 86380 86390 1
304064 99304064 1001 86380 86390 1
304116 99304116 1001 86380 86390 1
304707 99304707 1001 86380 86390 1
304798 99304798 1001 86380 86390 1
304684 99304684 1001 86380 86390 1
304698 99304698 1001 86380 86390 1
304620 99304620 1001 86380 86390 1
304583 99304583 1001 86380 86390 1
304466 99304466 1001 86380 86390 1
304622 99304622 1001 86380 86390 1
304562 99304562 1001 86380 86390 1
304975 99304975 1001 86380 86390 1
304867 99304867 1001 86380 86390 1
305049 99305049 1001 86380 86390 1
305655 99305655 1001 86380 86390 1
305536 99305536 1001 86380 86390 1
305664 99305664 1001 86380 86390 1
305590 99305590 1001 86380 86390 1
305402 99305402 1001 86380 86390 1
305335 99305335 1001 86380 86390 1
305400 99305400 1001 86380 86390 1
305107 99305107 1001 86380 86390 1
305264 99305264 1001 86380 86390 1
500119 99500119 1001 86380 86390 1
305687 99305687 1001 86380 86390 1
500072 99500072 1001 86380 86390 1
500098 99500098 1001 86380 86390 1
500664 99500664 1001 86380 86390 1
500805 99500805 1001 86380 86390 1
500559 99500559 1001 86380 86390 1
500499 99500499 1001 86380 86390 1
500593 99500593 1001 86380 86390 1
500257 99500257 1001 86380 86390 1
500312 99500312 1001 86380 86390 1
500201 99500201 1001 86380 86390 1
500305 99500305 1001 86380 86390 1
500307 99500307 1001 86380 86390 1
500914 99500914 1001 86380 86390 1
500943 99500943 1001 86380 86390 1
500814 99500814 1001 86380 86390 1
500976 99500976 1001 86380 86390 1
500977 99500977 1001 86380 86390 1
501605 99501605 1001 86380 86390 1
501613 99501613 1001 86380 86390 1
501546 99501546 1001 86380 86390 1
501384 99501384 1001 86380 86390 1
501323 99501323 1001 86380 86390 1
501364 99501364 1001 86380 86390 1
501277 99501277 1001 86380 86390 1
501381 99501381 1001 86380 86390 1
501207 99501207 1001 86380 86390 1
501792 99501792 1001 86380 86390 1
501744 99501744 1001 86380 86390 1
501758 99501758 1001 86380 86390 1
501825 99501825 1001 86380 86390 1
501643 99501643 1001 86380 86390 1
501765 99501765 1001 86380 86390 1
502388 99502388 1001 86380 86390 1
502262 99502262 1001 86380 86390 1
502391 99502391 1001 86380 86390 1
502331 99502331 1001 86380 86390 1
502385 99502385 1001 86380 86390 1
502041 99502041 1001 86380 86390 1
501984 99501984 1001 86380 86390 1
502619 99502619 1001 86380 86390 1
502466 99502466 1001 86380 86390 1
502563 99502563 1001 86380 86390 1
503169 99503169 1001 86380 86390 1
503145 99503145 1001 86380 86390 1
503197 99503197 1001 86380 86390 1
503275 99503275 1001 86380 86390 1
503284 99503284 1001 86380 86390 1
503074 99503074 1001 86380 86390 1
503025 99503025 1001 86380 86390 1
502886 99502886 1001 86380 86390 1
502964 99502964 1001 86380 86390 1
503003 99503003 1001 86380 86390 1
502913 99502913 1001 86380 86390 1
502793 99502793 1001 86380 86390 1
502845 99502845 1001 86380 86390 1
503345 99503345 1001 86380 86390 1
503411 99503411 1001 86380 86390 1
503412 99503412 1001 86380 86390 1
503972 99503972 1001 86380 86390 1
504039 99504039 1001 86380 86390 1
504040 99504040 1001 86380 86390 1
503886 99503886 1001 86380 86390 1
503823 99503823 1001 86380 86390 1
503724 99503724 1001 86380 86390 1
503670 99503670 1001 86380 86390 1
503529 99503529 1001 86380 86390 1
503559 99503559 1001 86380 86390 1
504311 99504311 1001 86380 86390 1
504157 99504157 1001 86380 86390 1
504275 99504275 1001 86380 86390 1
504884 99504884 1001 86380 86390 1
504937 99504937 1001 86380 86390 1
504866 99504866 1001 86380 86390 1
504573 99504573 1001 86380 86390 1
504668 99504668 1001 86380 86390 1
504543 99504543 1001 86380 86390 1
504465 99504465 1001 86380 86390 1
504491 99504491 1001 86380 86390 1
504406 99504406 1001 86380 86390 1
504342 99504342 1001 86380 86390 1
504502 99504502 1001 86380 86390 1
505090 99505090 1001 86380 86390 1
504987 99504987 1001 86380 86390 1
505130 99505130 1001 86380 86390 1
505108 99505108 1001 86380 86390 1
505608 99505608 1001 86380 86390 1
505609 99505609 1001 86380 86390 1
505600 99505600 1001 86380 86390 1
505555 99505555 1001 86380 86390 1
505506 99505506 1001 86380 86390 1
505433 99505433 1001 86380 86390 1
505281 99505281 1001 86380 86390 1
505325 99505325 1001 86380 86390 1
505237 99505237 1001 86380 86390 1
505225 99505225 1001 86380 86390 1
505238 99505238 1001 86380 86390 1
505943 99505943 1001 86380 86390 1
506511 99506511 1001 86380 86390 1
506486 99506486 1001 86380 86390 1
506578 99506578 1001 86380 86390 1
506513 99506513 1001 86380 86390 1
506492 99506492 1001 86380 86390 1
506317 99506317 1001 86380 86390 1
506217 99506217 1001 86380 86390 1
506295 99506295 1001 86380 86390 1
506244 99506244 1001 86380 86390 1
506158 99506158 1001 86380 86390 1
506071 99506071 1001 86380 86390 1
506645 99506645 1001 86380 86390 1
506651 99506651 1001 86380 86390 1
506655 99506655 1001 86380 86390 1
506643 99506643 1001 86380 86390 1
507255 99507255 1001 86380 86390 1
507342 99507342 1001 86380 86390 1
507177 99507177 1001 86380 86390 1
507077 99507077 1001 86380 86390 1
506896 99506896 1001 86380 86390 1
508120 99508120 1001 86380 86390 1
507695 99507695 1001 86380 86390 1
507803 99507803 1001 86380 86390 1
507665 99507665 1001 86380 86390 1
508414 99508414 1001 86380 86390 1
508299 99508299 1001 86380 86390 1
508352 99508352 1001 86380 86390 1
508373 99508373 1001 86380 86390 1
509020 99509020 1001 86380 86390 1
508769 99508769 1001 86380 86390 1
508795 99508795 1001 86380 86390 1
508837 99508837 1001 86380 86390 1
508725 99508725 1001 86380 86390 1
508492 99508492 1001 86380 86390 1
508519 99508519 1001 86380 86390 1
508653 99508653 1001 86380 86390 1
509750 99509750 1001 86380 86390 1
509701 99509701 1001 86380 86390 1
509544 99509544 1001 86380 86390 1
509571 99509571 1001 86380 86390 1
509424 99509424 1001 86380 86390 1
509479 99509479 1001 86380 86390 1
509288 99509288 1001 86380 86390 1
509290 99509290 1001 86380 86390 1
509394 99509394 1001 86380 86390 1
509408 99509408 1001 86380 86390 1
509988 99509988 1001 86380 86390 1
509918 99509918 1001 86380 86390 1
510651 99510651 1001 86380 86390 1
510521 99510521 1001 86380 86390 1
510418 99510418 1001 86380 86390 1
510384 99510384 1001 86380 86390 1
510333 99510333 1001 86380 86390 1
510425 99510425 1001 86380 86390 1
510145 99510145 1001 86380 86390 1
510119 99510119 1001 86380 86390 1
510133 99510133 1001 86380 86390 1
510224 99510224 1001 86380 86390 1
510147 99510147 1001 86380 86390 1
510265 99510265 1001 86380 86390 1
510163 99510163 1001 86380 86390 1
510243 99510243 1001 86380 86390 1
510736 99510736 1001 86380 86390 1
510857 99510857 1001 86380 86390 1
510741 99510741 1001 86380 86390 1
511425 99511425 1001 86380 86390 1
511452 99511452 1001 86380 86390 1
511523 99511523 1001 86380 86390 1
511524 99511524 1001 86380 86390 1
511512 99511512 1001 86380 86390 1
511462 99511462 1001 86380 86390 1
511243 99511243 1001 86380 86390 1
511272 99511272 1001 86380 86390 1
511023 99511023 1001 86380 86390 1
511127 99511127 1001 86380 86390 1
510956 99510956 1001 86380 86390 1
511615 99511615 1001 86380 86390 1
511733 99511733 1001 86380 86390 1
512377 99512377 1001 86380 86390 1
512252 99512252 1001 86380 86390 1
512351 99512351 1001 86380 86390 1
512308 99512308 1001 86380 86390 1
512222 99512222 1001 86380 86390 1
512173 99512173 1001 86380 86390 1
511980 99511980 1001 86380 86390 1
512116 99512116 1001 86380 86390 1
512080 99512080 1001 86380 86390 1
511978 99511978 1001 86380 86390 1
511876 99511876 1001 86380 86390 1
511826 99511826 1001 86380 86390 1
512456 99512456 1001 86380 86390 1
512572 99512572 1001 86380 86390 1
512523 99512523 1001 86380 86390 1
512511 99512511 1001 86380 86390 1
512527 99512527 1001 86380 86390 1
513050 99513050 1001 86380 86390 1
513106 99513106 1001 86380 86390 1
513150 99513150 1001 86380 86390 1
512977 99512977 1001 86380 86390 1
512903 99512903 1001 86380 86390 1
512907 99512907 1001 86380 86390 1
512755 99512755 1001 86380 86390 1
512705 99512705 1001 86380 86390 1
512589 99512589 1001 86380 86390 1
512790 99512790 1001 86380 86390 1
513345 99513345 1001 86380 86390 1
513216 99513216 1001 86380 86390 1
513300 99513300 1001 86380 86390 1
513249 99513249 1001 86380 86390 1
513880 99513880 1001 86380 86390 1
513960 99513960 1001 86380 86390 1
513939 99513939 1001 86380 86390 1
513749 99513749 1001 86380 86390 1
513685 99513685 1001 86380 86390 1
513675 99513675 1001 86380 86390 1
513716 99513716 1001 86380 86390 1
513821 99513821 1001 86380 86390 1
513655 99513655 1001 86380 86390 1
513708 99513708 1001 86380 86390 1
513565 99513565 1001 86380 86390 1
513508 99513508 1001 86380 86390 1
513613 99513613 1001 86380 86390 1
513433 99513433 1001 86380 86390 1
514041 99514041 1001 86380 86390 1
514042 99514042 1001 86380 86390 1
514188 99514188 1001 86380 86390 1
514193 99514193 1001 86380 86390 1
514797 99514797 1001 86380 86390 1
514829 99514829 1001 86380 86390 1
514816 99514816 1001 86380 86390 1
514496 99514496 1001 86380 86390 1
514474 99514474 1001 86380 86390 1
514555 99514555 1001 86380 86390 1
514289 99514289 1001 86380 86390 1
514400 99514400 1001 86380 86390 1
514887 99514887 1001 86380 86390 1
514874 99514874 1001 86380 86390 1
515007 99515007 1001 86380 86390 1
515517 99515517 1001 86380 86390 1
515652 99515652 1001 86380 86390 1
515584 99515584 1001 86380 86390 1
515508 99515508 1001 86380 86390 1
515603 99515603 1001 86380 86390 1
515553 99515553 1001 86380 86390 1
515428 99515428 1001 86380 86390 1
515339 99515339 1001 86380 86390 1
515072 99515072 1001 86380 86390 1
515204 99515204 1001 86380 86390 1
515818 99515818 1001 86380 86390 1
515845 99515845 1001 86380 86390 1
515846 99515846 1001 86380 86390 1
515730 99515730 1001 86380 86390 1
516473 99516473 1001 86380 86390 1
516137 99516137 1001 86380 86390 1
516192 99516192 1001 86380 86390 1
516218 99516218 1001 86380 86390 1
516155 99516155 1001 86380 86390 1
516211 99516211 1001 86380 86390 1
515966 99515966 1001 86380 86390 1
517224 99517224 1001 86380 86390 1
517173 99517173 1001 86380 86390 1
517188 99517188 1001 86380 86390 1
517001 99517001 1001 86380 86390 1
516940 99516940 1001 86380 86390 1
516789 99516789 1001 86380 86390 1
516802 99516802 1001 86380 86390 1
517519 99517519 1001 86380 86390 1
517483 99517483 1001 86380 86390 1
517969 99517969 1001 86380 86390 1
518090 99518090 1001 86380 86390 1
518091 99518091 1001 86380 86390 1
518081 99518081 1001 86380 86390 1
518150 99518150 1001 86380 86390 1
517891 99517891 1001 86380 86390 1
517832 99517832 1001 86380 86390 1
517824 99517824 1001 86380 86390 1
517558 99517558 1001 86380 86390 1
518244 99518244 1001 86380 86390 1
518336 99518336 1001 86380 86390 1
518351 99518351 1001 86380 86390 1
518972 99518972 1001 86380 86390 1
518896 99518896 1001 86380 86390 1
518897 99518897 1001 86380 86390 1
518758 99518758 1001 86380 86390 1
518721 99518721 1001 86380 86390 1
518623 99518623 1001 86380 86390 1
518587 99518587 1001 86380 86390 1
518405 99518405 1001 86380 86390 1
518511 99518511 1001 86380 86390 1
518424 99518424 1001 86380 86390 1
518373 99518373 1001 86380 86390 1
518520 99518520 1001 86380 86390 1
519173 99519173 1001 86380 86390 1
519135 99519135 1001 86380 86390 1
519035 99519035 1001 86380 86390 1
519637 99519637 1001 86380 86390 1
519745 99519745 1001 86380 86390 1
519415 99519415 1001 86380 86390 1
519534 99519534 1001 86380 86390 1
519589 99519589 1001 86380 86390 1
519603 99519603 1001 86380 86390 1
519500 99519500 1001 86380 86390 1
519490 99519490 1001 86380 86390 1
519296 99519296 1001 86380 86390 1
519295 99519295 1001 86380 86390 1
520578 99520578 1001 86380 86390 1
520609 99520609 1001 86380 86390 1
520466 99520466 1001 86380 86390 1
520282 99520282 1001 86380 86390 1
520247 99520247 1001 86380 86390 1
520278 99520278 1001 86380 86390 1
520166 99520166 1001 86380 86390 1
520063 99520063 1001 86380 86390 1
520193 99520193 1001 86380 86390 1
520079 99520079 1001 86380 86390 1
520196 99520196 1001 86380 86390 1
520134 99520134 1001 86380 86390 1
[truncated: 4,097,315 more chars]
