# Supplementary material for: Fast and near-optimal monitoring for healthcare acquired infection outbreaks
Source: PLoS Comput Biol. 2019 Sep 16;15(9):e1007284. doi: 10.1371/journal.pcbi.1007284 (PMC6762212; doi:10.1371/journal.pcbi.1007284)
Supplement: S1 Data — (ZIP) [file pcbi.1007284.s006.zip › MobilityLogs1/HAISE_Carilion_all_visits_day_7.txt]

#Person location Sublocation StartTime EndTime Type
436044 252 1001 71580 72537 1
408980 1152 1001 60600 61737 1
400568 99400568 1001 86380 86390 1
401342 99401342 1001 86380 86390 1
401751 99401751 1001 86380 86390 1
402575 99402575 1001 86380 86390 1
402622 99402622 1001 86380 86390 1
403021 99403021 1001 86380 86390 1
403759 99403759 1001 86380 86390 1
403842 99403842 1001 86380 86390 1
404053 99404053 1001 86380 86390 1
404116 99404116 1001 86380 86390 1
404682 99404682 1001 86380 86390 1
404750 99404750 1001 86380 86390 1
404903 99404903 1001 86380 86390 1
404987 99404987 1001 86380 86390 1
404914 99404914 1001 86380 86390 1
405090 99405090 1001 86380 86390 1
405677 99405677 1001 86380 86390 1
405838 99405838 1001 86380 86390 1
405861 99405861 1001 86380 86390 1
405764 99405764 1001 86380 86390 1
406231 99406231 1001 86380 86390 1
406240 99406240 1001 86380 86390 1
406389 99406389 1001 86380 86390 1
406976 99406976 1001 86380 86390 1
407033 99407033 1001 86380 86390 1
407446 99407446 1001 86380 86390 1
407705 99407705 1001 86380 86390 1
407746 99407746 1001 86380 86390 1
407708 99407708 1001 86380 86390 1
408223 99408223 1001 86380 86390 1
408394 99408394 1001 86380 86390 1
408425 99408425 1001 86380 86390 1
408511 99408511 1001 86380 86390 1
408637 99408637 1001 86380 86390 1
408918 99408918 1001 86380 86390 1
408908 99408908 1001 86380 86390 1
409129 99409129 1001 86380 86390 1
409385 99409385 1001 86380 86390 1
409718 99409718 1001 86380 86390 1
409729 99409729 1001 86380 86390 1
410155 99410155 1001 86380 86390 1
410190 99410190 1001 86380 86390 1
410359 99410359 1001 86380 86390 1
410575 99410575 1001 86380 86390 1
410849 99410849 1001 86380 86390 1
410992 99410992 1001 86380 86390 1
411304 99411304 1001 86380 86390 1
411740 99411740 1001 86380 86390 1
411892 99411892 1001 86380 86390 1
413085 99413085 1001 86380 86390 1
413087 99413087 1001 86380 86390 1
413888 99413888 1001 86380 86390 1
413941 99413941 1001 86380 86390 1
415147 99415147 1001 86380 86390 1
414531 99414531 1001 86380 86390 1
414815 99414815 1001 86380 86390 1
415621 99415621 1001 86380 86390 1
415466 99415466 1001 86380 86390 1
416952 99416952 1001 86380 86390 1
416646 99416646 1001 86380 86390 1
416599 99416599 1001 86380 86390 1
416490 99416490 1001 86380 86390 1
415902 99415902 1001 86380 86390 1
416057 99416057 1001 86380 86390 1
416013 99416013 1001 86380 86390 1
416130 99416130 1001 86380 86390 1
417459 99417459 1001 86380 86390 1
418678 99418678 1001 86380 86390 1
418761 99418761 1001 86380 86390 1
418782 99418782 1001 86380 86390 1
418391 99418391 1001 86380 86390 1
417669 99417669 1001 86380 86390 1
417759 99417759 1001 86380 86390 1
417704 99417704 1001 86380 86390 1
420221 99420221 1001 86380 86390 1
420313 99420313 1001 86380 86390 1
420626 99420626 1001 86380 86390 1
422060 99422060 1001 86380 86390 1
421457 99421457 1001 86380 86390 1
421299 99421299 1001 86380 86390 1
421529 99421529 1001 86380 86390 1
421658 99421658 1001 86380 86390 1
420861 99420861 1001 86380 86390 1
420884 99420884 1001 86380 86390 1
422334 99422334 1001 86380 86390 1
422117 99422117 1001 86380 86390 1
422141 99422141 1001 86380 86390 1
423279 99423279 1001 86380 86390 1
423139 99423139 1001 86380 86390 1
422907 99422907 1001 86380 86390 1
422810 99422810 1001 86380 86390 1
422648 99422648 1001 86380 86390 1
424132 99424132 1001 86380 86390 1
424054 99424054 1001 86380 86390 1
425272 99425272 1001 86380 86390 1
424627 99424627 1001 86380 86390 1
424771 99424771 1001 86380 86390 1
424839 99424839 1001 86380 86390 1
424923 99424923 1001 86380 86390 1
424370 99424370 1001 86380 86390 1
424273 99424273 1001 86380 86390 1
424518 99424518 1001 86380 86390 1
425406 99425406 1001 86380 86390 1
425536 99425536 1001 86380 86390 1
425695 99425695 1001 86380 86390 1
427061 99427061 1001 86380 86390 1
426529 99426529 1001 86380 86390 1
426391 99426391 1001 86380 86390 1
425866 99425866 1001 86380 86390 1
427208 99427208 1001 86380 86390 1
428017 99428017 1001 86380 86390 1
428246 99428246 1001 86380 86390 1
428209 99428209 1001 86380 86390 1
428763 99428763 1001 86380 86390 1
428794 99428794 1001 86380 86390 1
430149 99430149 1001 86380 86390 1
429916 99429916 1001 86380 86390 1
429241 99429241 1001 86380 86390 1
429446 99429446 1001 86380 86390 1
430527 99430527 1001 86380 86390 1
430748 99430748 1001 86380 86390 1
431794 99431794 1001 86380 86390 1
431926 99431926 1001 86380 86390 1
431723 99431723 1001 86380 86390 1
431632 99431632 1001 86380 86390 1
431032 99431032 1001 86380 86390 1
431245 99431245 1001 86380 86390 1
431075 99431075 1001 86380 86390 1
430842 99430842 1001 86380 86390 1
432324 99432324 1001 86380 86390 1
433484 99433484 1001 86380 86390 1
433521 99433521 1001 86380 86390 1
433320 99433320 1001 86380 86390 1
433553 99433553 1001 86380 86390 1
433678 99433678 1001 86380 86390 1
433419 99433419 1001 86380 86390 1
432945 99432945 1001 86380 86390 1
433099 99433099 1001 86380 86390 1
433100 99433100 1001 86380 86390 1
433180 99433180 1001 86380 86390 1
432625 99432625 1001 86380 86390 1
434725 99434725 1001 86380 86390 1
434753 99434753 1001 86380 86390 1
434523 99434523 1001 86380 86390 1
436511 99436511 1001 86380 86390 1
436234 99436234 1001 86380 86390 1
436308 99436308 1001 86380 86390 1
435951 99435951 1001 86380 86390 1
436105 99436105 1001 86380 86390 1
436032 99436032 1001 86380 86390 1
300031 99300031 1001 86380 86390 1
300639 99300639 1001 86380 86390 1
300420 99300420 1001 86380 86390 1
300362 99300362 1001 86380 86390 1
300250 99300250 1001 86380 86390 1
300183 99300183 1001 86380 86390 1
300745 99300745 1001 86380 86390 1
301458 99301458 1001 86380 86390 1
301510 99301510 1001 86380 86390 1
301473 99301473 1001 86380 86390 1
301274 99301274 1001 86380 86390 1
301213 99301213 1001 86380 86390 1
301077 99301077 1001 86380 86390 1
300971 99300971 1001 86380 86390 1
301701 99301701 1001 86380 86390 1
301624 99301624 1001 86380 86390 1
302232 99302232 1001 86380 86390 1
301981 99301981 1001 86380 86390 1
302138 99302138 1001 86380 86390 1
302061 99302061 1001 86380 86390 1
302062 99302062 1001 86380 86390 1
301805 99301805 1001 86380 86390 1
301909 99301909 1001 86380 86390 1
302527 99302527 1001 86380 86390 1
302402 99302402 1001 86380 86390 1
303180 99303180 1001 86380 86390 1
302772 99302772 1001 86380 86390 1
303337 99303337 1001 86380 86390 1
303238 99303238 1001 86380 86390 1
303736 99303736 1001 86380 86390 1
303661 99303661 1001 86380 86390 1
303450 99303450 1001 86380 86390 1
304159 99304159 1001 86380 86390 1
304173 99304173 1001 86380 86390 1
304225 99304225 1001 86380 86390 1
304161 99304161 1001 86380 86390 1
304150 99304150 1001 86380 86390 1
304788 99304788 1001 86380 86390 1
304539 99304539 1001 86380 86390 1
304938 99304938 1001 86380 86390 1
304866 99304866 1001 86380 86390 1
305629 99305629 1001 86380 86390 1
305377 99305377 1001 86380 86390 1
305251 99305251 1001 86380 86390 1
500683 99500683 1001 86380 86390 1
500510 99500510 1001 86380 86390 1
500579 99500579 1001 86380 86390 1
500300 99500300 1001 86380 86390 1
500240 99500240 1001 86380 86390 1
500878 99500878 1001 86380 86390 1
500948 99500948 1001 86380 86390 1
501551 99501551 1001 86380 86390 1
501476 99501476 1001 86380 86390 1
501467 99501467 1001 86380 86390 1
501325 99501325 1001 86380 86390 1
501351 99501351 1001 86380 86390 1
501406 99501406 1001 86380 86390 1
501065 99501065 1001 86380 86390 1
501784 99501784 1001 86380 86390 1
501842 99501842 1001 86380 86390 1
502365 99502365 1001 86380 86390 1
502264 99502264 1001 86380 86390 1
502087 99502087 1001 86380 86390 1
501980 99501980 1001 86380 86390 1
502618 99502618 1001 86380 86390 1
502666 99502666 1001 86380 86390 1
502628 99502628 1001 86380 86390 1
503218 99503218 1001 86380 86390 1
502785 99502785 1001 86380 86390 1
504044 99504044 1001 86380 86390 1
504037 99504037 1001 86380 86390 1
503975 99503975 1001 86380 86390 1
504053 99504053 1001 86380 86390 1
503904 99503904 1001 86380 86390 1
503828 99503828 1001 86380 86390 1
503704 99503704 1001 86380 86390 1
503637 99503637 1001 86380 86390 1
504258 99504258 1001 86380 86390 1
504831 99504831 1001 86380 86390 1
504926 99504926 1001 86380 86390 1
504374 99504374 1001 86380 86390 1
504465 99504465 1001 86380 86390 1
505080 99505080 1001 86380 86390 1
505471 99505471 1001 86380 86390 1
505562 99505562 1001 86380 86390 1
505238 99505238 1001 86380 86390 1
505845 99505845 1001 86380 86390 1
505809 99505809 1001 86380 86390 1
506435 99506435 1001 86380 86390 1
506577 99506577 1001 86380 86390 1
506585 99506585 1001 86380 86390 1
506335 99506335 1001 86380 86390 1
505989 99505989 1001 86380 86390 1
506121 99506121 1001 86380 86390 1
505997 99505997 1001 86380 86390 1
506013 99506013 1001 86380 86390 1
506604 99506604 1001 86380 86390 1
507321 99507321 1001 86380 86390 1
507131 99507131 1001 86380 86390 1
506957 99506957 1001 86380 86390 1
506948 99506948 1001 86380 86390 1
507005 99507005 1001 86380 86390 1
507977 99507977 1001 86380 86390 1
507737 99507737 1001 86380 86390 1
508044 99508044 1001 86380 86390 1
508346 99508346 1001 86380 86390 1
508795 99508795 1001 86380 86390 1
508848 99508848 1001 86380 86390 1
508670 99508670 1001 86380 86390 1
508814 99508814 1001 86380 86390 1
508546 99508546 1001 86380 86390 1
508573 99508573 1001 86380 86390 1
508606 99508606 1001 86380 86390 1
509269 99509269 1001 86380 86390 1
509850 99509850 1001 86380 86390 1
509507 99509507 1001 86380 86390 1
509487 99509487 1001 86380 86390 1
509408 99509408 1001 86380 86390 1
509948 99509948 1001 86380 86390 1
510550 99510550 1001 86380 86390 1
510352 99510352 1001 86380 86390 1
510882 99510882 1001 86380 86390 1
510732 99510732 1001 86380 86390 1
511398 99511398 1001 86380 86390 1
511530 99511530 1001 86380 86390 1
511246 99511246 1001 86380 86390 1
511266 99511266 1001 86380 86390 1
511280 99511280 1001 86380 86390 1
510937 99510937 1001 86380 86390 1
511615 99511615 1001 86380 86390 1
511725 99511725 1001 86380 86390 1
512238 99512238 1001 86380 86390 1
512025 99512025 1001 86380 86390 1
512493 99512493 1001 86380 86390 1
512506 99512506 1001 86380 86390 1
512481 99512481 1001 86380 86390 1
512469 99512469 1001 86380 86390 1
512444 99512444 1001 86380 86390 1
512396 99512396 1001 86380 86390 1
513171 99513171 1001 86380 86390 1
513201 99513201 1001 86380 86390 1
512951 99512951 1001 86380 86390 1
512995 99512995 1001 86380 86390 1
512791 99512791 1001 86380 86390 1
512717 99512717 1001 86380 86390 1
513928 99513928 1001 86380 86390 1
513961 99513961 1001 86380 86390 1
513975 99513975 1001 86380 86390 1
513912 99513912 1001 86380 86390 1
513635 99513635 1001 86380 86390 1
513820 99513820 1001 86380 86390 1
513721 99513721 1001 86380 86390 1
513543 99513543 1001 86380 86390 1
513610 99513610 1001 86380 86390 1
513588 99513588 1001 86380 86390 1
514189 99514189 1001 86380 86390 1
514035 99514035 1001 86380 86390 1
514548 99514548 1001 86380 86390 1
514520 99514520 1001 86380 86390 1
514911 99514911 1001 86380 86390 1
514872 99514872 1001 86380 86390 1
515418 99515418 1001 86380 86390 1
515207 99515207 1001 86380 86390 1
515159 99515159 1001 86380 86390 1
515204 99515204 1001 86380 86390 1
515817 99515817 1001 86380 86390 1
515767 99515767 1001 86380 86390 1
516484 99516484 1001 86380 86390 1
516412 99516412 1001 86380 86390 1
516402 99516402 1001 86380 86390 1
516213 99516213 1001 86380 86390 1
516098 99516098 1001 86380 86390 1
516070 99516070 1001 86380 86390 1
515932 99515932 1001 86380 86390 1
515896 99515896 1001 86380 86390 1
516535 99516535 1001 86380 86390 1
516951 99516951 1001 86380 86390 1
517043 99517043 1001 86380 86390 1
517083 99517083 1001 86380 86390 1
516743 99516743 1001 86380 86390 1
516773 99516773 1001 86380 86390 1
517387 99517387 1001 86380 86390 1
518134 99518134 1001 86380 86390 1
518091 99518091 1001 86380 86390 1
518080 99518080 1001 86380 86390 1
518110 99518110 1001 86380 86390 1
517569 99517569 1001 86380 86390 1
517548 99517548 1001 86380 86390 1
518200 99518200 1001 86380 86390 1
518217 99518217 1001 86380 86390 1
518901 99518901 1001 86380 86390 1
518918 99518918 1001 86380 86390 1
518973 99518973 1001 86380 86390 1
518881 99518881 1001 86380 86390 1
518670 99518670 1001 86380 86390 1
518585 99518585 1001 86380 86390 1
518574 99518574 1001 86380 86390 1
519477 99519477 1001 86380 86390 1
519289 99519289 1001 86380 86390 1
519895 99519895 1001 86380 86390 1
520537 99520537 1001 86380 86390 1
520595 99520595 1001 86380 86390 1
520531 99520531 1001 86380 86390 1
520585 99520585 1001 86380 86390 1
520332 99520332 1001 86380 86390 1
520116 99520116 1001 86380 86390 1
521428 99521428 1001 86380 86390 1
521382 99521382 1001 86380 86390 1
521186 99521186 1001 86380 86390 1
521166 99521166 1001 86380 86390 1
520927 99520927 1001 86380 86390 1
522105 99522105 1001 86380 86390 1
522274 99522274 1001 86380 86390 1
522011 99522011 1001 86380 86390 1
521897 99521897 1001 86380 86390 1
521989 99521989 1001 86380 86390 1
521741 99521741 1001 86380 86390 1
522486 99522486 1001 86380 86390 1
523092 99523092 1001 86380 86390 1
522957 99522957 1001 86380 86390 1
522800 99522800 1001 86380 86390 1
522715 99522715 1001 86380 86390 1
522755 99522755 1001 86380 86390 1
522521 99522521 1001 86380 86390 1
523172 99523172 1001 86380 86390 1
523906 99523906 1001 86380 86390 1
523793 99523793 1001 86380 86390 1
523557 99523557 1001 86380 86390 1
523698 99523698 1001 86380 86390 1
524102 99524102 1001 86380 86390 1
524300 99524300 1001 86380 86390 1
524339 99524339 1001 86380 86390 1
524186 99524186 1001 86380 86390 1
524330 99524330 1001 86380 86390 1
524832 99524832 1001 86380 86390 1
524794 99524794 1001 86380 86390 1
524929 99524929 1001 86380 86390 1
524779 99524779 1001 86380 86390 1
525561 99525561 1001 86380 86390 1
525393 99525393 1001 86380 86390 1
525581 99525581 1001 86380 86390 1
525517 99525517 1001 86380 86390 1
525279 99525279 1001 86380 86390 1
525295 99525295 1001 86380 86390 1
525069 99525069 1001 86380 86390 1
524983 99524983 1001 86380 86390 1
525796 99525796 1001 86380 86390 1
526399 99526399 1001 86380 86390 1
525931 99525931 1001 86380 86390 1
525909 99525909 1001 86380 86390 1
526471 99526471 1001 86380 86390 1
526455 99526455 1001 86380 86390 1
526710 99526710 1001 86380 86390 1
527977 99527977 1001 86380 86390 1
527808 99527808 1001 86380 86390 1
527852 99527852 1001 86380 86390 1
527816 99527816 1001 86380 86390 1
528260 99528260 1001 86380 86390 1
528171 99528171 1001 86380 86390 1
528133 99528133 1001 86380 86390 1
528265 99528265 1001 86380 86390 1
528773 99528773 1001 86380 86390 1
528764 99528764 1001 86380 86390 1
528704 99528704 1001 86380 86390 1
528605 99528605 1001 86380 86390 1
528563 99528563 1001 86380 86390 1
528422 99528422 1001 86380 86390 1
528370 99528370 1001 86380 86390 1
529598 99529598 1001 86380 86390 1
529637 99529637 1001 86380 86390 1
529328 99529328 1001 86380 86390 1
529440 99529440 1001 86380 86390 1
529417 99529417 1001 86380 86390 1
529159 99529159 1001 86380 86390 1
529135 99529135 1001 86380 86390 1
529896 99529896 1001 86380 86390 1
529744 99529744 1001 86380 86390 1
529903 99529903 1001 86380 86390 1
530163 99530163 1001 86380 86390 1
530044 99530044 1001 86380 86390 1
531251 99531251 1001 86380 86390 1
531201 99531201 1001 86380 86390 1
531094 99531094 1001 86380 86390 1
532065 99532065 1001 86380 86390 1
532106 99532106 1001 86380 86390 1
532107 99532107 1001 86380 86390 1
532083 99532083 1001 86380 86390 1
531989 99531989 1001 86380 86390 1
531946 99531946 1001 86380 86390 1
531625 99531625 1001 86380 86390 1
531759 99531759 1001 86380 86390 1
532867 99532867 1001 86380 86390 1
533012 99533012 1001 86380 86390 1
532528 99532528 1001 86380 86390 1
533613 99533613 1001 86380 86390 1
533921 99533921 1001 86380 86390 1
534239 99534239 1001 86380 86390 1
534878 99534878 1001 86380 86390 1
534738 99534738 1001 86380 86390 1
534843 99534843 1001 86380 86390 1
534717 99534717 1001 86380 86390 1
535299 99535299 1001 86380 86390 1
535222 99535222 1001 86380 86390 1
534939 99534939 1001 86380 86390 1
535568 99535568 1001 86380 86390 1
536091 99536091 1001 86380 86390 1
536090 99536090 1001 86380 86390 1
535727 99535727 1001 86380 86390 1
537112 99537112 1001 86380 86390 1
536918 99536918 1001 86380 86390 1
536896 99536896 1001 86380 86390 1
536570 99536570 1001 86380 86390 1
536615 99536615 1001 86380 86390 1
537286 99537286 1001 86380 86390 1
537365 99537365 1001 86380 86390 1
537927 99537927 1001 86380 86390 1
537968 99537968 1001 86380 86390 1
537693 99537693 1001 86380 86390 1
537734 99537734 1001 86380 86390 1
537699 99537699 1001 86380 86390 1
537497 99537497 1001 86380 86390 1
537385 99537385 1001 86380 86390 1
537998 99537998 1001 86380 86390 1
538084 99538084 1001 86380 86390 1
538118 99538118 1001 86380 86390 1
538183 99538183 1001 86380 86390 1
538814 99538814 1001 86380 86390 1
538792 99538792 1001 86380 86390 1
538492 99538492 1001 86380 86390 1
538248 99538248 1001 86380 86390 1
538291 99538291 1001 86380 86390 1
538319 99538319 1001 86380 86390 1
539009 99539009 1001 86380 86390 1
538973 99538973 1001 86380 86390 1
538820 99538820 1001 86380 86390 1
539362 99539362 1001 86380 86390 1
539311 99539311 1001 86380 86390 1
539378 99539378 1001 86380 86390 1
539641 99539641 1001 86380 86390 1
539817 99539817 1001 86380 86390 1
539675 99539675 1001 86380 86390 1
540458 99540458 1001 86380 86390 1
540297 99540297 1001 86380 86390 1
540362 99540362 1001 86380 86390 1
540157 99540157 1001 86380 86390 1
540242 99540242 1001 86380 86390 1
540090 99540090 1001 86380 86390 1
540142 99540142 1001 86380 86390 1
539855 99539855 1001 86380 86390 1
540571 99540571 1001 86380 86390 1
540495 99540495 1001 86380 86390 1
541112 99541112 1001 86380 86390 1
541151 99541151 1001 86380 86390 1
541089 99541089 1001 86380 86390 1
540885 99540885 1001 86380 86390 1
541008 99541008 1001 86380 86390 1
540864 99540864 1001 86380 86390 1
541406 99541406 1001 86380 86390 1
541484 99541484 1001 86380 86390 1
542090 99542090 1001 86380 86390 1
541802 99541802 1001 86380 86390 1
541841 99541841 1001 86380 86390 1
541907 99541907 1001 86380 86390 1
541804 99541804 1001 86380 86390 1
542810 99542810 1001 86380 86390 1
542888 99542888 1001 86380 86390 1
542591 99542591 1001 86380 86390 1
542424 99542424 1001 86380 86390 1
542949 99542949 1001 86380 86390 1
542977 99542977 1001 86380 86390 1
543134 99543134 1001 86380 86390 1
543636 99543636 1001 86380 86390 1
543719 99543719 1001 86380 86390 1
543385 99543385 1001 86380 86390 1
543247 99543247 1001 86380 86390 1
543277 99543277 1001 86380 86390 1
543936 99543936 1001 86380 86390 1
543967 99543967 1001 86380 86390 1
543881 99543881 1001 86380 86390 1
544417 99544417 1001 86380 86390 1
544431 99544431 1001 86380 86390 1
544356 99544356 1001 86380 86390 1
544204 99544204 1001 86380 86390 1
544362 99544362 1001 86380 86390 1
544036 99544036 1001 86380 86390 1
544166 99544166 1001 86380 86390 1
544730 99544730 1001 86380 86390 1
400667 99400667 1001 86380 86390 1
400757 99400757 1001 86380 86390 1
400743 99400743 1001 86380 86390 1
400943 99400943 1001 86380 86390 1
401110 99401110 1001 86380 86390 1
401257 99401257 1001 86380 86390 1
402289 99402289 1001 86380 86390 1
402509 99402509 1001 86380 86390 1
402504 99402504 1001 86380 86390 1
402684 99402684 1001 86380 86390 1
404311 99404311 1001 86380 86390 1
404610 99404610 1001 86380 86390 1
404702 99404702 1001 86380 86390 1
404706 99404706 1001 86380 86390 1
404761 99404761 1001 86380 86390 1
404814 99404814 1001 86380 86390 1
405072 99405072 1001 86380 86390 1
405133 99405133 1001 86380 86390 1
405820 99405820 1001 86380 86390 1
405876 99405876 1001 86380 86390 1
406416 99406416 1001 86380 86390 1
406474 99406474 1001 86380 86390 1
406607 99406607 1001 86380 86390 1
406786 99406786 1001 86380 86390 1
406938 99406938 1001 86380 86390 1
406861 99406861 1001 86380 86390 1
406918 99406918 1001 86380 86390 1
407197 99407197 1001 86380 86390 1
407154 99407154 1001 86380 86390 1
407545 99407545 1001 86380 86390 1
408213 99408213 1001 86380 86390 1
408441 99408441 1001 86380 86390 1
408756 99408756 1001 86380 86390 1
408795 99408795 1001 86380 86390 1
409194 99409194 1001 86380 86390 1
409301 99409301 1001 86380 86390 1
409425 99409425 1001 86380 86390 1
409702 99409702 1001 86380 86390 1
409775 99409775 1001 86380 86390 1
409695 99409695 1001 86380 86390 1
409990 99409990 1001 86380 86390 1
410384 99410384 1001 86380 86390 1
410524 99410524 1001 86380 86390 1
410786 99410786 1001 86380 86390 1
410807 99410807 1001 86380 86390 1
410867 99410867 1001 86380 86390 1
411018 99411018 1001 86380 86390 1
412308 99412308 1001 86380 86390 1
412973 99412973 1001 86380 86390 1
412701 99412701 1001 86380 86390 1
412809 99412809 1001 86380 86390 1
412543 99412543 1001 86380 86390 1
413736 99413736 1001 86380 86390 1
413703 99413703 1001 86380 86390 1
414004 99414004 1001 86380 86390 1
413799 99413799 1001 86380 86390 1
414057 99414057 1001 86380 86390 1
415000 99415000 1001 86380 86390 1
414953 99414953 1001 86380 86390 1
415047 99415047 1001 86380 86390 1
414601 99414601 1001 86380 86390 1
414273 99414273 1001 86380 86390 1
414282 99414282 1001 86380 86390 1
415480 99415480 1001 86380 86390 1
415555 99415555 1001 86380 86390 1
416850 99416850 1001 86380 86390 1
416004 99416004 1001 86380 86390 1
415860 99415860 1001 86380 86390 1
415879 99415879 1001 86380 86390 1
417289 99417289 1001 86380 86390 1
418569 99418569 1001 86380 86390 1
418307 99418307 1001 86380 86390 1
417668 99417668 1001 86380 86390 1
418954 99418954 1001 86380 86390 1
419079 99419079 1001 86380 86390 1
418938 99418938 1001 86380 86390 1
419198 99419198 1001 86380 86390 1
419715 99419715 1001 86380 86390 1
420609 99420609 1001 86380 86390 1
421876 99421876 1001 86380 86390 1
421953 99421953 1001 86380 86390 1
422020 99422020 1001 86380 86390 1
421393 99421393 1001 86380 86390 1
421378 99421378 1001 86380 86390 1
421281 99421281 1001 86380 86390 1
421106 99421106 1001 86380 86390 1
421160 99421160 1001 86380 86390 1
422251 99422251 1001 86380 86390 1
423577 99423577 1001 86380 86390 1
423469 99423469 1001 86380 86390 1
423731 99423731 1001 86380 86390 1
423150 99423150 1001 86380 86390 1
422978 99422978 1001 86380 86390 1
423053 99423053 1001 86380 86390 1
422798 99422798 1001 86380 86390 1
422840 99422840 1001 86380 86390 1
422865 99422865 1001 86380 86390 1
422618 99422618 1001 86380 86390 1
424689 99424689 1001 86380 86390 1
424413 99424413 1001 86380 86390 1
425655 99425655 1001 86380 86390 1
425435 99425435 1001 86380 86390 1
425566 99425566 1001 86380 86390 1
426885 99426885 1001 86380 86390 1
426942 99426942 1001 86380 86390 1
426476 99426476 1001 86380 86390 1
426012 99426012 1001 86380 86390 1
425917 99425917 1001 86380 86390 1
425841 99425841 1001 86380 86390 1
427258 99427258 1001 86380 86390 1
427200 99427200 1001 86380 86390 1
428476 99428476 1001 86380 86390 1
428429 99428429 1001 86380 86390 1
428420 99428420 1001 86380 86390 1
427988 99427988 1001 86380 86390 1
427723 99427723 1001 86380 86390 1
429269 99429269 1001 86380 86390 1
429375 99429375 1001 86380 86390 1
430802 99430802 1001 86380 86390 1
431984 99431984 1001 86380 86390 1
431925 99431925 1001 86380 86390 1
431973 99431973 1001 86380 86390 1
431265 99431265 1001 86380 86390 1
431512 99431512 1001 86380 86390 1
430920 99430920 1001 86380 86390 1
431130 99431130 1001 86380 86390 1
430836 99430836 1001 86380 86390 1
431138 99431138 1001 86380 86390 1
430934 99430934 1001 86380 86390 1
432328 99432328 1001 86380 86390 1
432255 99432255 1001 86380 86390 1
432141 99432141 1001 86380 86390 1
433588 99433588 1001 86380 86390 1
433631 99433631 1001 86380 86390 1
433092 99433092 1001 86380 86390 1
432983 99432983 1001 86380 86390 1
432621 99432621 1001 86380 86390 1
434037 99434037 1001 86380 86390 1
433916 99433916 1001 86380 86390 1
435162 99435162 1001 86380 86390 1
435063 99435063 1001 86380 86390 1
434997 99434997 1001 86380 86390 1
434431 99434431 1001 86380 86390 1
437005 99437005 1001 86380 86390 1
436614 99436614 1001 86380 86390 1
437270 99437270 1001 86380 86390 1
300084 99300084 1001 86380 86390 1
300020 99300020 1001 86380 86390 1
437304 99437304 1001 86380 86390 1
437253 99437253 1001 86380 86390 1
300103 99300103 1001 86380 86390 1
300700 99300700 1001 86380 86390 1
300533 99300533 1001 86380 86390 1
300515 99300515 1001 86380 86390 1
300429 99300429 1001 86380 86390 1
300326 99300326 1001 86380 86390 1
300404 99300404 1001 86380 86390 1
300166 99300166 1001 86380 86390 1
300142 99300142 1001 86380 86390 1
300817 99300817 1001 86380 86390 1
301377 99301377 1001 86380 86390 1
301380 99301380 1001 86380 86390 1
301436 99301436 1001 86380 86390 1
301552 99301552 1001 86380 86390 1
301250 99301250 1001 86380 86390 1
301329 99301329 1001 86380 86390 1
301296 99301296 1001 86380 86390 1
300989 99300989 1001 86380 86390 1
301125 99301125 1001 86380 86390 1
301560 99301560 1001 86380 86390 1
301716 99301716 1001 86380 86390 1
302242 99302242 1001 86380 86390 1
302341 99302341 1001 86380 86390 1
301802 99301802 1001 86380 86390 1
301849 99301849 1001 86380 86390 1
303022 99303022 1001 86380 86390 1
302828 99302828 1001 86380 86390 1
302948 99302948 1001 86380 86390 1
302611 99302611 1001 86380 86390 1
302685 99302685 1001 86380 86390 1
303347 99303347 1001 86380 86390 1
304020 99304020 1001 86380 86390 1
303828 99303828 1001 86380 86390 1
303752 99303752 1001 86380 86390 1
303577 99303577 1001 86380 86390 1
304146 99304146 1001 86380 86390 1
304138 99304138 1001 86380 86390 1
304841 99304841 1001 86380 86390 1
304776 99304776 1001 86380 86390 1
304437 99304437 1001 86380 86390 1
305045 99305045 1001 86380 86390 1
304917 99304917 1001 86380 86390 1
304868 99304868 1001 86380 86390 1
305685 99305685 1001 86380 86390 1
305529 99305529 1001 86380 86390 1
305319 99305319 1001 86380 86390 1
305423 99305423 1001 86380 86390 1
305436 99305436 1001 86380 86390 1
305184 99305184 1001 86380 86390 1
305152 99305152 1001 86380 86390 1
500023 99500023 1001 86380 86390 1
500012 99500012 1001 86380 86390 1
500051 99500051 1001 86380 86390 1
500028 99500028 1001 86380 86390 1
500621 99500621 1001 86380 86390 1
500679 99500679 1001 86380 86390 1
500346 99500346 1001 86380 86390 1
500838 99500838 1001 86380 86390 1
500815 99500815 1001 86380 86390 1
500895 99500895 1001 86380 86390 1
500819 99500819 1001 86380 86390 1
501384 99501384 1001 86380 86390 1
501347 99501347 1001 86380 86390 1
501379 99501379 1001 86380 86390 1
501175 99501175 1001 86380 86390 1
501088 99501088 1001 86380 86390 1
501809 99501809 1001 86380 86390 1
502079 99502079 1001 86380 86390 1
502235 99502235 1001 86380 86390 1
502120 99502120 1001 86380 86390 1
502172 99502172 1001 86380 86390 1
502243 99502243 1001 86380 86390 1
502077 99502077 1001 86380 86390 1
502051 99502051 1001 86380 86390 1
501937 99501937 1001 86380 86390 1
502032 99502032 1001 86380 86390 1
502048 99502048 1001 86380 86390 1
502659 99502659 1001 86380 86390 1
502574 99502574 1001 86380 86390 1
502982 99502982 1001 86380 86390 1
502948 99502948 1001 86380 86390 1
503052 99503052 1001 86380 86390 1
502677 99502677 1001 86380 86390 1
503365 99503365 1001 86380 86390 1
503443 99503443 1001 86380 86390 1
503978 99503978 1001 86380 86390 1
504017 99504017 1001 86380 86390 1
503956 99503956 1001 86380 86390 1
503971 99503971 1001 86380 86390 1
503853 99503853 1001 86380 86390 1
504285 99504285 1001 86380 86390 1
504186 99504186 1001 86380 86390 1
504225 99504225 1001 86380 86390 1
504704 99504704 1001 86380 86390 1
504655 99504655 1001 86380 86390 1
504684 99504684 1001 86380 86390 1
504376 99504376 1001 86380 86390 1
504506 99504506 1001 86380 86390 1
504510 99504510 1001 86380 86390 1
504501 99504501 1001 86380 86390 1
504334 99504334 1001 86380 86390 1
504529 99504529 1001 86380 86390 1
505109 99505109 1001 86380 86390 1
505689 99505689 1001 86380 86390 1
505169 99505169 1001 86380 86390 1
505848 99505848 1001 86380 86390 1
505864 99505864 1001 86380 86390 1
506555 99506555 1001 86380 86390 1
506144 99506144 1001 86380 86390 1
507243 99507243 1001 86380 86390 1
507038 99507038 1001 86380 86390 1
506915 99506915 1001 86380 86390 1
507620 99507620 1001 86380 86390 1
507442 99507442 1001 86380 86390 1
507947 99507947 1001 86380 86390 1
507803 99507803 1001 86380 86390 1
508339 99508339 1001 86380 86390 1
508422 99508422 1001 86380 86390 1
509043 99509043 1001 86380 86390 1
508941 99508941 1001 86380 86390 1
508906 99508906 1001 86380 86390 1
508719 99508719 1001 86380 86390 1
508822 99508822 1001 86380 86390 1
508801 99508801 1001 86380 86390 1
508649 99508649 1001 86380 86390 1
508640 99508640 1001 86380 86390 1
508530 99508530 1001 86380 86390 1
509114 99509114 1001 86380 86390 1
509197 99509197 1001 86380 86390 1
509187 99509187 1001 86380 86390 1
509755 99509755 1001 86380 86390 1
509643 99509643 1001 86380 86390 1
509638 99509638 1001 86380 86390 1
509639 99509639 1001 86380 86390 1
509452 99509452 1001 86380 86390 1
509917 99509917 1001 86380 86390 1
509997 99509997 1001 86380 86390 1
510052 99510052 1001 86380 86390 1
510607 99510607 1001 86380 86390 1
510329 99510329 1001 86380 86390 1
510499 99510499 1001 86380 86390 1
510333 99510333 1001 86380 86390 1
510253 99510253 1001 86380 86390 1
510910 99510910 1001 86380 86390 1
510834 99510834 1001 86380 86390 1
510900 99510900 1001 86380 86390 1
511430 99511430 1001 86380 86390 1
511074 99511074 1001 86380 86390 1
511090 99511090 1001 86380 86390 1
510939 99510939 1001 86380 86390 1
510952 99510952 1001 86380 86390 1
512191 99512191 1001 86380 86390 1
511826 99511826 1001 86380 86390 1
513182 99513182 1001 86380 86390 1
513056 99513056 1001 86380 86390 1
513163 99513163 1001 86380 86390 1
513125 99513125 1001 86380 86390 1
512943 99512943 1001 86380 86390 1
512842 99512842 1001 86380 86390 1
513323 99513323 1001 86380 86390 1
513207 99513207 1001 86380 86390 1
513327 99513327 1001 86380 86390 1
513405 99513405 1001 86380 86390 1
513971 99513971 1001 86380 86390 1
513907 99513907 1001 86380 86390 1
513660 99513660 1001 86380 86390 1
513625 99513625 1001 86380 86390 1
513454 99513454 1001 86380 86390 1
513428 99513428 1001 86380 86390 1
513560 99513560 1001 86380 86390 1
514093 99514093 1001 86380 86390 1
514150 99514150 1001 86380 86390 1
514828 99514828 1001 86380 86390 1
514720 99514720 1001 86380 86390 1
515289 99515289 1001 86380 86390 1
515341 99515341 1001 86380 86390 1
515103 99515103 1001 86380 86390 1
515708 99515708 1001 86380 86390 1
515870 99515870 1001 86380 86390 1
516396 99516396 1001 86380 86390 1
516346 99516346 1001 86380 86390 1
517332 99517332 1001 86380 86390 1
517218 99517218 1001 86380 86390 1
517067 99517067 1001 86380 86390 1
517032 99517032 1001 86380 86390 1
516960 99516960 1001 86380 86390 1
516732 99516732 1001 86380 86390 1
517530 99517530 1001 86380 86390 1
518124 99518124 1001 86380 86390 1
518344 99518344 1001 86380 86390 1
518848 99518848 1001 86380 86390 1
518785 99518785 1001 86380 86390 1
518959 99518959 1001 86380 86390 1
518804 99518804 1001 86380 86390 1
518486 99518486 1001 86380 86390 1
519076 99519076 1001 86380 86390 1
519671 99519671 1001 86380 86390 1
519416 99519416 1001 86380 86390 1
519576 99519576 1001 86380 86390 1
519538 99519538 1001 86380 86390 1
519462 99519462 1001 86380 86390 1
519215 99519215 1001 86380 86390 1
519373 99519373 1001 86380 86390 1
519825 99519825 1001 86380 86390 1
519978 99519978 1001 86380 86390 1
520599 99520599 1001 86380 86390 1
520320 99520320 1001 86380 86390 1
520433 99520433 1001 86380 86390 1
520067 99520067 1001 86380 86390 1
520134 99520134 1001 86380 86390 1
520820 99520820 1001 86380 86390 1
521287 99521287 1001 86380 86390 1
521275 99521275 1001 86380 86390 1
521283 99521283 1001 86380 86390 1
521113 99521113 1001 86380 86390 1
521193 99521193 1001 86380 86390 1
521006 99521006 1001 86380 86390 1
522067 99522067 1001 86380 86390 1
522018 99522018 1001 86380 86390 1
522951 99522951 1001 86380 86390 1
523091 99523091 1001 86380 86390 1
523038 99523038 1001 86380 86390 1
522773 99522773 1001 86380 86390 1
522802 99522802 1001 86380 86390 1
522854 99522854 1001 86380 86390 1
522790 99522790 1001 86380 86390 1
522537 99522537 1001 86380 86390 1
523764 99523764 1001 86380 86390 1
523790 99523790 1001 86380 86390 1
523871 99523871 1001 86380 86390 1
523711 99523711 1001 86380 86390 1
524085 99524085 1001 86380 86390 1
523974 99523974 1001 86380 86390 1
524146 99524146 1001 86380 86390 1
524528 99524528 1001 86380 86390 1
524493 99524493 1001 86380 86390 1
524562 99524562 1001 86380 86390 1
524472 99524472 1001 86380 86390 1
524335 99524335 1001 86380 86390 1
524323 99524323 1001 86380 86390 1
524233 99524233 1001 86380 86390 1
524780 99524780 1001 86380 86390 1
525480 99525480 1001 86380 86390 1
525274 99525274 1001 86380 86390 1
525277 99525277 1001 86380 86390 1
525206 99525206 1001 86380 86390 1
525725 99525725 1001 86380 86390 1
525778 99525778 1001 86380 86390 1
525612 99525612 1001 86380 86390 1
525618 99525618 1001 86380 86390 1
526307 99526307 1001 86380 86390 1
526219 99526219 1001 86380 86390 1
526258 99526258 1001 86380 86390 1
526222 99526222 1001 86380 86390 1
527178 99527178 1001 86380 86390 1
527155 99527155 1001 86380 86390 1
527156 99527156 1001 86380 86390 1
527119 99527119 1001 86380 86390 1
526979 99526979 1001 86380 86390 1
526992 99526992 1001 86380 86390 1
527033 99527033 1001 86380 86390 1
526750 99526750 1001 86380 86390 1
527415 99527415 1001 86380 86390 1
527928 99527928 1001 86380 86390 1
528033 99528033 1001 86380 86390 1
527844 99527844 1001 86380 86390 1
527528 99527528 1001 86380 86390 1
527503 99527503 1001 86380 86390 1
528149 99528149 1001 86380 86390 1
528749 99528749 1001 86380 86390 1
528699 99528699 1001 86380 86390 1
528844 99528844 1001 86380 86390 1
528381 99528381 1001 86380 86390 1
529536 99529536 1001 86380 86390 1
529614 99529614 1001 86380 86390 1
529628 99529628 1001 86380 86390 1
529570 99529570 1001 86380 86390 1
529381 99529381 1001 86380 86390 1
529453 99529453 1001 86380 86390 1
529479 99529479 1001 86380 86390 1
529324 99529324 1001 86380 86390 1
529755 99529755 1001 86380 86390 1
530550 99530550 1001 86380 86390 1
530456 99530456 1001 86380 86390 1
530367 99530367 1001 86380 86390 1
530166 99530166 1001 86380 86390 1
530268 99530268 1001 86380 86390 1
530028 99530028 1001 86380 86390 1
530693 99530693 1001 86380 86390 1
531062 99531062 1001 86380 86390 1
531003 99531003 1001 86380 86390 1
531030 99531030 1001 86380 86390 1
531847 99531847 1001 86380 86390 1
531903 99531903 1001 86380 86390 1
531994 99531994 1001 86380 86390 1
531586 99531586 1001 86380 86390 1
531635 99531635 1001 86380 86390 1
532726 99532726 1001 86380 86390 1
532456 99532456 1001 86380 86390 1
533205 99533205 1001 86380 86390 1
533735 99533735 1001 86380 86390 1
533449 99533449 1001 86380 86390 1
533649 99533649 1001 86380 86390 1
533418 99533418 1001 86380 86390 1
533880 99533880 1001 86380 86390 1
533237 99533237 1001 86380 86390 1
533883 99533883 1001 86380 86390 1
533904 99533904 1001 86380 86390 1
533996 99533996 1001 86380 86390 1
534587 99534587 1001 86380 86390 1
534591 99534591 1001 86380 86390 1
534274 99534274 1001 86380 86390 1
534417 99534417 1001 86380 86390 1
534473 99534473 1001 86380 86390 1
534396 99534396 1001 86380 86390 1
534261 99534261 1001 86380 86390 1
534856 99534856 1001 86380 86390 1
534873 99534873 1001 86380 86390 1
534692 99534692 1001 86380 86390 1
535309 99535309 1001 86380 86390 1
535103 99535103 1001 86380 86390 1
534897 99534897 1001 86380 86390 1
535029 99535029 1001 86380 86390 1
535690 99535690 1001 86380 86390 1
536135 99536135 1001 86380 86390 1
536176 99536176 1001 86380 86390 1
535961 99535961 1001 86380 86390 1
535918 99535918 1001 86380 86390 1
535765 99535765 1001 86380 86390 1
535791 99535791 1001 86380 86390 1
537133 99537133 1001 86380 86390 1
536598 99536598 1001 86380 86390 1
536577 99536577 1001 86380 86390 1
537223 99537223 1001 86380 86390 1
537570 99537570 1001 86380 86390 1
538783 99538783 1001 86380 86390 1
538583 99538583 1001 86380 86390 1
538403 99538403 1001 86380 86390 1
538578 99538578 1001 86380 86390 1
538244 99538244 1001 86380 86390 1
539019 99539019 1001 86380 86390 1
538827 99538827 1001 86380 86390 1
539084 99539084 1001 86380 86390 1
540326 99540326 1001 86380 86390 1
540450 99540450 1001 86380 86390 1
539964 99539964 1001 86380 86390 1
539979 99539979 1001 86380 86390 1
540022 99540022 1001 86380 86390 1
540646 99540646 1001 86380 86390 1
540498 99540498 1001 86380 86390 1
540631 99540631 1001 86380 86390 1
540996 99540996 1001 86380 86390 1
540951 99540951 1001 86380 86390 1
541029 99541029 1001 86380 86390 1
540714 99540714 1001 86380 86390 1
540683 99540683 1001 86380 86390 1
541323 99541323 1001 86380 86390 1
541390 99541390 1001 86380 86390 1
541960 99541960 1001 86380 86390 1
541861 99541861 1001 86380 86390 1
541814 99541814 1001 86380 86390 1
541738 99541738 1001 86380 86390 1
541540 99541540 1001 86380 86390 1
541620 99541620 1001 86380 86390 1
541676 99541676 1001 86380 86390 1
542161 99542161 1001 86380 86390 1
542547 99542547 1001 86380 86390 1
542520 99542520 1001 86380 86390 1
542504 99542504 1001 86380 86390 1
542989 99542989 1001 86380 86390 1
543458 99543458 1001 86380 86390 1
543459 99543459 1001 86380 86390 1
543827 99543827 1001 86380 86390 1
543971 99543971 1001 86380 86390 1
544502 99544502 1001 86380 86390 1
544516 99544516 1001 86380 86390 1
544555 99544555 1001 86380 86390 1
544224 99544224 1001 86380 86390 1
544255 99544255 1001 86380 86390 1
544307 99544307 1001 86380 86390 1
543993 99543993 1001 86380 86390 1
544727 99544727 1001 86380 86390 1
544626 99544626 1001 86380 86390 1
400243 99400243 1001 86380 86390 1
400405 99400405 1001 86380 86390 1
400670 99400670 1001 86380 86390 1
401145 99401145 1001 86380 86390 1
401179 99401179 1001 86380 86390 1
401267 99401267 1001 86380 86390 1
401324 99401324 1001 86380 86390 1
401356 99401356 1001 86380 86390 1
401344 99401344 1001 86380 86390 1
401937 99401937 1001 86380 86390 1
402237 99402237 1001 86380 86390 1
402519 99402519 1001 86380 86390 1
402747 99402747 1001 86380 86390 1
402915 99402915 1001 86380 86390 1
403383 99403383 1001 86380 86390 1
403361 99403361 1001 86380 86390 1
404203 99404203 1001 86380 86390 1
404262 99404262 1001 86380 86390 1
404517 99404517 1001 86380 86390 1
404551 99404551 1001 86380 86390 1
405217 99405217 1001 86380 86390 1
405363 99405363 1001 86380 86390 1
405753 99405753 1001 86380 86390 1
405906 99405906 1001 86380 86390 1
407207 99407207 1001 86380 86390 1
407168 99407168 1001 86380 86390 1
407278 99407278 1001 86380 86390 1
407366 99407366 1001 86380 86390 1
407377 99407377 1001 86380 86390 1
407408 99407408 1001 86380 86390 1
407459 99407459 1001 86380 86390 1
408014 99408014 1001 86380 86390 1
408175 99408175 1001 86380 86390 1
408241 99408241 1001 86380 86390 1
408958 99408958 1001 86380 86390 1
409028 99409028 1001 86380 86390 1
409817 99409817 1001 86380 86390 1
410442 99410442 1001 86380 86390 1
410598 99410598 1001 86380 86390 1
410806 99410806 1001 86380 86390 1
411220 99411220 1001 86380 86390 1
411442 99411442 1001 86380 86390 1
412090 99412090 1001 86380 86390 1
412456 99412456 1001 86380 86390 1
413519 99413519 1001 86380 86390 1
413500 99413500 1001 86380 86390 1
413641 99413641 1001 86380 86390 1
413353 99413353 1001 86380 86390 1
413678 99413678 1001 86380 86390 1
413539 99413539 1001 86380 86390 1
413153 99413153 1001 86380 86390 1
412757 99412757 1001 86380 86390 1
412828 99412828 1001 86380 86390 1
414945 99414945 1001 86380 86390 1
414693 99414693 1001 86380 86390 1
414789 99414789 1001 86380 86390 1
414389 99414389 1001 86380 86390 1
414498 99414498 1001 86380 86390 1
415338 99415338 1001 86380 86390 1
416607 99416607 1001 86380 86390 1
416471 99416471 1001 86380 86390 1
416534 99416534 1001 86380 86390 1
416148 99416148 1001 86380 86390 1
417158 99417158 1001 86380 86390 1
417245 99417245 1001 86380 86390 1
418322 99418322 1001 86380 86390 1
418055 99418055 1001 86380 86390 1
417816 99417816 1001 86380 86390 1
417647 99417647 1001 86380 86390 1
418016 99418016 1001 86380 86390 1
419019 99419019 1001 86380 86390 1
418883 99418883 1001 86380 86390 1
419012 99419012 1001 86380 86390 1
419091 99419091 1001 86380 86390 1
419703 99419703 1001 86380 86390 1
419645 99419645 1001 86380 86390 1
419450 99419450 1001 86380 86390 1
419575 99419575 1001 86380 86390 1
419273 99419273 1001 86380 86390 1
421249 99421249 1001 86380 86390 1
422662 99422662 1001 86380 86390 1
424942 99424942 1001 86380 86390 1
424769 99424769 1001 86380 86390 1
425000 99425000 1001 86380 86390 1
424212 99424212 1001 86380 86390 1
424442 99424442 1001 86380 86390 1
426442 99426442 1001 86380 86390 1
426190 99426190 1001 86380 86390 1
427513 99427513 1001 86380 86390 1
428586 99428586 1001 86380 86390 1
428543 99428543 1001 86380 86390 1
428695 99428695 1001 86380 86390 1
428511 99428511 1001 86380 86390 1
428088 99428088 1001 86380 86390 1
427885 99427885 1001 86380 86390 1
427588 99427588 1001 86380 86390 1
429124 99429124 1001 86380 86390 1
430185 99430185 1001 86380 86390 1
429741 99429741 1001 86380 86390 1
429312 99429312 1001 86380 86390 1
431863 99431863 1001 86380 86390 1
431679 99431679 1001 86380 86390 1
431805 99431805 1001 86380 86390 1
432127 99432127 1001 86380 86390 1
432128 99432128 1001 86380 86390 1
432212 99432212 1001 86380 86390 1
433719 99433719 1001 86380 86390 1
433690 99433690 1001 86380 86390 1
432878 99432878 1001 86380 86390 1
432571 99432571 1001 86380 86390 1
434072 99434072 1001 86380 86390 1
433908 99433908 1001 86380 86390 1
435158 99435158 1001 86380 86390 1
434794 99434794 1001 86380 86390 1
434321 99434321 1001 86380 86390 1
434463 99434463 1001 86380 86390 1
435708 99435708 1001 86380 86390 1
435712 99435712 1001 86380 86390 1
435841 99435841 1001 86380 86390 1
436828 99436828 1001 86380 86390 1
436846 99436846 1001 86380 86390 1
436529 99436529 1001 86380 86390 1
300053 99300053 1001 86380 86390 1
300695 99300695 1001 86380 86390 1
300618 99300618 1001 86380 86390 1
300662 99300662 1001 86380 86390 1
300447 99300447 1001 86380 86390 1
300500 99300500 1001 86380 86390 1
301484 99301484 1001 86380 86390 1
301137 99301137 1001 86380 86390 1
301644 99301644 1001 86380 86390 1
301670 99301670 1001 86380 86390 1
301569 99301569 1001 86380 86390 1
301626 99301626 1001 86380 86390 1
302363 99302363 1001 86380 86390 1
302364 99302364 1001 86380 86390 1
302166 99302166 1001 86380 86390 1
301850 99301850 1001 86380 86390 1
301764 99301764 1001 86380 86390 1
303074 99303074 1001 86380 86390 1
302802 99302802 1001 86380 86390 1
302601 99302601 1001 86380 86390 1
302602 99302602 1001 86380 86390 1
302619 99302619 1001 86380 86390 1
303397 99303397 1001 86380 86390 1
303683 99303683 1001 86380 86390 1
304213 99304213 1001 86380 86390 1
304137 99304137 1001 86380 86390 1
304127 99304127 1001 86380 86390 1
304576 99304576 1001 86380 86390 1
304654 99304654 1001 86380 86390 1
304516 99304516 1001 86380 86390 1
304612 99304612 1001 86380 86390 1
304263 99304263 1001 86380 86390 1
304911 99304911 1001 86380 86390 1
304976 99304976 1001 86380 86390 1
304887 99304887 1001 86380 86390 1
304901 99304901 1001 86380 86390 1
305644 99305644 1001 86380 86390 1
305312 99305312 1001 86380 86390 1
305359 99305359 1001 86380 86390 1
500494 99500494 1001 86380 86390 1
500281 99500281 1001 86380 86390 1
500949 99500949 1001 86380 86390 1
501502 99501502 1001 86380 86390 1
501572 99501572 1001 86380 86390 1
501153 99501153 1001 86380 86390 1
501785 99501785 1001 86380 86390 1
501658 99501658 1001 86380 86390 1
501712 99501712 1001 86380 86390 1
502055 99502055 1001 86380 86390 1
502056 99502056 1001 86380 86390 1
503099 99503099 1001 86380 86390 1
503254 99503254 1001 86380 86390 1
503243 99503243 1001 86380 86390 1
503262 99503262 1001 86380 86390 1
503026 99503026 1001 86380 86390 1
502911 99502911 1001 86380 86390 1
503426 99503426 1001 86380 86390 1
503740 99503740 1001 86380 86390 1
503832 99503832 1001 86380 86390 1
503897 99503897 1001 86380 86390 1
503587 99503587 1001 86380 86390 1
503524 99503524 1001 86380 86390 1
503498 99503498 1001 86380 86390 1
503566 99503566 1001 86380 86390 1
503568 99503568 1001 86380 86390 1
503530 99503530 1001 86380 86390 1
504243 99504243 1001 86380 86390 1
504915 99504915 1001 86380 86390 1
504756 99504756 1001 86380 86390 1
504799 99504799 1001 86380 86390 1
504537 99504537 1001 86380 86390 1
504569 99504569 1001 86380 86390 1
504524 99504524 1001 86380 86390 1
505098 99505098 1001 86380 86390 1
505602 99505602 1001 86380 86390 1
505587 99505587 1001 86380 86390 1
505386 99505386 1001 86380 86390 1
505442 99505442 1001 86380 86390 1
505394 99505394 1001 86380 86390 1
505797 99505797 1001 86380 86390 1
505863 99505863 1001 86380 86390 1
505931 99505931 1001 86380 86390 1
505960 99505960 1001 86380 86390 1
506563 99506563 1001 86380 86390 1
506552 99506552 1001 86380 86390 1
506402 99506402 1001 86380 86390 1
506226 99506226 1001 86380 86390 1
506269 99506269 1001 86380 86390 1
506386 99506386 1001 86380 86390 1
506244 99506244 1001 86380 86390 1
506361 99506361 1001 86380 86390 1
506114 99506114 1001 86380 86390 1
507083 99507083 1001 86380 86390 1
507137 99507137 1001 86380 86390 1
506958 99506958 1001 86380 86390 1
508211 99508211 1001 86380 86390 1
508186 99508186 1001 86380 86390 1
508248 99508248 1001 86380 86390 1
508162 99508162 1001 86380 86390 1
508048 99508048 1001 86380 86390 1
508061 99508061 1001 86380 86390 1
507865 99507865 1001 86380 86390 1
508882 99508882 1001 86380 86390 1
508921 99508921 1001 86380 86390 1
508989 99508989 1001 86380 86390 1
508758 99508758 1001 86380 86390 1
508632 99508632 1001 86380 86390 1
508645 99508645 1001 86380 86390 1
509181 99509181 1001 86380 86390 1
509853 99509853 1001 86380 86390 1
509820 99509820 1001 86380 86390 1
509577 99509577 1001 86380 86390 1
510549 99510549 1001 86380 86390 1
510667 99510667 1001 86380 86390 1
510530 99510530 1001 86380 86390 1
510543 99510543 1001 86380 86390 1
510355 99510355 1001 86380 86390 1
510158 99510158 1001 86380 86390 1
510159 99510159 1001 86380 86390 1
510874 99510874 1001 86380 86390 1
510735 99510735 1001 86380 86390 1
511432 99511432 1001 86380 86390 1
511423 99511423 1001 86380 86390 1
511232 99511232 1001 86380 86390 1
511304 99511304 1001 86380 86390 1
511006 99511006 1001 86380 86390 1
511746 99511746 1001 86380 86390 1
511711 99511711 1001 86380 86390 1
512241 99512241 1001 86380 86390 1
511859 99511859 1001 86380 86390 1
513129 99513129 1001 86380 86390 1
513107 99513107 1001 86380 86390 1
513100 99513100 1001 86380 86390 1
513127 99513127 1001 86380 86390 1
512876 99512876 1001 86380 86390 1
512902 99512902 1001 86380 86390 1
512663 99512663 1001 86380 86390 1
512704 99512704 1001 86380 86390 1
512684 99512684 1001 86380 86390 1
513366 99513366 1001 86380 86390 1
513380 99513380 1001 86380 86390 1
513927 99513927 1001 86380 86390 1
513658 99513658 1001 86380 86390 1
513816 99513816 1001 86380 86390 1
513781 99513781 1001 86380 86390 1
513731 99513731 1001 86380 86390 1
513682 99513682 1001 86380 86390 1
513496 99513496 1001 86380 86390 1
513522 99513522 1001 86380 86390 1
514146 99514146 1001 86380 86390 1
514194 99514194 1001 86380 86390 1
514671 99514671 1001 86380 86390 1
514552 99514552 1001 86380 86390 1
514541 99514541 1001 86380 86390 1
514624 99514624 1001 86380 86390 1
514508 99514508 1001 86380 86390 1
514521 99514521 1001 86380 86390 1
514410 99514410 1001 86380 86390 1
514335 99514335 1001 86380 86390 1
514362 99514362 1001 86380 86390 1
514273 99514273 1001 86380 86390 1
515537 99515537 1001 86380 86390 1
515641 99515641 1001 86380 86390 1
515390 99515390 1001 86380 86390 1
515434 99515434 1001 86380 86390 1
515282 99515282 1001 86380 86390 1
515218 99515218 1001 86380 86390 1
515079 99515079 1001 86380 86390 1
515732 99515732 1001 86380 86390 1
516434 99516434 1001 86380 86390 1
516491 99516491 1001 86380 86390 1
516315 99516315 1001 86380 86390 1
516353 99516353 1001 86380 86390 1
516189 99516189 1001 86380 86390 1
516280 99516280 1001 86380 86390 1
516128 99516128 1001 86380 86390 1
516130 99516130 1001 86380 86390 1
516037 99516037 1001 86380 86390 1
516094 99516094 1001 86380 86390 1
516639 99516639 1001 86380 86390 1
516510 99516510 1001 86380 86390 1
516971 99516971 1001 86380 86390 1
516846 99516846 1001 86380 86390 1
516879 99516879 1001 86380 86390 1
517421 99517421 1001 86380 86390 1
517990 99517990 1001 86380 86390 1
517780 99517780 1001 86380 86390 1
517748 99517748 1001 86380 86390 1
517630 99517630 1001 86380 86390 1
518864 99518864 1001 86380 86390 1
518813 99518813 1001 86380 86390 1
518791 99518791 1001 86380 86390 1
518985 99518985 1001 86380 86390 1
518674 99518674 1001 86380 86390 1
518650 99518650 1001 86380 86390 1
518470 99518470 1001 86380 86390 1
519115 99519115 1001 86380 86390 1
519103 99519103 1001 86380 86390 1
518991 99518991 1001 86380 86390 1
519139 99519139 1001 86380 86390 1
519786 99519786 1001 86380 86390 1
519426 99519426 1001 86380 86390 1
519345 99519345 1001 86380 86390 1
519922 99519922 1001 86380 86390 1
520001 99520001 1001 86380 86390 1
519989 99519989 1001 86380 86390 1
520525 99520525 1001 86380 86390 1
520417 99520417 1001 86380 86390 1
520162 99520162 1001 86380 86390 1
520150 99520150 1001 86380 86390 1
520051 99520051 1001 86380 86390 1
521328 99521328 1001 86380 86390 1
521303 99521303 1001 86380 86390 1
521216 99521216 1001 86380 86390 1
521023 99521023 1001 86380 86390 1
520998 99520998 1001 86380 86390 1
521605 99521605 1001 86380 86390 1
521619 99521619 1001 86380 86390 1
521542 99521542 1001 86380 86390 1
521574 99521574 1001 86380 86390 1
521589 99521589 1001 86380 86390 1
521604 99521604 1001 86380 86390 1
522118 99522118 1001 86380 86390 1
522211 99522211 1001 86380 86390 1
522251 99522251 1001 86380 86390 1
521962 99521962 1001 86380 86390 1
521954 99521954 1001 86380 86390 1
521891 99521891 1001 86380 86390 1
522361 99522361 1001 86380 86390 1
522388 99522388 1001 86380 86390 1
522427 99522427 1001 86380 86390 1
522351 99522351 1001 86380 86390 1
523041 99523041 1001 86380 86390 1
523056 99523056 1001 86380 86390 1
522981 99522981 1001 86380 86390 1
522742 99522742 1001 86380 86390 1
522617 99522617 1001 86380 86390 1
522570 99522570 1001 86380 86390 1
522649 99522649 1001 86380 86390 1
523322 99523322 1001 86380 86390 1
523213 99523213 1001 86380 86390 1
523794 99523794 1001 86380 86390 1
524070 99524070 1001 86380 86390 1
524669 99524669 1001 86380 86390 1
524696 99524696 1001 86380 86390 1
524397 99524397 1001 86380 86390 1
524492 99524492 1001 86380 86390 1
524316 99524316 1001 86380 86390 1
524839 99524839 1001 86380 86390 1
524943 99524943 1001 86380 86390 1
525533 99525533 1001 86380 86390 1
525549 99525549 1001 86380 86390 1
525570 99525570 1001 86380 86390 1
525555 99525555 1001 86380 86390 1
525340 99525340 1001 86380 86390 1
525230 99525230 1001 86380 86390 1
524989 99524989 1001 86380 86390 1
525056 99525056 1001 86380 86390 1
525121 99525121 1001 86380 86390 1
525780 99525780 1001 86380 86390 1
526372 99526372 1001 86380 86390 1
526271 99526271 1001 86380 86390 1
526319 99526319 1001 86380 86390 1
526198 99526198 1001 86380 86390 1
526072 99526072 1001 86380 86390 1
525935 99525935 1001 86380 86390 1
525923 99525923 1001 86380 86390 1
525886 99525886 1001 86380 86390 1
525836 99525836 1001 86380 86390 1
526005 99526005 1001 86380 86390 1
526447 99526447 1001 86380 86390 1
526477 99526477 1001 86380 86390 1
526609 99526609 1001 86380 86390 1
527104 99527104 1001 86380 86390 1
526760 99526760 1001 86380 86390 1
527419 99527419 1001 86380 86390 1
527801 99527801 1001 86380 86390 1
528144 99528144 1001 86380 86390 1
528145 99528145 1001 86380 86390 1
528081 99528081 1001 86380 86390 1
528827 99528827 1001 86380 86390 1
528791 99528791 1001 86380 86390 1
528347 99528347 1001 86380 86390 1
528433 99528433 1001 86380 86390 1
529040 99529040 1001 86380 86390 1
528932 99528932 1001 86380 86390 1
529551 99529551 1001 86380 86390 1
529578 99529578 1001 86380 86390 1
529458 99529458 1001 86380 86390 1
529512 99529512 1001 86380 86390 1
529261 99529261 1001 86380 86390 1
529160 99529160 1001 86380 86390 1
529780 99529780 1001 86380 86390 1
529745 99529745 1001 86380 86390 1
530515 99530515 1001 86380 86390 1
530441 99530441 1001 86380 86390 1
530529 99530529 1001 86380 86390 1
530164 99530164 1001 86380 86390 1
530039 99530039 1001 86380 86390 1
530043 99530043 1001 86380 86390 1
530578 99530578 1001 86380 86390 1
530784 99530784 1001 86380 86390 1
531474 99531474 1001 86380 86390 1
531566 99531566 1001 86380 86390 1
532189 99532189 1001 86380 86390 1
532194 99532194 1001 86380 86390 1
531885 99531885 1001 86380 86390 1
531781 99531781 1001 86380 86390 1
531745 99531745 1001 86380 86390 1
531644 99531644 1001 86380 86390 1
532293 99532293 1001 86380 86390 1
532321 99532321 1001 86380 86390 1
532314 99532314 1001 86380 86390 1
532211 99532211 1001 86380 86390 1
532213 99532213 1001 86380 86390 1
532383 99532383 1001 86380 86390 1
532961 99532961 1001 86380 86390 1
532911 99532911 1001 86380 86390 1
532674 99532674 1001 86380 86390 1
532740 99532740 1001 86380 86390 1
532770 99532770 1001 86380 86390 1
532436 99532436 1001 86380 86390 1
532594 99532594 1001 86380 86390 1
532467 99532467 1001 86380 86390 1
533184 99533184 1001 86380 86390 1
533167 99533167 1001 86380 86390 1
533769 99533769 1001 86380 86390 1
533780 99533780 1001 86380 86390 1
533553 99533553 1001 86380 86390 1
533505 99533505 1001 86380 86390 1
533506 99533506 1001 86380 86390 1
533403 99533403 1001 86380 86390 1
533912 99533912 1001 86380 86390 1
534035 99534035 1001 86380 86390 1
534539 99534539 1001 86380 86390 1
534290 99534290 1001 86380 86390 1
534179 99534179 1001 86380 86390 1
534231 99534231 1001 86380 86390 1
534762 99534762 1001 86380 86390 1
534814 99534814 1001 86380 86390 1
534827 99534827 1001 86380 86390 1
535414 99535414 1001 86380 86390 1
535417 99535417 1001 86380 86390 1
535328 99535328 1001 86380 86390 1
535230 99535230 1001 86380 86390 1
535206 99535206 1001 86380 86390 1
535225 99535225 1001 86380 86390 1
535622 99535622 1001 86380 86390 1
536248 99536248 1001 86380 86390 1
536163 99536163 1001 86380 86390 1
536072 99536072 1001 86380 86390 1
535770 99535770 1001 86380 86390 1
535879 99535879 1001 86380 86390 1
537158 99537158 1001 86380 86390 1
536562 99536562 1001 86380 86390 1
537337 99537337 1001 86380 86390 1
537581 99537581 1001 86380 86390 1
537738 99537738 1001 86380 86390 1
537568 99537568 1001 86380 86390 1
538169 99538169 1001 86380 86390 1
538770 99538770 1001 86380 86390 1
538436 99538436 1001 86380 86390 1
538876 99538876 1001 86380 86390 1
539012 99539012 1001 86380 86390 1
538909 99538909 1001 86380 86390 1
539451 99539451 1001 86380 86390 1
539574 99539574 1001 86380 86390 1
539306 99539306 1001 86380 86390 1
539284 99539284 1001 86380 86390 1
539152 99539152 1001 86380 86390 1
539089 99539089 1001 86380 86390 1
539066 99539066 1001 86380 86390 1
539174 99539174 1001 86380 86390 1
540437 99540437 1001 86380 86390 1
540168 99540168 1001 86380 86390 1
539876 99539876 1001 86380 86390 1
539864 99539864 1001 86380 86390 1
541245 99541245 1001 86380 86390 1
540957 99540957 1001 86380 86390 1
540854 99540854 1001 86380 86390 1
540831 99540831 1001 86380 86390 1
540690 99540690 1001 86380 86390 1
541462 99541462 1001 86380 86390 1
541386 99541386 1001 86380 86390 1
541379 99541379 1001 86380 86390 1
542029 99542029 1001 86380 86390 1
541978 99541978 1001 86380 86390 1
542101 99542101 1001 86380 86390 1
542038 99542038 1001 86380 86390 1
542053 99542053 1001 86380 86390 1
541876 99541876 1001 86380 86390 1
541565 99541565 1001 86380 86390 1
541682 99541682 1001 86380 86390 1
541631 99541631 1001 86380 86390 1
541571 99541571 1001 86380 86390 1
542885 99542885 1001 86380 86390 1
542876 99542876 1001 86380 86390 1
542802 99542802 1001 86380 86390 1
542655 99542655 1001 86380 86390 1
542395 99542395 1001 86380 86390 1
543073 99543073 1001 86380 86390 1
543694 99543694 1001 86380 86390 1
543710 99543710 1001 86380 86390 1
543498 99543498 1001 86380 86390 1
543217 99543217 1001 86380 86390 1
543286 99543286 1001 86380 86390 1
543210 99543210 1001 86380 86390 1
543876 99543876 1001 86380 86390 1
544425 99544425 1001 86380 86390 1
544584 99544584 1001 86380 86390 1
544301 99544301 1001 86380 86390 1
544351 99544351 1001 86380 86390 1
500027 1056 1002 33935 42570 1
525113 789 1002 41523 45498 1
400158 99400158 1001 86380 86390 1
400228 99400228 1001 86380 86390 1
400391 99400391 1001 86380 86390 1
401139 99401139 1001 86380 86390 1
401253 99401253 1001 86380 86390 1
401316 99401316 1001 86380 86390 1
401292 99401292 1001 86380 86390 1
402082 99402082 1001 86380 86390 1
402587 99402587 1001 86380 86390 1
403242 99403242 1001 86380 86390 1
403583 99403583 1001 86380 86390 1
404018 99404018 1001 86380 86390 1
404536 99404536 1001 86380 86390 1
405022 99405022 1001 86380 86390 1
405061 99405061 1001 86380 86390 1
405507 99405507 1001 86380 86390 1
406110 99406110 1001 86380 86390 1
406428 99406428 1001 86380 86390 1
406718 99406718 1001 86380 86390 1
407041 99407041 1001 86380 86390 1
407214 99407214 1001 86380 86390 1
407355 99407355 1001 86380 86390 1
407660 99407660 1001 86380 86390 1
407612 99407612 1001 86380 86390 1
407590 99407590 1001 86380 86390 1
407627 99407627 1001 86380 86390 1
407570 99407570 1001 86380 86390 1
407918 99407918 1001 86380 86390 1
408603 99408603 1001 86380 86390 1
409260 99409260 1001 86380 86390 1
410031 99410031 1001 86380 86390 1
410539 99410539 1001 86380 86390 1
410516 99410516 1001 86380 86390 1
410756 99410756 1001 86380 86390 1
411062 99411062 1001 86380 86390 1
411587 99411587 1001 86380 86390 1
411879 99411879 1001 86380 86390 1
411986 99411986 1001 86380 86390 1
412150 99412150 1001 86380 86390 1
412164 99412164 1001 86380 86390 1
413330 99413330 1001 86380 86390 1
413222 99413222 1001 86380 86390 1
412900 99412900 1001 86380 86390 1
412877 99412877 1001 86380 86390 1
414113 99414113 1001 86380 86390 1
413802 99413802 1001 86380 86390 1
414093 99414093 1001 86380 86390 1
415171 99415171 1001 86380 86390 1
414858 99414858 1001 86380 86390 1
414625 99414625 1001 86380 86390 1
414251 99414251 1001 86380 86390 1
414158 99414158 1001 86380 86390 1
415575 99415575 1001 86380 86390 1
415660 99415660 1001 86380 86390 1
416954 99416954 1001 86380 86390 1
416688 99416688 1001 86380 86390 1
415997 99415997 1001 86380 86390 1
417024 99417024 1001 86380 86390 1
417061 99417061 1001 86380 86390 1
418247 99418247 1001 86380 86390 1
418056 99418056 1001 86380 86390 1
418093 99418093 1001 86380 86390 1
417962 99417962 1001 86380 86390 1
418995 99418995 1001 86380 86390 1
420356 99420356 1001 86380 86390 1
420293 99420293 1001 86380 86390 1
419773 99419773 1001 86380 86390 1
419730 99419730 1001 86380 86390 1
419975 99419975 1001 86380 86390 1
419767 99419767 1001 86380 86390 1
419544 99419544 1001 86380 86390 1
419230 99419230 1001 86380 86390 1
420677 99420677 1001 86380 86390 1
422025 99422025 1001 86380 86390 1
421778 99421778 1001 86380 86390 1
421717 99421717 1001 86380 86390 1
421848 99421848 1001 86380 86390 1
421623 99421623 1001 86380 86390 1
420872 99420872 1001 86380 86390 1
422130 99422130 1001 86380 86390 1
422452 99422452 1001 86380 86390 1
422688 99422688 1001 86380 86390 1
423800 99423800 1001 86380 86390 1
423764 99423764 1001 86380 86390 1
425220 99425220 1001 86380 86390 1
425024 99425024 1001 86380 86390 1
425143 99425143 1001 86380 86390 1
424391 99424391 1001 86380 86390 1
425532 99425532 1001 86380 86390 1
426844 99426844 1001 86380 86390 1
426898 99426898 1001 86380 86390 1
426526 99426526 1001 86380 86390 1
426113 99426113 1001 86380 86390 1
426056 99426056 1001 86380 86390 1
426079 99426079 1001 86380 86390 1
426692 99426692 1001 86380 86390 1
427135 99427135 1001 86380 86390 1
428638 99428638 1001 86380 86390 1
428272 99428272 1001 86380 86390 1
427674 99427674 1001 86380 86390 1
427585 99427585 1001 86380 86390 1
427867 99427867 1001 86380 86390 1
428917 99428917 1001 86380 86390 1
428918 99428918 1001 86380 86390 1
428767 99428767 1001 86380 86390 1
428886 99428886 1001 86380 86390 1
429758 99429758 1001 86380 86390 1
429575 99429575 1001 86380 86390 1
429888 99429888 1001 86380 86390 1
429945 99429945 1001 86380 86390 1
429847 99429847 1001 86380 86390 1
429703 99429703 1001 86380 86390 1
429497 99429497 1001 86380 86390 1
429183 99429183 1001 86380 86390 1
430548 99430548 1001 86380 86390 1
430774 99430774 1001 86380 86390 1
430597 99430597 1001 86380 86390 1
432047 99432047 1001 86380 86390 1
431343 99431343 1001 86380 86390 1
431346 99431346 1001 86380 86390 1
432379 99432379 1001 86380 86390 1
433347 99433347 1001 86380 86390 1
433574 99433574 1001 86380 86390 1
433358 99433358 1001 86380 86390 1
433269 99433269 1001 86380 86390 1
433300 99433300 1001 86380 86390 1
433227 99433227 1001 86380 86390 1
432792 99432792 1001 86380 86390 1
432566 99432566 1001 86380 86390 1
433840 99433840 1001 86380 86390 1
433904 99433904 1001 86380 86390 1
435133 99435133 1001 86380 86390 1
435195 99435195 1001 86380 86390 1
435326 99435326 1001 86380 86390 1
435346 99435346 1001 86380 86390 1
435070 99435070 1001 86380 86390 1
435051 99435051 1001 86380 86390 1
434632 99434632 1001 86380 86390 1
434468 99434468 1001 86380 86390 1
434543 99434543 1001 86380 86390 1
434390 99434390 1001 86380 86390 1
435877 99435877 1001 86380 86390 1
436833 99436833 1001 86380 86390 1
436940 99436940 1001 86380 86390 1
437065 99437065 1001 86380 86390 1
436034 99436034 1001 86380 86390 1
435896 99435896 1001 86380 86390 1
437206 99437206 1001 86380 86390 1
300619 99300619 1001 86380 86390 1
300676 99300676 1001 86380 86390 1
300374 99300374 1001 86380 86390 1
300454 99300454 1001 86380 86390 1
300172 99300172 1001 86380 86390 1
300291 99300291 1001 86380 86390 1
300927 99300927 1001 86380 86390 1
300773 99300773 1001 86380 86390 1
300747 99300747 1001 86380 86390 1
300877 99300877 1001 86380 86390 1
300917 99300917 1001 86380 86390 1
300815 99300815 1001 86380 86390 1
301455 99301455 1001 86380 86390 1
301247 99301247 1001 86380 86390 1
301144 99301144 1001 86380 86390 1
301559 99301559 1001 86380 86390 1
302279 99302279 1001 86380 86390 1
302323 99302323 1001 86380 86390 1
302289 99302289 1001 86380 86390 1
301917 99301917 1001 86380 86390 1
301927 99301927 1001 86380 86390 1
302485 99302485 1001 86380 86390 1
303028 99303028 1001 86380 86390 1
303119 99303119 1001 86380 86390 1
303162 99303162 1001 86380 86390 1
303129 99303129 1001 86380 86390 1
302866 99302866 1001 86380 86390 1
302895 99302895 1001 86380 86390 1
302656 99302656 1001 86380 86390 1
303398 99303398 1001 86380 86390 1
303274 99303274 1001 86380 86390 1
303840 99303840 1001 86380 86390 1
303564 99303564 1001 86380 86390 1
304678 99304678 1001 86380 86390 1
304797 99304797 1001 86380 86390 1
304473 99304473 1001 86380 86390 1
304493 99304493 1001 86380 86390 1
304335 99304335 1001 86380 86390 1
304426 99304426 1001 86380 86390 1
304402 99304402 1001 86380 86390 1
305520 99305520 1001 86380 86390 1
305625 99305625 1001 86380 86390 1
305429 99305429 1001 86380 86390 1
305386 99305386 1001 86380 86390 1
305090 99305090 1001 86380 86390 1
500088 99500088 1001 86380 86390 1
500179 99500179 1001 86380 86390 1
500809 99500809 1001 86380 86390 1
500588 99500588 1001 86380 86390 1
500473 99500473 1001 86380 86390 1
500244 99500244 1001 86380 86390 1
500207 99500207 1001 86380 86390 1
500966 99500966 1001 86380 86390 1
500401 99500401 1001 86380 86390 1
500871 99500871 1001 86380 86390 1
500860 99500860 1001 86380 86390 1
501242 99501242 1001 86380 86390 1
501087 99501087 1001 86380 86390 1
501056 99501056 1001 86380 86390 1
502349 99502349 1001 86380 86390 1
502091 99502091 1001 86380 86390 1
502186 99502186 1001 86380 86390 1
502064 99502064 1001 86380 86390 1
502019 99502019 1001 86380 86390 1
502528 99502528 1001 86380 86390 1
502510 99502510 1001 86380 86390 1
503107 99503107 1001 86380 86390 1
502934 99502934 1001 86380 86390 1
502826 99502826 1001 86380 86390 1
502848 99502848 1001 86380 86390 1
503418 99503418 1001 86380 86390 1
503319 99503319 1001 86380 86390 1
503358 99503358 1001 86380 86390 1
503442 99503442 1001 86380 86390 1
503977 99503977 1001 86380 86390 1
504069 99504069 1001 86380 86390 1
503836 99503836 1001 86380 86390 1
503720 99503720 1001 86380 86390 1
503713 99503713 1001 86380 86390 1
503695 99503695 1001 86380 86390 1
504181 99504181 1001 86380 86390 1
504718 99504718 1001 86380 86390 1
505024 99505024 1001 86380 86390 1
505721 99505721 1001 86380 86390 1
505671 99505671 1001 86380 86390 1
505467 99505467 1001 86380 86390 1
505847 99505847 1001 86380 86390 1
505930 99505930 1001 86380 86390 1
506481 99506481 1001 86380 86390 1
506508 99506508 1001 86380 86390 1
506517 99506517 1001 86380 86390 1
506188 99506188 1001 86380 86390 1
506332 99506332 1001 86380 86390 1
506268 99506268 1001 86380 86390 1
506286 99506286 1001 86380 86390 1
506047 99506047 1001 86380 86390 1
506064 99506064 1001 86380 86390 1
506752 99506752 1001 86380 86390 1
506754 99506754 1001 86380 86390 1
506641 99506641 1001 86380 86390 1
507334 99507334 1001 86380 86390 1
507177 99507177 1001 86380 86390 1
507146 99507146 1001 86380 86390 1
506876 99506876 1001 86380 86390 1
507535 99507535 1001 86380 86390 1
508209 99508209 1001 86380 86390 1
507840 99507840 1001 86380 86390 1
508010 99508010 1001 86380 86390 1
507998 99507998 1001 86380 86390 1
508024 99508024 1001 86380 86390 1
507689 99507689 1001 86380 86390 1
508366 99508366 1001 86380 86390 1
508396 99508396 1001 86380 86390 1
508974 99508974 1001 86380 86390 1
508675 99508675 1001 86380 86390 1
508668 99508668 1001 86380 86390 1
508867 99508867 1001 86380 86390 1
509253 99509253 1001 86380 86390 1
509736 99509736 1001 86380 86390 1
509846 99509846 1001 86380 86390 1
509609 99509609 1001 86380 86390 1
509472 99509472 1001 86380 86390 1
510105 99510105 1001 86380 86390 1
510537 99510537 1001 86380 86390 1
510396 99510396 1001 86380 86390 1
510177 99510177 1001 86380 86390 1
510166 99510166 1001 86380 86390 1
510743 99510743 1001 86380 86390 1
511371 99511371 1001 86380 86390 1
511330 99511330 1001 86380 86390 1
511076 99511076 1001 86380 86390 1
510936 99510936 1001 86380 86390 1
511669 99511669 1001 86380 86390 1
512227 99512227 1001 86380 86390 1
512305 99512305 1001 86380 86390 1
512242 99512242 1001 86380 86390 1
512105 99512105 1001 86380 86390 1
511864 99511864 1001 86380 86390 1
512532 99512532 1001 86380 86390 1
512456 99512456 1001 86380 86390 1
512464 99512464 1001 86380 86390 1
513004 99513004 1001 86380 86390 1
512731 99512731 1001 86380 86390 1
512734 99512734 1001 86380 86390 1
514008 99514008 1001 86380 86390 1
513897 99513897 1001 86380 86390 1
513759 99513759 1001 86380 86390 1
514198 99514198 1001 86380 86390 1
514186 99514186 1001 86380 86390 1
514809 99514809 1001 86380 86390 1
514719 99514719 1001 86380 86390 1
514760 99514760 1001 86380 86390 1
514714 99514714 1001 86380 86390 1
514638 99514638 1001 86380 86390 1
514249 99514249 1001 86380 86390 1
514974 99514974 1001 86380 86390 1
515646 99515646 1001 86380 86390 1
515657 99515657 1001 86380 86390 1
515666 99515666 1001 86380 86390 1
515366 99515366 1001 86380 86390 1
515220 99515220 1001 86380 86390 1
515752 99515752 1001 86380 86390 1
516355 99516355 1001 86380 86390 1
516126 99516126 1001 86380 86390 1
516073 99516073 1001 86380 86390 1
515972 99515972 1001 86380 86390 1
516063 99516063 1001 86380 86390 1
516615 99516615 1001 86380 86390 1
517268 99517268 1001 86380 86390 1
517020 99517020 1001 86380 86390 1
516998 99516998 1001 86380 86390 1
516788 99516788 1001 86380 86390 1
517514 99517514 1001 86380 86390 1
517390 99517390 1001 86380 86390 1
518144 99518144 1001 86380 86390 1
518028 99518028 1001 86380 86390 1
518016 99518016 1001 86380 86390 1
518030 99518030 1001 86380 86390 1
517768 99517768 1001 86380 86390 1
517835 99517835 1001 86380 86390 1
517582 99517582 1001 86380 86390 1
518237 99518237 1001 86380 86390 1
518366 99518366 1001 86380 86390 1
518308 99518308 1001 86380 86390 1
518170 99518170 1001 86380 86390 1
518796 99518796 1001 86380 86390 1
518960 99518960 1001 86380 86390 1
518961 99518961 1001 86380 86390 1
518770 99518770 1001 86380 86390 1
518374 99518374 1001 86380 86390 1
518443 99518443 1001 86380 86390 1
519149 99519149 1001 86380 86390 1
519634 99519634 1001 86380 86390 1
519728 99519728 1001 86380 86390 1
519200 99519200 1001 86380 86390 1
519268 99519268 1001 86380 86390 1
519861 99519861 1001 86380 86390 1
520463 99520463 1001 86380 86390 1
520543 99520543 1001 86380 86390 1
520519 99520519 1001 86380 86390 1
520379 99520379 1001 86380 86390 1
520215 99520215 1001 86380 86390 1
520192 99520192 1001 86380 86390 1
520132 99520132 1001 86380 86390 1
520783 99520783 1001 86380 86390 1
520721 99520721 1001 86380 86390 1
521458 99521458 1001 86380 86390 1
520888 99520888 1001 86380 86390 1
521568 99521568 1001 86380 86390 1
521647 99521647 1001 86380 86390 1
521611 99521611 1001 86380 86390 1
521650 99521650 1001 86380 86390 1
521472 99521472 1001 86380 86390 1
521933 99521933 1001 86380 86390 1
521734 99521734 1001 86380 86390 1
522344 99522344 1001 86380 86390 1
522366 99522366 1001 86380 86390 1
522928 99522928 1001 86380 86390 1
522944 99522944 1001 86380 86390 1
523026 99523026 1001 86380 86390 1
523027 99523027 1001 86380 86390 1
522848 99522848 1001 86380 86390 1
523275 99523275 1001 86380 86390 1
523882 99523882 1001 86380 86390 1
523896 99523896 1001 86380 86390 1
523788 99523788 1001 86380 86390 1
523828 99523828 1001 86380 86390 1
523565 99523565 1001 86380 86390 1
523554 99523554 1001 86380 86390 1
523340 99523340 1001 86380 86390 1
523524 99523524 1001 86380 86390 1
523476 99523476 1001 86380 86390 1
523984 99523984 1001 86380 86390 1
523960 99523960 1001 86380 86390 1
524109 99524109 1001 86380 86390 1
524766 99524766 1001 86380 86390 1
524373 99524373 1001 86380 86390 1
524544 99524544 1001 86380 86390 1
524884 99524884 1001 86380 86390 1
525497 99525497 1001 86380 86390 1
525486 99525486 1001 86380 86390 1
525541 99525541 1001 86380 86390 1
525355 99525355 1001 86380 86390 1
525333 99525333 1001 86380 86390 1
525176 99525176 1001 86380 86390 1
525073 99525073 1001 86380 86390 1
525086 99525086 1001 86380 86390 1
524998 99524998 1001 86380 86390 1
524999 99524999 1001 86380 86390 1
525103 99525103 1001 86380 86390 1
525669 99525669 1001 86380 86390 1
526231 99526231 1001 86380 86390 1
526285 99526285 1001 86380 86390 1
526318 99526318 1001 86380 86390 1
526062 99526062 1001 86380 86390 1
527110 99527110 1001 86380 86390 1
526808 99526808 1001 86380 86390 1
527787 99527787 1001 86380 86390 1
527606 99527606 1001 86380 86390 1
528410 99528410 1001 86380 86390 1
528309 99528309 1001 86380 86390 1
528301 99528301 1001 86380 86390 1
529724 99529724 1001 86380 86390 1
529343 99529343 1001 86380 86390 1
529410 99529410 1001 86380 86390 1
529386 99529386 1001 86380 86390 1
529390 99529390 1001 86380 86390 1
529258 99529258 1001 86380 86390 1
529207 99529207 1001 86380 86390 1
529272 99529272 1001 86380 86390 1
529793 99529793 1001 86380 86390 1
529877 99529877 1001 86380 86390 1
529774 99529774 1001 86380 86390 1
529801 99529801 1001 86380 86390 1
530411 99530411 1001 86380 86390 1
530563 99530563 1001 86380 86390 1
531287 99531287 1001 86380 86390 1
530981 99530981 1001 86380 86390 1
531134 99531134 1001 86380 86390 1
531406 99531406 1001 86380 86390 1
531549 99531549 1001 86380 86390 1
531537 99531537 1001 86380 86390 1
531544 99531544 1001 86380 86390 1
531769 99531769 1001 86380 86390 1
532346 99532346 1001 86380 86390 1
532673 99532673 1001 86380 86390 1
532791 99532791 1001 86380 86390 1
532636 99532636 1001 86380 86390 1
533119 99533119 1001 86380 86390 1
533220 99533220 1001 86380 86390 1
533857 99533857 1001 86380 86390 1
533855 99533855 1001 86380 86390 1
533653 99533653 1001 86380 86390 1
533546 99533546 1001 86380 86390 1
533586 99533586 1001 86380 86390 1
533291 99533291 1001 86380 86390 1
533909 99533909 1001 86380 86390 1
534507 99534507 1001 86380 86390 1
534602 99534602 1001 86380 86390 1
534366 99534366 1001 86380 86390 1
534408 99534408 1001 86380 86390 1
534435 99534435 1001 86380 86390 1
534359 99534359 1001 86380 86390 1
534361 99534361 1001 86380 86390 1
534211 99534211 1001 86380 86390 1
534148 99534148 1001 86380 86390 1
535311 99535311 1001 86380 86390 1
535497 99535497 1001 86380 86390 1
535232 99535232 1001 86380 86390 1
535087 99535087 1001 86380 86390 1
534963 99534963 1001 86380 86390 1
535028 99535028 1001 86380 86390 1
535055 99535055 1001 86380 86390 1
535533 99535533 1001 86380 86390 1
535553 99535553 1001 86380 86390 1
535711 99535711 1001 86380 86390 1
535661 99535661 1001 86380 86390 1
536270 99536270 1001 86380 86390 1
536117 99536117 1001 86380 86390 1
536018 99536018 1001 86380 86390 1
536020 99536020 1001 86380 86390 1
536011 99536011 1001 86380 86390 1
535742 99535742 1001 86380 86390 1
535775 99535775 1001 86380 86390 1
536429 99536429 1001 86380 86390 1
537125 99537125 1001 86380 86390 1
536946 99536946 1001 86380 86390 1
536938 99536938 1001 86380 86390 1
536809 99536809 1001 86380 86390 1
536712 99536712 1001 86380 86390 1
537855 99537855 1001 86380 86390 1
537582 99537582 1001 86380 86390 1
537662 99537662 1001 86380 86390 1
537483 99537483 1001 86380 86390 1
538192 99538192 1001 86380 86390 1
538155 99538155 1001 86380 86390 1
538137 99538137 1001 86380 86390 1
538670 99538670 1001 86380 86390 1
538513 99538513 1001 86380 86390 1
538342 99538342 1001 86380 86390 1
538242 99538242 1001 86380 86390 1
539006 99539006 1001 86380 86390 1
538900 99538900 1001 86380 86390 1
539250 99539250 1001 86380 86390 1
539048 99539048 1001 86380 86390 1
539112 99539112 1001 86380 86390 1
539140 99539140 1001 86380 86390 1
539119 99539119 1001 86380 86390 1
539822 99539822 1001 86380 86390 1
539740 99539740 1001 86380 86390 1
540280 99540280 1001 86380 86390 1
540349 99540349 1001 86380 86390 1
540402 99540402 1001 86380 86390 1
540199 99540199 1001 86380 86390 1
540156 99540156 1001 86380 86390 1
539975 99539975 1001 86380 86390 1
539969 99539969 1001 86380 86390 1
540484 99540484 1001 86380 86390 1
540983 99540983 1001 86380 86390 1
540882 99540882 1001 86380 86390 1
540990 99540990 1001 86380 86390 1
540753 99540753 1001 86380 86390 1
540678 99540678 1001 86380 86390 1
540811 99540811 1001 86380 86390 1
541401 99541401 1001 86380 86390 1
541444 99541444 1001 86380 86390 1
542006 99542006 1001 86380 86390 1
541736 99541736 1001 86380 86390 1
541894 99541894 1001 86380 86390 1
541793 99541793 1001 86380 86390 1
541672 99541672 1001 86380 86390 1
541687 99541687 1001 86380 86390 1
541536 99541536 1001 86380 86390 1
542282 99542282 1001 86380 86390 1
542745 99542745 1001 86380 86390 1
542836 99542836 1001 86380 86390 1
542665 99542665 1001 86380 86390 1
542724 99542724 1001 86380 86390 1
542544 99542544 1001 86380 86390 1
542421 99542421 1001 86380 86390 1
543036 99543036 1001 86380 86390 1
542978 99542978 1001 86380 86390 1
543610 99543610 1001 86380 86390 1
543599 99543599 1001 86380 86390 1
543717 99543717 1001 86380 86390 1
543515 99543515 1001 86380 86390 1
543399 99543399 1001 86380 86390 1
543464 99543464 1001 86380 86390 1
543228 99543228 1001 86380 86390 1
543274 99543274 1001 86380 86390 1
543327 99543327 1001 86380 86390 1
543173 99543173 1001 86380 86390 1
543954 99543954 1001 86380 86390 1
543793 99543793 1001 86380 86390 1
544488 99544488 1001 86380 86390 1
544479 99544479 1001 86380 86390 1
544384 99544384 1001 86380 86390 1
544374 99544374 1001 86380 86390 1
544246 99544246 1001 86380 86390 1
544363 99544363 1001 86380 86390 1
544030 99544030 1001 86380 86390 1
544066 99544066 1001 86380 86390 1
502889 953 1002 40146 46876 1
400340 99400340 1001 86380 86390 1
400534 99400534 1001 86380 86390 1
400864 99400864 1001 86380 86390 1
402219 99402219 1001 86380 86390 1
402283 99402283 1001 86380 86390 1
402277 99402277 1001 86380 86390 1
403048 99403048 1001 86380 86390 1
404073 99404073 1001 86380 86390 1
404176 99404176 1001 86380 86390 1
404264 99404264 1001 86380 86390 1
404521 99404521 1001 86380 86390 1
404923 99404923 1001 86380 86390 1
405064 99405064 1001 86380 86390 1
405262 99405262 1001 86380 86390 1
405435 99405435 1001 86380 86390 1
405459 99405459 1001 86380 86390 1
405530 99405530 1001 86380 86390 1
405667 99405667 1001 86380 86390 1
405817 99405817 1001 86380 86390 1
405879 99405879 1001 86380 86390 1
406020 99406020 1001 86380 86390 1
406257 99406257 1001 86380 86390 1
406422 99406422 1001 86380 86390 1
406980 99406980 1001 86380 86390 1
407471 99407471 1001 86380 86390 1
407618 99407618 1001 86380 86390 1
407806 99407806 1001 86380 86390 1
407988 99407988 1001 86380 86390 1
408186 99408186 1001 86380 86390 1
408460 99408460 1001 86380 86390 1
408714 99408714 1001 86380 86390 1
408857 99408857 1001 86380 86390 1
408950 99408950 1001 86380 86390 1
409225 99409225 1001 86380 86390 1
409416 99409416 1001 86380 86390 1
409500 99409500 1001 86380 86390 1
409952 99409952 1001 86380 86390 1
410205 99410205 1001 86380 86390 1
410297 99410297 1001 86380 86390 1
410739 99410739 1001 86380 86390 1
410878 99410878 1001 86380 86390 1
411191 99411191 1001 86380 86390 1
411224 99411224 1001 86380 86390 1
411272 99411272 1001 86380 86390 1
411551 99411551 1001 86380 86390 1
411529 99411529 1001 86380 86390 1
412044 99412044 1001 86380 86390 1
412036 99412036 1001 86380 86390 1
412450 99412450 1001 86380 86390 1
413515 99413515 1001 86380 86390 1
412884 99412884 1001 86380 86390 1
412875 99412875 1001 86380 86390 1
414027 99414027 1001 86380 86390 1
415195 99415195 1001 86380 86390 1
414935 99414935 1001 86380 86390 1
414642 99414642 1001 86380 86390 1
414694 99414694 1001 86380 86390 1
414480 99414480 1001 86380 86390 1
414269 99414269 1001 86380 86390 1
414285 99414285 1001 86380 86390 1
415499 99415499 1001 86380 86390 1
415620 99415620 1001 86380 86390 1
416636 99416636 1001 86380 86390 1
416796 99416796 1001 86380 86390 1
416965 99416965 1001 86380 86390 1
417092 99417092 1001 86380 86390 1
417079 99417079 1001 86380 86390 1
417321 99417321 1001 86380 86390 1
418772 99418772 1001 86380 86390 1
418710 99418710 1001 86380 86390 1
418255 99418255 1001 86380 86390 1
418092 99418092 1001 86380 86390 1
418008 99418008 1001 86380 86390 1
417969 99417969 1001 86380 86390 1
419086 99419086 1001 86380 86390 1
420386 99420386 1001 86380 86390 1
420337 99420337 1001 86380 86390 1
420256 99420256 1001 86380 86390 1
419890 99419890 1001 86380 86390 1
419980 99419980 1001 86380 86390 1
419408 99419408 1001 86380 86390 1
419464 99419464 1001 86380 86390 1
421720 99421720 1001 86380 86390 1
421759 99421759 1001 86380 86390 1
421789 99421789 1001 86380 86390 1
421346 99421346 1001 86380 86390 1
420944 99420944 1001 86380 86390 1
422499 99422499 1001 86380 86390 1
422149 99422149 1001 86380 86390 1
423605 99423605 1001 86380 86390 1
423454 99423454 1001 86380 86390 1
423524 99423524 1001 86380 86390 1
423107 99423107 1001 86380 86390 1
423300 99423300 1001 86380 86390 1
422697 99422697 1001 86380 86390 1
422681 99422681 1001 86380 86390 1
422702 99422702 1001 86380 86390 1
422762 99422762 1001 86380 86390 1
423971 99423971 1001 86380 86390 1
423805 99423805 1001 86380 86390 1
423788 99423788 1001 86380 86390 1
425291 99425291 1001 86380 86390 1
424642 99424642 1001 86380 86390 1
424680 99424680 1001 86380 86390 1
424207 99424207 1001 86380 86390 1
424444 99424444 1001 86380 86390 1
424485 99424485 1001 86380 86390 1
425673 99425673 1001 86380 86390 1
426993 99426993 1001 86380 86390 1
426453 99426453 1001 86380 86390 1
426659 99426659 1001 86380 86390 1
425951 99425951 1001 86380 86390 1
425954 99425954 1001 86380 86390 1
427289 99427289 1001 86380 86390 1
427353 99427353 1001 86380 86390 1
427250 99427250 1001 86380 86390 1
427158 99427158 1001 86380 86390 1
428521 99428521 1001 86380 86390 1
428449 99428449 1001 86380 86390 1
428247 99428247 1001 86380 86390 1
428795 99428795 1001 86380 86390 1
429011 99429011 1001 86380 86390 1
430349 99430349 1001 86380 86390 1
430731 99430731 1001 86380 86390 1
431691 99431691 1001 86380 86390 1
431741 99431741 1001 86380 86390 1
431975 99431975 1001 86380 86390 1
431577 99431577 1001 86380 86390 1
430890 99430890 1001 86380 86390 1
430895 99430895 1001 86380 86390 1
430956 99430956 1001 86380 86390 1
432228 99432228 1001 86380 86390 1
432996 99432996 1001 86380 86390 1
433054 99433054 1001 86380 86390 1
433281 99433281 1001 86380 86390 1
433304 99433304 1001 86380 86390 1
433286 99433286 1001 86380 86390 1
433828 99433828 1001 86380 86390 1
434127 99434127 1001 86380 86390 1
435069 99435069 1001 86380 86390 1
435241 99435241 1001 86380 86390 1
434688 99434688 1001 86380 86390 1
434611 99434611 1001 86380 86390 1
434587 99434587 1001 86380 86390 1
434343 99434343 1001 86380 86390 1
434274 99434274 1001 86380 86390 1
434572 99434572 1001 86380 86390 1
434555 99434555 1001 86380 86390 1
435802 99435802 1001 86380 86390 1
435532 99435532 1001 86380 86390 1
436952 99436952 1001 86380 86390 1
436937 99436937 1001 86380 86390 1
436653 99436653 1001 86380 86390 1
300063 99300063 1001 86380 86390 1
300603 99300603 1001 86380 86390 1
300596 99300596 1001 86380 86390 1
300353 99300353 1001 86380 86390 1
300760 99300760 1001 86380 86390 1
300879 99300879 1001 86380 86390 1
301491 99301491 1001 86380 86390 1
301428 99301428 1001 86380 86390 1
301399 99301399 1001 86380 86390 1
301314 99301314 1001 86380 86390 1
301088 99301088 1001 86380 86390 1
301722 99301722 1001 86380 86390 1
301692 99301692 1001 86380 86390 1
302370 99302370 1001 86380 86390 1
302261 99302261 1001 86380 86390 1
302164 99302164 1001 86380 86390 1
302113 99302113 1001 86380 86390 1
301961 99301961 1001 86380 86390 1
301966 99301966 1001 86380 86390 1
303040 99303040 1001 86380 86390 1
303092 99303092 1001 86380 86390 1
303070 99303070 1001 86380 86390 1
302880 99302880 1001 86380 86390 1
302629 99302629 1001 86380 86390 1
302593 99302593 1001 86380 86390 1
303900 99303900 1001 86380 86390 1
303994 99303994 1001 86380 86390 1
303802 99303802 1001 86380 86390 1
303674 99303674 1001 86380 86390 1
304512 99304512 1001 86380 86390 1
304518 99304518 1001 86380 86390 1
304534 99304534 1001 86380 86390 1
304355 99304355 1001 86380 86390 1
304248 99304248 1001 86380 86390 1
304973 99304973 1001 86380 86390 1
305482 99305482 1001 86380 86390 1
305410 99305410 1001 86380 86390 1
305387 99305387 1001 86380 86390 1
305168 99305168 1001 86380 86390 1
305197 99305197 1001 86380 86390 1
500144 99500144 1001 86380 86390 1
500615 99500615 1001 86380 86390 1
500732 99500732 1001 86380 86390 1
500695 99500695 1001 86380 86390 1
500354 99500354 1001 86380 86390 1
500398 99500398 1001 86380 86390 1
500936 99500936 1001 86380 86390 1
501459 99501459 1001 86380 86390 1
501458 99501458 1001 86380 86390 1
501426 99501426 1001 86380 86390 1
501226 99501226 1001 86380 86390 1
501036 99501036 1001 86380 86390 1
501821 99501821 1001 86380 86390 1
501735 99501735 1001 86380 86390 1
501777 99501777 1001 86380 86390 1
502418 99502418 1001 86380 86390 1
502443 99502443 1001 86380 86390 1
502061 99502061 1001 86380 86390 1
501922 99501922 1001 86380 86390 1
501967 99501967 1001 86380 86390 1
502543 99502543 1001 86380 86390 1
502481 99502481 1001 86380 86390 1
502611 99502611 1001 86380 86390 1
503241 99503241 1001 86380 86390 1
503078 99503078 1001 86380 86390 1
502897 99502897 1001 86380 86390 1
502924 99502924 1001 86380 86390 1
503071 99503071 1001 86380 86390 1
503484 99503484 1001 86380 86390 1
503902 99503902 1001 86380 86390 1
503617 99503617 1001 86380 86390 1
504826 99504826 1001 86380 86390 1
504693 99504693 1001 86380 86390 1
504540 99504540 1001 86380 86390 1
504567 99504567 1001 86380 86390 1
504483 99504483 1001 86380 86390 1
504411 99504411 1001 86380 86390 1
504386 99504386 1001 86380 86390 1
504451 99504451 1001 86380 86390 1
505595 99505595 1001 86380 86390 1
505214 99505214 1001 86380 86390 1
505800 99505800 1001 86380 86390 1
506480 99506480 1001 86380 86390 1
506596 99506596 1001 86380 86390 1
506201 99506201 1001 86380 86390 1
506281 99506281 1001 86380 86390 1
506123 99506123 1001 86380 86390 1
506671 99506671 1001 86380 86390 1
506796 99506796 1001 86380 86390 1
506667 99506667 1001 86380 86390 1
506644 99506644 1001 86380 86390 1
507229 99507229 1001 86380 86390 1
506919 99506919 1001 86380 86390 1
507517 99507517 1001 86380 86390 1
507480 99507480 1001 86380 86390 1
508096 99508096 1001 86380 86390 1
508149 99508149 1001 86380 86390 1
508098 99508098 1001 86380 86390 1
508179 99508179 1001 86380 86390 1
508240 99508240 1001 86380 86390 1
508239 99508239 1001 86380 86390 1
507965 99507965 1001 86380 86390 1
508017 99508017 1001 86380 86390 1
507980 99507980 1001 86380 86390 1
508427 99508427 1001 86380 86390 1
508331 99508331 1001 86380 86390 1
508257 99508257 1001 86380 86390 1
509074 99509074 1001 86380 86390 1
508922 99508922 1001 86380 86390 1
508978 99508978 1001 86380 86390 1
508799 99508799 1001 86380 86390 1
509127 99509127 1001 86380 86390 1
509205 99509205 1001 86380 86390 1
509147 99509147 1001 86380 86390 1
509855 99509855 1001 86380 86390 1
509765 99509765 1001 86380 86390 1
509703 99509703 1001 86380 86390 1
509845 99509845 1001 86380 86390 1
509525 99509525 1001 86380 86390 1
509413 99509413 1001 86380 86390 1
510548 99510548 1001 86380 86390 1
510855 99510855 1001 86380 86390 1
510781 99510781 1001 86380 86390 1
511291 99511291 1001 86380 86390 1
511572 99511572 1001 86380 86390 1
512315 99512315 1001 86380 86390 1
512149 99512149 1001 86380 86390 1
511969 99511969 1001 86380 86390 1
512152 99512152 1001 86380 86390 1
512153 99512153 1001 86380 86390 1
512051 99512051 1001 86380 86390 1
511977 99511977 1001 86380 86390 1
512485 99512485 1001 86380 86390 1
512409 99512409 1001 86380 86390 1
513013 99513013 1001 86380 86390 1
513161 99513161 1001 86380 86390 1
513048 99513048 1001 86380 86390 1
513397 99513397 1001 86380 86390 1
513615 99513615 1001 86380 86390 1
513564 99513564 1001 86380 86390 1
514666 99514666 1001 86380 86390 1
514827 99514827 1001 86380 86390 1
514567 99514567 1001 86380 86390 1
514478 99514478 1001 86380 86390 1
514336 99514336 1001 86380 86390 1
514300 99514300 1001 86380 86390 1
515001 99515001 1001 86380 86390 1
515325 99515325 1001 86380 86390 1
515438 99515438 1001 86380 86390 1
515849 99515849 1001 86380 86390 1
515780 99515780 1001 86380 86390 1
516368 99516368 1001 86380 86390 1
516391 99516391 1001 86380 86390 1
516290 99516290 1001 86380 86390 1
516008 99516008 1001 86380 86390 1
515962 99515962 1001 86380 86390 1
516014 99516014 1001 86380 86390 1
516558 99516558 1001 86380 86390 1
516586 99516586 1001 86380 86390 1
516683 99516683 1001 86380 86390 1
517215 99517215 1001 86380 86390 1
516972 99516972 1001 86380 86390 1
516757 99516757 1001 86380 86390 1
517994 99517994 1001 86380 86390 1
518047 99518047 1001 86380 86390 1
517879 99517879 1001 86380 86390 1
517870 99517870 1001 86380 86390 1
517896 99517896 1001 86380 86390 1
517807 99517807 1001 86380 86390 1
517848 99517848 1001 86380 86390 1
517704 99517704 1001 86380 86390 1
517668 99517668 1001 86380 86390 1
518245 99518245 1001 86380 86390 1
518964 99518964 1001 86380 86390 1
518830 99518830 1001 86380 86390 1
518978 99518978 1001 86380 86390 1
518602 99518602 1001 86380 86390 1
518625 99518625 1001 86380 86390 1
518553 99518553 1001 86380 86390 1
518463 99518463 1001 86380 86390 1
518545 99518545 1001 86380 86390 1
519006 99519006 1001 86380 86390 1
519629 99519629 1001 86380 86390 1
519808 99519808 1001 86380 86390 1
519495 99519495 1001 86380 86390 1
519445 99519445 1001 86380 86390 1
519502 99519502 1001 86380 86390 1
519206 99519206 1001 86380 86390 1
519355 99519355 1001 86380 86390 1
519265 99519265 1001 86380 86390 1
519193 99519193 1001 86380 86390 1
519891 99519891 1001 86380 86390 1
519932 99519932 1001 86380 86390 1
520389 99520389 1001 86380 86390 1
520354 99520354 1001 86380 86390 1
520081 99520081 1001 86380 86390 1
521341 99521341 1001 86380 86390 1
521361 99521361 1001 86380 86390 1
521323 99521323 1001 86380 86390 1
521226 99521226 1001 86380 86390 1
520858 99520858 1001 86380 86390 1
520859 99520859 1001 86380 86390 1
521009 99521009 1001 86380 86390 1
521539 99521539 1001 86380 86390 1
522264 99522264 1001 86380 86390 1
522200 99522200 1001 86380 86390 1
522002 99522002 1001 86380 86390 1
522313 99522313 1001 86380 86390 1
523080 99523080 1001 86380 86390 1
522916 99522916 1001 86380 86390 1
522972 99522972 1001 86380 86390 1
522935 99522935 1001 86380 86390 1
522883 99522883 1001 86380 86390 1
523259 99523259 1001 86380 86390 1
523251 99523251 1001 86380 86390 1
523914 99523914 1001 86380 86390 1
523865 99523865 1001 86380 86390 1
523866 99523866 1001 86380 86390 1
523539 99523539 1001 86380 86390 1
523468 99523468 1001 86380 86390 1
524709 99524709 1001 86380 86390 1
524586 99524586 1001 86380 86390 1
524228 99524228 1001 86380 86390 1
524225 99524225 1001 86380 86390 1
524904 99524904 1001 86380 86390 1
524918 99524918 1001 86380 86390 1
524831 99524831 1001 86380 86390 1
525569 99525569 1001 86380 86390 1
525314 99525314 1001 86380 86390 1
525001 99525001 1001 86380 86390 1
525079 99525079 1001 86380 86390 1
524982 99524982 1001 86380 86390 1
525166 99525166 1001 86380 86390 1
525738 99525738 1001 86380 86390 1
525635 99525635 1001 86380 86390 1
525601 99525601 1001 86380 86390 1
526111 99526111 1001 86380 86390 1
525989 99525989 1001 86380 86390 1
525822 99525822 1001 86380 86390 1
527103 99527103 1001 86380 86390 1
527244 99527244 1001 86380 86390 1
527008 99527008 1001 86380 86390 1
526911 99526911 1001 86380 86390 1
526630 99526630 1001 86380 86390 1
526769 99526769 1001 86380 86390 1
527340 99527340 1001 86380 86390 1
527330 99527330 1001 86380 86390 1
527372 99527372 1001 86380 86390 1
527951 99527951 1001 86380 86390 1
527968 99527968 1001 86380 86390 1
527676 99527676 1001 86380 86390 1
527782 99527782 1001 86380 86390 1
528256 99528256 1001 86380 86390 1
528724 99528724 1001 86380 86390 1
528725 99528725 1001 86380 86390 1
528606 99528606 1001 86380 86390 1
528547 99528547 1001 86380 86390 1
528641 99528641 1001 86380 86390 1
528463 99528463 1001 86380 86390 1
528288 99528288 1001 86380 86390 1
528328 99528328 1001 86380 86390 1
528914 99528914 1001 86380 86390 1
528903 99528903 1001 86380 86390 1
528983 99528983 1001 86380 86390 1
529077 99529077 1001 86380 86390 1
529078 99529078 1001 86380 86390 1
529663 99529663 1001 86380 86390 1
529562 99529562 1001 86380 86390 1
529602 99529602 1001 86380 86390 1
529533 99529533 1001 86380 86390 1
529331 99529331 1001 86380 86390 1
529398 99529398 1001 86380 86390 1
529352 99529352 1001 86380 86390 1
529109 99529109 1001 86380 86390 1
529928 99529928 1001 86380 86390 1
530463 99530463 1001 86380 86390 1
530260 99530260 1001 86380 86390 1
530312 99530312 1001 86380 86390 1
530171 99530171 1001 86380 86390 1
530071 99530071 1001 86380 86390 1
530740 99530740 1001 86380 86390 1
531342 99531342 1001 86380 86390 1
531241 99531241 1001 86380 86390 1
531362 99531362 1001 86380 86390 1
531365 99531365 1001 86380 86390 1
531125 99531125 1001 86380 86390 1
530985 99530985 1001 86380 86390 1
530791 99530791 1001 86380 86390 1
530794 99530794 1001 86380 86390 1
531565 99531565 1001 86380 86390 1
532121 99532121 1001 86380 86390 1
531740 99531740 1001 86380 86390 1
531647 99531647 1001 86380 86390 1
532206 99532206 1001 86380 86390 1
532904 99532904 1001 86380 86390 1
532970 99532970 1001 86380 86390 1
532895 99532895 1001 86380 86390 1
532896 99532896 1001 86380 86390 1
533027 99533027 1001 86380 86390 1
532769 99532769 1001 86380 86390 1
532821 99532821 1001 86380 86390 1
532558 99532558 1001 86380 86390 1
532415 99532415 1001 86380 86390 1
532429 99532429 1001 86380 86390 1
533198 99533198 1001 86380 86390 1
533087 99533087 1001 86380 86390 1
533654 99533654 1001 86380 86390 1
533792 99533792 1001 86380 86390 1
533576 99533576 1001 86380 86390 1
533507 99533507 1001 86380 86390 1
533314 99533314 1001 86380 86390 1
533248 99533248 1001 86380 86390 1
534622 99534622 1001 86380 86390 1
534426 99534426 1001 86380 86390 1
534412 99534412 1001 86380 86390 1
534438 99534438 1001 86380 86390 1
534212 99534212 1001 86380 86390 1
534758 99534758 1001 86380 86390 1
534792 99534792 1001 86380 86390 1
535348 99535348 1001 86380 86390 1
535037 99535037 1001 86380 86390 1
534960 99534960 1001 86380 86390 1
535587 99535587 1001 86380 86390 1
535552 99535552 1001 86380 86390 1
535604 99535604 1001 86380 86390 1
536317 99536317 1001 86380 86390 1
536229 99536229 1001 86380 86390 1
536322 99536322 1001 86380 86390 1
535963 99535963 1001 86380 86390 1
535884 99535884 1001 86380 86390 1
535848 99535848 1001 86380 86390 1
535812 99535812 1001 86380 86390 1
536436 99536436 1001 86380 86390 1
536941 99536941 1001 86380 86390 1
536545 99536545 1001 86380 86390 1
536546 99536546 1001 86380 86390 1
537193 99537193 1001 86380 86390 1
537839 99537839 1001 86380 86390 1
537905 99537905 1001 86380 86390 1
537746 99537746 1001 86380 86390 1
537598 99537598 1001 86380 86390 1
537575 99537575 1001 86380 86390 1
537572 99537572 1001 86380 86390 1
538012 99538012 1001 86380 86390 1
538114 99538114 1001 86380 86390 1
538121 99538121 1001 86380 86390 1
538147 99538147 1001 86380 86390 1
538752 99538752 1001 86380 86390 1
538245 99538245 1001 86380 86390 1
538208 99538208 1001 86380 86390 1
538377 99538377 1001 86380 86390 1
538817 99538817 1001 86380 86390 1
538952 99538952 1001 86380 86390 1
539447 99539447 1001 86380 86390 1
539409 99539409 1001 86380 86390 1
539258 99539258 1001 86380 86390 1
539414 99539414 1001 86380 86390 1
539035 99539035 1001 86380 86390 1
539121 99539121 1001 86380 86390 1
539823 99539823 1001 86380 86390 1
539725 99539725 1001 86380 86390 1
540301 99540301 1001 86380 86390 1
540327 99540327 1001 86380 86390 1
540373 99540373 1001 86380 86390 1
540459 99540459 1001 86380 86390 1
540388 99540388 1001 86380 86390 1
540205 99540205 1001 86380 86390 1
539871 99539871 1001 86380 86390 1
540001 99540001 1001 86380 86390 1
540558 99540558 1001 86380 86390 1
540579 99540579 1001 86380 86390 1
541246 99541246 1001 86380 86390 1
541012 99541012 1001 86380 86390 1
540794 99540794 1001 86380 86390 1
541981 99541981 1001 86380 86390 1
542052 99542052 1001 86380 86390 1
541884 99541884 1001 86380 86390 1
541554 99541554 1001 86380 86390 1
542187 99542187 1001 86380 86390 1
542754 99542754 1001 86380 86390 1
542743 99542743 1001 86380 86390 1
542761 99542761 1001 86380 86390 1
542328 99542328 1001 86380 86390 1
542459 99542459 1001 86380 86390 1
542408 99542408 1001 86380 86390 1
542396 99542396 1001 86380 86390 1
542334 99542334 1001 86380 86390 1
542348 99542348 1001 86380 86390 1
543588 99543588 1001 86380 86390 1
543204 99543204 1001 86380 86390 1
543799 99543799 1001 86380 86390 1
544507 99544507 1001 86380 86390 1
544521 99544521 1001 86380 86390 1
544548 99544548 1001 86380 86390 1
544459 99544459 1001 86380 86390 1
544511 99544511 1001 86380 86390 1
544450 99544450 1001 86380 86390 1
544478 99544478 1001 86380 86390 1
544241 99544241 1001 86380 86390 1
544217 99544217 1001 86380 86390 1
544206 99544206 1001 86380 86390 1
544273 99544273 1001 86380 86390 1
544017 99544017 1001 86380 86390 1
544045 99544045 1001 86380 86390 1
544155 99544155 1001 86380 86390 1
544672 99544672 1001 86380 86390 1
410703 381 1001 43320 43917 1
416615 902 1001 40200 43077 1
400150 99400150 1001 86380 86390 1
400829 99400829 1001 86380 86390 1
401677 99401677 1001 86380 86390 1
401859 99401859 1001 86380 86390 1
402195 99402195 1001 86380 86390 1
402381 99402381 1001 86380 86390 1
402736 99402736 1001 86380 86390 1
402798 99402798 1001 86380 86390 1
403288 99403288 1001 86380 86390 1
403395 99403395 1001 86380 86390 1
403574 99403574 1001 86380 86390 1
403606 99403606 1001 86380 86390 1
403995 99403995 1001 86380 86390 1
404252 99404252 1001 86380 86390 1
404508 99404508 1001 86380 86390 1
404647 99404647 1001 86380 86390 1
404926 99404926 1001 86380 86390 1
406135 99406135 1001 86380 86390 1
406303 99406303 1001 86380 86390 1
406676 99406676 1001 86380 86390 1
406827 99406827 1001 86380 86390 1
407276 99407276 1001 86380 86390 1
407547 99407547 1001 86380 86390 1
407962 99407962 1001 86380 86390 1
408678 99408678 1001 86380 86390 1
409810 99409810 1001 86380 86390 1
410199 99410199 1001 86380 86390 1
410207 99410207 1001 86380 86390 1
410577 99410577 1001 86380 86390 1
410718 99410718 1001 86380 86390 1
410904 99410904 1001 86380 86390 1
411371 99411371 1001 86380 86390 1
411353 99411353 1001 86380 86390 1
411698 99411698 1001 86380 86390 1
411835 99411835 1001 86380 86390 1
411932 99411932 1001 86380 86390 1
412192 99412192 1001 86380 86390 1
412371 99412371 1001 86380 86390 1
412374 99412374 1001 86380 86390 1
413621 99413621 1001 86380 86390 1
413645 99413645 1001 86380 86390 1
412489 99412489 1001 86380 86390 1
412625 99412625 1001 86380 86390 1
412710 99412710 1001 86380 86390 1
415095 99415095 1001 86380 86390 1
415284 99415284 1001 86380 86390 1
414991 99414991 1001 86380 86390 1
414663 99414663 1001 86380 86390 1
414714 99414714 1001 86380 86390 1
414646 99414646 1001 86380 86390 1
415472 99415472 1001 86380 86390 1
415547 99415547 1001 86380 86390 1
416979 99416979 1001 86380 86390 1
416121 99416121 1001 86380 86390 1
415964 99415964 1001 86380 86390 1
417101 99417101 1001 86380 86390 1
417391 99417391 1001 86380 86390 1
417228 99417228 1001 86380 86390 1
417514 99417514 1001 86380 86390 1
417534 99417534 1001 86380 86390 1
418252 99418252 1001 86380 86390 1
418059 99418059 1001 86380 86390 1
418865 99418865 1001 86380 86390 1
419866 99419866 1001 86380 86390 1
421825 99421825 1001 86380 86390 1
421642 99421642 1001 86380 86390 1
421352 99421352 1001 86380 86390 1
421646 99421646 1001 86380 86390 1
420988 99420988 1001 86380 86390 1
420971 99420971 1001 86380 86390 1
422470 99422470 1001 86380 86390 1
423245 99423245 1001 86380 86390 1
422944 99422944 1001 86380 86390 1
423117 99423117 1001 86380 86390 1
422638 99422638 1001 86380 86390 1
424030 99424030 1001 86380 86390 1
425244 99425244 1001 86380 86390 1
424269 99424269 1001 86380 86390 1
424255 99424255 1001 86380 86390 1
424450 99424450 1001 86380 86390 1
426851 99426851 1001 86380 86390 1
426437 99426437 1001 86380 86390 1
426491 99426491 1001 86380 86390 1
426047 99426047 1001 86380 86390 1
425871 99425871 1001 86380 86390 1
427529 99427529 1001 86380 86390 1
427168 99427168 1001 86380 86390 1
427425 99427425 1001 86380 86390 1
427364 99427364 1001 86380 86390 1
428401 99428401 1001 86380 86390 1
428592 99428592 1001 86380 86390 1
428553 99428553 1001 86380 86390 1
428627 99428627 1001 86380 86390 1
428731 99428731 1001 86380 86390 1
428040 99428040 1001 86380 86390 1
428325 99428325 1001 86380 86390 1
427943 99427943 1001 86380 86390 1
428253 99428253 1001 86380 86390 1
427559 99427559 1001 86380 86390 1
427887 99427887 1001 86380 86390 1
427610 99427610 1001 86380 86390 1
429040 99429040 1001 86380 86390 1
429066 99429066 1001 86380 86390 1
430093 99430093 1001 86380 86390 1
429994 99429994 1001 86380 86390 1
430131 99430131 1001 86380 86390 1
429754 99429754 1001 86380 86390 1
429859 99429859 1001 86380 86390 1
429371 99429371 1001 86380 86390 1
429335 99429335 1001 86380 86390 1
431670 99431670 1001 86380 86390 1
432059 99432059 1001 86380 86390 1
431009 99431009 1001 86380 86390 1
432219 99432219 1001 86380 86390 1
433266 99433266 1001 86380 86390 1
433196 99433196 1001 86380 86390 1
432624 99432624 1001 86380 86390 1
433810 99433810 1001 86380 86390 1
433946 99433946 1001 86380 86390 1
433795 99433795 1001 86380 86390 1
434825 99434825 1001 86380 86390 1
434783 99434783 1001 86380 86390 1
435665 99435665 1001 86380 86390 1
435504 99435504 1001 86380 86390 1
436344 99436344 1001 86380 86390 1
436460 99436460 1001 86380 86390 1
436721 99436721 1001 86380 86390 1
300009 99300009 1001 86380 86390 1
300717 99300717 1001 86380 86390 1
300498 99300498 1001 86380 86390 1
300385 99300385 1001 86380 86390 1
300205 99300205 1001 86380 86390 1
300297 99300297 1001 86380 86390 1
300874 99300874 1001 86380 86390 1
300904 99300904 1001 86380 86390 1
300880 99300880 1001 86380 86390 1
301506 99301506 1001 86380 86390 1
301547 99301547 1001 86380 86390 1
301237 99301237 1001 86380 86390 1
301173 99301173 1001 86380 86390 1
301203 99301203 1001 86380 86390 1
300968 99300968 1001 86380 86390 1
302270 99302270 1001 86380 86390 1
302314 99302314 1001 86380 86390 1
302302 99302302 1001 86380 86390 1
301995 99301995 1001 86380 86390 1
302117 99302117 1001 86380 86390 1
302416 99302416 1001 86380 86390 1
302945 99302945 1001 86380 86390 1
303385 99303385 1001 86380 86390 1
303303 99303303 1001 86380 86390 1
303381 99303381 1001 86380 86390 1
303212 99303212 1001 86380 86390 1
303960 99303960 1001 86380 86390 1
303974 99303974 1001 86380 86390 1
303981 99303981 1001 86380 86390 1
303692 99303692 1001 86380 86390 1
303464 99303464 1001 86380 86390 1
303570 99303570 1001 86380 86390 1
303447 99303447 1001 86380 86390 1
303551 99303551 1001 86380 86390 1
304082 99304082 1001 86380 86390 1
304178 99304178 1001 86380 86390 1
304838 99304838 1001 86380 86390 1
304750 99304750 1001 86380 86390 1
304550 99304550 1001 86380 86390 1
304529 99304529 1001 86380 86390 1
304569 99304569 1001 86380 86390 1
304469 99304469 1001 86380 86390 1
304510 99304510 1001 86380 86390 1
304361 99304361 1001 86380 86390 1
304258 99304258 1001 86380 86390 1
304940 99304940 1001 86380 86390 1
305627 99305627 1001 86380 86390 1
305390 99305390 1001 86380 86390 1
305230 99305230 1001 86380 86390 1
305218 99305218 1001 86380 86390 1
305231 99305231 1001 86380 86390 1
500052 99500052 1001 86380 86390 1
500362 99500362 1001 86380 86390 1
500206 99500206 1001 86380 86390 1
500984 99500984 1001 86380 86390 1
501537 99501537 1001 86380 86390 1
501567 99501567 1001 86380 86390 1
501434 99501434 1001 86380 86390 1
501405 99501405 1001 86380 86390 1
502353 99502353 1001 86380 86390 1
502621 99502621 1001 86380 86390 1
502576 99502576 1001 86380 86390 1
502512 99502512 1001 86380 86390 1
503234 99503234 1001 86380 86390 1
502914 99502914 1001 86380 86390 1
503007 99503007 1001 86380 86390 1
503448 99503448 1001 86380 86390 1
503495 99503495 1001 86380 86390 1
504042 99504042 1001 86380 86390 1
504022 99504022 1001 86380 86390 1
504025 99504025 1001 86380 86390 1
503936 99503936 1001 86380 86390 1
503949 99503949 1001 86380 86390 1
504027 99504027 1001 86380 86390 1
503896 99503896 1001 86380 86390 1
504238 99504238 1001 86380 86390 1
504832 99504832 1001 86380 86390 1
504599 99504599 1001 86380 86390 1
505099 99505099 1001 86380 86390 1
504947 99504947 1001 86380 86390 1
505699 99505699 1001 86380 86390 1
505555 99505555 1001 86380 86390 1
505377 99505377 1001 86380 86390 1
505218 99505218 1001 86380 86390 1
505301 99505301 1001 86380 86390 1
505806 99505806 1001 86380 86390 1
505914 99505914 1001 86380 86390 1
506472 99506472 1001 86380 86390 1
506020 99506020 1001 86380 86390 1
506167 99506167 1001 86380 86390 1
506720 99506720 1001 86380 86390 1
507402 99507402 1001 86380 86390 1
507100 99507100 1001 86380 86390 1
507123 99507123 1001 86380 86390 1
507463 99507463 1001 86380 86390 1
507545 99507545 1001 86380 86390 1
508172 99508172 1001 86380 86390 1
508148 99508148 1001 86380 86390 1
507808 99507808 1001 86380 86390 1
507759 99507759 1001 86380 86390 1
508296 99508296 1001 86380 86390 1
508348 99508348 1001 86380 86390 1
508361 99508361 1001 86380 86390 1
508901 99508901 1001 86380 86390 1
508811 99508811 1001 86380 86390 1
508483 99508483 1001 86380 86390 1
508526 99508526 1001 86380 86390 1
509082 99509082 1001 86380 86390 1
509772 99509772 1001 86380 86390 1
509697 99509697 1001 86380 86390 1
509834 99509834 1001 86380 86390 1
509617 99509617 1001 86380 86390 1
509673 99509673 1001 86380 86390 1
509380 99509380 1001 86380 86390 1
509969 99509969 1001 86380 86390 1
510594 99510594 1001 86380 86390 1
510571 99510571 1001 86380 86390 1
510394 99510394 1001 86380 86390 1
510502 99510502 1001 86380 86390 1
510847 99510847 1001 86380 86390 1
511482 99511482 1001 86380 86390 1
511395 99511395 1001 86380 86390 1
511216 99511216 1001 86380 86390 1
511242 99511242 1001 86380 86390 1
510935 99510935 1001 86380 86390 1
511067 99511067 1001 86380 86390 1
511070 99511070 1001 86380 86390 1
511593 99511593 1001 86380 86390 1
512379 99512379 1001 86380 86390 1
512179 99512179 1001 86380 86390 1
512163 99512163 1001 86380 86390 1
512047 99512047 1001 86380 86390 1
511788 99511788 1001 86380 86390 1
512483 99512483 1001 86380 86390 1
513003 99513003 1001 86380 86390 1
512897 99512897 1001 86380 86390 1
512838 99512838 1001 86380 86390 1
512877 99512877 1001 86380 86390 1
512664 99512664 1001 86380 86390 1
512631 99512631 1001 86380 86390 1
512633 99512633 1001 86380 86390 1
513256 99513256 1001 86380 86390 1
513221 99513221 1001 86380 86390 1
513850 99513850 1001 86380 86390 1
514029 99514029 1001 86380 86390 1
513774 99513774 1001 86380 86390 1
513646 99513646 1001 86380 86390 1
513565 99513565 1001 86380 86390 1
515014 99515014 1001 86380 86390 1
514978 99514978 1001 86380 86390 1
514944 99514944 1001 86380 86390 1
515491 99515491 1001 86380 86390 1
515585 99515585 1001 86380 86390 1
515631 99515631 1001 86380 86390 1
515464 99515464 1001 86380 86390 1
515105 99515105 1001 86380 86390 1
516474 99516474 1001 86380 86390 1
516387 99516387 1001 86380 86390 1
516498 99516498 1001 86380 86390 1
515927 99515927 1001 86380 86390 1
515913 99515913 1001 86380 86390 1
517272 99517272 1001 86380 86390 1
517170 99517170 1001 86380 86390 1
517222 99517222 1001 86380 86390 1
516977 99516977 1001 86380 86390 1
516759 99516759 1001 86380 86390 1
516824 99516824 1001 86380 86390 1
516761 99516761 1001 86380 86390 1
517761 99517761 1001 86380 86390 1
517856 99517856 1001 86380 86390 1
517722 99517722 1001 86380 86390 1
518180 99518180 1001 86380 86390 1
518944 99518944 1001 86380 86390 1
518982 99518982 1001 86380 86390 1
518734 99518734 1001 86380 86390 1
518594 99518594 1001 86380 86390 1
518624 99518624 1001 86380 86390 1
518419 99518419 1001 86380 86390 1
518565 99518565 1001 86380 86390 1
518412 99518412 1001 86380 86390 1
519681 99519681 1001 86380 86390 1
519597 99519597 1001 86380 86390 1
519455 99519455 1001 86380 86390 1
519585 99519585 1001 86380 86390 1
519863 99519863 1001 86380 86390 1
519917 99519917 1001 86380 86390 1
519960 99519960 1001 86380 86390 1
519910 99519910 1001 86380 86390 1
519898 99519898 1001 86380 86390 1
520553 99520553 1001 86380 86390 1
520347 99520347 1001 86380 86390 1
520061 99520061 1001 86380 86390 1
520152 99520152 1001 86380 86390 1
520220 99520220 1001 86380 86390 1
520701 99520701 1001 86380 86390 1
521365 99521365 1001 86380 86390 1
521289 99521289 1001 86380 86390 1
521447 99521447 1001 86380 86390 1
521471 99521471 1001 86380 86390 1
521630 99521630 1001 86380 86390 1
522009 99522009 1001 86380 86390 1
522029 99522029 1001 86380 86390 1
521775 99521775 1001 86380 86390 1
521703 99521703 1001 86380 86390 1
521833 99521833 1001 86380 86390 1
521800 99521800 1001 86380 86390 1
522327 99522327 1001 86380 86390 1
523029 99523029 1001 86380 86390 1
522796 99522796 1001 86380 86390 1
522708 99522708 1001 86380 86390 1
522762 99522762 1001 86380 86390 1
522831 99522831 1001 86380 86390 1
522694 99522694 1001 86380 86390 1
522644 99522644 1001 86380 86390 1
522567 99522567 1001 86380 86390 1
522522 99522522 1001 86380 86390 1
523120 99523120 1001 86380 86390 1
523187 99523187 1001 86380 86390 1
523897 99523897 1001 86380 86390 1
523898 99523898 1001 86380 86390 1
523918 99523918 1001 86380 86390 1
523874 99523874 1001 86380 86390 1
523827 99523827 1001 86380 86390 1
523716 99523716 1001 86380 86390 1
523660 99523660 1001 86380 86390 1
523399 99523399 1001 86380 86390 1
523967 99523967 1001 86380 86390 1
523999 99523999 1001 86380 86390 1
524577 99524577 1001 86380 86390 1
524691 99524691 1001 86380 86390 1
524417 99524417 1001 86380 86390 1
524318 99524318 1001 86380 86390 1
524169 99524169 1001 86380 86390 1
524939 99524939 1001 86380 86390 1
524875 99524875 1001 86380 86390 1
525496 99525496 1001 86380 86390 1
525492 99525492 1001 86380 86390 1
525441 99525441 1001 86380 86390 1
526387 99526387 1001 86380 86390 1
526335 99526335 1001 86380 86390 1
526290 99526290 1001 86380 86390 1
525815 99525815 1001 86380 86390 1
525908 99525908 1001 86380 86390 1
525973 99525973 1001 86380 86390 1
526443 99526443 1001 86380 86390 1
527136 99527136 1001 86380 86390 1
527002 99527002 1001 86380 86390 1
526820 99526820 1001 86380 86390 1
527293 99527293 1001 86380 86390 1
528043 99528043 1001 86380 86390 1
528045 99528045 1001 86380 86390 1
527929 99527929 1001 86380 86390 1
527865 99527865 1001 86380 86390 1
527586 99527586 1001 86380 86390 1
527588 99527588 1001 86380 86390 1
527644 99527644 1001 86380 86390 1
527619 99527619 1001 86380 86390 1
528242 99528242 1001 86380 86390 1
528113 99528113 1001 86380 86390 1
528180 99528180 1001 86380 86390 1
528194 99528194 1001 86380 86390 1
528363 99528363 1001 86380 86390 1
528940 99528940 1001 86380 86390 1
528904 99528904 1001 86380 86390 1
529038 99529038 1001 86380 86390 1
529601 99529601 1001 86380 86390 1
529539 99529539 1001 86380 86390 1
529498 99529498 1001 86380 86390 1
529469 99529469 1001 86380 86390 1
529222 99529222 1001 86380 86390 1
530116 99530116 1001 86380 86390 1
530680 99530680 1001 86380 86390 1
530618 99530618 1001 86380 86390 1
530727 99530727 1001 86380 86390 1
530663 99530663 1001 86380 86390 1
531253 99531253 1001 86380 86390 1
531088 99531088 1001 86380 86390 1
531105 99531105 1001 86380 86390 1
530865 99530865 1001 86380 86390 1
531494 99531494 1001 86380 86390 1
531574 99531574 1001 86380 86390 1
532142 99532142 1001 86380 86390 1
532098 99532098 1001 86380 86390 1
531949 99531949 1001 86380 86390 1
531887 99531887 1001 86380 86390 1
531868 99531868 1001 86380 86390 1
531640 99531640 1001 86380 86390 1
531591 99531591 1001 86380 86390 1
532389 99532389 1001 86380 86390 1
532370 99532370 1001 86380 86390 1
532971 99532971 1001 86380 86390 1
532847 99532847 1001 86380 86390 1
532792 99532792 1001 86380 86390 1
532756 99532756 1001 86380 86390 1
532452 99532452 1001 86380 86390 1
532537 99532537 1001 86380 86390 1
533196 99533196 1001 86380 86390 1
533748 99533748 1001 86380 86390 1
533697 99533697 1001 86380 86390 1
533715 99533715 1001 86380 86390 1
533544 99533544 1001 86380 86390 1
533393 99533393 1001 86380 86390 1
533368 99533368 1001 86380 86390 1
533358 99533358 1001 86380 86390 1
533334 99533334 1001 86380 86390 1
534487 99534487 1001 86380 86390 1
534469 99534469 1001 86380 86390 1
534193 99534193 1001 86380 86390 1
534077 99534077 1001 86380 86390 1
534260 99534260 1001 86380 86390 1
534696 99534696 1001 86380 86390 1
535342 99535342 1001 86380 86390 1
535483 99535483 1001 86380 86390 1
535376 99535376 1001 86380 86390 1
535214 99535214 1001 86380 86390 1
535116 99535116 1001 86380 86390 1
535080 99535080 1001 86380 86390 1
535042 99535042 1001 86380 86390 1
535556 99535556 1001 86380 86390 1
536973 99536973 1001 86380 86390 1
536637 99536637 1001 86380 86390 1
536564 99536564 1001 86380 86390 1
537878 99537878 1001 86380 86390 1
537607 99537607 1001 86380 86390 1
537688 99537688 1001 86380 86390 1
537433 99537433 1001 86380 86390 1
537503 99537503 1001 86380 86390 1
538024 99538024 1001 86380 86390 1
538051 99538051 1001 86380 86390 1
538637 99538637 1001 86380 86390 1
538582 99538582 1001 86380 86390 1
538273 99538273 1001 86380 86390 1
538317 99538317 1001 86380 86390 1
539619 99539619 1001 86380 86390 1
539444 99539444 1001 86380 86390 1
539370 99539370 1001 86380 86390 1
539430 99539430 1001 86380 86390 1
539717 99539717 1001 86380 86390 1
539647 99539647 1001 86380 86390 1
540347 99540347 1001 86380 86390 1
540363 99540363 1001 86380 86390 1
540220 99540220 1001 86380 86390 1
539997 99539997 1001 86380 86390 1
540517 99540517 1001 86380 86390 1
540560 99540560 1001 86380 86390 1
541128 99541128 1001 86380 86390 1
541214 99541214 1001 86380 86390 1
540919 99540919 1001 86380 86390 1
541064 99541064 1001 86380 86390 1
540698 99540698 1001 86380 86390 1
540867 99540867 1001 86380 86390 1
540727 99540727 1001 86380 86390 1
540771 99540771 1001 86380 86390 1
540682 99540682 1001 86380 86390 1
540709 99540709 1001 86380 86390 1
541419 99541419 1001 86380 86390 1
541398 99541398 1001 86380 86390 1
541325 99541325 1001 86380 86390 1
542091 99542091 1001 86380 86390 1
542075 99542075 1001 86380 86390 1
541949 99541949 1001 86380 86390 1
541976 99541976 1001 86380 86390 1
541901 99541901 1001 86380 86390 1
541806 99541806 1001 86380 86390 1
542259 99542259 1001 86380 86390 1
542177 99542177 1001 86380 86390 1
542269 99542269 1001 86380 86390 1
542166 99542166 1001 86380 86390 1
542790 99542790 1001 86380 86390 1
542610 99542610 1001 86380 86390 1
542702 99542702 1001 86380 86390 1
542537 99542537 1001 86380 86390 1
542381 99542381 1001 86380 86390 1
542400 99542400 1001 86380 86390 1
543099 99543099 1001 86380 86390 1
542971 99542971 1001 86380 86390 1
543130 99543130 1001 86380 86390 1
543733 99543733 1001 86380 86390 1
543449 99543449 1001 86380 86390 1
543360 99543360 1001 86380 86390 1
543491 99543491 1001 86380 86390 1
543432 99543432 1001 86380 86390 1
543206 99543206 1001 86380 86390 1
543794 99543794 1001 86380 86390 1
544533 99544533 1001 86380 86390 1
544496 99544496 1001 86380 86390 1
544263 99544263 1001 86380 86390 1
544203 99544203 1001 86380 86390 1
544094 99544094 1001 86380 86390 1
544004 99544004 1001 86380 86390 1
544050 99544050 1001 86380 86390 1
544676 99544676 1001 86380 86390 1
426644 241 1001 41820 42297 1
516657 706 1001 40912 41211 1
400236 99400236 1001 86380 86390 1
400451 99400451 1001 86380 86390 1
400573 99400573 1001 86380 86390 1
400837 99400837 1001 86380 86390 1
401003 99401003 1001 86380 86390 1
401143 99401143 1001 86380 86390 1
401552 99401552 1001 86380 86390 1
402338 99402338 1001 86380 86390 1
402378 99402378 1001 86380 86390 1
402700 99402700 1001 86380 86390 1
403335 99403335 1001 86380 86390 1
403526 99403526 1001 86380 86390 1
404066 99404066 1001 86380 86390 1
404571 99404571 1001 86380 86390 1
404644 99404644 1001 86380 86390 1
404895 99404895 1001 86380 86390 1
405002 99405002 1001 86380 86390 1
405194 99405194 1001 86380 86390 1
405195 99405195 1001 86380 86390 1
405279 99405279 1001 86380 86390 1
405461 99405461 1001 86380 86390 1
405723 99405723 1001 86380 86390 1
405686 99405686 1001 86380 86390 1
406226 99406226 1001 86380 86390 1
406492 99406492 1001 86380 86390 1
406396 99406396 1001 86380 86390 1
406978 99406978 1001 86380 86390 1
407177 99407177 1001 86380 86390 1
407302 99407302 1001 86380 86390 1
407335 99407335 1001 86380 86390 1
407549 99407549 1001 86380 86390 1
407504 99407504 1001 86380 86390 1
408049 99408049 1001 86380 86390 1
408371 99408371 1001 86380 86390 1
408902 99408902 1001 86380 86390 1
408986 99408986 1001 86380 86390 1
408995 99408995 1001 86380 86390 1
409580 99409580 1001 86380 86390 1
409547 99409547 1001 86380 86390 1
409802 99409802 1001 86380 86390 1
409984 99409984 1001 86380 86390 1
409940 99409940 1001 86380 86390 1
409922 99409922 1001 86380 86390 1
410156 99410156 1001 86380 86390 1
410193 99410193 1001 86380 86390 1
410464 99410464 1001 86380 86390 1
410521 99410521 1001 86380 86390 1
410715 99410715 1001 86380 86390 1
410830 99410830 1001 86380 86390 1
410832 99410832 1001 86380 86390 1
411558 99411558 1001 86380 86390 1
412069 99412069 1001 86380 86390 1
413109 99413109 1001 86380 86390 1
412959 99412959 1001 86380 86390 1
413101 99413101 1001 86380 86390 1
412554 99412554 1001 86380 86390 1
412659 99412659 1001 86380 86390 1
412733 99412733 1001 86380 86390 1
414059 99414059 1001 86380 86390 1
415116 99415116 1001 86380 86390 1
415257 99415257 1001 86380 86390 1
415282 99415282 1001 86380 86390 1
414623 99414623 1001 86380 86390 1
414807 99414807 1001 86380 86390 1
414139 99414139 1001 86380 86390 1
416863 99416863 1001 86380 86390 1
416887 99416887 1001 86380 86390 1
416758 99416758 1001 86380 86390 1
416819 99416819 1001 86380 86390 1
416917 99416917 1001 86380 86390 1
416666 99416666 1001 86380 86390 1
416411 99416411 1001 86380 86390 1
416221 99416221 1001 86380 86390 1
415958 99415958 1001 86380 86390 1
415888 99415888 1001 86380 86390 1
417470 99417470 1001 86380 86390 1
417563 99417563 1001 86380 86390 1
418652 99418652 1001 86380 86390 1
418558 99418558 1001 86380 86390 1
418182 99418182 1001 86380 86390 1
418323 99418323 1001 86380 86390 1
417783 99417783 1001 86380 86390 1
417986 99417986 1001 86380 86390 1
419136 99419136 1001 86380 86390 1
420124 99420124 1001 86380 86390 1
420270 99420270 1001 86380 86390 1
420302 99420302 1001 86380 86390 1
419949 99419949 1001 86380 86390 1
419600 99419600 1001 86380 86390 1
419400 99419400 1001 86380 86390 1
421455 99421455 1001 86380 86390 1
421389 99421389 1001 86380 86390 1
420844 99420844 1001 86380 86390 1
421006 99421006 1001 86380 86390 1
422385 99422385 1001 86380 86390 1
422369 99422369 1001 86380 86390 1
423692 99423692 1001 86380 86390 1
423039 99423039 1001 86380 86390 1
423103 99423103 1001 86380 86390 1
422761 99422761 1001 86380 86390 1
425163 99425163 1001 86380 86390 1
425294 99425294 1001 86380 86390 1
425123 99425123 1001 86380 86390 1
424863 99424863 1001 86380 86390 1
424871 99424871 1001 86380 86390 1
424920 99424920 1001 86380 86390 1
424438 99424438 1001 86380 86390 1
424564 99424564 1001 86380 86390 1
424164 99424164 1001 86380 86390 1
425529 99425529 1001 86380 86390 1
425427 99425427 1001 86380 86390 1
426598 99426598 1001 86380 86390 1
426289 99426289 1001 86380 86390 1
426221 99426221 1001 86380 86390 1
425906 99425906 1001 86380 86390 1
427263 99427263 1001 86380 86390 1
428691 99428691 1001 86380 86390 1
427970 99427970 1001 86380 86390 1
428096 99428096 1001 86380 86390 1
429149 99429149 1001 86380 86390 1
428787 99428787 1001 86380 86390 1
430276 99430276 1001 86380 86390 1
429245 99429245 1001 86380 86390 1
429257 99429257 1001 86380 86390 1
430432 99430432 1001 86380 86390 1
430630 99430630 1001 86380 86390 1
431719 99431719 1001 86380 86390 1
431328 99431328 1001 86380 86390 1
431572 99431572 1001 86380 86390 1
431219 99431219 1001 86380 86390 1
432428 99432428 1001 86380 86390 1
432242 99432242 1001 86380 86390 1
433075 99433075 1001 86380 86390 1
432912 99432912 1001 86380 86390 1
432920 99432920 1001 86380 86390 1
432552 99432552 1001 86380 86390 1
433977 99433977 1001 86380 86390 1
435052 99435052 1001 86380 86390 1
435392 99435392 1001 86380 86390 1
435274 99435274 1001 86380 86390 1
434631 99434631 1001 86380 86390 1
436378 99436378 1001 86380 86390 1
436239 99436239 1001 86380 86390 1
300698 99300698 1001 86380 86390 1
300685 99300685 1001 86380 86390 1
300571 99300571 1001 86380 86390 1
300517 99300517 1001 86380 86390 1
300388 99300388 1001 86380 86390 1
300303 99300303 1001 86380 86390 1
300310 99300310 1001 86380 86390 1
300285 99300285 1001 86380 86390 1
300788 99300788 1001 86380 86390 1
301446 99301446 1001 86380 86390 1
301304 99301304 1001 86380 86390 1
301073 99301073 1001 86380 86390 1
301074 99301074 1001 86380 86390 1
301634 99301634 1001 86380 86390 1
301932 99301932 1001 86380 86390 1
301810 99301810 1001 86380 86390 1
302431 99302431 1001 86380 86390 1
303018 99303018 1001 86380 86390 1
303168 99303168 1001 86380 86390 1
302992 99302992 1001 86380 86390 1
303297 99303297 1001 86380 86390 1
303404 99303404 1001 86380 86390 1
303881 99303881 1001 86380 86390 1
304012 99304012 1001 86380 86390 1
303612 99303612 1001 86380 86390 1
304072 99304072 1001 86380 86390 1
304487 99304487 1001 86380 86390 1
304476 99304476 1001 86380 86390 1
304531 99304531 1001 86380 86390 1
304624 99304624 1001 86380 86390 1
305012 99305012 1001 86380 86390 1
305053 99305053 1001 86380 86390 1
305638 99305638 1001 86380 86390 1
305601 99305601 1001 86380 86390 1
500091 99500091 1001 86380 86390 1
500001 99500001 1001 86380 86390 1
500071 99500071 1001 86380 86390 1
500766 99500766 1001 86380 86390 1
500651 99500651 1001 86380 86390 1
500544 99500544 1001 86380 86390 1
500495 99500495 1001 86380 86390 1
500500 99500500 1001 86380 86390 1
500250 99500250 1001 86380 86390 1
500306 99500306 1001 86380 86390 1
500947 99500947 1001 86380 86390 1
500925 99500925 1001 86380 86390 1
500990 99500990 1001 86380 86390 1
501526 99501526 1001 86380 86390 1
501085 99501085 1001 86380 86390 1
501181 99501181 1001 86380 86390 1
501663 99501663 1001 86380 86390 1
502331 99502331 1001 86380 86390 1
502124 99502124 1001 86380 86390 1
502193 99502193 1001 86380 86390 1
501875 99501875 1001 86380 86390 1
502633 99502633 1001 86380 86390 1
502604 99502604 1001 86380 86390 1
503104 99503104 1001 86380 86390 1
503248 99503248 1001 86380 86390 1
503123 99503123 1001 86380 86390 1
502742 99502742 1001 86380 86390 1
502823 99502823 1001 86380 86390 1
503383 99503383 1001 86380 86390 1
503391 99503391 1001 86380 86390 1
503933 99503933 1001 86380 86390 1
504001 99504001 1001 86380 86390 1
503579 99503579 1001 86380 86390 1
504645 99504645 1001 86380 86390 1
504658 99504658 1001 86380 86390 1
504353 99504353 1001 86380 86390 1
504328 99504328 1001 86380 86390 1
504384 99504384 1001 86380 86390 1
504995 99504995 1001 86380 86390 1
505593 99505593 1001 86380 86390 1
505611 99505611 1001 86380 86390 1
505765 99505765 1001 86380 86390 1
505528 99505528 1001 86380 86390 1
505433 99505433 1001 86380 86390 1
505342 99505342 1001 86380 86390 1
505780 99505780 1001 86380 86390 1
505810 99505810 1001 86380 86390 1
505855 99505855 1001 86380 86390 1
506467 99506467 1001 86380 86390 1
506534 99506534 1001 86380 86390 1
506347 99506347 1001 86380 86390 1
506247 99506247 1001 86380 86390 1
506133 99506133 1001 86380 86390 1
506140 99506140 1001 86380 86390 1
506606 99506606 1001 86380 86390 1
506727 99506727 1001 86380 86390 1
507386 99507386 1001 86380 86390 1
507197 99507197 1001 86380 86390 1
507016 99507016 1001 86380 86390 1
506998 99506998 1001 86380 86390 1
507447 99507447 1001 86380 86390 1
508138 99508138 1001 86380 86390 1
508236 99508236 1001 86380 86390 1
508143 99508143 1001 86380 86390 1
508026 99508026 1001 86380 86390 1
507872 99507872 1001 86380 86390 1
507751 99507751 1001 86380 86390 1
507678 99507678 1001 86380 86390 1
508363 99508363 1001 86380 86390 1
509005 99509005 1001 86380 86390 1
509035 99509035 1001 86380 86390 1
508677 99508677 1001 86380 86390 1
508723 99508723 1001 86380 86390 1
508558 99508558 1001 86380 86390 1
508514 99508514 1001 86380 86390 1
508475 99508475 1001 86380 86390 1
509165 99509165 1001 86380 86390 1
509172 99509172 1001 86380 86390 1
509724 99509724 1001 86380 86390 1
509783 99509783 1001 86380 86390 1
509353 99509353 1001 86380 86390 1
509419 99509419 1001 86380 86390 1
509356 99509356 1001 86380 86390 1
509913 99509913 1001 86380 86390 1
510563 99510563 1001 86380 86390 1
510330 99510330 1001 86380 86390 1
510324 99510324 1001 86380 86390 1
510416 99510416 1001 86380 86390 1
510136 99510136 1001 86380 86390 1
511343 99511343 1001 86380 86390 1
511077 99511077 1001 86380 86390 1
511557 99511557 1001 86380 86390 1
512151 99512151 1001 86380 86390 1
511970 99511970 1001 86380 86390 1
512075 99512075 1001 86380 86390 1
512092 99512092 1001 86380 86390 1
511828 99511828 1001 86380 86390 1
511884 99511884 1001 86380 86390 1
512435 99512435 1001 86380 86390 1
512451 99512451 1001 86380 86390 1
513054 99513054 1001 86380 86390 1
512885 99512885 1001 86380 86390 1
512733 99512733 1001 86380 86390 1
512619 99512619 1001 86380 86390 1
513284 99513284 1001 86380 86390 1
513395 99513395 1001 86380 86390 1
513876 99513876 1001 86380 86390 1
514001 99514001 1001 86380 86390 1
513958 99513958 1001 86380 86390 1
513805 99513805 1001 86380 86390 1
513653 99513653 1001 86380 86390 1
513517 99513517 1001 86380 86390 1
513569 99513569 1001 86380 86390 1
513497 99513497 1001 86380 86390 1
514107 99514107 1001 86380 86390 1
514741 99514741 1001 86380 86390 1
514781 99514781 1001 86380 86390 1
514802 99514802 1001 86380 86390 1
514588 99514588 1001 86380 86390 1
514518 99514518 1001 86380 86390 1
514331 99514331 1001 86380 86390 1
514334 99514334 1001 86380 86390 1
514414 99514414 1001 86380 86390 1
515000 99515000 1001 86380 86390 1
515634 99515634 1001 86380 86390 1
515590 99515590 1001 86380 86390 1
515320 99515320 1001 86380 86390 1
515262 99515262 1001 86380 86390 1
515239 99515239 1001 86380 86390 1
515835 99515835 1001 86380 86390 1
515831 99515831 1001 86380 86390 1
515885 99515885 1001 86380 86390 1
516481 99516481 1001 86380 86390 1
516336 99516336 1001 86380 86390 1
516469 99516469 1001 86380 86390 1
516109 99516109 1001 86380 86390 1
516232 99516232 1001 86380 86390 1
516158 99516158 1001 86380 86390 1
516119 99516119 1001 86380 86390 1
516013 99516013 1001 86380 86390 1
516691 99516691 1001 86380 86390 1
516666 99516666 1001 86380 86390 1
516962 99516962 1001 86380 86390 1
516963 99516963 1001 86380 86390 1
517041 99517041 1001 86380 86390 1
516745 99516745 1001 86380 86390 1
516905 99516905 1001 86380 86390 1
516765 99516765 1001 86380 86390 1
517397 99517397 1001 86380 86390 1
517449 99517449 1001 86380 86390 1
517448 99517448 1001 86380 86390 1
518072 99518072 1001 86380 86390 1
518024 99518024 1001 86380 86390 1
518068 99518068 1001 86380 86390 1
518004 99518004 1001 86380 86390 1
517622 99517622 1001 86380 86390 1
518277 99518277 1001 86380 86390 1
518258 99518258 1001 86380 86390 1
518181 99518181 1001 86380 86390 1
518720 99518720 1001 86380 86390 1
518671 99518671 1001 86380 86390 1
518634 99518634 1001 86380 86390 1
518551 99518551 1001 86380 86390 1
518397 99518397 1001 86380 86390 1
518423 99518423 1001 86380 86390 1
519122 99519122 1001 86380 86390 1
519620 99519620 1001 86380 86390 1
519419 99519419 1001 86380 86390 1
519951 99519951 1001 86380 86390 1
520593 99520593 1001 86380 86390 1
520597 99520597 1001 86380 86390 1
520246 99520246 1001 86380 86390 1
520876 99520876 1001 86380 86390 1
521638 99521638 1001 86380 86390 1
521576 99521576 1001 86380 86390 1
522185 99522185 1001 86380 86390 1
522111 99522111 1001 86380 86390 1
521715 99521715 1001 86380 86390 1
521769 99521769 1001 86380 86390 1
522391 99522391 1001 86380 86390 1
522979 99522979 1001 86380 86390 1
523034 99523034 1001 86380 86390 1
522950 99522950 1001 86380 86390 1
522551 99522551 1001 86380 86390 1
522529 99522529 1001 86380 86390 1
522634 99522634 1001 86380 86390 1
523230 99523230 1001 86380 86390 1
523848 99523848 1001 86380 86390 1
523596 99523596 1001 86380 86390 1
523661 99523661 1001 86380 86390 1
523659 99523659 1001 86380 86390 1
523499 99523499 1001 86380 86390 1
524086 99524086 1001 86380 86390 1
524088 99524088 1001 86380 86390 1
523964 99523964 1001 86380 86390 1
524724 99524724 1001 86380 86390 1
524526 99524526 1001 86380 86390 1
524183 99524183 1001 86380 86390 1
524897 99524897 1001 86380 86390 1
524912 99524912 1001 86380 86390 1
524824 99524824 1001 86380 86390 1
525344 99525344 1001 86380 86390 1
525701 99525701 1001 86380 86390 1
525615 99525615 1001 86380 86390 1
526396 99526396 1001 86380 86390 1
526092 99526092 1001 86380 86390 1
526183 99526183 1001 86380 86390 1
525970 99525970 1001 86380 86390 1
526006 99526006 1001 86380 86390 1
526431 99526431 1001 86380 86390 1
527249 99527249 1001 86380 86390 1
527097 99527097 1001 86380 86390 1
527043 99527043 1001 86380 86390 1
526994 99526994 1001 86380 86390 1
526732 99526732 1001 86380 86390 1
527353 99527353 1001 86380 86390 1
527318 99527318 1001 86380 86390 1
527348 99527348 1001 86380 86390 1
527964 99527964 1001 86380 86390 1
527997 99527997 1001 86380 86390 1
527778 99527778 1001 86380 86390 1
527570 99527570 1001 86380 86390 1
527556 99527556 1001 86380 86390 1
528176 99528176 1001 86380 86390 1
528765 99528765 1001 86380 86390 1
528449 99528449 1001 86380 86390 1
528434 99528434 1001 86380 86390 1
529091 99529091 1001 86380 86390 1
529630 99529630 1001 86380 86390 1
529340 99529340 1001 86380 86390 1
529510 99529510 1001 86380 86390 1
529472 99529472 1001 86380 86390 1
529450 99529450 1001 86380 86390 1
529208 99529208 1001 86380 86390 1
529130 99529130 1001 86380 86390 1
529832 99529832 1001 86380 86390 1
530219 99530219 1001 86380 86390 1
530299 99530299 1001 86380 86390 1
530249 99530249 1001 86380 86390 1
530212 99530212 1001 86380 86390 1
530002 99530002 1001 86380 86390 1
530094 99530094 1001 86380 86390 1
529933 99529933 1001 86380 86390 1
530599 99530599 1001 86380 86390 1
530652 99530652 1001 86380 86390 1
531005 99531005 1001 86380 86390 1
531124 99531124 1001 86380 86390 1
530850 99530850 1001 86380 86390 1
530894 99530894 1001 86380 86390 1
530934 99530934 1001 86380 86390 1
531460 99531460 1001 86380 86390 1
532051 99532051 1001 86380 86390 1
532202 99532202 1001 86380 86390 1
532044 99532044 1001 86380 86390 1
532101 99532101 1001 86380 86390 1
531966 99531966 1001 86380 86390 1
532317 99532317 1001 86380 86390 1
532788 99532788 1001 86380 86390 1
532423 99532423 1001 86380 86390 1
532559 99532559 1001 86380 86390 1
533215 99533215 1001 86380 86390 1
533192 99533192 1001 86380 86390 1
533102 99533102 1001 86380 86390 1
533038 99533038 1001 86380 86390 1
533105 99533105 1001 86380 86390 1
533809 99533809 1001 86380 86390 1
533469 99533469 1001 86380 86390 1
533392 99533392 1001 86380 86390 1
533436 99533436 1001 86380 86390 1
533373 99533373 1001 86380 86390 1
533956 99533956 1001 86380 86390 1
534060 99534060 1001 86380 86390 1
534092 99534092 1001 86380 86390 1
534110 99534110 1001 86380 86390 1
534863 99534863 1001 86380 86390 1
534763 99534763 1001 86380 86390 1
534690 99534690 1001 86380 86390 1
535446 99535446 1001 86380 86390 1
535437 99535437 1001 86380 86390 1
535324 99535324 1001 86380 86390 1
535402 99535402 1001 86380 86390 1
535112 99535112 1001 86380 86390 1
534891 99534891 1001 86380 86390 1
535706 99535706 1001 86380 86390 1
536236 99536236 1001 86380 86390 1
536199 99536199 1001 86380 86390 1
536219 99536219 1001 86380 86390 1
535949 99535949 1001 86380 86390 1
535865 99535865 1001 86380 86390 1
535854 99535854 1001 86380 86390 1
536466 99536466 1001 86380 86390 1
536455 99536455 1001 86380 86390 1
537015 99537015 1001 86380 86390 1
537155 99537155 1001 86380 86390 1
536933 99536933 1001 86380 86390 1
536635 99536635 1001 86380 86390 1
536544 99536544 1001 86380 86390 1
537891 99537891 1001 86380 86390 1
537624 99537624 1001 86380 86390 1
537541 99537541 1001 86380 86390 1
538054 99538054 1001 86380 86390 1
538099 99538099 1001 86380 86390 1
538113 99538113 1001 86380 86390 1
538170 99538170 1001 86380 86390 1
538644 99538644 1001 86380 86390 1
538561 99538561 1001 86380 86390 1
538998 99538998 1001 86380 86390 1
539633 99539633 1001 86380 86390 1
539399 99539399 1001 86380 86390 1
539156 99539156 1001 86380 86390 1
539093 99539093 1001 86380 86390 1
539225 99539225 1001 86380 86390 1
540441 99540441 1001 86380 86390 1
540059 99540059 1001 86380 86390 1
540234 99540234 1001 86380 86390 1
539870 99539870 1001 86380 86390 1
540636 99540636 1001 86380 86390 1
540511 99540511 1001 86380 86390 1
541132 99541132 1001 86380 86390 1
541227 99541227 1001 86380 86390 1
541176 99541176 1001 86380 86390 1
541254 99541254 1001 86380 86390 1
540807 99540807 1001 86380 86390 1
542068 99542068 1001 86380 86390 1
542030 99542030 1001 86380 86390 1
541787 99541787 1001 86380 86390 1
541646 99541646 1001 86380 86390 1
541543 99541543 1001 86380 86390 1
541649 99541649 1001 86380 86390 1
541688 99541688 1001 86380 86390 1
542184 99542184 1001 86380 86390 1
542858 99542858 1001 86380 86390 1
542918 99542918 1001 86380 86390 1
542717 99542717 1001 86380 86390 1
542539 99542539 1001 86380 86390 1
542605 99542605 1001 86380 86390 1
542670 99542670 1001 86380 86390 1
542377 99542377 1001 86380 86390 1
542471 99542471 1001 86380 86390 1
543545 99543545 1001 86380 86390 1
543164 99543164 1001 86380 86390 1
543256 99543256 1001 86380 86390 1
543232 99543232 1001 86380 86390 1
543220 99543220 1001 86380 86390 1
543263 99543263 1001 86380 86390 1
543866 99543866 1001 86380 86390 1
544545 99544545 1001 86380 86390 1
544342 99544342 1001 86380 86390 1
544147 99544147 1001 86380 86390 1
544014 99544014 1001 86380 86390 1
544600 99544600 1001 86380 86390 1
536332 647 1002 48875 49140 1
539102 889 1001 58102 58401 1
400617 99400617 1001 86380 86390 1
400671 99400671 1001 86380 86390 1
400802 99400802 1001 86380 86390 1
400910 99400910 1001 86380 86390 1
401343 99401343 1001 86380 86390 1
401618 99401618 1001 86380 86390 1
401764 99401764 1001 86380 86390 1
401742 99401742 1001 86380 86390 1
402285 99402285 1001 86380 86390 1
402707 99402707 1001 86380 86390 1
402760 99402760 1001 86380 86390 1
402983 99402983 1001 86380 86390 1
403215 99403215 1001 86380 86390 1
403329 99403329 1001 86380 86390 1
403920 99403920 1001 86380 86390 1
404075 99404075 1001 86380 86390 1
404413 99404413 1001 86380 86390 1
404408 99404408 1001 86380 86390 1
404887 99404887 1001 86380 86390 1
404972 99404972 1001 86380 86390 1
405089 99405089 1001 86380 86390 1
405299 99405299 1001 86380 86390 1
405323 99405323 1001 86380 86390 1
405651 99405651 1001 86380 86390 1
406373 99406373 1001 86380 86390 1
406516 99406516 1001 86380 86390 1
406622 99406622 1001 86380 86390 1
406705 99406705 1001 86380 86390 1
406977 99406977 1001 86380 86390 1
407301 99407301 1001 86380 86390 1
408004 99408004 1001 86380 86390 1
408348 99408348 1001 86380 86390 1
408907 99408907 1001 86380 86390 1
409233 99409233 1001 86380 86390 1
409268 99409268 1001 86380 86390 1
409460 99409460 1001 86380 86390 1
409546 99409546 1001 86380 86390 1
409532 99409532 1001 86380 86390 1
409996 99409996 1001 86380 86390 1
410264 99410264 1001 86380 86390 1
410330 99410330 1001 86380 86390 1
410508 99410508 1001 86380 86390 1
410851 99410851 1001 86380 86390 1
411723 99411723 1001 86380 86390 1
411845 99411845 1001 86380 86390 1
412106 99412106 1001 86380 86390 1
413376 99413376 1001 86380 86390 1
413303 99413303 1001 86380 86390 1
412910 99412910 1001 86380 86390 1
412915 99412915 1001 86380 86390 1
413251 99413251 1001 86380 86390 1
412607 99412607 1001 86380 86390 1
412725 99412725 1001 86380 86390 1
412539 99412539 1001 86380 86390 1
413751 99413751 1001 86380 86390 1
413781 99413781 1001 86380 86390 1
413840 99413840 1001 86380 86390 1
413845 99413845 1001 86380 86390 1
414637 99414637 1001 86380 86390 1
414585 99414585 1001 86380 86390 1
414529 99414529 1001 86380 86390 1
414452 99414452 1001 86380 86390 1
414311 99414311 1001 86380 86390 1
415426 99415426 1001 86380 86390 1
415711 99415711 1001 86380 86390 1
415381 99415381 1001 86380 86390 1
415883 99415883 1001 86380 86390 1
416107 99416107 1001 86380 86390 1
416132 99416132 1001 86380 86390 1
417008 99417008 1001 86380 86390 1
417012 99417012 1001 86380 86390 1
417229 99417229 1001 86380 86390 1
418735 99418735 1001 86380 86390 1
418615 99418615 1001 86380 86390 1
418226 99418226 1001 86380 86390 1
418844 99418844 1001 86380 86390 1
420342 99420342 1001 86380 86390 1
419349 99419349 1001 86380 86390 1
419608 99419608 1001 86380 86390 1
419441 99419441 1001 86380 86390 1
420487 99420487 1001 86380 86390 1
420661 99420661 1001 86380 86390 1
420639 99420639 1001 86380 86390 1
421814 99421814 1001 86380 86390 1
421999 99421999 1001 86380 86390 1
421464 99421464 1001 86380 86390 1
422476 99422476 1001 86380 86390 1
423433 99423433 1001 86380 86390 1
423334 99423334 1001 86380 86390 1
423291 99423291 1001 86380 86390 1
423234 99423234 1001 86380 86390 1
423119 99423119 1001 86380 86390 1
423869 99423869 1001 86380 86390 1
424055 99424055 1001 86380 86390 1
425029 99425029 1001 86380 86390 1
425092 99425092 1001 86380 86390 1
425118 99425118 1001 86380 86390 1
424593 99424593 1001 86380 86390 1
424338 99424338 1001 86380 86390 1
424252 99424252 1001 86380 86390 1
425703 99425703 1001 86380 86390 1
426934 99426934 1001 86380 86390 1
427085 99427085 1001 86380 86390 1
426862 99426862 1001 86380 86390 1
426117 99426117 1001 86380 86390 1
426103 99426103 1001 86380 86390 1
427422 99427422 1001 86380 86390 1
427337 99427337 1001 86380 86390 1
427473 99427473 1001 86380 86390 1
428039 99428039 1001 86380 86390 1
428239 99428239 1001 86380 86390 1
428782 99428782 1001 86380 86390 1
429053 99429053 1001 86380 86390 1
430195 99430195 1001 86380 86390 1
430227 99430227 1001 86380 86390 1
429747 99429747 1001 86380 86390 1
429949 99429949 1001 86380 86390 1
430770 99430770 1001 86380 86390 1
431976 99431976 1001 86380 86390 1
431525 99431525 1001 86380 86390 1
431489 99431489 1001 86380 86390 1
431545 99431545 1001 86380 86390 1
431303 99431303 1001 86380 86390 1
430904 99430904 1001 86380 86390 1
432163 99432163 1001 86380 86390 1
432103 99432103 1001 86380 86390 1
432389 99432389 1001 86380 86390 1
432237 99432237 1001 86380 86390 1
432953 99432953 1001 86380 86390 1
432678 99432678 1001 86380 86390 1
433974 99433974 1001 86380 86390 1
434024 99434024 1001 86380 86390 1
433849 99433849 1001 86380 86390 1
435308 99435308 1001 86380 86390 1
434715 99434715 1001 86380 86390 1
434928 99434928 1001 86380 86390 1
434649 99434649 1001 86380 86390 1
434470 99434470 1001 86380 86390 1
434429 99434429 1001 86380 86390 1
435771 99435771 1001 86380 86390 1
436993 99436993 1001 86380 86390 1
436471 99436471 1001 86380 86390 1
436683 99436683 1001 86380 86390 1
436357 99436357 1001 86380 86390 1
436413 99436413 1001 86380 86390 1
436107 99436107 1001 86380 86390 1
436225 99436225 1001 86380 86390 1
437243 99437243 1001 86380 86390 1
300087 99300087 1001 86380 86390 1
300471 99300471 1001 86380 86390 1
300368 99300368 1001 86380 86390 1
300332 99300332 1001 86380 86390 1
300213 99300213 1001 86380 86390 1
300287 99300287 1001 86380 86390 1
300890 99300890 1001 86380 86390 1
301159 99301159 1001 86380 86390 1
301318 99301318 1001 86380 86390 1
301616 99301616 1001 86380 86390 1
302307 99302307 1001 86380 86390 1
302324 99302324 1001 86380 86390 1
302184 99302184 1001 86380 86390 1
302072 99302072 1001 86380 86390 1
302145 99302145 1001 86380 86390 1
301854 99301854 1001 86380 86390 1
301887 99301887 1001 86380 86390 1
302574 99302574 1001 86380 86390 1
302498 99302498 1001 86380 86390 1
303015 99303015 1001 86380 86390 1
302829 99302829 1001 86380 86390 1
302709 99302709 1001 86380 86390 1
302636 99302636 1001 86380 86390 1
303957 99303957 1001 86380 86390 1
303872 99303872 1001 86380 86390 1
303990 99303990 1001 86380 86390 1
303915 99303915 1001 86380 86390 1
303769 99303769 1001 86380 86390 1
303412 99303412 1001 86380 86390 1
304102 99304102 1001 86380 86390 1
304169 99304169 1001 86380 86390 1
304696 99304696 1001 86380 86390 1
304728 99304728 1001 86380 86390 1
304646 99304646 1001 86380 86390 1
304583 99304583 1001 86380 86390 1
304912 99304912 1001 86380 86390 1
305684 99305684 1001 86380 86390 1
305575 99305575 1001 86380 86390 1
305454 99305454 1001 86380 86390 1
305432 99305432 1001 86380 86390 1
305331 99305331 1001 86380 86390 1
305320 99305320 1001 86380 86390 1
305211 99305211 1001 86380 86390 1
500092 99500092 1001 86380 86390 1
500137 99500137 1001 86380 86390 1
500099 99500099 1001 86380 86390 1
500441 99500441 1001 86380 86390 1
500839 99500839 1001 86380 86390 1
500827 99500827 1001 86380 86390 1
500882 99500882 1001 86380 86390 1
501014 99501014 1001 86380 86390 1
501523 99501523 1001 86380 86390 1
501507 99501507 1001 86380 86390 1
501330 99501330 1001 86380 86390 1
501343 99501343 1001 86380 86390 1
501320 99501320 1001 86380 86390 1
501372 99501372 1001 86380 86390 1
501400 99501400 1001 86380 86390 1
501081 99501081 1001 86380 86390 1
502427 99502427 1001 86380 86390 1
502366 99502366 1001 86380 86390 1
502249 99502249 1001 86380 86390 1
502100 99502100 1001 86380 86390 1
502610 99502610 1001 86380 86390 1
503163 99503163 1001 86380 86390 1
502968 99502968 1001 86380 86390 1
502738 99502738 1001 86380 86390 1
503307 99503307 1001 86380 86390 1
503335 99503335 1001 86380 86390 1
503877 99503877 1001 86380 86390 1
503724 99503724 1001 86380 86390 1
503880 99503880 1001 86380 86390 1
503673 99503673 1001 86380 86390 1
504166 99504166 1001 86380 86390 1
504188 99504188 1001 86380 86390 1
504747 99504747 1001 86380 86390 1
504775 99504775 1001 86380 86390 1
504621 99504621 1001 86380 86390 1
504625 99504625 1001 86380 86390 1
504665 99504665 1001 86380 86390 1
504619 99504619 1001 86380 86390 1
505049 99505049 1001 86380 86390 1
505735 99505735 1001 86380 86390 1
505742 99505742 1001 86380 86390 1
505576 99505576 1001 86380 86390 1
505505 99505505 1001 86380 86390 1
505224 99505224 1001 86380 86390 1
505199 99505199 1001 86380 86390 1
505861 99505861 1001 86380 86390 1
505773 99505773 1001 86380 86390 1
505945 99505945 1001 86380 86390 1
505958 99505958 1001 86380 86390 1
506452 99506452 1001 86380 86390 1
506326 99506326 1001 86380 86390 1
506336 99506336 1001 86380 86390 1
506726 99506726 1001 86380 86390 1
506636 99506636 1001 86380 86390 1
506772 99506772 1001 86380 86390 1
507389 99507389 1001 86380 86390 1
507285 99507285 1001 86380 86390 1
507311 99507311 1001 86380 86390 1
507365 99507365 1001 86380 86390 1
507113 99507113 1001 86380 86390 1
506873 99506873 1001 86380 86390 1
507576 99507576 1001 86380 86390 1
507624 99507624 1001 86380 86390 1
508234 99508234 1001 86380 86390 1
508194 99508194 1001 86380 86390 1
507706 99507706 1001 86380 86390 1
507820 99507820 1001 86380 86390 1
508292 99508292 1001 86380 86390 1
508295 99508295 1001 86380 86390 1
509058 99509058 1001 86380 86390 1
508603 99508603 1001 86380 86390 1
509116 99509116 1001 86380 86390 1
509194 99509194 1001 86380 86390 1
509210 99509210 1001 86380 86390 1
509896 99509896 1001 86380 86390 1
509586 99509586 1001 86380 86390 1
509401 99509401 1001 86380 86390 1
510058 99510058 1001 86380 86390 1
509906 99509906 1001 86380 86390 1
509999 99509999 1001 86380 86390 1
510686 99510686 1001 86380 86390 1
510493 99510493 1001 86380 86390 1
510235 99510235 1001 86380 86390 1
510228 99510228 1001 86380 86390 1
510164 99510164 1001 86380 86390 1
511434 99511434 1001 86380 86390 1
511359 99511359 1001 86380 86390 1
510976 99510976 1001 86380 86390 1
511131 99511131 1001 86380 86390 1
511057 99511057 1001 86380 86390 1
511680 99511680 1001 86380 86390 1
511638 99511638 1001 86380 86390 1
511703 99511703 1001 86380 86390 1
512232 99512232 1001 86380 86390 1
512058 99512058 1001 86380 86390 1
512115 99512115 1001 86380 86390 1
511907 99511907 1001 86380 86390 1
513149 99513149 1001 86380 86390 1
512933 99512933 1001 86380 86390 1
512959 99512959 1001 86380 86390 1
512781 99512781 1001 86380 86390 1
512786 99512786 1001 86380 86390 1
513209 99513209 1001 86380 86390 1
513996 99513996 1001 86380 86390 1
513886 99513886 1001 86380 86390 1
513818 99513818 1001 86380 86390 1
513546 99513546 1001 86380 86390 1
513471 99513471 1001 86380 86390 1
513537 99513537 1001 86380 86390 1
513550 99513550 1001 86380 86390 1
514052 99514052 1001 86380 86390 1
514691 99514691 1001 86380 86390 1
514550 99514550 1001 86380 86390 1
514912 99514912 1001 86380 86390 1
515019 99515019 1001 86380 86390 1
515008 99515008 1001 86380 86390 1
515556 99515556 1001 86380 86390 1
515483 99515483 1001 86380 86390 1
515484 99515484 1001 86380 86390 1
515281 99515281 1001 86380 86390 1
515334 99515334 1001 86380 86390 1
515163 99515163 1001 86380 86390 1
515784 99515784 1001 86380 86390 1
515271 99515271 1001 86380 86390 1
515791 99515791 1001 86380 86390 1
515872 99515872 1001 86380 86390 1
516431 99516431 1001 86380 86390 1
516289 99516289 1001 86380 86390 1
516064 99516064 1001 86380 86390 1
516612 99516612 1001 86380 86390 1
517123 99517123 1001 86380 86390 1
516958 99516958 1001 86380 86390 1
516820 99516820 1001 86380 86390 1
516775 99516775 1001 86380 86390 1
516817 99516817 1001 86380 86390 1
517348 99517348 1001 86380 86390 1
517526 99517526 1001 86380 86390 1
517996 99517996 1001 86380 86390 1
518009 99518009 1001 86380 86390 1
517572 99517572 1001 86380 86390 1
517611 99517611 1001 86380 86390 1
518295 99518295 1001 86380 86390 1
518209 99518209 1001 86380 86390 1
518857 99518857 1001 86380 86390 1
518747 99518747 1001 86380 86390 1
519788 99519788 1001 86380 86390 1
519811 99519811 1001 86380 86390 1
519605 99519605 1001 86380 86390 1
519394 99519394 1001 86380 86390 1
519331 99519331 1001 86380 86390 1
520623 99520623 1001 86380 86390 1
520442 99520442 1001 86380 86390 1
520588 99520588 1001 86380 86390 1
520255 99520255 1001 86380 86390 1
520324 99520324 1001 86380 86390 1
520368 99520368 1001 86380 86390 1
520111 99520111 1001 86380 86390 1
520087 99520087 1001 86380 86390 1
520166 99520166 1001 86380 86390 1
520682 99520682 1001 86380 86390 1
520761 99520761 1001 86380 86390 1
521405 99521405 1001 86380 86390 1
521457 99521457 1001 86380 86390 1
521158 99521158 1001 86380 86390 1
521150 99521150 1001 86380 86390 1
521114 99521114 1001 86380 86390 1
521116 99521116 1001 86380 86390 1
520860 99520860 1001 86380 86390 1
520930 99520930 1001 86380 86390 1
522228 99522228 1001 86380 86390 1
522291 99522291 1001 86380 86390 1
522170 99522170 1001 86380 86390 1
521926 99521926 1001 86380 86390 1
521793 99521793 1001 86380 86390 1
521760 99521760 1001 86380 86390 1
522302 99522302 1001 86380 86390 1
522371 99522371 1001 86380 86390 1
522489 99522489 1001 86380 86390 1
522334 99522334 1001 86380 86390 1
522425 99522425 1001 86380 86390 1
523047 99523047 1001 86380 86390 1
522976 99522976 1001 86380 86390 1
522900 99522900 1001 86380 86390 1
522875 99522875 1001 86380 86390 1
522516 99522516 1001 86380 86390 1
522520 99522520 1001 86380 86390 1
523157 99523157 1001 86380 86390 1
523158 99523158 1001 86380 86390 1
523211 99523211 1001 86380 86390 1
523178 99523178 1001 86380 86390 1
523153 99523153 1001 86380 86390 1
523817 99523817 1001 86380 86390 1
523553 99523553 1001 86380 86390 1
523582 99523582 1001 86380 86390 1
524107 99524107 1001 86380 86390 1
524715 99524715 1001 86380 86390 1
524427 99524427 1001 86380 86390 1
524181 99524181 1001 86380 86390 1
524185 99524185 1001 86380 86390 1
524174 99524174 1001 86380 86390 1
524926 99524926 1001 86380 86390 1
525596 99525596 1001 86380 86390 1
525394 99525394 1001 86380 86390 1
525514 99525514 1001 86380 86390 1
525583 99525583 1001 86380 86390 1
525301 99525301 1001 86380 86390 1
525263 99525263 1001 86380 86390 1
525302 99525302 1001 86380 86390 1
525296 99525296 1001 86380 86390 1
526329 99526329 1001 86380 86390 1
526080 99526080 1001 86380 86390 1
526123 99526123 1001 86380 86390 1
525881 99525881 1001 86380 86390 1
525922 99525922 1001 86380 86390 1
525913 99525913 1001 86380 86390 1
526877 99526877 1001 86380 86390 1
527418 99527418 1001 86380 86390 1
527425 99527425 1001 86380 86390 1
527947 99527947 1001 86380 86390 1
527712 99527712 1001 86380 86390 1
527842 99527842 1001 86380 86390 1
527648 99527648 1001 86380 86390 1
527533 99527533 1001 86380 86390 1
528128 99528128 1001 86380 86390 1
528576 99528576 1001 86380 86390 1
528539 99528539 1001 86380 86390 1
528399 99528399 1001 86380 86390 1
528956 99528956 1001 86380 86390 1
528947 99528947 1001 86380 86390 1
529446 99529446 1001 86380 86390 1
529265 99529265 1001 86380 86390 1
529183 99529183 1001 86380 86390 1
530490 99530490 1001 86380 86390 1
530495 99530495 1001 86380 86390 1
530370 99530370 1001 86380 86390 1
530314 99530314 1001 86380 86390 1
530224 99530224 1001 86380 86390 1
530165 99530165 1001 86380 86390 1
529964 99529964 1001 86380 86390 1
530737 99530737 1001 86380 86390 1
531341 99531341 1001 86380 86390 1
531261 99531261 1001 86380 86390 1
531313 99531313 1001 86380 86390 1
531211 99531211 1001 86380 86390 1
530836 99530836 1001 86380 86390 1
531392 99531392 1001 86380 86390 1
532123 99532123 1001 86380 86390 1
532033 99532033 1001 86380 86390 1
531914 99531914 1001 86380 86390 1
531933 99531933 1001 86380 86390 1
532405 99532405 1001 86380 86390 1
532409 99532409 1001 86380 86390 1
532956 99532956 1001 86380 86390 1
532828 99532828 1001 86380 86390 1
532727 99532727 1001 86380 86390 1
532667 99532667 1001 86380 86390 1
533122 99533122 1001 86380 86390 1
533188 99533188 1001 86380 86390 1
533822 99533822 1001 86380 86390 1
533749 99533749 1001 86380 86390 1
533777 99533777 1001 86380 86390 1
533726 99533726 1001 86380 86390 1
533439 99533439 1001 86380 86390 1
533377 99533377 1001 86380 86390 1
534010 99534010 1001 86380 86390 1
534006 99534006 1001 86380 86390 1
534045 99534045 1001 86380 86390 1
534516 99534516 1001 86380 86390 1
534257 99534257 1001 86380 86390 1
534246 99534246 1001 86380 86390 1
534238 99534238 1001 86380 86390 1
534791 99534791 1001 86380 86390 1
534740 99534740 1001 86380 86390 1
535240 99535240 1001 86380 86390 1
535006 99535006 1001 86380 86390 1
535002 99535002 1001 86380 86390 1
534953 99534953 1001 86380 86390 1
535612 99535612 1001 86380 86390 1
536015 99536015 1001 86380 86390 1
536071 99536071 1001 86380 86390 1
535754 99535754 1001 86380 86390 1
535737 99535737 1001 86380 86390 1
535803 99535803 1001 86380 86390 1
536365 99536365 1001 86380 86390 1
536343 99536343 1001 86380 86390 1
536996 99536996 1001 86380 86390 1
536754 99536754 1001 86380 86390 1
536713 99536713 1001 86380 86390 1
537366 99537366 1001 86380 86390 1
537184 99537184 1001 86380 86390 1
537815 99537815 1001 86380 86390 1
537920 99537920 1001 86380 86390 1
537981 99537981 1001 86380 86390 1
537627 99537627 1001 86380 86390 1
537373 99537373 1001 86380 86390 1
537443 99537443 1001 86380 86390 1
538627 99538627 1001 86380 86390 1
538709 99538709 1001 86380 86390 1
538558 99538558 1001 86380 86390 1
538599 99538599 1001 86380 86390 1
538419 99538419 1001 86380 86390 1
538409 99538409 1001 86380 86390 1
538542 99538542 1001 86380 86390 1
539581 99539581 1001 86380 86390 1
539530 99539530 1001 86380 86390 1
539321 99539321 1001 86380 86390 1
539334 99539334 1001 86380 86390 1
539232 99539232 1001 86380 86390 1
539716 99539716 1001 86380 86390 1
539020 99539020 1001 86380 86390 1
539769 99539769 1001 86380 86390 1
539962 99539962 1001 86380 86390 1
540004 99540004 1001 86380 86390 1
540475 99540475 1001 86380 86390 1
540984 99540984 1001 86380 86390 1
540863 99540863 1001 86380 86390 1
540812 99540812 1001 86380 86390 1
541421 99541421 1001 86380 86390 1
541348 99541348 1001 86380 86390 1
542117 99542117 1001 86380 86390 1
541862 99541862 1001 86380 86390 1
541829 99541829 1001 86380 86390 1
542943 99542943 1001 86380 86390 1
542543 99542543 1001 86380 86390 1
542444 99542444 1001 86380 86390 1
542407 99542407 1001 86380 86390 1
543120 99543120 1001 86380 86390 1
543397 99543397 1001 86380 86390 1
543465 99543465 1001 86380 86390 1
543216 99543216 1001 86380 86390 1
543299 99543299 1001 86380 86390 1
543914 99543914 1001 86380 86390 1
543812 99543812 1001 86380 86390 1
543776 99543776 1001 86380 86390 1
543880 99543880 1001 86380 86390 1
544394 99544394 1001 86380 86390 1
544421 99544421 1001 86380 86390 1
544512 99544512 1001 86380 86390 1
544319 99544319 1001 86380 86390 1
544360 99544360 1001 86380 86390 1
544089 99544089 1001 86380 86390 1
544129 99544129 1001 86380 86390 1
419045 775 1001 59280 63057 1
400075 99400075 1001 86380 86390 1
400208 99400208 1001 86380 86390 1
400253 99400253 1001 86380 86390 1
401157 99401157 1001 86380 86390 1
401226 99401226 1001 86380 86390 1
401293 99401293 1001 86380 86390 1
401732 99401732 1001 86380 86390 1
402040 99402040 1001 86380 86390 1
402526 99402526 1001 86380 86390 1
403202 99403202 1001 86380 86390 1
403222 99403222 1001 86380 86390 1
403356 99403356 1001 86380 86390 1
403685 99403685 1001 86380 86390 1
403741 99403741 1001 86380 86390 1
403967 99403967 1001 86380 86390 1
404022 99404022 1001 86380 86390 1
404153 99404153 1001 86380 86390 1
404378 99404378 1001 86380 86390 1
404259 99404259 1001 86380 86390 1
404404 99404404 1001 86380 86390 1
404735 99404735 1001 86380 86390 1
404877 99404877 1001 86380 86390 1
405012 99405012 1001 86380 86390 1
405162 99405162 1001 86380 86390 1
405265 99405265 1001 86380 86390 1
405535 99405535 1001 86380 86390 1
405644 99405644 1001 86380 86390 1
405968 99405968 1001 86380 86390 1
406296 99406296 1001 86380 86390 1
406797 99406797 1001 86380 86390 1
406816 99406816 1001 86380 86390 1
406892 99406892 1001 86380 86390 1
406913 99406913 1001 86380 86390 1
407099 99407099 1001 86380 86390 1
407346 99407346 1001 86380 86390 1
407586 99407586 1001 86380 86390 1
407739 99407739 1001 86380 86390 1
407876 99407876 1001 86380 86390 1
408943 99408943 1001 86380 86390 1
409138 99409138 1001 86380 86390 1
409340 99409340 1001 86380 86390 1
409479 99409479 1001 86380 86390 1
409929 99409929 1001 86380 86390 1
410541 99410541 1001 86380 86390 1
410668 99410668 1001 86380 86390 1
411377 99411377 1001 86380 86390 1
411536 99411536 1001 86380 86390 1
411714 99411714 1001 86380 86390 1
411722 99411722 1001 86380 86390 1
412355 99412355 1001 86380 86390 1
412403 99412403 1001 86380 86390 1
413568 99413568 1001 86380 86390 1
413664 99413664 1001 86380 86390 1
413326 99413326 1001 86380 86390 1
413192 99413192 1001 86380 86390 1
413193 99413193 1001 86380 86390 1
412949 99412949 1001 86380 86390 1
413176 99413176 1001 86380 86390 1
414705 99414705 1001 86380 86390 1
414640 99414640 1001 86380 86390 1
414805 99414805 1001 86380 86390 1
414450 99414450 1001 86380 86390 1
414430 99414430 1001 86380 86390 1
415322 99415322 1001 86380 86390 1
415470 99415470 1001 86380 86390 1
416729 99416729 1001 86380 86390 1
416174 99416174 1001 86380 86390 1
416128 99416128 1001 86380 86390 1
417278 99417278 1001 86380 86390 1
418801 99418801 1001 86380 86390 1
418759 99418759 1001 86380 86390 1
418303 99418303 1001 86380 86390 1
418414 99418414 1001 86380 86390 1
418313 99418313 1001 86380 86390 1
418291 99418291 1001 86380 86390 1
419002 99419002 1001 86380 86390 1
420152 99420152 1001 86380 86390 1
420400 99420400 1001 86380 86390 1
420204 99420204 1001 86380 86390 1
419983 99419983 1001 86380 86390 1
419710 99419710 1001 86380 86390 1
419960 99419960 1001 86380 86390 1
419876 99419876 1001 86380 86390 1
419406 99419406 1001 86380 86390 1
419270 99419270 1001 86380 86390 1
420710 99420710 1001 86380 86390 1
420506 99420506 1001 86380 86390 1
420536 99420536 1001 86380 86390 1
420859 99420859 1001 86380 86390 1
420866 99420866 1001 86380 86390 1
423167 99423167 1001 86380 86390 1
423091 99423091 1001 86380 86390 1
423295 99423295 1001 86380 86390 1
425318 99425318 1001 86380 86390 1
425122 99425122 1001 86380 86390 1
424645 99424645 1001 86380 86390 1
424364 99424364 1001 86380 86390 1
424462 99424462 1001 86380 86390 1
424395 99424395 1001 86380 86390 1
424229 99424229 1001 86380 86390 1
425450 99425450 1001 86380 86390 1
425571 99425571 1001 86380 86390 1
426816 99426816 1001 86380 86390 1
426956 99426956 1001 86380 86390 1
427074 99427074 1001 86380 86390 1
426740 99426740 1001 86380 86390 1
426443 99426443 1001 86380 86390 1
426666 99426666 1001 86380 86390 1
426454 99426454 1001 86380 86390 1
426226 99426226 1001 86380 86390 1
426029 99426029 1001 86380 86390 1
426144 99426144 1001 86380 86390 1
427167 99427167 1001 86380 86390 1
427146 99427146 1001 86380 86390 1
428696 99428696 1001 86380 86390 1
428005 99428005 1001 86380 86390 1
427575 99427575 1001 86380 86390 1
427653 99427653 1001 86380 86390 1
427828 99427828 1001 86380 86390 1
427791 99427791 1001 86380 86390 1
427911 99427911 1001 86380 86390 1
427719 99427719 1001 86380 86390 1
427846 99427846 1001 86380 86390 1
429964 99429964 1001 86380 86390 1
430344 99430344 1001 86380 86390 1
429805 99429805 1001 86380 86390 1
429576 99429576 1001 86380 86390 1
429605 99429605 1001 86380 86390 1
429507 99429507 1001 86380 86390 1
429357 99429357 1001 86380 86390 1
429238 99429238 1001 86380 86390 1
431783 99431783 1001 86380 86390 1
431725 99431725 1001 86380 86390 1
431383 99431383 1001 86380 86390 1
432267 99432267 1001 86380 86390 1
432304 99432304 1001 86380 86390 1
432473 99432473 1001 86380 86390 1
432985 99432985 1001 86380 86390 1
433966 99433966 1001 86380 86390 1
435383 99435383 1001 86380 86390 1
435145 99435145 1001 86380 86390 1
435643 99435643 1001 86380 86390 1
435844 99435844 1001 86380 86390 1
435642 99435642 1001 86380 86390 1
436916 99436916 1001 86380 86390 1
436383 99436383 1001 86380 86390 1
436418 99436418 1001 86380 86390 1
436267 99436267 1001 86380 86390 1
436246 99436246 1001 86380 86390 1
437209 99437209 1001 86380 86390 1
300343 99300343 1001 86380 86390 1
300349 99300349 1001 86380 86390 1
300352 99300352 1001 86380 86390 1
300249 99300249 1001 86380 86390 1
301246 99301246 1001 86380 86390 1
301238 99301238 1001 86380 86390 1
300956 99300956 1001 86380 86390 1
302099 99302099 1001 86380 86390 1
301992 99301992 1001 86380 86390 1
301954 99301954 1001 86380 86390 1
301960 99301960 1001 86380 86390 1
301794 99301794 1001 86380 86390 1
301770 99301770 1001 86380 86390 1
302423 99302423 1001 86380 86390 1
303186 99303186 1001 86380 86390 1
303062 99303062 1001 86380 86390 1
303154 99303154 1001 86380 86390 1
303038 99303038 1001 86380 86390 1
302962 99302962 1001 86380 86390 1
302801 99302801 1001 86380 86390 1
302867 99302867 1001 86380 86390 1
302906 99302906 1001 86380 86390 1
302625 99302625 1001 86380 86390 1
302792 99302792 1001 86380 86390 1
304005 99304005 1001 86380 86390 1
303857 99303857 1001 86380 86390 1
303963 99303963 1001 86380 86390 1
303847 99303847 1001 86380 86390 1
303942 99303942 1001 86380 86390 1
303792 99303792 1001 86380 86390 1
303741 99303741 1001 86380 86390 1
303653 99303653 1001 86380 86390 1
303508 99303508 1001 86380 86390 1
304069 99304069 1001 86380 86390 1
304119 99304119 1001 86380 86390 1
304812 99304812 1001 86380 86390 1
304752 99304752 1001 86380 86390 1
304615 99304615 1001 86380 86390 1
304565 99304565 1001 86380 86390 1
304503 99304503 1001 86380 86390 1
304287 99304287 1001 86380 86390 1
305063 99305063 1001 86380 86390 1
305008 99305008 1001 86380 86390 1
305654 99305654 1001 86380 86390 1
305521 99305521 1001 86380 86390 1
305619 99305619 1001 86380 86390 1
305473 99305473 1001 86380 86390 1
305371 99305371 1001 86380 86390 1
305195 99305195 1001 86380 86390 1
500111 99500111 1001 86380 86390 1
500124 99500124 1001 86380 86390 1
500710 99500710 1001 86380 86390 1
500706 99500706 1001 86380 86390 1
500745 99500745 1001 86380 86390 1
500505 99500505 1001 86380 86390 1
500428 99500428 1001 86380 86390 1
500419 99500419 1001 86380 86390 1
500978 99500978 1001 86380 86390 1
501638 99501638 1001 86380 86390 1
501618 99501618 1001 86380 86390 1
501237 99501237 1001 86380 86390 1
501806 99501806 1001 86380 86390 1
502434 99502434 1001 86380 86390 1
502118 99502118 1001 86380 86390 1
502131 99502131 1001 86380 86390 1
501849 99501849 1001 86380 86390 1
502634 99502634 1001 86380 86390 1
502531 99502531 1001 86380 86390 1
502563 99502563 1001 86380 86390 1
503245 99503245 1001 86380 86390 1
503198 99503198 1001 86380 86390 1
503038 99503038 1001 86380 86390 1
503001 99503001 1001 86380 86390 1
502912 99502912 1001 86380 86390 1
503340 99503340 1001 86380 86390 1
504115 99504115 1001 86380 86390 1
503823 99503823 1001 86380 86390 1
503741 99503741 1001 86380 86390 1
503582 99503582 1001 86380 86390 1
504896 99504896 1001 86380 86390 1
504859 99504859 1001 86380 86390 1
504630 99504630 1001 86380 86390 1
504542 99504542 1001 86380 86390 1
504984 99504984 1001 86380 86390 1
505015 99505015 1001 86380 86390 1
505120 99505120 1001 86380 86390 1
505768 99505768 1001 86380 86390 1
505707 99505707 1001 86380 86390 1
505716 99505716 1001 86380 86390 1
505763 99505763 1001 86380 86390 1
505447 99505447 1001 86380 86390 1
505437 99505437 1001 86380 86390 1
505482 99505482 1001 86380 86390 1
505550 99505550 1001 86380 86390 1
505307 99505307 1001 86380 86390 1
505836 99505836 1001 86380 86390 1
506567 99506567 1001 86380 86390 1
506395 99506395 1001 86380 86390 1
506544 99506544 1001 86380 86390 1
506199 99506199 1001 86380 86390 1
506389 99506389 1001 86380 86390 1
506170 99506170 1001 86380 86390 1
506093 99506093 1001 86380 86390 1
506175 99506175 1001 86380 86390 1
507326 99507326 1001 86380 86390 1
507301 99507301 1001 86380 86390 1
507227 99507227 1001 86380 86390 1
507059 99507059 1001 86380 86390 1
506918 99506918 1001 86380 86390 1
507434 99507434 1001 86380 86390 1
507580 99507580 1001 86380 86390 1
507555 99507555 1001 86380 86390 1
508127 99508127 1001 86380 86390 1
508065 99508065 1001 86380 86390 1
507932 99507932 1001 86380 86390 1
507819 99507819 1001 86380 86390 1
509028 99509028 1001 86380 86390 1
508838 99508838 1001 86380 86390 1
508647 99508647 1001 86380 86390 1
509894 99509894 1001 86380 86390 1
509619 99509619 1001 86380 86390 1
509641 99509641 1001 86380 86390 1
509291 99509291 1001 86380 86390 1
510066 99510066 1001 86380 86390 1
510029 99510029 1001 86380 86390 1
510103 99510103 1001 86380 86390 1
510655 99510655 1001 86380 86390 1
510591 99510591 1001 86380 86390 1
510422 99510422 1001 86380 86390 1
510440 99510440 1001 86380 86390 1
510190 99510190 1001 86380 86390 1
510139 99510139 1001 86380 86390 1
510749 99510749 1001 86380 86390 1
510842 99510842 1001 86380 86390 1
511363 99511363 1001 86380 86390 1
511485 99511485 1001 86380 86390 1
511498 99511498 1001 86380 86390 1
512296 99512296 1001 86380 86390 1
512096 99512096 1001 86380 86390 1
512076 99512076 1001 86380 86390 1
511812 99511812 1001 86380 86390 1
512537 99512537 1001 86380 86390 1
512450 99512450 1001 86380 86390 1
513078 99513078 1001 86380 86390 1
513018 99513018 1001 86380 86390 1
512884 99512884 1001 86380 86390 1
512837 99512837 1001 86380 86390 1
512850 99512850 1001 86380 86390 1
513773 99513773 1001 86380 86390 1
513725 99513725 1001 86380 86390 1
513639 99513639 1001 86380 86390 1
513732 99513732 1001 86380 86390 1
513449 99513449 1001 86380 86390 1
514135 99514135 1001 86380 86390 1
514728 99514728 1001 86380 86390 1
514665 99514665 1001 86380 86390 1
514576 99514576 1001 86380 86390 1
514646 99514646 1001 86380 86390 1
514353 99514353 1001 86380 86390 1
514382 99514382 1001 86380 86390 1
514885 99514885 1001 86380 86390 1
515032 99515032 1001 86380 86390 1
515034 99515034 1001 86380 86390 1
515426 99515426 1001 86380 86390 1
515377 99515377 1001 86380 86390 1
515411 99515411 1001 86380 86390 1
515160 99515160 1001 86380 86390 1
515241 99515241 1001 86380 86390 1
515763 99515763 1001 86380 86390 1
515881 99515881 1001 86380 86390 1
516358 99516358 1001 86380 86390 1
516252 99516252 1001 86380 86390 1
516155 99516155 1001 86380 86390 1
516277 99516277 1001 86380 86390 1
515979 99515979 1001 86380 86390 1
516046 99516046 1001 86380 86390 1
516662 99516662 1001 86380 86390 1
516549 99516549 1001 86380 86390 1
517112 99517112 1001 86380 86390 1
517012 99517012 1001 86380 86390 1
516795 99516795 1001 86380 86390 1
516744 99516744 1001 86380 86390 1
516749 99516749 1001 86380 86390 1
516736 99516736 1001 86380 86390 1
517428 99517428 1001 86380 86390 1
518021 99518021 1001 86380 86390 1
517977 99517977 1001 86380 86390 1
517897 99517897 1001 86380 86390 1
517821 99517821 1001 86380 86390 1
517676 99517676 1001 86380 86390 1
518296 99518296 1001 86380 86390 1
518193 99518193 1001 86380 86390 1
518284 99518284 1001 86380 86390 1
518773 99518773 1001 86380 86390 1
518644 99518644 1001 86380 86390 1
518740 99518740 1001 86380 86390 1
518426 99518426 1001 86380 86390 1
519738 99519738 1001 86380 86390 1
519664 99519664 1001 86380 86390 1
519693 99519693 1001 86380 86390 1
519485 99519485 1001 86380 86390 1
519579 99519579 1001 86380 86390 1
519278 99519278 1001 86380 86390 1
519229 99519229 1001 86380 86390 1
520002 99520002 1001 86380 86390 1
520465 99520465 1001 86380 86390 1
520383 99520383 1001 86380 86390 1
520322 99520322 1001 86380 86390 1
520337 99520337 1001 86380 86390 1
520428 99520428 1001 86380 86390 1
520287 99520287 1001 86380 86390 1
520339 99520339 1001 86380 86390 1
520316 99520316 1001 86380 86390 1
520110 99520110 1001 86380 86390 1
521415 99521415 1001 86380 86390 1
521224 99521224 1001 86380 86390 1
521121 99521121 1001 86380 86390 1
521072 99521072 1001 86380 86390 1
521038 99521038 1001 86380 86390 1
522259 99522259 1001 86380 86390 1
522249 99522249 1001 86380 86390 1
521932 99521932 1001 86380 86390 1
522447 99522447 1001 86380 86390 1
522733 99522733 1001 86380 86390 1
522775 99522775 1001 86380 86390 1
522630 99522630 1001 86380 86390 1
522647 99522647 1001 86380 86390 1
522517 99522517 1001 86380 86390 1
522688 99522688 1001 86380 86390 1
523227 99523227 1001 86380 86390 1
523125 99523125 1001 86380 86390 1
523624 99523624 1001 86380 86390 1
523362 99523362 1001 86380 86390 1
523338 99523338 1001 86380 86390 1
523507 99523507 1001 86380 86390 1
524145 99524145 1001 86380 86390 1
524018 99524018 1001 86380 86390 1
524579 99524579 1001 86380 86390 1
524757 99524757 1001 86380 86390 1
524421 99524421 1001 86380 86390 1
524550 99524550 1001 86380 86390 1
524297 99524297 1001 86380 86390 1
524247 99524247 1001 86380 86390 1
524236 99524236 1001 86380 86390 1
525552 99525552 1001 86380 86390 1
525449 99525449 1001 86380 86390 1
525503 99525503 1001 86380 86390 1
525389 99525389 1001 86380 86390 1
525044 99525044 1001 86380 86390 1
526308 99526308 1001 86380 86390 1
526309 99526309 1001 86380 86390 1
526221 99526221 1001 86380 86390 1
526344 99526344 1001 86380 86390 1
526418 99526418 1001 86380 86390 1
526137 99526137 1001 86380 86390 1
526176 99526176 1001 86380 86390 1
526189 99526189 1001 86380 86390 1
525854 99525854 1001 86380 86390 1
526592 99526592 1001 86380 86390 1
526572 99526572 1001 86380 86390 1
526896 99526896 1001 86380 86390 1
526861 99526861 1001 86380 86390 1
526772 99526772 1001 86380 86390 1
527961 99527961 1001 86380 86390 1
527696 99527696 1001 86380 86390 1
527764 99527764 1001 86380 86390 1
527482 99527482 1001 86380 86390 1
527476 99527476 1001 86380 86390 1
528192 99528192 1001 86380 86390 1
528246 99528246 1001 86380 86390 1
528132 99528132 1001 86380 86390 1
528160 99528160 1001 86380 86390 1
528886 99528886 1001 86380 86390 1
528646 99528646 1001 86380 86390 1
528475 99528475 1001 86380 86390 1
528385 99528385 1001 86380 86390 1
528348 99528348 1001 86380 86390 1
529002 99529002 1001 86380 86390 1
529074 99529074 1001 86380 86390 1
529102 99529102 1001 86380 86390 1
529171 99529171 1001 86380 86390 1
529237 99529237 1001 86380 86390 1
529220 99529220 1001 86380 86390 1
530464 99530464 1001 86380 86390 1
530336 99530336 1001 86380 86390 1
529999 99529999 1001 86380 86390 1
530058 99530058 1001 86380 86390 1
529957 99529957 1001 86380 86390 1
530665 99530665 1001 86380 86390 1
531084 99531084 1001 86380 86390 1
531164 99531164 1001 86380 86390 1
530823 99530823 1001 86380 86390 1
531467 99531467 1001 86380 86390 1
532070 99532070 1001 86380 86390 1
531888 99531888 1001 86380 86390 1
531826 99531826 1001 86380 86390 1
531604 99531604 1001 86380 86390 1
531669 99531669 1001 86380 86390 1
532374 99532374 1001 86380 86390 1
532324 99532324 1001 86380 86390 1
532313 99532313 1001 86380 86390 1
532854 99532854 1001 86380 86390 1
532787 99532787 1001 86380 86390 1
532817 99532817 1001 86380 86390 1
532503 99532503 1001 86380 86390 1
533149 99533149 1001 86380 86390 1
533156 99533156 1001 86380 86390 1
533677 99533677 1001 86380 86390 1
533827 99533827 1001 86380 86390 1
533815 99533815 1001 86380 86390 1
533596 99533596 1001 86380 86390 1
533913 99533913 1001 86380 86390 1
534057 99534057 1001 86380 86390 1
534569 99534569 1001 86380 86390 1
534536 99534536 1001 86380 86390 1
534541 99534541 1001 86380 86390 1
534087 99534087 1001 86380 86390 1
535321 99535321 1001 86380 86390 1
535203 99535203 1001 86380 86390 1
535218 99535218 1001 86380 86390 1
534972 99534972 1001 86380 86390 1
535065 99535065 1001 86380 86390 1
534912 99534912 1001 86380 86390 1
536235 99536235 1001 86380 86390 1
536070 99536070 1001 86380 86390 1
535985 99535985 1001 86380 86390 1
535934 99535934 1001 86380 86390 1
536461 99536461 1001 86380 86390 1
537137 99537137 1001 86380 86390 1
536710 99536710 1001 86380 86390 1
536723 99536723 1001 86380 86390 1
536582 99536582 1001 86380 86390 1
536661 99536661 1001 86380 86390 1
536690 99536690 1001 86380 86390 1
536616 99536616 1001 86380 86390 1
537331 99537331 1001 86380 86390 1
537948 99537948 1001 86380 86390 1
537485 99537485 1001 86380 86390 1
537537 99537537 1001 86380 86390 1
537371 99537371 1001 86380 86390 1
537519 99537519 1001 86380 86390 1
537495 99537495 1001 86380 86390 1
538653 99538653 1001 86380 86390 1
538986 99538986 1001 86380 86390 1
538987 99538987 1001 86380 86390 1
538861 99538861 1001 86380 86390 1
538965 99538965 1001 86380 86390 1
539544 99539544 1001 86380 86390 1
539520 99539520 1001 86380 86390 1
539509 99539509 1001 86380 86390 1
539099 99539099 1001 86380 86390 1
539794 99539794 1001 86380 86390 1
540274 99540274 1001 86380 86390 1
540661 99540661 1001 86380 86390 1
541152 99541152 1001 86380 86390 1
541281 99541281 1001 86380 86390 1
541285 99541285 1001 86380 86390 1
540933 99540933 1001 86380 86390 1
540936 99540936 1001 86380 86390 1
541040 99541040 1001 86380 86390 1
540825 99540825 1001 86380 86390 1
541308 99541308 1001 86380 86390 1
541340 99541340 1001 86380 86390 1
541405 99541405 1001 86380 86390 1
541929 99541929 1001 86380 86390 1
542098 99542098 1001 86380 86390 1
541851 99541851 1001 86380 86390 1
541756 99541756 1001 86380 86390 1
541680 99541680 1001 86380 86390 1
541623 99541623 1001 86380 86390 1
542129 99542129 1001 86380 86390 1
542121 99542121 1001 86380 86390 1
542908 99542908 1001 86380 86390 1
542599 99542599 1001 86380 86390 1
542607 99542607 1001 86380 86390 1
542484 99542484 1001 86380 86390 1
542332 99542332 1001 86380 86390 1
543098 99543098 1001 86380 86390 1
543137 99543137 1001 86380 86390 1
543066 99543066 1001 86380 86390 1
543095 99543095 1001 86380 86390 1
543384 99543384 1001 86380 86390 1
543798 99543798 1001 86380 86390 1
544457 99544457 1001 86380 86390 1
544210 99544210 1001 86380 86390 1
544322 99544322 1001 86380 86390 1
544035 99544035 1001 86380 86390 1
544693 99544693 1001 86380 86390 1
530649 630 1002 40469 42194 1
400040 99400040 1001 86380 86390 1
400161 99400161 1001 86380 86390 1
400263 99400263 1001 86380 86390 1
400460 99400460 1001 86380 86390 1
400842 99400842 1001 86380 86390 1
401117 99401117 1001 86380 86390 1
402146 99402146 1001 86380 86390 1
402149 99402149 1001 86380 86390 1
402276 99402276 1001 86380 86390 1
402454 99402454 1001 86380 86390 1
402596 99402596 1001 86380 86390 1
402597 99402597 1001 86380 86390 1
402689 99402689 1001 86380 86390 1
403527 99403527 1001 86380 86390 1
403640 99403640 1001 86380 86390 1
403660 99403660 1001 86380 86390 1
403921 99403921 1001 86380 86390 1
403827 99403827 1001 86380 86390 1
404411 99404411 1001 86380 86390 1
404437 99404437 1001 86380 86390 1
404530 99404530 1001 86380 86390 1
404665 99404665 1001 86380 86390 1
404999 99404999 1001 86380 86390 1
405085 99405085 1001 86380 86390 1
405198 99405198 1001 86380 86390 1
405606 99405606 1001 86380 86390 1
406037 99406037 1001 86380 86390 1
406302 99406302 1001 86380 86390 1
406508 99406508 1001 86380 86390 1
406681 99406681 1001 86380 86390 1
407120 99407120 1001 86380 86390 1
407027 99407027 1001 86380 86390 1
407385 99407385 1001 86380 86390 1
407458 99407458 1001 86380 86390 1
408356 99408356 1001 86380 86390 1
409398 99409398 1001 86380 86390 1
409714 99409714 1001 86380 86390 1
410069 99410069 1001 86380 86390 1
410267 99410267 1001 86380 86390 1
410651 99410651 1001 86380 86390 1
410866 99410866 1001 86380 86390 1
411188 99411188 1001 86380 86390 1
411746 99411746 1001 86380 86390 1
412438 99412438 1001 86380 86390 1
413337 99413337 1001 86380 86390 1
413599 99413599 1001 86380 86390 1
413360 99413360 1001 86380 86390 1
413112 99413112 1001 86380 86390 1
412914 99412914 1001 86380 86390 1
412815 99412815 1001 86380 86390 1
413937 99413937 1001 86380 86390 1
415287 99415287 1001 86380 86390 1
415019 99415019 1001 86380 86390 1
415110 99415110 1001 86380 86390 1
414817 99414817 1001 86380 86390 1
414408 99414408 1001 86380 86390 1
414366 99414366 1001 86380 86390 1
414270 99414270 1001 86380 86390 1
415335 99415335 1001 86380 86390 1
415375 99415375 1001 86380 86390 1
416820 99416820 1001 86380 86390 1
417155 99417155 1001 86380 86390 1
417397 99417397 1001 86380 86390 1
417454 99417454 1001 86380 86390 1
418693 99418693 1001 86380 86390 1
418661 99418661 1001 86380 86390 1
418783 99418783 1001 86380 86390 1
419157 99419157 1001 86380 86390 1
419003 99419003 1001 86380 86390 1
418828 99418828 1001 86380 86390 1
420329 99420329 1001 86380 86390 1
420308 99420308 1001 86380 86390 1
419213 99419213 1001 86380 86390 1
419576 99419576 1001 86380 86390 1
419410 99419410 1001 86380 86390 1
419615 99419615 1001 86380 86390 1
420732 99420732 1001 86380 86390 1
423419 99423419 1001 86380 86390 1
423432 99423432 1001 86380 86390 1
423272 99423272 1001 86380 86390 1
423884 99423884 1001 86380 86390 1
424103 99424103 1001 86380 86390 1
425279 99425279 1001 86380 86390 1
425176 99425176 1001 86380 86390 1
425350 99425350 1001 86380 86390 1
424930 99424930 1001 86380 86390 1
424343 99424343 1001 86380 86390 1
424565 99424565 1001 86380 86390 1
424383 99424383 1001 86380 86390 1
425780 99425780 1001 86380 86390 1
427095 99427095 1001 86380 86390 1
426369 99426369 1001 86380 86390 1
425987 99425987 1001 86380 86390 1
425918 99425918 1001 86380 86390 1
427286 99427286 1001 86380 86390 1
427172 99427172 1001 86380 86390 1
427521 99427521 1001 86380 86390 1
427130 99427130 1001 86380 86390 1
427504 99427504 1001 86380 86390 1
428670 99428670 1001 86380 86390 1
428428 99428428 1001 86380 86390 1
428528 99428528 1001 86380 86390 1
428712 99428712 1001 86380 86390 1
428438 99428438 1001 86380 86390 1
428195 99428195 1001 86380 86390 1
428789 99428789 1001 86380 86390 1
429030 99429030 1001 86380 86390 1
429121 99429121 1001 86380 86390 1
430298 99430298 1001 86380 86390 1
430088 99430088 1001 86380 86390 1
429983 99429983 1001 86380 86390 1
429877 99429877 1001 86380 86390 1
429869 99429869 1001 86380 86390 1
429853 99429853 1001 86380 86390 1
429387 99429387 1001 86380 86390 1
430422 99430422 1001 86380 86390 1
431772 99431772 1001 86380 86390 1
431386 99431386 1001 86380 86390 1
431336 99431336 1001 86380 86390 1
430932 99430932 1001 86380 86390 1
433883 99433883 1001 86380 86390 1
434117 99434117 1001 86380 86390 1
434946 99434946 1001 86380 86390 1
434974 99434974 1001 86380 86390 1
434550 99434550 1001 86380 86390 1
434161 99434161 1001 86380 86390 1
435458 99435458 1001 86380 86390 1
435002 99435002 1001 86380 86390 1
435488 99435488 1001 86380 86390 1
436657 99436657 1001 86380 86390 1
436592 99436592 1001 86380 86390 1
436587 99436587 1001 86380 86390 1
436093 99436093 1001 86380 86390 1
437316 99437316 1001 86380 86390 1
437301 99437301 1001 86380 86390 1
437254 99437254 1001 86380 86390 1
300525 99300525 1001 86380 86390 1
300136 99300136 1001 86380 86390 1
300279 99300279 1001 86380 86390 1
300283 99300283 1001 86380 86390 1
300271 99300271 1001 86380 86390 1
300871 99300871 1001 86380 86390 1
300849 99300849 1001 86380 86390 1
300915 99300915 1001 86380 86390 1
301507 99301507 1001 86380 86390 1
301447 99301447 1001 86380 86390 1
301515 99301515 1001 86380 86390 1
301115 99301115 1001 86380 86390 1
301072 99301072 1001 86380 86390 1
301734 99301734 1001 86380 86390 1
301583 99301583 1001 86380 86390 1
301651 99301651 1001 86380 86390 1
302318 99302318 1001 86380 86390 1
302295 99302295 1001 86380 86390 1
302236 99302236 1001 86380 86390 1
302373 99302373 1001 86380 86390 1
301928 99301928 1001 86380 86390 1
301878 99301878 1001 86380 86390 1
302509 99302509 1001 86380 86390 1
302525 99302525 1001 86380 86390 1
302565 99302565 1001 86380 86390 1
302555 99302555 1001 86380 86390 1
302570 99302570 1001 86380 86390 1
302936 99302936 1001 86380 86390 1
302833 99302833 1001 86380 86390 1
302888 99302888 1001 86380 86390 1
302826 99302826 1001 86380 86390 1
302987 99302987 1001 86380 86390 1
303879 99303879 1001 86380 86390 1
303905 99303905 1001 86380 86390 1
304004 99304004 1001 86380 86390 1
303965 99303965 1001 86380 86390 1
303837 99303837 1001 86380 86390 1
303838 99303838 1001 86380 86390 1
304029 99304029 1001 86380 86390 1
303827 99303827 1001 86380 86390 1
303635 99303635 1001 86380 86390 1
303767 99303767 1001 86380 86390 1
303580 99303580 1001 86380 86390 1
303426 99303426 1001 86380 86390 1
303462 99303462 1001 86380 86390 1
304056 99304056 1001 86380 86390 1
304827 99304827 1001 86380 86390 1
304300 99304300 1001 86380 86390 1
304430 99304430 1001 86380 86390 1
304861 99304861 1001 86380 86390 1
305631 99305631 1001 86380 86390 1
305200 99305200 1001 86380 86390 1
305076 99305076 1001 86380 86390 1
305687 99305687 1001 86380 86390 1
500775 99500775 1001 86380 86390 1
500699 99500699 1001 86380 86390 1
500797 99500797 1001 86380 86390 1
500456 99500456 1001 86380 86390 1
500867 99500867 1001 86380 86390 1
501463 99501463 1001 86380 86390 1
501307 99501307 1001 86380 86390 1
501097 99501097 1001 86380 86390 1
501149 99501149 1001 86380 86390 1
501095 99501095 1001 86380 86390 1
502368 99502368 1001 86380 86390 1
502407 99502407 1001 86380 86390 1
502395 99502395 1001 86380 86390 1
502138 99502138 1001 86380 86390 1
501858 99501858 1001 86380 86390 1
501968 99501968 1001 86380 86390 1
501943 99501943 1001 86380 86390 1
502009 99502009 1001 86380 86390 1
501934 99501934 1001 86380 86390 1
502624 99502624 1001 86380 86390 1
502535 99502535 1001 86380 86390 1
503283 99503283 1001 86380 86390 1
503039 99503039 1001 86380 86390 1
502867 99502867 1001 86380 86390 1
502702 99502702 1001 86380 86390 1
503456 99503456 1001 86380 86390 1
503976 99503976 1001 86380 86390 1
504116 99504116 1001 86380 86390 1
504075 99504075 1001 86380 86390 1
503503 99503503 1001 86380 86390 1
503620 99503620 1001 86380 86390 1
504134 99504134 1001 86380 86390 1
504306 99504306 1001 86380 86390 1
504818 99504818 1001 86380 86390 1
504932 99504932 1001 86380 86390 1
504356 99504356 1001 86380 86390 1
505067 99505067 1001 86380 86390 1
505621 99505621 1001 86380 86390 1
505530 99505530 1001 86380 86390 1
505822 99505822 1001 86380 86390 1
505882 99505882 1001 86380 86390 1
506391 99506391 1001 86380 86390 1
506198 99506198 1001 86380 86390 1
506279 99506279 1001 86380 86390 1
506160 99506160 1001 86380 86390 1
507349 99507349 1001 86380 86390 1
507398 99507398 1001 86380 86390 1
507418 99507418 1001 86380 86390 1
506999 99506999 1001 86380 86390 1
506954 99506954 1001 86380 86390 1
507588 99507588 1001 86380 86390 1
507465 99507465 1001 86380 86390 1
508108 99508108 1001 86380 86390 1
508177 99508177 1001 86380 86390 1
508089 99508089 1001 86380 86390 1
507901 99507901 1001 86380 86390 1
507892 99507892 1001 86380 86390 1
507912 99507912 1001 86380 86390 1
507773 99507773 1001 86380 86390 1
508359 99508359 1001 86380 86390 1
508373 99508373 1001 86380 86390 1
509039 99509039 1001 86380 86390 1
508885 99508885 1001 86380 86390 1
508990 99508990 1001 86380 86390 1
508887 99508887 1001 86380 86390 1
509061 99509061 1001 86380 86390 1
508756 99508756 1001 86380 86390 1
508628 99508628 1001 86380 86390 1
509825 99509825 1001 86380 86390 1
509828 99509828 1001 86380 86390 1
509557 99509557 1001 86380 86390 1
509600 99509600 1001 86380 86390 1
509372 99509372 1001 86380 86390 1
510095 99510095 1001 86380 86390 1
510039 99510039 1001 86380 86390 1
510553 99510553 1001 86380 86390 1
510469 99510469 1001 86380 86390 1
510353 99510353 1001 86380 86390 1
510180 99510180 1001 86380 86390 1
511428 99511428 1001 86380 86390 1
511255 99511255 1001 86380 86390 1
511110 99511110 1001 86380 86390 1
511578 99511578 1001 86380 86390 1
512277 99512277 1001 86380 86390 1
512062 99512062 1001 86380 86390 1
512496 99512496 1001 86380 86390 1
513081 99513081 1001 86380 86390 1
513122 99513122 1001 86380 86390 1
512962 99512962 1001 86380 86390 1
512718 99512718 1001 86380 86390 1
512721 99512721 1001 86380 86390 1
512735 99512735 1001 86380 86390 1
513295 99513295 1001 86380 86390 1
514012 99514012 1001 86380 86390 1
513778 99513778 1001 86380 86390 1
513823 99513823 1001 86380 86390 1
514197 99514197 1001 86380 86390 1
514174 99514174 1001 86380 86390 1
514098 99514098 1001 86380 86390 1
514208 99514208 1001 86380 86390 1
514294 99514294 1001 86380 86390 1
514999 99514999 1001 86380 86390 1
514862 99514862 1001 86380 86390 1
515033 99515033 1001 86380 86390 1
515501 99515501 1001 86380 86390 1
515453 99515453 1001 86380 86390 1
515406 99515406 1001 86380 86390 1
515121 99515121 1001 86380 86390 1
515069 99515069 1001 86380 86390 1
515864 99515864 1001 86380 86390 1
516459 99516459 1001 86380 86390 1
516410 99516410 1001 86380 86390 1
516239 99516239 1001 86380 86390 1
516269 99516269 1001 86380 86390 1
516192 99516192 1001 86380 86390 1
515935 99515935 1001 86380 86390 1
516066 99516066 1001 86380 86390 1
517285 99517285 1001 86380 86390 1
517182 99517182 1001 86380 86390 1
517230 99517230 1001 86380 86390 1
517117 99517117 1001 86380 86390 1
516926 99516926 1001 86380 86390 1
516819 99516819 1001 86380 86390 1
516916 99516916 1001 86380 86390 1
517476 99517476 1001 86380 86390 1
518079 99518079 1001 86380 86390 1
518108 99518108 1001 86380 86390 1
518031 99518031 1001 86380 86390 1
517726 99517726 1001 86380 86390 1
517604 99517604 1001 86380 86390 1
518666 99518666 1001 86380 86390 1
518750 99518750 1001 86380 86390 1
518676 99518676 1001 86380 86390 1
518455 99518455 1001 86380 86390 1
518508 99518508 1001 86380 86390 1
519142 99519142 1001 86380 86390 1
520479 99520479 1001 86380 86390 1
520559 99520559 1001 86380 86390 1
520253 99520253 1001 86380 86390 1
520384 99520384 1001 86380 86390 1
520308 99520308 1001 86380 86390 1
520432 99520432 1001 86380 86390 1
520054 99520054 1001 86380 86390 1
520756 99520756 1001 86380 86390 1
520787 99520787 1001 86380 86390 1
521359 99521359 1001 86380 86390 1
521119 99521119 1001 86380 86390 1
521065 99521065 1001 86380 86390 1
520910 99520910 1001 86380 86390 1
520988 99520988 1001 86380 86390 1
520848 99520848 1001 86380 86390 1
521905 99521905 1001 86380 86390 1
521943 99521943 1001 86380 86390 1
521725 99521725 1001 86380 86390 1
521692 99521692 1001 86380 86390 1
521693 99521693 1001 86380 86390 1
522389 99522389 1001 86380 86390 1
522454 99522454 1001 86380 86390 1
523111 99523111 1001 86380 86390 1
522576 99522576 1001 86380 86390 1
523287 99523287 1001 86380 86390 1
523127 99523127 1001 86380 86390 1
523497 99523497 1001 86380 86390 1
523433 99523433 1001 86380 86390 1
523426 99523426 1001 86380 86390 1
523957 99523957 1001 86380 86390 1
524131 99524131 1001 86380 86390 1
523978 99523978 1001 86380 86390 1
524597 99524597 1001 86380 86390 1
524664 99524664 1001 86380 86390 1
524489 99524489 1001 86380 86390 1
524282 99524282 1001 86380 86390 1
524791 99524791 1001 86380 86390 1
525739 99525739 1001 86380 86390 1
526230 99526230 1001 86380 86390 1
526220 99526220 1001 86380 86390 1
526325 99526325 1001 86380 86390 1
526345 99526345 1001 86380 86390 1
526182 99526182 1001 86380 86390 1
526106 99526106 1001 86380 86390 1
525988 99525988 1001 86380 86390 1
525954 99525954 1001 86380 86390 1
527046 99527046 1001 86380 86390 1
527112 99527112 1001 86380 86390 1
526650 99526650 1001 86380 86390 1
527399 99527399 1001 86380 86390 1
528018 99528018 1001 86380 86390 1
527754 99527754 1001 86380 86390 1
527583 99527583 1001 86380 86390 1
527571 99527571 1001 86380 86390 1
527507 99527507 1001 86380 86390 1
527633 99527633 1001 86380 86390 1
528104 99528104 1001 86380 86390 1
528234 99528234 1001 86380 86390 1
528899 99528899 1001 86380 86390 1
528818 99528818 1001 86380 86390 1
528796 99528796 1001 86380 86390 1
528835 99528835 1001 86380 86390 1
528569 99528569 1001 86380 86390 1
528451 99528451 1001 86380 86390 1
528444 99528444 1001 86380 86390 1
528355 99528355 1001 86380 86390 1
528331 99528331 1001 86380 86390 1
528920 99528920 1001 86380 86390 1
528910 99528910 1001 86380 86390 1
529563 99529563 1001 86380 86390 1
529511 99529511 1001 86380 86390 1
529478 99529478 1001 86380 86390 1
529239 99529239 1001 86380 86390 1
529283 99529283 1001 86380 86390 1
529221 99529221 1001 86380 86390 1
529766 99529766 1001 86380 86390 1
529771 99529771 1001 86380 86390 1
530552 99530552 1001 86380 86390 1
530424 99530424 1001 86380 86390 1
529958 99529958 1001 86380 86390 1
530024 99530024 1001 86380 86390 1
529978 99529978 1001 86380 86390 1
530657 99530657 1001 86380 86390 1
531263 99531263 1001 86380 86390 1
531044 99531044 1001 86380 86390 1
531161 99531161 1001 86380 86390 1
530966 99530966 1001 86380 86390 1
530943 99530943 1001 86380 86390 1
530776 99530776 1001 86380 86390 1
531407 99531407 1001 86380 86390 1
531451 99531451 1001 86380 86390 1
531503 99531503 1001 86380 86390 1
532010 99532010 1001 86380 86390 1
532022 99532022 1001 86380 86390 1
531805 99531805 1001 86380 86390 1
531779 99531779 1001 86380 86390 1
531742 99531742 1001 86380 86390 1
531699 99531699 1001 86380 86390 1
532281 99532281 1001 86380 86390 1
532806 99532806 1001 86380 86390 1
532743 99532743 1001 86380 86390 1
532669 99532669 1001 86380 86390 1
533782 99533782 1001 86380 86390 1
533526 99533526 1001 86380 86390 1
533566 99533566 1001 86380 86390 1
533380 99533380 1001 86380 86390 1
533345 99533345 1001 86380 86390 1
533294 99533294 1001 86380 86390 1
533259 99533259 1001 86380 86390 1
533417 99533417 1001 86380 86390 1
533998 99533998 1001 86380 86390 1
533967 99533967 1001 86380 86390 1
534606 99534606 1001 86380 86390 1
534339 99534339 1001 86380 86390 1
534308 99534308 1001 86380 86390 1
534128 99534128 1001 86380 86390 1
534180 99534180 1001 86380 86390 1
534145 99534145 1001 86380 86390 1
534172 99534172 1001 86380 86390 1
534198 99534198 1001 86380 86390 1
534741 99534741 1001 86380 86390 1
535300 99535300 1001 86380 86390 1
535109 99535109 1001 86380 86390 1
535659 99535659 1001 86380 86390 1
535518 99535518 1001 86380 86390 1
536186 99536186 1001 86380 86390 1
535914 99535914 1001 86380 86390 1
536460 99536460 1001 86380 86390 1
537022 99537022 1001 86380 86390 1
537011 99537011 1001 86380 86390 1
536889 99536889 1001 86380 86390 1
536655 99536655 1001 86380 86390 1
536604 99536604 1001 86380 86390 1
536542 99536542 1001 86380 86390 1
537359 99537359 1001 86380 86390 1
537362 99537362 1001 86380 86390 1
537261 99537261 1001 86380 86390 1
537861 99537861 1001 86380 86390 1
537941 99537941 1001 86380 86390 1
537753 99537753 1001 86380 86390 1
537600 99537600 1001 86380 86390 1
537502 99537502 1001 86380 86390 1
538841 99538841 1001 86380 86390 1
538845 99538845 1001 86380 86390 1
538991 99538991 1001 86380 86390 1
538875 99538875 1001 86380 86390 1
539514 99539514 1001 86380 86390 1
539320 99539320 1001 86380 86390 1
539372 99539372 1001 86380 86390 1
539296 99539296 1001 86380 86390 1
539297 99539297 1001 86380 86390 1
539393 99539393 1001 86380 86390 1
539138 99539138 1001 86380 86390 1
539828 99539828 1001 86380 86390 1
540270 99540270 1001 86380 86390 1
540173 99540173 1001 86380 86390 1
540165 99540165 1001 86380 86390 1
540065 99540065 1001 86380 86390 1
540048 99540048 1001 86380 86390 1
539958 99539958 1001 86380 86390 1
541181 99541181 1001 86380 86390 1
541118 99541118 1001 86380 86390 1
541247 99541247 1001 86380 86390 1
540817 99540817 1001 86380 86390 1
540856 99540856 1001 86380 86390 1
540744 99540744 1001 86380 86390 1
541413 99541413 1001 86380 86390 1
542109 99542109 1001 86380 86390 1
541988 99541988 1001 86380 86390 1
541555 99541555 1001 86380 86390 1
542287 99542287 1001 86380 86390 1
542138 99542138 1001 86380 86390 1
542205 99542205 1001 86380 86390 1
542835 99542835 1001 86380 86390 1
542926 99542926 1001 86380 86390 1
542480 99542480 1001 86380 86390 1
542458 99542458 1001 86380 86390 1
542394 99542394 1001 86380 86390 1
542489 99542489 1001 86380 86390 1
543084 99543084 1001 86380 86390 1
543634 99543634 1001 86380 86390 1
543755 99543755 1001 86380 86390 1
543420 99543420 1001 86380 86390 1
543278 99543278 1001 86380 86390 1
543885 99543885 1001 86380 86390 1
543963 99543963 1001 86380 86390 1
543929 99543929 1001 86380 86390 1
543943 99543943 1001 86380 86390 1
544573 99544573 1001 86380 86390 1
544292 99544292 1001 86380 86390 1
544385 99544385 1001 86380 86390 1
544714 99544714 1001 86380 86390 1
421593 218 1001 79080 80277 1
511119 967 1002 26094 37090 1
400083 99400083 1001 86380 86390 1
400062 99400062 1001 86380 86390 1
400179 99400179 1001 86380 86390 1
400342 99400342 1001 86380 86390 1
400326 99400326 1001 86380 86390 1
401013 99401013 1001 86380 86390 1
401000 99401000 1001 86380 86390 1
401402 99401402 1001 86380 86390 1
401374 99401374 1001 86380 86390 1
401753 99401753 1001 86380 86390 1
401777 99401777 1001 86380 86390 1
401884 99401884 1001 86380 86390 1
402900 99402900 1001 86380 86390 1
403093 99403093 1001 86380 86390 1
403188 99403188 1001 86380 86390 1
403137 99403137 1001 86380 86390 1
403305 99403305 1001 86380 86390 1
403996 99403996 1001 86380 86390 1
404376 99404376 1001 86380 86390 1
404555 99404555 1001 86380 86390 1
404733 99404733 1001 86380 86390 1
404978 99404978 1001 86380 86390 1
405350 99405350 1001 86380 86390 1
405633 99405633 1001 86380 86390 1
405758 99405758 1001 86380 86390 1
406031 99406031 1001 86380 86390 1
406147 99406147 1001 86380 86390 1
406324 99406324 1001 86380 86390 1
406987 99406987 1001 86380 86390 1
407185 99407185 1001 86380 86390 1
407272 99407272 1001 86380 86390 1
407669 99407669 1001 86380 86390 1
407679 99407679 1001 86380 86390 1
408187 99408187 1001 86380 86390 1
408915 99408915 1001 86380 86390 1
409114 99409114 1001 86380 86390 1
409083 99409083 1001 86380 86390 1
409251 99409251 1001 86380 86390 1
409386 99409386 1001 86380 86390 1
409441 99409441 1001 86380 86390 1
410319 99410319 1001 86380 86390 1
410480 99410480 1001 86380 86390 1
410514 99410514 1001 86380 86390 1
410815 99410815 1001 86380 86390 1
410993 99410993 1001 86380 86390 1
411023 99411023 1001 86380 86390 1
411048 99411048 1001 86380 86390 1
411148 99411148 1001 86380 86390 1
411253 99411253 1001 86380 86390 1
411718 99411718 1001 86380 86390 1
411823 99411823 1001 86380 86390 1
412013 99412013 1001 86380 86390 1
411982 99411982 1001 86380 86390 1
412083 99412083 1001 86380 86390 1
412428 99412428 1001 86380 86390 1
412469 99412469 1001 86380 86390 1
413401 99413401 1001 86380 86390 1
413501 99413501 1001 86380 86390 1
413113 99413113 1001 86380 86390 1
412511 99412511 1001 86380 86390 1
414012 99414012 1001 86380 86390 1
413806 99413806 1001 86380 86390 1
413769 99413769 1001 86380 86390 1
413960 99413960 1001 86380 86390 1
415184 99415184 1001 86380 86390 1
414674 99414674 1001 86380 86390 1
414721 99414721 1001 86380 86390 1
415603 99415603 1001 86380 86390 1
415704 99415704 1001 86380 86390 1
416884 99416884 1001 86380 86390 1
415926 99415926 1001 86380 86390 1
417304 99417304 1001 86380 86390 1
418707 99418707 1001 86380 86390 1
418135 99418135 1001 86380 86390 1
418101 99418101 1001 86380 86390 1
417889 99417889 1001 86380 86390 1
420171 99420171 1001 86380 86390 1
420164 99420164 1001 86380 86390 1
419847 99419847 1001 86380 86390 1
419935 99419935 1001 86380 86390 1
420768 99420768 1001 86380 86390 1
420789 99420789 1001 86380 86390 1
421914 99421914 1001 86380 86390 1
421654 99421654 1001 86380 86390 1
421117 99421117 1001 86380 86390 1
420895 99420895 1001 86380 86390 1
421247 99421247 1001 86380 86390 1
423540 99423540 1001 86380 86390 1
422969 99422969 1001 86380 86390 1
424090 99424090 1001 86380 86390 1
423769 99423769 1001 86380 86390 1
423967 99423967 1001 86380 86390 1
423959 99423959 1001 86380 86390 1
423857 99423857 1001 86380 86390 1
425243 99425243 1001 86380 86390 1
424320 99424320 1001 86380 86390 1
425824 99425824 1001 86380 86390 1
425436 99425436 1001 86380 86390 1
426702 99426702 1001 86380 86390 1
426875 99426875 1001 86380 86390 1
426970 99426970 1001 86380 86390 1
426171 99426171 1001 86380 86390 1
426087 99426087 1001 86380 86390 1
427397 99427397 1001 86380 86390 1
427379 99427379 1001 86380 86390 1
427505 99427505 1001 86380 86390 1
427452 99427452 1001 86380 86390 1
428446 99428446 1001 86380 86390 1
428561 99428561 1001 86380 86390 1
427955 99427955 1001 86380 86390 1
430341 99430341 1001 86380 86390 1
429872 99429872 1001 86380 86390 1
429890 99429890 1001 86380 86390 1
429653 99429653 1001 86380 86390 1
431964 99431964 1001 86380 86390 1
431148 99431148 1001 86380 86390 1
431015 99431015 1001 86380 86390 1
432120 99432120 1001 86380 86390 1
432256 99432256 1001 86380 86390 1
432115 99432115 1001 86380 86390 1
433704 99433704 1001 86380 86390 1
433540 99433540 1001 86380 86390 1
432981 99432981 1001 86380 86390 1
432774 99432774 1001 86380 86390 1
432757 99432757 1001 86380 86390 1
433900 99433900 1001 86380 86390 1
435208 99435208 1001 86380 86390 1
435000 99435000 1001 86380 86390 1
434919 99434919 1001 86380 86390 1
434752 99434752 1001 86380 86390 1
436875 99436875 1001 86380 86390 1
436174 99436174 1001 86380 86390 1
300587 99300587 1001 86380 86390 1
300680 99300680 1001 86380 86390 1
300658 99300658 1001 86380 86390 1
300543 99300543 1001 86380 86390 1
300595 99300595 1001 86380 86390 1
300449 99300449 1001 86380 86390 1
300325 99300325 1001 86380 86390 1
300217 99300217 1001 86380 86390 1
300295 99300295 1001 86380 86390 1
300770 99300770 1001 86380 86390 1
301522 99301522 1001 86380 86390 1
301216 99301216 1001 86380 86390 1
301346 99301346 1001 86380 86390 1
301269 99301269 1001 86380 86390 1
301179 99301179 1001 86380 86390 1
301103 99301103 1001 86380 86390 1
301062 99301062 1001 86380 86390 1
301836 99301836 1001 86380 86390 1
302414 99302414 1001 86380 86390 1
303105 99303105 1001 86380 86390 1
303072 99303072 1001 86380 86390 1
303196 99303196 1001 86380 86390 1
303023 99303023 1001 86380 86390 1
302944 99302944 1001 86380 86390 1
302643 99302643 1001 86380 86390 1
302586 99302586 1001 86380 86390 1
303253 99303253 1001 86380 86390 1
303895 99303895 1001 86380 86390 1
303665 99303665 1001 86380 86390 1
303468 99303468 1001 86380 86390 1
303432 99303432 1001 86380 86390 1
304080 99304080 1001 86380 86390 1
304799 99304799 1001 86380 86390 1
304506 99304506 1001 86380 86390 1
304495 99304495 1001 86380 86390 1
304302 99304302 1001 86380 86390 1
305566 99305566 1001 86380 86390 1
305480 99305480 1001 86380 86390 1
305406 99305406 1001 86380 86390 1
305421 99305421 1001 86380 86390 1
305226 99305226 1001 86380 86390 1
500074 99500074 1001 86380 86390 1
500702 99500702 1001 86380 86390 1
500742 99500742 1001 86380 86390 1
500793 99500793 1001 86380 86390 1
500708 99500708 1001 86380 86390 1
500806 99500806 1001 86380 86390 1
500569 99500569 1001 86380 86390 1
500410 99500410 1001 86380 86390 1
500233 99500233 1001 86380 86390 1
500390 99500390 1001 86380 86390 1
501536 99501536 1001 86380 86390 1
501576 99501576 1001 86380 86390 1
501589 99501589 1001 86380 86390 1
501597 99501597 1001 86380 86390 1
501334 99501334 1001 86380 86390 1
501259 99501259 1001 86380 86390 1
501350 99501350 1001 86380 86390 1
501135 99501135 1001 86380 86390 1
501165 99501165 1001 86380 86390 1
501054 99501054 1001 86380 86390 1
502441 99502441 1001 86380 86390 1
502369 99502369 1001 86380 86390 1
502078 99502078 1001 86380 86390 1
502070 99502070 1001 86380 86390 1
502045 99502045 1001 86380 86390 1
501942 99501942 1001 86380 86390 1
503124 99503124 1001 86380 86390 1
503258 99503258 1001 86380 86390 1
503054 99503054 1001 86380 86390 1
502977 99502977 1001 86380 86390 1
503056 99503056 1001 86380 86390 1
502888 99502888 1001 86380 86390 1
502903 99502903 1001 86380 86390 1
502787 99502787 1001 86380 86390 1
502737 99502737 1001 86380 86390 1
502849 99502849 1001 86380 86390 1
503421 99503421 1001 86380 86390 1
503450 99503450 1001 86380 86390 1
503965 99503965 1001 86380 86390 1
503919 99503919 1001 86380 86390 1
504103 99504103 1001 86380 86390 1
503710 99503710 1001 86380 86390 1
503807 99503807 1001 86380 86390 1
503697 99503697 1001 86380 86390 1
503583 99503583 1001 86380 86390 1
503687 99503687 1001 86380 86390 1
504231 99504231 1001 86380 86390 1
504777 99504777 1001 86380 86390 1
504914 99504914 1001 86380 86390 1
504774 99504774 1001 86380 86390 1
504640 99504640 1001 86380 86390 1
504667 99504667 1001 86380 86390 1
504568 99504568 1001 86380 86390 1
504452 99504452 1001 86380 86390 1
504355 99504355 1001 86380 86390 1
505125 99505125 1001 86380 86390 1
505140 99505140 1001 86380 86390 1
505673 99505673 1001 86380 86390 1
505666 99505666 1001 86380 86390 1
505391 99505391 1001 86380 86390 1
505178 99505178 1001 86380 86390 1
505299 99505299 1001 86380 86390 1
505884 99505884 1001 86380 86390 1
506405 99506405 1001 86380 86390 1
506027 99506027 1001 86380 86390 1
506183 99506183 1001 86380 86390 1
506658 99506658 1001 86380 86390 1
506649 99506649 1001 86380 86390 1
507259 99507259 1001 86380 86390 1
507155 99507155 1001 86380 86390 1
507065 99507065 1001 86380 86390 1
507132 99507132 1001 86380 86390 1
507069 99507069 1001 86380 86390 1
507529 99507529 1001 86380 86390 1
508195 99508195 1001 86380 86390 1
508033 99508033 1001 86380 86390 1
507801 99507801 1001 86380 86390 1
507634 99507634 1001 86380 86390 1
508365 99508365 1001 86380 86390 1
508360 99508360 1001 86380 86390 1
508642 99508642 1001 86380 86390 1
508540 99508540 1001 86380 86390 1
508529 99508529 1001 86380 86390 1
509228 99509228 1001 86380 86390 1
509101 99509101 1001 86380 86390 1
509122 99509122 1001 86380 86390 1
509761 99509761 1001 86380 86390 1
509750 99509750 1001 86380 86390 1
509888 99509888 1001 86380 86390 1
509400 99509400 1001 86380 86390 1
510049 99510049 1001 86380 86390 1
510721 99510721 1001 86380 86390 1
510662 99510662 1001 86380 86390 1
510370 99510370 1001 86380 86390 1
510503 99510503 1001 86380 86390 1
510442 99510442 1001 86380 86390 1
510455 99510455 1001 86380 86390 1
510267 99510267 1001 86380 86390 1
510281 99510281 1001 86380 86390 1
510230 99510230 1001 86380 86390 1
510256 99510256 1001 86380 86390 1
511173 99511173 1001 86380 86390 1
511264 99511264 1001 86380 86390 1
510970 99510970 1001 86380 86390 1
511116 99511116 1001 86380 86390 1
511668 99511668 1001 86380 86390 1
511656 99511656 1001 86380 86390 1
511632 99511632 1001 86380 86390 1
511636 99511636 1001 86380 86390 1
511624 99511624 1001 86380 86390 1
512328 99512328 1001 86380 86390 1
511952 99511952 1001 86380 86390 1
511865 99511865 1001 86380 86390 1
511920 99511920 1001 86380 86390 1
512565 99512565 1001 86380 86390 1
513115 99513115 1001 86380 86390 1
513043 99513043 1001 86380 86390 1
513086 99513086 1001 86380 86390 1
512816 99512816 1001 86380 86390 1
512637 99512637 1001 86380 86390 1
512605 99512605 1001 86380 86390 1
513313 99513313 1001 86380 86390 1
513340 99513340 1001 86380 86390 1
513392 99513392 1001 86380 86390 1
513239 99513239 1001 86380 86390 1
513877 99513877 1001 86380 86390 1
514005 99514005 1001 86380 86390 1
513937 99513937 1001 86380 86390 1
513835 99513835 1001 86380 86390 1
514026 99514026 1001 86380 86390 1
513766 99513766 1001 86380 86390 1
513518 99513518 1001 86380 86390 1
513467 99513467 1001 86380 86390 1
513418 99513418 1001 86380 86390 1
514136 99514136 1001 86380 86390 1
514088 99514088 1001 86380 86390 1
514092 99514092 1001 86380 86390 1
514808 99514808 1001 86380 86390 1
514823 99514823 1001 86380 86390 1
514736 99514736 1001 86380 86390 1
514459 99514459 1001 86380 86390 1
514650 99514650 1001 86380 86390 1
515005 99515005 1001 86380 86390 1
515567 99515567 1001 86380 86390 1
515517 99515517 1001 86380 86390 1
515446 99515446 1001 86380 86390 1
515396 99515396 1001 86380 86390 1
515141 99515141 1001 86380 86390 1
515064 99515064 1001 86380 86390 1
515097 99515097 1001 86380 86390 1
516323 99516323 1001 86380 86390 1
516200 99516200 1001 86380 86390 1
516175 99516175 1001 86380 86390 1
516150 99516150 1001 86380 86390 1
516104 99516104 1001 86380 86390 1
516584 99516584 1001 86380 86390 1
516565 99516565 1001 86380 86390 1
517146 99517146 1001 86380 86390 1
517000 99517000 1001 86380 86390 1
516950 99516950 1001 86380 86390 1
516897 99516897 1001 86380 86390 1
516731 99516731 1001 86380 86390 1
516918 99516918 1001 86380 86390 1
516724 99516724 1001 86380 86390 1
517839 99517839 1001 86380 86390 1
517811 99517811 1001 86380 86390 1
517709 99517709 1001 86380 86390 1
517735 99517735 1001 86380 86390 1
517583 99517583 1001 86380 86390 1
517661 99517661 1001 86380 86390 1
517664 99517664 1001 86380 86390 1
517654 99517654 1001 86380 86390 1
518957 99518957 1001 86380 86390 1
518916 99518916 1001 86380 86390 1
518405 99518405 1001 86380 86390 1
518383 99518383 1001 86380 86390 1
519814 99519814 1001 86380 86390 1
519702 99519702 1001 86380 86390 1
519810 99519810 1001 86380 86390 1
519431 99519431 1001 86380 86390 1
519291 99519291 1001 86380 86390 1
520556 99520556 1001 86380 86390 1
520401 99520401 1001 86380 86390 1
520126 99520126 1001 86380 86390 1
520108 99520108 1001 86380 86390 1
520766 99520766 1001 86380 86390 1
520822 99520822 1001 86380 86390 1
520680 99520680 1001 86380 86390 1
520685 99520685 1001 86380 86390 1
520841 99520841 1001 86380 86390 1
521209 99521209 1001 86380 86390 1
520978 99520978 1001 86380 86390 1
520854 99520854 1001 86380 86390 1
521658 99521658 1001 86380 86390 1
522123 99522123 1001 86380 86390 1
522149 99522149 1001 86380 86390 1
522027 99522027 1001 86380 86390 1
521976 99521976 1001 86380 86390 1
522072 99522072 1001 86380 86390 1
522483 99522483 1001 86380 86390 1
522460 99522460 1001 86380 86390 1
522997 99522997 1001 86380 86390 1
522744 99522744 1001 86380 86390 1
522778 99522778 1001 86380 86390 1
522607 99522607 1001 86380 86390 1
523821 99523821 1001 86380 86390 1
523927 99523927 1001 86380 86390 1
523934 99523934 1001 86380 86390 1
523749 99523749 1001 86380 86390 1
523905 99523905 1001 86380 86390 1
523648 99523648 1001 86380 86390 1
523628 99523628 1001 86380 86390 1
524499 99524499 1001 86380 86390 1
524476 99524476 1001 86380 86390 1
524464 99524464 1001 86380 86390 1
524406 99524406 1001 86380 86390 1
524336 99524336 1001 86380 86390 1
524195 99524195 1001 86380 86390 1
524898 99524898 1001 86380 86390 1
524920 99524920 1001 86380 86390 1
524948 99524948 1001 86380 86390 1
525228 99525228 1001 86380 86390 1
525659 99525659 1001 86380 86390 1
526114 99526114 1001 86380 86390 1
526119 99526119 1001 86380 86390 1
526069 99526069 1001 86380 86390 1
526627 99526627 1001 86380 86390 1
526426 99526426 1001 86380 86390 1
527134 99527134 1001 86380 86390 1
526966 99526966 1001 86380 86390 1
526669 99526669 1001 86380 86390 1
527923 99527923 1001 86380 86390 1
527979 99527979 1001 86380 86390 1
528062 99528062 1001 86380 86390 1
528022 99528022 1001 86380 86390 1
528223 99528223 1001 86380 86390 1
528806 99528806 1001 86380 86390 1
528530 99528530 1001 86380 86390 1
528629 99528629 1001 86380 86390 1
528489 99528489 1001 86380 86390 1
529064 99529064 1001 86380 86390 1
528935 99528935 1001 86380 86390 1
529509 99529509 1001 86380 86390 1
529493 99529493 1001 86380 86390 1
529301 99529301 1001 86380 86390 1
529303 99529303 1001 86380 86390 1
529124 99529124 1001 86380 86390 1
529757 99529757 1001 86380 86390 1
530517 99530517 1001 86380 86390 1
530471 99530471 1001 86380 86390 1
530408 99530408 1001 86380 86390 1
529991 99529991 1001 86380 86390 1
530607 99530607 1001 86380 86390 1
531187 99531187 1001 86380 86390 1
531045 99531045 1001 86380 86390 1
531111 99531111 1001 86380 86390 1
530988 99530988 1001 86380 86390 1
530991 99530991 1001 86380 86390 1
530856 99530856 1001 86380 86390 1
530822 99530822 1001 86380 86390 1
531540 99531540 1001 86380 86390 1
531541 99531541 1001 86380 86390 1
532201 99532201 1001 86380 86390 1
531818 99531818 1001 86380 86390 1
531978 99531978 1001 86380 86390 1
531802 99531802 1001 86380 86390 1
531709 99531709 1001 86380 86390 1
531609 99531609 1001 86380 86390 1
532353 99532353 1001 86380 86390 1
532906 99532906 1001 86380 86390 1
532463 99532463 1001 86380 86390 1
532581 99532581 1001 86380 86390 1
532597 99532597 1001 86380 86390 1
532512 99532512 1001 86380 86390 1
533079 99533079 1001 86380 86390 1
533742 99533742 1001 86380 86390 1
533686 99533686 1001 86380 86390 1
533725 99533725 1001 86380 86390 1
533628 99533628 1001 86380 86390 1
534025 99534025 1001 86380 86390 1
533965 99533965 1001 86380 86390 1
534463 99534463 1001 86380 86390 1
534255 99534255 1001 86380 86390 1
535504 99535504 1001 86380 86390 1
535183 99535183 1001 86380 86390 1
535145 99535145 1001 86380 86390 1
535011 99535011 1001 86380 86390 1
535611 99535611 1001 86380 86390 1
535651 99535651 1001 86380 86390 1
536277 99536277 1001 86380 86390 1
536401 99536401 1001 86380 86390 1
536432 99536432 1001 86380 86390 1
536510 99536510 1001 86380 86390 1
536357 99536357 1001 86380 86390 1
537105 99537105 1001 86380 86390 1
537018 99537018 1001 86380 86390 1
536816 99536816 1001 86380 86390 1
536894 99536894 1001 86380 86390 1
536773 99536773 1001 86380 86390 1
536620 99536620 1001 86380 86390 1
536719 99536719 1001 86380 86390 1
537254 99537254 1001 86380 86390 1
537952 99537952 1001 86380 86390 1
537962 99537962 1001 86380 86390 1
537880 99537880 1001 86380 86390 1
537936 99537936 1001 86380 86390 1
537698 99537698 1001 86380 86390 1
537637 99537637 1001 86380 86390 1
537445 99537445 1001 86380 86390 1
537564 99537564 1001 86380 86390 1
537436 99537436 1001 86380 86390 1
538029 99538029 1001 86380 86390 1
538191 99538191 1001 86380 86390 1
538751 99538751 1001 86380 86390 1
538547 99538547 1001 86380 86390 1
539606 99539606 1001 86380 86390 1
539242 99539242 1001 86380 86390 1
539400 99539400 1001 86380 86390 1
539197 99539197 1001 86380 86390 1
539797 99539797 1001 86380 86390 1
540416 99540416 1001 86380 86390 1
540368 99540368 1001 86380 86390 1
540408 99540408 1001 86380 86390 1
540268 99540268 1001 86380 86390 1
540176 99540176 1001 86380 86390 1
540193 99540193 1001 86380 86390 1
540219 99540219 1001 86380 86390 1
540053 99540053 1001 86380 86390 1
539873 99539873 1001 86380 86390 1
539978 99539978 1001 86380 86390 1
539918 99539918 1001 86380 86390 1
539984 99539984 1001 86380 86390 1
539883 99539883 1001 86380 86390 1
540537 99540537 1001 86380 86390 1
541127 99541127 1001 86380 86390 1
541193 99541193 1001 86380 86390 1
541194 99541194 1001 86380 86390 1
541075 99541075 1001 86380 86390 1
541058 99541058 1001 86380 86390 1
540795 99540795 1001 86380 86390 1
540693 99540693 1001 86380 86390 1
540681 99540681 1001 86380 86390 1
541313 99541313 1001 86380 86390 1
541483 99541483 1001 86380 86390 1
542111 99542111 1001 86380 86390 1
541587 99541587 1001 86380 86390 1
542291 99542291 1001 86380 86390 1
542152 99542152 1001 86380 86390 1
542874 99542874 1001 86380 86390 1
542576 99542576 1001 86380 86390 1
542486 99542486 1001 86380 86390 1
542397 99542397 1001 86380 86390 1
542962 99542962 1001 86380 86390 1
543069 99543069 1001 86380 86390 1
543592 99543592 1001 86380 86390 1
543697 99543697 1001 86380 86390 1
543650 99543650 1001 86380 86390 1
543612 99543612 1001 86380 86390 1
543189 99543189 1001 86380 86390 1
543242 99543242 1001 86380 86390 1
543287 99543287 1001 86380 86390 1
544515 99544515 1001 86380 86390 1
544238 99544238 1001 86380 86390 1
544270 99544270 1001 86380 86390 1
544061 99544061 1001 86380 86390 1
544684 99544684 1001 86380 86390 1
402765 675 1001 69180 85857 1
536326 1044 1001 32752 33051 1
400012 99400012 1001 86380 86390 1
400050 99400050 1001 86380 86390 1
400089 99400089 1001 86380 86390 1
400609 99400609 1001 86380 86390 1
400720 99400720 1001 86380 86390 1
401305 99401305 1001 86380 86390 1
401594 99401594 1001 86380 86390 1
402389 99402389 1001 86380 86390 1
402898 99402898 1001 86380 86390 1
402956 99402956 1001 86380 86390 1
403385 99403385 1001 86380 86390 1
403565 99403565 1001 86380 86390 1
404103 99404103 1001 86380 86390 1
404637 99404637 1001 86380 86390 1
404865 99404865 1001 86380 86390 1
405290 99405290 1001 86380 86390 1
405362 99405362 1001 86380 86390 1
405475 99405475 1001 86380 86390 1
405618 99405618 1001 86380 86390 1
405636 99405636 1001 86380 86390 1
405682 99405682 1001 86380 86390 1
405988 99405988 1001 86380 86390 1
406279 99406279 1001 86380 86390 1
406475 99406475 1001 86380 86390 1
406497 99406497 1001 86380 86390 1
406752 99406752 1001 86380 86390 1
406841 99406841 1001 86380 86390 1
407251 99407251 1001 86380 86390 1
407344 99407344 1001 86380 86390 1
407261 99407261 1001 86380 86390 1
407899 99407899 1001 86380 86390 1
408085 99408085 1001 86380 86390 1
408462 99408462 1001 86380 86390 1
408677 99408677 1001 86380 86390 1
408939 99408939 1001 86380 86390 1
408896 99408896 1001 86380 86390 1
409064 99409064 1001 86380 86390 1
409009 99409009 1001 86380 86390 1
409249 99409249 1001 86380 86390 1
409434 99409434 1001 86380 86390 1
409477 99409477 1001 86380 86390 1
409660 99409660 1001 86380 86390 1
409715 99409715 1001 86380 86390 1
409800 99409800 1001 86380 86390 1
410077 99410077 1001 86380 86390 1
410232 99410232 1001 86380 86390 1
410331 99410331 1001 86380 86390 1
410701 99410701 1001 86380 86390 1
411547 99411547 1001 86380 86390 1
411689 99411689 1001 86380 86390 1
412100 99412100 1001 86380 86390 1
412103 99412103 1001 86380 86390 1
412165 99412165 1001 86380 86390 1
412276 99412276 1001 86380 86390 1
412189 99412189 1001 86380 86390 1
412325 99412325 1001 86380 86390 1
412294 99412294 1001 86380 86390 1
413486 99413486 1001 86380 86390 1
412946 99412946 1001 86380 86390 1
413132 99413132 1001 86380 86390 1
412560 99412560 1001 86380 86390 1
412590 99412590 1001 86380 86390 1
412806 99412806 1001 86380 86390 1
413953 99413953 1001 86380 86390 1
414048 99414048 1001 86380 86390 1
415057 99415057 1001 86380 86390 1
415300 99415300 1001 86380 86390 1
414781 99414781 1001 86380 86390 1
414645 99414645 1001 86380 86390 1
414122 99414122 1001 86380 86390 1
416706 99416706 1001 86380 86390 1
416800 99416800 1001 86380 86390 1
416977 99416977 1001 86380 86390 1
415910 99415910 1001 86380 86390 1
415728 99415728 1001 86380 86390 1
415857 99415857 1001 86380 86390 1
417150 99417150 1001 86380 86390 1
417252 99417252 1001 86380 86390 1
418597 99418597 1001 86380 86390 1
418513 99418513 1001 86380 86390 1
418159 99418159 1001 86380 86390 1
417951 99417951 1001 86380 86390 1
417703 99417703 1001 86380 86390 1
418939 99418939 1001 86380 86390 1
419148 99419148 1001 86380 86390 1
419923 99419923 1001 86380 86390 1
420049 99420049 1001 86380 86390 1
419568 99419568 1001 86380 86390 1
419282 99419282 1001 86380 86390 1
419487 99419487 1001 86380 86390 1
420513 99420513 1001 86380 86390 1
420475 99420475 1001 86380 86390 1
420481 99420481 1001 86380 86390 1
422115 99422115 1001 86380 86390 1
421871 99421871 1001 86380 86390 1
421950 99421950 1001 86380 86390 1
421201 99421201 1001 86380 86390 1
423581 99423581 1001 86380 86390 1
423398 99423398 1001 86380 86390 1
422981 99422981 1001 86380 86390 1
423182 99423182 1001 86380 86390 1
422604 99422604 1001 86380 86390 1
423825 99423825 1001 86380 86390 1
423998 99423998 1001 86380 86390 1
424755 99424755 1001 86380 86390 1
424637 99424637 1001 86380 86390 1
424638 99424638 1001 86380 86390 1
424519 99424519 1001 86380 86390 1
424288 99424288 1001 86380 86390 1
425668 99425668 1001 86380 86390 1
427115 99427115 1001 86380 86390 1
426560 99426560 1001 86380 86390 1
426605 99426605 1001 86380 86390 1
427321 99427321 1001 86380 86390 1
427401 99427401 1001 86380 86390 1
427134 99427134 1001 86380 86390 1
427432 99427432 1001 86380 86390 1
428456 99428456 1001 86380 86390 1
428583 99428583 1001 86380 86390 1
428188 99428188 1001 86380 86390 1
428025 99428025 1001 86380 86390 1
427683 99427683 1001 86380 86390 1
427864 99427864 1001 86380 86390 1
427546 99427546 1001 86380 86390 1
427815 99427815 1001 86380 86390 1
427913 99427913 1001 86380 86390 1
429731 99429731 1001 86380 86390 1
429723 99429723 1001 86380 86390 1
431937 99431937 1001 86380 86390 1
431822 99431822 1001 86380 86390 1
431837 99431837 1001 86380 86390 1
432032 99432032 1001 86380 86390 1
431175 99431175 1001 86380 86390 1
432272 99432272 1001 86380 86390 1
432444 99432444 1001 86380 86390 1
432195 99432195 1001 86380 86390 1
433662 99433662 1001 86380 86390 1
433638 99433638 1001 86380 86390 1
433377 99433377 1001 86380 86390 1
433336 99433336 1001 86380 86390 1
433239 99433239 1001 86380 86390 1
432684 99432684 1001 86380 86390 1
434130 99434130 1001 86380 86390 1
433825 99433825 1001 86380 86390 1
434819 99434819 1001 86380 86390 1
434450 99434450 1001 86380 86390 1
435891 99435891 1001 86380 86390 1
435454 99435454 1001 86380 86390 1
435824 99435824 1001 86380 86390 1
435637 99435637 1001 86380 86390 1
437033 99437033 1001 86380 86390 1
436867 99436867 1001 86380 86390 1
436949 99436949 1001 86380 86390 1
436539 99436539 1001 86380 86390 1
436361 99436361 1001 86380 86390 1
436194 99436194 1001 86380 86390 1
435930 99435930 1001 86380 86390 1
435962 99435962 1001 86380 86390 1
436028 99436028 1001 86380 86390 1
436161 99436161 1001 86380 86390 1
437281 99437281 1001 86380 86390 1
437255 99437255 1001 86380 86390 1
300361 99300361 1001 86380 86390 1
300265 99300265 1001 86380 86390 1
300235 99300235 1001 86380 86390 1
300833 99300833 1001 86380 86390 1
300813 99300813 1001 86380 86390 1
301527 99301527 1001 86380 86390 1
301526 99301526 1001 86380 86390 1
301513 99301513 1001 86380 86390 1
301260 99301260 1001 86380 86390 1
301174 99301174 1001 86380 86390 1
300942 99300942 1001 86380 86390 1
301111 99301111 1001 86380 86390 1
302332 99302332 1001 86380 86390 1
302296 99302296 1001 86380 86390 1
302309 99302309 1001 86380 86390 1
302220 99302220 1001 86380 86390 1
302035 99302035 1001 86380 86390 1
302005 99302005 1001 86380 86390 1
302386 99302386 1001 86380 86390 1
303132 99303132 1001 86380 86390 1
303001 99303001 1001 86380 86390 1
302820 99302820 1001 86380 86390 1
302901 99302901 1001 86380 86390 1
302850 99302850 1001 86380 86390 1
302599 99302599 1001 86380 86390 1
302603 99302603 1001 86380 86390 1
302750 99302750 1001 86380 86390 1
303372 99303372 1001 86380 86390 1
303305 99303305 1001 86380 86390 1
303984 99303984 1001 86380 86390 1
303775 99303775 1001 86380 86390 1
303686 99303686 1001 86380 86390 1
303556 99303556 1001 86380 86390 1
303507 99303507 1001 86380 86390 1
303527 99303527 1001 86380 86390 1
304230 99304230 1001 86380 86390 1
304142 99304142 1001 86380 86390 1
304691 99304691 1001 86380 86390 1
304731 99304731 1001 86380 86390 1
304786 99304786 1001 86380 86390 1
304815 99304815 1001 86380 86390 1
304712 99304712 1001 86380 86390 1
304511 99304511 1001 86380 86390 1
304605 99304605 1001 86380 86390 1
304636 99304636 1001 86380 86390 1
304309 99304309 1001 86380 86390 1
305064 99305064 1001 86380 86390 1
305495 99305495 1001 86380 86390 1
305639 99305639 1001 86380 86390 1
305378 99305378 1001 86380 86390 1
305447 99305447 1001 86380 86390 1
305186 99305186 1001 86380 86390 1
305163 99305163 1001 86380 86390 1
500661 99500661 1001 86380 86390 1
500617 99500617 1001 86380 86390 1
500804 99500804 1001 86380 86390 1
500431 99500431 1001 86380 86390 1
500550 99500550 1001 86380 86390 1
500210 99500210 1001 86380 86390 1
500316 99500316 1001 86380 86390 1
500304 99500304 1001 86380 86390 1
501006 99501006 1001 86380 86390 1
500193 99500193 1001 86380 86390 1
501013 99501013 1001 86380 86390 1
501520 99501520 1001 86380 86390 1
501185 99501185 1001 86380 86390 1
501664 99501664 1001 86380 86390 1
501807 99501807 1001 86380 86390 1
502211 99502211 1001 86380 86390 1
503128 99503128 1001 86380 86390 1
503008 99503008 1001 86380 86390 1
502892 99502892 1001 86380 86390 1
503309 99503309 1001 86380 86390 1
503481 99503481 1001 86380 86390 1
503784 99503784 1001 86380 86390 1
503735 99503735 1001 86380 86390 1
503893 99503893 1001 86380 86390 1
503576 99503576 1001 86380 86390 1
503658 99503658 1001 86380 86390 1
503520 99503520 1001 86380 86390 1
504545 99504545 1001 86380 86390 1
504342 99504342 1001 86380 86390 1
504421 99504421 1001 86380 86390 1
504463 99504463 1001 86380 86390 1
505045 99505045 1001 86380 86390 1
505119 99505119 1001 86380 86390 1
505745 99505745 1001 86380 86390 1
505597 99505597 1001 86380 86390 1
505451 99505451 1001 86380 86390 1
505344 99505344 1001 86380 86390 1
505230 99505230 1001 86380 86390 1
506429 99506429 1001 86380 86390 1
506014 99506014 1001 86380 86390 1
506687 99506687 1001 86380 86390 1
506692 99506692 1001 86380 86390 1
506616 99506616 1001 86380 86390 1
507220 99507220 1001 86380 86390 1
506835 99506835 1001 86380 86390 1
506968 99506968 1001 86380 86390 1
507511 99507511 1001 86380 86390 1
507474 99507474 1001 86380 86390 1
508111 99508111 1001 86380 86390 1
508062 99508062 1001 86380 86390 1
508206 99508206 1001 86380 86390 1
508009 99508009 1001 86380 86390 1
508332 99508332 1001 86380 86390 1
508884 99508884 1001 86380 86390 1
508950 99508950 1001 86380 86390 1
509060 99509060 1001 86380 86390 1
508821 99508821 1001 86380 86390 1
508506 99508506 1001 86380 86390 1
508536 99508536 1001 86380 86390 1
508592 99508592 1001 86380 86390 1
509712 99509712 1001 86380 86390 1
509794 99509794 1001 86380 86390 1
509808 99509808 1001 86380 86390 1
509511 99509511 1001 86380 86390 1
510434 99510434 1001 86380 86390 1
510488 99510488 1001 86380 86390 1
510351 99510351 1001 86380 86390 1
510241 99510241 1001 86380 86390 1
510763 99510763 1001 86380 86390 1
510815 99510815 1001 86380 86390 1
510846 99510846 1001 86380 86390 1
510861 99510861 1001 86380 86390 1
511523 99511523 1001 86380 86390 1
511257 99511257 1001 86380 86390 1
511300 99511300 1001 86380 86390 1
510980 99510980 1001 86380 86390 1
511085 99511085 1001 86380 86390 1
512317 99512317 1001 86380 86390 1
512196 99512196 1001 86380 86390 1
512150 99512150 1001 86380 86390 1
512459 99512459 1001 86380 86390 1
513130 99513130 1001 86380 86390 1
513160 99513160 1001 86380 86390 1
513136 99513136 1001 86380 86390 1
512886 99512886 1001 86380 86390 1
512912 99512912 1001 86380 86390 1
512672 99512672 1001 86380 86390 1
513320 99513320 1001 86380 86390 1
514011 99514011 1001 86380 86390 1
513844 99513844 1001 86380 86390 1
513974 99513974 1001 86380 86390 1
514027 99514027 1001 86380 86390 1
513436 99513436 1001 86380 86390 1
514825 99514825 1001 86380 86390 1
514837 99514837 1001 86380 86390 1
514766 99514766 1001 86380 86390 1
514574 99514574 1001 86380 86390 1
514280 99514280 1001 86380 86390 1
514907 99514907 1001 86380 86390 1
515632 99515632 1001 86380 86390 1
515518 99515518 1001 86380 86390 1
515340 99515340 1001 86380 86390 1
515393 99515393 1001 86380 86390 1
515280 99515280 1001 86380 86390 1
515308 99515308 1001 86380 86390 1
516279 99516279 1001 86380 86390 1
516097 99516097 1001 86380 86390 1
516538 99516538 1001 86380 86390 1
516591 99516591 1001 86380 86390 1
516838 99516838 1001 86380 86390 1
517486 99517486 1001 86380 86390 1
517955 99517955 1001 86380 86390 1
517607 99517607 1001 86380 86390 1
517616 99517616 1001 86380 86390 1
517669 99517669 1001 86380 86390 1
518251 99518251 1001 86380 86390 1
518329 99518329 1001 86380 86390 1
518334 99518334 1001 86380 86390 1
518851 99518851 1001 86380 86390 1
518963 99518963 1001 86380 86390 1
518614 99518614 1001 86380 86390 1
518612 99518612 1001 86380 86390 1
518389 99518389 1001 86380 86390 1
519724 99519724 1001 86380 86390 1
519769 99519769 1001 86380 86390 1
519706 99519706 1001 86380 86390 1
519556 99519556 1001 86380 86390 1
519595 99519595 1001 86380 86390 1
519479 99519479 1001 86380 86390 1
519980 99519980 1001 86380 86390 1
519969 99519969 1001 86380 86390 1
519905 99519905 1001 86380 86390 1
520009 99520009 1001 86380 86390 1
519846 99519846 1001 86380 86390 1
519872 99519872 1001 86380 86390 1
520615 99520615 1001 86380 86390 1
520518 99520518 1001 86380 86390 1
520264 99520264 1001 86380 86390 1
520122 99520122 1001 86380 86390 1
520653 99520653 1001 86380 86390 1
521412 99521412 1001 86380 86390 1
521553 99521553 1001 86380 86390 1
521566 99521566 1001 86380 86390 1
521616 99521616 1001 86380 86390 1
522227 99522227 1001 86380 86390 1
522064 99522064 1001 86380 86390 1
522055 99522055 1001 86380 86390 1
521713 99521713 1001 86380 86390 1
522359 99522359 1001 86380 86390 1
523052 99523052 1001 86380 86390 1
523109 99523109 1001 86380 86390 1
522781 99522781 1001 86380 86390 1
522501 99522501 1001 86380 86390 1
522568 99522568 1001 86380 86390 1
522546 99522546 1001 86380 86390 1
523149 99523149 1001 86380 86390 1
523812 99523812 1001 86380 86390 1
523520 99523520 1001 86380 86390 1
524616 99524616 1001 86380 86390 1
524722 99524722 1001 86380 86390 1
524677 99524677 1001 86380 86390 1
524764 99524764 1001 86380 86390 1
524456 99524456 1001 86380 86390 1
524789 99524789 1001 86380 86390 1
525544 99525544 1001 86380 86390 1
525254 99525254 1001 86380 86390 1
525285 99525285 1001 86380 86390 1
525057 99525057 1001 86380 86390 1
525620 99525620 1001 86380 86390 1
525648 99525648 1001 86380 86390 1
526185 99526185 1001 86380 86390 1
525918 99525918 1001 86380 86390 1
525876 99525876 1001 86380 86390 1
525967 99525967 1001 86380 86390 1
526581 99526581 1001 86380 86390 1
526607 99526607 1001 86380 86390 1
526569 99526569 1001 86380 86390 1
526495 99526495 1001 86380 86390 1
527248 99527248 1001 86380 86390 1
527200 99527200 1001 86380 86390 1
527220 99527220 1001 86380 86390 1
527276 99527276 1001 86380 86390 1
527981 99527981 1001 86380 86390 1
527481 99527481 1001 86380 86390 1
527538 99527538 1001 86380 86390 1
528726 99528726 1001 86380 86390 1
528843 99528843 1001 86380 86390 1
528740 99528740 1001 86380 86390 1
528387 99528387 1001 86380 86390 1
528452 99528452 1001 86380 86390 1
528375 99528375 1001 86380 86390 1
528976 99528976 1001 86380 86390 1
529103 99529103 1001 86380 86390 1
529484 99529484 1001 86380 86390 1
529198 99529198 1001 86380 86390 1
530352 99530352 1001 86380 86390 1
530175 99530175 1001 86380 86390 1
530077 99530077 1001 86380 86390 1
529989 99529989 1001 86380 86390 1
530591 99530591 1001 86380 86390 1
530753 99530753 1001 86380 86390 1
530741 99530741 1001 86380 86390 1
531184 99531184 1001 86380 86390 1
531074 99531074 1001 86380 86390 1
531165 99531165 1001 86380 86390 1
531016 99531016 1001 86380 86390 1
531501 99531501 1001 86380 86390 1
532096 99532096 1001 86380 86390 1
531902 99531902 1001 86380 86390 1
531995 99531995 1001 86380 86390 1
531801 99531801 1001 86380 86390 1
531715 99531715 1001 86380 86390 1
532246 99532246 1001 86380 86390 1
532879 99532879 1001 86380 86390 1
532831 99532831 1001 86380 86390 1
532908 99532908 1001 86380 86390 1
532632 99532632 1001 86380 86390 1
532780 99532780 1001 86380 86390 1
532819 99532819 1001 86380 86390 1
532619 99532619 1001 86380 86390 1
533089 99533089 1001 86380 86390 1
533131 99533131 1001 86380 86390 1
533844 99533844 1001 86380 86390 1
533980 99533980 1001 86380 86390 1
534648 99534648 1001 86380 86390 1
534612 99534612 1001 86380 86390 1
534522 99534522 1001 86380 86390 1
534324 99534324 1001 86380 86390 1
534376 99534376 1001 86380 86390 1
534102 99534102 1001 86380 86390 1
534236 99534236 1001 86380 86390 1
534086 99534086 1001 86380 86390 1
534063 99534063 1001 86380 86390 1
535482 99535482 1001 86380 86390 1
535313 99535313 1001 86380 86390 1
535352 99535352 1001 86380 86390 1
535265 99535265 1001 86380 86390 1
535269 99535269 1001 86380 86390 1
535051 99535051 1001 86380 86390 1
535654 99535654 1001 86380 86390 1
536228 99536228 1001 86380 86390 1
536120 99536120 1001 86380 86390 1
535987 99535987 1001 86380 86390 1
535757 99535757 1001 86380 86390 1
536353 99536353 1001 86380 86390 1
537062 99537062 1001 86380 86390 1
536908 99536908 1001 86380 86390 1
536890 99536890 1001 86380 86390 1
536632 99536632 1001 86380 86390 1
537281 99537281 1001 86380 86390 1
537350 99537350 1001 86380 86390 1
537633 99537633 1001 86380 86390 1
537727 99537727 1001 86380 86390 1
537691 99537691 1001 86380 86390 1
537406 99537406 1001 86380 86390 1
537554 99537554 1001 86380 86390 1
537478 99537478 1001 86380 86390 1
537546 99537546 1001 86380 86390 1
538011 99538011 1001 86380 86390 1
538647 99538647 1001 86380 86390 1
538754 99538754 1001 86380 86390 1
538680 99538680 1001 86380 86390 1
538618 99538618 1001 86380 86390 1
538619 99538619 1001 86380 86390 1
538657 99538657 1001 86380 86390 1
538600 99538600 1001 86380 86390 1
538540 99538540 1001 86380 86390 1
538451 99538451 1001 86380 86390 1
538339 99538339 1001 86380 86390 1
538225 99538225 1001 86380 86390 1
538304 99538304 1001 86380 86390 1
538283 99538283 1001 86380 86390 1
538993 99538993 1001 86380 86390 1
538929 99538929 1001 86380 86390 1
538835 99538835 1001 86380 86390 1
539627 99539627 1001 86380 86390 1
539312 99539312 1001 86380 86390 1
539390 99539390 1001 86380 86390 1
539342 99539342 1001 86380 86390 1
539123 99539123 1001 86380 86390 1
539157 99539157 1001 86380 86390 1
539742 99539742 1001 86380 86390 1
539842 99539842 1001 86380 86390 1
540356 99540356 1001 86380 86390 1
540207 99540207 1001 86380 86390 1
540259 99540259 1001 86380 86390 1
539860 99539860 1001 86380 86390 1
539902 99539902 1001 86380 86390 1
539942 99539942 1001 86380 86390 1
539908 99539908 1001 86380 86390 1
539986 99539986 1001 86380 86390 1
539909 99539909 1001 86380 86390 1
540613 99540613 1001 86380 86390 1
540524 99540524 1001 86380 86390 1
540566 99540566 1001 86380 86390 1
541199 99541199 1001 86380 86390 1
541023 99541023 1001 86380 86390 1
540892 99540892 1001 86380 86390 1
540776 99540776 1001 86380 86390 1
540828 99540828 1001 86380 86390 1
540779 99540779 1001 86380 86390 1
541422 99541422 1001 86380 86390 1
541476 99541476 1001 86380 86390 1
541465 99541465 1001 86380 86390 1
541468 99541468 1001 86380 86390 1
542061 99542061 1001 86380 86390 1
542010 99542010 1001 86380 86390 1
542012 99542012 1001 86380 86390 1
541727 99541727 1001 86380 86390 1
541741 99541741 1001 86380 86390 1
541670 99541670 1001 86380 86390 1
541532 99541532 1001 86380 86390 1
541638 99541638 1001 86380 86390 1
542227 99542227 1001 86380 86390 1
542254 99542254 1001 86380 86390 1
542363 99542363 1001 86380 86390 1
543107 99543107 1001 86380 86390 1
543707 99543707 1001 86380 86390 1
543617 99543617 1001 86380 86390 1
543477 99543477 1001 86380 86390 1
543284 99543284 1001 86380 86390 1
543772 99543772 1001 86380 86390 1
543863 99543863 1001 86380 86390 1
543930 99543930 1001 86380 86390 1
543974 99543974 1001 86380 86390 1
544537 99544537 1001 86380 86390 1
544577 99544577 1001 86380 86390 1
544501 99544501 1001 86380 86390 1
544387 99544387 1001 86380 86390 1
544338 99544338 1001 86380 86390 1
544080 99544080 1001 86380 86390 1
544141 99544141 1001 86380 86390 1
516647 857 1001 32290 32589 1
516647 857 1002 32600 40668 1
400272 99400272 1001 86380 86390 1
400420 99400420 1001 86380 86390 1
400635 99400635 1001 86380 86390 1
400922 99400922 1001 86380 86390 1
401054 99401054 1001 86380 86390 1
401216 99401216 1001 86380 86390 1
401222 99401222 1001 86380 86390 1
401300 99401300 1001 86380 86390 1
401576 99401576 1001 86380 86390 1
401762 99401762 1001 86380 86390 1
402227 99402227 1001 86380 86390 1
402362 99402362 1001 86380 86390 1
402365 99402365 1001 86380 86390 1
402773 99402773 1001 86380 86390 1
403150 99403150 1001 86380 86390 1
403535 99403535 1001 86380 86390 1
403742 99403742 1001 86380 86390 1
403992 99403992 1001 86380 86390 1
404204 99404204 1001 86380 86390 1
404377 99404377 1001 86380 86390 1
404681 99404681 1001 86380 86390 1
404857 99404857 1001 86380 86390 1
404951 99404951 1001 86380 86390 1
405390 99405390 1001 86380 86390 1
405895 99405895 1001 86380 86390 1
406397 99406397 1001 86380 86390 1
406741 99406741 1001 86380 86390 1
406736 99406736 1001 86380 86390 1
407095 99407095 1001 86380 86390 1
407933 99407933 1001 86380 86390 1
408547 99408547 1001 86380 86390 1
408864 99408864 1001 86380 86390 1
409501 99409501 1001 86380 86390 1
409697 99409697 1001 86380 86390 1
411056 99411056 1001 86380 86390 1
411087 99411087 1001 86380 86390 1
412131 99412131 1001 86380 86390 1
412250 99412250 1001 86380 86390 1
412291 99412291 1001 86380 86390 1
413421 99413421 1001 86380 86390 1
413305 99413305 1001 86380 86390 1
413084 99413084 1001 86380 86390 1
412998 99412998 1001 86380 86390 1
412841 99412841 1001 86380 86390 1
412592 99412592 1001 86380 86390 1
414013 99414013 1001 86380 86390 1
413791 99413791 1001 86380 86390 1
413961 99413961 1001 86380 86390 1
413749 99413749 1001 86380 86390 1
414618 99414618 1001 86380 86390 1
414597 99414597 1001 86380 86390 1
414523 99414523 1001 86380 86390 1
414274 99414274 1001 86380 86390 1
414486 99414486 1001 86380 86390 1
415478 99415478 1001 86380 86390 1
415632 99415632 1001 86380 86390 1
415359 99415359 1001 86380 86390 1
416780 99416780 1001 86380 86390 1
416936 99416936 1001 86380 86390 1
416587 99416587 1001 86380 86390 1
416823 99416823 1001 86380 86390 1
416919 99416919 1001 86380 86390 1
416181 99416181 1001 86380 86390 1
415983 99415983 1001 86380 86390 1
417263 99417263 1001 86380 86390 1
417106 99417106 1001 86380 86390 1
417608 99417608 1001 86380 86390 1
418345 99418345 1001 86380 86390 1
418830 99418830 1001 86380 86390 1
420092 99420092 1001 86380 86390 1
420341 99420341 1001 86380 86390 1
419982 99419982 1001 86380 86390 1
420560 99420560 1001 86380 86390 1
420501 99420501 1001 86380 86390 1
420453 99420453 1001 86380 86390 1
420553 99420553 1001 86380 86390 1
420823 99420823 1001 86380 86390 1
420526 99420526 1001 86380 86390 1
421798 99421798 1001 86380 86390 1
421810 99421810 1001 86380 86390 1
422113 99422113 1001 86380 86390 1
421011 99421011 1001 86380 86390 1
421241 99421241 1001 86380 86390 1
420871 99420871 1001 86380 86390 1
421084 99421084 1001 86380 86390 1
422172 99422172 1001 86380 86390 1
422285 99422285 1001 86380 86390 1
422448 99422448 1001 86380 86390 1
422154 99422154 1001 86380 86390 1
423471 99423471 1001 86380 86390 1
423171 99423171 1001 86380 86390 1
423009 99423009 1001 86380 86390 1
422862 99422862 1001 86380 86390 1
424042 99424042 1001 86380 86390 1
424110 99424110 1001 86380 86390 1
424829 99424829 1001 86380 86390 1
424889 99424889 1001 86380 86390 1
424262 99424262 1001 86380 86390 1
424561 99424561 1001 86380 86390 1
425639 99425639 1001 86380 86390 1
426690 99426690 1001 86380 86390 1
426329 99426329 1001 86380 86390 1
426360 99426360 1001 86380 86390 1
426438 99426438 1001 86380 86390 1
426440 99426440 1001 86380 86390 1
426046 99426046 1001 86380 86390 1
426073 99426073 1001 86380 86390 1
425975 99425975 1001 86380 86390 1
427368 99427368 1001 86380 86390 1
428164 99428164 1001 86380 86390 1
428079 99428079 1001 86380 86390 1
429123 99429123 1001 86380 86390 1
429665 99429665 1001 86380 86390 1
429761 99429761 1001 86380 86390 1
429461 99429461 1001 86380 86390 1
430641 99430641 1001 86380 86390 1
431689 99431689 1001 86380 86390 1
431664 99431664 1001 86380 86390 1
431957 99431957 1001 86380 86390 1
431376 99431376 1001 86380 86390 1
431451 99431451 1001 86380 86390 1
432446 99432446 1001 86380 86390 1
433556 99433556 1001 86380 86390 1
433214 99433214 1001 86380 86390 1
433080 99433080 1001 86380 86390 1
433101 99433101 1001 86380 86390 1
432665 99432665 1001 86380 86390 1
432730 99432730 1001 86380 86390 1
432881 99432881 1001 86380 86390 1
432535 99432535 1001 86380 86390 1
433926 99433926 1001 86380 86390 1
435081 99435081 1001 86380 86390 1
435345 99435345 1001 86380 86390 1
435119 99435119 1001 86380 86390 1
435100 99435100 1001 86380 86390 1
434717 99434717 1001 86380 86390 1
434798 99434798 1001 86380 86390 1
434395 99434395 1001 86380 86390 1
434540 99434540 1001 86380 86390 1
434353 99434353 1001 86380 86390 1
434437 99434437 1001 86380 86390 1
435622 99435622 1001 86380 86390 1
435678 99435678 1001 86380 86390 1
435574 99435574 1001 86380 86390 1
435588 99435588 1001 86380 86390 1
437111 99437111 1001 86380 86390 1
437011 99437011 1001 86380 86390 1
436405 99436405 1001 86380 86390 1
300058 99300058 1001 86380 86390 1
300530 99300530 1001 86380 86390 1
300365 99300365 1001 86380 86390 1
300922 99300922 1001 86380 86390 1
301390 99301390 1001 86380 86390 1
301287 99301287 1001 86380 86390 1
300978 99300978 1001 86380 86390 1
300952 99300952 1001 86380 86390 1
301082 99301082 1001 86380 86390 1
301075 99301075 1001 86380 86390 1
301584 99301584 1001 86380 86390 1
301915 99301915 1001 86380 86390 1
301870 99301870 1001 86380 86390 1
301899 99301899 1001 86380 86390 1
302533 99302533 1001 86380 86390 1
302381 99302381 1001 86380 86390 1
302528 99302528 1001 86380 86390 1
302388 99302388 1001 86380 86390 1
303019 99303019 1001 86380 86390 1
303063 99303063 1001 86380 86390 1
302957 99302957 1001 86380 86390 1
303980 99303980 1001 86380 86390 1
303814 99303814 1001 86380 86390 1
303758 99303758 1001 86380 86390 1
303746 99303746 1001 86380 86390 1
304104 99304104 1001 86380 86390 1
304499 99304499 1001 86380 86390 1
304552 99304552 1001 86380 86390 1
304385 99304385 1001 86380 86390 1
304416 99304416 1001 86380 86390 1
304947 99304947 1001 86380 86390 1
305025 99305025 1001 86380 86390 1
305594 99305594 1001 86380 86390 1
305335 99305335 1001 86380 86390 1
305348 99305348 1001 86380 86390 1
305167 99305167 1001 86380 86390 1
500089 99500089 1001 86380 86390 1
500189 99500189 1001 86380 86390 1
500740 99500740 1001 86380 86390 1
500299 99500299 1001 86380 86390 1
500307 99500307 1001 86380 86390 1
500888 99500888 1001 86380 86390 1
500854 99500854 1001 86380 86390 1
500924 99500924 1001 86380 86390 1
501422 99501422 1001 86380 86390 1
501428 99501428 1001 86380 86390 1
501141 99501141 1001 86380 86390 1
501180 99501180 1001 86380 86390 1
502360 99502360 1001 86380 86390 1
502199 99502199 1001 86380 86390 1
502190 99502190 1001 86380 86390 1
502623 99502623 1001 86380 86390 1
503152 99503152 1001 86380 86390 1
503946 99503946 1001 86380 86390 1
504050 99504050 1001 86380 86390 1
503537 99503537 1001 86380 86390 1
503511 99503511 1001 86380 86390 1
503557 99503557 1001 86380 86390 1
504125 99504125 1001 86380 86390 1
504886 99504886 1001 86380 86390 1
504903 99504903 1001 86380 86390 1
504608 99504608 1001 86380 86390 1
504638 99504638 1001 86380 86390 1
504415 99504415 1001 86380 86390 1
504955 99504955 1001 86380 86390 1
504531 99504531 1001 86380 86390 1
505041 99505041 1001 86380 86390 1
505685 99505685 1001 86380 86390 1
505717 99505717 1001 86380 86390 1
505248 99505248 1001 86380 86390 1
505783 99505783 1001 86380 86390 1
506323 99506323 1001 86380 86390 1
506172 99506172 1001 86380 86390 1
506126 99506126 1001 86380 86390 1
507242 99507242 1001 86380 86390 1
507118 99507118 1001 86380 86390 1
506975 99506975 1001 86380 86390 1
507565 99507565 1001 86380 86390 1
508153 99508153 1001 86380 86390 1
508004 99508004 1001 86380 86390 1
507769 99507769 1001 86380 86390 1
507707 99507707 1001 86380 86390 1
507804 99507804 1001 86380 86390 1
507832 99507832 1001 86380 86390 1
508436 99508436 1001 86380 86390 1
508924 99508924 1001 86380 86390 1
508954 99508954 1001 86380 86390 1
509032 99509032 1001 86380 86390 1
508746 99508746 1001 86380 86390 1
508735 99508735 1001 86380 86390 1
508470 99508470 1001 86380 86390 1
508639 99508639 1001 86380 86390 1
508515 99508515 1001 86380 86390 1
508516 99508516 1001 86380 86390 1
508542 99508542 1001 86380 86390 1
508568 99508568 1001 86380 86390 1
509788 99509788 1001 86380 86390 1
510598 99510598 1001 86380 86390 1
510611 99510611 1001 86380 86390 1
510508 99510508 1001 86380 86390 1
510359 99510359 1001 86380 86390 1
510210 99510210 1001 86380 86390 1
510751 99510751 1001 86380 86390 1
510894 99510894 1001 86380 86390 1
510804 99510804 1001 86380 86390 1
510849 99510849 1001 86380 86390 1
511373 99511373 1001 86380 86390 1
511543 99511543 1001 86380 86390 1
511697 99511697 1001 86380 86390 1
511583 99511583 1001 86380 86390 1
512203 99512203 1001 86380 86390 1
512156 99512156 1001 86380 86390 1
511861 99511861 1001 86380 86390 1
511911 99511911 1001 86380 86390 1
512575 99512575 1001 86380 86390 1
513098 99513098 1001 86380 86390 1
513073 99513073 1001 86380 86390 1
513153 99513153 1001 86380 86390 1
512859 99512859 1001 86380 86390 1
512656 99512656 1001 86380 86390 1
512657 99512657 1001 86380 86390 1
512670 99512670 1001 86380 86390 1
512711 99512711 1001 86380 86390 1
513918 99513918 1001 86380 86390 1
514000 99514000 1001 86380 86390 1
513757 99513757 1001 86380 86390 1
513417 99513417 1001 86380 86390 1
514220 99514220 1001 86380 86390 1
514712 99514712 1001 86380 86390 1
514663 99514663 1001 86380 86390 1
514615 99514615 1001 86380 86390 1
514320 99514320 1001 86380 86390 1
514933 99514933 1001 86380 86390 1
514921 99514921 1001 86380 86390 1
515529 99515529 1001 86380 86390 1
515528 99515528 1001 86380 86390 1
515441 99515441 1001 86380 86390 1
515274 99515274 1001 86380 86390 1
515456 99515456 1001 86380 86390 1
515342 99515342 1001 86380 86390 1
515232 99515232 1001 86380 86390 1
515118 99515118 1001 86380 86390 1
515209 99515209 1001 86380 86390 1
515264 99515264 1001 86380 86390 1
515829 99515829 1001 86380 86390 1
516337 99516337 1001 86380 86390 1
516354 99516354 1001 86380 86390 1
516211 99516211 1001 86380 86390 1
517308 99517308 1001 86380 86390 1
516843 99516843 1001 86380 86390 1
517361 99517361 1001 86380 86390 1
517917 99517917 1001 86380 86390 1
517753 99517753 1001 86380 86390 1
517635 99517635 1001 86380 86390 1
518264 99518264 1001 86380 86390 1
518859 99518859 1001 86380 86390 1
518709 99518709 1001 86380 86390 1
518431 99518431 1001 86380 86390 1
518535 99518535 1001 86380 86390 1
518394 99518394 1001 86380 86390 1
518438 99518438 1001 86380 86390 1
518452 99518452 1001 86380 86390 1
519652 99519652 1001 86380 86390 1
519757 99519757 1001 86380 86390 1
519507 99519507 1001 86380 86390 1
519234 99519234 1001 86380 86390 1
519371 99519371 1001 86380 86390 1
519976 99519976 1001 86380 86390 1
520439 99520439 1001 86380 86390 1
520584 99520584 1001 86380 86390 1
520547 99520547 1001 86380 86390 1
520305 99520305 1001 86380 86390 1
520288 99520288 1001 86380 86390 1
520707 99520707 1001 86380 86390 1
520713 99520713 1001 86380 86390 1
521154 99521154 1001 86380 86390 1
520855 99520855 1001 86380 86390 1
521651 99521651 1001 86380 86390 1
521996 99521996 1001 86380 86390 1
521856 99521856 1001 86380 86390 1
521767 99521767 1001 86380 86390 1
521730 99521730 1001 86380 86390 1
522472 99522472 1001 86380 86390 1
522487 99522487 1001 86380 86390 1
522889 99522889 1001 86380 86390 1
522741 99522741 1001 86380 86390 1
522910 99522910 1001 86380 86390 1
522577 99522577 1001 86380 86390 1
522686 99522686 1001 86380 86390 1
522700 99522700 1001 86380 86390 1
523307 99523307 1001 86380 86390 1
523873 99523873 1001 86380 86390 1
523691 99523691 1001 86380 86390 1
523588 99523588 1001 86380 86390 1
523390 99523390 1001 86380 86390 1
523471 99523471 1001 86380 86390 1
523425 99523425 1001 86380 86390 1
524590 99524590 1001 86380 86390 1
524706 99524706 1001 86380 86390 1
524683 99524683 1001 86380 86390 1
524581 99524581 1001 86380 86390 1
524312 99524312 1001 86380 86390 1
524235 99524235 1001 86380 86390 1
524799 99524799 1001 86380 86390 1
524800 99524800 1001 86380 86390 1
525211 99525211 1001 86380 86390 1
525089 99525089 1001 86380 86390 1
525672 99525672 1001 86380 86390 1
525642 99525642 1001 86380 86390 1
526153 99526153 1001 86380 86390 1
526105 99526105 1001 86380 86390 1
526004 99526004 1001 86380 86390 1
526494 99526494 1001 86380 86390 1
526508 99526508 1001 86380 86390 1
526613 99526613 1001 86380 86390 1
527166 99527166 1001 86380 86390 1
527132 99527132 1001 86380 86390 1
526866 99526866 1001 86380 86390 1
526972 99526972 1001 86380 86390 1
527040 99527040 1001 86380 86390 1
526767 99526767 1001 86380 86390 1
527403 99527403 1001 86380 86390 1
527989 99527989 1001 86380 86390 1
527762 99527762 1001 86380 86390 1
527814 99527814 1001 86380 86390 1
527486 99527486 1001 86380 86390 1
528111 99528111 1001 86380 86390 1
528800 99528800 1001 86380 86390 1
528662 99528662 1001 86380 86390 1
528315 99528315 1001 86380 86390 1
528356 99528356 1001 86380 86390 1
528292 99528292 1001 86380 86390 1
529701 99529701 1001 86380 86390 1
529619 99529619 1001 86380 86390 1
529545 99529545 1001 86380 86390 1
529318 99529318 1001 86380 86390 1
529359 99529359 1001 86380 86390 1
529176 99529176 1001 86380 86390 1
529803 99529803 1001 86380 86390 1
530315 99530315 1001 86380 86390 1
530057 99530057 1001 86380 86390 1
529983 99529983 1001 86380 86390 1
530087 99530087 1001 86380 86390 1
530560 99530560 1001 86380 86390 1
531214 99531214 1001 86380 86390 1
531153 99531153 1001 86380 86390 1
530870 99530870 1001 86380 86390 1
531419 99531419 1001 86380 86390 1
531395 99531395 1001 86380 86390 1
531819 99531819 1001 86380 86390 1
531862 99531862 1001 86380 86390 1
532336 99532336 1001 86380 86390 1
532209 99532209 1001 86380 86390 1
532210 99532210 1001 86380 86390 1
532916 99532916 1001 86380 86390 1
533022 99533022 1001 86380 86390 1
532928 99532928 1001 86380 86390 1
532713 99532713 1001 86380 86390 1
532741 99532741 1001 86380 86390 1
532413 99532413 1001 86380 86390 1
533211 99533211 1001 86380 86390 1
533074 99533074 1001 86380 86390 1
533051 99533051 1001 86380 86390 1
533774 99533774 1001 86380 86390 1
533802 99533802 1001 86380 86390 1
533687 99533687 1001 86380 86390 1
533702 99533702 1001 86380 86390 1
533451 99533451 1001 86380 86390 1
533556 99533556 1001 86380 86390 1
533422 99533422 1001 86380 86390 1
533907 99533907 1001 86380 86390 1
534623 99534623 1001 86380 86390 1
534315 99534315 1001 86380 86390 1
534398 99534398 1001 86380 86390 1
534089 99534089 1001 86380 86390 1
534732 99534732 1001 86380 86390 1
535343 99535343 1001 86380 86390 1
535356 99535356 1001 86380 86390 1
535464 99535464 1001 86380 86390 1
535453 99535453 1001 86380 86390 1
535256 99535256 1001 86380 86390 1
535032 99535032 1001 86380 86390 1
535073 99535073 1001 86380 86390 1
534952 99534952 1001 86380 86390 1
534927 99534927 1001 86380 86390 1
536196 99536196 1001 86380 86390 1
536329 99536329 1001 86380 86390 1
535962 99535962 1001 86380 86390 1
535720 99535720 1001 86380 86390 1
535831 99535831 1001 86380 86390 1
536539 99536539 1001 86380 86390 1
537034 99537034 1001 86380 86390 1
537039 99537039 1001 86380 86390 1
536879 99536879 1001 86380 86390 1
536893 99536893 1001 86380 86390 1
536646 99536646 1001 86380 86390 1
536676 99536676 1001 86380 86390 1
536733 99536733 1001 86380 86390 1
537195 99537195 1001 86380 86390 1
537325 99537325 1001 86380 86390 1
537510 99537510 1001 86380 86390 1
537500 99537500 1001 86380 86390 1
538031 99538031 1001 86380 86390 1
538182 99538182 1001 86380 86390 1
538776 99538776 1001 86380 86390 1
538407 99538407 1001 86380 86390 1
538450 99538450 1001 86380 86390 1
538258 99538258 1001 86380 86390 1
538837 99538837 1001 86380 86390 1
539591 99539591 1001 86380 86390 1
539540 99539540 1001 86380 86390 1
539632 99539632 1001 86380 86390 1
539144 99539144 1001 86380 86390 1
539029 99539029 1001 86380 86390 1
539778 99539778 1001 86380 86390 1
539818 99539818 1001 86380 86390 1
540075 99540075 1001 86380 86390 1
540759 99540759 1001 86380 86390 1
540837 99540837 1001 86380 86390 1
541424 99541424 1001 86380 86390 1
541347 99541347 1001 86380 86390 1
541828 99541828 1001 86380 86390 1
541911 99541911 1001 86380 86390 1
541563 99541563 1001 86380 86390 1
541500 99541500 1001 86380 86390 1
542887 99542887 1001 86380 86390 1
542583 99542583 1001 86380 86390 1
542415 99542415 1001 86380 86390 1
542447 99542447 1001 86380 86390 1
543579 99543579 1001 86380 86390 1
543519 99543519 1001 86380 86390 1
543469 99543469 1001 86380 86390 1
543550 99543550 1001 86380 86390 1
543282 99543282 1001 86380 86390 1
543219 99543219 1001 86380 86390 1
543258 99543258 1001 86380 86390 1
543339 99543339 1001 86380 86390 1
543289 99543289 1001 86380 86390 1
543949 99543949 1001 86380 86390 1
543864 99543864 1001 86380 86390 1
543932 99543932 1001 86380 86390 1
544435 99544435 1001 86380 86390 1
544317 99544317 1001 86380 86390 1
544046 99544046 1001 86380 86390 1
544086 99544086 1001 86380 86390 1
408603 231 1001 30540 30957 1
400022 99400022 1001 86380 86390 1
400436 99400436 1001 86380 86390 1
400950 99400950 1001 86380 86390 1
401335 99401335 1001 86380 86390 1
401638 99401638 1001 86380 86390 1
402113 99402113 1001 86380 86390 1
402207 99402207 1001 86380 86390 1
402839 99402839 1001 86380 86390 1
403643 99403643 1001 86380 86390 1
404104 99404104 1001 86380 86390 1
405242 99405242 1001 86380 86390 1
405425 99405425 1001 86380 86390 1
406271 99406271 1001 86380 86390 1
406846 99406846 1001 86380 86390 1
407050 99407050 1001 86380 86390 1
407724 99407724 1001 86380 86390 1
407849 99407849 1001 86380 86390 1
408106 99408106 1001 86380 86390 1
408644 99408644 1001 86380 86390 1
408702 99408702 1001 86380 86390 1
408847 99408847 1001 86380 86390 1
408823 99408823 1001 86380 86390 1
409049 99409049 1001 86380 86390 1
409113 99409113 1001 86380 86390 1
409535 99409535 1001 86380 86390 1
409602 99409602 1001 86380 86390 1
409696 99409696 1001 86380 86390 1
409872 99409872 1001 86380 86390 1
409840 99409840 1001 86380 86390 1
410002 99410002 1001 86380 86390 1
410421 99410421 1001 86380 86390 1
410557 99410557 1001 86380 86390 1
410627 99410627 1001 86380 86390 1
410846 99410846 1001 86380 86390 1
410941 99410941 1001 86380 86390 1
411857 99411857 1001 86380 86390 1
411972 99411972 1001 86380 86390 1
411860 99411860 1001 86380 86390 1
412002 99412002 1001 86380 86390 1
413647 99413647 1001 86380 86390 1
413386 99413386 1001 86380 86390 1
413309 99413309 1001 86380 86390 1
413136 99413136 1001 86380 86390 1
412509 99412509 1001 86380 86390 1
413740 99413740 1001 86380 86390 1
413959 99413959 1001 86380 86390 1
413776 99413776 1001 86380 86390 1
414961 99414961 1001 86380 86390 1
414571 99414571 1001 86380 86390 1
414543 99414543 1001 86380 86390 1
415671 99415671 1001 86380 86390 1
415447 99415447 1001 86380 86390 1
415331 99415331 1001 86380 86390 1
415333 99415333 1001 86380 86390 1
416939 99416939 1001 86380 86390 1
416843 99416843 1001 86380 86390 1
416831 99416831 1001 86380 86390 1
415810 99415810 1001 86380 86390 1
415780 99415780 1001 86380 86390 1
415832 99415832 1001 86380 86390 1
416035 99416035 1001 86380 86390 1
417034 99417034 1001 86380 86390 1
417183 99417183 1001 86380 86390 1
417059 99417059 1001 86380 86390 1
417269 99417269 1001 86380 86390 1
418742 99418742 1001 86380 86390 1
418747 99418747 1001 86380 86390 1
418218 99418218 1001 86380 86390 1
418117 99418117 1001 86380 86390 1
418064 99418064 1001 86380 86390 1
417613 99417613 1001 86380 86390 1
417967 99417967 1001 86380 86390 1
417827 99417827 1001 86380 86390 1
417673 99417673 1001 86380 86390 1
417651 99417651 1001 86380 86390 1
417734 99417734 1001 86380 86390 1
418914 99418914 1001 86380 86390 1
420213 99420213 1001 86380 86390 1
420333 99420333 1001 86380 86390 1
420139 99420139 1001 86380 86390 1
419242 99419242 1001 86380 86390 1
419411 99419411 1001 86380 86390 1
420565 99420565 1001 86380 86390 1
420628 99420628 1001 86380 86390 1
420581 99420581 1001 86380 86390 1
421298 99421298 1001 86380 86390 1
420845 99420845 1001 86380 86390 1
421116 99421116 1001 86380 86390 1
421262 99421262 1001 86380 86390 1
423594 99423594 1001 86380 86390 1
422994 99422994 1001 86380 86390 1
423283 99423283 1001 86380 86390 1
422711 99422711 1001 86380 86390 1
422716 99422716 1001 86380 86390 1
424130 99424130 1001 86380 86390 1
423784 99423784 1001 86380 86390 1
425372 99425372 1001 86380 86390 1
425070 99425070 1001 86380 86390 1
424692 99424692 1001 86380 86390 1
424796 99424796 1001 86380 86390 1
424460 99424460 1001 86380 86390 1
424193 99424193 1001 86380 86390 1
425515 99425515 1001 86380 86390 1
425419 99425419 1001 86380 86390 1
426677 99426677 1001 86380 86390 1
426055 99426055 1001 86380 86390 1
426165 99426165 1001 86380 86390 1
425900 99425900 1001 86380 86390 1
426101 99426101 1001 86380 86390 1
426237 99426237 1001 86380 86390 1
426059 99426059 1001 86380 86390 1
427346 99427346 1001 86380 86390 1
427420 99427420 1001 86380 86390 1
427306 99427306 1001 86380 86390 1
428470 99428470 1001 86380 86390 1
427566 99427566 1001 86380 86390 1
427544 99427544 1001 86380 86390 1
427919 99427919 1001 86380 86390 1
430032 99430032 1001 86380 86390 1
429675 99429675 1001 86380 86390 1
429603 99429603 1001 86380 86390 1
429791 99429791 1001 86380 86390 1
429395 99429395 1001 86380 86390 1
429529 99429529 1001 86380 86390 1
429336 99429336 1001 86380 86390 1
429282 99429282 1001 86380 86390 1
430758 99430758 1001 86380 86390 1
431789 99431789 1001 86380 86390 1
431894 99431894 1001 86380 86390 1
431150 99431150 1001 86380 86390 1
431134 99431134 1001 86380 86390 1
432084 99432084 1001 86380 86390 1
432434 99432434 1001 86380 86390 1
432292 99432292 1001 86380 86390 1
433627 99433627 1001 86380 86390 1
433629 99433629 1001 86380 86390 1
433017 99433017 1001 86380 86390 1
432907 99432907 1001 86380 86390 1
432659 99432659 1001 86380 86390 1
433858 99433858 1001 86380 86390 1
435335 99435335 1001 86380 86390 1
434736 99434736 1001 86380 86390 1
434648 99434648 1001 86380 86390 1
434931 99434931 1001 86380 86390 1
434734 99434734 1001 86380 86390 1
434314 99434314 1001 86380 86390 1
435704 99435704 1001 86380 86390 1
436965 99436965 1001 86380 86390 1
436947 99436947 1001 86380 86390 1
436295 99436295 1001 86380 86390 1
300035 99300035 1001 86380 86390 1
300678 99300678 1001 86380 86390 1
300631 99300631 1001 86380 86390 1
300557 99300557 1001 86380 86390 1
300341 99300341 1001 86380 86390 1
300168 99300168 1001 86380 86390 1
300273 99300273 1001 86380 86390 1
300119 99300119 1001 86380 86390 1
300929 99300929 1001 86380 86390 1
301536 99301536 1001 86380 86390 1
301275 99301275 1001 86380 86390 1
301214 99301214 1001 86380 86390 1
301151 99301151 1001 86380 86390 1
301101 99301101 1001 86380 86390 1
301645 99301645 1001 86380 86390 1
302158 99302158 1001 86380 86390 1
302399 99302399 1001 86380 86390 1
303093 99303093 1001 86380 86390 1
303059 99303059 1001 86380 86390 1
303198 99303198 1001 86380 86390 1
302790 99302790 1001 86380 86390 1
303321 99303321 1001 86380 86390 1
303373 99303373 1001 86380 86390 1
303852 99303852 1001 86380 86390 1
303869 99303869 1001 86380 86390 1
303964 99303964 1001 86380 86390 1
304019 99304019 1001 86380 86390 1
304023 99304023 1001 86380 86390 1
303801 99303801 1001 86380 86390 1
303700 99303700 1001 86380 86390 1
303748 99303748 1001 86380 86390 1
303470 99303470 1001 86380 86390 1
303484 99303484 1001 86380 86390 1
304640 99304640 1001 86380 86390 1
304653 99304653 1001 86380 86390 1
304445 99304445 1001 86380 86390 1
304290 99304290 1001 86380 86390 1
304243 99304243 1001 86380 86390 1
304999 99304999 1001 86380 86390 1
305571 99305571 1001 86380 86390 1
305462 99305462 1001 86380 86390 1
500100 99500100 1001 86380 86390 1
500756 99500756 1001 86380 86390 1
500808 99500808 1001 86380 86390 1
500432 99500432 1001 86380 86390 1
500516 99500516 1001 86380 86390 1
500231 99500231 1001 86380 86390 1
500328 99500328 1001 86380 86390 1
500396 99500396 1001 86380 86390 1
501497 99501497 1001 86380 86390 1
501436 99501436 1001 86380 86390 1
501448 99501448 1001 86380 86390 1
501574 99501574 1001 86380 86390 1
501285 99501285 1001 86380 86390 1
501326 99501326 1001 86380 86390 1
501145 99501145 1001 86380 86390 1
501670 99501670 1001 86380 86390 1
502337 99502337 1001 86380 86390 1
502149 99502149 1001 86380 86390 1
502113 99502113 1001 86380 86390 1
502139 99502139 1001 86380 86390 1
502166 99502166 1001 86380 86390 1
502040 99502040 1001 86380 86390 1
502540 99502540 1001 86380 86390 1
503229 99503229 1001 86380 86390 1
503274 99503274 1001 86380 86390 1
503053 99503053 1001 86380 86390 1
503017 99503017 1001 86380 86390 1
503485 99503485 1001 86380 86390 1
503490 99503490 1001 86380 86390 1
503998 99503998 1001 86380 86390 1
503519 99503519 1001 86380 86390 1
504310 99504310 1001 86380 86390 1
504298 99504298 1001 86380 86390 1
504592 99504592 1001 86380 86390 1
504464 99504464 1001 86380 86390 1
505123 99505123 1001 86380 86390 1
505052 99505052 1001 86380 86390 1
505251 99505251 1001 86380 86390 1
505922 99505922 1001 86380 86390 1
505967 99505967 1001 86380 86390 1
505803 99505803 1001 86380 86390 1
506191 99506191 1001 86380 86390 1
506686 99506686 1001 86380 86390 1
506610 99506610 1001 86380 86390 1
506677 99506677 1001 86380 86390 1
506642 99506642 1001 86380 86390 1
506656 99506656 1001 86380 86390 1
507078 99507078 1001 86380 86390 1
507157 99507157 1001 86380 86390 1
507046 99507046 1001 86380 86390 1
506982 99506982 1001 86380 86390 1
506856 99506856 1001 86380 86390 1
506938 99506938 1001 86380 86390 1
508174 99508174 1001 86380 86390 1
507911 99507911 1001 86380 86390 1
507989 99507989 1001 86380 86390 1
507925 99507925 1001 86380 86390 1
507812 99507812 1001 86380 86390 1
507768 99507768 1001 86380 86390 1
508415 99508415 1001 86380 86390 1
508344 99508344 1001 86380 86390 1
508256 99508256 1001 86380 86390 1
508907 99508907 1001 86380 86390 1
509014 99509014 1001 86380 86390 1
508995 99508995 1001 86380 86390 1
508711 99508711 1001 86380 86390 1
508623 99508623 1001 86380 86390 1
508613 99508613 1001 86380 86390 1
509200 99509200 1001 86380 86390 1
509721 99509721 1001 86380 86390 1
509781 99509781 1001 86380 86390 1
509618 99509618 1001 86380 86390 1
509361 99509361 1001 86380 86390 1
509996 99509996 1001 86380 86390 1
510024 99510024 1001 86380 86390 1
510689 99510689 1001 86380 86390 1
510415 99510415 1001 86380 86390 1
510207 99510207 1001 86380 86390 1
510918 99510918 1001 86380 86390 1
510765 99510765 1001 86380 86390 1
510876 99510876 1001 86380 86390 1
511451 99511451 1001 86380 86390 1
511403 99511403 1001 86380 86390 1
511231 99511231 1001 86380 86390 1
511169 99511169 1001 86380 86390 1
511129 99511129 1001 86380 86390 1
512011 99512011 1001 86380 86390 1
511989 99511989 1001 86380 86390 1
511831 99511831 1001 86380 86390 1
512552 99512552 1001 86380 86390 1
512541 99512541 1001 86380 86390 1
513024 99513024 1001 86380 86390 1
512820 99512820 1001 86380 86390 1
512839 99512839 1001 86380 86390 1
513253 99513253 1001 86380 86390 1
513349 99513349 1001 86380 86390 1
513363 99513363 1001 86380 86390 1
513251 99513251 1001 86380 86390 1
513867 99513867 1001 86380 86390 1
513452 99513452 1001 86380 86390 1
513427 99513427 1001 86380 86390 1
514055 99514055 1001 86380 86390 1
514075 99514075 1001 86380 86390 1
514219 99514219 1001 86380 86390 1
514078 99514078 1001 86380 86390 1
514742 99514742 1001 86380 86390 1
514662 99514662 1001 86380 86390 1
514537 99514537 1001 86380 86390 1
514473 99514473 1001 86380 86390 1
514591 99514591 1001 86380 86390 1
515027 99515027 1001 86380 86390 1
514937 99514937 1001 86380 86390 1
515520 99515520 1001 86380 86390 1
515573 99515573 1001 86380 86390 1
515679 99515679 1001 86380 86390 1
515116 99515116 1001 86380 86390 1
515093 99515093 1001 86380 86390 1
515725 99515725 1001 86380 86390 1
515807 99515807 1001 86380 86390 1
516183 99516183 1001 86380 86390 1
515955 99515955 1001 86380 86390 1
516519 99516519 1001 86380 86390 1
516701 99516701 1001 86380 86390 1
516628 99516628 1001 86380 86390 1
516630 99516630 1001 86380 86390 1
516529 99516529 1001 86380 86390 1
517133 99517133 1001 86380 86390 1
517003 99517003 1001 86380 86390 1
516968 99516968 1001 86380 86390 1
516779 99516779 1001 86380 86390 1
516860 99516860 1001 86380 86390 1
516790 99516790 1001 86380 86390 1
517812 99517812 1001 86380 86390 1
517606 99517606 1001 86380 86390 1
518304 99518304 1001 86380 86390 1
518318 99518318 1001 86380 86390 1
518912 99518912 1001 86380 86390 1
518876 99518876 1001 86380 86390 1
518896 99518896 1001 86380 86390 1
518682 99518682 1001 86380 86390 1
519129 99519129 1001 86380 86390 1
519750 99519750 1001 86380 86390 1
519299 99519299 1001 86380 86390 1
519866 99519866 1001 86380 86390 1
519882 99519882 1001 86380 86390 1
519961 99519961 1001 86380 86390 1
520493 99520493 1001 86380 86390 1
520627 99520627 1001 86380 86390 1
520088 99520088 1001 86380 86390 1
520155 99520155 1001 86380 86390 1
520056 99520056 1001 86380 86390 1
520746 99520746 1001 86380 86390 1
521183 99521183 1001 86380 86390 1
521122 99521122 1001 86380 86390 1
521620 99521620 1001 86380 86390 1
521478 99521478 1001 86380 86390 1
521623 99521623 1001 86380 86390 1
521666 99521666 1001 86380 86390 1
522191 99522191 1001 86380 86390 1
522219 99522219 1001 86380 86390 1
522232 99522232 1001 86380 86390 1
521947 99521947 1001 86380 86390 1
521963 99521963 1001 86380 86390 1
521890 99521890 1001 86380 86390 1
522300 99522300 1001 86380 86390 1
523007 99523007 1001 86380 86390 1
522732 99522732 1001 86380 86390 1
522629 99522629 1001 86380 86390 1
522513 99522513 1001 86380 86390 1
523775 99523775 1001 86380 86390 1
523650 99523650 1001 86380 86390 1
523392 99523392 1001 86380 86390 1
523331 99523331 1001 86380 86390 1
524034 99524034 1001 86380 86390 1
523966 99523966 1001 86380 86390 1
524622 99524622 1001 86380 86390 1
524700 99524700 1001 86380 86390 1
524395 99524395 1001 86380 86390 1
524437 99524437 1001 86380 86390 1
524829 99524829 1001 86380 86390 1
525041 99525041 1001 86380 86390 1
525058 99525058 1001 86380 86390 1
525150 99525150 1001 86380 86390 1
526270 99526270 1001 86380 86390 1
526349 99526349 1001 86380 86390 1
526412 99526412 1001 86380 86390 1
526192 99526192 1001 86380 86390 1
526117 99526117 1001 86380 86390 1
526021 99526021 1001 86380 86390 1
525992 99525992 1001 86380 86390 1
527088 99527088 1001 86380 86390 1
527144 99527144 1001 86380 86390 1
526850 99526850 1001 86380 86390 1
526903 99526903 1001 86380 86390 1
527427 99527427 1001 86380 86390 1
527664 99527664 1001 86380 86390 1
527749 99527749 1001 86380 86390 1
527490 99527490 1001 86380 86390 1
528517 99528517 1001 86380 86390 1
528571 99528571 1001 86380 86390 1
528526 99528526 1001 86380 86390 1
528321 99528321 1001 86380 86390 1
528453 99528453 1001 86380 86390 1
528291 99528291 1001 86380 86390 1
529092 99529092 1001 86380 86390 1
528993 99528993 1001 86380 86390 1
529086 99529086 1001 86380 86390 1
529358 99529358 1001 86380 86390 1
529307 99529307 1001 86380 86390 1
529296 99529296 1001 86380 86390 1
529155 99529155 1001 86380 86390 1
529879 99529879 1001 86380 86390 1
529921 99529921 1001 86380 86390 1
529911 99529911 1001 86380 86390 1
529782 99529782 1001 86380 86390 1
530468 99530468 1001 86380 86390 1
530381 99530381 1001 86380 86390 1
530447 99530447 1001 86380 86390 1
530196 99530196 1001 86380 86390 1
530291 99530291 1001 86380 86390 1
530332 99530332 1001 86380 86390 1
530346 99530346 1001 86380 86390 1
530066 99530066 1001 86380 86390 1
530067 99530067 1001 86380 86390 1
530003 99530003 1001 86380 86390 1
529952 99529952 1001 86380 86390 1
530022 99530022 1001 86380 86390 1
530631 99530631 1001 86380 86390 1
530674 99530674 1001 86380 86390 1
531070 99531070 1001 86380 86390 1
531109 99531109 1001 86380 86390 1
531020 99531020 1001 86380 86390 1
530999 99530999 1001 86380 86390 1
531156 99531156 1001 86380 86390 1
530921 99530921 1001 86380 86390 1
531411 99531411 1001 86380 86390 1
531490 99531490 1001 86380 86390 1
532054 99532054 1001 86380 86390 1
532159 99532159 1001 86380 86390 1
532128 99532128 1001 86380 86390 1
531873 99531873 1001 86380 86390 1
531880 99531880 1001 86380 86390 1
531589 99531589 1001 86380 86390 1
532373 99532373 1001 86380 86390 1
532325 99532325 1001 86380 86390 1
532377 99532377 1001 86380 86390 1
532864 99532864 1001 86380 86390 1
532948 99532948 1001 86380 86390 1
532650 99532650 1001 86380 86390 1
532666 99532666 1001 86380 86390 1
532640 99532640 1001 86380 86390 1
532630 99532630 1001 86380 86390 1
532497 99532497 1001 86380 86390 1
532499 99532499 1001 86380 86390 1
533160 99533160 1001 86380 86390 1
533186 99533186 1001 86380 86390 1
533218 99533218 1001 86380 86390 1
533143 99533143 1001 86380 86390 1
533779 99533779 1001 86380 86390 1
533347 99533347 1001 86380 86390 1
533247 99533247 1001 86380 86390 1
533445 99533445 1001 86380 86390 1
534042 99534042 1001 86380 86390 1
534826 99534826 1001 86380 86390 1
534847 99534847 1001 86380 86390 1
534970 99534970 1001 86380 86390 1
534987 99534987 1001 86380 86390 1
534978 99534978 1001 86380 86390 1
535597 99535597 1001 86380 86390 1
535634 99535634 1001 86380 86390 1
535687 99535687 1001 86380 86390 1
535926 99535926 1001 86380 86390 1
536098 99536098 1001 86380 86390 1
535796 99535796 1001 86380 86390 1
535852 99535852 1001 86380 86390 1
535856 99535856 1001 86380 86390 1
536380 99536380 1001 86380 86390 1
536368 99536368 1001 86380 86390 1
536884 99536884 1001 86380 86390 1
536952 99536952 1001 86380 86390 1
536748 99536748 1001 86380 86390 1
536555 99536555 1001 86380 86390 1
536745 99536745 1001 86380 86390 1
537176 99537176 1001 86380 86390 1
537231 99537231 1001 86380 86390 1
537745 99537745 1001 86380 86390 1
537747 99537747 1001 86380 86390 1
537779 99537779 1001 86380 86390 1
537493 99537493 1001 86380 86390 1
538149 99538149 1001 86380 86390 1
538663 99538663 1001 86380 86390 1
538626 99538626 1001 86380 86390 1
538628 99538628 1001 86380 86390 1
538604 99538604 1001 86380 86390 1
538452 99538452 1001 86380 86390 1
538274 99538274 1001 86380 86390 1
538335 99538335 1001 86380 86390 1
538815 99538815 1001 86380 86390 1
538938 99538938 1001 86380 86390 1
539597 99539597 1001 86380 86390 1
539359 99539359 1001 86380 86390 1
539190 99539190 1001 86380 86390 1
539100 99539100 1001 86380 86390 1
539180 99539180 1001 86380 86390 1
540119 99540119 1001 86380 86390 1
540502 99540502 1001 86380 86390 1
540507 99540507 1001 86380 86390 1
541138 99541138 1001 86380 86390 1
541156 99541156 1001 86380 86390 1
541196 99541196 1001 86380 86390 1
541094 99541094 1001 86380 86390 1
540932 99540932 1001 86380 86390 1
540931 99540931 1001 86380 86390 1
541475 99541475 1001 86380 86390 1
541375 99541375 1001 86380 86390 1
541928 99541928 1001 86380 86390 1
541900 99541900 1001 86380 86390 1
541799 99541799 1001 86380 86390 1
541529 99541529 1001 86380 86390 1
542195 99542195 1001 86380 86390 1
542212 99542212 1001 86380 86390 1
542256 99542256 1001 86380 86390 1
542647 99542647 1001 86380 86390 1
543690 99543690 1001 86380 86390 1
543486 99543486 1001 86380 86390 1
543551 99543551 1001 86380 86390 1
543218 99543218 1001 86380 86390 1
543222 99543222 1001 86380 86390 1
543251 99543251 1001 86380 86390 1
543329 99543329 1001 86380 86390 1
543940 99543940 1001 86380 86390 1
543854 99543854 1001 86380 86390 1
543907 99543907 1001 86380 86390 1
544416 99544416 1001 86380 86390 1
544369 99544369 1001 86380 86390 1
544389 99544389 1001 86380 86390 1
544003 99544003 1001 86380 86390 1
544139 99544139 1001 86380 86390 1
544623 99544623 1001 86380 86390 1
544652 99544652 1001 86380 86390 1
544618 99544618 1001 86380 86390 1
544697 99544697 1001 86380 86390 1
407185 916 1001 5040 5457 1
411546 973 1001 67620 69417 1
505547 1105 1002 27001 36358 1
400247 99400247 1001 86380 86390 1
400279 99400279 1001 86380 86390 1
400339 99400339 1001 86380 86390 1
400366 99400366 1001 86380 86390 1
400602 99400602 1001 86380 86390 1
400807 99400807 1001 86380 86390 1
400936 99400936 1001 86380 86390 1
401012 99401012 1001 86380 86390 1
400955 99400955 1001 86380 86390 1
401195 99401195 1001 86380 86390 1
401311 99401311 1001 86380 86390 1
401393 99401393 1001 86380 86390 1
401498 99401498 1001 86380 86390 1
402013 99402013 1001 86380 86390 1
402177 99402177 1001 86380 86390 1
402422 99402422 1001 86380 86390 1
402491 99402491 1001 86380 86390 1
402842 99402842 1001 86380 86390 1
403282 99403282 1001 86380 86390 1
403296 99403296 1001 86380 86390 1
403410 99403410 1001 86380 86390 1
403726 99403726 1001 86380 86390 1
403710 99403710 1001 86380 86390 1
403786 99403786 1001 86380 86390 1
403942 99403942 1001 86380 86390 1
404177 99404177 1001 86380 86390 1
404300 99404300 1001 86380 86390 1
404367 99404367 1001 86380 86390 1
404399 99404399 1001 86380 86390 1
405154 99405154 1001 86380 86390 1
405119 99405119 1001 86380 86390 1
405273 99405273 1001 86380 86390 1
405454 99405454 1001 86380 86390 1
405476 99405476 1001 86380 86390 1
405587 99405587 1001 86380 86390 1
406040 99406040 1001 86380 86390 1
406087 99406087 1001 86380 86390 1
406307 99406307 1001 86380 86390 1
406438 99406438 1001 86380 86390 1
406708 99406708 1001 86380 86390 1
406631 99406631 1001 86380 86390 1
406952 99406952 1001 86380 86390 1
407059 99407059 1001 86380 86390 1
407323 99407323 1001 86380 86390 1
407605 99407605 1001 86380 86390 1
407892 99407892 1001 86380 86390 1
408457 99408457 1001 86380 86390 1
408411 99408411 1001 86380 86390 1
408817 99408817 1001 86380 86390 1
408883 99408883 1001 86380 86390 1
408959 99408959 1001 86380 86390 1
408985 99408985 1001 86380 86390 1
409046 99409046 1001 86380 86390 1
409110 99409110 1001 86380 86390 1
409259 99409259 1001 86380 86390 1
409298 99409298 1001 86380 86390 1
409315 99409315 1001 86380 86390 1
409948 99409948 1001 86380 86390 1
410021 99410021 1001 86380 86390 1
410265 99410265 1001 86380 86390 1
410420 99410420 1001 86380 86390 1
410454 99410454 1001 86380 86390 1
410747 99410747 1001 86380 86390 1
411206 99411206 1001 86380 86390 1
411419 99411419 1001 86380 86390 1
411445 99411445 1001 86380 86390 1
411910 99411910 1001 86380 86390 1
411965 99411965 1001 86380 86390 1
413566 99413566 1001 86380 86390 1
413404 99413404 1001 86380 86390 1
413648 99413648 1001 86380 86390 1
413077 99413077 1001 86380 86390 1
413174 99413174 1001 86380 86390 1
414072 99414072 1001 86380 86390 1
415192 99415192 1001 86380 86390 1
414985 99414985 1001 86380 86390 1
415087 99415087 1001 86380 86390 1
414507 99414507 1001 86380 86390 1
414826 99414826 1001 86380 86390 1
414467 99414467 1001 86380 86390 1
415577 99415577 1001 86380 86390 1
415636 99415636 1001 86380 86390 1
416956 99416956 1001 86380 86390 1
415995 99415995 1001 86380 86390 1
417350 99417350 1001 86380 86390 1
418599 99418599 1001 86380 86390 1
418624 99418624 1001 86380 86390 1
418174 99418174 1001 86380 86390 1
417917 99417917 1001 86380 86390 1
417849 99417849 1001 86380 86390 1
417931 99417931 1001 86380 86390 1
418822 99418822 1001 86380 86390 1
418985 99418985 1001 86380 86390 1
419167 99419167 1001 86380 86390 1
419041 99419041 1001 86380 86390 1
418975 99418975 1001 86380 86390 1
420073 99420073 1001 86380 86390 1
420190 99420190 1001 86380 86390 1
419431 99419431 1001 86380 86390 1
420698 99420698 1001 86380 86390 1
420671 99420671 1001 86380 86390 1
421285 99421285 1001 86380 86390 1
421213 99421213 1001 86380 86390 1
420999 99420999 1001 86380 86390 1
421250 99421250 1001 86380 86390 1
422185 99422185 1001 86380 86390 1
423733 99423733 1001 86380 86390 1
423263 99423263 1001 86380 86390 1
423286 99423286 1001 86380 86390 1
422908 99422908 1001 86380 86390 1
422860 99422860 1001 86380 86390 1
422592 99422592 1001 86380 86390 1
422548 99422548 1001 86380 86390 1
425283 99425283 1001 86380 86390 1
425041 99425041 1001 86380 86390 1
424726 99424726 1001 86380 86390 1
424327 99424327 1001 86380 86390 1
426744 99426744 1001 86380 86390 1
426132 99426132 1001 86380 86390 1
427164 99427164 1001 86380 86390 1
428426 99428426 1001 86380 86390 1
427596 99427596 1001 86380 86390 1
428761 99428761 1001 86380 86390 1
429141 99429141 1001 86380 86390 1
430044 99430044 1001 86380 86390 1
430228 99430228 1001 86380 86390 1
429801 99429801 1001 86380 86390 1
429707 99429707 1001 86380 86390 1
429693 99429693 1001 86380 86390 1
429699 99429699 1001 86380 86390 1
429700 99429700 1001 86380 86390 1
429203 99429203 1001 86380 86390 1
430546 99430546 1001 86380 86390 1
430449 99430449 1001 86380 86390 1
431145 99431145 1001 86380 86390 1
431097 99431097 1001 86380 86390 1
431248 99431248 1001 86380 86390 1
430841 99430841 1001 86380 86390 1
432346 99432346 1001 86380 86390 1
432308 99432308 1001 86380 86390 1
433362 99433362 1001 86380 86390 1
433635 99433635 1001 86380 86390 1
433329 99433329 1001 86380 86390 1
433151 99433151 1001 86380 86390 1
435036 99435036 1001 86380 86390 1
434817 99434817 1001 86380 86390 1
434989 99434989 1001 86380 86390 1
434174 99434174 1001 86380 86390 1
434165 99434165 1001 86380 86390 1
435530 99435530 1001 86380 86390 1
436865 99436865 1001 86380 86390 1
436734 99436734 1001 86380 86390 1
436672 99436672 1001 86380 86390 1
435982 99435982 1001 86380 86390 1
436330 99436330 1001 86380 86390 1
437350 99437350 1001 86380 86390 1
437359 99437359 1001 86380 86390 1
300387 99300387 1001 86380 86390 1
300160 99300160 1001 86380 86390 1
300218 99300218 1001 86380 86390 1
300257 99300257 1001 86380 86390 1
300769 99300769 1001 86380 86390 1
300850 99300850 1001 86380 86390 1
301462 99301462 1001 86380 86390 1
301425 99301425 1001 86380 86390 1
301254 99301254 1001 86380 86390 1
301001 99301001 1001 86380 86390 1
301131 99301131 1001 86380 86390 1
301068 99301068 1001 86380 86390 1
300997 99300997 1001 86380 86390 1
301708 99301708 1001 86380 86390 1
301671 99301671 1001 86380 86390 1
301675 99301675 1001 86380 86390 1
302375 99302375 1001 86380 86390 1
301985 99301985 1001 86380 86390 1
302051 99302051 1001 86380 86390 1
301857 99301857 1001 86380 86390 1
303191 99303191 1001 86380 86390 1
303127 99303127 1001 86380 86390 1
303025 99303025 1001 86380 86390 1
302872 99302872 1001 86380 86390 1
302963 99302963 1001 86380 86390 1
302903 99302903 1001 86380 86390 1
302935 99302935 1001 86380 86390 1
303287 99303287 1001 86380 86390 1
303408 99303408 1001 86380 86390 1
303370 99303370 1001 86380 86390 1
303979 99303979 1001 86380 86390 1
303698 99303698 1001 86380 86390 1
303429 99303429 1001 86380 86390 1
303421 99303421 1001 86380 86390 1
304187 99304187 1001 86380 86390 1
304075 99304075 1001 86380 86390 1
304192 99304192 1001 86380 86390 1
304078 99304078 1001 86380 86390 1
304746 99304746 1001 86380 86390 1
304451 99304451 1001 86380 86390 1
304381 99304381 1001 86380 86390 1
304396 99304396 1001 86380 86390 1
304324 99304324 1001 86380 86390 1
304273 99304273 1001 86380 86390 1
304391 99304391 1001 86380 86390 1
304995 99304995 1001 86380 86390 1
305483 99305483 1001 86380 86390 1
305484 99305484 1001 86380 86390 1
305551 99305551 1001 86380 86390 1
305489 99305489 1001 86380 86390 1
305350 99305350 1001 86380 86390 1
305417 99305417 1001 86380 86390 1
305208 99305208 1001 86380 86390 1
500013 99500013 1001 86380 86390 1
500156 99500156 1001 86380 86390 1
500031 99500031 1001 86380 86390 1
500112 99500112 1001 86380 86390 1
500539 99500539 1001 86380 86390 1
500592 99500592 1001 86380 86390 1
500850 99500850 1001 86380 86390 1
500919 99500919 1001 86380 86390 1
501603 99501603 1001 86380 86390 1
501742 99501742 1001 86380 86390 1
502270 99502270 1001 86380 86390 1
502255 99502255 1001 86380 86390 1
502645 99502645 1001 86380 86390 1
503092 99503092 1001 86380 86390 1
503028 99503028 1001 86380 86390 1
502714 99502714 1001 86380 86390 1
502846 99502846 1001 86380 86390 1
503471 99503471 1001 86380 86390 1
503292 99503292 1001 86380 86390 1
503464 99503464 1001 86380 86390 1
503429 99503429 1001 86380 86390 1
504009 99504009 1001 86380 86390 1
503758 99503758 1001 86380 86390 1
503725 99503725 1001 86380 86390 1
504194 99504194 1001 86380 86390 1
504237 99504237 1001 86380 86390 1
504821 99504821 1001 86380 86390 1
504862 99504862 1001 86380 86390 1
504889 99504889 1001 86380 86390 1
504652 99504652 1001 86380 86390 1
504535 99504535 1001 86380 86390 1
505658 99505658 1001 86380 86390 1
505529 99505529 1001 86380 86390 1
505561 99505561 1001 86380 86390 1
505353 99505353 1001 86380 86390 1
505832 99505832 1001 86380 86390 1
505796 99505796 1001 86380 86390 1
506280 99506280 1001 86380 86390 1
506319 99506319 1001 86380 86390 1
506321 99506321 1001 86380 86390 1
506245 99506245 1001 86380 86390 1
507219 99507219 1001 86380 86390 1
507302 99507302 1001 86380 86390 1
507380 99507380 1001 86380 86390 1
507073 99507073 1001 86380 86390 1
507138 99507138 1001 86380 86390 1
506969 99506969 1001 86380 86390 1
506855 99506855 1001 86380 86390 1
506804 99506804 1001 86380 86390 1
507001 99507001 1001 86380 86390 1
506903 99506903 1001 86380 86390 1
506916 99506916 1001 86380 86390 1
507487 99507487 1001 86380 86390 1
507556 99507556 1001 86380 86390 1
507496 99507496 1001 86380 86390 1
508095 99508095 1001 86380 86390 1
507850 99507850 1001 86380 86390 1
507908 99507908 1001 86380 86390 1
507871 99507871 1001 86380 86390 1
507710 99507710 1001 86380 86390 1
507827 99507827 1001 86380 86390 1
507704 99507704 1001 86380 86390 1
508447 99508447 1001 86380 86390 1
509033 99509033 1001 86380 86390 1
509009 99509009 1001 86380 86390 1
508715 99508715 1001 86380 86390 1
508712 99508712 1001 86380 86390 1
508493 99508493 1001 86380 86390 1
508562 99508562 1001 86380 86390 1
508460 99508460 1001 86380 86390 1
508565 99508565 1001 86380 86390 1
508569 99508569 1001 86380 86390 1
509268 99509268 1001 86380 86390 1
509154 99509154 1001 86380 86390 1
509090 99509090 1001 86380 86390 1
509211 99509211 1001 86380 86390 1
509777 99509777 1001 86380 86390 1
509817 99509817 1001 86380 86390 1
509728 99509728 1001 86380 86390 1
509481 99509481 1001 86380 86390 1
509417 99509417 1001 86380 86390 1
509434 99509434 1001 86380 86390 1
510547 99510547 1001 86380 86390 1
510424 99510424 1001 86380 86390 1
510740 99510740 1001 86380 86390 1
510835 99510835 1001 86380 86390 1
511476 99511476 1001 86380 86390 1
511392 99511392 1001 86380 86390 1
511420 99511420 1001 86380 86390 1
511251 99511251 1001 86380 86390 1
511239 99511239 1001 86380 86390 1
511073 99511073 1001 86380 86390 1
511708 99511708 1001 86380 86390 1
512366 99512366 1001 86380 86390 1
512365 99512365 1001 86380 86390 1
512274 99512274 1001 86380 86390 1
513118 99513118 1001 86380 86390 1
513192 99513192 1001 86380 86390 1
513139 99513139 1001 86380 86390 1
512895 99512895 1001 86380 86390 1
512952 99512952 1001 86380 86390 1
512804 99512804 1001 86380 86390 1
513371 99513371 1001 86380 86390 1
513213 99513213 1001 86380 86390 1
513936 99513936 1001 86380 86390 1
513675 99513675 1001 86380 86390 1
513705 99513705 1001 86380 86390 1
514089 99514089 1001 86380 86390 1
514715 99514715 1001 86380 86390 1
514857 99514857 1001 86380 86390 1
514778 99514778 1001 86380 86390 1
514304 99514304 1001 86380 86390 1
514360 99514360 1001 86380 86390 1
514373 99514373 1001 86380 86390 1
514412 99514412 1001 86380 86390 1
514350 99514350 1001 86380 86390 1
515488 99515488 1001 86380 86390 1
515579 99515579 1001 86380 86390 1
515407 99515407 1001 86380 86390 1
515761 99515761 1001 86380 86390 1
516138 99516138 1001 86380 86390 1
516084 99516084 1001 86380 86390 1
516025 99516025 1001 86380 86390 1
515989 99515989 1001 86380 86390 1
515939 99515939 1001 86380 86390 1
516697 99516697 1001 86380 86390 1
517211 99517211 1001 86380 86390 1
517263 99517263 1001 86380 86390 1
517291 99517291 1001 86380 86390 1
517108 99517108 1001 86380 86390 1
516929 99516929 1001 86380 86390 1
516933 99516933 1001 86380 86390 1
516813 99516813 1001 86380 86390 1
516789 99516789 1001 86380 86390 1
516867 99516867 1001 86380 86390 1
517391 99517391 1001 86380 86390 1
517508 99517508 1001 86380 86390 1
517366 99517366 1001 86380 86390 1
517393 99517393 1001 86380 86390 1
517840 99517840 1001 86380 86390 1
517922 99517922 1001 86380 86390 1
517847 99517847 1001 86380 86390 1
518951 99518951 1001 86380 86390 1
518953 99518953 1001 86380 86390 1
518928 99518928 1001 86380 86390 1
518920 99518920 1001 86380 86390 1
518626 99518626 1001 86380 86390 1
518618 99518618 1001 86380 86390 1
518378 99518378 1001 86380 86390 1
519108 99519108 1001 86380 86390 1
519723 99519723 1001 86380 86390 1
519831 99519831 1001 86380 86390 1
520273 99520273 1001 86380 86390 1
520103 99520103 1001 86380 86390 1
520845 99520845 1001 86380 86390 1
521433 99521433 1001 86380 86390 1
521317 99521317 1001 86380 86390 1
521295 99521295 1001 86380 86390 1
521132 99521132 1001 86380 86390 1
521201 99521201 1001 86380 86390 1
521076 99521076 1001 86380 86390 1
520906 99520906 1001 86380 86390 1
521558 99521558 1001 86380 86390 1
522050 99522050 1001 86380 86390 1
521675 99521675 1001 86380 86390 1
522863 99522863 1001 86380 86390 1
522853 99522853 1001 86380 86390 1
522844 99522844 1001 86380 86390 1
523154 99523154 1001 86380 86390 1
523167 99523167 1001 86380 86390 1
523854 99523854 1001 86380 86390 1
523843 99523843 1001 86380 86390 1
523895 99523895 1001 86380 86390 1
523805 99523805 1001 86380 86390 1
523840 99523840 1001 86380 86390 1
523709 99523709 1001 86380 86390 1
523354 99523354 1001 86380 86390 1
523998 99523998 1001 86380 86390 1
524091 99524091 1001 86380 86390 1
523949 99523949 1001 86380 86390 1
524119 99524119 1001 86380 86390 1
524629 99524629 1001 86380 86390 1
524438 99524438 1001 86380 86390 1
524478 99524478 1001 86380 86390 1
524458 99524458 1001 86380 86390 1
524244 99524244 1001 86380 86390 1
524283 99524283 1001 86380 86390 1
524862 99524862 1001 86380 86390 1
525416 99525416 1001 86380 86390 1
525304 99525304 1001 86380 86390 1
525076 99525076 1001 86380 86390 1
525167 99525167 1001 86380 86390 1
526373 99526373 1001 86380 86390 1
526036 99526036 1001 86380 86390 1
526081 99526081 1001 86380 86390 1
526212 99526212 1001 86380 86390 1
525969 99525969 1001 86380 86390 1
526547 99526547 1001 86380 86390 1
526930 99526930 1001 86380 86390 1
526770 99526770 1001 86380 86390 1
526811 99526811 1001 86380 86390 1
527354 99527354 1001 86380 86390 1
527356 99527356 1001 86380 86390 1
527936 99527936 1001 86380 86390 1
528015 99528015 1001 86380 86390 1
528009 99528009 1001 86380 86390 1
527766 99527766 1001 86380 86390 1
527716 99527716 1001 86380 86390 1
527796 99527796 1001 86380 86390 1
527854 99527854 1001 86380 86390 1
527622 99527622 1001 86380 86390 1
527508 99527508 1001 86380 86390 1
527574 99527574 1001 86380 86390 1
528196 99528196 1001 86380 86390 1
528236 99528236 1001 86380 86390 1
528121 99528121 1001 86380 86390 1
528096 99528096 1001 86380 86390 1
528789 99528789 1001 86380 86390 1
528741 99528741 1001 86380 86390 1
528671 99528671 1001 86380 86390 1
528688 99528688 1001 86380 86390 1
529036 99529036 1001 86380 86390 1
529664 99529664 1001 86380 86390 1
529576 99529576 1001 86380 86390 1
529720 99529720 1001 86380 86390 1
529497 99529497 1001 86380 86390 1
529451 99529451 1001 86380 86390 1
529335 99529335 1001 86380 86390 1
529507 99529507 1001 86380 86390 1
530481 99530481 1001 86380 86390 1
530459 99530459 1001 86380 86390 1
530667 99530667 1001 86380 86390 1
530349 99530349 1001 86380 86390 1
530755 99530755 1001 86380 86390 1
531185 99531185 1001 86380 86390 1
531058 99531058 1001 86380 86390 1
531113 99531113 1001 86380 86390 1
531001 99531001 1001 86380 86390 1
530914 99530914 1001 86380 86390 1
530897 99530897 1001 86380 86390 1
530796 99530796 1001 86380 86390 1
532141 99532141 1001 86380 86390 1
531910 99531910 1001 86380 86390 1
531846 99531846 1001 86380 86390 1
531952 99531952 1001 86380 86390 1
531849 99531849 1001 86380 86390 1
532839 99532839 1001 86380 86390 1
532963 99532963 1001 86380 86390 1
532684 99532684 1001 86380 86390 1
532425 99532425 1001 86380 86390 1
533134 99533134 1001 86380 86390 1
533060 99533060 1001 86380 86390 1
533151 99533151 1001 86380 86390 1
533663 99533663 1001 86380 86390 1
533415 99533415 1001 86380 86390 1
534001 99534001 1001 86380 86390 1
533994 99533994 1001 86380 86390 1
534284 99534284 1001 86380 86390 1
534323 99534323 1001 86380 86390 1
534385 99534385 1001 86380 86390 1
534241 99534241 1001 86380 86390 1
534719 99534719 1001 86380 86390 1
534723 99534723 1001 86380 86390 1
535388 99535388 1001 86380 86390 1
535339 99535339 1001 86380 86390 1
535391 99535391 1001 86380 86390 1
535242 99535242 1001 86380 86390 1
535233 99535233 1001 86380 86390 1
535212 99535212 1001 86380 86390 1
534896 99534896 1001 86380 86390 1
534976 99534976 1001 86380 86390 1
534977 99534977 1001 86380 86390 1
535575 99535575 1001 86380 86390 1
536212 99536212 1001 86380 86390 1
536137 99536137 1001 86380 86390 1
536297 99536297 1001 86380 86390 1
536332 99536332 1001 86380 86390 1
536057 99536057 1001 86380 86390 1
535795 99535795 1001 86380 86390 1
535908 99535908 1001 86380 86390 1
536420 99536420 1001 86380 86390 1
536434 99536434 1001 86380 86390 1
537118 99537118 1001 86380 86390 1
536945 99536945 1001 86380 86390 1
536625 99536625 1001 86380 86390 1
536601 99536601 1001 86380 86390 1
537217 99537217 1001 86380 86390 1
537297 99537297 1001 86380 86390 1
537900 99537900 1001 86380 86390 1
537980 99537980 1001 86380 86390 1
537766 99537766 1001 86380 86390 1
538047 99538047 1001 86380 86390 1
538026 99538026 1001 86380 86390 1
538081 99538081 1001 86380 86390 1
538615 99538615 1001 86380 86390 1
538694 99538694 1001 86380 86390 1
538516 99538516 1001 86380 86390 1
538819 99538819 1001 86380 86390 1
539442 99539442 1001 86380 86390 1
539560 99539560 1001 86380 86390 1
539634 99539634 1001 86380 86390 1
539472 99539472 1001 86380 86390 1
539381 99539381 1001 86380 86390 1
539369 99539369 1001 86380 86390 1
539165 99539165 1001 86380 86390 1
539080 99539080 1001 86380 86390 1
539814 99539814 1001 86380 86390 1
540410 99540410 1001 86380 86390 1
540070 99540070 1001 86380 86390 1
539972 99539972 1001 86380 86390 1
540671 99540671 1001 86380 86390 1
540545 99540545 1001 86380 86390 1
540612 99540612 1001 86380 86390 1
540652 99540652 1001 86380 86390 1
540549 99540549 1001 86380 86390 1
540485 99540485 1001 86380 86390 1
540604 99540604 1001 86380 86390 1
541090 99541090 1001 86380 86390 1
541432 99541432 1001 86380 86390 1
541416 99541416 1001 86380 86390 1
542113 99542113 1001 86380 86390 1
541823 99541823 1001 86380 86390 1
541591 99541591 1001 86380 86390 1
542168 99542168 1001 86380 86390 1
542778 99542778 1001 86380 86390 1
542843 99542843 1001 86380 86390 1
542587 99542587 1001 86380 86390 1
542550 99542550 1001 86380 86390 1
542603 99542603 1001 86380 86390 1
543552 99543552 1001 86380 86390 1
543370 99543370 1001 86380 86390 1
543176 99543176 1001 86380 86390 1
543152 99543152 1001 86380 86390 1
543172 99543172 1001 86380 86390 1
543861 99543861 1001 86380 86390 1
543775 99543775 1001 86380 86390 1
544546 99544546 1001 86380 86390 1
544289 99544289 1001 86380 86390 1
544347 99544347 1001 86380 86390 1
544134 99544134 1001 86380 86390 1
544599 99544599 1001 86380 86390 1
544732 99544732 1001 86380 86390 1
403620 221 1001 8040 8817 1
421794 234 1001 60900 62757 1
403364 215 1001 58260 58677 1
400038 99400038 1001 86380 86390 1
400120 99400120 1001 86380 86390 1
400404 99400404 1001 86380 86390 1
400435 99400435 1001 86380 86390 1
400780 99400780 1001 86380 86390 1
400942 99400942 1001 86380 86390 1
401571 99401571 1001 86380 86390 1
401661 99401661 1001 86380 86390 1
401710 99401710 1001 86380 86390 1
402142 99402142 1001 86380 86390 1
402346 99402346 1001 86380 86390 1
402352 99402352 1001 86380 86390 1
402592 99402592 1001 86380 86390 1
402667 99402667 1001 86380 86390 1
402696 99402696 1001 86380 86390 1
402935 99402935 1001 86380 86390 1
403206 99403206 1001 86380 86390 1
403768 99403768 1001 86380 86390 1
403847 99403847 1001 86380 86390 1
404241 99404241 1001 86380 86390 1
404287 99404287 1001 86380 86390 1
404906 99404906 1001 86380 86390 1
405254 99405254 1001 86380 86390 1
405821 99405821 1001 86380 86390 1
406103 99406103 1001 86380 86390 1
406185 99406185 1001 86380 86390 1
406735 99406735 1001 86380 86390 1
407102 99407102 1001 86380 86390 1
407324 99407324 1001 86380 86390 1
407574 99407574 1001 86380 86390 1
407718 99407718 1001 86380 86390 1
407881 99407881 1001 86380 86390 1
408135 99408135 1001 86380 86390 1
408368 99408368 1001 86380 86390 1
408948 99408948 1001 86380 86390 1
409042 99409042 1001 86380 86390 1
409577 99409577 1001 86380 86390 1
409670 99409670 1001 86380 86390 1
409722 99409722 1001 86380 86390 1
409893 99409893 1001 86380 86390 1
410085 99410085 1001 86380 86390 1
410213 99410213 1001 86380 86390 1
410247 99410247 1001 86380 86390 1
410323 99410323 1001 86380 86390 1
411059 99411059 1001 86380 86390 1
411485 99411485 1001 86380 86390 1
411538 99411538 1001 86380 86390 1
412041 99412041 1001 86380 86390 1
412167 99412167 1001 86380 86390 1
412132 99412132 1001 86380 86390 1
412274 99412274 1001 86380 86390 1
412208 99412208 1001 86380 86390 1
412717 99412717 1001 86380 86390 1
415277 99415277 1001 86380 86390 1
414989 99414989 1001 86380 86390 1
415054 99415054 1001 86380 86390 1
414921 99414921 1001 86380 86390 1
414910 99414910 1001 86380 86390 1
414376 99414376 1001 86380 86390 1
414464 99414464 1001 86380 86390 1
414440 99414440 1001 86380 86390 1
415568 99415568 1001 86380 86390 1
416750 99416750 1001 86380 86390 1
416217 99416217 1001 86380 86390 1
417298 99417298 1001 86380 86390 1
417472 99417472 1001 86380 86390 1
418717 99418717 1001 86380 86390 1
418447 99418447 1001 86380 86390 1
418722 99418722 1001 86380 86390 1
418273 99418273 1001 86380 86390 1
418413 99418413 1001 86380 86390 1
418251 99418251 1001 86380 86390 1
418113 99418113 1001 86380 86390 1
418242 99418242 1001 86380 86390 1
417854 99417854 1001 86380 86390 1
417620 99417620 1001 86380 86390 1
417866 99417866 1001 86380 86390 1
417652 99417652 1001 86380 86390 1
418819 99418819 1001 86380 86390 1
420417 99420417 1001 86380 86390 1
419832 99419832 1001 86380 86390 1
419812 99419812 1001 86380 86390 1
419492 99419492 1001 86380 86390 1
419425 99419425 1001 86380 86390 1
419249 99419249 1001 86380 86390 1
419622 99419622 1001 86380 86390 1
419262 99419262 1001 86380 86390 1
420663 99420663 1001 86380 86390 1
420760 99420760 1001 86380 86390 1
421815 99421815 1001 86380 86390 1
421979 99421979 1001 86380 86390 1
421515 99421515 1001 86380 86390 1
421608 99421608 1001 86380 86390 1
420987 99420987 1001 86380 86390 1
422338 99422338 1001 86380 86390 1
422348 99422348 1001 86380 86390 1
423628 99423628 1001 86380 86390 1
423557 99423557 1001 86380 86390 1
423201 99423201 1001 86380 86390 1
422955 99422955 1001 86380 86390 1
422835 99422835 1001 86380 86390 1
423916 99423916 1001 86380 86390 1
424050 99424050 1001 86380 86390 1
423932 99423932 1001 86380 86390 1
423934 99423934 1001 86380 86390 1
424146 99424146 1001 86380 86390 1
425324 99425324 1001 86380 86390 1
424978 99424978 1001 86380 86390 1
424592 99424592 1001 86380 86390 1
424915 99424915 1001 86380 86390 1
424369 99424369 1001 86380 86390 1
424157 99424157 1001 86380 86390 1
424406 99424406 1001 86380 86390 1
425612 99425612 1001 86380 86390 1
427002 99427002 1001 86380 86390 1
426119 99426119 1001 86380 86390 1
428547 99428547 1001 86380 86390 1
428416 99428416 1001 86380 86390 1
427705 99427705 1001 86380 86390 1
430348 99430348 1001 86380 86390 1
430237 99430237 1001 86380 86390 1
430549 99430549 1001 86380 86390 1
430644 99430644 1001 86380 86390 1
430689 99430689 1001 86380 86390 1
430813 99430813 1001 86380 86390 1
432001 99432001 1001 86380 86390 1
431557 99431557 1001 86380 86390 1
431433 99431433 1001 86380 86390 1
431257 99431257 1001 86380 86390 1
432452 99432452 1001 86380 86390 1
432327 99432327 1001 86380 86390 1
432097 99432097 1001 86380 86390 1
432073 99432073 1001 86380 86390 1
432372 99432372 1001 86380 86390 1
432586 99432586 1001 86380 86390 1
433923 99433923 1001 86380 86390 1
433737 99433737 1001 86380 86390 1
435216 99435216 1001 86380 86390 1
435094 99435094 1001 86380 86390 1
435415 99435415 1001 86380 86390 1
434934 99434934 1001 86380 86390 1
434561 99434561 1001 86380 86390 1
435457 99435457 1001 86380 86390 1
435734 99435734 1001 86380 86390 1
435610 99435610 1001 86380 86390 1
436824 99436824 1001 86380 86390 1
436673 99436673 1001 86380 86390 1
436484 99436484 1001 86380 86390 1
435923 99435923 1001 86380 86390 1
437186 99437186 1001 86380 86390 1
300099 99300099 1001 86380 86390 1
437277 99437277 1001 86380 86390 1
437305 99437305 1001 86380 86390 1
300555 99300555 1001 86380 86390 1
300545 99300545 1001 86380 86390 1
300337 99300337 1001 86380 86390 1
300239 99300239 1001 86380 86390 1
300227 99300227 1001 86380 86390 1
300232 99300232 1001 86380 86390 1
300311 99300311 1001 86380 86390 1
300171 99300171 1001 86380 86390 1
301490 99301490 1001 86380 86390 1
301553 99301553 1001 86380 86390 1
301170 99301170 1001 86380 86390 1
301027 99301027 1001 86380 86390 1
301021 99301021 1001 86380 86390 1
301972 99301972 1001 86380 86390 1
302122 99302122 1001 86380 86390 1
301898 99301898 1001 86380 86390 1
302422 99302422 1001 86380 86390 1
302474 99302474 1001 86380 86390 1
302389 99302389 1001 86380 86390 1
303010 99303010 1001 86380 86390 1
302754 99302754 1001 86380 86390 1
302720 99302720 1001 86380 86390 1
302592 99302592 1001 86380 86390 1
302711 99302711 1001 86380 86390 1
303299 99303299 1001 86380 86390 1
303221 99303221 1001 86380 86390 1
303380 99303380 1001 86380 86390 1
303874 99303874 1001 86380 86390 1
303992 99303992 1001 86380 86390 1
303737 99303737 1001 86380 86390 1
303805 99303805 1001 86380 86390 1
303787 99303787 1001 86380 86390 1
303440 99303440 1001 86380 86390 1
303532 99303532 1001 86380 86390 1
303538 99303538 1001 86380 86390 1
303618 99303618 1001 86380 86390 1
303424 99303424 1001 86380 86390 1
304093 99304093 1001 86380 86390 1
304744 99304744 1001 86380 86390 1
304747 99304747 1001 86380 86390 1
304699 99304699 1001 86380 86390 1
304870 99304870 1001 86380 86390 1
305649 99305649 1001 86380 86390 1
305624 99305624 1001 86380 86390 1
305547 99305547 1001 86380 86390 1
305642 99305642 1001 86380 86390 1
305405 99305405 1001 86380 86390 1
305450 99305450 1001 86380 86390 1
500145 99500145 1001 86380 86390 1
500684 99500684 1001 86380 86390 1
500405 99500405 1001 86380 86390 1
500537 99500537 1001 86380 86390 1
500529 99500529 1001 86380 86390 1
500251 99500251 1001 86380 86390 1
500981 99500981 1001 86380 86390 1
501483 99501483 1001 86380 86390 1
502456 99502456 1001 86380 86390 1
502196 99502196 1001 86380 86390 1
502165 99502165 1001 86380 86390 1
502586 99502586 1001 86380 86390 1
503202 99503202 1001 86380 86390 1
503247 99503247 1001 86380 86390 1
503214 99503214 1001 86380 86390 1
503046 99503046 1001 86380 86390 1
503405 99503405 1001 86380 86390 1
503439 99503439 1001 86380 86390 1
504031 99504031 1001 86380 86390 1
503930 99503930 1001 86380 86390 1
504061 99504061 1001 86380 86390 1
504113 99504113 1001 86380 86390 1
503848 99503848 1001 86380 86390 1
503733 99503733 1001 86380 86390 1
504322 99504322 1001 86380 86390 1
504288 99504288 1001 86380 86390 1
504265 99504265 1001 86380 86390 1
504189 99504189 1001 86380 86390 1
504764 99504764 1001 86380 86390 1
504627 99504627 1001 86380 86390 1
504968 99504968 1001 86380 86390 1
504996 99504996 1001 86380 86390 1
505715 99505715 1001 86380 86390 1
505409 99505409 1001 86380 86390 1
505294 99505294 1001 86380 86390 1
505798 99505798 1001 86380 86390 1
505915 99505915 1001 86380 86390 1
505799 99505799 1001 86380 86390 1
506222 99506222 1001 86380 86390 1
506339 99506339 1001 86380 86390 1
506365 99506365 1001 86380 86390 1
506113 99506113 1001 86380 86390 1
506653 99506653 1001 86380 86390 1
507280 99507280 1001 86380 86390 1
507352 99507352 1001 86380 86390 1
507217 99507217 1001 86380 86390 1
507209 99507209 1001 86380 86390 1
507134 99507134 1001 86380 86390 1
507173 99507173 1001 86380 86390 1
507032 99507032 1001 86380 86390 1
506972 99506972 1001 86380 86390 1
506990 99506990 1001 86380 86390 1
507525 99507525 1001 86380 86390 1
508229 99508229 1001 86380 86390 1
508243 99508243 1001 86380 86390 1
507895 99507895 1001 86380 86390 1
508012 99508012 1001 86380 86390 1
507722 99507722 1001 86380 86390 1
507805 99507805 1001 86380 86390 1
508271 99508271 1001 86380 86390 1
507628 99507628 1001 86380 86390 1
508259 99508259 1001 86380 86390 1
508809 99508809 1001 86380 86390 1
508554 99508554 1001 86380 86390 1
509265 99509265 1001 86380 86390 1
509868 99509868 1001 86380 86390 1
509858 99509858 1001 86380 86390 1
509605 99509605 1001 86380 86390 1
509546 99509546 1001 86380 86390 1
509680 99509680 1001 86380 86390 1
509331 99509331 1001 86380 86390 1
509336 99509336 1001 86380 86390 1
509392 99509392 1001 86380 86390 1
509941 99509941 1001 86380 86390 1
510075 99510075 1001 86380 86390 1
510515 99510515 1001 86380 86390 1
510176 99510176 1001 86380 86390 1
510801 99510801 1001 86380 86390 1
511374 99511374 1001 86380 86390 1
511314 99511314 1001 86380 86390 1
511177 99511177 1001 86380 86390 1
510971 99510971 1001 86380 86390 1
510999 99510999 1001 86380 86390 1
511013 99511013 1001 86380 86390 1
511661 99511661 1001 86380 86390 1
511894 99511894 1001 86380 86390 1
511856 99511856 1001 86380 86390 1
511947 99511947 1001 86380 86390 1
511858 99511858 1001 86380 86390 1
511821 99511821 1001 86380 86390 1
512545 99512545 1001 86380 86390 1
512573 99512573 1001 86380 86390 1
512445 99512445 1001 86380 86390 1
512436 99512436 1001 86380 86390 1
513168 99513168 1001 86380 86390 1
513142 99513142 1001 86380 86390 1
513021 99513021 1001 86380 86390 1
512807 99512807 1001 86380 86390 1
512652 99512652 1001 86380 86390 1
512769 99512769 1001 86380 86390 1
513360 99513360 1001 86380 86390 1
513270 99513270 1001 86380 86390 1
513374 99513374 1001 86380 86390 1
513935 99513935 1001 86380 86390 1
513726 99513726 1001 86380 86390 1
513792 99513792 1001 86380 86390 1
513594 99513594 1001 86380 86390 1
513447 99513447 1001 86380 86390 1
514217 99514217 1001 86380 86390 1
514232 99514232 1001 86380 86390 1
514536 99514536 1001 86380 86390 1
514628 99514628 1001 86380 86390 1
514499 99514499 1001 86380 86390 1
514566 99514566 1001 86380 86390 1
514482 99514482 1001 86380 86390 1
514250 99514250 1001 86380 86390 1
514277 99514277 1001 86380 86390 1
515006 99515006 1001 86380 86390 1
515046 99515046 1001 86380 86390 1
515379 99515379 1001 86380 86390 1
515208 99515208 1001 86380 86390 1
515216 99515216 1001 86380 86390 1
515887 99515887 1001 86380 86390 1
515818 99515818 1001 86380 86390 1
516151 99516151 1001 86380 86390 1
516229 99516229 1001 86380 86390 1
516271 99516271 1001 86380 86390 1
516057 99516057 1001 86380 86390 1
515968 99515968 1001 86380 86390 1
516974 99516974 1001 86380 86390 1
516987 99516987 1001 86380 86390 1
516716 99516716 1001 86380 86390 1
516763 99516763 1001 86380 86390 1
516778 99516778 1001 86380 86390 1
517459 99517459 1001 86380 86390 1
518050 99518050 1001 86380 86390 1
518066 99518066 1001 86380 86390 1
518045 99518045 1001 86380 86390 1
517920 99517920 1001 86380 86390 1
517806 99517806 1001 86380 86390 1
517886 99517886 1001 86380 86390 1
517662 99517662 1001 86380 86390 1
517585 99517585 1001 86380 86390 1
518177 99518177 1001 86380 86390 1
518286 99518286 1001 86380 86390 1
518665 99518665 1001 86380 86390 1
518386 99518386 1001 86380 86390 1
519003 99519003 1001 86380 86390 1
519030 99519030 1001 86380 86390 1
519189 99519189 1001 86380 86390 1
519756 99519756 1001 86380 86390 1
519669 99519669 1001 86380 86390 1
519607 99519607 1001 86380 86390 1
519849 99519849 1001 86380 86390 1
519940 99519940 1001 86380 86390 1
519906 99519906 1001 86380 86390 1
520374 99520374 1001 86380 86390 1
520147 99520147 1001 86380 86390 1
520663 99520663 1001 86380 86390 1
521279 99521279 1001 86380 86390 1
521307 99521307 1001 86380 86390 1
521459 99521459 1001 86380 86390 1
521144 99521144 1001 86380 86390 1
521093 99521093 1001 86380 86390 1
521223 99521223 1001 86380 86390 1
521214 99521214 1001 86380 86390 1
521206 99521206 1001 86380 86390 1
520997 99520997 1001 86380 86390 1
521660 99521660 1001 86380 86390 1
521665 99521665 1001 86380 86390 1
522267 99522267 1001 86380 86390 1
522419 99522419 1001 86380 86390 1
522437 99522437 1001 86380 86390 1
523043 99523043 1001 86380 86390 1
523072 99523072 1001 86380 86390 1
523039 99523039 1001 86380 86390 1
523040 99523040 1001 86380 86390 1
522824 99522824 1001 86380 86390 1
522588 99522588 1001 86380 86390 1
523575 99523575 1001 86380 86390 1
523580 99523580 1001 86380 86390 1
523516 99523516 1001 86380 86390 1
524071 99524071 1001 86380 86390 1
524148 99524148 1001 86380 86390 1
524011 99524011 1001 86380 86390 1
524142 99524142 1001 86380 86390 1
524143 99524143 1001 86380 86390 1
524473 99524473 1001 86380 86390 1
524468 99524468 1001 86380 86390 1
524549 99524549 1001 86380 86390 1
524382 99524382 1001 86380 86390 1
524227 99524227 1001 86380 86390 1
524221 99524221 1001 86380 86390 1
524917 99524917 1001 86380 86390 1
524853 99524853 1001 86380 86390 1
525430 99525430 1001 86380 86390 1
525458 99525458 1001 86380 86390 1
525288 99525288 1001 86380 86390 1
525193 99525193 1001 86380 86390 1
525311 99525311 1001 86380 86390 1
525126 99525126 1001 86380 86390 1
525039 99525039 1001 86380 86390 1
525728 99525728 1001 86380 86390 1
525754 99525754 1001 86380 86390 1
525773 99525773 1001 86380 86390 1
526278 99526278 1001 86380 86390 1
526306 99526306 1001 86380 86390 1
525972 99525972 1001 86380 86390 1
525851 99525851 1001 86380 86390 1
526539 99526539 1001 86380 86390 1
527068 99527068 1001 86380 86390 1
527198 99527198 1001 86380 86390 1
527125 99527125 1001 86380 86390 1
527064 99527064 1001 86380 86390 1
527020 99527020 1001 86380 86390 1
526835 99526835 1001 86380 86390 1
526639 99526639 1001 86380 86390 1
527443 99527443 1001 86380 86390 1
527421 99527421 1001 86380 86390 1
527283 99527283 1001 86380 86390 1
527873 99527873 1001 86380 86390 1
528066 99528066 1001 86380 86390 1
527870 99527870 1001 86380 86390 1
527598 99527598 1001 86380 86390 1
527564 99527564 1001 86380 86390 1
527465 99527465 1001 86380 86390 1
527478 99527478 1001 86380 86390 1
528232 99528232 1001 86380 86390 1
528762 99528762 1001 86380 86390 1
528595 99528595 1001 86380 86390 1
528562 99528562 1001 86380 86390 1
528374 99528374 1001 86380 86390 1
528944 99528944 1001 86380 86390 1
529695 99529695 1001 86380 86390 1
529615 99529615 1001 86380 86390 1
529552 99529552 1001 86380 86390 1
529276 99529276 1001 86380 86390 1
529829 99529829 1001 86380 86390 1
529741 99529741 1001 86380 86390 1
530457 99530457 1001 86380 86390 1
530547 99530547 1001 86380 86390 1
530245 99530245 1001 86380 86390 1
530324 99530324 1001 86380 86390 1
529944 99529944 1001 86380 86390 1
530734 99530734 1001 86380 86390 1
531379 99531379 1001 86380 86390 1
530979 99530979 1001 86380 86390 1
531012 99531012 1001 86380 86390 1
530942 99530942 1001 86380 86390 1
530793 99530793 1001 86380 86390 1
531509 99531509 1001 86380 86390 1
531522 99531522 1001 86380 86390 1
531408 99531408 1001 86380 86390 1
531577 99531577 1001 86380 86390 1
532100 99532100 1001 86380 86390 1
531909 99531909 1001 86380 86390 1
531993 99531993 1001 86380 86390 1
531814 99531814 1001 86380 86390 1
531972 99531972 1001 86380 86390 1
532739 99532739 1001 86380 86390 1
532628 99532628 1001 86380 86390 1
532606 99532606 1001 86380 86390 1
532494 99532494 1001 86380 86390 1
532547 99532547 1001 86380 86390 1
532431 99532431 1001 86380 86390 1
533571 99533571 1001 86380 86390 1
533898 99533898 1001 86380 86390 1
533924 99533924 1001 86380 86390 1
534032 99534032 1001 86380 86390 1
533931 99533931 1001 86380 86390 1
534481 99534481 1001 86380 86390 1
534640 99534640 1001 86380 86390 1
534278 99534278 1001 86380 86390 1
534749 99534749 1001 86380 86390 1
535157 99535157 1001 86380 86390 1
535286 99535286 1001 86380 86390 1
534890 99534890 1001 86380 86390 1
535025 99535025 1001 86380 86390 1
535550 99535550 1001 86380 86390 1
536300 99536300 1001 86380 86390 1
536150 99536150 1001 86380 86390 1
536040 99536040 1001 86380 86390 1
536041 99536041 1001 86380 86390 1
535952 99535952 1001 86380 86390 1
535956 99535956 1001 86380 86390 1
536060 99536060 1001 86380 86390 1
536077 99536077 1001 86380 86390 1
536427 99536427 1001 86380 86390 1
536522 99536522 1001 86380 86390 1
536960 99536960 1001 86380 86390 1
537040 99537040 1001 86380 86390 1
536857 99536857 1001 86380 86390 1
536949 99536949 1001 86380 86390 1
536928 99536928 1001 86380 86390 1
536657 99536657 1001 86380 86390 1
537274 99537274 1001 86380 86390 1
537888 99537888 1001 86380 86390 1
537798 99537798 1001 86380 86390 1
537643 99537643 1001 86380 86390 1
537684 99537684 1001 86380 86390 1
537781 99537781 1001 86380 86390 1
537526 99537526 1001 86380 86390 1
538153 99538153 1001 86380 86390 1
538094 99538094 1001 86380 86390 1
538111 99538111 1001 86380 86390 1
538805 99538805 1001 86380 86390 1
538546 99538546 1001 86380 86390 1
538232 99538232 1001 86380 86390 1
538381 99538381 1001 86380 86390 1
538215 99538215 1001 86380 86390 1
538295 99538295 1001 86380 86390 1
538954 99538954 1001 86380 86390 1
538886 99538886 1001 86380 86390 1
539555 99539555 1001 86380 86390 1
539712 99539712 1001 86380 86390 1
540461 99540461 1001 86380 86390 1
540324 99540324 1001 86380 86390 1
540669 99540669 1001 86380 86390 1
541250 99541250 1001 86380 86390 1
541122 99541122 1001 86380 86390 1
540765 99540765 1001 86380 86390 1
541470 99541470 1001 86380 86390 1
542003 99542003 1001 86380 86390 1
541869 99541869 1001 86380 86390 1
542263 99542263 1001 86380 86390 1
542160 99542160 1001 86380 86390 1
542251 99542251 1001 86380 86390 1
542819 99542819 1001 86380 86390 1
542821 99542821 1001 86380 86390 1
542929 99542929 1001 86380 86390 1
542626 99542626 1001 86380 86390 1
542628 99542628 1001 86380 86390 1
542672 99542672 1001 86380 86390 1
542622 99542622 1001 86380 86390 1
542495 99542495 1001 86380 86390 1
542485 99542485 1001 86380 86390 1
542996 99542996 1001 86380 86390 1
543676 99543676 1001 86380 86390 1
543413 99543413 1001 86380 86390 1
543471 99543471 1001 86380 86390 1
543178 99543178 1001 86380 86390 1
543275 99543275 1001 86380 86390 1
543833 99543833 1001 86380 86390 1
544558 99544558 1001 86380 86390 1
544262 99544262 1001 86380 86390 1
544266 99544266 1001 86380 86390 1
544378 99544378 1001 86380 86390 1
543990 99543990 1001 86380 86390 1
544136 99544136 1001 86380 86390 1
403146 259 1001 61800 62157 1
400154 99400154 1001 86380 86390 1
400358 99400358 1001 86380 86390 1
400449 99400449 1001 86380 86390 1
400612 99400612 1001 86380 86390 1
400524 99400524 1001 86380 86390 1
400817 99400817 1001 86380 86390 1
400884 99400884 1001 86380 86390 1
401044 99401044 1001 86380 86390 1
401016 99401016 1001 86380 86390 1
401127 99401127 1001 86380 86390 1
401386 99401386 1001 86380 86390 1
401839 99401839 1001 86380 86390 1
402007 99402007 1001 86380 86390 1
402070 99402070 1001 86380 86390 1
402424 99402424 1001 86380 86390 1
402695 99402695 1001 86380 86390 1
402816 99402816 1001 86380 86390 1
402911 99402911 1001 86380 86390 1
403133 99403133 1001 86380 86390 1
404362 99404362 1001 86380 86390 1
404964 99404964 1001 86380 86390 1
405120 99405120 1001 86380 86390 1
405307 99405307 1001 86380 86390 1
405246 99405246 1001 86380 86390 1
405612 99405612 1001 86380 86390 1
406101 99406101 1001 86380 86390 1
406331 99406331 1001 86380 86390 1
406501 99406501 1001 86380 86390 1
406922 99406922 1001 86380 86390 1
406851 99406851 1001 86380 86390 1
407040 99407040 1001 86380 86390 1
407630 99407630 1001 86380 86390 1
407588 99407588 1001 86380 86390 1
407862 99407862 1001 86380 86390 1
408488 99408488 1001 86380 86390 1
408599 99408599 1001 86380 86390 1
408804 99408804 1001 86380 86390 1
409637 99409637 1001 86380 86390 1
410104 99410104 1001 86380 86390 1
410076 99410076 1001 86380 86390 1
410448 99410448 1001 86380 86390 1
410785 99410785 1001 86380 86390 1
412243 99412243 1001 86380 86390 1
412232 99412232 1001 86380 86390 1
412258 99412258 1001 86380 86390 1
412263 99412263 1001 86380 86390 1
412328 99412328 1001 86380 86390 1
412386 99412386 1001 86380 86390 1
413399 99413399 1001 86380 86390 1
413260 99413260 1001 86380 86390 1
412997 99412997 1001 86380 86390 1
412680 99412680 1001 86380 86390 1
412495 99412495 1001 86380 86390 1
412573 99412573 1001 86380 86390 1
413778 99413778 1001 86380 86390 1
414838 99414838 1001 86380 86390 1
414259 99414259 1001 86380 86390 1
414312 99414312 1001 86380 86390 1
415670 99415670 1001 86380 86390 1
415509 99415509 1001 86380 86390 1
416672 99416672 1001 86380 86390 1
416813 99416813 1001 86380 86390 1
416912 99416912 1001 86380 86390 1
416626 99416626 1001 86380 86390 1
416442 99416442 1001 86380 86390 1
415778 99415778 1001 86380 86390 1
415935 99415935 1001 86380 86390 1
417135 99417135 1001 86380 86390 1
417450 99417450 1001 86380 86390 1
417883 99417883 1001 86380 86390 1
418928 99418928 1001 86380 86390 1
418916 99418916 1001 86380 86390 1
418940 99418940 1001 86380 86390 1
418941 99418941 1001 86380 86390 1
419125 99419125 1001 86380 86390 1
420307 99420307 1001 86380 86390 1
420413 99420413 1001 86380 86390 1
419984 99419984 1001 86380 86390 1
420042 99420042 1001 86380 86390 1
419678 99419678 1001 86380 86390 1
419470 99419470 1001 86380 86390 1
421888 99421888 1001 86380 86390 1
422102 99422102 1001 86380 86390 1
421568 99421568 1001 86380 86390 1
421439 99421439 1001 86380 86390 1
421475 99421475 1001 86380 86390 1
421534 99421534 1001 86380 86390 1
421182 99421182 1001 86380 86390 1
422150 99422150 1001 86380 86390 1
422350 99422350 1001 86380 86390 1
423495 99423495 1001 86380 86390 1
423395 99423395 1001 86380 86390 1
423353 99423353 1001 86380 86390 1
422987 99422987 1001 86380 86390 1
423102 99423102 1001 86380 86390 1
423879 99423879 1001 86380 86390 1
425087 99425087 1001 86380 86390 1
425356 99425356 1001 86380 86390 1
426809 99426809 1001 86380 86390 1
426910 99426910 1001 86380 86390 1
426472 99426472 1001 86380 86390 1
426276 99426276 1001 86380 86390 1
426655 99426655 1001 86380 86390 1
428569 99428569 1001 86380 86390 1
428508 99428508 1001 86380 86390 1
427922 99427922 1001 86380 86390 1
428014 99428014 1001 86380 86390 1
427603 99427603 1001 86380 86390 1
427880 99427880 1001 86380 86390 1
428835 99428835 1001 86380 86390 1
430288 99430288 1001 86380 86390 1
429591 99429591 1001 86380 86390 1
429811 99429811 1001 86380 86390 1
429842 99429842 1001 86380 86390 1
429871 99429871 1001 86380 86390 1
429298 99429298 1001 86380 86390 1
429337 99429337 1001 86380 86390 1
430456 99430456 1001 86380 86390 1
430551 99430551 1001 86380 86390 1
430555 99430555 1001 86380 86390 1
430492 99430492 1001 86380 86390 1
431370 99431370 1001 86380 86390 1
431099 99431099 1001 86380 86390 1
431167 99431167 1001 86380 86390 1
433330 99433330 1001 86380 86390 1
433457 99433457 1001 86380 86390 1
432965 99432965 1001 86380 86390 1
432962 99432962 1001 86380 86390 1
432496 99432496 1001 86380 86390 1
432759 99432759 1001 86380 86390 1
432640 99432640 1001 86380 86390 1
432645 99432645 1001 86380 86390 1
435370 99435370 1001 86380 86390 1
435017 99435017 1001 86380 86390 1
435307 99435307 1001 86380 86390 1
434681 99434681 1001 86380 86390 1
434843 99434843 1001 86380 86390 1
434769 99434769 1001 86380 86390 1
434328 99434328 1001 86380 86390 1
436907 99436907 1001 86380 86390 1
436433 99436433 1001 86380 86390 1
436656 99436656 1001 86380 86390 1
436045 99436045 1001 86380 86390 1
300107 99300107 1001 86380 86390 1
300540 99300540 1001 86380 86390 1
300556 99300556 1001 86380 86390 1
300648 99300648 1001 86380 86390 1
300381 99300381 1001 86380 86390 1
300226 99300226 1001 86380 86390 1
300138 99300138 1001 86380 86390 1
300113 99300113 1001 86380 86390 1
300192 99300192 1001 86380 86390 1
300221 99300221 1001 86380 86390 1
301415 99301415 1001 86380 86390 1
301502 99301502 1001 86380 86390 1
301223 99301223 1001 86380 86390 1
301293 99301293 1001 86380 86390 1
301061 99301061 1001 86380 86390 1
301591 99301591 1001 86380 86390 1
302267 99302267 1001 86380 86390 1
302256 99302256 1001 86380 86390 1
302354 99302354 1001 86380 86390 1
302165 99302165 1001 86380 86390 1
301799 99301799 1001 86380 86390 1
302915 99302915 1001 86380 86390 1
302716 99302716 1001 86380 86390 1
302628 99302628 1001 86380 86390 1
302660 99302660 1001 86380 86390 1
303207 99303207 1001 86380 86390 1
303944 99303944 1001 86380 86390 1
303870 99303870 1001 86380 86390 1
303778 99303778 1001 86380 86390 1
303716 99303716 1001 86380 86390 1
303755 99303755 1001 86380 86390 1
303658 99303658 1001 86380 86390 1
303471 99303471 1001 86380 86390 1
304662 99304662 1001 86380 86390 1
304591 99304591 1001 86380 86390 1
304595 99304595 1001 86380 86390 1
304625 99304625 1001 86380 86390 1
304269 99304269 1001 86380 86390 1
304289 99304289 1001 86380 86390 1
304989 99304989 1001 86380 86390 1
304951 99304951 1001 86380 86390 1
305060 99305060 1001 86380 86390 1
305670 99305670 1001 86380 86390 1
305295 99305295 1001 86380 86390 1
305401 99305401 1001 86380 86390 1
305146 99305146 1001 86380 86390 1
305225 99305225 1001 86380 86390 1
500634 99500634 1001 86380 86390 1
500624 99500624 1001 86380 86390 1
500790 99500790 1001 86380 86390 1
500607 99500607 1001 86380 86390 1
500417 99500417 1001 86380 86390 1
500511 99500511 1001 86380 86390 1
500501 99500501 1001 86380 86390 1
500567 99500567 1001 86380 86390 1
501515 99501515 1001 86380 86390 1
501529 99501529 1001 86380 86390 1
501568 99501568 1001 86380 86390 1
501156 99501156 1001 86380 86390 1
501079 99501079 1001 86380 86390 1
501157 99501157 1001 86380 86390 1
501080 99501080 1001 86380 86390 1
501069 99501069 1001 86380 86390 1
502182 99502182 1001 86380 86390 1
502234 99502234 1001 86380 86390 1
501950 99501950 1001 86380 86390 1
501951 99501951 1001 86380 86390 1
502007 99502007 1001 86380 86390 1
502033 99502033 1001 86380 86390 1
502598 99502598 1001 86380 86390 1
503129 99503129 1001 86380 86390 1
503221 99503221 1001 86380 86390 1
503132 99503132 1001 86380 86390 1
503277 99503277 1001 86380 86390 1
502933 99502933 1001 86380 86390 1
502766 99502766 1001 86380 86390 1
503354 99503354 1001 86380 86390 1
503359 99503359 1001 86380 86390 1
503300 99503300 1001 86380 86390 1
503709 99503709 1001 86380 86390 1
503868 99503868 1001 86380 86390 1
504142 99504142 1001 86380 86390 1
504226 99504226 1001 86380 86390 1
504813 99504813 1001 86380 86390 1
504597 99504597 1001 86380 86390 1
504598 99504598 1001 86380 86390 1
504723 99504723 1001 86380 86390 1
504466 99504466 1001 86380 86390 1
504428 99504428 1001 86380 86390 1
504393 99504393 1001 86380 86390 1
505018 99505018 1001 86380 86390 1
504967 99504967 1001 86380 86390 1
505097 99505097 1001 86380 86390 1
504969 99504969 1001 86380 86390 1
505655 99505655 1001 86380 86390 1
505670 99505670 1001 86380 86390 1
505696 99505696 1001 86380 86390 1
505487 99505487 1001 86380 86390 1
505501 99505501 1001 86380 86390 1
505359 99505359 1001 86380 86390 1
505519 99505519 1001 86380 86390 1
505205 99505205 1001 86380 86390 1
505950 99505950 1001 86380 86390 1
506409 99506409 1001 86380 86390 1
506578 99506578 1001 86380 86390 1
506518 99506518 1001 86380 86390 1
506243 99506243 1001 86380 86390 1
506105 99506105 1001 86380 86390 1
505976 99505976 1001 86380 86390 1
507338 99507338 1001 86380 86390 1
507344 99507344 1001 86380 86390 1
507141 99507141 1001 86380 86390 1
507040 99507040 1001 86380 86390 1
507066 99507066 1001 86380 86390 1
506827 99506827 1001 86380 86390 1
506832 99506832 1001 86380 86390 1
506942 99506942 1001 86380 86390 1
507526 99507526 1001 86380 86390 1
507479 99507479 1001 86380 86390 1
507569 99507569 1001 86380 86390 1
507882 99507882 1001 86380 86390 1
507990 99507990 1001 86380 86390 1
507750 99507750 1001 86380 86390 1
508335 99508335 1001 86380 86390 1
508959 99508959 1001 86380 86390 1
509046 99509046 1001 86380 86390 1
509008 99509008 1001 86380 86390 1
508779 99508779 1001 86380 86390 1
508641 99508641 1001 86380 86390 1
508643 99508643 1001 86380 86390 1
509279 99509279 1001 86380 86390 1
509837 99509837 1001 86380 86390 1
509869 99509869 1001 86380 86390 1
509730 99509730 1001 86380 86390 1
509861 99509861 1001 86380 86390 1
509622 99509622 1001 86380 86390 1
509532 99509532 1001 86380 86390 1
510527 99510527 1001 86380 86390 1
510604 99510604 1001 86380 86390 1
510670 99510670 1001 86380 86390 1
510634 99510634 1001 86380 86390 1
510340 99510340 1001 86380 86390 1
510516 99510516 1001 86380 86390 1
510376 99510376 1001 86380 86390 1
510154 99510154 1001 86380 86390 1
510805 99510805 1001 86380 86390 1
510860 99510860 1001 86380 86390 1
510929 99510929 1001 86380 86390 1
511453 99511453 1001 86380 86390 1
511254 99511254 1001 86380 86390 1
511080 99511080 1001 86380 86390 1
511614 99511614 1001 86380 86390 1
511553 99511553 1001 86380 86390 1
511598 99511598 1001 86380 86390 1
511574 99511574 1001 86380 86390 1
512097 99512097 1001 86380 86390 1
512007 99512007 1001 86380 86390 1
511984 99511984 1001 86380 86390 1
512081 99512081 1001 86380 86390 1
511761 99511761 1001 86380 86390 1
512480 99512480 1001 86380 86390 1
512457 99512457 1001 86380 86390 1
513172 99513172 1001 86380 86390 1
513113 99513113 1001 86380 86390 1
512988 99512988 1001 86380 86390 1
512942 99512942 1001 86380 86390 1
512669 99512669 1001 86380 86390 1
513268 99513268 1001 86380 86390 1
513326 99513326 1001 86380 86390 1
513394 99513394 1001 86380 86390 1
513923 99513923 1001 86380 86390 1
513911 99513911 1001 86380 86390 1
513787 99513787 1001 86380 86390 1
513544 99513544 1001 86380 86390 1
513494 99513494 1001 86380 86390 1
514118 99514118 1001 86380 86390 1
514132 99514132 1001 86380 86390 1
514034 99514034 1001 86380 86390 1
514154 99514154 1001 86380 86390 1
514168 99514168 1001 86380 86390 1
514079 99514079 1001 86380 86390 1
514182 99514182 1001 86380 86390 1
514752 99514752 1001 86380 86390 1
514675 99514675 1001 86380 86390 1
514583 99514583 1001 86380 86390 1
514519 99514519 1001 86380 86390 1
514417 99514417 1001 86380 86390 1
514327 99514327 1001 86380 86390 1
514269 99514269 1001 86380 86390 1
515621 99515621 1001 86380 86390 1
515561 99515561 1001 86380 86390 1
515389 99515389 1001 86380 86390 1
515198 99515198 1001 86380 86390 1
515733 99515733 1001 86380 86390 1
515685 99515685 1001 86380 86390 1
515796 99515796 1001 86380 86390 1
516460 99516460 1001 86380 86390 1
516174 99516174 1001 86380 86390 1
516241 99516241 1001 86380 86390 1
516219 99516219 1001 86380 86390 1
516285 99516285 1001 86380 86390 1
516184 99516184 1001 86380 86390 1
516237 99516237 1001 86380 86390 1
516043 99516043 1001 86380 86390 1
517239 99517239 1001 86380 86390 1
517061 99517061 1001 86380 86390 1
516858 99516858 1001 86380 86390 1
516718 99516718 1001 86380 86390 1
516903 99516903 1001 86380 86390 1
516865 99516865 1001 86380 86390 1
516904 99516904 1001 86380 86390 1
517475 99517475 1001 86380 86390 1
517363 99517363 1001 86380 86390 1
517469 99517469 1001 86380 86390 1
517509 99517509 1001 86380 86390 1
517997 99517997 1001 86380 86390 1
517763 99517763 1001 86380 86390 1
517834 99517834 1001 86380 86390 1
517954 99517954 1001 86380 86390 1
517773 99517773 1001 86380 86390 1
517851 99517851 1001 86380 86390 1
518293 99518293 1001 86380 86390 1
518345 99518345 1001 86380 86390 1
518979 99518979 1001 86380 86390 1
518595 99518595 1001 86380 86390 1
518489 99518489 1001 86380 86390 1
519110 99519110 1001 86380 86390 1
519072 99519072 1001 86380 86390 1
519666 99519666 1001 86380 86390 1
520298 99520298 1001 86380 86390 1
520237 99520237 1001 86380 86390 1
520109 99520109 1001 86380 86390 1
520078 99520078 1001 86380 86390 1
520725 99520725 1001 86380 86390 1
520700 99520700 1001 86380 86390 1
521304 99521304 1001 86380 86390 1
521343 99521343 1001 86380 86390 1
521345 99521345 1001 86380 86390 1
521234 99521234 1001 86380 86390 1
521162 99521162 1001 86380 86390 1
521219 99521219 1001 86380 86390 1
521628 99521628 1001 86380 86390 1
521934 99521934 1001 86380 86390 1
521913 99521913 1001 86380 86390 1
522083 99522083 1001 86380 86390 1
521980 99521980 1001 86380 86390 1
521866 99521866 1001 86380 86390 1
521747 99521747 1001 86380 86390 1
522421 99522421 1001 86380 86390 1
522338 99522338 1001 86380 86390 1
522940 99522940 1001 86380 86390 1
522974 99522974 1001 86380 86390 1
523244 99523244 1001 86380 86390 1
523868 99523868 1001 86380 86390 1
523550 99523550 1001 86380 86390 1
523393 99523393 1001 86380 86390 1
524007 99524007 1001 86380 86390 1
523324 99523324 1001 86380 86390 1
524574 99524574 1001 86380 86390 1
524651 99524651 1001 86380 86390 1
524400 99524400 1001 86380 86390 1
524561 99524561 1001 86380 86390 1
524349 99524349 1001 86380 86390 1
524950 99524950 1001 86380 86390 1
524815 99524815 1001 86380 86390 1
525478 99525478 1001 86380 86390 1
525209 99525209 1001 86380 86390 1
525271 99525271 1001 86380 86390 1
525100 99525100 1001 86380 86390 1
525645 99525645 1001 86380 86390 1
525606 99525606 1001 86380 86390 1
526359 99526359 1001 86380 86390 1
526375 99526375 1001 86380 86390 1
526332 99526332 1001 86380 86390 1
525817 99525817 1001 86380 86390 1
525949 99525949 1001 86380 86390 1
526537 99526537 1001 86380 86390 1
526521 99526521 1001 86380 86390 1
527070 99527070 1001 86380 86390 1
527055 99527055 1001 86380 86390 1
526965 99526965 1001 86380 86390 1
527286 99527286 1001 86380 86390 1
527374 99527374 1001 86380 86390 1
527857 99527857 1001 86380 86390 1
527715 99527715 1001 86380 86390 1
527597 99527597 1001 86380 86390 1
527625 99527625 1001 86380 86390 1
527655 99527655 1001 86380 86390 1
528137 99528137 1001 86380 86390 1
528091 99528091 1001 86380 86390 1
528170 99528170 1001 86380 86390 1
528785 99528785 1001 86380 86390 1
528825 99528825 1001 86380 86390 1
528784 99528784 1001 86380 86390 1
528388 99528388 1001 86380 86390 1
529067 99529067 1001 86380 86390 1
529677 99529677 1001 86380 86390 1
529564 99529564 1001 86380 86390 1
529656 99529656 1001 86380 86390 1
529445 99529445 1001 86380 86390 1
529514 99529514 1001 86380 86390 1
529149 99529149 1001 86380 86390 1
529838 99529838 1001 86380 86390 1
530482 99530482 1001 86380 86390 1
530594 99530594 1001 86380 86390 1
530574 99530574 1001 86380 86390 1
531302 99531302 1001 86380 86390 1
531296 99531296 1001 86380 86390 1
531148 99531148 1001 86380 86390 1
530994 99530994 1001 86380 86390 1
531141 99531141 1001 86380 86390 1
531040 99531040 1001 86380 86390 1
530902 99530902 1001 86380 86390 1
530879 99530879 1001 86380 86390 1
530932 99530932 1001 86380 86390 1
530874 99530874 1001 86380 86390 1
531898 99531898 1001 86380 86390 1
532932 99532932 1001 86380 86390 1
533016 99533016 1001 86380 86390 1
532875 99532875 1001 86380 86390 1
532683 99532683 1001 86380 86390 1
532621 99532621 1001 86380 86390 1
532690 99532690 1001 86380 86390 1
532705 99532705 1001 86380 86390 1
532441 99532441 1001 86380 86390 1
532539 99532539 1001 86380 86390 1
533120 99533120 1001 86380 86390 1
533048 99533048 1001 86380 86390 1
533760 99533760 1001 86380 86390 1
533338 99533338 1001 86380 86390 1
533378 99533378 1001 86380 86390 1
533404 99533404 1001 86380 86390 1
533941 99533941 1001 86380 86390 1
534664 99534664 1001 86380 86390 1
534453 99534453 1001 86380 86390 1
534153 99534153 1001 86380 86390 1
534076 99534076 1001 86380 86390 1
534710 99534710 1001 86380 86390 1
534783 99534783 1001 86380 86390 1
535312 99535312 1001 86380 86390 1
535126 99535126 1001 86380 86390 1
535178 99535178 1001 86380 86390 1
534969 99534969 1001 86380 86390 1
534971 99534971 1001 86380 86390 1
535704 99535704 1001 86380 86390 1
536222 99536222 1001 86380 86390 1
536313 99536313 1001 86380 86390 1
536179 99536179 1001 86380 86390 1
536102 99536102 1001 86380 86390 1
535974 99535974 1001 86380 86390 1
535728 99535728 1001 86380 86390 1
535893 99535893 1001 86380 86390 1
536393 99536393 1001 86380 86390 1
537060 99537060 1001 86380 86390 1
537134 99537134 1001 86380 86390 1
536800 99536800 1001 86380 86390 1
536551 99536551 1001 86380 86390 1
537215 99537215 1001 86380 86390 1
537912 99537912 1001 86380 86390 1
537596 99537596 1001 86380 86390 1
537382 99537382 1001 86380 86390 1
538061 99538061 1001 86380 86390 1
538071 99538071 1001 86380 86390 1
538103 99538103 1001 86380 86390 1
538496 99538496 1001 86380 86390 1
538331 99538331 1001 86380 86390 1
538943 99538943 1001 86380 86390 1
539305 99539305 1001 86380 86390 1
539235 99539235 1001 86380 86390 1
539300 99539300 1001 86380 86390 1
539149 99539149 1001 86380 86390 1
539214 99539214 1001 86380 86390 1
539191 99539191 1001 86380 86390 1
540429 99540429 1001 86380 86390 1
540248 99540248 1001 86380 86390 1
539968 99539968 1001 86380 86390 1
540555 99540555 1001 86380 86390 1
540538 99540538 1001 86380 86390 1
540668 99540668 1001 86380 86390 1
541291 99541291 1001 86380 86390 1
541063 99541063 1001 86380 86390 1
540715 99540715 1001 86380 86390 1
540757 99540757 1001 86380 86390 1
540838 99540838 1001 86380 86390 1
541441 99541441 1001 86380 86390 1
541959 99541959 1001 86380 86390 1
541948 99541948 1001 86380 86390 1
541771 99541771 1001 86380 86390 1
541750 99541750 1001 86380 86390 1
541586 99541586 1001 86380 86390 1
541612 99541612 1001 86380 86390 1
542276 99542276 1001 86380 86390 1
542816 99542816 1001 86380 86390 1
542823 99542823 1001 86380 86390 1
542575 99542575 1001 86380 86390 1
543601 99543601 1001 86380 86390 1
543358 99543358 1001 86380 86390 1
543349 99543349 1001 86380 86390 1
543955 99543955 1001 86380 86390 1
544355 99544355 1001 86380 86390 1
544323 99544323 1001 86380 86390 1
544731 99544731 1001 86380 86390 1
400132 99400132 1001 86380 86390 1
400676 99400676 1001 86380 86390 1
401002 99401002 1001 86380 86390 1
401503 99401503 1001 86380 86390 1
401697 99401697 1001 86380 86390 1
401919 99401919 1001 86380 86390 1
402730 99402730 1001 86380 86390 1
403352 99403352 1001 86380 86390 1
403491 99403491 1001 86380 86390 1
403622 99403622 1001 86380 86390 1
403836 99403836 1001 86380 86390 1
403903 99403903 1001 86380 86390 1
404265 99404265 1001 86380 86390 1
404394 99404394 1001 86380 86390 1
405065 99405065 1001 86380 86390 1
405114 99405114 1001 86380 86390 1
405200 99405200 1001 86380 86390 1
405372 99405372 1001 86380 86390 1
405483 99405483 1001 86380 86390 1
405479 99405479 1001 86380 86390 1
405915 99405915 1001 86380 86390 1
405927 99405927 1001 86380 86390 1
406005 99406005 1001 86380 86390 1
406270 99406270 1001 86380 86390 1
407108 99407108 1001 86380 86390 1
407994 99407994 1001 86380 86390 1
408018 99408018 1001 86380 86390 1
408058 99408058 1001 86380 86390 1
408569 99408569 1001 86380 86390 1
409055 99409055 1001 86380 86390 1
409378 99409378 1001 86380 86390 1
409540 99409540 1001 86380 86390 1
410289 99410289 1001 86380 86390 1
410315 99410315 1001 86380 86390 1
410965 99410965 1001 86380 86390 1
411051 99411051 1001 86380 86390 1
411282 99411282 1001 86380 86390 1
411349 99411349 1001 86380 86390 1
411743 99411743 1001 86380 86390 1
411954 99411954 1001 86380 86390 1
411898 99411898 1001 86380 86390 1
411863 99411863 1001 86380 86390 1
411995 99411995 1001 86380 86390 1
412967 99412967 1001 86380 86390 1
412798 99412798 1001 86380 86390 1
412677 99412677 1001 86380 86390 1
413734 99413734 1001 86380 86390 1
415312 99415312 1001 86380 86390 1
415175 99415175 1001 86380 86390 1
414463 99414463 1001 86380 86390 1
414236 99414236 1001 86380 86390 1
414241 99414241 1001 86380 86390 1
415590 99415590 1001 86380 86390 1
416158 99416158 1001 86380 86390 1
416264 99416264 1001 86380 86390 1
416195 99416195 1001 86380 86390 1
416576 99416576 1001 86380 86390 1
417538 99417538 1001 86380 86390 1
418697 99418697 1001 86380 86390 1
418681 99418681 1001 86380 86390 1
418180 99418180 1001 86380 86390 1
418071 99418071 1001 86380 86390 1
417798 99417798 1001 86380 86390 1
417791 99417791 1001 86380 86390 1
418891 99418891 1001 86380 86390 1
420145 99420145 1001 86380 86390 1
419662 99419662 1001 86380 86390 1
419324 99419324 1001 86380 86390 1
419302 99419302 1001 86380 86390 1
419479 99419479 1001 86380 86390 1
419397 99419397 1001 86380 86390 1
419229 99419229 1001 86380 86390 1
420539 99420539 1001 86380 86390 1
420452 99420452 1001 86380 86390 1
421779 99421779 1001 86380 86390 1
421691 99421691 1001 86380 86390 1
421647 99421647 1001 86380 86390 1
422174 99422174 1001 86380 86390 1
423460 99423460 1001 86380 86390 1
423584 99423584 1001 86380 86390 1
422699 99422699 1001 86380 86390 1
422889 99422889 1001 86380 86390 1
422735 99422735 1001 86380 86390 1
422616 99422616 1001 86380 86390 1
422693 99422693 1001 86380 86390 1
424012 99424012 1001 86380 86390 1
423994 99423994 1001 86380 86390 1
424888 99424888 1001 86380 86390 1
424777 99424777 1001 86380 86390 1
424182 99424182 1001 86380 86390 1
424381 99424381 1001 86380 86390 1
425540 99425540 1001 86380 86390 1
425727 99425727 1001 86380 86390 1
426763 99426763 1001 86380 86390 1
426586 99426586 1001 86380 86390 1
427120 99427120 1001 86380 86390 1
427428 99427428 1001 86380 86390 1
427647 99427647 1001 86380 86390 1
428770 99428770 1001 86380 86390 1
428974 99428974 1001 86380 86390 1
428834 99428834 1001 86380 86390 1
430097 99430097 1001 86380 86390 1
430146 99430146 1001 86380 86390 1
429623 99429623 1001 86380 86390 1
429392 99429392 1001 86380 86390 1
429177 99429177 1001 86380 86390 1
429513 99429513 1001 86380 86390 1
429385 99429385 1001 86380 86390 1
429176 99429176 1001 86380 86390 1
430464 99430464 1001 86380 86390 1
430654 99430654 1001 86380 86390 1
431778 99431778 1001 86380 86390 1
431854 99431854 1001 86380 86390 1
431448 99431448 1001 86380 86390 1
431274 99431274 1001 86380 86390 1
430922 99430922 1001 86380 86390 1
431103 99431103 1001 86380 86390 1
430994 99430994 1001 86380 86390 1
432221 99432221 1001 86380 86390 1
432386 99432386 1001 86380 86390 1
433432 99433432 1001 86380 86390 1
433684 99433684 1001 86380 86390 1
433621 99433621 1001 86380 86390 1
434090 99434090 1001 86380 86390 1
434690 99434690 1001 86380 86390 1
434692 99434692 1001 86380 86390 1
435616 99435616 1001 86380 86390 1
437081 99437081 1001 86380 86390 1
436524 99436524 1001 86380 86390 1
436314 99436314 1001 86380 86390 1
436297 99436297 1001 86380 86390 1
300079 99300079 1001 86380 86390 1
300548 99300548 1001 86380 86390 1
300472 99300472 1001 86380 86390 1
300331 99300331 1001 86380 86390 1
300832 99300832 1001 86380 86390 1
300888 99300888 1001 86380 86390 1
301433 99301433 1001 86380 86390 1
301209 99301209 1001 86380 86390 1
301117 99301117 1001 86380 86390 1
301730 99301730 1001 86380 86390 1
301706 99301706 1001 86380 86390 1
302281 99302281 1001 86380 86390 1
302021 99302021 1001 86380 86390 1
302104 99302104 1001 86380 86390 1
301795 99301795 1001 86380 86390 1
302495 99302495 1001 86380 86390 1
302500 99302500 1001 86380 86390 1
302397 99302397 1001 86380 86390 1
303043 99303043 1001 86380 86390 1
303021 99303021 1001 86380 86390 1
302917 99302917 1001 86380 86390 1
302855 99302855 1001 86380 86390 1
302632 99302632 1001 86380 86390 1
302607 99302607 1001 86380 86390 1
303309 99303309 1001 86380 86390 1
303987 99303987 1001 86380 86390 1
303779 99303779 1001 86380 86390 1
303694 99303694 1001 86380 86390 1
303444 99303444 1001 86380 86390 1
304214 99304214 1001 86380 86390 1
304065 99304065 1001 86380 86390 1
304707 99304707 1001 86380 86390 1
304540 99304540 1001 86380 86390 1
304453 99304453 1001 86380 86390 1
304292 99304292 1001 86380 86390 1
304349 99304349 1001 86380 86390 1
305660 99305660 1001 86380 86390 1
305549 99305549 1001 86380 86390 1
305552 99305552 1001 86380 86390 1
305427 99305427 1001 86380 86390 1
305155 99305155 1001 86380 86390 1
305253 99305253 1001 86380 86390 1
305102 99305102 1001 86380 86390 1
500127 99500127 1001 86380 86390 1
500230 99500230 1001 86380 86390 1
500824 99500824 1001 86380 86390 1
500957 99500957 1001 86380 86390 1
501084 99501084 1001 86380 86390 1
501216 99501216 1001 86380 86390 1
501222 99501222 1001 86380 86390 1
501678 99501678 1001 86380 86390 1
501695 99501695 1001 86380 86390 1
502162 99502162 1001 86380 86390 1
501986 99501986 1001 86380 86390 1
502660 99502660 1001 86380 86390 1
502664 99502664 1001 86380 86390 1
503182 99503182 1001 86380 86390 1
503281 99503281 1001 86380 86390 1
503098 99503098 1001 86380 86390 1
502956 99502956 1001 86380 86390 1
503015 99503015 1001 86380 86390 1
502756 99502756 1001 86380 86390 1
503432 99503432 1001 86380 86390 1
503906 99503906 1001 86380 86390 1
504791 99504791 1001 86380 86390 1
504668 99504668 1001 86380 86390 1
504670 99504670 1001 86380 86390 1
504709 99504709 1001 86380 86390 1
504472 99504472 1001 86380 86390 1
505677 99505677 1001 86380 86390 1
505491 99505491 1001 86380 86390 1
505189 99505189 1001 86380 86390 1
505835 99505835 1001 86380 86390 1
505927 99505927 1001 86380 86390 1
505816 99505816 1001 86380 86390 1
505908 99505908 1001 86380 86390 1
506538 99506538 1001 86380 86390 1
506462 99506462 1001 86380 86390 1
506477 99506477 1001 86380 86390 1
506427 99506427 1001 86380 86390 1
506029 99506029 1001 86380 86390 1
505999 99505999 1001 86380 86390 1
506724 99506724 1001 86380 86390 1
507282 99507282 1001 86380 86390 1
507382 99507382 1001 86380 86390 1
507216 99507216 1001 86380 86390 1
506906 99506906 1001 86380 86390 1
507564 99507564 1001 86380 86390 1
508071 99508071 1001 86380 86390 1
507799 99507799 1001 86380 86390 1
507631 99507631 1001 86380 86390 1
507789 99507789 1001 86380 86390 1
507676 99507676 1001 86380 86390 1
507780 99507780 1001 86380 86390 1
507755 99507755 1001 86380 86390 1
508324 99508324 1001 86380 86390 1
508262 99508262 1001 86380 86390 1
508354 99508354 1001 86380 86390 1
508265 99508265 1001 86380 86390 1
508370 99508370 1001 86380 86390 1
508833 99508833 1001 86380 86390 1
508860 99508860 1001 86380 86390 1
509249 99509249 1001 86380 86390 1
509133 99509133 1001 86380 86390 1
509581 99509581 1001 86380 86390 1
509522 99509522 1001 86380 86390 1
509479 99509479 1001 86380 86390 1
509485 99509485 1001 86380 86390 1
509971 99509971 1001 86380 86390 1
509984 99509984 1001 86380 86390 1
510541 99510541 1001 86380 86390 1
510713 99510713 1001 86380 86390 1
510339 99510339 1001 86380 86390 1
510134 99510134 1001 86380 86390 1
510776 99510776 1001 86380 86390 1
510872 99510872 1001 86380 86390 1
510808 99510808 1001 86380 86390 1
510748 99510748 1001 86380 86390 1
511388 99511388 1001 86380 86390 1
511364 99511364 1001 86380 86390 1
511342 99511342 1001 86380 86390 1
511096 99511096 1001 86380 86390 1
511626 99511626 1001 86380 86390 1
512185 99512185 1001 86380 86390 1
512015 99512015 1001 86380 86390 1
512507 99512507 1001 86380 86390 1
512817 99512817 1001 86380 86390 1
513989 99513989 1001 86380 86390 1
513826 99513826 1001 86380 86390 1
513776 99513776 1001 86380 86390 1
513768 99513768 1001 86380 86390 1
513770 99513770 1001 86380 86390 1
513608 99513608 1001 86380 86390 1
513520 99513520 1001 86380 86390 1
513523 99513523 1001 86380 86390 1
514185 99514185 1001 86380 86390 1
514744 99514744 1001 86380 86390 1
514841 99514841 1001 86380 86390 1
514637 99514637 1001 86380 86390 1
514896 99514896 1001 86380 86390 1
515056 99515056 1001 86380 86390 1
514875 99514875 1001 86380 86390 1
515633 99515633 1001 86380 86390 1
515494 99515494 1001 86380 86390 1
515673 99515673 1001 86380 86390 1
515384 99515384 1001 86380 86390 1
515133 99515133 1001 86380 86390 1
515739 99515739 1001 86380 86390 1
515692 99515692 1001 86380 86390 1
516433 99516433 1001 86380 86390 1
516449 99516449 1001 86380 86390 1
515997 99515997 1001 86380 86390 1
515921 99515921 1001 86380 86390 1
516681 99516681 1001 86380 86390 1
516594 99516594 1001 86380 86390 1
517136 99517136 1001 86380 86390 1
517053 99517053 1001 86380 86390 1
516999 99516999 1001 86380 86390 1
516898 99516898 1001 86380 86390 1
517904 99517904 1001 86380 86390 1
517703 99517703 1001 86380 86390 1
517718 99517718 1001 86380 86390 1
517550 99517550 1001 86380 86390 1
518310 99518310 1001 86380 86390 1
518325 99518325 1001 86380 86390 1
518809 99518809 1001 86380 86390 1
518841 99518841 1001 86380 86390 1
518697 99518697 1001 86380 86390 1
518672 99518672 1001 86380 86390 1
518474 99518474 1001 86380 86390 1
519077 99519077 1001 86380 86390 1
519667 99519667 1001 86380 86390 1
519505 99519505 1001 86380 86390 1
519253 99519253 1001 86380 86390 1
520018 99520018 1001 86380 86390 1
520462 99520462 1001 86380 86390 1
520530 99520530 1001 86380 86390 1
520058 99520058 1001 86380 86390 1
520189 99520189 1001 86380 86390 1
520021 99520021 1001 86380 86390 1
520120 99520120 1001 86380 86390 1
520706 99520706 1001 86380 86390 1
520765 99520765 1001 86380 86390 1
521424 99521424 1001 86380 86390 1
520965 99520965 1001 86380 86390 1
520916 99520916 1001 86380 86390 1
520851 99520851 1001 86380 86390 1
520868 99520868 1001 86380 86390 1
522096 99522096 1001 86380 86390 1
521867 99521867 1001 86380 86390 1
521758 99521758 1001 86380 86390 1
521798 99521798 1001 86380 86390 1
522603 99522603 1001 86380 86390 1
522540 99522540 1001 86380 86390 1
522622 99522622 1001 86380 86390 1
523252 99523252 1001 86380 86390 1
523765 99523765 1001 86380 86390 1
523859 99523859 1001 86380 86390 1
523695 99523695 1001 86380 86390 1
523360 99523360 1001 86380 86390 1
524023 99524023 1001 86380 86390 1
524591 99524591 1001 86380 86390 1
524454 99524454 1001 86380 86390 1
524416 99524416 1001 86380 86390 1
524166 99524166 1001 86380 86390 1
524171 99524171 1001 86380 86390 1
524889 99524889 1001 86380 86390 1
525343 99525343 1001 86380 86390 1
525106 99525106 1001 86380 86390 1
524986 99524986 1001 86380 86390 1
525636 99525636 1001 86380 86390 1
525677 99525677 1001 86380 86390 1
525717 99525717 1001 86380 86390 1
525722 99525722 1001 86380 86390 1
526366 99526366 1001 86380 86390 1
526089 99526089 1001 86380 86390 1
526025 99526025 1001 86380 86390 1
526083 99526083 1001 86380 86390 1
525965 99525965 1001 86380 86390 1
526502 99526502 1001 86380 86390 1
526528 99526528 1001 86380 86390 1
526544 99526544 1001 86380 86390 1
527056 99527056 1001 86380 86390 1
527057 99527057 1001 86380 86390 1
527154 99527154 1001 86380 86390 1
526838 99526838 1001 86380 86390 1
527405 99527405 1001 86380 86390 1
527329 99527329 1001 86380 86390 1
528060 99528060 1001 86380 86390 1
527931 99527931 1001 86380 86390 1
527563 99527563 1001 86380 86390 1
528258 99528258 1001 86380 86390 1
528183 99528183 1001 86380 86390 1
528885 99528885 1001 86380 86390 1
528808 99528808 1001 86380 86390 1
528639 99528639 1001 86380 86390 1
528391 99528391 1001 86380 86390 1
528471 99528471 1001 86380 86390 1
529054 99529054 1001 86380 86390 1
529045 99529045 1001 86380 86390 1
529071 99529071 1001 86380 86390 1
529063 99529063 1001 86380 86390 1
529679 99529679 1001 86380 86390 1
529618 99529618 1001 86380 86390 1
529670 99529670 1001 86380 86390 1
529432 99529432 1001 86380 86390 1
529400 99529400 1001 86380 86390 1
529443 99529443 1001 86380 86390 1
529147 99529147 1001 86380 86390 1
529758 99529758 1001 86380 86390 1
529800 99529800 1001 86380 86390 1
530429 99530429 1001 86380 86390 1
530420 99530420 1001 86380 86390 1
530194 99530194 1001 86380 86390 1
530157 99530157 1001 86380 86390 1
530197 99530197 1001 86380 86390 1
530328 99530328 1001 86380 86390 1
530189 99530189 1001 86380 86390 1
530127 99530127 1001 86380 86390 1
530107 99530107 1001 86380 86390 1
530754 99530754 1001 86380 86390 1
530586 99530586 1001 86380 86390 1
530678 99530678 1001 86380 86390 1
531231 99531231 1001 86380 86390 1
530978 99530978 1001 86380 86390 1
530915 99530915 1001 86380 86390 1
530954 99530954 1001 86380 86390 1
530907 99530907 1001 86380 86390 1
532103 99532103 1001 86380 86390 1
532175 99532175 1001 86380 86390 1
532058 99532058 1001 86380 86390 1
531834 99531834 1001 86380 86390 1
531848 99531848 1001 86380 86390 1
531839 99531839 1001 86380 86390 1
531708 99531708 1001 86380 86390 1
531739 99531739 1001 86380 86390 1
532891 99532891 1001 86380 86390 1
532853 99532853 1001 86380 86390 1
532626 99532626 1001 86380 86390 1
532717 99532717 1001 86380 86390 1
532475 99532475 1001 86380 86390 1
532532 99532532 1001 86380 86390 1
533762 99533762 1001 86380 86390 1
533852 99533852 1001 86380 86390 1
533642 99533642 1001 86380 86390 1
533420 99533420 1001 86380 86390 1
533357 99533357 1001 86380 86390 1
533886 99533886 1001 86380 86390 1
534534 99534534 1001 86380 86390 1
534484 99534484 1001 86380 86390 1
534470 99534470 1001 86380 86390 1
534383 99534383 1001 86380 86390 1
534139 99534139 1001 86380 86390 1
534747 99534747 1001 86380 86390 1
534840 99534840 1001 86380 86390 1
534685 99534685 1001 86380 86390 1
535359 99535359 1001 86380 86390 1
535377 99535377 1001 86380 86390 1
535295 99535295 1001 86380 86390 1
535288 99535288 1001 86380 86390 1
535039 99535039 1001 86380 86390 1
535595 99535595 1001 86380 86390 1
536168 99536168 1001 86380 86390 1
536334 99536334 1001 86380 86390 1
536161 99536161 1001 86380 86390 1
536265 99536265 1001 86380 86390 1
535951 99535951 1001 86380 86390 1
536100 99536100 1001 86380 86390 1
535863 99535863 1001 86380 86390 1
536501 99536501 1001 86380 86390 1
536385 99536385 1001 86380 86390 1
536520 99536520 1001 86380 86390 1
536457 99536457 1001 86380 86390 1
537143 99537143 1001 86380 86390 1
536853 99536853 1001 86380 86390 1
536663 99536663 1001 86380 86390 1
536742 99536742 1001 86380 86390 1
536547 99536547 1001 86380 86390 1
536743 99536743 1001 86380 86390 1
537735 99537735 1001 86380 86390 1
537553 99537553 1001 86380 86390 1
538060 99538060 1001 86380 86390 1
538472 99538472 1001 86380 86390 1
538500 99538500 1001 86380 86390 1
538386 99538386 1001 86380 86390 1
538917 99538917 1001 86380 86390 1
538930 99538930 1001 86380 86390 1
538840 99538840 1001 86380 86390 1
539588 99539588 1001 86380 86390 1
539237 99539237 1001 86380 86390 1
539087 99539087 1001 86380 86390 1
539845 99539845 1001 86380 86390 1
539682 99539682 1001 86380 86390 1
539825 99539825 1001 86380 86390 1
540338 99540338 1001 86380 86390 1
540330 99540330 1001 86380 86390 1
540253 99540253 1001 86380 86390 1
539946 99539946 1001 86380 86390 1
541249 99541249 1001 86380 86390 1
541163 99541163 1001 86380 86390 1
541011 99541011 1001 86380 86390 1
540789 99540789 1001 86380 86390 1
540809 99540809 1001 86380 86390 1
541316 99541316 1001 86380 86390 1
541436 99541436 1001 86380 86390 1
541491 99541491 1001 86380 86390 1
541499 99541499 1001 86380 86390 1
541686 99541686 1001 86380 86390 1
542283 99542283 1001 86380 86390 1
542296 99542296 1001 86380 86390 1
542801 99542801 1001 86380 86390 1
542483 99542483 1001 86380 86390 1
542490 99542490 1001 86380 86390 1
542994 99542994 1001 86380 86390 1
543135 99543135 1001 86380 86390 1
543770 99543770 1001 86380 86390 1
543581 99543581 1001 86380 86390 1
543712 99543712 1001 86380 86390 1
543561 99543561 1001 86380 86390 1
543194 99543194 1001 86380 86390 1
543224 99543224 1001 86380 86390 1
543214 99543214 1001 86380 86390 1
544033 99544033 1001 86380 86390 1
543988 99543988 1001 86380 86390 1
419544 557 1001 19980 24297 1
400459 99400459 1001 86380 86390 1
400585 99400585 1001 86380 86390 1
400658 99400658 1001 86380 86390 1
400642 99400642 1001 86380 86390 1
400925 99400925 1001 86380 86390 1
401123 99401123 1001 86380 86390 1
401165 99401165 1001 86380 86390 1
401730 99401730 1001 86380 86390 1
401821 99401821 1001 86380 86390 1
401795 99401795 1001 86380 86390 1
401947 99401947 1001 86380 86390 1
402356 99402356 1001 86380 86390 1
402470 99402470 1001 86380 86390 1
402481 99402481 1001 86380 86390 1
402734 99402734 1001 86380 86390 1
402964 99402964 1001 86380 86390 1
403372 99403372 1001 86380 86390 1
403559 99403559 1001 86380 86390 1
403908 99403908 1001 86380 86390 1
403871 99403871 1001 86380 86390 1
404244 99404244 1001 86380 86390 1
404167 99404167 1001 86380 86390 1
404338 99404338 1001 86380 86390 1
404361 99404361 1001 86380 86390 1
404572 99404572 1001 86380 86390 1
404622 99404622 1001 86380 86390 1
405196 99405196 1001 86380 86390 1
405605 99405605 1001 86380 86390 1
405586 99405586 1001 86380 86390 1
405718 99405718 1001 86380 86390 1
405793 99405793 1001 86380 86390 1
406261 99406261 1001 86380 86390 1
406354 99406354 1001 86380 86390 1
406400 99406400 1001 86380 86390 1
406487 99406487 1001 86380 86390 1
407298 99407298 1001 86380 86390 1
407530 99407530 1001 86380 86390 1
407659 99407659 1001 86380 86390 1
407896 99407896 1001 86380 86390 1
408409 99408409 1001 86380 86390 1
408579 99408579 1001 86380 86390 1
408757 99408757 1001 86380 86390 1
409908 99409908 1001 86380 86390 1
410305 99410305 1001 86380 86390 1
410414 99410414 1001 86380 86390 1
410410 99410410 1001 86380 86390 1
410511 99410511 1001 86380 86390 1
410725 99410725 1001 86380 86390 1
410704 99410704 1001 86380 86390 1
411152 99411152 1001 86380 86390 1
411235 99411235 1001 86380 86390 1
411955 99411955 1001 86380 86390 1
413688 99413688 1001 86380 86390 1
413149 99413149 1001 86380 86390 1
412547 99412547 1001 86380 86390 1
412515 99412515 1001 86380 86390 1
414097 99414097 1001 86380 86390 1
414899 99414899 1001 86380 86390 1
414634 99414634 1001 86380 86390 1
414248 99414248 1001 86380 86390 1
414447 99414447 1001 86380 86390 1
415646 99415646 1001 86380 86390 1
415607 99415607 1001 86380 86390 1
415374 99415374 1001 86380 86390 1
415641 99415641 1001 86380 86390 1
416888 99416888 1001 86380 86390 1
416720 99416720 1001 86380 86390 1
416554 99416554 1001 86380 86390 1
416351 99416351 1001 86380 86390 1
416144 99416144 1001 86380 86390 1
416487 99416487 1001 86380 86390 1
415932 99415932 1001 86380 86390 1
415726 99415726 1001 86380 86390 1
416101 99416101 1001 86380 86390 1
417291 99417291 1001 86380 86390 1
418299 99418299 1001 86380 86390 1
417916 99417916 1001 86380 86390 1
418804 99418804 1001 86380 86390 1
418834 99418834 1001 86380 86390 1
420372 99420372 1001 86380 86390 1
419959 99419959 1001 86380 86390 1
420739 99420739 1001 86380 86390 1
420691 99420691 1001 86380 86390 1
420798 99420798 1001 86380 86390 1
421817 99421817 1001 86380 86390 1
421923 99421923 1001 86380 86390 1
421783 99421783 1001 86380 86390 1
421726 99421726 1001 86380 86390 1
421589 99421589 1001 86380 86390 1
421624 99421624 1001 86380 86390 1
421128 99421128 1001 86380 86390 1
422433 99422433 1001 86380 86390 1
422458 99422458 1001 86380 86390 1
422504 99422504 1001 86380 86390 1
423544 99423544 1001 86380 86390 1
423617 99423617 1001 86380 86390 1
423646 99423646 1001 86380 86390 1
423054 99423054 1001 86380 86390 1
423112 99423112 1001 86380 86390 1
422561 99422561 1001 86380 86390 1
422562 99422562 1001 86380 86390 1
422545 99422545 1001 86380 86390 1
422644 99422644 1001 86380 86390 1
424108 99424108 1001 86380 86390 1
424140 99424140 1001 86380 86390 1
425260 99425260 1001 86380 86390 1
424812 99424812 1001 86380 86390 1
424468 99424468 1001 86380 86390 1
425405 99425405 1001 86380 86390 1
425513 99425513 1001 86380 86390 1
426817 99426817 1001 86380 86390 1
426991 99426991 1001 86380 86390 1
427075 99427075 1001 86380 86390 1
426520 99426520 1001 86380 86390 1
426358 99426358 1001 86380 86390 1
425950 99425950 1001 86380 86390 1
427374 99427374 1001 86380 86390 1
428669 99428669 1001 86380 86390 1
428244 99428244 1001 86380 86390 1
428314 99428314 1001 86380 86390 1
427901 99427901 1001 86380 86390 1
427891 99427891 1001 86380 86390 1
430281 99430281 1001 86380 86390 1
430293 99430293 1001 86380 86390 1
429505 99429505 1001 86380 86390 1
429239 99429239 1001 86380 86390 1
429289 99429289 1001 86380 86390 1
429363 99429363 1001 86380 86390 1
430636 99430636 1001 86380 86390 1
430458 99430458 1001 86380 86390 1
430806 99430806 1001 86380 86390 1
431923 99431923 1001 86380 86390 1
431900 99431900 1001 86380 86390 1
431010 99431010 1001 86380 86390 1
430857 99430857 1001 86380 86390 1
432397 99432397 1001 86380 86390 1
433147 99433147 1001 86380 86390 1
433132 99433132 1001 86380 86390 1
432770 99432770 1001 86380 86390 1
432603 99432603 1001 86380 86390 1
434100 99434100 1001 86380 86390 1
434683 99434683 1001 86380 86390 1
434826 99434826 1001 86380 86390 1
434655 99434655 1001 86380 86390 1
434420 99434420 1001 86380 86390 1
435767 99435767 1001 86380 86390 1
437017 99437017 1001 86380 86390 1
437349 99437349 1001 86380 86390 1
300527 99300527 1001 86380 86390 1
300544 99300544 1001 86380 86390 1
300393 99300393 1001 86380 86390 1
300355 99300355 1001 86380 86390 1
300397 99300397 1001 86380 86390 1
300436 99300436 1001 86380 86390 1
300427 99300427 1001 86380 86390 1
300281 99300281 1001 86380 86390 1
300196 99300196 1001 86380 86390 1
301259 99301259 1001 86380 86390 1
300987 99300987 1001 86380 86390 1
301058 99301058 1001 86380 86390 1
301752 99301752 1001 86380 86390 1
301654 99301654 1001 86380 86390 1
301732 99301732 1001 86380 86390 1
302110 99302110 1001 86380 86390 1
302033 99302033 1001 86380 86390 1
301929 99301929 1001 86380 86390 1
301885 99301885 1001 86380 86390 1
303004 99303004 1001 86380 86390 1
302933 99302933 1001 86380 86390 1
302708 99302708 1001 86380 86390 1
302735 99302735 1001 86380 86390 1
302762 99302762 1001 86380 86390 1
303218 99303218 1001 86380 86390 1
303353 99303353 1001 86380 86390 1
303831 99303831 1001 86380 86390 1
303643 99303643 1001 86380 86390 1
303445 99303445 1001 86380 86390 1
303561 99303561 1001 86380 86390 1
303563 99303563 1001 86380 86390 1
303460 99303460 1001 86380 86390 1
303434 99303434 1001 86380 86390 1
303513 99303513 1001 86380 86390 1
304052 99304052 1001 86380 86390 1
304858 99304858 1001 86380 86390 1
304829 99304829 1001 86380 86390 1
304762 99304762 1001 86380 86390 1
304801 99304801 1001 86380 86390 1
304781 99304781 1001 86380 86390 1
304573 99304573 1001 86380 86390 1
304435 99304435 1001 86380 86390 1
305001 99305001 1001 86380 86390 1
304929 99304929 1001 86380 86390 1
305558 99305558 1001 86380 86390 1
305581 99305581 1001 86380 86390 1
305317 99305317 1001 86380 86390 1
305104 99305104 1001 86380 86390 1
500159 99500159 1001 86380 86390 1
500807 99500807 1001 86380 86390 1
500597 99500597 1001 86380 86390 1
500599 99500599 1001 86380 86390 1
500283 99500283 1001 86380 86390 1
500918 99500918 1001 86380 86390 1
501479 99501479 1001 86380 86390 1
501274 99501274 1001 86380 86390 1
501051 99501051 1001 86380 86390 1
501719 99501719 1001 86380 86390 1
501722 99501722 1001 86380 86390 1
501751 99501751 1001 86380 86390 1
502361 99502361 1001 86380 86390 1
502387 99502387 1001 86380 86390 1
502117 99502117 1001 86380 86390 1
502159 99502159 1001 86380 86390 1
502546 99502546 1001 86380 86390 1
502927 99502927 1001 86380 86390 1
502890 99502890 1001 86380 86390 1
502740 99502740 1001 86380 86390 1
503381 99503381 1001 86380 86390 1
503318 99503318 1001 86380 86390 1
503427 99503427 1001 86380 86390 1
503970 99503970 1001 86380 86390 1
503745 99503745 1001 86380 86390 1
504156 99504156 1001 86380 86390 1
504276 99504276 1001 86380 86390 1
504277 99504277 1001 86380 86390 1
504767 99504767 1001 86380 86390 1
504825 99504825 1001 86380 86390 1
504879 99504879 1001 86380 86390 1
504664 99504664 1001 86380 86390 1
504498 99504498 1001 86380 86390 1
504408 99504408 1001 86380 86390 1
504477 99504477 1001 86380 86390 1
505680 99505680 1001 86380 86390 1
505462 99505462 1001 86380 86390 1
505540 99505540 1001 86380 86390 1
505348 99505348 1001 86380 86390 1
505183 99505183 1001 86380 86390 1
505237 99505237 1001 86380 86390 1
505897 99505897 1001 86380 86390 1
506558 99506558 1001 86380 86390 1
506536 99506536 1001 86380 86390 1
506439 99506439 1001 86380 86390 1
506186 99506186 1001 86380 86390 1
506385 99506385 1001 86380 86390 1
506231 99506231 1001 86380 86390 1
506078 99506078 1001 86380 86390 1
506048 99506048 1001 86380 86390 1
506713 99506713 1001 86380 86390 1
507396 99507396 1001 86380 86390 1
507342 99507342 1001 86380 86390 1
507103 99507103 1001 86380 86390 1
507104 99507104 1001 86380 86390 1
507095 99507095 1001 86380 86390 1
506943 99506943 1001 86380 86390 1
506883 99506883 1001 86380 86390 1
506821 99506821 1001 86380 86390 1
507561 99507561 1001 86380 86390 1
507592 99507592 1001 86380 86390 1
507454 99507454 1001 86380 86390 1
507558 99507558 1001 86380 86390 1
508187 99508187 1001 86380 86390 1
508006 99508006 1001 86380 86390 1
507655 99507655 1001 86380 86390 1
507736 99507736 1001 86380 86390 1
507663 99507663 1001 86380 86390 1
508281 99508281 1001 86380 86390 1
508270 99508270 1001 86380 86390 1
509027 99509027 1001 86380 86390 1
508996 99508996 1001 86380 86390 1
508858 99508858 1001 86380 86390 1
508501 99508501 1001 86380 86390 1
509196 99509196 1001 86380 86390 1
509734 99509734 1001 86380 86390 1
509774 99509774 1001 86380 86390 1
509616 99509616 1001 86380 86390 1
509437 99509437 1001 86380 86390 1
509298 99509298 1001 86380 86390 1
510010 99510010 1001 86380 86390 1
509907 99509907 1001 86380 86390 1
510645 99510645 1001 86380 86390 1
510715 99510715 1001 86380 86390 1
510473 99510473 1001 86380 86390 1
510814 99510814 1001 86380 86390 1
510923 99510923 1001 86380 86390 1
510761 99510761 1001 86380 86390 1
511505 99511505 1001 86380 86390 1
511467 99511467 1001 86380 86390 1
511484 99511484 1001 86380 86390 1
511340 99511340 1001 86380 86390 1
511160 99511160 1001 86380 86390 1
511041 99511041 1001 86380 86390 1
511602 99511602 1001 86380 86390 1
511646 99511646 1001 86380 86390 1
511662 99511662 1001 86380 86390 1
511688 99511688 1001 86380 86390 1
512292 99512292 1001 86380 86390 1
511979 99511979 1001 86380 86390 1
512101 99512101 1001 86380 86390 1
511880 99511880 1001 86380 86390 1
511847 99511847 1001 86380 86390 1
512424 99512424 1001 86380 86390 1
512957 99512957 1001 86380 86390 1
513895 99513895 1001 86380 86390 1
513736 99513736 1001 86380 86390 1
513661 99513661 1001 86380 86390 1
513637 99513637 1001 86380 86390 1
513600 99513600 1001 86380 86390 1
513487 99513487 1001 86380 86390 1
514184 99514184 1001 86380 86390 1
514124 99514124 1001 86380 86390 1
514854 99514854 1001 86380 86390 1
514786 99514786 1001 86380 86390 1
514603 99514603 1001 86380 86390 1
514243 99514243 1001 86380 86390 1
514876 99514876 1001 86380 86390 1
515623 99515623 1001 86380 86390 1
515591 99515591 1001 86380 86390 1
515618 99515618 1001 86380 86390 1
515376 99515376 1001 86380 86390 1
515468 99515468 1001 86380 86390 1
515234 99515234 1001 86380 86390 1
515722 99515722 1001 86380 86390 1
515821 99515821 1001 86380 86390 1
517279 99517279 1001 86380 86390 1
517167 99517167 1001 86380 86390 1
517331 99517331 1001 86380 86390 1
516938 99516938 1001 86380 86390 1
517109 99517109 1001 86380 86390 1
517101 99517101 1001 86380 86390 1
516947 99516947 1001 86380 86390 1
517482 99517482 1001 86380 86390 1
517769 99517769 1001 86380 86390 1
517579 99517579 1001 86380 86390 1
517605 99517605 1001 86380 86390 1
517656 99517656 1001 86380 86390 1
518262 99518262 1001 86380 86390 1
518228 99518228 1001 86380 86390 1
518890 99518890 1001 86380 86390 1
518854 99518854 1001 86380 86390 1
518977 99518977 1001 86380 86390 1
518736 99518736 1001 86380 86390 1
519184 99519184 1001 86380 86390 1
519134 99519134 1001 86380 86390 1
519754 99519754 1001 86380 86390 1
519531 99519531 1001 86380 86390 1
519570 99519570 1001 86380 86390 1
519506 99519506 1001 86380 86390 1
519575 99519575 1001 86380 86390 1
519473 99519473 1001 86380 86390 1
519843 99519843 1001 86380 86390 1
520613 99520613 1001 86380 86390 1
520409 99520409 1001 86380 86390 1
520692 99520692 1001 86380 86390 1
520826 99520826 1001 86380 86390 1
521435 99521435 1001 86380 86390 1
521384 99521384 1001 86380 86390 1
521321 99521321 1001 86380 86390 1
521236 99521236 1001 86380 86390 1
521173 99521173 1001 86380 86390 1
520913 99520913 1001 86380 86390 1
520947 99520947 1001 86380 86390 1
521580 99521580 1001 86380 86390 1
521482 99521482 1001 86380 86390 1
522138 99522138 1001 86380 86390 1
522220 99522220 1001 86380 86390 1
522068 99522068 1001 86380 86390 1
522420 99522420 1001 86380 86390 1
522398 99522398 1001 86380 86390 1
522311 99522311 1001 86380 86390 1
522353 99522353 1001 86380 86390 1
523030 99523030 1001 86380 86390 1
523021 99523021 1001 86380 86390 1
522923 99522923 1001 86380 86390 1
522812 99522812 1001 86380 86390 1
522893 99522893 1001 86380 86390 1
522782 99522782 1001 86380 86390 1
522613 99522613 1001 86380 86390 1
523894 99523894 1001 86380 86390 1
523486 99523486 1001 86380 86390 1
523359 99523359 1001 86380 86390 1
524768 99524768 1001 86380 86390 1
524675 99524675 1001 86380 86390 1
524554 99524554 1001 86380 86390 1
524407 99524407 1001 86380 86390 1
524224 99524224 1001 86380 86390 1
524856 99524856 1001 86380 86390 1
525252 99525252 1001 86380 86390 1
525678 99525678 1001 86380 86390 1
525731 99525731 1001 86380 86390 1
526420 99526420 1001 86380 86390 1
526101 99526101 1001 86380 86390 1
526084 99526084 1001 86380 86390 1
526032 99526032 1001 86380 86390 1
526034 99526034 1001 86380 86390 1
526035 99526035 1001 86380 86390 1
525883 99525883 1001 86380 86390 1
525937 99525937 1001 86380 86390 1
525916 99525916 1001 86380 86390 1
526549 99526549 1001 86380 86390 1
526574 99526574 1001 86380 86390 1
527162 99527162 1001 86380 86390 1
527233 99527233 1001 86380 86390 1
526982 99526982 1001 86380 86390 1
527021 99527021 1001 86380 86390 1
527012 99527012 1001 86380 86390 1
527029 99527029 1001 86380 86390 1
526759 99526759 1001 86380 86390 1
526633 99526633 1001 86380 86390 1
526728 99526728 1001 86380 86390 1
526665 99526665 1001 86380 86390 1
526781 99526781 1001 86380 86390 1
527262 99527262 1001 86380 86390 1
527252 99527252 1001 86380 86390 1
527950 99527950 1001 86380 86390 1
528048 99528048 1001 86380 86390 1
527678 99527678 1001 86380 86390 1
527783 99527783 1001 86380 86390 1
527547 99527547 1001 86380 86390 1
527652 99527652 1001 86380 86390 1
527575 99527575 1001 86380 86390 1
528645 99528645 1001 86380 86390 1
528573 99528573 1001 86380 86390 1
528921 99528921 1001 86380 86390 1
529691 99529691 1001 86380 86390 1
529659 99529659 1001 86380 86390 1
529544 99529544 1001 86380 86390 1
529749 99529749 1001 86380 86390 1
530442 99530442 1001 86380 86390 1
530537 99530537 1001 86380 86390 1
530397 99530397 1001 86380 86390 1
529997 99529997 1001 86380 86390 1
529936 99529936 1001 86380 86390 1
529977 99529977 1001 86380 86390 1
530583 99530583 1001 86380 86390 1
531219 99531219 1001 86380 86390 1
531236 99531236 1001 86380 86390 1
531137 99531137 1001 86380 86390 1
531145 99531145 1001 86380 86390 1
531121 99531121 1001 86380 86390 1
530863 99530863 1001 86380 86390 1
531461 99531461 1001 86380 86390 1
532052 99532052 1001 86380 86390 1
532095 99532095 1001 86380 86390 1
532046 99532046 1001 86380 86390 1
532114 99532114 1001 86380 86390 1
531939 99531939 1001 86380 86390 1
531804 99531804 1001 86380 86390 1
531711 99531711 1001 86380 86390 1
532239 99532239 1001 86380 86390 1
533011 99533011 1001 86380 86390 1
532832 99532832 1001 86380 86390 1
532749 99532749 1001 86380 86390 1
532699 99532699 1001 86380 86390 1
532732 99532732 1001 86380 86390 1
532443 99532443 1001 86380 86390 1
532500 99532500 1001 86380 86390 1
533063 99533063 1001 86380 86390 1
533850 99533850 1001 86380 86390 1
533971 99533971 1001 86380 86390 1
533934 99533934 1001 86380 86390 1
533870 99533870 1001 86380 86390 1
534505 99534505 1001 86380 86390 1
534485 99534485 1001 86380 86390 1
534414 99534414 1001 86380 86390 1
534392 99534392 1001 86380 86390 1
534178 99534178 1001 86380 86390 1
535364 99535364 1001 86380 86390 1
535219 99535219 1001 86380 86390 1
535211 99535211 1001 86380 86390 1
535615 99535615 1001 86380 86390 1
535540 99535540 1001 86380 86390 1
536144 99536144 1001 86380 86390 1
536094 99536094 1001 86380 86390 1
535921 99535921 1001 86380 86390 1
536503 99536503 1001 86380 86390 1
536433 99536433 1001 86380 86390 1
536524 99536524 1001 86380 86390 1
537066 99537066 1001 86380 86390 1
537081 99537081 1001 86380 86390 1
536756 99536756 1001 86380 86390 1
536783 99536783 1001 86380 86390 1
536839 99536839 1001 86380 86390 1
536596 99536596 1001 86380 86390 1
536668 99536668 1001 86380 86390 1
537324 99537324 1001 86380 86390 1
537958 99537958 1001 86380 86390 1
537489 99537489 1001 86380 86390 1
537543 99537543 1001 86380 86390 1
537506 99537506 1001 86380 86390 1
538683 99538683 1001 86380 86390 1
538645 99538645 1001 86380 86390 1
538574 99538574 1001 86380 86390 1
538487 99538487 1001 86380 86390 1
539461 99539461 1001 86380 86390 1
539479 99539479 1001 86380 86390 1
539506 99539506 1001 86380 86390 1
539446 99539446 1001 86380 86390 1
539344 99539344 1001 86380 86390 1
539322 99539322 1001 86380 86390 1
539117 99539117 1001 86380 86390 1
539133 99539133 1001 86380 86390 1
539043 99539043 1001 86380 86390 1
539819 99539819 1001 86380 86390 1
539679 99539679 1001 86380 86390 1
539844 99539844 1001 86380 86390 1
540265 99540265 1001 86380 86390 1
540320 99540320 1001 86380 86390 1
540360 99540360 1001 86380 86390 1
539852 99539852 1001 86380 86390 1
539959 99539959 1001 86380 86390 1
540541 99540541 1001 86380 86390 1
540626 99540626 1001 86380 86390 1
541209 99541209 1001 86380 86390 1
541098 99541098 1001 86380 86390 1
541188 99541188 1001 86380 86390 1
541124 99541124 1001 86380 86390 1
540866 99540866 1001 86380 86390 1
541305 99541305 1001 86380 86390 1
542060 99542060 1001 86380 86390 1
542074 99542074 1001 86380 86390 1
542000 99542000 1001 86380 86390 1
541822 99541822 1001 86380 86390 1
541581 99541581 1001 86380 86390 1
542232 99542232 1001 86380 86390 1
542209 99542209 1001 86380 86390 1
542644 99542644 1001 86380 86390 1
542382 99542382 1001 86380 86390 1
542449 99542449 1001 86380 86390 1
542966 99542966 1001 86380 86390 1
543738 99543738 1001 86380 86390 1
543677 99543677 1001 86380 86390 1
543704 99543704 1001 86380 86390 1
543511 99543511 1001 86380 86390 1
543901 99543901 1001 86380 86390 1
543878 99543878 1001 86380 86390 1
544419 99544419 1001 86380 86390 1
544429 99544429 1001 86380 86390 1
544519 99544519 1001 86380 86390 1
544253 99544253 1001 86380 86390 1
544011 99544011 1001 86380 86390 1
544716 99544716 1001 86380 86390 1
527842 868 1001 54474 54773 1
400002 99400002 1001 86380 86390 1
400309 99400309 1001 86380 86390 1
400389 99400389 1001 86380 86390 1
400496 99400496 1001 86380 86390 1
400441 99400441 1001 86380 86390 1
400870 99400870 1001 86380 86390 1
400888 99400888 1001 86380 86390 1
401769 99401769 1001 86380 86390 1
402247 99402247 1001 86380 86390 1
402524 99402524 1001 86380 86390 1
403016 99403016 1001 86380 86390 1
403148 99403148 1001 86380 86390 1
403266 99403266 1001 86380 86390 1
404037 99404037 1001 86380 86390 1
404106 99404106 1001 86380 86390 1
404383 99404383 1001 86380 86390 1
404552 99404552 1001 86380 86390 1
404512 99404512 1001 86380 86390 1
405075 99405075 1001 86380 86390 1
405039 99405039 1001 86380 86390 1
405129 99405129 1001 86380 86390 1
405412 99405412 1001 86380 86390 1
405566 99405566 1001 86380 86390 1
405736 99405736 1001 86380 86390 1
406063 99406063 1001 86380 86390 1
406255 99406255 1001 86380 86390 1
407122 99407122 1001 86380 86390 1
407037 99407037 1001 86380 86390 1
407162 99407162 1001 86380 86390 1
407244 99407244 1001 86380 86390 1
407779 99407779 1001 86380 86390 1
407963 99407963 1001 86380 86390 1
408245 99408245 1001 86380 86390 1
408387 99408387 1001 86380 86390 1
408632 99408632 1001 86380 86390 1
408564 99408564 1001 86380 86390 1
408983 99408983 1001 86380 86390 1
409299 99409299 1001 86380 86390 1
409534 99409534 1001 86380 86390 1
409757 99409757 1001 86380 86390 1
409927 99409927 1001 86380 86390 1
410108 99410108 1001 86380 86390 1
410291 99410291 1001 86380 86390 1
410529 99410529 1001 86380 86390 1
410996 99410996 1001 86380 86390 1
411709 99411709 1001 86380 86390 1
411692 99411692 1001 86380 86390 1
411859 99411859 1001 86380 86390 1
411803 99411803 1001 86380 86390 1
411991 99411991 1001 86380 86390 1
412172 99412172 1001 86380 86390 1
412203 99412203 1001 86380 86390 1
413617 99413617 1001 86380 86390 1
413061 99413061 1001 86380 86390 1
413092 99413092 1001 86380 86390 1
414010 99414010 1001 86380 86390 1
415259 99415259 1001 86380 86390 1
414983 99414983 1001 86380 86390 1
415073 99415073 1001 86380 86390 1
414599 99414599 1001 86380 86390 1
415684 99415684 1001 86380 86390 1
415516 99415516 1001 86380 86390 1
416869 99416869 1001 86380 86390 1
416745 99416745 1001 86380 86390 1
416926 99416926 1001 86380 86390 1
416033 99416033 1001 86380 86390 1
416080 99416080 1001 86380 86390 1
415989 99415989 1001 86380 86390 1
415923 99415923 1001 86380 86390 1
415769 99415769 1001 86380 86390 1
416050 99416050 1001 86380 86390 1
417045 99417045 1001 86380 86390 1
417042 99417042 1001 86380 86390 1
417584 99417584 1001 86380 86390 1
418744 99418744 1001 86380 86390 1
418700 99418700 1001 86380 86390 1
418559 99418559 1001 86380 86390 1
418648 99418648 1001 86380 86390 1
418040 99418040 1001 86380 86390 1
418379 99418379 1001 86380 86390 1
418155 99418155 1001 86380 86390 1
417799 99417799 1001 86380 86390 1
417911 99417911 1001 86380 86390 1
419087 99419087 1001 86380 86390 1
418971 99418971 1001 86380 86390 1
419046 99419046 1001 86380 86390 1
420119 99420119 1001 86380 86390 1
420371 99420371 1001 86380 86390 1
419815 99419815 1001 86380 86390 1
419845 99419845 1001 86380 86390 1
419471 99419471 1001 86380 86390 1
419519 99419519 1001 86380 86390 1
419458 99419458 1001 86380 86390 1
419590 99419590 1001 86380 86390 1
420692 99420692 1001 86380 86390 1
421912 99421912 1001 86380 86390 1
421954 99421954 1001 86380 86390 1
421700 99421700 1001 86380 86390 1
421792 99421792 1001 86380 86390 1
421426 99421426 1001 86380 86390 1
421300 99421300 1001 86380 86390 1
421651 99421651 1001 86380 86390 1
421225 99421225 1001 86380 86390 1
422201 99422201 1001 86380 86390 1
422446 99422446 1001 86380 86390 1
422376 99422376 1001 86380 86390 1
423677 99423677 1001 86380 86390 1
423457 99423457 1001 86380 86390 1
422572 99422572 1001 86380 86390 1
422732 99422732 1001 86380 86390 1
425061 99425061 1001 86380 86390 1
425181 99425181 1001 86380 86390 1
424762 99424762 1001 86380 86390 1
424729 99424729 1001 86380 86390 1
424307 99424307 1001 86380 86390 1
425476 99425476 1001 86380 86390 1
425587 99425587 1001 86380 86390 1
426616 99426616 1001 86380 86390 1
426002 99426002 1001 86380 86390 1
427463 99427463 1001 86380 86390 1
427303 99427303 1001 86380 86390 1
427280 99427280 1001 86380 86390 1
427949 99427949 1001 86380 86390 1
428261 99428261 1001 86380 86390 1
428133 99428133 1001 86380 86390 1
427715 99427715 1001 86380 86390 1
430336 99430336 1001 86380 86390 1
430154 99430154 1001 86380 86390 1
430206 99430206 1001 86380 86390 1
429676 99429676 1001 86380 86390 1
429655 99429655 1001 86380 86390 1
429923 99429923 1001 86380 86390 1
429224 99429224 1001 86380 86390 1
430511 99430511 1001 86380 86390 1
430692 99430692 1001 86380 86390 1
431948 99431948 1001 86380 86390 1
431808 99431808 1001 86380 86390 1
431576 99431576 1001 86380 86390 1
431089 99431089 1001 86380 86390 1
431064 99431064 1001 86380 86390 1
431220 99431220 1001 86380 86390 1
432486 99432486 1001 86380 86390 1
432380 99432380 1001 86380 86390 1
432065 99432065 1001 86380 86390 1
433720 99433720 1001 86380 86390 1
433522 99433522 1001 86380 86390 1
433381 99433381 1001 86380 86390 1
433089 99433089 1001 86380 86390 1
432888 99432888 1001 86380 86390 1
434096 99434096 1001 86380 86390 1
435364 99435364 1001 86380 86390 1
435399 99435399 1001 86380 86390 1
434740 99434740 1001 86380 86390 1
434905 99434905 1001 86380 86390 1
434141 99434141 1001 86380 86390 1
434269 99434269 1001 86380 86390 1
434578 99434578 1001 86380 86390 1
435886 99435886 1001 86380 86390 1
435852 99435852 1001 86380 86390 1
437003 99437003 1001 86380 86390 1
436919 99436919 1001 86380 86390 1
436537 99436537 1001 86380 86390 1
435989 99435989 1001 86380 86390 1
436302 99436302 1001 86380 86390 1
300459 99300459 1001 86380 86390 1
300382 99300382 1001 86380 86390 1
300487 99300487 1001 86380 86390 1
300345 99300345 1001 86380 86390 1
300372 99300372 1001 86380 86390 1
300452 99300452 1001 86380 86390 1
300302 99300302 1001 86380 86390 1
300204 99300204 1001 86380 86390 1
300896 99300896 1001 86380 86390 1
301381 99301381 1001 86380 86390 1
301063 99301063 1001 86380 86390 1
301079 99301079 1001 86380 86390 1
301134 99301134 1001 86380 86390 1
300994 99300994 1001 86380 86390 1
300982 99300982 1001 86380 86390 1
300984 99300984 1001 86380 86390 1
301700 99301700 1001 86380 86390 1
302304 99302304 1001 86380 86390 1
302286 99302286 1001 86380 86390 1
302161 99302161 1001 86380 86390 1
301952 99301952 1001 86380 86390 1
302395 99302395 1001 86380 86390 1
302463 99302463 1001 86380 86390 1
302541 99302541 1001 86380 86390 1
302581 99302581 1001 86380 86390 1
302582 99302582 1001 86380 86390 1
303036 99303036 1001 86380 86390 1
302795 99302795 1001 86380 86390 1
302857 99302857 1001 86380 86390 1
303329 99303329 1001 86380 86390 1
303943 99303943 1001 86380 86390 1
303846 99303846 1001 86380 86390 1
303851 99303851 1001 86380 86390 1
303624 99303624 1001 86380 86390 1
303652 99303652 1001 86380 86390 1
304060 99304060 1001 86380 86390 1
304143 99304143 1001 86380 86390 1
304778 99304778 1001 86380 86390 1
304663 99304663 1001 86380 86390 1
304855 99304855 1001 86380 86390 1
304303 99304303 1001 86380 86390 1
304343 99304343 1001 86380 86390 1
304392 99304392 1001 86380 86390 1
305587 99305587 1001 86380 86390 1
305680 99305680 1001 86380 86390 1
305441 99305441 1001 86380 86390 1
305111 99305111 1001 86380 86390 1
500064 99500064 1001 86380 86390 1
500768 99500768 1001 86380 86390 1
500849 99500849 1001 86380 86390 1
500869 99500869 1001 86380 86390 1
501619 99501619 1001 86380 86390 1
501245 99501245 1001 86380 86390 1
501660 99501660 1001 86380 86390 1
502414 99502414 1001 86380 86390 1
502465 99502465 1001 86380 86390 1
502320 99502320 1001 86380 86390 1
502180 99502180 1001 86380 86390 1
501935 99501935 1001 86380 86390 1
502004 99502004 1001 86380 86390 1
502010 99502010 1001 86380 86390 1
503186 99503186 1001 86380 86390 1
502853 99502853 1001 86380 86390 1
503451 99503451 1001 86380 86390 1
503324 99503324 1001 86380 86390 1
503952 99503952 1001 86380 86390 1
504032 99504032 1001 86380 86390 1
503747 99503747 1001 86380 86390 1
503712 99503712 1001 86380 86390 1
503649 99503649 1001 86380 86390 1
504233 99504233 1001 86380 86390 1
504143 99504143 1001 86380 86390 1
504178 99504178 1001 86380 86390 1
504703 99504703 1001 86380 86390 1
504587 99504587 1001 86380 86390 1
504427 99504427 1001 86380 86390 1
505030 99505030 1001 86380 86390 1
505628 99505628 1001 86380 86390 1
505500 99505500 1001 86380 86390 1
505557 99505557 1001 86380 86390 1
505166 99505166 1001 86380 86390 1
505859 99505859 1001 86380 86390 1
505957 99505957 1001 86380 86390 1
505919 99505919 1001 86380 86390 1
505971 99505971 1001 86380 86390 1
505972 99505972 1001 86380 86390 1
506529 99506529 1001 86380 86390 1
506505 99506505 1001 86380 86390 1
506262 99506262 1001 86380 86390 1
506322 99506322 1001 86380 86390 1
506038 99506038 1001 86380 86390 1
506116 99506116 1001 86380 86390 1
507360 99507360 1001 86380 86390 1
507186 99507186 1001 86380 86390 1
507020 99507020 1001 86380 86390 1
506854 99506854 1001 86380 86390 1
506951 99506951 1001 86380 86390 1
508082 99508082 1001 86380 86390 1
508087 99508087 1001 86380 86390 1
508103 99508103 1001 86380 86390 1
508238 99508238 1001 86380 86390 1
507902 99507902 1001 86380 86390 1
507857 99507857 1001 86380 86390 1
507962 99507962 1001 86380 86390 1
507774 99507774 1001 86380 86390 1
508369 99508369 1001 86380 86390 1
508937 99508937 1001 86380 86390 1
508928 99508928 1001 86380 86390 1
508929 99508929 1001 86380 86390 1
508968 99508968 1001 86380 86390 1
508650 99508650 1001 86380 86390 1
508553 99508553 1001 86380 86390 1
509733 99509733 1001 86380 86390 1
509877 99509877 1001 86380 86390 1
509843 99509843 1001 86380 86390 1
509561 99509561 1001 86380 86390 1
509358 99509358 1001 86380 86390 1
509389 99509389 1001 86380 86390 1
510000 99510000 1001 86380 86390 1
510338 99510338 1001 86380 86390 1
510899 99510899 1001 86380 86390 1
510757 99510757 1001 86380 86390 1
511180 99511180 1001 86380 86390 1
511317 99511317 1001 86380 86390 1
511038 99511038 1001 86380 86390 1
511014 99511014 1001 86380 86390 1
511028 99511028 1001 86380 86390 1
510965 99510965 1001 86380 86390 1
511124 99511124 1001 86380 86390 1
511587 99511587 1001 86380 86390 1
511691 99511691 1001 86380 86390 1
512320 99512320 1001 86380 86390 1
512194 99512194 1001 86380 86390 1
511998 99511998 1001 86380 86390 1
512080 99512080 1001 86380 86390 1
513082 99513082 1001 86380 86390 1
512910 99512910 1001 86380 86390 1
512937 99512937 1001 86380 86390 1
512963 99512963 1001 86380 86390 1
512893 99512893 1001 86380 86390 1
512695 99512695 1001 86380 86390 1
512762 99512762 1001 86380 86390 1
513994 99513994 1001 86380 86390 1
513861 99513861 1001 86380 86390 1
513644 99513644 1001 86380 86390 1
513515 99513515 1001 86380 86390 1
513505 99513505 1001 86380 86390 1
513429 99513429 1001 86380 86390 1
514183 99514183 1001 86380 86390 1
514084 99514084 1001 86380 86390 1
514039 99514039 1001 86380 86390 1
514457 99514457 1001 86380 86390 1
514642 99514642 1001 86380 86390 1
514321 99514321 1001 86380 86390 1
515547 99515547 1001 86380 86390 1
515415 99515415 1001 86380 86390 1
515421 99515421 1001 86380 86390 1
515073 99515073 1001 86380 86390 1
515868 99515868 1001 86380 86390 1
515740 99515740 1001 86380 86390 1
516496 99516496 1001 86380 86390 1
516502 99516502 1001 86380 86390 1
516228 99516228 1001 86380 86390 1
516139 99516139 1001 86380 86390 1
516224 99516224 1001 86380 86390 1
515969 99515969 1001 86380 86390 1
515963 99515963 1001 86380 86390 1
517129 99517129 1001 86380 86390 1
516880 99516880 1001 86380 86390 1
516751 99516751 1001 86380 86390 1
516920 99516920 1001 86380 86390 1
517504 99517504 1001 86380 86390 1
517444 99517444 1001 86380 86390 1
518075 99518075 1001 86380 86390 1
517976 99517976 1001 86380 86390 1
518152 99518152 1001 86380 86390 1
518032 99518032 1001 86380 86390 1
517860 99517860 1001 86380 86390 1
517864 99517864 1001 86380 86390 1
518199 99518199 1001 86380 86390 1
518863 99518863 1001 86380 86390 1
518853 99518853 1001 86380 86390 1
518622 99518622 1001 86380 86390 1
519610 99519610 1001 86380 86390 1
519584 99519584 1001 86380 86390 1
519284 99519284 1001 86380 86390 1
519340 99519340 1001 86380 86390 1
519328 99519328 1001 86380 86390 1
519380 99519380 1001 86380 86390 1
520205 99520205 1001 86380 86390 1
520068 99520068 1001 86380 86390 1
520668 99520668 1001 86380 86390 1
520785 99520785 1001 86380 86390 1
520670 99520670 1001 86380 86390 1
521377 99521377 1001 86380 86390 1
521418 99521418 1001 86380 86390 1
521264 99521264 1001 86380 86390 1
521400 99521400 1001 86380 86390 1
521159 99521159 1001 86380 86390 1
521255 99521255 1001 86380 86390 1
521245 99521245 1001 86380 86390 1
520856 99520856 1001 86380 86390 1
521653 99521653 1001 86380 86390 1
522193 99522193 1001 86380 86390 1
521975 99521975 1001 86380 86390 1
521912 99521912 1001 86380 86390 1
521852 99521852 1001 86380 86390 1
522393 99522393 1001 86380 86390 1
522931 99522931 1001 86380 86390 1
523113 99523113 1001 86380 86390 1
522874 99522874 1001 86380 86390 1
522806 99522806 1001 86380 86390 1
522654 99522654 1001 86380 86390 1
522695 99522695 1001 86380 86390 1
522648 99522648 1001 86380 86390 1
523189 99523189 1001 86380 86390 1
523228 99523228 1001 86380 86390 1
523203 99523203 1001 86380 86390 1
523629 99523629 1001 86380 86390 1
523453 99523453 1001 86380 86390 1
523500 99523500 1001 86380 86390 1
523528 99523528 1001 86380 86390 1
524046 99524046 1001 86380 86390 1
523996 99523996 1001 86380 86390 1
523962 99523962 1001 86380 86390 1
524043 99524043 1001 86380 86390 1
524359 99524359 1001 86380 86390 1
524402 99524402 1001 86380 86390 1
524507 99524507 1001 86380 86390 1
524241 99524241 1001 86380 86390 1
524209 99524209 1001 86380 86390 1
524262 99524262 1001 86380 86390 1
525498 99525498 1001 86380 86390 1
525313 99525313 1001 86380 86390 1
525253 99525253 1001 86380 86390 1
525202 99525202 1001 86380 86390 1
525160 99525160 1001 86380 86390 1
525141 99525141 1001 86380 86390 1
524987 99524987 1001 86380 86390 1
525013 99525013 1001 86380 86390 1
525735 99525735 1001 86380 86390 1
526161 99526161 1001 86380 86390 1
526045 99526045 1001 86380 86390 1
526202 99526202 1001 86380 86390 1
525827 99525827 1001 86380 86390 1
525952 99525952 1001 86380 86390 1
525928 99525928 1001 86380 86390 1
526008 99526008 1001 86380 86390 1
527071 99527071 1001 86380 86390 1
526996 99526996 1001 86380 86390 1
526986 99526986 1001 86380 86390 1
526722 99526722 1001 86380 86390 1
527363 99527363 1001 86380 86390 1
527306 99527306 1001 86380 86390 1
527257 99527257 1001 86380 86390 1
527897 99527897 1001 86380 86390 1
527668 99527668 1001 86380 86390 1
527867 99527867 1001 86380 86390 1
527713 99527713 1001 86380 86390 1
527609 99527609 1001 86380 86390 1
527469 99527469 1001 86380 86390 1
527525 99527525 1001 86380 86390 1
527604 99527604 1001 86380 86390 1
528371 99528371 1001 86380 86390 1
528420 99528420 1001 86380 86390 1
528964 99528964 1001 86380 86390 1
529010 99529010 1001 86380 86390 1
529527 99529527 1001 86380 86390 1
529710 99529710 1001 86380 86390 1
529721 99529721 1001 86380 86390 1
529584 99529584 1001 86380 86390 1
529192 99529192 1001 86380 86390 1
529815 99529815 1001 86380 86390 1
529107 99529107 1001 86380 86390 1
529871 99529871 1001 86380 86390 1
529873 99529873 1001 86380 86390 1
529825 99529825 1001 86380 86390 1
530432 99530432 1001 86380 86390 1
530384 99530384 1001 86380 86390 1
530218 99530218 1001 86380 86390 1
530180 99530180 1001 86380 86390 1
530251 99530251 1001 86380 86390 1
530027 99530027 1001 86380 86390 1
530120 99530120 1001 86380 86390 1
530009 99530009 1001 86380 86390 1
530745 99530745 1001 86380 86390 1
531339 99531339 1001 86380 86390 1
531050 99531050 1001 86380 86390 1
530869 99530869 1001 86380 86390 1
530965 99530965 1001 86380 86390 1
532195 99532195 1001 86380 86390 1
532198 99532198 1001 86380 86390 1
532011 99532011 1001 86380 86390 1
531836 99531836 1001 86380 86390 1
531612 99531612 1001 86380 86390 1
531767 99531767 1001 86380 86390 1
531786 99531786 1001 86380 86390 1
532267 99532267 1001 86380 86390 1
532268 99532268 1001 86380 86390 1
532259 99532259 1001 86380 86390 1
532221 99532221 1001 86380 86390 1
532862 99532862 1001 86380 86390 1
532796 99532796 1001 86380 86390 1
532541 99532541 1001 86380 86390 1
532543 99532543 1001 86380 86390 1
532599 99532599 1001 86380 86390 1
532457 99532457 1001 86380 86390 1
533232 99533232 1001 86380 86390 1
533666 99533666 1001 86380 86390 1
533831 99533831 1001 86380 86390 1
533849 99533849 1001 86380 86390 1
533645 99533645 1001 86380 86390 1
533326 99533326 1001 86380 86390 1
533964 99533964 1001 86380 86390 1
534559 99534559 1001 86380 86390 1
534500 99534500 1001 86380 86390 1
534358 99534358 1001 86380 86390 1
534155 99534155 1001 86380 86390 1
534805 99534805 1001 86380 86390 1
534822 99534822 1001 86380 86390 1
535433 99535433 1001 86380 86390 1
535400 99535400 1001 86380 86390 1
535046 99535046 1001 86380 86390 1
534908 99534908 1001 86380 86390 1
535700 99535700 1001 86380 86390 1
536285 99536285 1001 86380 86390 1
535950 99535950 1001 86380 86390 1
536093 99536093 1001 86380 86390 1
536035 99536035 1001 86380 86390 1
536355 99536355 1001 86380 86390 1
536410 99536410 1001 86380 86390 1
537026 99537026 1001 86380 86390 1
537078 99537078 1001 86380 86390 1
537019 99537019 1001 86380 86390 1
536796 99536796 1001 86380 86390 1
536557 99536557 1001 86380 86390 1
536728 99536728 1001 86380 86390 1
536691 99536691 1001 86380 86390 1
536563 99536563 1001 86380 86390 1
537335 99537335 1001 86380 86390 1
537987 99537987 1001 86380 86390 1
537719 99537719 1001 86380 86390 1
537771 99537771 1001 86380 86390 1
538739 99538739 1001 86380 86390 1
538800 99538800 1001 86380 86390 1
538459 99538459 1001 86380 86390 1
538477 99538477 1001 86380 86390 1
538376 99538376 1001 86380 86390 1
538902 99538902 1001 86380 86390 1
538881 99538881 1001 86380 86390 1
539602 99539602 1001 86380 86390 1
539511 99539511 1001 86380 86390 1
539416 99539416 1001 86380 86390 1
540434 99540434 1001 86380 86390 1
540343 99540343 1001 86380 86390 1
540457 99540457 1001 86380 86390 1
540153 99540153 1001 86380 86390 1
540608 99540608 1001 86380 86390 1
540552 99540552 1001 86380 86390 1
540553 99540553 1001 86380 86390 1
540961 99540961 1001 86380 86390 1
540955 99540955 1001 86380 86390 1
540822 99540822 1001 86380 86390 1
540826 99540826 1001 86380 86390 1
541411 99541411 1001 86380 86390 1
541985 99541985 1001 86380 86390 1
541936 99541936 1001 86380 86390 1
542114 99542114 1001 86380 86390 1
541827 99541827 1001 86380 86390 1
541697 99541697 1001 86380 86390 1
541583 99541583 1001 86380 86390 1
541639 99541639 1001 86380 86390 1
542233 99542233 1001 86380 86390 1
542199 99542199 1001 86380 86390 1
542128 99542128 1001 86380 86390 1
542853 99542853 1001 86380 86390 1
542695 99542695 1001 86380 86390 1
542497 99542497 1001 86380 86390 1
542372 99542372 1001 86380 86390 1
543008 99543008 1001 86380 86390 1
543125 99543125 1001 86380 86390 1
543075 99543075 1001 86380 86390 1
543116 99543116 1001 86380 86390 1
542991 99542991 1001 86380 86390 1
543749 99543749 1001 86380 86390 1
543403 99543403 1001 86380 86390 1
543500 99543500 1001 86380 86390 1
543809 99543809 1001 86380 86390 1
544043 99544043 1001 86380 86390 1
544687 99544687 1001 86380 86390 1
544709 99544709 1001 86380 86390 1
426825 237 1001 81420 82137 1
404537 214 1001 62100 63897 1
527860 610 1002 53153 61636 1
400067 99400067 1001 86380 86390 1
400677 99400677 1001 86380 86390 1
400682 99400682 1001 86380 86390 1
401150 99401150 1001 86380 86390 1
401966 99401966 1001 86380 86390 1
402102 99402102 1001 86380 86390 1
402892 99402892 1001 86380 86390 1
403108 99403108 1001 86380 86390 1
403271 99403271 1001 86380 86390 1
403350 99403350 1001 86380 86390 1
403675 99403675 1001 86380 86390 1
403916 99403916 1001 86380 86390 1
404319 99404319 1001 86380 86390 1
405421 99405421 1001 86380 86390 1
405420 99405420 1001 86380 86390 1
405544 99405544 1001 86380 86390 1
405738 99405738 1001 86380 86390 1
405826 99405826 1001 86380 86390 1
406001 99406001 1001 86380 86390 1
406174 99406174 1001 86380 86390 1
406197 99406197 1001 86380 86390 1
406568 99406568 1001 86380 86390 1
406711 99406711 1001 86380 86390 1
406843 99406843 1001 86380 86390 1
406955 99406955 1001 86380 86390 1
407238 99407238 1001 86380 86390 1
407416 99407416 1001 86380 86390 1
407484 99407484 1001 86380 86390 1
407783 99407783 1001 86380 86390 1
408092 99408092 1001 86380 86390 1
408196 99408196 1001 86380 86390 1
408433 99408433 1001 86380 86390 1
408532 99408532 1001 86380 86390 1
408748 99408748 1001 86380 86390 1
409094 99409094 1001 86380 86390 1
409284 99409284 1001 86380 86390 1
409437 99409437 1001 86380 86390 1
409630 99409630 1001 86380 86390 1
409689 99409689 1001 86380 86390 1
409707 99409707 1001 86380 86390 1
410133 99410133 1001 86380 86390 1
410114 99410114 1001 86380 86390 1
410670 99410670 1001 86380 86390 1
410672 99410672 1001 86380 86390 1
410757 99410757 1001 86380 86390 1
410874 99410874 1001 86380 86390 1
411223 99411223 1001 86380 86390 1
411615 99411615 1001 86380 86390 1
411825 99411825 1001 86380 86390 1
412290 99412290 1001 86380 86390 1
412339 99412339 1001 86380 86390 1
413493 99413493 1001 86380 86390 1
413458 99413458 1001 86380 86390 1
413489 99413489 1001 86380 86390 1
412728 99412728 1001 86380 86390 1
413725 99413725 1001 86380 86390 1
413843 99413843 1001 86380 86390 1
413981 99413981 1001 86380 86390 1
415058 99415058 1001 86380 86390 1
415099 99415099 1001 86380 86390 1
415062 99415062 1001 86380 86390 1
415089 99415089 1001 86380 86390 1
414895 99414895 1001 86380 86390 1
414317 99414317 1001 86380 86390 1
414186 99414186 1001 86380 86390 1
414188 99414188 1001 86380 86390 1
415542 99415542 1001 86380 86390 1
415595 99415595 1001 86380 86390 1
416348 99416348 1001 86380 86390 1
416137 99416137 1001 86380 86390 1
417200 99417200 1001 86380 86390 1
417078 99417078 1001 86380 86390 1
417179 99417179 1001 86380 86390 1
417035 99417035 1001 86380 86390 1
417444 99417444 1001 86380 86390 1
417501 99417501 1001 86380 86390 1
417458 99417458 1001 86380 86390 1
418504 99418504 1001 86380 86390 1
418380 99418380 1001 86380 86390 1
418381 99418381 1001 86380 86390 1
418054 99418054 1001 86380 86390 1
417915 99417915 1001 86380 86390 1
420156 99420156 1001 86380 86390 1
419852 99419852 1001 86380 86390 1
419807 99419807 1001 86380 86390 1
419292 99419292 1001 86380 86390 1
419449 99419449 1001 86380 86390 1
419433 99419433 1001 86380 86390 1
420510 99420510 1001 86380 86390 1
420649 99420649 1001 86380 86390 1
421998 99421998 1001 86380 86390 1
421969 99421969 1001 86380 86390 1
421831 99421831 1001 86380 86390 1
421661 99421661 1001 86380 86390 1
421546 99421546 1001 86380 86390 1
421458 99421458 1001 86380 86390 1
421363 99421363 1001 86380 86390 1
421230 99421230 1001 86380 86390 1
421191 99421191 1001 86380 86390 1
422344 99422344 1001 86380 86390 1
422156 99422156 1001 86380 86390 1
422595 99422595 1001 86380 86390 1
422679 99422679 1001 86380 86390 1
422534 99422534 1001 86380 86390 1
422608 99422608 1001 86380 86390 1
423754 99423754 1001 86380 86390 1
425047 99425047 1001 86380 86390 1
425246 99425246 1001 86380 86390 1
425351 99425351 1001 86380 86390 1
424994 99424994 1001 86380 86390 1
424833 99424833 1001 86380 86390 1
424606 99424606 1001 86380 86390 1
424439 99424439 1001 86380 86390 1
425412 99425412 1001 86380 86390 1
426647 99426647 1001 86380 86390 1
426383 99426383 1001 86380 86390 1
426154 99426154 1001 86380 86390 1
426196 99426196 1001 86380 86390 1
426231 99426231 1001 86380 86390 1
427251 99427251 1001 86380 86390 1
428060 99428060 1001 86380 86390 1
428128 99428128 1001 86380 86390 1
428180 99428180 1001 86380 86390 1
429041 99429041 1001 86380 86390 1
428758 99428758 1001 86380 86390 1
430074 99430074 1001 86380 86390 1
429607 99429607 1001 86380 86390 1
430607 99430607 1001 86380 86390 1
430395 99430395 1001 86380 86390 1
430387 99430387 1001 86380 86390 1
431126 99431126 1001 86380 86390 1
431215 99431215 1001 86380 86390 1
431048 99431048 1001 86380 86390 1
432467 99432467 1001 86380 86390 1
432072 99432072 1001 86380 86390 1
433349 99433349 1001 86380 86390 1
433378 99433378 1001 86380 86390 1
432902 99432902 1001 86380 86390 1
434094 99434094 1001 86380 86390 1
435386 99435386 1001 86380 86390 1
434788 99434788 1001 86380 86390 1
434694 99434694 1001 86380 86390 1
434469 99434469 1001 86380 86390 1
434567 99434567 1001 86380 86390 1
434149 99434149 1001 86380 86390 1
435868 99435868 1001 86380 86390 1
435632 99435632 1001 86380 86390 1
435879 99435879 1001 86380 86390 1
437079 99437079 1001 86380 86390 1
437085 99437085 1001 86380 86390 1
437016 99437016 1001 86380 86390 1
436730 99436730 1001 86380 86390 1
436456 99436456 1001 86380 86390 1
436555 99436555 1001 86380 86390 1
436065 99436065 1001 86380 86390 1
300069 99300069 1001 86380 86390 1
437216 99437216 1001 86380 86390 1
437307 99437307 1001 86380 86390 1
300252 99300252 1001 86380 86390 1
300137 99300137 1001 86380 86390 1
300262 99300262 1001 86380 86390 1
300742 99300742 1001 86380 86390 1
300875 99300875 1001 86380 86390 1
300876 99300876 1001 86380 86390 1
300865 99300865 1001 86380 86390 1
301400 99301400 1001 86380 86390 1
301339 99301339 1001 86380 86390 1
301280 99301280 1001 86380 86390 1
300946 99300946 1001 86380 86390 1
301121 99301121 1001 86380 86390 1
301592 99301592 1001 86380 86390 1
301696 99301696 1001 86380 86390 1
301687 99301687 1001 86380 86390 1
301679 99301679 1001 86380 86390 1
302291 99302291 1001 86380 86390 1
302177 99302177 1001 86380 86390 1
302327 99302327 1001 86380 86390 1
302020 99302020 1001 86380 86390 1
302026 99302026 1001 86380 86390 1
301777 99301777 1001 86380 86390 1
302456 99302456 1001 86380 86390 1
302550 99302550 1001 86380 86390 1
302436 99302436 1001 86380 86390 1
302545 99302545 1001 86380 86390 1
302904 99302904 1001 86380 86390 1
302918 99302918 1001 86380 86390 1
302678 99302678 1001 86380 86390 1
303345 99303345 1001 86380 86390 1
303892 99303892 1001 86380 86390 1
304007 99304007 1001 86380 86390 1
303699 99303699 1001 86380 86390 1
303648 99303648 1001 86380 86390 1
303483 99303483 1001 86380 86390 1
304189 99304189 1001 86380 86390 1
304681 99304681 1001 86380 86390 1
304832 99304832 1001 86380 86390 1
304848 99304848 1001 86380 86390 1
304408 99304408 1001 86380 86390 1
304365 99304365 1001 86380 86390 1
304872 99304872 1001 86380 86390 1
304864 99304864 1001 86380 86390 1
305614 99305614 1001 86380 86390 1
305679 99305679 1001 86380 86390 1
305332 99305332 1001 86380 86390 1
305194 99305194 1001 86380 86390 1
305176 99305176 1001 86380 86390 1
305268 99305268 1001 86380 86390 1
500620 99500620 1001 86380 86390 1
500735 99500735 1001 86380 86390 1
500360 99500360 1001 86380 86390 1
500241 99500241 1001 86380 86390 1
500952 99500952 1001 86380 86390 1
500962 99500962 1001 86380 86390 1
501593 99501593 1001 86380 86390 1
501533 99501533 1001 86380 86390 1
501282 99501282 1001 86380 86390 1
501146 99501146 1001 86380 86390 1
501650 99501650 1001 86380 86390 1
501770 99501770 1001 86380 86390 1
502312 99502312 1001 86380 86390 1
502341 99502341 1001 86380 86390 1
502384 99502384 1001 86380 86390 1
502216 99502216 1001 86380 86390 1
502246 99502246 1001 86380 86390 1
501896 99501896 1001 86380 86390 1
502518 99502518 1001 86380 86390 1
502667 99502667 1001 86380 86390 1
503151 99503151 1001 86380 86390 1
503267 99503267 1001 86380 86390 1
502718 99502718 1001 86380 86390 1
504072 99504072 1001 86380 86390 1
504064 99504064 1001 86380 86390 1
503606 99503606 1001 86380 86390 1
503688 99503688 1001 86380 86390 1
504173 99504173 1001 86380 86390 1
504164 99504164 1001 86380 86390 1
504815 99504815 1001 86380 86390 1
504605 99504605 1001 86380 86390 1
504644 99504644 1001 86380 86390 1
504332 99504332 1001 86380 86390 1
504385 99504385 1001 86380 86390 1
505085 99505085 1001 86380 86390 1
505114 99505114 1001 86380 86390 1
505066 99505066 1001 86380 86390 1
505605 99505605 1001 86380 86390 1
505657 99505657 1001 86380 86390 1
505383 99505383 1001 86380 86390 1
506568 99506568 1001 86380 86390 1
506450 99506450 1001 86380 86390 1
506212 99506212 1001 86380 86390 1
506722 99506722 1001 86380 86390 1
506710 99506710 1001 86380 86390 1
507359 99507359 1001 86380 86390 1
507323 99507323 1001 86380 86390 1
507236 99507236 1001 86380 86390 1
507414 99507414 1001 86380 86390 1
507228 99507228 1001 86380 86390 1
506836 99506836 1001 86380 86390 1
507579 99507579 1001 86380 86390 1
507594 99507594 1001 86380 86390 1
507520 99507520 1001 86380 86390 1
507534 99507534 1001 86380 86390 1
508216 99508216 1001 86380 86390 1
507953 99507953 1001 86380 86390 1
507709 99507709 1001 86380 86390 1
507715 99507715 1001 86380 86390 1
508380 99508380 1001 86380 86390 1
508752 99508752 1001 86380 86390 1
508721 99508721 1001 86380 86390 1
508724 99508724 1001 86380 86390 1
508517 99508517 1001 86380 86390 1
509250 99509250 1001 86380 86390 1
509821 99509821 1001 86380 86390 1
509758 99509758 1001 86380 86390 1
509558 99509558 1001 86380 86390 1
509508 99509508 1001 86380 86390 1
509589 99509589 1001 86380 86390 1
509375 99509375 1001 86380 86390 1
509365 99509365 1001 86380 86390 1
509354 99509354 1001 86380 86390 1
509944 99509944 1001 86380 86390 1
510638 99510638 1001 86380 86390 1
510614 99510614 1001 86380 86390 1
510679 99510679 1001 86380 86390 1
510567 99510567 1001 86380 86390 1
510268 99510268 1001 86380 86390 1
510282 99510282 1001 86380 86390 1
510931 99510931 1001 86380 86390 1
510766 99510766 1001 86380 86390 1
510744 99510744 1001 86380 86390 1
511424 99511424 1001 86380 86390 1
511441 99511441 1001 86380 86390 1
511406 99511406 1001 86380 86390 1
511225 99511225 1001 86380 86390 1
511162 99511162 1001 86380 86390 1
510964 99510964 1001 86380 86390 1
511568 99511568 1001 86380 86390 1
511623 99511623 1001 86380 86390 1
512056 99512056 1001 86380 86390 1
512107 99512107 1001 86380 86390 1
512120 99512120 1001 86380 86390 1
511762 99511762 1001 86380 86390 1
511867 99511867 1001 86380 86390 1
512567 99512567 1001 86380 86390 1
513084 99513084 1001 86380 86390 1
513137 99513137 1001 86380 86390 1
512612 99512612 1001 86380 86390 1
512622 99512622 1001 86380 86390 1
512790 99512790 1001 86380 86390 1
513305 99513305 1001 86380 86390 1
513978 99513978 1001 86380 86390 1
513623 99513623 1001 86380 86390 1
513556 99513556 1001 86380 86390 1
514775 99514775 1001 86380 86390 1
514789 99514789 1001 86380 86390 1
514526 99514526 1001 86380 86390 1
514504 99514504 1001 86380 86390 1
514379 99514379 1001 86380 86390 1
514427 99514427 1001 86380 86390 1
514986 99514986 1001 86380 86390 1
514935 99514935 1001 86380 86390 1
515045 99515045 1001 86380 86390 1
515381 99515381 1001 86380 86390 1
515122 99515122 1001 86380 86390 1
515774 99515774 1001 86380 86390 1
515730 99515730 1001 86380 86390 1
516317 99516317 1001 86380 86390 1
516509 99516509 1001 86380 86390 1
516167 99516167 1001 86380 86390 1
516116 99516116 1001 86380 86390 1
516050 99516050 1001 86380 86390 1
516305 99516305 1001 86380 86390 1
517286 99517286 1001 86380 86390 1
517094 99517094 1001 86380 86390 1
517127 99517127 1001 86380 86390 1
516829 99516829 1001 86380 86390 1
517410 99517410 1001 86380 86390 1
517398 99517398 1001 86380 86390 1
517381 99517381 1001 86380 86390 1
518092 99518092 1001 86380 86390 1
517884 99517884 1001 86380 86390 1
517731 99517731 1001 86380 86390 1
518252 99518252 1001 86380 86390 1
518332 99518332 1001 86380 86390 1
518735 99518735 1001 86380 86390 1
518396 99518396 1001 86380 86390 1
518435 99518435 1001 86380 86390 1
518528 99518528 1001 86380 86390 1
519119 99519119 1001 86380 86390 1
519016 99519016 1001 86380 86390 1
519084 99519084 1001 86380 86390 1
519779 99519779 1001 86380 86390 1
519700 99519700 1001 86380 86390 1
519762 99519762 1001 86380 86390 1
519573 99519573 1001 86380 86390 1
519317 99519317 1001 86380 86390 1
520006 99520006 1001 86380 86390 1
519833 99519833 1001 86380 86390 1
520524 99520524 1001 86380 86390 1
520609 99520609 1001 86380 86390 1
520549 99520549 1001 86380 86390 1
520309 99520309 1001 86380 86390 1
520416 99520416 1001 86380 86390 1
520077 99520077 1001 86380 86390 1
520080 99520080 1001 86380 86390 1
521446 99521446 1001 86380 86390 1
520887 99520887 1001 86380 86390 1
521047 99521047 1001 86380 86390 1
520946 99520946 1001 86380 86390 1
521595 99521595 1001 86380 86390 1
521508 99521508 1001 86380 86390 1
522163 99522163 1001 86380 86390 1
522195 99522195 1001 86380 86390 1
522225 99522225 1001 86380 86390 1
522238 99522238 1001 86380 86390 1
522076 99522076 1001 86380 86390 1
521855 99521855 1001 86380 86390 1
521877 99521877 1001 86380 86390 1
521696 99521696 1001 86380 86390 1
522384 99522384 1001 86380 86390 1
522347 99522347 1001 86380 86390 1
522430 99522430 1001 86380 86390 1
522405 99522405 1001 86380 86390 1
523008 99523008 1001 86380 86390 1
522837 99522837 1001 86380 86390 1
522710 99522710 1001 86380 86390 1
523321 99523321 1001 86380 86390 1
523803 99523803 1001 86380 86390 1
523598 99523598 1001 86380 86390 1
523714 99523714 1001 86380 86390 1
524125 99524125 1001 86380 86390 1
524127 99524127 1001 86380 86390 1
524025 99524025 1001 86380 86390 1
524385 99524385 1001 86380 86390 1
524201 99524201 1001 86380 86390 1
524218 99524218 1001 86380 86390 1
524924 99524924 1001 86380 86390 1
525446 99525446 1001 86380 86390 1
525226 99525226 1001 86380 86390 1
525299 99525299 1001 86380 86390 1
525030 99525030 1001 86380 86390 1
525168 99525168 1001 86380 86390 1
525609 99525609 1001 86380 86390 1
525639 99525639 1001 86380 86390 1
526346 99526346 1001 86380 86390 1
526292 99526292 1001 86380 86390 1
525832 99525832 1001 86380 86390 1
527247 99527247 1001 86380 86390 1
527207 99527207 1001 86380 86390 1
526872 99526872 1001 86380 86390 1
526815 99526815 1001 86380 86390 1
527304 99527304 1001 86380 86390 1
527346 99527346 1001 86380 86390 1
527437 99527437 1001 86380 86390 1
527295 99527295 1001 86380 86390 1
527874 99527874 1001 86380 86390 1
527753 99527753 1001 86380 86390 1
527781 99527781 1001 86380 86390 1
527730 99527730 1001 86380 86390 1
527859 99527859 1001 86380 86390 1
528812 99528812 1001 86380 86390 1
528756 99528756 1001 86380 86390 1
528609 99528609 1001 86380 86390 1
528681 99528681 1001 86380 86390 1
528440 99528440 1001 86380 86390 1
528379 99528379 1001 86380 86390 1
529000 99529000 1001 86380 86390 1
529694 99529694 1001 86380 86390 1
529632 99529632 1001 86380 86390 1
529646 99529646 1001 86380 86390 1
529521 99529521 1001 86380 86390 1
529325 99529325 1001 86380 86390 1
529218 99529218 1001 86380 86390 1
529846 99529846 1001 86380 86390 1
529810 99529810 1001 86380 86390 1
529785 99529785 1001 86380 86390 1
530502 99530502 1001 86380 86390 1
530505 99530505 1001 86380 86390 1
530378 99530378 1001 86380 86390 1
530409 99530409 1001 86380 86390 1
530201 99530201 1001 86380 86390 1
530228 99530228 1001 86380 86390 1
530086 99530086 1001 86380 86390 1
530595 99530595 1001 86380 86390 1
531205 99531205 1001 86380 86390 1
531340 99531340 1001 86380 86390 1
531023 99531023 1001 86380 86390 1
531397 99531397 1001 86380 86390 1
532204 99532204 1001 86380 86390 1
532171 99532171 1001 86380 86390 1
532059 99532059 1001 86380 86390 1
532152 99532152 1001 86380 86390 1
531996 99531996 1001 86380 86390 1
531737 99531737 1001 86380 86390 1
531726 99531726 1001 86380 86390 1
532322 99532322 1001 86380 86390 1
532994 99532994 1001 86380 86390 1
532830 99532830 1001 86380 86390 1
532845 99532845 1001 86380 86390 1
532762 99532762 1001 86380 86390 1
532607 99532607 1001 86380 86390 1
532585 99532585 1001 86380 86390 1
532575 99532575 1001 86380 86390 1
533100 99533100 1001 86380 86390 1
533195 99533195 1001 86380 86390 1
533734 99533734 1001 86380 86390 1
533714 99533714 1001 86380 86390 1
534019 99534019 1001 86380 86390 1
534492 99534492 1001 86380 86390 1
534495 99534495 1001 86380 86390 1
534590 99534590 1001 86380 86390 1
534616 99534616 1001 86380 86390 1
534311 99534311 1001 86380 86390 1
534443 99534443 1001 86380 86390 1
534303 99534303 1001 86380 86390 1
534242 99534242 1001 86380 86390 1
534865 99534865 1001 86380 86390 1
534802 99534802 1001 86380 86390 1
535047 99535047 1001 86380 86390 1
535527 99535527 1001 86380 86390 1
536162 99536162 1001 86380 86390 1
536280 99536280 1001 86380 86390 1
536281 99536281 1001 86380 86390 1
536330 99536330 1001 86380 86390 1
536075 99536075 1001 86380 86390 1
535734 99535734 1001 86380 86390 1
536372 99536372 1001 86380 86390 1
536515 99536515 1001 86380 86390 1
537114 99537114 1001 86380 86390 1
536802 99536802 1001 86380 86390 1
536608 99536608 1001 86380 86390 1
537243 99537243 1001 86380 86390 1
537885 99537885 1001 86380 86390 1
537886 99537886 1001 86380 86390 1
537614 99537614 1001 86380 86390 1
537732 99537732 1001 86380 86390 1
537525 99537525 1001 86380 86390 1
537475 99537475 1001 86380 86390 1
537476 99537476 1001 86380 86390 1
537427 99537427 1001 86380 86390 1
537457 99537457 1001 86380 86390 1
538130 99538130 1001 86380 86390 1
538624 99538624 1001 86380 86390 1
538787 99538787 1001 86380 86390 1
538651 99538651 1001 86380 86390 1
538799 99538799 1001 86380 86390 1
538596 99538596 1001 86380 86390 1
538431 99538431 1001 86380 86390 1
538388 99538388 1001 86380 86390 1
538853 99538853 1001 86380 86390 1
539519 99539519 1001 86380 86390 1
539559 99539559 1001 86380 86390 1
539482 99539482 1001 86380 86390 1
539254 99539254 1001 86380 86390 1
539261 99539261 1001 86380 86390 1
539110 99539110 1001 86380 86390 1
539181 99539181 1001 86380 86390 1
539186 99539186 1001 86380 86390 1
539187 99539187 1001 86380 86390 1
539667 99539667 1001 86380 86390 1
539722 99539722 1001 86380 86390 1
539890 99539890 1001 86380 86390 1
540670 99540670 1001 86380 86390 1
541278 99541278 1001 86380 86390 1
541377 99541377 1001 86380 86390 1
541496 99541496 1001 86380 86390 1
541938 99541938 1001 86380 86390 1
542064 99542064 1001 86380 86390 1
542116 99542116 1001 86380 86390 1
541759 99541759 1001 86380 86390 1
541607 99541607 1001 86380 86390 1
541596 99541596 1001 86380 86390 1
542130 99542130 1001 86380 86390 1
542315 99542315 1001 86380 86390 1
542280 99542280 1001 86380 86390 1
542190 99542190 1001 86380 86390 1
542295 99542295 1001 86380 86390 1
542890 99542890 1001 86380 86390 1
542865 99542865 1001 86380 86390 1
542730 99542730 1001 86380 86390 1
542581 99542581 1001 86380 86390 1
543619 99543619 1001 86380 86390 1
543638 99543638 1001 86380 86390 1
543376 99543376 1001 86380 86390 1
543392 99543392 1001 86380 86390 1
543446 99543446 1001 86380 86390 1
543474 99543474 1001 86380 86390 1
543340 99543340 1001 86380 86390 1
543237 99543237 1001 86380 86390 1
543851 99543851 1001 86380 86390 1
543891 99543891 1001 86380 86390 1
544564 99544564 1001 86380 86390 1
544590 99544590 1001 86380 86390 1
544239 99544239 1001 86380 86390 1
544233 99544233 1001 86380 86390 1
544285 99544285 1001 86380 86390 1
544132 99544132 1001 86380 86390 1
544174 99544174 1001 86380 86390 1
544091 99544091 1001 86380 86390 1
400317 99400317 1001 86380 86390 1
400409 99400409 1001 86380 86390 1
400381 99400381 1001 86380 86390 1
400939 99400939 1001 86380 86390 1
401944 99401944 1001 86380 86390 1
402569 99402569 1001 86380 86390 1
402580 99402580 1001 86380 86390 1
402803 99402803 1001 86380 86390 1
403407 99403407 1001 86380 86390 1
403528 99403528 1001 86380 86390 1
403486 99403486 1001 86380 86390 1
403725 99403725 1001 86380 86390 1
404048 99404048 1001 86380 86390 1
404357 99404357 1001 86380 86390 1
404759 99404759 1001 86380 86390 1
405752 99405752 1001 86380 86390 1
405973 99405973 1001 86380 86390 1
406401 99406401 1001 86380 86390 1
406403 99406403 1001 86380 86390 1
406712 99406712 1001 86380 86390 1
406695 99406695 1001 86380 86390 1
406750 99406750 1001 86380 86390 1
407003 99407003 1001 86380 86390 1
407100 99407100 1001 86380 86390 1
407149 99407149 1001 86380 86390 1
407629 99407629 1001 86380 86390 1
407848 99407848 1001 86380 86390 1
408960 99408960 1001 86380 86390 1
409468 99409468 1001 86380 86390 1
409579 99409579 1001 86380 86390 1
409690 99409690 1001 86380 86390 1
410976 99410976 1001 86380 86390 1
412409 99412409 1001 86380 86390 1
413630 99413630 1001 86380 86390 1
412943 99412943 1001 86380 86390 1
412827 99412827 1001 86380 86390 1
412646 99412646 1001 86380 86390 1
412831 99412831 1001 86380 86390 1
412490 99412490 1001 86380 86390 1
413812 99413812 1001 86380 86390 1
413934 99413934 1001 86380 86390 1
414007 99414007 1001 86380 86390 1
413919 99413919 1001 86380 86390 1
414962 99414962 1001 86380 86390 1
414352 99414352 1001 86380 86390 1
414173 99414173 1001 86380 86390 1
414133 99414133 1001 86380 86390 1
414245 99414245 1001 86380 86390 1
415464 99415464 1001 86380 86390 1
415611 99415611 1001 86380 86390 1
416815 99416815 1001 86380 86390 1
416326 99416326 1001 86380 86390 1
415733 99415733 1001 86380 86390 1
417474 99417474 1001 86380 86390 1
418165 99418165 1001 86380 86390 1
418831 99418831 1001 86380 86390 1
418903 99418903 1001 86380 86390 1
420081 99420081 1001 86380 86390 1
420161 99420161 1001 86380 86390 1
420114 99420114 1001 86380 86390 1
420056 99420056 1001 86380 86390 1
419973 99419973 1001 86380 86390 1
419925 99419925 1001 86380 86390 1
419248 99419248 1001 86380 86390 1
420493 99420493 1001 86380 86390 1
420515 99420515 1001 86380 86390 1
421886 99421886 1001 86380 86390 1
421441 99421441 1001 86380 86390 1
421258 99421258 1001 86380 86390 1
421147 99421147 1001 86380 86390 1
422188 99422188 1001 86380 86390 1
422940 99422940 1001 86380 86390 1
422736 99422736 1001 86380 86390 1
425107 99425107 1001 86380 86390 1
425091 99425091 1001 86380 86390 1
424962 99424962 1001 86380 86390 1
425640 99425640 1001 86380 86390 1
426792 99426792 1001 86380 86390 1
427482 99427482 1001 86380 86390 1
427509 99427509 1001 86380 86390 1
427439 99427439 1001 86380 86390 1
427304 99427304 1001 86380 86390 1
427481 99427481 1001 86380 86390 1
428671 99428671 1001 86380 86390 1
428374 99428374 1001 86380 86390 1
428722 99428722 1001 86380 86390 1
428488 99428488 1001 86380 86390 1
428217 99428217 1001 86380 86390 1
427534 99427534 1001 86380 86390 1
428941 99428941 1001 86380 86390 1
428876 99428876 1001 86380 86390 1
428797 99428797 1001 86380 86390 1
429064 99429064 1001 86380 86390 1
430144 99430144 1001 86380 86390 1
429954 99429954 1001 86380 86390 1
429633 99429633 1001 86380 86390 1
430573 99430573 1001 86380 86390 1
430741 99430741 1001 86380 86390 1
430552 99430552 1001 86380 86390 1
430521 99430521 1001 86380 86390 1
431910 99431910 1001 86380 86390 1
432048 99432048 1001 86380 86390 1
431816 99431816 1001 86380 86390 1
431502 99431502 1001 86380 86390 1
431607 99431607 1001 86380 86390 1
431165 99431165 1001 86380 86390 1
432268 99432268 1001 86380 86390 1
432384 99432384 1001 86380 86390 1
433587 99433587 1001 86380 86390 1
433707 99433707 1001 86380 86390 1
432842 99432842 1001 86380 86390 1
435229 99435229 1001 86380 86390 1
435350 99435350 1001 86380 86390 1
435391 99435391 1001 86380 86390 1
435116 99435116 1001 86380 86390 1
435166 99435166 1001 86380 86390 1
434532 99434532 1001 86380 86390 1
434472 99434472 1001 86380 86390 1
434235 99434235 1001 86380 86390 1
434544 99434544 1001 86380 86390 1
434299 99434299 1001 86380 86390 1
435623 99435623 1001 86380 86390 1
436506 99436506 1001 86380 86390 1
436311 99436311 1001 86380 86390 1
436265 99436265 1001 86380 86390 1
436245 99436245 1001 86380 86390 1
437290 99437290 1001 86380 86390 1
437173 99437173 1001 86380 86390 1
300075 99300075 1001 86380 86390 1
300001 99300001 1001 86380 86390 1
300373 99300373 1001 86380 86390 1
300491 99300491 1001 86380 86390 1
300351 99300351 1001 86380 86390 1
300264 99300264 1001 86380 86390 1
300304 99300304 1001 86380 86390 1
300162 99300162 1001 86380 86390 1
301478 99301478 1001 86380 86390 1
301181 99301181 1001 86380 86390 1
301273 99301273 1001 86380 86390 1
301294 99301294 1001 86380 86390 1
301218 99301218 1001 86380 86390 1
301135 99301135 1001 86380 86390 1
[truncated: 4,139,513 more chars]
