# Supplementary material for: Fast and near-optimal monitoring for healthcare acquired infection outbreaks
Source: PLoS Comput Biol. 2019 Sep 16;15(9):e1007284. doi: 10.1371/journal.pcbi.1007284 (PMC6762212; doi:10.1371/journal.pcbi.1007284)
Supplement: S1 Data — (ZIP) [file pcbi.1007284.s006.zip › MobilityLogs1/HAISE_Carilion_all_visits_day_70.txt]

#Person location Sublocation StartTime EndTime Type
408151 666 1001 37620 37977 1
403407 219 1001 43860 44277 1
522610 610 1001 68585 68884 1
525397 666 1002 49249 60092 1
400155 99400155 1001 86380 86390 1
400208 99400208 1001 86380 86390 1
400253 99400253 1001 86380 86390 1
400340 99400340 1001 86380 86390 1
400488 99400488 1001 86380 86390 1
400436 99400436 1001 86380 86390 1
400508 99400508 1001 86380 86390 1
400604 99400604 1001 86380 86390 1
400908 99400908 1001 86380 86390 1
400933 99400933 1001 86380 86390 1
401000 99401000 1001 86380 86390 1
401367 99401367 1001 86380 86390 1
401526 99401526 1001 86380 86390 1
401552 99401552 1001 86380 86390 1
401511 99401511 1001 86380 86390 1
401594 99401594 1001 86380 86390 1
401599 99401599 1001 86380 86390 1
401637 99401637 1001 86380 86390 1
401702 99401702 1001 86380 86390 1
402006 99402006 1001 86380 86390 1
402208 99402208 1001 86380 86390 1
402328 99402328 1001 86380 86390 1
402676 99402676 1001 86380 86390 1
402703 99402703 1001 86380 86390 1
403174 99403174 1001 86380 86390 1
403820 99403820 1001 86380 86390 1
403889 99403889 1001 86380 86390 1
403911 99403911 1001 86380 86390 1
403944 99403944 1001 86380 86390 1
404231 99404231 1001 86380 86390 1
404305 99404305 1001 86380 86390 1
404256 99404256 1001 86380 86390 1
404444 99404444 1001 86380 86390 1
404432 99404432 1001 86380 86390 1
404385 99404385 1001 86380 86390 1
404539 99404539 1001 86380 86390 1
404634 99404634 1001 86380 86390 1
404685 99404685 1001 86380 86390 1
404874 99404874 1001 86380 86390 1
404862 99404862 1001 86380 86390 1
404974 99404974 1001 86380 86390 1
404943 99404943 1001 86380 86390 1
405172 99405172 1001 86380 86390 1
405273 99405273 1001 86380 86390 1
405238 99405238 1001 86380 86390 1
405262 99405262 1001 86380 86390 1
405487 99405487 1001 86380 86390 1
405736 99405736 1001 86380 86390 1
406243 99406243 1001 86380 86390 1
406271 99406271 1001 86380 86390 1
406259 99406259 1001 86380 86390 1
406184 99406184 1001 86380 86390 1
406480 99406480 1001 86380 86390 1
406501 99406501 1001 86380 86390 1
406597 99406597 1001 86380 86390 1
406633 99406633 1001 86380 86390 1
406745 99406745 1001 86380 86390 1
406773 99406773 1001 86380 86390 1
406778 99406778 1001 86380 86390 1
406841 99406841 1001 86380 86390 1
407251 99407251 1001 86380 86390 1
407346 99407346 1001 86380 86390 1
407323 99407323 1001 86380 86390 1
407391 99407391 1001 86380 86390 1
407394 99407394 1001 86380 86390 1
407869 99407869 1001 86380 86390 1
407962 99407962 1001 86380 86390 1
408309 99408309 1001 86380 86390 1
408523 99408523 1001 86380 86390 1
408429 99408429 1001 86380 86390 1
408693 99408693 1001 86380 86390 1
408651 99408651 1001 86380 86390 1
408699 99408699 1001 86380 86390 1
408788 99408788 1001 86380 86390 1
409249 99409249 1001 86380 86390 1
409368 99409368 1001 86380 86390 1
409434 99409434 1001 86380 86390 1
409563 99409563 1001 86380 86390 1
409527 99409527 1001 86380 86390 1
409601 99409601 1001 86380 86390 1
409628 99409628 1001 86380 86390 1
410106 99410106 1001 86380 86390 1
410188 99410188 1001 86380 86390 1
410208 99410208 1001 86380 86390 1
410277 99410277 1001 86380 86390 1
410404 99410404 1001 86380 86390 1
410219 99410219 1001 86380 86390 1
410357 99410357 1001 86380 86390 1
410304 99410304 1001 86380 86390 1
410524 99410524 1001 86380 86390 1
410527 99410527 1001 86380 86390 1
410530 99410530 1001 86380 86390 1
411215 99411215 1001 86380 86390 1
411136 99411136 1001 86380 86390 1
411371 99411371 1001 86380 86390 1
411592 99411592 1001 86380 86390 1
411596 99411596 1001 86380 86390 1
411746 99411746 1001 86380 86390 1
411742 99411742 1001 86380 86390 1
411707 99411707 1001 86380 86390 1
411781 99411781 1001 86380 86390 1
411857 99411857 1001 86380 86390 1
412043 99412043 1001 86380 86390 1
412105 99412105 1001 86380 86390 1
412302 99412302 1001 86380 86390 1
413564 99413564 1001 86380 86390 1
413475 99413475 1001 86380 86390 1
413569 99413569 1001 86380 86390 1
413579 99413579 1001 86380 86390 1
413440 99413440 1001 86380 86390 1
413612 99413612 1001 86380 86390 1
413288 99413288 1001 86380 86390 1
413059 99413059 1001 86380 86390 1
413015 99413015 1001 86380 86390 1
412970 99412970 1001 86380 86390 1
412639 99412639 1001 86380 86390 1
412489 99412489 1001 86380 86390 1
413783 99413783 1001 86380 86390 1
414015 99414015 1001 86380 86390 1
413910 99413910 1001 86380 86390 1
415253 99415253 1001 86380 86390 1
415147 99415147 1001 86380 86390 1
415177 99415177 1001 86380 86390 1
415277 99415277 1001 86380 86390 1
415073 99415073 1001 86380 86390 1
414855 99414855 1001 86380 86390 1
414167 99414167 1001 86380 86390 1
414470 99414470 1001 86380 86390 1
415620 99415620 1001 86380 86390 1
415492 99415492 1001 86380 86390 1
415494 99415494 1001 86380 86390 1
415715 99415715 1001 86380 86390 1
416997 99416997 1001 86380 86390 1
416600 99416600 1001 86380 86390 1
415931 99415931 1001 86380 86390 1
416052 99416052 1001 86380 86390 1
416094 99416094 1001 86380 86390 1
415817 99415817 1001 86380 86390 1
417327 99417327 1001 86380 86390 1
417050 99417050 1001 86380 86390 1
417339 99417339 1001 86380 86390 1
417607 99417607 1001 86380 86390 1
417523 99417523 1001 86380 86390 1
417403 99417403 1001 86380 86390 1
417562 99417562 1001 86380 86390 1
418618 99418618 1001 86380 86390 1
418528 99418528 1001 86380 86390 1
418706 99418706 1001 86380 86390 1
418492 99418492 1001 86380 86390 1
418661 99418661 1001 86380 86390 1
418612 99418612 1001 86380 86390 1
418782 99418782 1001 86380 86390 1
418255 99418255 1001 86380 86390 1
418349 99418349 1001 86380 86390 1
418072 99418072 1001 86380 86390 1
417611 99417611 1001 86380 86390 1
417695 99417695 1001 86380 86390 1
417647 99417647 1001 86380 86390 1
418842 99418842 1001 86380 86390 1
418838 99418838 1001 86380 86390 1
420094 99420094 1001 86380 86390 1
420178 99420178 1001 86380 86390 1
420311 99420311 1001 86380 86390 1
420134 99420134 1001 86380 86390 1
420187 99420187 1001 86380 86390 1
419784 99419784 1001 86380 86390 1
420039 99420039 1001 86380 86390 1
419811 99419811 1001 86380 86390 1
419876 99419876 1001 86380 86390 1
419718 99419718 1001 86380 86390 1
420795 99420795 1001 86380 86390 1
420730 99420730 1001 86380 86390 1
422077 99422077 1001 86380 86390 1
422020 99422020 1001 86380 86390 1
421791 99421791 1001 86380 86390 1
421299 99421299 1001 86380 86390 1
421634 99421634 1001 86380 86390 1
421106 99421106 1001 86380 86390 1
420953 99420953 1001 86380 86390 1
421023 99421023 1001 86380 86390 1
422131 99422131 1001 86380 86390 1
423605 99423605 1001 86380 86390 1
423391 99423391 1001 86380 86390 1
423328 99423328 1001 86380 86390 1
423005 99423005 1001 86380 86390 1
422965 99422965 1001 86380 86390 1
422813 99422813 1001 86380 86390 1
422842 99422842 1001 86380 86390 1
422618 99422618 1001 86380 86390 1
423942 99423942 1001 86380 86390 1
424070 99424070 1001 86380 86390 1
424103 99424103 1001 86380 86390 1
423895 99423895 1001 86380 86390 1
425008 99425008 1001 86380 86390 1
425130 99425130 1001 86380 86390 1
425200 99425200 1001 86380 86390 1
424828 99424828 1001 86380 86390 1
424838 99424838 1001 86380 86390 1
424488 99424488 1001 86380 86390 1
424375 99424375 1001 86380 86390 1
424418 99424418 1001 86380 86390 1
424254 99424254 1001 86380 86390 1
425604 99425604 1001 86380 86390 1
424153 99424153 1001 86380 86390 1
425584 99425584 1001 86380 86390 1
427061 99427061 1001 86380 86390 1
426351 99426351 1001 86380 86390 1
426549 99426549 1001 86380 86390 1
426457 99426457 1001 86380 86390 1
426258 99426258 1001 86380 86390 1
427257 99427257 1001 86380 86390 1
427347 99427347 1001 86380 86390 1
427159 99427159 1001 86380 86390 1
428390 99428390 1001 86380 86390 1
428663 99428663 1001 86380 86390 1
428156 99428156 1001 86380 86390 1
428279 99428279 1001 86380 86390 1
428072 99428072 1001 86380 86390 1
428134 99428134 1001 86380 86390 1
427585 99427585 1001 86380 86390 1
427809 99427809 1001 86380 86390 1
427914 99427914 1001 86380 86390 1
427799 99427799 1001 86380 86390 1
429039 99429039 1001 86380 86390 1
428970 99428970 1001 86380 86390 1
428797 99428797 1001 86380 86390 1
429161 99429161 1001 86380 86390 1
430117 99430117 1001 86380 86390 1
430021 99430021 1001 86380 86390 1
429938 99429938 1001 86380 86390 1
429795 99429795 1001 86380 86390 1
429179 99429179 1001 86380 86390 1
429509 99429509 1001 86380 86390 1
429405 99429405 1001 86380 86390 1
430713 99430713 1001 86380 86390 1
430689 99430689 1001 86380 86390 1
431742 99431742 1001 86380 86390 1
431999 99431999 1001 86380 86390 1
431922 99431922 1001 86380 86390 1
431359 99431359 1001 86380 86390 1
431385 99431385 1001 86380 86390 1
431320 99431320 1001 86380 86390 1
431573 99431573 1001 86380 86390 1
431614 99431614 1001 86380 86390 1
431422 99431422 1001 86380 86390 1
431397 99431397 1001 86380 86390 1
431238 99431238 1001 86380 86390 1
430844 99430844 1001 86380 86390 1
430851 99430851 1001 86380 86390 1
431103 99431103 1001 86380 86390 1
432097 99432097 1001 86380 86390 1
432167 99432167 1001 86380 86390 1
433726 99433726 1001 86380 86390 1
433470 99433470 1001 86380 86390 1
433478 99433478 1001 86380 86390 1
433387 99433387 1001 86380 86390 1
433717 99433717 1001 86380 86390 1
433316 99433316 1001 86380 86390 1
432933 99432933 1001 86380 86390 1
433261 99433261 1001 86380 86390 1
433262 99433262 1001 86380 86390 1
433153 99433153 1001 86380 86390 1
433185 99433185 1001 86380 86390 1
432606 99432606 1001 86380 86390 1
432775 99432775 1001 86380 86390 1
432674 99432674 1001 86380 86390 1
434090 99434090 1001 86380 86390 1
435108 99435108 1001 86380 86390 1
435112 99435112 1001 86380 86390 1
435166 99435166 1001 86380 86390 1
435046 99435046 1001 86380 86390 1
434658 99434658 1001 86380 86390 1
435000 99435000 1001 86380 86390 1
434414 99434414 1001 86380 86390 1
434525 99434525 1001 86380 86390 1
435777 99435777 1001 86380 86390 1
435642 99435642 1001 86380 86390 1
436886 99436886 1001 86380 86390 1
436515 99436515 1001 86380 86390 1
436564 99436564 1001 86380 86390 1
436367 99436367 1001 86380 86390 1
436746 99436746 1001 86380 86390 1
436724 99436724 1001 86380 86390 1
436034 99436034 1001 86380 86390 1
436169 99436169 1001 86380 86390 1
436320 99436320 1001 86380 86390 1
436189 99436189 1001 86380 86390 1
300034 99300034 1001 86380 86390 1
300090 99300090 1001 86380 86390 1
437336 99437336 1001 86380 86390 1
437232 99437232 1001 86380 86390 1
300725 99300725 1001 86380 86390 1
300705 99300705 1001 86380 86390 1
300688 99300688 1001 86380 86390 1
300572 99300572 1001 86380 86390 1
300723 99300723 1001 86380 86390 1
300726 99300726 1001 86380 86390 1
300382 99300382 1001 86380 86390 1
300347 99300347 1001 86380 86390 1
300412 99300412 1001 86380 86390 1
300291 99300291 1001 86380 86390 1
300110 99300110 1001 86380 86390 1
300119 99300119 1001 86380 86390 1
300932 99300932 1001 86380 86390 1
300736 99300736 1001 86380 86390 1
301273 99301273 1001 86380 86390 1
301338 99301338 1001 86380 86390 1
301301 99301301 1001 86380 86390 1
301239 99301239 1001 86380 86390 1
301344 99301344 1001 86380 86390 1
301028 99301028 1001 86380 86390 1
300992 99300992 1001 86380 86390 1
301086 99301086 1001 86380 86390 1
300944 99300944 1001 86380 86390 1
301583 99301583 1001 86380 86390 1
301703 99301703 1001 86380 86390 1
302265 99302265 1001 86380 86390 1
302380 99302380 1001 86380 86390 1
302338 99302338 1001 86380 86390 1
302225 99302225 1001 86380 86390 1
302085 99302085 1001 86380 86390 1
302014 99302014 1001 86380 86390 1
302015 99302015 1001 86380 86390 1
301780 99301780 1001 86380 86390 1
301846 99301846 1001 86380 86390 1
302509 99302509 1001 86380 86390 1
302407 99302407 1001 86380 86390 1
303094 99303094 1001 86380 86390 1
303121 99303121 1001 86380 86390 1
303181 99303181 1001 86380 86390 1
303135 99303135 1001 86380 86390 1
302939 99302939 1001 86380 86390 1
302895 99302895 1001 86380 86390 1
302934 99302934 1001 86380 86390 1
302678 99302678 1001 86380 86390 1
302756 99302756 1001 86380 86390 1
302615 99302615 1001 86380 86390 1
303335 99303335 1001 86380 86390 1
303364 99303364 1001 86380 86390 1
303289 99303289 1001 86380 86390 1
303251 99303251 1001 86380 86390 1
303892 99303892 1001 86380 86390 1
303972 99303972 1001 86380 86390 1
304008 99304008 1001 86380 86390 1
303952 99303952 1001 86380 86390 1
303783 99303783 1001 86380 86390 1
303454 99303454 1001 86380 86390 1
304096 99304096 1001 86380 86390 1
304049 99304049 1001 86380 86390 1
304668 99304668 1001 86380 86390 1
304687 99304687 1001 86380 86390 1
304768 99304768 1001 86380 86390 1
304512 99304512 1001 86380 86390 1
304530 99304530 1001 86380 86390 1
304532 99304532 1001 86380 86390 1
304356 99304356 1001 86380 86390 1
304421 99304421 1001 86380 86390 1
304374 99304374 1001 86380 86390 1
305012 99305012 1001 86380 86390 1
304963 99304963 1001 86380 86390 1
305015 99305015 1001 86380 86390 1
304888 99304888 1001 86380 86390 1
304944 99304944 1001 86380 86390 1
304945 99304945 1001 86380 86390 1
305537 99305537 1001 86380 86390 1
305641 99305641 1001 86380 86390 1
305672 99305672 1001 86380 86390 1
305674 99305674 1001 86380 86390 1
305339 99305339 1001 86380 86390 1
305419 99305419 1001 86380 86390 1
305330 99305330 1001 86380 86390 1
305223 99305223 1001 86380 86390 1
305201 99305201 1001 86380 86390 1
305125 99305125 1001 86380 86390 1
305204 99305204 1001 86380 86390 1
500115 99500115 1001 86380 86390 1
500797 99500797 1001 86380 86390 1
500644 99500644 1001 86380 86390 1
500495 99500495 1001 86380 86390 1
500362 99500362 1001 86380 86390 1
500263 99500263 1001 86380 86390 1
500330 99500330 1001 86380 86390 1
500241 99500241 1001 86380 86390 1
500876 99500876 1001 86380 86390 1
500941 99500941 1001 86380 86390 1
500967 99500967 1001 86380 86390 1
500824 99500824 1001 86380 86390 1
500905 99500905 1001 86380 86390 1
500944 99500944 1001 86380 86390 1
500996 99500996 1001 86380 86390 1
500974 99500974 1001 86380 86390 1
500936 99500936 1001 86380 86390 1
500872 99500872 1001 86380 86390 1
501611 99501611 1001 86380 86390 1
501465 99501465 1001 86380 86390 1
501570 99501570 1001 86380 86390 1
501585 99501585 1001 86380 86390 1
501128 99501128 1001 86380 86390 1
501168 99501168 1001 86380 86390 1
501091 99501091 1001 86380 86390 1
501144 99501144 1001 86380 86390 1
501224 99501224 1001 86380 86390 1
501160 99501160 1001 86380 86390 1
501832 99501832 1001 86380 86390 1
501807 99501807 1001 86380 86390 1
501769 99501769 1001 86380 86390 1
502325 99502325 1001 86380 86390 1
502377 99502377 1001 86380 86390 1
502369 99502369 1001 86380 86390 1
502411 99502411 1001 86380 86390 1
502425 99502425 1001 86380 86390 1
502461 99502461 1001 86380 86390 1
502183 99502183 1001 86380 86390 1
502074 99502074 1001 86380 86390 1
501860 99501860 1001 86380 86390 1
501900 99501900 1001 86380 86390 1
502640 99502640 1001 86380 86390 1
503202 99503202 1001 86380 86390 1
503126 99503126 1001 86380 86390 1
503278 99503278 1001 86380 86390 1
503149 99503149 1001 86380 86390 1
502945 99502945 1001 86380 86390 1
503074 99503074 1001 86380 86390 1
502885 99502885 1001 86380 86390 1
502889 99502889 1001 86380 86390 1
502736 99502736 1001 86380 86390 1
502776 99502776 1001 86380 86390 1
502847 99502847 1001 86380 86390 1
502719 99502719 1001 86380 86390 1
503353 99503353 1001 86380 86390 1
503408 99503408 1001 86380 86390 1
503333 99503333 1001 86380 86390 1
503930 99503930 1001 86380 86390 1
504107 99504107 1001 86380 86390 1
503722 99503722 1001 86380 86390 1
503814 99503814 1001 86380 86390 1
503789 99503789 1001 86380 86390 1
503768 99503768 1001 86380 86390 1
503699 99503699 1001 86380 86390 1
503571 99503571 1001 86380 86390 1
504273 99504273 1001 86380 86390 1
504289 99504289 1001 86380 86390 1
504279 99504279 1001 86380 86390 1
504811 99504811 1001 86380 86390 1
504863 99504863 1001 86380 86390 1
504675 99504675 1001 86380 86390 1
504666 99504666 1001 86380 86390 1
504615 99504615 1001 86380 86390 1
504430 99504430 1001 86380 86390 1
504360 99504360 1001 86380 86390 1
504490 99504490 1001 86380 86390 1
504997 99504997 1001 86380 86390 1
505104 99505104 1001 86380 86390 1
505769 99505769 1001 86380 86390 1
505644 99505644 1001 86380 86390 1
505647 99505647 1001 86380 86390 1
505649 99505649 1001 86380 86390 1
505653 99505653 1001 86380 86390 1
505515 99505515 1001 86380 86390 1
505505 99505505 1001 86380 86390 1
505390 99505390 1001 86380 86390 1
505403 99505403 1001 86380 86390 1
505380 99505380 1001 86380 86390 1
505280 99505280 1001 86380 86390 1
505293 99505293 1001 86380 86390 1
505244 99505244 1001 86380 86390 1
505271 99505271 1001 86380 86390 1
505975 99505975 1001 86380 86390 1
505834 99505834 1001 86380 86390 1
505904 99505904 1001 86380 86390 1
505956 99505956 1001 86380 86390 1
506468 99506468 1001 86380 86390 1
506407 99506407 1001 86380 86390 1
506448 99506448 1001 86380 86390 1
506474 99506474 1001 86380 86390 1
506586 99506586 1001 86380 86390 1
506237 99506237 1001 86380 86390 1
506356 99506356 1001 86380 86390 1
506054 99506054 1001 86380 86390 1
506003 99506003 1001 86380 86390 1
506055 99506055 1001 86380 86390 1
506095 99506095 1001 86380 86390 1
505999 99505999 1001 86380 86390 1
506635 99506635 1001 86380 86390 1
506768 99506768 1001 86380 86390 1
506643 99506643 1001 86380 86390 1
507333 99507333 1001 86380 86390 1
507402 99507402 1001 86380 86390 1
507084 99507084 1001 86380 86390 1
507163 99507163 1001 86380 86390 1
506995 99506995 1001 86380 86390 1
506970 99506970 1001 86380 86390 1
506945 99506945 1001 86380 86390 1
506829 99506829 1001 86380 86390 1
506806 99506806 1001 86380 86390 1
507499 99507499 1001 86380 86390 1
507603 99507603 1001 86380 86390 1
507515 99507515 1001 86380 86390 1
507529 99507529 1001 86380 86390 1
507597 99507597 1001 86380 86390 1
507443 99507443 1001 86380 86390 1
507979 99507979 1001 86380 86390 1
507958 99507958 1001 86380 86390 1
508010 99508010 1001 86380 86390 1
507909 99507909 1001 86380 86390 1
507784 99507784 1001 86380 86390 1
507698 99507698 1001 86380 86390 1
507751 99507751 1001 86380 86390 1
507803 99507803 1001 86380 86390 1
507739 99507739 1001 86380 86390 1
507765 99507765 1001 86380 86390 1
508324 99508324 1001 86380 86390 1
508316 99508316 1001 86380 86390 1
508269 99508269 1001 86380 86390 1
508884 99508884 1001 86380 86390 1
508949 99508949 1001 86380 86390 1
508906 99508906 1001 86380 86390 1
508766 99508766 1001 86380 86390 1
508833 99508833 1001 86380 86390 1
508509 99508509 1001 86380 86390 1
508654 99508654 1001 86380 86390 1
509278 99509278 1001 86380 86390 1
509248 99509248 1001 86380 86390 1
509160 99509160 1001 86380 86390 1
509897 99509897 1001 86380 86390 1
509799 99509799 1001 86380 86390 1
509718 99509718 1001 86380 86390 1
509659 99509659 1001 86380 86390 1
509672 99509672 1001 86380 86390 1
509289 99509289 1001 86380 86390 1
509458 99509458 1001 86380 86390 1
509927 99509927 1001 86380 86390 1
510049 99510049 1001 86380 86390 1
510065 99510065 1001 86380 86390 1
510600 99510600 1001 86380 86390 1
510616 99510616 1001 86380 86390 1
510591 99510591 1001 86380 86390 1
510656 99510656 1001 86380 86390 1
510579 99510579 1001 86380 86390 1
510657 99510657 1001 86380 86390 1
510606 99510606 1001 86380 86390 1
510608 99510608 1001 86380 86390 1
510365 99510365 1001 86380 86390 1
510484 99510484 1001 86380 86390 1
510433 99510433 1001 86380 86390 1
510318 99510318 1001 86380 86390 1
510449 99510449 1001 86380 86390 1
510235 99510235 1001 86380 86390 1
510125 99510125 1001 86380 86390 1
510883 99510883 1001 86380 86390 1
510733 99510733 1001 86380 86390 1
511552 99511552 1001 86380 86390 1
511474 99511474 1001 86380 86390 1
511218 99511218 1001 86380 86390 1
511185 99511185 1001 86380 86390 1
511302 99511302 1001 86380 86390 1
511330 99511330 1001 86380 86390 1
511227 99511227 1001 86380 86390 1
510946 99510946 1001 86380 86390 1
510963 99510963 1001 86380 86390 1
510951 99510951 1001 86380 86390 1
511108 99511108 1001 86380 86390 1
511640 99511640 1001 86380 86390 1
511602 99511602 1001 86380 86390 1
511657 99511657 1001 86380 86390 1
511674 99511674 1001 86380 86390 1
511638 99511638 1001 86380 86390 1
512176 99512176 1001 86380 86390 1
512359 99512359 1001 86380 86390 1
512194 99512194 1001 86380 86390 1
512221 99512221 1001 86380 86390 1
512337 99512337 1001 86380 86390 1
511984 99511984 1001 86380 86390 1
512000 99512000 1001 86380 86390 1
511928 99511928 1001 86380 86390 1
511842 99511842 1001 86380 86390 1
511946 99511946 1001 86380 86390 1
512576 99512576 1001 86380 86390 1
512538 99512538 1001 86380 86390 1
513204 99513204 1001 86380 86390 1
513059 99513059 1001 86380 86390 1
513197 99513197 1001 86380 86390 1
513010 99513010 1001 86380 86390 1
512826 99512826 1001 86380 86390 1
512918 99512918 1001 86380 86390 1
512628 99512628 1001 86380 86390 1
512629 99512629 1001 86380 86390 1
513245 99513245 1001 86380 86390 1
513375 99513375 1001 86380 86390 1
513299 99513299 1001 86380 86390 1
513838 99513838 1001 86380 86390 1
513726 99513726 1001 86380 86390 1
513769 99513769 1001 86380 86390 1
513523 99513523 1001 86380 86390 1
514176 99514176 1001 86380 86390 1
514181 99514181 1001 86380 86390 1
514051 99514051 1001 86380 86390 1
514835 99514835 1001 86380 86390 1
514449 99514449 1001 86380 86390 1
514290 99514290 1001 86380 86390 1
514251 99514251 1001 86380 86390 1
514361 99514361 1001 86380 86390 1
514413 99514413 1001 86380 86390 1
514389 99514389 1001 86380 86390 1
514377 99514377 1001 86380 86390 1
514313 99514313 1001 86380 86390 1
514901 99514901 1001 86380 86390 1
514944 99514944 1001 86380 86390 1
515508 99515508 1001 86380 86390 1
515626 99515626 1001 86380 86390 1
515497 99515497 1001 86380 86390 1
515427 99515427 1001 86380 86390 1
515377 99515377 1001 86380 86390 1
515167 99515167 1001 86380 86390 1
515196 99515196 1001 86380 86390 1
515145 99515145 1001 86380 86390 1
515199 99515199 1001 86380 86390 1
515217 99515217 1001 86380 86390 1
515830 99515830 1001 86380 86390 1
516317 99516317 1001 86380 86390 1
516436 99516436 1001 86380 86390 1
516414 99516414 1001 86380 86390 1
516454 99516454 1001 86380 86390 1
516455 99516455 1001 86380 86390 1
516469 99516469 1001 86380 86390 1
516138 99516138 1001 86380 86390 1
516160 99516160 1001 86380 86390 1
516199 99516199 1001 86380 86390 1
515993 99515993 1001 86380 86390 1
515947 99515947 1001 86380 86390 1
516548 99516548 1001 86380 86390 1
516704 99516704 1001 86380 86390 1
516569 99516569 1001 86380 86390 1
517277 99517277 1001 86380 86390 1
517079 99517079 1001 86380 86390 1
517121 99517121 1001 86380 86390 1
516932 99516932 1001 86380 86390 1
516768 99516768 1001 86380 86390 1
516783 99516783 1001 86380 86390 1
516888 99516888 1001 86380 86390 1
517372 99517372 1001 86380 86390 1
516923 99516923 1001 86380 86390 1
517396 99517396 1001 86380 86390 1
518037 99518037 1001 86380 86390 1
518151 99518151 1001 86380 86390 1
517891 99517891 1001 86380 86390 1
517790 99517790 1001 86380 86390 1
517753 99517753 1001 86380 86390 1
517637 99517637 1001 86380 86390 1
517573 99517573 1001 86380 86390 1
517614 99517614 1001 86380 86390 1
517695 99517695 1001 86380 86390 1
518225 99518225 1001 86380 86390 1
518328 99518328 1001 86380 86390 1
518228 99518228 1001 86380 86390 1
518182 99518182 1001 86380 86390 1
518339 99518339 1001 86380 86390 1
518352 99518352 1001 86380 86390 1
518787 99518787 1001 86380 86390 1
518830 99518830 1001 86380 86390 1
518922 99518922 1001 86380 86390 1
518845 99518845 1001 86380 86390 1
518615 99518615 1001 86380 86390 1
518734 99518734 1001 86380 86390 1
518764 99518764 1001 86380 86390 1
518701 99518701 1001 86380 86390 1
518638 99518638 1001 86380 86390 1
518564 99518564 1001 86380 86390 1
518515 99518515 1001 86380 86390 1
518556 99518556 1001 86380 86390 1
519096 99519096 1001 86380 86390 1
519174 99519174 1001 86380 86390 1
519638 99519638 1001 86380 86390 1
519718 99519718 1001 86380 86390 1
519451 99519451 1001 86380 86390 1
519349 99519349 1001 86380 86390 1
519338 99519338 1001 86380 86390 1
519197 99519197 1001 86380 86390 1
519330 99519330 1001 86380 86390 1
519305 99519305 1001 86380 86390 1
519838 99519838 1001 86380 86390 1
519859 99519859 1001 86380 86390 1
519898 99519898 1001 86380 86390 1
519938 99519938 1001 86380 86390 1
519991 99519991 1001 86380 86390 1
520538 99520538 1001 86380 86390 1
520639 99520639 1001 86380 86390 1
520605 99520605 1001 86380 86390 1
520593 99520593 1001 86380 86390 1
520635 99520635 1001 86380 86390 1
520345 99520345 1001 86380 86390 1
520243 99520243 1001 86380 86390 1
520271 99520271 1001 86380 86390 1
520139 99520139 1001 86380 86390 1
520118 99520118 1001 86380 86390 1
520093 99520093 1001 86380 86390 1
520812 99520812 1001 86380 86390 1
520761 99520761 1001 86380 86390 1
520813 99520813 1001 86380 86390 1
520814 99520814 1001 86380 86390 1
520776 99520776 1001 86380 86390 1
521379 99521379 1001 86380 86390 1
521375 99521375 1001 86380 86390 1
521120 99521120 1001 86380 86390 1
521161 99521161 1001 86380 86390 1
521150 99521150 1001 86380 86390 1
521089 99521089 1001 86380 86390 1
520968 99520968 1001 86380 86390 1
521657 99521657 1001 86380 86390 1
521597 99521597 1001 86380 86390 1
521482 99521482 1001 86380 86390 1
521563 99521563 1001 86380 86390 1
521603 99521603 1001 86380 86390 1
521629 99521629 1001 86380 86390 1
521552 99521552 1001 86380 86390 1
522178 99522178 1001 86380 86390 1
522145 99522145 1001 86380 86390 1
522197 99522197 1001 86380 86390 1
522122 99522122 1001 86380 86390 1
522124 99522124 1001 86380 86390 1
521892 99521892 1001 86380 86390 1
522080 99522080 1001 86380 86390 1
522019 99522019 1001 86380 86390 1
522033 99522033 1001 86380 86390 1
521904 99521904 1001 86380 86390 1
521839 99521839 1001 86380 86390 1
521815 99521815 1001 86380 86390 1
521700 99521700 1001 86380 86390 1
522433 99522433 1001 86380 86390 1
522440 99522440 1001 86380 86390 1
523056 99523056 1001 86380 86390 1
523044 99523044 1001 86380 86390 1
522988 99522988 1001 86380 86390 1
522800 99522800 1001 86380 86390 1
522618 99522618 1001 86380 86390 1
523260 99523260 1001 86380 86390 1
523252 99523252 1001 86380 86390 1
523816 99523816 1001 86380 86390 1
523788 99523788 1001 86380 86390 1
523587 99523587 1001 86380 86390 1
523590 99523590 1001 86380 86390 1
523682 99523682 1001 86380 86390 1
523711 99523711 1001 86380 86390 1
523468 99523468 1001 86380 86390 1
523443 99523443 1001 86380 86390 1
524084 99524084 1001 86380 86390 1
524137 99524137 1001 86380 86390 1
524569 99524569 1001 86380 86390 1
524686 99524686 1001 86380 86390 1
524599 99524599 1001 86380 86390 1
524463 99524463 1001 86380 86390 1
524373 99524373 1001 86380 86390 1
524439 99524439 1001 86380 86390 1
524365 99524365 1001 86380 86390 1
524347 99524347 1001 86380 86390 1
524311 99524311 1001 86380 86390 1
524171 99524171 1001 86380 86390 1
524278 99524278 1001 86380 86390 1
524330 99524330 1001 86380 86390 1
524343 99524343 1001 86380 86390 1
525426 99525426 1001 86380 86390 1
525590 99525590 1001 86380 86390 1
525480 99525480 1001 86380 86390 1
525326 99525326 1001 86380 86390 1
525354 99525354 1001 86380 86390 1
525199 99525199 1001 86380 86390 1
525329 99525329 1001 86380 86390 1
525294 99525294 1001 86380 86390 1
525308 99525308 1001 86380 86390 1
525122 99525122 1001 86380 86390 1
525021 99525021 1001 86380 86390 1
525126 99525126 1001 86380 86390 1
524996 99524996 1001 86380 86390 1
525075 99525075 1001 86380 86390 1
526113 99526113 1001 86380 86390 1
526165 99526165 1001 86380 86390 1
526170 99526170 1001 86380 86390 1
526119 99526119 1001 86380 86390 1
526198 99526198 1001 86380 86390 1
526149 99526149 1001 86380 86390 1
526175 99526175 1001 86380 86390 1
525903 99525903 1001 86380 86390 1
525929 99525929 1001 86380 86390 1
526526 99526526 1001 86380 86390 1
527121 99527121 1001 86380 86390 1
527098 99527098 1001 86380 86390 1
527010 99527010 1001 86380 86390 1
526921 99526921 1001 86380 86390 1
527039 99527039 1001 86380 86390 1
526950 99526950 1001 86380 86390 1
527002 99527002 1001 86380 86390 1
526722 99526722 1001 86380 86390 1
526635 99526635 1001 86380 86390 1
526690 99526690 1001 86380 86390 1
526638 99526638 1001 86380 86390 1
526639 99526639 1001 86380 86390 1
527376 99527376 1001 86380 86390 1
527289 99527289 1001 86380 86390 1
527423 99527423 1001 86380 86390 1
527451 99527451 1001 86380 86390 1
527270 99527270 1001 86380 86390 1
528011 99528011 1001 86380 86390 1
528013 99528013 1001 86380 86390 1
528033 99528033 1001 86380 86390 1
528008 99528008 1001 86380 86390 1
527728 99527728 1001 86380 86390 1
527677 99527677 1001 86380 86390 1
527535 99527535 1001 86380 86390 1
528869 99528869 1001 86380 86390 1
528874 99528874 1001 86380 86390 1
528751 99528751 1001 86380 86390 1
528831 99528831 1001 86380 86390 1
528675 99528675 1001 86380 86390 1
528601 99528601 1001 86380 86390 1
528577 99528577 1001 86380 86390 1
528333 99528333 1001 86380 86390 1
528411 99528411 1001 86380 86390 1
528379 99528379 1001 86380 86390 1
528343 99528343 1001 86380 86390 1
528291 99528291 1001 86380 86390 1
528318 99528318 1001 86380 86390 1
528915 99528915 1001 86380 86390 1
529034 99529034 1001 86380 86390 1
528997 99528997 1001 86380 86390 1
528934 99528934 1001 86380 86390 1
528909 99528909 1001 86380 86390 1
529724 99529724 1001 86380 86390 1
529669 99529669 1001 86380 86390 1
529713 99529713 1001 86380 86390 1
529398 99529398 1001 86380 86390 1
529456 99529456 1001 86380 86390 1
529289 99529289 1001 86380 86390 1
529166 99529166 1001 86380 86390 1
529231 99529231 1001 86380 86390 1
529932 99529932 1001 86380 86390 1
529803 99529803 1001 86380 86390 1
529884 99529884 1001 86380 86390 1
529756 99529756 1001 86380 86390 1
529876 99529876 1001 86380 86390 1
529915 99529915 1001 86380 86390 1
529734 99529734 1001 86380 86390 1
530390 99530390 1001 86380 86390 1
530354 99530354 1001 86380 86390 1
530367 99530367 1001 86380 86390 1
530445 99530445 1001 86380 86390 1
530458 99530458 1001 86380 86390 1
530535 99530535 1001 86380 86390 1
530394 99530394 1001 86380 86390 1
530335 99530335 1001 86380 86390 1
530183 99530183 1001 86380 86390 1
530210 99530210 1001 86380 86390 1
530133 99530133 1001 86380 86390 1
530563 99530563 1001 86380 86390 1
530610 99530610 1001 86380 86390 1
530560 99530560 1001 86380 86390 1
530664 99530664 1001 86380 86390 1
530601 99530601 1001 86380 86390 1
530653 99530653 1001 86380 86390 1
531309 99531309 1001 86380 86390 1
531232 99531232 1001 86380 86390 1
531005 99531005 1001 86380 86390 1
531135 99531135 1001 86380 86390 1
531148 99531148 1001 86380 86390 1
530980 99530980 1001 86380 86390 1
530996 99530996 1001 86380 86390 1
531113 99531113 1001 86380 86390 1
531115 99531115 1001 86380 86390 1
531013 99531013 1001 86380 86390 1
531443 99531443 1001 86380 86390 1
531408 99531408 1001 86380 86390 1
531463 99531463 1001 86380 86390 1
531425 99531425 1001 86380 86390 1
532031 99532031 1001 86380 86390 1
532007 99532007 1001 86380 86390 1
532033 99532033 1001 86380 86390 1
532195 99532195 1001 86380 86390 1
532194 99532194 1001 86380 86390 1
532166 99532166 1001 86380 86390 1
531975 99531975 1001 86380 86390 1
531806 99531806 1001 86380 86390 1
531925 99531925 1001 86380 86390 1
531838 99531838 1001 86380 86390 1
531971 99531971 1001 86380 86390 1
531830 99531830 1001 86380 86390 1
531693 99531693 1001 86380 86390 1
532870 99532870 1001 86380 86390 1
532684 99532684 1001 86380 86390 1
532664 99532664 1001 86380 86390 1
532495 99532495 1001 86380 86390 1
533219 99533219 1001 86380 86390 1
533796 99533796 1001 86380 86390 1
533629 99533629 1001 86380 86390 1
533502 99533502 1001 86380 86390 1
533433 99533433 1001 86380 86390 1
533279 99533279 1001 86380 86390 1
534043 99534043 1001 86380 86390 1
534645 99534645 1001 86380 86390 1
534414 99534414 1001 86380 86390 1
534427 99534427 1001 86380 86390 1
534393 99534393 1001 86380 86390 1
534459 99534459 1001 86380 86390 1
534422 99534422 1001 86380 86390 1
534206 99534206 1001 86380 86390 1
534067 99534067 1001 86380 86390 1
534721 99534721 1001 86380 86390 1
534747 99534747 1001 86380 86390 1
534838 99534838 1001 86380 86390 1
534873 99534873 1001 86380 86390 1
535311 99535311 1001 86380 86390 1
535455 99535455 1001 86380 86390 1
535498 99535498 1001 86380 86390 1
535471 99535471 1001 86380 86390 1
535247 99535247 1001 86380 86390 1
535290 99535290 1001 86380 86390 1
535059 99535059 1001 86380 86390 1
534917 99534917 1001 86380 86390 1
534905 99534905 1001 86380 86390 1
535023 99535023 1001 86380 86390 1
535547 99535547 1001 86380 86390 1
535667 99535667 1001 86380 86390 1
535608 99535608 1001 86380 86390 1
536146 99536146 1001 86380 86390 1
536252 99536252 1001 86380 86390 1
536297 99536297 1001 86380 86390 1
536092 99536092 1001 86380 86390 1
536058 99536058 1001 86380 86390 1
536085 99536085 1001 86380 86390 1
535911 99535911 1001 86380 86390 1
536444 99536444 1001 86380 86390 1
536393 99536393 1001 86380 86390 1
536472 99536472 1001 86380 86390 1
537047 99537047 1001 86380 86390 1
537050 99537050 1001 86380 86390 1
536602 99536602 1001 86380 86390 1
536734 99536734 1001 86380 86390 1
537284 99537284 1001 86380 86390 1
537285 99537285 1001 86380 86390 1
537337 99537337 1001 86380 86390 1
537261 99537261 1001 86380 86390 1
537287 99537287 1001 86380 86390 1
537963 99537963 1001 86380 86390 1
537971 99537971 1001 86380 86390 1
537975 99537975 1001 86380 86390 1
537618 99537618 1001 86380 86390 1
537778 99537778 1001 86380 86390 1
537596 99537596 1001 86380 86390 1
537675 99537675 1001 86380 86390 1
537525 99537525 1001 86380 86390 1
537538 99537538 1001 86380 86390 1
537552 99537552 1001 86380 86390 1
537423 99537423 1001 86380 86390 1
537436 99537436 1001 86380 86390 1
538062 99538062 1001 86380 86390 1
537368 99537368 1001 86380 86390 1
538104 99538104 1001 86380 86390 1
538189 99538189 1001 86380 86390 1
538699 99538699 1001 86380 86390 1
538755 99538755 1001 86380 86390 1
538642 99538642 1001 86380 86390 1
538409 99538409 1001 86380 86390 1
538606 99538606 1001 86380 86390 1
538452 99538452 1001 86380 86390 1
538234 99538234 1001 86380 86390 1
538236 99538236 1001 86380 86390 1
538224 99538224 1001 86380 86390 1
538226 99538226 1001 86380 86390 1
538218 99538218 1001 86380 86390 1
538917 99538917 1001 86380 86390 1
538921 99538921 1001 86380 86390 1
539013 99539013 1001 86380 86390 1
538923 99538923 1001 86380 86390 1
538819 99538819 1001 86380 86390 1
539503 99539503 1001 86380 86390 1
539516 99539516 1001 86380 86390 1
539478 99539478 1001 86380 86390 1
539482 99539482 1001 86380 86390 1
539632 99539632 1001 86380 86390 1
539472 99539472 1001 86380 86390 1
539357 99539357 1001 86380 86390 1
539422 99539422 1001 86380 86390 1
539241 99539241 1001 86380 86390 1
539365 99539365 1001 86380 86390 1
539170 99539170 1001 86380 86390 1
539133 99539133 1001 86380 86390 1
539226 99539226 1001 86380 86390 1
539656 99539656 1001 86380 86390 1
539709 99539709 1001 86380 86390 1
539660 99539660 1001 86380 86390 1
539779 99539779 1001 86380 86390 1
540313 99540313 1001 86380 86390 1
540382 99540382 1001 86380 86390 1
540183 99540183 1001 86380 86390 1
540135 99540135 1001 86380 86390 1
540092 99540092 1001 86380 86390 1
540234 99540234 1001 86380 86390 1
540260 99540260 1001 86380 86390 1
539885 99539885 1001 86380 86390 1
539899 99539899 1001 86380 86390 1
540005 99540005 1001 86380 86390 1
540481 99540481 1001 86380 86390 1
540643 99540643 1001 86380 86390 1
541177 99541177 1001 86380 86390 1
541255 99541255 1001 86380 86390 1
541127 99541127 1001 86380 86390 1
541244 99541244 1001 86380 86390 1
541119 99541119 1001 86380 86390 1
541035 99541035 1001 86380 86390 1
541039 99541039 1001 86380 86390 1
540990 99540990 1001 86380 86390 1
540843 99540843 1001 86380 86390 1
540834 99540834 1001 86380 86390 1
540825 99540825 1001 86380 86390 1
541435 99541435 1001 86380 86390 1
541306 99541306 1001 86380 86390 1
541384 99541384 1001 86380 86390 1
541929 99541929 1001 86380 86390 1
542046 99542046 1001 86380 86390 1
541920 99541920 1001 86380 86390 1
541865 99541865 1001 86380 86390 1
541809 99541809 1001 86380 86390 1
541682 99541682 1001 86380 86390 1
541631 99541631 1001 86380 86390 1
541670 99541670 1001 86380 86390 1
541545 99541545 1001 86380 86390 1
542283 99542283 1001 86380 86390 1
542911 99542911 1001 86380 86390 1
542901 99542901 1001 86380 86390 1
542571 99542571 1001 86380 86390 1
542662 99542662 1001 86380 86390 1
542537 99542537 1001 86380 86390 1
542643 99542643 1001 86380 86390 1
542570 99542570 1001 86380 86390 1
542532 99542532 1001 86380 86390 1
542351 99542351 1001 86380 86390 1
542468 99542468 1001 86380 86390 1
542524 99542524 1001 86380 86390 1
542332 99542332 1001 86380 86390 1
543084 99543084 1001 86380 86390 1
542982 99542982 1001 86380 86390 1
543141 99543141 1001 86380 86390 1
543104 99543104 1001 86380 86390 1
543617 99543617 1001 86380 86390 1
543424 99543424 1001 86380 86390 1
543521 99543521 1001 86380 86390 1
543500 99543500 1001 86380 86390 1
543953 99543953 1001 86380 86390 1
543903 99543903 1001 86380 86390 1
543814 99543814 1001 86380 86390 1
543895 99543895 1001 86380 86390 1
543844 99543844 1001 86380 86390 1
543845 99543845 1001 86380 86390 1
544540 99544540 1001 86380 86390 1
544392 99544392 1001 86380 86390 1
544280 99544280 1001 86380 86390 1
544193 99544193 1001 86380 86390 1
544101 99544101 1001 86380 86390 1
544617 99544617 1001 86380 86390 1
503230 829 1002 26722 35854 1
508615 960 1002 40537 44253 1
536720 793 1002 56652 64174 1
400227 99400227 1001 86380 86390 1
400285 99400285 1001 86380 86390 1
400626 99400626 1001 86380 86390 1
400597 99400597 1001 86380 86390 1
400708 99400708 1001 86380 86390 1
400808 99400808 1001 86380 86390 1
400725 99400725 1001 86380 86390 1
400921 99400921 1001 86380 86390 1
401302 99401302 1001 86380 86390 1
401551 99401551 1001 86380 86390 1
401539 99401539 1001 86380 86390 1
401812 99401812 1001 86380 86390 1
402063 99402063 1001 86380 86390 1
402134 99402134 1001 86380 86390 1
402227 99402227 1001 86380 86390 1
402423 99402423 1001 86380 86390 1
402696 99402696 1001 86380 86390 1
402825 99402825 1001 86380 86390 1
402850 99402850 1001 86380 86390 1
402899 99402899 1001 86380 86390 1
403062 99403062 1001 86380 86390 1
403035 99403035 1001 86380 86390 1
403155 99403155 1001 86380 86390 1
403195 99403195 1001 86380 86390 1
403418 99403418 1001 86380 86390 1
403769 99403769 1001 86380 86390 1
403801 99403801 1001 86380 86390 1
403826 99403826 1001 86380 86390 1
404106 99404106 1001 86380 86390 1
404052 99404052 1001 86380 86390 1
404043 99404043 1001 86380 86390 1
404102 99404102 1001 86380 86390 1
404230 99404230 1001 86380 86390 1
404345 99404345 1001 86380 86390 1
404421 99404421 1001 86380 86390 1
404458 99404458 1001 86380 86390 1
404656 99404656 1001 86380 86390 1
404639 99404639 1001 86380 86390 1
404648 99404648 1001 86380 86390 1
405066 99405066 1001 86380 86390 1
405242 99405242 1001 86380 86390 1
405644 99405644 1001 86380 86390 1
405637 99405637 1001 86380 86390 1
405753 99405753 1001 86380 86390 1
405785 99405785 1001 86380 86390 1
405962 99405962 1001 86380 86390 1
405891 99405891 1001 86380 86390 1
406173 99406173 1001 86380 86390 1
406401 99406401 1001 86380 86390 1
406472 99406472 1001 86380 86390 1
406676 99406676 1001 86380 86390 1
406711 99406711 1001 86380 86390 1
406871 99406871 1001 86380 86390 1
407017 99407017 1001 86380 86390 1
407120 99407120 1001 86380 86390 1
407417 99407417 1001 86380 86390 1
407502 99407502 1001 86380 86390 1
407802 99407802 1001 86380 86390 1
408151 99408151 1001 86380 86390 1
408276 99408276 1001 86380 86390 1
408672 99408672 1001 86380 86390 1
408852 99408852 1001 86380 86390 1
409033 99409033 1001 86380 86390 1
409361 99409361 1001 86380 86390 1
409430 99409430 1001 86380 86390 1
409583 99409583 1001 86380 86390 1
409586 99409586 1001 86380 86390 1
409548 99409548 1001 86380 86390 1
409775 99409775 1001 86380 86390 1
409872 99409872 1001 86380 86390 1
409796 99409796 1001 86380 86390 1
409957 99409957 1001 86380 86390 1
410203 99410203 1001 86380 86390 1
410133 99410133 1001 86380 86390 1
410380 99410380 1001 86380 86390 1
410529 99410529 1001 86380 86390 1
410807 99410807 1001 86380 86390 1
410864 99410864 1001 86380 86390 1
410955 99410955 1001 86380 86390 1
410931 99410931 1001 86380 86390 1
410965 99410965 1001 86380 86390 1
411076 99411076 1001 86380 86390 1
411042 99411042 1001 86380 86390 1
411087 99411087 1001 86380 86390 1
411208 99411208 1001 86380 86390 1
411778 99411778 1001 86380 86390 1
412069 99412069 1001 86380 86390 1
412274 99412274 1001 86380 86390 1
412344 99412344 1001 86380 86390 1
413649 99413649 1001 86380 86390 1
413480 99413480 1001 86380 86390 1
413161 99413161 1001 86380 86390 1
413276 99413276 1001 86380 86390 1
412698 99412698 1001 86380 86390 1
412555 99412555 1001 86380 86390 1
412809 99412809 1001 86380 86390 1
413983 99413983 1001 86380 86390 1
413862 99413862 1001 86380 86390 1
413808 99413808 1001 86380 86390 1
415080 99415080 1001 86380 86390 1
415307 99415307 1001 86380 86390 1
414797 99414797 1001 86380 86390 1
414664 99414664 1001 86380 86390 1
414899 99414899 1001 86380 86390 1
414602 99414602 1001 86380 86390 1
414817 99414817 1001 86380 86390 1
414857 99414857 1001 86380 86390 1
414276 99414276 1001 86380 86390 1
414365 99414365 1001 86380 86390 1
415684 99415684 1001 86380 86390 1
415322 99415322 1001 86380 86390 1
416706 99416706 1001 86380 86390 1
416717 99416717 1001 86380 86390 1
416898 99416898 1001 86380 86390 1
416980 99416980 1001 86380 86390 1
416517 99416517 1001 86380 86390 1
416191 99416191 1001 86380 86390 1
416240 99416240 1001 86380 86390 1
416202 99416202 1001 86380 86390 1
416055 99416055 1001 86380 86390 1
415915 99415915 1001 86380 86390 1
416106 99416106 1001 86380 86390 1
417256 99417256 1001 86380 86390 1
417141 99417141 1001 86380 86390 1
417173 99417173 1001 86380 86390 1
417265 99417265 1001 86380 86390 1
417424 99417424 1001 86380 86390 1
417459 99417459 1001 86380 86390 1
418462 99418462 1001 86380 86390 1
418760 99418760 1001 86380 86390 1
418613 99418613 1001 86380 86390 1
418307 99418307 1001 86380 86390 1
418152 99418152 1001 86380 86390 1
417917 99417917 1001 86380 86390 1
417982 99417982 1001 86380 86390 1
419055 99419055 1001 86380 86390 1
418936 99418936 1001 86380 86390 1
418890 99418890 1001 86380 86390 1
419060 99419060 1001 86380 86390 1
418829 99418829 1001 86380 86390 1
420406 99420406 1001 86380 86390 1
420263 99420263 1001 86380 86390 1
419663 99419663 1001 86380 86390 1
419667 99419667 1001 86380 86390 1
419919 99419919 1001 86380 86390 1
420010 99420010 1001 86380 86390 1
419289 99419289 1001 86380 86390 1
420804 99420804 1001 86380 86390 1
421815 99421815 1001 86380 86390 1
422049 99422049 1001 86380 86390 1
421718 99421718 1001 86380 86390 1
421878 99421878 1001 86380 86390 1
421856 99421856 1001 86380 86390 1
421767 99421767 1001 86380 86390 1
421453 99421453 1001 86380 86390 1
421503 99421503 1001 86380 86390 1
421379 99421379 1001 86380 86390 1
421487 99421487 1001 86380 86390 1
421417 99421417 1001 86380 86390 1
420982 99420982 1001 86380 86390 1
421168 99421168 1001 86380 86390 1
422143 99422143 1001 86380 86390 1
423465 99423465 1001 86380 86390 1
423419 99423419 1001 86380 86390 1
423352 99423352 1001 86380 86390 1
423136 99423136 1001 86380 86390 1
423119 99423119 1001 86380 86390 1
422747 99422747 1001 86380 86390 1
422812 99422812 1001 86380 86390 1
422581 99422581 1001 86380 86390 1
422592 99422592 1001 86380 86390 1
424069 99424069 1001 86380 86390 1
423988 99423988 1001 86380 86390 1
425220 99425220 1001 86380 86390 1
425030 99425030 1001 86380 86390 1
425087 99425087 1001 86380 86390 1
425257 99425257 1001 86380 86390 1
425153 99425153 1001 86380 86390 1
425109 99425109 1001 86380 86390 1
425072 99425072 1001 86380 86390 1
424851 99424851 1001 86380 86390 1
424899 99424899 1001 86380 86390 1
424563 99424563 1001 86380 86390 1
424219 99424219 1001 86380 86390 1
424528 99424528 1001 86380 86390 1
425780 99425780 1001 86380 86390 1
425626 99425626 1001 86380 86390 1
427039 99427039 1001 86380 86390 1
426824 99426824 1001 86380 86390 1
426960 99426960 1001 86380 86390 1
426966 99426966 1001 86380 86390 1
427025 99427025 1001 86380 86390 1
426437 99426437 1001 86380 86390 1
426607 99426607 1001 86380 86390 1
426048 99426048 1001 86380 86390 1
426132 99426132 1001 86380 86390 1
426139 99426139 1001 86380 86390 1
425954 99425954 1001 86380 86390 1
427318 99427318 1001 86380 86390 1
427476 99427476 1001 86380 86390 1
428687 99428687 1001 86380 86390 1
428552 99428552 1001 86380 86390 1
428553 99428553 1001 86380 86390 1
428417 99428417 1001 86380 86390 1
428438 99428438 1001 86380 86390 1
428056 99428056 1001 86380 86390 1
428158 99428158 1001 86380 86390 1
428219 99428219 1001 86380 86390 1
428074 99428074 1001 86380 86390 1
427683 99427683 1001 86380 86390 1
427828 99427828 1001 86380 86390 1
427864 99427864 1001 86380 86390 1
427818 99427818 1001 86380 86390 1
429098 99429098 1001 86380 86390 1
429136 99429136 1001 86380 86390 1
428776 99428776 1001 86380 86390 1
428982 99428982 1001 86380 86390 1
430065 99430065 1001 86380 86390 1
430101 99430101 1001 86380 86390 1
430338 99430338 1001 86380 86390 1
429981 99429981 1001 86380 86390 1
429593 99429593 1001 86380 86390 1
429640 99429640 1001 86380 86390 1
429886 99429886 1001 86380 86390 1
429767 99429767 1001 86380 86390 1
429578 99429578 1001 86380 86390 1
429387 99429387 1001 86380 86390 1
429233 99429233 1001 86380 86390 1
429183 99429183 1001 86380 86390 1
429283 99429283 1001 86380 86390 1
429460 99429460 1001 86380 86390 1
430424 99430424 1001 86380 86390 1
430454 99430454 1001 86380 86390 1
430576 99430576 1001 86380 86390 1
430795 99430795 1001 86380 86390 1
430709 99430709 1001 86380 86390 1
430645 99430645 1001 86380 86390 1
431889 99431889 1001 86380 86390 1
431943 99431943 1001 86380 86390 1
431853 99431853 1001 86380 86390 1
431362 99431362 1001 86380 86390 1
431636 99431636 1001 86380 86390 1
431643 99431643 1001 86380 86390 1
430925 99430925 1001 86380 86390 1
432240 99432240 1001 86380 86390 1
432435 99432435 1001 86380 86390 1
432128 99432128 1001 86380 86390 1
433038 99433038 1001 86380 86390 1
432675 99432675 1001 86380 86390 1
433755 99433755 1001 86380 86390 1
434029 99434029 1001 86380 86390 1
433871 99433871 1001 86380 86390 1
435179 99435179 1001 86380 86390 1
435342 99435342 1001 86380 86390 1
435406 99435406 1001 86380 86390 1
434898 99434898 1001 86380 86390 1
434691 99434691 1001 86380 86390 1
434718 99434718 1001 86380 86390 1
434631 99434631 1001 86380 86390 1
434867 99434867 1001 86380 86390 1
434468 99434468 1001 86380 86390 1
434182 99434182 1001 86380 86390 1
434149 99434149 1001 86380 86390 1
434362 99434362 1001 86380 86390 1
435699 99435699 1001 86380 86390 1
435677 99435677 1001 86380 86390 1
435786 99435786 1001 86380 86390 1
435792 99435792 1001 86380 86390 1
435461 99435461 1001 86380 86390 1
435585 99435585 1001 86380 86390 1
435755 99435755 1001 86380 86390 1
435453 99435453 1001 86380 86390 1
437019 99437019 1001 86380 86390 1
436986 99436986 1001 86380 86390 1
436859 99436859 1001 86380 86390 1
436963 99436963 1001 86380 86390 1
437034 99437034 1001 86380 86390 1
436824 99436824 1001 86380 86390 1
436366 99436366 1001 86380 86390 1
436378 99436378 1001 86380 86390 1
436537 99436537 1001 86380 86390 1
436512 99436512 1001 86380 86390 1
436653 99436653 1001 86380 86390 1
436258 99436258 1001 86380 86390 1
436125 99436125 1001 86380 86390 1
436234 99436234 1001 86380 86390 1
437342 99437342 1001 86380 86390 1
437286 99437286 1001 86380 86390 1
300079 99300079 1001 86380 86390 1
300588 99300588 1001 86380 86390 1
300642 99300642 1001 86380 86390 1
300556 99300556 1001 86380 86390 1
300647 99300647 1001 86380 86390 1
300432 99300432 1001 86380 86390 1
300317 99300317 1001 86380 86390 1
300384 99300384 1001 86380 86390 1
300397 99300397 1001 86380 86390 1
300444 99300444 1001 86380 86390 1
300258 99300258 1001 86380 86390 1
300777 99300777 1001 86380 86390 1
300765 99300765 1001 86380 86390 1
300810 99300810 1001 86380 86390 1
300931 99300931 1001 86380 86390 1
301376 99301376 1001 86380 86390 1
301483 99301483 1001 86380 86390 1
301477 99301477 1001 86380 86390 1
301298 99301298 1001 86380 86390 1
301287 99301287 1001 86380 86390 1
301197 99301197 1001 86380 86390 1
301327 99301327 1001 86380 86390 1
301250 99301250 1001 86380 86390 1
301243 99301243 1001 86380 86390 1
301192 99301192 1001 86380 86390 1
300998 99300998 1001 86380 86390 1
301014 99301014 1001 86380 86390 1
301079 99301079 1001 86380 86390 1
300978 99300978 1001 86380 86390 1
301006 99301006 1001 86380 86390 1
300941 99300941 1001 86380 86390 1
301111 99301111 1001 86380 86390 1
301035 99301035 1001 86380 86390 1
301630 99301630 1001 86380 86390 1
301638 99301638 1001 86380 86390 1
301664 99301664 1001 86380 86390 1
302255 99302255 1001 86380 86390 1
302297 99302297 1001 86380 86390 1
302061 99302061 1001 86380 86390 1
302100 99302100 1001 86380 86390 1
301997 99301997 1001 86380 86390 1
302121 99302121 1001 86380 86390 1
301778 99301778 1001 86380 86390 1
301923 99301923 1001 86380 86390 1
301898 99301898 1001 86380 86390 1
301886 99301886 1001 86380 86390 1
302442 99302442 1001 86380 86390 1
302545 99302545 1001 86380 86390 1
303140 99303140 1001 86380 86390 1
303201 99303201 1001 86380 86390 1
303025 99303025 1001 86380 86390 1
302822 99302822 1001 86380 86390 1
302888 99302888 1001 86380 86390 1
302804 99302804 1001 86380 86390 1
302689 99302689 1001 86380 86390 1
302695 99302695 1001 86380 86390 1
302747 99302747 1001 86380 86390 1
302722 99302722 1001 86380 86390 1
302593 99302593 1001 86380 86390 1
302645 99302645 1001 86380 86390 1
302609 99302609 1001 86380 86390 1
302753 99302753 1001 86380 86390 1
303360 99303360 1001 86380 86390 1
303353 99303353 1001 86380 86390 1
303328 99303328 1001 86380 86390 1
303241 99303241 1001 86380 86390 1
303409 99303409 1001 86380 86390 1
303970 99303970 1001 86380 86390 1
303858 99303858 1001 86380 86390 1
303863 99303863 1001 86380 86390 1
303940 99303940 1001 86380 86390 1
303980 99303980 1001 86380 86390 1
303727 99303727 1001 86380 86390 1
303766 99303766 1001 86380 86390 1
303531 99303531 1001 86380 86390 1
303610 99303610 1001 86380 86390 1
303442 99303442 1001 86380 86390 1
303599 99303599 1001 86380 86390 1
303485 99303485 1001 86380 86390 1
303461 99303461 1001 86380 86390 1
304172 99304172 1001 86380 86390 1
304230 99304230 1001 86380 86390 1
304080 99304080 1001 86380 86390 1
304183 99304183 1001 86380 86390 1
304827 99304827 1001 86380 86390 1
304742 99304742 1001 86380 86390 1
304617 99304617 1001 86380 86390 1
304517 99304517 1001 86380 86390 1
304479 99304479 1001 86380 86390 1
304507 99304507 1001 86380 86390 1
304560 99304560 1001 86380 86390 1
304329 99304329 1001 86380 86390 1
304387 99304387 1001 86380 86390 1
304272 99304272 1001 86380 86390 1
304364 99304364 1001 86380 86390 1
304960 99304960 1001 86380 86390 1
304655 99304655 1001 86380 86390 1
305029 99305029 1001 86380 86390 1
305060 99305060 1001 86380 86390 1
304906 99304906 1001 86380 86390 1
304919 99304919 1001 86380 86390 1
305543 99305543 1001 86380 86390 1
305505 99305505 1001 86380 86390 1
305570 99305570 1001 86380 86390 1
305523 99305523 1001 86380 86390 1
305513 99305513 1001 86380 86390 1
305376 99305376 1001 86380 86390 1
305367 99305367 1001 86380 86390 1
305400 99305400 1001 86380 86390 1
305099 99305099 1001 86380 86390 1
500100 99500100 1001 86380 86390 1
500118 99500118 1001 86380 86390 1
500724 99500724 1001 86380 86390 1
500813 99500813 1001 86380 86390 1
500781 99500781 1001 86380 86390 1
500635 99500635 1001 86380 86390 1
500693 99500693 1001 86380 86390 1
500735 99500735 1001 86380 86390 1
500551 99500551 1001 86380 86390 1
500387 99500387 1001 86380 86390 1
500254 99500254 1001 86380 86390 1
500372 99500372 1001 86380 86390 1
500230 99500230 1001 86380 86390 1
500880 99500880 1001 86380 86390 1
500884 99500884 1001 86380 86390 1
500835 99500835 1001 86380 86390 1
501566 99501566 1001 86380 86390 1
501622 99501622 1001 86380 86390 1
501480 99501480 1001 86380 86390 1
501297 99501297 1001 86380 86390 1
501260 99501260 1001 86380 86390 1
501327 99501327 1001 86380 86390 1
501368 99501368 1001 86380 86390 1
501381 99501381 1001 86380 86390 1
501149 99501149 1001 86380 86390 1
501166 99501166 1001 86380 86390 1
501050 99501050 1001 86380 86390 1
501183 99501183 1001 86380 86390 1
501041 99501041 1001 86380 86390 1
501690 99501690 1001 86380 86390 1
501678 99501678 1001 86380 86390 1
501691 99501691 1001 86380 86390 1
501668 99501668 1001 86380 86390 1
502403 99502403 1001 86380 86390 1
502465 99502465 1001 86380 86390 1
502404 99502404 1001 86380 86390 1
502340 99502340 1001 86380 86390 1
502408 99502408 1001 86380 86390 1
502448 99502448 1001 86380 86390 1
502076 99502076 1001 86380 86390 1
502233 99502233 1001 86380 86390 1
501971 99501971 1001 86380 86390 1
502623 99502623 1001 86380 86390 1
502666 99502666 1001 86380 86390 1
502578 99502578 1001 86380 86390 1
502591 99502591 1001 86380 86390 1
502905 99502905 1001 86380 86390 1
503041 99503041 1001 86380 86390 1
502942 99502942 1001 86380 86390 1
502687 99502687 1001 86380 86390 1
502872 99502872 1001 86380 86390 1
502823 99502823 1001 86380 86390 1
503299 99503299 1001 86380 86390 1
504071 99504071 1001 86380 86390 1
504074 99504074 1001 86380 86390 1
504050 99504050 1001 86380 86390 1
504014 99504014 1001 86380 86390 1
503756 99503756 1001 86380 86390 1
503772 99503772 1001 86380 86390 1
503875 99503875 1001 86380 86390 1
503877 99503877 1001 86380 86390 1
503748 99503748 1001 86380 86390 1
503865 99503865 1001 86380 86390 1
503868 99503868 1001 86380 86390 1
503766 99503766 1001 86380 86390 1
503652 99503652 1001 86380 86390 1
503575 99503575 1001 86380 86390 1
503616 99503616 1001 86380 86390 1
503668 99503668 1001 86380 86390 1
503528 99503528 1001 86380 86390 1
503687 99503687 1001 86380 86390 1
503623 99503623 1001 86380 86390 1
504275 99504275 1001 86380 86390 1
504187 99504187 1001 86380 86390 1
504293 99504293 1001 86380 86390 1
504768 99504768 1001 86380 86390 1
504920 99504920 1001 86380 86390 1
504834 99504834 1001 86380 86390 1
504873 99504873 1001 86380 86390 1
504903 99504903 1001 86380 86390 1
504693 99504693 1001 86380 86390 1
504631 99504631 1001 86380 86390 1
504492 99504492 1001 86380 86390 1
505039 99505039 1001 86380 86390 1
505027 99505027 1001 86380 86390 1
505119 99505119 1001 86380 86390 1
505768 99505768 1001 86380 86390 1
505743 99505743 1001 86380 86390 1
505565 99505565 1001 86380 86390 1
505493 99505493 1001 86380 86390 1
505215 99505215 1001 86380 86390 1
505210 99505210 1001 86380 86390 1
505820 99505820 1001 86380 86390 1
505875 99505875 1001 86380 86390 1
505920 99505920 1001 86380 86390 1
506457 99506457 1001 86380 86390 1
506445 99506445 1001 86380 86390 1
506511 99506511 1001 86380 86390 1
506552 99506552 1001 86380 86390 1
506464 99506464 1001 86380 86390 1
506278 99506278 1001 86380 86390 1
506255 99506255 1001 86380 86390 1
506219 99506219 1001 86380 86390 1
506037 99506037 1001 86380 86390 1
506090 99506090 1001 86380 86390 1
506180 99506180 1001 86380 86390 1
506739 99506739 1001 86380 86390 1
506701 99506701 1001 86380 86390 1
506742 99506742 1001 86380 86390 1
507313 99507313 1001 86380 86390 1
507153 99507153 1001 86380 86390 1
507174 99507174 1001 86380 86390 1
506923 99506923 1001 86380 86390 1
506839 99506839 1001 86380 86390 1
507488 99507488 1001 86380 86390 1
507579 99507579 1001 86380 86390 1
507541 99507541 1001 86380 86390 1
507612 99507612 1001 86380 86390 1
508129 99508129 1001 86380 86390 1
508024 99508024 1001 86380 86390 1
507746 99507746 1001 86380 86390 1
508433 99508433 1001 86380 86390 1
508266 99508266 1001 86380 86390 1
508892 99508892 1001 86380 86390 1
508796 99508796 1001 86380 86390 1
508853 99508853 1001 86380 86390 1
508455 99508455 1001 86380 86390 1
508549 99508549 1001 86380 86390 1
508575 99508575 1001 86380 86390 1
508498 99508498 1001 86380 86390 1
508629 99508629 1001 86380 86390 1
509279 99509279 1001 86380 86390 1
509153 99509153 1001 86380 86390 1
509180 99509180 1001 86380 86390 1
509712 99509712 1001 86380 86390 1
509701 99509701 1001 86380 86390 1
509783 99509783 1001 86380 86390 1
509360 99509360 1001 86380 86390 1
509412 99509412 1001 86380 86390 1
509337 99509337 1001 86380 86390 1
510029 99510029 1001 86380 86390 1
510069 99510069 1001 86380 86390 1
509973 99509973 1001 86380 86390 1
510704 99510704 1001 86380 86390 1
510552 99510552 1001 86380 86390 1
510578 99510578 1001 86380 86390 1
510707 99510707 1001 86380 86390 1
510607 99510607 1001 86380 86390 1
510448 99510448 1001 86380 86390 1
510331 99510331 1001 86380 86390 1
510191 99510191 1001 86380 86390 1
510230 99510230 1001 86380 86390 1
510815 99510815 1001 86380 86390 1
510850 99510850 1001 86380 86390 1
510800 99510800 1001 86380 86390 1
510735 99510735 1001 86380 86390 1
511478 99511478 1001 86380 86390 1
511494 99511494 1001 86380 86390 1
511379 99511379 1001 86380 86390 1
511193 99511193 1001 86380 86390 1
511259 99511259 1001 86380 86390 1
511000 99511000 1001 86380 86390 1
511068 99511068 1001 86380 86390 1
511133 99511133 1001 86380 86390 1
511745 99511745 1001 86380 86390 1
511734 99511734 1001 86380 86390 1
511755 99511755 1001 86380 86390 1
512331 99512331 1001 86380 86390 1
512356 99512356 1001 86380 86390 1
512355 99512355 1001 86380 86390 1
512027 99512027 1001 86380 86390 1
511988 99511988 1001 86380 86390 1
512093 99512093 1001 86380 86390 1
511836 99511836 1001 86380 86390 1
511875 99511875 1001 86380 86390 1
511904 99511904 1001 86380 86390 1
511776 99511776 1001 86380 86390 1
511921 99511921 1001 86380 86390 1
512428 99512428 1001 86380 86390 1
512507 99512507 1001 86380 86390 1
512418 99512418 1001 86380 86390 1
512509 99512509 1001 86380 86390 1
512527 99512527 1001 86380 86390 1
512580 99512580 1001 86380 86390 1
512921 99512921 1001 86380 86390 1
512809 99512809 1001 86380 86390 1
512919 99512919 1001 86380 86390 1
512959 99512959 1001 86380 86390 1
512780 99512780 1001 86380 86390 1
512652 99512652 1001 86380 86390 1
512745 99512745 1001 86380 86390 1
512590 99512590 1001 86380 86390 1
512657 99512657 1001 86380 86390 1
512762 99512762 1001 86380 86390 1
513279 99513279 1001 86380 86390 1
513278 99513278 1001 86380 86390 1
514006 99514006 1001 86380 86390 1
513910 99513910 1001 86380 86390 1
513725 99513725 1001 86380 86390 1
513743 99513743 1001 86380 86390 1
513796 99513796 1001 86380 86390 1
513543 99513543 1001 86380 86390 1
514203 99514203 1001 86380 86390 1
514191 99514191 1001 86380 86390 1
514807 99514807 1001 86380 86390 1
514782 99514782 1001 86380 86390 1
514822 99514822 1001 86380 86390 1
514693 99514693 1001 86380 86390 1
514709 99514709 1001 86380 86390 1
514843 99514843 1001 86380 86390 1
514549 99514549 1001 86380 86390 1
514473 99514473 1001 86380 86390 1
514630 99514630 1001 86380 86390 1
514557 99514557 1001 86380 86390 1
514570 99514570 1001 86380 86390 1
514612 99514612 1001 86380 86390 1
514384 99514384 1001 86380 86390 1
514437 99514437 1001 86380 86390 1
514271 99514271 1001 86380 86390 1
514245 99514245 1001 86380 86390 1
514964 99514964 1001 86380 86390 1
515056 99515056 1001 86380 86390 1
515536 99515536 1001 86380 86390 1
515400 99515400 1001 86380 86390 1
515339 99515339 1001 86380 86390 1
515436 99515436 1001 86380 86390 1
515308 99515308 1001 86380 86390 1
515295 99515295 1001 86380 86390 1
515168 99515168 1001 86380 86390 1
515156 99515156 1001 86380 86390 1
515137 99515137 1001 86380 86390 1
515719 99515719 1001 86380 86390 1
515874 99515874 1001 86380 86390 1
515773 99515773 1001 86380 86390 1
515825 99515825 1001 86380 86390 1
515776 99515776 1001 86380 86390 1
515687 99515687 1001 86380 86390 1
515858 99515858 1001 86380 86390 1
515821 99515821 1001 86380 86390 1
516472 99516472 1001 86380 86390 1
516486 99516486 1001 86380 86390 1
516322 99516322 1001 86380 86390 1
516187 99516187 1001 86380 86390 1
516209 99516209 1001 86380 86390 1
516047 99516047 1001 86380 86390 1
515972 99515972 1001 86380 86390 1
516037 99516037 1001 86380 86390 1
515925 99515925 1001 86380 86390 1
516650 99516650 1001 86380 86390 1
516097 99516097 1001 86380 86390 1
516579 99516579 1001 86380 86390 1
517249 99517249 1001 86380 86390 1
517229 99517229 1001 86380 86390 1
517124 99517124 1001 86380 86390 1
517089 99517089 1001 86380 86390 1
516870 99516870 1001 86380 86390 1
516795 99516795 1001 86380 86390 1
516732 99516732 1001 86380 86390 1
516863 99516863 1001 86380 86390 1
516725 99516725 1001 86380 86390 1
517371 99517371 1001 86380 86390 1
517442 99517442 1001 86380 86390 1
517983 99517983 1001 86380 86390 1
518050 99518050 1001 86380 86390 1
517973 99517973 1001 86380 86390 1
518146 99518146 1001 86380 86390 1
518108 99518108 1001 86380 86390 1
518057 99518057 1001 86380 86390 1
518155 99518155 1001 86380 86390 1
517697 99517697 1001 86380 86390 1
517700 99517700 1001 86380 86390 1
517713 99517713 1001 86380 86390 1
518263 99518263 1001 86380 86390 1
518165 99518165 1001 86380 86390 1
518950 99518950 1001 86380 86390 1
518904 99518904 1001 86380 86390 1
518930 99518930 1001 86380 86390 1
518743 99518743 1001 86380 86390 1
518746 99518746 1001 86380 86390 1
518658 99518658 1001 86380 86390 1
518622 99518622 1001 86380 86390 1
518455 99518455 1001 86380 86390 1
519129 99519129 1001 86380 86390 1
519737 99519737 1001 86380 86390 1
519764 99519764 1001 86380 86390 1
519768 99519768 1001 86380 86390 1
519640 99519640 1001 86380 86390 1
519706 99519706 1001 86380 86390 1
519681 99519681 1001 86380 86390 1
519546 99519546 1001 86380 86390 1
519561 99519561 1001 86380 86390 1
519501 99519501 1001 86380 86390 1
519528 99519528 1001 86380 86390 1
519568 99519568 1001 86380 86390 1
519245 99519245 1001 86380 86390 1
519243 99519243 1001 86380 86390 1
519360 99519360 1001 86380 86390 1
519826 99519826 1001 86380 86390 1
519880 99519880 1001 86380 86390 1
519922 99519922 1001 86380 86390 1
519845 99519845 1001 86380 86390 1
520460 99520460 1001 86380 86390 1
520608 99520608 1001 86380 86390 1
520566 99520566 1001 86380 86390 1
520465 99520465 1001 86380 86390 1
520455 99520455 1001 86380 86390 1
520629 99520629 1001 86380 86390 1
520319 99520319 1001 86380 86390 1
520368 99520368 1001 86380 86390 1
520251 99520251 1001 86380 86390 1
520202 99520202 1001 86380 86390 1
520053 99520053 1001 86380 86390 1
520183 99520183 1001 86380 86390 1
520800 99520800 1001 86380 86390 1
520674 99520674 1001 86380 86390 1
521363 99521363 1001 86380 86390 1
521306 99521306 1001 86380 86390 1
521425 99521425 1001 86380 86390 1
521400 99521400 1001 86380 86390 1
521241 99521241 1001 86380 86390 1
521255 99521255 1001 86380 86390 1
520980 99520980 1001 86380 86390 1
520896 99520896 1001 86380 86390 1
521592 99521592 1001 86380 86390 1
521568 99521568 1001 86380 86390 1
521613 99521613 1001 86380 86390 1
522100 99522100 1001 86380 86390 1
522101 99522101 1001 86380 86390 1
522263 99522263 1001 86380 86390 1
522193 99522193 1001 86380 86390 1
522246 99522246 1001 86380 86390 1
522131 99522131 1001 86380 86390 1
522223 99522223 1001 86380 86390 1
522276 99522276 1001 86380 86390 1
522161 99522161 1001 86380 86390 1
522227 99522227 1001 86380 86390 1
521715 99521715 1001 86380 86390 1
521794 99521794 1001 86380 86390 1
522370 99522370 1001 86380 86390 1
522410 99522410 1001 86380 86390 1
523019 99523019 1001 86380 86390 1
523008 99523008 1001 86380 86390 1
523101 99523101 1001 86380 86390 1
523104 99523104 1001 86380 86390 1
523037 99523037 1001 86380 86390 1
522923 99522923 1001 86380 86390 1
523066 99523066 1001 86380 86390 1
522852 99522852 1001 86380 86390 1
522898 99522898 1001 86380 86390 1
522601 99522601 1001 86380 86390 1
522604 99522604 1001 86380 86390 1
522502 99522502 1001 86380 86390 1
522646 99522646 1001 86380 86390 1
522702 99522702 1001 86380 86390 1
523302 99523302 1001 86380 86390 1
523173 99523173 1001 86380 86390 1
523895 99523895 1001 86380 86390 1
523710 99523710 1001 86380 86390 1
523523 99523523 1001 86380 86390 1
523407 99523407 1001 86380 86390 1
524062 99524062 1001 86380 86390 1
524069 99524069 1001 86380 86390 1
524108 99524108 1001 86380 86390 1
524604 99524604 1001 86380 86390 1
524745 99524745 1001 86380 86390 1
524685 99524685 1001 86380 86390 1
524673 99524673 1001 86380 86390 1
524452 99524452 1001 86380 86390 1
524510 99524510 1001 86380 86390 1
524201 99524201 1001 86380 86390 1
524205 99524205 1001 86380 86390 1
524212 99524212 1001 86380 86390 1
524837 99524837 1001 86380 86390 1
524955 99524955 1001 86380 86390 1
524906 99524906 1001 86380 86390 1
525546 99525546 1001 86380 86390 1
525396 99525396 1001 86380 86390 1
525408 99525408 1001 86380 86390 1
525500 99525500 1001 86380 86390 1
525355 99525355 1001 86380 86390 1
525047 99525047 1001 86380 86390 1
525116 99525116 1001 86380 86390 1
525696 99525696 1001 86380 86390 1
526349 99526349 1001 86380 86390 1
526394 99526394 1001 86380 86390 1
526130 99526130 1001 86380 86390 1
526056 99526056 1001 86380 86390 1
526136 99526136 1001 86380 86390 1
526061 99526061 1001 86380 86390 1
526022 99526022 1001 86380 86390 1
525900 99525900 1001 86380 86390 1
525965 99525965 1001 86380 86390 1
525993 99525993 1001 86380 86390 1
526486 99526486 1001 86380 86390 1
526527 99526527 1001 86380 86390 1
526618 99526618 1001 86380 86390 1
526463 99526463 1001 86380 86390 1
526476 99526476 1001 86380 86390 1
526478 99526478 1001 86380 86390 1
526543 99526543 1001 86380 86390 1
526442 99526442 1001 86380 86390 1
527146 99527146 1001 86380 86390 1
527232 99527232 1001 86380 86390 1
527235 99527235 1001 86380 86390 1
526895 99526895 1001 86380 86390 1
526898 99526898 1001 86380 86390 1
526937 99526937 1001 86380 86390 1
526859 99526859 1001 86380 86390 1
526783 99526783 1001 86380 86390 1
526778 99526778 1001 86380 86390 1
526804 99526804 1001 86380 86390 1
526794 99526794 1001 86380 86390 1
527415 99527415 1001 86380 86390 1
527280 99527280 1001 86380 86390 1
527439 99527439 1001 86380 86390 1
527920 99527920 1001 86380 86390 1
528012 99528012 1001 86380 86390 1
527938 99527938 1001 86380 86390 1
528055 99528055 1001 86380 86390 1
528054 99528054 1001 86380 86390 1
527843 99527843 1001 86380 86390 1
527822 99527822 1001 86380 86390 1
527745 99527745 1001 86380 86390 1
527839 99527839 1001 86380 86390 1
527816 99527816 1001 86380 86390 1
527458 99527458 1001 86380 86390 1
527536 99527536 1001 86380 86390 1
528190 99528190 1001 86380 86390 1
528184 99528184 1001 86380 86390 1
528249 99528249 1001 86380 86390 1
528710 99528710 1001 86380 86390 1
528828 99528828 1001 86380 86390 1
528790 99528790 1001 86380 86390 1
528829 99528829 1001 86380 86390 1
528843 99528843 1001 86380 86390 1
528527 99528527 1001 86380 86390 1
528646 99528646 1001 86380 86390 1
528687 99528687 1001 86380 86390 1
528537 99528537 1001 86380 86390 1
528617 99528617 1001 86380 86390 1
528630 99528630 1001 86380 86390 1
528305 99528305 1001 86380 86390 1
529078 99529078 1001 86380 86390 1
529618 99529618 1001 86380 86390 1
529716 99529716 1001 86380 86390 1
529674 99529674 1001 86380 86390 1
529435 99529435 1001 86380 86390 1
529519 99529519 1001 86380 86390 1
529364 99529364 1001 86380 86390 1
529120 99529120 1001 86380 86390 1
529224 99529224 1001 86380 86390 1
529279 99529279 1001 86380 86390 1
529157 99529157 1001 86380 86390 1
529779 99529779 1001 86380 86390 1
529924 99529924 1001 86380 86390 1
529887 99529887 1001 86380 86390 1
529810 99529810 1001 86380 86390 1
530425 99530425 1001 86380 86390 1
530395 99530395 1001 86380 86390 1
530473 99530473 1001 86380 86390 1
530247 99530247 1001 86380 86390 1
530249 99530249 1001 86380 86390 1
530239 99530239 1001 86380 86390 1
530148 99530148 1001 86380 86390 1
530347 99530347 1001 86380 86390 1
530027 99530027 1001 86380 86390 1
530125 99530125 1001 86380 86390 1
530556 99530556 1001 86380 86390 1
531347 99531347 1001 86380 86390 1
531283 99531283 1001 86380 86390 1
531219 99531219 1001 86380 86390 1
531194 99531194 1001 86380 86390 1
531220 99531220 1001 86380 86390 1
531111 99531111 1001 86380 86390 1
531170 99531170 1001 86380 86390 1
530914 99530914 1001 86380 86390 1
530803 99530803 1001 86380 86390 1
530818 99530818 1001 86380 86390 1
530807 99530807 1001 86380 86390 1
531538 99531538 1001 86380 86390 1
531502 99531502 1001 86380 86390 1
531453 99531453 1001 86380 86390 1
532073 99532073 1001 86380 86390 1
532199 99532199 1001 86380 86390 1
531922 99531922 1001 86380 86390 1
531929 99531929 1001 86380 86390 1
531728 99531728 1001 86380 86390 1
531612 99531612 1001 86380 86390 1
531607 99531607 1001 86380 86390 1
531789 99531789 1001 86380 86390 1
531778 99531778 1001 86380 86390 1
532360 99532360 1001 86380 86390 1
532222 99532222 1001 86380 86390 1
532313 99532313 1001 86380 86390 1
532303 99532303 1001 86380 86390 1
532971 99532971 1001 86380 86390 1
532966 99532966 1001 86380 86390 1
532776 99532776 1001 86380 86390 1
532639 99532639 1001 86380 86390 1
532771 99532771 1001 86380 86390 1
532668 99532668 1001 86380 86390 1
532506 99532506 1001 86380 86390 1
533082 99533082 1001 86380 86390 1
533092 99533092 1001 86380 86390 1
533742 99533742 1001 86380 86390 1
533782 99533782 1001 86380 86390 1
533745 99533745 1001 86380 86390 1
533733 99533733 1001 86380 86390 1
533734 99533734 1001 86380 86390 1
533747 99533747 1001 86380 86390 1
533724 99533724 1001 86380 86390 1
533617 99533617 1001 86380 86390 1
533643 99533643 1001 86380 86390 1
533504 99533504 1001 86380 86390 1
533534 99533534 1001 86380 86390 1
533282 99533282 1001 86380 86390 1
533351 99533351 1001 86380 86390 1
533893 99533893 1001 86380 86390 1
533971 99533971 1001 86380 86390 1
533909 99533909 1001 86380 86390 1
533923 99533923 1001 86380 86390 1
534041 99534041 1001 86380 86390 1
534005 99534005 1001 86380 86390 1
534057 99534057 1001 86380 86390 1
533993 99533993 1001 86380 86390 1
534035 99534035 1001 86380 86390 1
534540 99534540 1001 86380 86390 1
534632 99534632 1001 86380 86390 1
534105 99534105 1001 86380 86390 1
534152 99534152 1001 86380 86390 1
535433 99535433 1001 86380 86390 1
535357 99535357 1001 86380 86390 1
535313 99535313 1001 86380 86390 1
535328 99535328 1001 86380 86390 1
535216 99535216 1001 86380 86390 1
535259 99535259 1001 86380 86390 1
535272 99535272 1001 86380 86390 1
535147 99535147 1001 86380 86390 1
535090 99535090 1001 86380 86390 1
534963 99534963 1001 86380 86390 1
535559 99535559 1001 86380 86390 1
535703 99535703 1001 86380 86390 1
535710 99535710 1001 86380 86390 1
535622 99535622 1001 86380 86390 1
536306 99536306 1001 86380 86390 1
536201 99536201 1001 86380 86390 1
536295 99536295 1001 86380 86390 1
535936 99535936 1001 86380 86390 1
536032 99536032 1001 86380 86390 1
536012 99536012 1001 86380 86390 1
535935 99535935 1001 86380 86390 1
535806 99535806 1001 86380 86390 1
535827 99535827 1001 86380 86390 1
536529 99536529 1001 86380 86390 1
536482 99536482 1001 86380 86390 1
536367 99536367 1001 86380 86390 1
536432 99536432 1001 86380 86390 1
536394 99536394 1001 86380 86390 1
536356 99536356 1001 86380 86390 1
537059 99537059 1001 86380 86390 1
537111 99537111 1001 86380 86390 1
537124 99537124 1001 86380 86390 1
537074 99537074 1001 86380 86390 1
537131 99537131 1001 86380 86390 1
537140 99537140 1001 86380 86390 1
537055 99537055 1001 86380 86390 1
537069 99537069 1001 86380 86390 1
536918 99536918 1001 86380 86390 1
536845 99536845 1001 86380 86390 1
536948 99536948 1001 86380 86390 1
536833 99536833 1001 86380 86390 1
536810 99536810 1001 86380 86390 1
536771 99536771 1001 86380 86390 1
536593 99536593 1001 86380 86390 1
536560 99536560 1001 86380 86390 1
536704 99536704 1001 86380 86390 1
536733 99536733 1001 86380 86390 1
536553 99536553 1001 86380 86390 1
537356 99537356 1001 86380 86390 1
537279 99537279 1001 86380 86390 1
537268 99537268 1001 86380 86390 1
537875 99537875 1001 86380 86390 1
537929 99537929 1001 86380 86390 1
537944 99537944 1001 86380 86390 1
537906 99537906 1001 86380 86390 1
537872 99537872 1001 86380 86390 1
537630 99537630 1001 86380 86390 1
537709 99537709 1001 86380 86390 1
537756 99537756 1001 86380 86390 1
537433 99537433 1001 86380 86390 1
537558 99537558 1001 86380 86390 1
537470 99537470 1001 86380 86390 1
538022 99538022 1001 86380 86390 1
538043 99538043 1001 86380 86390 1
538155 99538155 1001 86380 86390 1
538444 99538444 1001 86380 86390 1
538472 99538472 1001 86380 86390 1
538285 99538285 1001 86380 86390 1
538207 99538207 1001 86380 86390 1
538221 99538221 1001 86380 86390 1
538301 99538301 1001 86380 86390 1
538251 99538251 1001 86380 86390 1
538332 99538332 1001 86380 86390 1
538256 99538256 1001 86380 86390 1
538824 99538824 1001 86380 86390 1
538857 99538857 1001 86380 86390 1
539439 99539439 1001 86380 86390 1
539492 99539492 1001 86380 86390 1
539480 99539480 1001 86380 86390 1
539586 99539586 1001 86380 86390 1
539634 99539634 1001 86380 86390 1
539393 99539393 1001 86380 86390 1
539058 99539058 1001 86380 86390 1
539182 99539182 1001 86380 86390 1
539183 99539183 1001 86380 86390 1
539158 99539158 1001 86380 86390 1
539107 99539107 1001 86380 86390 1
539756 99539756 1001 86380 86390 1
539795 99539795 1001 86380 86390 1
539655 99539655 1001 86380 86390 1
539734 99539734 1001 86380 86390 1
539714 99539714 1001 86380 86390 1
540329 99540329 1001 86380 86390 1
540414 99540414 1001 86380 86390 1
540067 99540067 1001 86380 86390 1
540088 99540088 1001 86380 86390 1
539977 99539977 1001 86380 86390 1
540020 99540020 1001 86380 86390 1
540036 99540036 1001 86380 86390 1
540478 99540478 1001 86380 86390 1
540534 99540534 1001 86380 86390 1
540601 99540601 1001 86380 86390 1
540616 99540616 1001 86380 86390 1
540527 99540527 1001 86380 86390 1
541139 99541139 1001 86380 86390 1
541091 99541091 1001 86380 86390 1
541267 99541267 1001 86380 86390 1
541184 99541184 1001 86380 86390 1
540923 99540923 1001 86380 86390 1
541052 99541052 1001 86380 86390 1
541008 99541008 1001 86380 86390 1
541382 99541382 1001 86380 86390 1
541411 99541411 1001 86380 86390 1
541440 99541440 1001 86380 86390 1
541351 99541351 1001 86380 86390 1
542004 99542004 1001 86380 86390 1
542118 99542118 1001 86380 86390 1
541999 99541999 1001 86380 86390 1
541900 99541900 1001 86380 86390 1
541829 99541829 1001 86380 86390 1
541718 99541718 1001 86380 86390 1
541629 99541629 1001 86380 86390 1
541556 99541556 1001 86380 86390 1
541569 99541569 1001 86380 86390 1
542297 99542297 1001 86380 86390 1
542272 99542272 1001 86380 86390 1
542127 99542127 1001 86380 86390 1
542831 99542831 1001 86380 86390 1
542819 99542819 1001 86380 86390 1
542759 99542759 1001 86380 86390 1
542867 99542867 1001 86380 86390 1
542691 99542691 1001 86380 86390 1
542555 99542555 1001 86380 86390 1
542647 99542647 1001 86380 86390 1
542507 99542507 1001 86380 86390 1
542432 99542432 1001 86380 86390 1
542372 99542372 1001 86380 86390 1
542947 99542947 1001 86380 86390 1
543039 99543039 1001 86380 86390 1
543106 99543106 1001 86380 86390 1
543044 99543044 1001 86380 86390 1
543694 99543694 1001 86380 86390 1
543739 99543739 1001 86380 86390 1
543575 99543575 1001 86380 86390 1
543565 99543565 1001 86380 86390 1
543425 99543425 1001 86380 86390 1
543364 99543364 1001 86380 86390 1
543538 99543538 1001 86380 86390 1
543369 99543369 1001 86380 86390 1
543318 99543318 1001 86380 86390 1
543230 99543230 1001 86380 86390 1
543152 99543152 1001 86380 86390 1
543270 99543270 1001 86380 86390 1
543158 99543158 1001 86380 86390 1
543302 99543302 1001 86380 86390 1
543354 99543354 1001 86380 86390 1
543886 99543886 1001 86380 86390 1
544561 99544561 1001 86380 86390 1
544461 99544461 1001 86380 86390 1
544462 99544462 1001 86380 86390 1
544450 99544450 1001 86380 86390 1
544463 99544463 1001 86380 86390 1
544590 99544590 1001 86380 86390 1
544493 99544493 1001 86380 86390 1
544265 99544265 1001 86380 86390 1
544283 99544283 1001 86380 86390 1
544058 99544058 1001 86380 86390 1
544185 99544185 1001 86380 86390 1
544604 99544604 1001 86380 86390 1
544696 99544696 1001 86380 86390 1
419166 373 1001 6180 6657 1
415272 795 1001 8100 10377 1
400179 99400179 1001 86380 86390 1
400236 99400236 1001 86380 86390 1
400354 99400354 1001 86380 86390 1
400402 99400402 1001 86380 86390 1
400323 99400323 1001 86380 86390 1
400449 99400449 1001 86380 86390 1
400594 99400594 1001 86380 86390 1
400580 99400580 1001 86380 86390 1
400658 99400658 1001 86380 86390 1
400923 99400923 1001 86380 86390 1
401234 99401234 1001 86380 86390 1
401300 99401300 1001 86380 86390 1
401393 99401393 1001 86380 86390 1
401431 99401431 1001 86380 86390 1
401598 99401598 1001 86380 86390 1
401733 99401733 1001 86380 86390 1
401835 99401835 1001 86380 86390 1
402128 99402128 1001 86380 86390 1
402112 99402112 1001 86380 86390 1
402561 99402561 1001 86380 86390 1
402585 99402585 1001 86380 86390 1
402734 99402734 1001 86380 86390 1
402818 99402818 1001 86380 86390 1
402897 99402897 1001 86380 86390 1
403075 99403075 1001 86380 86390 1
403084 99403084 1001 86380 86390 1
403137 99403137 1001 86380 86390 1
403357 99403357 1001 86380 86390 1
403593 99403593 1001 86380 86390 1
403557 99403557 1001 86380 86390 1
403703 99403703 1001 86380 86390 1
403794 99403794 1001 86380 86390 1
403953 99403953 1001 86380 86390 1
404287 99404287 1001 86380 86390 1
404665 99404665 1001 86380 86390 1
404751 99404751 1001 86380 86390 1
404899 99404899 1001 86380 86390 1
405040 99405040 1001 86380 86390 1
405289 99405289 1001 86380 86390 1
406041 99406041 1001 86380 86390 1
406033 99406033 1001 86380 86390 1
406135 99406135 1001 86380 86390 1
406322 99406322 1001 86380 86390 1
406462 99406462 1001 86380 86390 1
406417 99406417 1001 86380 86390 1
406837 99406837 1001 86380 86390 1
406906 99406906 1001 86380 86390 1
406863 99406863 1001 86380 86390 1
407018 99407018 1001 86380 86390 1
406952 99406952 1001 86380 86390 1
407074 99407074 1001 86380 86390 1
407091 99407091 1001 86380 86390 1
407326 99407326 1001 86380 86390 1
407361 99407361 1001 86380 86390 1
407528 99407528 1001 86380 86390 1
407545 99407545 1001 86380 86390 1
407565 99407565 1001 86380 86390 1
407709 99407709 1001 86380 86390 1
407736 99407736 1001 86380 86390 1
407957 99407957 1001 86380 86390 1
408172 99408172 1001 86380 86390 1
408135 99408135 1001 86380 86390 1
408250 99408250 1001 86380 86390 1
408241 99408241 1001 86380 86390 1
408446 99408446 1001 86380 86390 1
408457 99408457 1001 86380 86390 1
408426 99408426 1001 86380 86390 1
408310 99408310 1001 86380 86390 1
408754 99408754 1001 86380 86390 1
408757 99408757 1001 86380 86390 1
408964 99408964 1001 86380 86390 1
409545 99409545 1001 86380 86390 1
409532 99409532 1001 86380 86390 1
409616 99409616 1001 86380 86390 1
409625 99409625 1001 86380 86390 1
409691 99409691 1001 86380 86390 1
409801 99409801 1001 86380 86390 1
409857 99409857 1001 86380 86390 1
410179 99410179 1001 86380 86390 1
410264 99410264 1001 86380 86390 1
410289 99410289 1001 86380 86390 1
410508 99410508 1001 86380 86390 1
410653 99410653 1001 86380 86390 1
410722 99410722 1001 86380 86390 1
410756 99410756 1001 86380 86390 1
410948 99410948 1001 86380 86390 1
410986 99410986 1001 86380 86390 1
411012 99411012 1001 86380 86390 1
411107 99411107 1001 86380 86390 1
411169 99411169 1001 86380 86390 1
411310 99411310 1001 86380 86390 1
411377 99411377 1001 86380 86390 1
411729 99411729 1001 86380 86390 1
411870 99411870 1001 86380 86390 1
412076 99412076 1001 86380 86390 1
412000 99412000 1001 86380 86390 1
412393 99412393 1001 86380 86390 1
413399 99413399 1001 86380 86390 1
413353 99413353 1001 86380 86390 1
413505 99413505 1001 86380 86390 1
413001 99413001 1001 86380 86390 1
412909 99412909 1001 86380 86390 1
413204 99413204 1001 86380 86390 1
412575 99412575 1001 86380 86390 1
412654 99412654 1001 86380 86390 1
412730 99412730 1001 86380 86390 1
412795 99412795 1001 86380 86390 1
413806 99413806 1001 86380 86390 1
413876 99413876 1001 86380 86390 1
413994 99413994 1001 86380 86390 1
413959 99413959 1001 86380 86390 1
415168 99415168 1001 86380 86390 1
415049 99415049 1001 86380 86390 1
415296 99415296 1001 86380 86390 1
414678 99414678 1001 86380 86390 1
414672 99414672 1001 86380 86390 1
414450 99414450 1001 86380 86390 1
414475 99414475 1001 86380 86390 1
414123 99414123 1001 86380 86390 1
415388 99415388 1001 86380 86390 1
416689 99416689 1001 86380 86390 1
416293 99416293 1001 86380 86390 1
416488 99416488 1001 86380 86390 1
416309 99416309 1001 86380 86390 1
416228 99416228 1001 86380 86390 1
415724 99415724 1001 86380 86390 1
417223 99417223 1001 86380 86390 1
417274 99417274 1001 86380 86390 1
417582 99417582 1001 86380 86390 1
417571 99417571 1001 86380 86390 1
418461 99418461 1001 86380 86390 1
418487 99418487 1001 86380 86390 1
418538 99418538 1001 86380 86390 1
418470 99418470 1001 86380 86390 1
418128 99418128 1001 86380 86390 1
418113 99418113 1001 86380 86390 1
418322 99418322 1001 86380 86390 1
418234 99418234 1001 86380 86390 1
417683 99417683 1001 86380 86390 1
418883 99418883 1001 86380 86390 1
419189 99419189 1001 86380 86390 1
420379 99420379 1001 86380 86390 1
420229 99420229 1001 86380 86390 1
419942 99419942 1001 86380 86390 1
420001 99420001 1001 86380 86390 1
419452 99419452 1001 86380 86390 1
419472 99419472 1001 86380 86390 1
420690 99420690 1001 86380 86390 1
420698 99420698 1001 86380 86390 1
420665 99420665 1001 86380 86390 1
422026 99422026 1001 86380 86390 1
421841 99421841 1001 86380 86390 1
421926 99421926 1001 86380 86390 1
421748 99421748 1001 86380 86390 1
422108 99422108 1001 86380 86390 1
421539 99421539 1001 86380 86390 1
421548 99421548 1001 86380 86390 1
421322 99421322 1001 86380 86390 1
421378 99421378 1001 86380 86390 1
420942 99420942 1001 86380 86390 1
420915 99420915 1001 86380 86390 1
421008 99421008 1001 86380 86390 1
422220 99422220 1001 86380 86390 1
423505 99423505 1001 86380 86390 1
423680 99423680 1001 86380 86390 1
423710 99423710 1001 86380 86390 1
423331 99423331 1001 86380 86390 1
423483 99423483 1001 86380 86390 1
423333 99423333 1001 86380 86390 1
423173 99423173 1001 86380 86390 1
423204 99423204 1001 86380 86390 1
422971 99422971 1001 86380 86390 1
423081 99423081 1001 86380 86390 1
423084 99423084 1001 86380 86390 1
422656 99422656 1001 86380 86390 1
423795 99423795 1001 86380 86390 1
424025 99424025 1001 86380 86390 1
425274 99425274 1001 86380 86390 1
425325 99425325 1001 86380 86390 1
425009 99425009 1001 86380 86390 1
425316 99425316 1001 86380 86390 1
425214 99425214 1001 86380 86390 1
425101 99425101 1001 86380 86390 1
424657 99424657 1001 86380 86390 1
424919 99424919 1001 86380 86390 1
424158 99424158 1001 86380 86390 1
424485 99424485 1001 86380 86390 1
425810 99425810 1001 86380 86390 1
425466 99425466 1001 86380 86390 1
425794 99425794 1001 86380 86390 1
425555 99425555 1001 86380 86390 1
425795 99425795 1001 86380 86390 1
427004 99427004 1001 86380 86390 1
426723 99426723 1001 86380 86390 1
426854 99426854 1001 86380 86390 1
426903 99426903 1001 86380 86390 1
426296 99426296 1001 86380 86390 1
426596 99426596 1001 86380 86390 1
426580 99426580 1001 86380 86390 1
426565 99426565 1001 86380 86390 1
425876 99425876 1001 86380 86390 1
427312 99427312 1001 86380 86390 1
427266 99427266 1001 86380 86390 1
427402 99427402 1001 86380 86390 1
427367 99427367 1001 86380 86390 1
428632 99428632 1001 86380 86390 1
428690 99428690 1001 86380 86390 1
428435 99428435 1001 86380 86390 1
428489 99428489 1001 86380 86390 1
427998 99427998 1001 86380 86390 1
428120 99428120 1001 86380 86390 1
428260 99428260 1001 86380 86390 1
428265 99428265 1001 86380 86390 1
428197 99428197 1001 86380 86390 1
428221 99428221 1001 86380 86390 1
427704 99427704 1001 86380 86390 1
427822 99427822 1001 86380 86390 1
427653 99427653 1001 86380 86390 1
427604 99427604 1001 86380 86390 1
427761 99427761 1001 86380 86390 1
427763 99427763 1001 86380 86390 1
427746 99427746 1001 86380 86390 1
429153 99429153 1001 86380 86390 1
429070 99429070 1001 86380 86390 1
430043 99430043 1001 86380 86390 1
430280 99430280 1001 86380 86390 1
430054 99430054 1001 86380 86390 1
430283 99430283 1001 86380 86390 1
430040 99430040 1001 86380 86390 1
429604 99429604 1001 86380 86390 1
429853 99429853 1001 86380 86390 1
429953 99429953 1001 86380 86390 1
429321 99429321 1001 86380 86390 1
429282 99429282 1001 86380 86390 1
429216 99429216 1001 86380 86390 1
430773 99430773 1001 86380 86390 1
430488 99430488 1001 86380 86390 1
430449 99430449 1001 86380 86390 1
430787 99430787 1001 86380 86390 1
431818 99431818 1001 86380 86390 1
431660 99431660 1001 86380 86390 1
431876 99431876 1001 86380 86390 1
431496 99431496 1001 86380 86390 1
431640 99431640 1001 86380 86390 1
431370 99431370 1001 86380 86390 1
431024 99431024 1001 86380 86390 1
432224 99432224 1001 86380 86390 1
432414 99432414 1001 86380 86390 1
432449 99432449 1001 86380 86390 1
433699 99433699 1001 86380 86390 1
433707 99433707 1001 86380 86390 1
433193 99433193 1001 86380 86390 1
432937 99432937 1001 86380 86390 1
432851 99432851 1001 86380 86390 1
432621 99432621 1001 86380 86390 1
432646 99432646 1001 86380 86390 1
433913 99433913 1001 86380 86390 1
433877 99433877 1001 86380 86390 1
435337 99435337 1001 86380 86390 1
435434 99435434 1001 86380 86390 1
435044 99435044 1001 86380 86390 1
435045 99435045 1001 86380 86390 1
435329 99435329 1001 86380 86390 1
435350 99435350 1001 86380 86390 1
435238 99435238 1001 86380 86390 1
435020 99435020 1001 86380 86390 1
435048 99435048 1001 86380 86390 1
435311 99435311 1001 86380 86390 1
434820 99434820 1001 86380 86390 1
434764 99434764 1001 86380 86390 1
434327 99434327 1001 86380 86390 1
434445 99434445 1001 86380 86390 1
435708 99435708 1001 86380 86390 1
435837 99435837 1001 86380 86390 1
435632 99435632 1001 86380 86390 1
436768 99436768 1001 86380 86390 1
437008 99437008 1001 86380 86390 1
437057 99437057 1001 86380 86390 1
436792 99436792 1001 86380 86390 1
436591 99436591 1001 86380 86390 1
436663 99436663 1001 86380 86390 1
436683 99436683 1001 86380 86390 1
436465 99436465 1001 86380 86390 1
436559 99436559 1001 86380 86390 1
436617 99436617 1001 86380 86390 1
436095 99436095 1001 86380 86390 1
435928 99435928 1001 86380 86390 1
436204 99436204 1001 86380 86390 1
436083 99436083 1001 86380 86390 1
300638 99300638 1001 86380 86390 1
300627 99300627 1001 86380 86390 1
300648 99300648 1001 86380 86390 1
300368 99300368 1001 86380 86390 1
300512 99300512 1001 86380 86390 1
300441 99300441 1001 86380 86390 1
300133 99300133 1001 86380 86390 1
300192 99300192 1001 86380 86390 1
301400 99301400 1001 86380 86390 1
301427 99301427 1001 86380 86390 1
301186 99301186 1001 86380 86390 1
301076 99301076 1001 86380 86390 1
301013 99301013 1001 86380 86390 1
301065 99301065 1001 86380 86390 1
301578 99301578 1001 86380 86390 1
301715 99301715 1001 86380 86390 1
301559 99301559 1001 86380 86390 1
301573 99301573 1001 86380 86390 1
301589 99301589 1001 86380 86390 1
302186 99302186 1001 86380 86390 1
302329 99302329 1001 86380 86390 1
302071 99302071 1001 86380 86390 1
302046 99302046 1001 86380 86390 1
301981 99301981 1001 86380 86390 1
302155 99302155 1001 86380 86390 1
302106 99302106 1001 86380 86390 1
302133 99302133 1001 86380 86390 1
301826 99301826 1001 86380 86390 1
301916 99301916 1001 86380 86390 1
301866 99301866 1001 86380 86390 1
301907 99301907 1001 86380 86390 1
301808 99301808 1001 86380 86390 1
301784 99301784 1001 86380 86390 1
302470 99302470 1001 86380 86390 1
302498 99302498 1001 86380 86390 1
302381 99302381 1001 86380 86390 1
302398 99302398 1001 86380 86390 1
302479 99302479 1001 86380 86390 1
303106 99303106 1001 86380 86390 1
303133 99303133 1001 86380 86390 1
303160 99303160 1001 86380 86390 1
303153 99303153 1001 86380 86390 1
302923 99302923 1001 86380 86390 1
302873 99302873 1001 86380 86390 1
302813 99302813 1001 86380 86390 1
302663 99302663 1001 86380 86390 1
302716 99302716 1001 86380 86390 1
302679 99302679 1001 86380 86390 1
303276 99303276 1001 86380 86390 1
303227 99303227 1001 86380 86390 1
303971 99303971 1001 86380 86390 1
303884 99303884 1001 86380 86390 1
304015 99304015 1001 86380 86390 1
304017 99304017 1001 86380 86390 1
303978 99303978 1001 86380 86390 1
303991 99303991 1001 86380 86390 1
303788 99303788 1001 86380 86390 1
303646 99303646 1001 86380 86390 1
303624 99303624 1001 86380 86390 1
303569 99303569 1001 86380 86390 1
303583 99303583 1001 86380 86390 1
303562 99303562 1001 86380 86390 1
303589 99303589 1001 86380 86390 1
303421 99303421 1001 86380 86390 1
304047 99304047 1001 86380 86390 1
304799 99304799 1001 86380 86390 1
304737 99304737 1001 86380 86390 1
304753 99304753 1001 86380 86390 1
304588 99304588 1001 86380 86390 1
304629 99304629 1001 86380 86390 1
304461 99304461 1001 86380 86390 1
304449 99304449 1001 86380 86390 1
304393 99304393 1001 86380 86390 1
304355 99304355 1001 86380 86390 1
304268 99304268 1001 86380 86390 1
304245 99304245 1001 86380 86390 1
304286 99304286 1001 86380 86390 1
304442 99304442 1001 86380 86390 1
304263 99304263 1001 86380 86390 1
304947 99304947 1001 86380 86390 1
305038 99305038 1001 86380 86390 1
304900 99304900 1001 86380 86390 1
304929 99304929 1001 86380 86390 1
305622 99305622 1001 86380 86390 1
305545 99305545 1001 86380 86390 1
305630 99305630 1001 86380 86390 1
305274 99305274 1001 86380 86390 1
305432 99305432 1001 86380 86390 1
305331 99305331 1001 86380 86390 1
305410 99305410 1001 86380 86390 1
305118 99305118 1001 86380 86390 1
305134 99305134 1001 86380 86390 1
500140 99500140 1001 86380 86390 1
500050 99500050 1001 86380 86390 1
500699 99500699 1001 86380 86390 1
500727 99500727 1001 86380 86390 1
500479 99500479 1001 86380 86390 1
500419 99500419 1001 86380 86390 1
500590 99500590 1001 86380 86390 1
500355 99500355 1001 86380 86390 1
500279 99500279 1001 86380 86390 1
500216 99500216 1001 86380 86390 1
501005 99501005 1001 86380 86390 1
501591 99501591 1001 86380 86390 1
501540 99501540 1001 86380 86390 1
501494 99501494 1001 86380 86390 1
501471 99501471 1001 86380 86390 1
501265 99501265 1001 86380 86390 1
501331 99501331 1001 86380 86390 1
501313 99501313 1001 86380 86390 1
501355 99501355 1001 86380 86390 1
501130 99501130 1001 86380 86390 1
501026 99501026 1001 86380 86390 1
501093 99501093 1001 86380 86390 1
501184 99501184 1001 86380 86390 1
501121 99501121 1001 86380 86390 1
501753 99501753 1001 86380 86390 1
501799 99501799 1001 86380 86390 1
501644 99501644 1001 86380 86390 1
502351 99502351 1001 86380 86390 1
502111 99502111 1001 86380 86390 1
502215 99502215 1001 86380 86390 1
502129 99502129 1001 86380 86390 1
501873 99501873 1001 86380 86390 1
501889 99501889 1001 86380 86390 1
502032 99502032 1001 86380 86390 1
501903 99501903 1001 86380 86390 1
501868 99501868 1001 86380 86390 1
502657 99502657 1001 86380 86390 1
502516 99502516 1001 86380 86390 1
502517 99502517 1001 86380 86390 1
502650 99502650 1001 86380 86390 1
502655 99502655 1001 86380 86390 1
502668 99502668 1001 86380 86390 1
503150 99503150 1001 86380 86390 1
503191 99503191 1001 86380 86390 1
503143 99503143 1001 86380 86390 1
503284 99503284 1001 86380 86390 1
503047 99503047 1001 86380 86390 1
502999 99502999 1001 86380 86390 1
502948 99502948 1001 86380 86390 1
503033 99503033 1001 86380 86390 1
502726 99502726 1001 86380 86390 1
502701 99502701 1001 86380 86390 1
502780 99502780 1001 86380 86390 1
502718 99502718 1001 86380 86390 1
502848 99502848 1001 86380 86390 1
502838 99502838 1001 86380 86390 1
503388 99503388 1001 86380 86390 1
503723 99503723 1001 86380 86390 1
503724 99503724 1001 86380 86390 1
503754 99503754 1001 86380 86390 1
503527 99503527 1001 86380 86390 1
503517 99503517 1001 86380 86390 1
504282 99504282 1001 86380 86390 1
504907 99504907 1001 86380 86390 1
504844 99504844 1001 86380 86390 1
504901 99504901 1001 86380 86390 1
504747 99504747 1001 86380 86390 1
504840 99504840 1001 86380 86390 1
504610 99504610 1001 86380 86390 1
504727 99504727 1001 86380 86390 1
504550 99504550 1001 86380 86390 1
504422 99504422 1001 86380 86390 1
504333 99504333 1001 86380 86390 1
505110 99505110 1001 86380 86390 1
505123 99505123 1001 86380 86390 1
505085 99505085 1001 86380 86390 1
505116 99505116 1001 86380 86390 1
505041 99505041 1001 86380 86390 1
505004 99505004 1001 86380 86390 1
505591 99505591 1001 86380 86390 1
505690 99505690 1001 86380 86390 1
505436 99505436 1001 86380 86390 1
505424 99505424 1001 86380 86390 1
505399 99505399 1001 86380 86390 1
505465 99505465 1001 86380 86390 1
505441 99505441 1001 86380 86390 1
505483 99505483 1001 86380 86390 1
505317 99505317 1001 86380 86390 1
505344 99505344 1001 86380 86390 1
505943 99505943 1001 86380 86390 1
505946 99505946 1001 86380 86390 1
506495 99506495 1001 86380 86390 1
506473 99506473 1001 86380 86390 1
506304 99506304 1001 86380 86390 1
506241 99506241 1001 86380 86390 1
506333 99506333 1001 86380 86390 1
506269 99506269 1001 86380 86390 1
506272 99506272 1001 86380 86390 1
506050 99506050 1001 86380 86390 1
506141 99506141 1001 86380 86390 1
506622 99506622 1001 86380 86390 1
506731 99506731 1001 86380 86390 1
506758 99506758 1001 86380 86390 1
507328 99507328 1001 86380 86390 1
507036 99507036 1001 86380 86390 1
507013 99507013 1001 86380 86390 1
507164 99507164 1001 86380 86390 1
506898 99506898 1001 86380 86390 1
506967 99506967 1001 86380 86390 1
507435 99507435 1001 86380 86390 1
508094 99508094 1001 86380 86390 1
508152 99508152 1001 86380 86390 1
508127 99508127 1001 86380 86390 1
508244 99508244 1001 86380 86390 1
507934 99507934 1001 86380 86390 1
507644 99507644 1001 86380 86390 1
507793 99507793 1001 86380 86390 1
508258 99508258 1001 86380 86390 1
508349 99508349 1001 86380 86390 1
508272 99508272 1001 86380 86390 1
508257 99508257 1001 86380 86390 1
508929 99508929 1001 86380 86390 1
509033 99509033 1001 86380 86390 1
508757 99508757 1001 86380 86390 1
508861 99508861 1001 86380 86390 1
508611 99508611 1001 86380 86390 1
508562 99508562 1001 86380 86390 1
508462 99508462 1001 86380 86390 1
509268 99509268 1001 86380 86390 1
509127 99509127 1001 86380 86390 1
509699 99509699 1001 86380 86390 1
509816 99509816 1001 86380 86390 1
509842 99509842 1001 86380 86390 1
509756 99509756 1001 86380 86390 1
509757 99509757 1001 86380 86390 1
509662 99509662 1001 86380 86390 1
509549 99509549 1001 86380 86390 1
509357 99509357 1001 86380 86390 1
509308 99509308 1001 86380 86390 1
509451 99509451 1001 86380 86390 1
509290 99509290 1001 86380 86390 1
509933 99509933 1001 86380 86390 1
509974 99509974 1001 86380 86390 1
510570 99510570 1001 86380 86390 1
510315 99510315 1001 86380 86390 1
510459 99510459 1001 86380 86390 1
510436 99510436 1001 86380 86390 1
510107 99510107 1001 86380 86390 1
510277 99510277 1001 86380 86390 1
510137 99510137 1001 86380 86390 1
510312 99510312 1001 86380 86390 1
510910 99510910 1001 86380 86390 1
511252 99511252 1001 86380 86390 1
511307 99511307 1001 86380 86390 1
510998 99510998 1001 86380 86390 1
511052 99511052 1001 86380 86390 1
511042 99511042 1001 86380 86390 1
511005 99511005 1001 86380 86390 1
511699 99511699 1001 86380 86390 1
512305 99512305 1001 86380 86390 1
512373 99512373 1001 86380 86390 1
512374 99512374 1001 86380 86390 1
512210 99512210 1001 86380 86390 1
512051 99512051 1001 86380 86390 1
512167 99512167 1001 86380 86390 1
512168 99512168 1001 86380 86390 1
511778 99511778 1001 86380 86390 1
512480 99512480 1001 86380 86390 1
512469 99512469 1001 86380 86390 1
512472 99512472 1001 86380 86390 1
513066 99513066 1001 86380 86390 1
513158 99513158 1001 86380 86390 1
513135 99513135 1001 86380 86390 1
513125 99513125 1001 86380 86390 1
513126 99513126 1001 86380 86390 1
512986 99512986 1001 86380 86390 1
512886 99512886 1001 86380 86390 1
512849 99512849 1001 86380 86390 1
512850 99512850 1001 86380 86390 1
512904 99512904 1001 86380 86390 1
512957 99512957 1001 86380 86390 1
512664 99512664 1001 86380 86390 1
512603 99512603 1001 86380 86390 1
512721 99512721 1001 86380 86390 1
512631 99512631 1001 86380 86390 1
512749 99512749 1001 86380 86390 1
512711 99512711 1001 86380 86390 1
513349 99513349 1001 86380 86390 1
513366 99513366 1001 86380 86390 1
513226 99513226 1001 86380 86390 1
513877 99513877 1001 86380 86390 1
513973 99513973 1001 86380 86390 1
513976 99513976 1001 86380 86390 1
513702 99513702 1001 86380 86390 1
513630 99513630 1001 86380 86390 1
513607 99513607 1001 86380 86390 1
513586 99513586 1001 86380 86390 1
513498 99513498 1001 86380 86390 1
514133 99514133 1001 86380 86390 1
514826 99514826 1001 86380 86390 1
514799 99514799 1001 86380 86390 1
514738 99514738 1001 86380 86390 1
514626 99514626 1001 86380 86390 1
514519 99514519 1001 86380 86390 1
514547 99514547 1001 86380 86390 1
514272 99514272 1001 86380 86390 1
514351 99514351 1001 86380 86390 1
515029 99515029 1001 86380 86390 1
515005 99515005 1001 86380 86390 1
514915 99514915 1001 86380 86390 1
515529 99515529 1001 86380 86390 1
515683 99515683 1001 86380 86390 1
515613 99515613 1001 86380 86390 1
515564 99515564 1001 86380 86390 1
515528 99515528 1001 86380 86390 1
515310 99515310 1001 86380 86390 1
515453 99515453 1001 86380 86390 1
515337 99515337 1001 86380 86390 1
515329 99515329 1001 86380 86390 1
515307 99515307 1001 86380 86390 1
515437 99515437 1001 86380 86390 1
515386 99515386 1001 86380 86390 1
515179 99515179 1001 86380 86390 1
515207 99515207 1001 86380 86390 1
515184 99515184 1001 86380 86390 1
515068 99515068 1001 86380 86390 1
515241 99515241 1001 86380 86390 1
515723 99515723 1001 86380 86390 1
515711 99515711 1001 86380 86390 1
516355 99516355 1001 86380 86390 1
516392 99516392 1001 86380 86390 1
516431 99516431 1001 86380 86390 1
516208 99516208 1001 86380 86390 1
515928 99515928 1001 86380 86390 1
516039 99516039 1001 86380 86390 1
516574 99516574 1001 86380 86390 1
516587 99516587 1001 86380 86390 1
516565 99516565 1001 86380 86390 1
516620 99516620 1001 86380 86390 1
516659 99516659 1001 86380 86390 1
517305 99517305 1001 86380 86390 1
517217 99517217 1001 86380 86390 1
517218 99517218 1001 86380 86390 1
517232 99517232 1001 86380 86390 1
516962 99516962 1001 86380 86390 1
516922 99516922 1001 86380 86390 1
517345 99517345 1001 86380 86390 1
517530 99517530 1001 86380 86390 1
517337 99517337 1001 86380 86390 1
517538 99517538 1001 86380 86390 1
518128 99518128 1001 86380 86390 1
518130 99518130 1001 86380 86390 1
517986 99517986 1001 86380 86390 1
518025 99518025 1001 86380 86390 1
518038 99518038 1001 86380 86390 1
517813 99517813 1001 86380 86390 1
517907 99517907 1001 86380 86390 1
517805 99517805 1001 86380 86390 1
517766 99517766 1001 86380 86390 1
517684 99517684 1001 86380 86390 1
517673 99517673 1001 86380 86390 1
517611 99517611 1001 86380 86390 1
518226 99518226 1001 86380 86390 1
518359 99518359 1001 86380 86390 1
518273 99518273 1001 86380 86390 1
518812 99518812 1001 86380 86390 1
518946 99518946 1001 86380 86390 1
518621 99518621 1001 86380 86390 1
518750 99518750 1001 86380 86390 1
518777 99518777 1001 86380 86390 1
518380 99518380 1001 86380 86390 1
518450 99518450 1001 86380 86390 1
518530 99518530 1001 86380 86390 1
518573 99518573 1001 86380 86390 1
519145 99519145 1001 86380 86390 1
519160 99519160 1001 86380 86390 1
519044 99519044 1001 86380 86390 1
519057 99519057 1001 86380 86390 1
519098 99519098 1001 86380 86390 1
518994 99518994 1001 86380 86390 1
519099 99519099 1001 86380 86390 1
519614 99519614 1001 86380 86390 1
519628 99519628 1001 86380 86390 1
519656 99519656 1001 86380 86390 1
519810 99519810 1001 86380 86390 1
519593 99519593 1001 86380 86390 1
519233 99519233 1001 86380 86390 1
519376 99519376 1001 86380 86390 1
519201 99519201 1001 86380 86390 1
519294 99519294 1001 86380 86390 1
519256 99519256 1001 86380 86390 1
520013 99520013 1001 86380 86390 1
520595 99520595 1001 86380 86390 1
520228 99520228 1001 86380 86390 1
520362 99520362 1001 86380 86390 1
520378 99520378 1001 86380 86390 1
520189 99520189 1001 86380 86390 1
520203 99520203 1001 86380 86390 1
520114 99520114 1001 86380 86390 1
520185 99520185 1001 86380 86390 1
520225 99520225 1001 86380 86390 1
520668 99520668 1001 86380 86390 1
520669 99520669 1001 86380 86390 1
520683 99520683 1001 86380 86390 1
520684 99520684 1001 86380 86390 1
520723 99520723 1001 86380 86390 1
521328 99521328 1001 86380 86390 1
521395 99521395 1001 86380 86390 1
521410 99521410 1001 86380 86390 1
521296 99521296 1001 86380 86390 1
521251 99521251 1001 86380 86390 1
521110 99521110 1001 86380 86390 1
521192 99521192 1001 86380 86390 1
520953 99520953 1001 86380 86390 1
520929 99520929 1001 86380 86390 1
521554 99521554 1001 86380 86390 1
521944 99521944 1001 86380 86390 1
522076 99522076 1001 86380 86390 1
521778 99521778 1001 86380 86390 1
521770 99521770 1001 86380 86390 1
521693 99521693 1001 86380 86390 1
522487 99522487 1001 86380 86390 1
522385 99522385 1001 86380 86390 1
522495 99522495 1001 86380 86390 1
522992 99522992 1001 86380 86390 1
523057 99523057 1001 86380 86390 1
523009 99523009 1001 86380 86390 1
523106 99523106 1001 86380 86390 1
522736 99522736 1001 86380 86390 1
522578 99522578 1001 86380 86390 1
522644 99522644 1001 86380 86390 1
523196 99523196 1001 86380 86390 1
523854 99523854 1001 86380 86390 1
523829 99523829 1001 86380 86390 1
523858 99523858 1001 86380 86390 1
523897 99523897 1001 86380 86390 1
523441 99523441 1001 86380 86390 1
523346 99523346 1001 86380 86390 1
523954 99523954 1001 86380 86390 1
524036 99524036 1001 86380 86390 1
523948 99523948 1001 86380 86390 1
524144 99524144 1001 86380 86390 1
524096 99524096 1001 86380 86390 1
524577 99524577 1001 86380 86390 1
524591 99524591 1001 86380 86390 1
524694 99524694 1001 86380 86390 1
524684 99524684 1001 86380 86390 1
524723 99524723 1001 86380 86390 1
524672 99524672 1001 86380 86390 1
524447 99524447 1001 86380 86390 1
524410 99524410 1001 86380 86390 1
524488 99524488 1001 86380 86390 1
524425 99524425 1001 86380 86390 1
524480 99524480 1001 86380 86390 1
524559 99524559 1001 86380 86390 1
524242 99524242 1001 86380 86390 1
524210 99524210 1001 86380 86390 1
524858 99524858 1001 86380 86390 1
524943 99524943 1001 86380 86390 1
524883 99524883 1001 86380 86390 1
525401 99525401 1001 86380 86390 1
525505 99525505 1001 86380 86390 1
525544 99525544 1001 86380 86390 1
525340 99525340 1001 86380 86390 1
525317 99525317 1001 86380 86390 1
525204 99525204 1001 86380 86390 1
525685 99525685 1001 86380 86390 1
525623 99525623 1001 86380 86390 1
525614 99525614 1001 86380 86390 1
525798 99525798 1001 86380 86390 1
525734 99525734 1001 86380 86390 1
525631 99525631 1001 86380 86390 1
525618 99525618 1001 86380 86390 1
526336 99526336 1001 86380 86390 1
526228 99526228 1001 86380 86390 1
526036 99526036 1001 86380 86390 1
526088 99526088 1001 86380 86390 1
526169 99526169 1001 86380 86390 1
526015 99526015 1001 86380 86390 1
526028 99526028 1001 86380 86390 1
526148 99526148 1001 86380 86390 1
525881 99525881 1001 86380 86390 1
525803 99525803 1001 86380 86390 1
525818 99525818 1001 86380 86390 1
525952 99525952 1001 86380 86390 1
525992 99525992 1001 86380 86390 1
525851 99525851 1001 86380 86390 1
525813 99525813 1001 86380 86390 1
526604 99526604 1001 86380 86390 1
526546 99526546 1001 86380 86390 1
526444 99526444 1001 86380 86390 1
527097 99527097 1001 86380 86390 1
526849 99526849 1001 86380 86390 1
526902 99526902 1001 86380 86390 1
526967 99526967 1001 86380 86390 1
526945 99526945 1001 86380 86390 1
526910 99526910 1001 86380 86390 1
526912 99526912 1001 86380 86390 1
526797 99526797 1001 86380 86390 1
526657 99526657 1001 86380 86390 1
526683 99526683 1001 86380 86390 1
526768 99526768 1001 86380 86390 1
527312 99527312 1001 86380 86390 1
527326 99527326 1001 86380 86390 1
527291 99527291 1001 86380 86390 1
527332 99527332 1001 86380 86390 1
527781 99527781 1001 86380 86390 1
527719 99527719 1001 86380 86390 1
527481 99527481 1001 86380 86390 1
528227 99528227 1001 86380 86390 1
528168 99528168 1001 86380 86390 1
528198 99528198 1001 86380 86390 1
528490 99528490 1001 86380 86390 1
528520 99528520 1001 86380 86390 1
528533 99528533 1001 86380 86390 1
528676 99528676 1001 86380 86390 1
528362 99528362 1001 86380 86390 1
528365 99528365 1001 86380 86390 1
528292 99528292 1001 86380 86390 1
529106 99529106 1001 86380 86390 1
529625 99529625 1001 86380 86390 1
529380 99529380 1001 86380 86390 1
529471 99529471 1001 86380 86390 1
529476 99529476 1001 86380 86390 1
529443 99529443 1001 86380 86390 1
529883 99529883 1001 86380 86390 1
529795 99529795 1001 86380 86390 1
529912 99529912 1001 86380 86390 1
530466 99530466 1001 86380 86390 1
530353 99530353 1001 86380 86390 1
530546 99530546 1001 86380 86390 1
530423 99530423 1001 86380 86390 1
530547 99530547 1001 86380 86390 1
530269 99530269 1001 86380 86390 1
529990 99529990 1001 86380 86390 1
529942 99529942 1001 86380 86390 1
529994 99529994 1001 86380 86390 1
530747 99530747 1001 86380 86390 1
530607 99530607 1001 86380 86390 1
530621 99530621 1001 86380 86390 1
531199 99531199 1001 86380 86390 1
531163 99531163 1001 86380 86390 1
530953 99530953 1001 86380 86390 1
530909 99530909 1001 86380 86390 1
530910 99530910 1001 86380 86390 1
530872 99530872 1001 86380 86390 1
531481 99531481 1001 86380 86390 1
531536 99531536 1001 86380 86390 1
531414 99531414 1001 86380 86390 1
532032 99532032 1001 86380 86390 1
532110 99532110 1001 86380 86390 1
532072 99532072 1001 86380 86390 1
532049 99532049 1001 86380 86390 1
531910 99531910 1001 86380 86390 1
531960 99531960 1001 86380 86390 1
531610 99531610 1001 86380 86390 1
531727 99531727 1001 86380 86390 1
531770 99531770 1001 86380 86390 1
531775 99531775 1001 86380 86390 1
532280 99532280 1001 86380 86390 1
532224 99532224 1001 86380 86390 1
532239 99532239 1001 86380 86390 1
533030 99533030 1001 86380 86390 1
532995 99532995 1001 86380 86390 1
532865 99532865 1001 86380 86390 1
532906 99532906 1001 86380 86390 1
532926 99532926 1001 86380 86390 1
532775 99532775 1001 86380 86390 1
532536 99532536 1001 86380 86390 1
533124 99533124 1001 86380 86390 1
533729 99533729 1001 86380 86390 1
533800 99533800 1001 86380 86390 1
533838 99533838 1001 86380 86390 1
533775 99533775 1001 86380 86390 1
533839 99533839 1001 86380 86390 1
533660 99533660 1001 86380 86390 1
533779 99533779 1001 86380 86390 1
533574 99533574 1001 86380 86390 1
533472 99533472 1001 86380 86390 1
533515 99533515 1001 86380 86390 1
533636 99533636 1001 86380 86390 1
533520 99533520 1001 86380 86390 1
533611 99533611 1001 86380 86390 1
533406 99533406 1001 86380 86390 1
533318 99533318 1001 86380 86390 1
533907 99533907 1001 86380 86390 1
534569 99534569 1001 86380 86390 1
534658 99534658 1001 86380 86390 1
534536 99534536 1001 86380 86390 1
534627 99534627 1001 86380 86390 1
534416 99534416 1001 86380 86390 1
534342 99534342 1001 86380 86390 1
534306 99534306 1001 86380 86390 1
534231 99534231 1001 86380 86390 1
534079 99534079 1001 86380 86390 1
534183 99534183 1001 86380 86390 1
534236 99534236 1001 86380 86390 1
534173 99534173 1001 86380 86390 1
534123 99534123 1001 86380 86390 1
534732 99534732 1001 86380 86390 1
534709 99534709 1001 86380 86390 1
534845 99534845 1001 86380 86390 1
535333 99535333 1001 86380 86390 1
535483 99535483 1001 86380 86390 1
535386 99535386 1001 86380 86390 1
535265 99535265 1001 86380 86390 1
535255 99535255 1001 86380 86390 1
534941 99534941 1001 86380 86390 1
534996 99534996 1001 86380 86390 1
534974 99534974 1001 86380 86390 1
535623 99535623 1001 86380 86390 1
536316 99536316 1001 86380 86390 1
536232 99536232 1001 86380 86390 1
535978 99535978 1001 86380 86390 1
536026 99536026 1001 86380 86390 1
535836 99535836 1001 86380 86390 1
535849 99535849 1001 86380 86390 1
535774 99535774 1001 86380 86390 1
535802 99535802 1001 86380 86390 1
536503 99536503 1001 86380 86390 1
536414 99536414 1001 86380 86390 1
537023 99537023 1001 86380 86390 1
537147 99537147 1001 86380 86390 1
537081 99537081 1001 86380 86390 1
537354 99537354 1001 86380 86390 1
537290 99537290 1001 86380 86390 1
537296 99537296 1001 86380 86390 1
537323 99537323 1001 86380 86390 1
537299 99537299 1001 86380 86390 1
537834 99537834 1001 86380 86390 1
537889 99537889 1001 86380 86390 1
537828 99537828 1001 86380 86390 1
537692 99537692 1001 86380 86390 1
537748 99537748 1001 86380 86390 1
537686 99537686 1001 86380 86390 1
537764 99537764 1001 86380 86390 1
537625 99537625 1001 86380 86390 1
537677 99537677 1001 86380 86390 1
537562 99537562 1001 86380 86390 1
537452 99537452 1001 86380 86390 1
537374 99537374 1001 86380 86390 1
537492 99537492 1001 86380 86390 1
538045 99538045 1001 86380 86390 1
538097 99538097 1001 86380 86390 1
538747 99538747 1001 86380 86390 1
538467 99538467 1001 86380 86390 1
538468 99538468 1001 86380 86390 1
538375 99538375 1001 86380 86390 1
538313 99538313 1001 86380 86390 1
538200 99538200 1001 86380 86390 1
538331 99538331 1001 86380 86390 1
538334 99538334 1001 86380 86390 1
538309 99538309 1001 86380 86390 1
538843 99538843 1001 86380 86390 1
538940 99538940 1001 86380 86390 1
539269 99539269 1001 86380 86390 1
539304 99539304 1001 86380 86390 1
539097 99539097 1001 86380 86390 1
539215 99539215 1001 86380 86390 1
539081 99539081 1001 86380 86390 1
539159 99539159 1001 86380 86390 1
539224 99539224 1001 86380 86390 1
539811 99539811 1001 86380 86390 1
539673 99539673 1001 86380 86390 1
540274 99540274 1001 86380 86390 1
540278 99540278 1001 86380 86390 1
540222 99540222 1001 86380 86390 1
540114 99540114 1001 86380 86390 1
539865 99539865 1001 86380 86390 1
539995 99539995 1001 86380 86390 1
540542 99540542 1001 86380 86390 1
540493 99540493 1001 86380 86390 1
540469 99540469 1001 86380 86390 1
541264 99541264 1001 86380 86390 1
541117 99541117 1001 86380 86390 1
541094 99541094 1001 86380 86390 1
540919 99540919 1001 86380 86390 1
541015 99541015 1001 86380 86390 1
540931 99540931 1001 86380 86390 1
540879 99540879 1001 86380 86390 1
540790 99540790 1001 86380 86390 1
540821 99540821 1001 86380 86390 1
540759 99540759 1001 86380 86390 1
540722 99540722 1001 86380 86390 1
541452 99541452 1001 86380 86390 1
541353 99541353 1001 86380 86390 1
541392 99541392 1001 86380 86390 1
541470 99541470 1001 86380 86390 1
541302 99541302 1001 86380 86390 1
542116 99542116 1001 86380 86390 1
541835 99541835 1001 86380 86390 1
541712 99541712 1001 86380 86390 1
541912 99541912 1001 86380 86390 1
541529 99541529 1001 86380 86390 1
541586 99541586 1001 86380 86390 1
542203 99542203 1001 86380 86390 1
542777 99542777 1001 86380 86390 1
542894 99542894 1001 86380 86390 1
542757 99542757 1001 86380 86390 1
542874 99542874 1001 86380 86390 1
542797 99542797 1001 86380 86390 1
542825 99542825 1001 86380 86390 1
542904 99542904 1001 86380 86390 1
542544 99542544 1001 86380 86390 1
542363 99542363 1001 86380 86390 1
542364 99542364 1001 86380 86390 1
542366 99542366 1001 86380 86390 1
542356 99542356 1001 86380 86390 1
542408 99542408 1001 86380 86390 1
542423 99542423 1001 86380 86390 1
542333 99542333 1001 86380 86390 1
542463 99542463 1001 86380 86390 1
542955 99542955 1001 86380 86390 1
542977 99542977 1001 86380 86390 1
543134 99543134 1001 86380 86390 1
543710 99543710 1001 86380 86390 1
543744 99543744 1001 86380 86390 1
543647 99543647 1001 86380 86390 1
543648 99543648 1001 86380 86390 1
543716 99543716 1001 86380 86390 1
543179 99543179 1001 86380 86390 1
543314 99543314 1001 86380 86390 1
543213 99543213 1001 86380 86390 1
543975 99543975 1001 86380 86390 1
543887 99543887 1001 86380 86390 1
543944 99543944 1001 86380 86390 1
544471 99544471 1001 86380 86390 1
544567 99544567 1001 86380 86390 1
544407 99544407 1001 86380 86390 1
544541 99544541 1001 86380 86390 1
544490 99544490 1001 86380 86390 1
544516 99544516 1001 86380 86390 1
544264 99544264 1001 86380 86390 1
544293 99544293 1001 86380 86390 1
544139 99544139 1001 86380 86390 1
544686 99544686 1001 86380 86390 1
503258 1045 1001 42878 42977 1
528175 830 1002 42338 42723 1
400015 99400015 1001 86380 86390 1
401072 99401072 1001 86380 86390 1
401203 99401203 1001 86380 86390 1
401381 99401381 1001 86380 86390 1
401400 99401400 1001 86380 86390 1
401642 99401642 1001 86380 86390 1
401791 99401791 1001 86380 86390 1
401854 99401854 1001 86380 86390 1
401856 99401856 1001 86380 86390 1
401896 99401896 1001 86380 86390 1
402012 99402012 1001 86380 86390 1
402043 99402043 1001 86380 86390 1
402098 99402098 1001 86380 86390 1
402196 99402196 1001 86380 86390 1
402250 99402250 1001 86380 86390 1
402314 99402314 1001 86380 86390 1
402337 99402337 1001 86380 86390 1
402325 99402325 1001 86380 86390 1
402877 99402877 1001 86380 86390 1
402892 99402892 1001 86380 86390 1
403120 99403120 1001 86380 86390 1
403239 99403239 1001 86380 86390 1
403426 99403426 1001 86380 86390 1
403922 99403922 1001 86380 86390 1
404324 99404324 1001 86380 86390 1
404318 99404318 1001 86380 86390 1
404471 99404471 1001 86380 86390 1
404507 99404507 1001 86380 86390 1
404487 99404487 1001 86380 86390 1
404597 99404597 1001 86380 86390 1
404664 99404664 1001 86380 86390 1
404682 99404682 1001 86380 86390 1
404929 99404929 1001 86380 86390 1
405095 99405095 1001 86380 86390 1
405045 99405045 1001 86380 86390 1
405479 99405479 1001 86380 86390 1
405882 99405882 1001 86380 86390 1
405917 99405917 1001 86380 86390 1
406139 99406139 1001 86380 86390 1
406235 99406235 1001 86380 86390 1
406295 99406295 1001 86380 86390 1
406424 99406424 1001 86380 86390 1
406622 99406622 1001 86380 86390 1
406705 99406705 1001 86380 86390 1
406969 99406969 1001 86380 86390 1
407026 99407026 1001 86380 86390 1
407107 99407107 1001 86380 86390 1
407230 99407230 1001 86380 86390 1
407237 99407237 1001 86380 86390 1
407419 99407419 1001 86380 86390 1
407474 99407474 1001 86380 86390 1
407479 99407479 1001 86380 86390 1
408013 99408013 1001 86380 86390 1
408141 99408141 1001 86380 86390 1
408111 99408111 1001 86380 86390 1
408098 99408098 1001 86380 86390 1
408295 99408295 1001 86380 86390 1
408498 99408498 1001 86380 86390 1
408611 99408611 1001 86380 86390 1
408748 99408748 1001 86380 86390 1
408985 99408985 1001 86380 86390 1
409117 99409117 1001 86380 86390 1
409123 99409123 1001 86380 86390 1
409271 99409271 1001 86380 86390 1
409353 99409353 1001 86380 86390 1
409420 99409420 1001 86380 86390 1
409470 99409470 1001 86380 86390 1
409567 99409567 1001 86380 86390 1
409707 99409707 1001 86380 86390 1
409838 99409838 1001 86380 86390 1
409966 99409966 1001 86380 86390 1
410069 99410069 1001 86380 86390 1
410218 99410218 1001 86380 86390 1
410222 99410222 1001 86380 86390 1
410575 99410575 1001 86380 86390 1
410586 99410586 1001 86380 86390 1
410724 99410724 1001 86380 86390 1
410873 99410873 1001 86380 86390 1
410975 99410975 1001 86380 86390 1
411020 99411020 1001 86380 86390 1
411288 99411288 1001 86380 86390 1
411404 99411404 1001 86380 86390 1
411364 99411364 1001 86380 86390 1
411508 99411508 1001 86380 86390 1
412070 99412070 1001 86380 86390 1
412161 99412161 1001 86380 86390 1
412284 99412284 1001 86380 86390 1
413609 99413609 1001 86380 86390 1
413552 99413552 1001 86380 86390 1
413330 99413330 1001 86380 86390 1
412756 99412756 1001 86380 86390 1
412702 99412702 1001 86380 86390 1
413920 99413920 1001 86380 86390 1
413802 99413802 1001 86380 86390 1
414012 99414012 1001 86380 86390 1
413990 99413990 1001 86380 86390 1
413908 99413908 1001 86380 86390 1
413815 99413815 1001 86380 86390 1
413776 99413776 1001 86380 86390 1
415312 99415312 1001 86380 86390 1
415056 99415056 1001 86380 86390 1
415028 99415028 1001 86380 86390 1
415185 99415185 1001 86380 86390 1
414701 99414701 1001 86380 86390 1
414568 99414568 1001 86380 86390 1
414866 99414866 1001 86380 86390 1
414808 99414808 1001 86380 86390 1
414905 99414905 1001 86380 86390 1
414271 99414271 1001 86380 86390 1
414165 99414165 1001 86380 86390 1
414205 99414205 1001 86380 86390 1
414297 99414297 1001 86380 86390 1
414390 99414390 1001 86380 86390 1
414193 99414193 1001 86380 86390 1
414312 99414312 1001 86380 86390 1
415675 99415675 1001 86380 86390 1
415372 99415372 1001 86380 86390 1
415375 99415375 1001 86380 86390 1
416780 99416780 1001 86380 86390 1
416952 99416952 1001 86380 86390 1
416874 99416874 1001 86380 86390 1
416878 99416878 1001 86380 86390 1
416285 99416285 1001 86380 86390 1
416390 99416390 1001 86380 86390 1
416508 99416508 1001 86380 86390 1
416451 99416451 1001 86380 86390 1
415788 99415788 1001 86380 86390 1
417354 99417354 1001 86380 86390 1
417220 99417220 1001 86380 86390 1
417123 99417123 1001 86380 86390 1
417447 99417447 1001 86380 86390 1
417559 99417559 1001 86380 86390 1
417438 99417438 1001 86380 86390 1
418597 99418597 1001 86380 86390 1
418609 99418609 1001 86380 86390 1
418382 99418382 1001 86380 86390 1
418172 99418172 1001 86380 86390 1
417820 99417820 1001 86380 86390 1
417730 99417730 1001 86380 86390 1
417912 99417912 1001 86380 86390 1
417626 99417626 1001 86380 86390 1
418910 99418910 1001 86380 86390 1
418826 99418826 1001 86380 86390 1
420096 99420096 1001 86380 86390 1
420429 99420429 1001 86380 86390 1
419752 99419752 1001 86380 86390 1
419896 99419896 1001 86380 86390 1
419466 99419466 1001 86380 86390 1
419545 99419545 1001 86380 86390 1
419499 99419499 1001 86380 86390 1
419302 99419302 1001 86380 86390 1
419531 99419531 1001 86380 86390 1
420806 99420806 1001 86380 86390 1
420773 99420773 1001 86380 86390 1
420826 99420826 1001 86380 86390 1
420784 99420784 1001 86380 86390 1
421820 99421820 1001 86380 86390 1
421934 99421934 1001 86380 86390 1
421937 99421937 1001 86380 86390 1
421769 99421769 1001 86380 86390 1
421347 99421347 1001 86380 86390 1
421484 99421484 1001 86380 86390 1
421461 99421461 1001 86380 86390 1
421534 99421534 1001 86380 86390 1
420858 99420858 1001 86380 86390 1
420838 99420838 1001 86380 86390 1
420949 99420949 1001 86380 86390 1
422436 99422436 1001 86380 86390 1
422363 99422363 1001 86380 86390 1
422517 99422517 1001 86380 86390 1
422234 99422234 1001 86380 86390 1
423405 99423405 1001 86380 86390 1
423692 99423692 1001 86380 86390 1
423449 99423449 1001 86380 86390 1
423722 99423722 1001 86380 86390 1
423724 99423724 1001 86380 86390 1
423669 99423669 1001 86380 86390 1
422943 99422943 1001 86380 86390 1
423175 99423175 1001 86380 86390 1
423274 99423274 1001 86380 86390 1
423139 99423139 1001 86380 86390 1
423080 99423080 1001 86380 86390 1
422677 99422677 1001 86380 86390 1
422655 99422655 1001 86380 86390 1
422834 99422834 1001 86380 86390 1
422630 99422630 1001 86380 86390 1
422606 99422606 1001 86380 86390 1
422662 99422662 1001 86380 86390 1
423865 99423865 1001 86380 86390 1
423816 99423816 1001 86380 86390 1
424089 99424089 1001 86380 86390 1
424034 99424034 1001 86380 86390 1
425035 99425035 1001 86380 86390 1
425091 99425091 1001 86380 86390 1
425284 99425284 1001 86380 86390 1
425206 99425206 1001 86380 86390 1
425346 99425346 1001 86380 86390 1
425363 99425363 1001 86380 86390 1
425078 99425078 1001 86380 86390 1
424880 99424880 1001 86380 86390 1
424790 99424790 1001 86380 86390 1
424894 99424894 1001 86380 86390 1
424816 99424816 1001 86380 86390 1
424269 99424269 1001 86380 86390 1
424195 99424195 1001 86380 86390 1
425589 99425589 1001 86380 86390 1
425752 99425752 1001 86380 86390 1
425767 99425767 1001 86380 86390 1
426790 99426790 1001 86380 86390 1
426800 99426800 1001 86380 86390 1
426780 99426780 1001 86380 86390 1
426420 99426420 1001 86380 86390 1
426454 99426454 1001 86380 86390 1
426586 99426586 1001 86380 86390 1
426608 99426608 1001 86380 86390 1
425942 99425942 1001 86380 86390 1
425897 99425897 1001 86380 86390 1
425951 99425951 1001 86380 86390 1
425952 99425952 1001 86380 86390 1
427509 99427509 1001 86380 86390 1
427517 99427517 1001 86380 86390 1
427133 99427133 1001 86380 86390 1
427387 99427387 1001 86380 86390 1
428400 99428400 1001 86380 86390 1
428706 99428706 1001 86380 86390 1
428721 99428721 1001 86380 86390 1
428132 99428132 1001 86380 86390 1
427730 99427730 1001 86380 86390 1
427705 99427705 1001 86380 86390 1
427629 99427629 1001 86380 86390 1
427905 99427905 1001 86380 86390 1
427584 99427584 1001 86380 86390 1
427550 99427550 1001 86380 86390 1
427846 99427846 1001 86380 86390 1
427895 99427895 1001 86380 86390 1
428866 99428866 1001 86380 86390 1
428922 99428922 1001 86380 86390 1
428980 99428980 1001 86380 86390 1
429119 99429119 1001 86380 86390 1
429172 99429172 1001 86380 86390 1
429928 99429928 1001 86380 86390 1
429859 99429859 1001 86380 86390 1
429622 99429622 1001 86380 86390 1
429653 99429653 1001 86380 86390 1
429826 99429826 1001 86380 86390 1
429772 99429772 1001 86380 86390 1
430792 99430792 1001 86380 86390 1
430788 99430788 1001 86380 86390 1
431783 99431783 1001 86380 86390 1
431606 99431606 1001 86380 86390 1
431587 99431587 1001 86380 86390 1
431571 99431571 1001 86380 86390 1
430970 99430970 1001 86380 86390 1
430920 99430920 1001 86380 86390 1
431181 99431181 1001 86380 86390 1
431074 99431074 1001 86380 86390 1
430866 99430866 1001 86380 86390 1
432427 99432427 1001 86380 86390 1
432066 99432066 1001 86380 86390 1
432072 99432072 1001 86380 86390 1
432115 99432115 1001 86380 86390 1
433500 99433500 1001 86380 86390 1
433209 99433209 1001 86380 86390 1
432959 99432959 1001 86380 86390 1
432553 99432553 1001 86380 86390 1
432494 99432494 1001 86380 86390 1
432532 99432532 1001 86380 86390 1
432766 99432766 1001 86380 86390 1
434088 99434088 1001 86380 86390 1
433813 99433813 1001 86380 86390 1
433990 99433990 1001 86380 86390 1
433846 99433846 1001 86380 86390 1
435377 99435377 1001 86380 86390 1
435042 99435042 1001 86380 86390 1
435393 99435393 1001 86380 86390 1
434906 99434906 1001 86380 86390 1
434635 99434635 1001 86380 86390 1
434227 99434227 1001 86380 86390 1
434420 99434420 1001 86380 86390 1
434427 99434427 1001 86380 86390 1
434429 99434429 1001 86380 86390 1
434218 99434218 1001 86380 86390 1
434280 99434280 1001 86380 86390 1
434497 99434497 1001 86380 86390 1
435856 99435856 1001 86380 86390 1
435673 99435673 1001 86380 86390 1
437095 99437095 1001 86380 86390 1
437107 99437107 1001 86380 86390 1
436881 99436881 1001 86380 86390 1
436947 99436947 1001 86380 86390 1
436545 99436545 1001 86380 86390 1
436614 99436614 1001 86380 86390 1
436751 99436751 1001 86380 86390 1
436290 99436290 1001 86380 86390 1
436090 99436090 1001 86380 86390 1
437319 99437319 1001 86380 86390 1
300004 99300004 1001 86380 86390 1
437298 99437298 1001 86380 86390 1
437270 99437270 1001 86380 86390 1
300074 99300074 1001 86380 86390 1
300023 99300023 1001 86380 86390 1
437198 99437198 1001 86380 86390 1
300576 99300576 1001 86380 86390 1
300551 99300551 1001 86380 86390 1
300644 99300644 1001 86380 86390 1
300711 99300711 1001 86380 86390 1
300713 99300713 1001 86380 86390 1
300686 99300686 1001 86380 86390 1
300356 99300356 1001 86380 86390 1
300346 99300346 1001 86380 86390 1
300360 99300360 1001 86380 86390 1
300339 99300339 1001 86380 86390 1
300163 99300163 1001 86380 86390 1
300287 99300287 1001 86380 86390 1
300778 99300778 1001 86380 86390 1
300874 99300874 1001 86380 86390 1
301413 99301413 1001 86380 86390 1
301392 99301392 1001 86380 86390 1
301543 99301543 1001 86380 86390 1
301398 99301398 1001 86380 86390 1
300946 99300946 1001 86380 86390 1
301091 99301091 1001 86380 86390 1
301095 99301095 1001 86380 86390 1
300968 99300968 1001 86380 86390 1
301642 99301642 1001 86380 86390 1
301660 99301660 1001 86380 86390 1
302216 99302216 1001 86380 86390 1
302270 99302270 1001 86380 86390 1
302296 99302296 1001 86380 86390 1
301991 99301991 1001 86380 86390 1
302522 99302522 1001 86380 86390 1
302408 99302408 1001 86380 86390 1
302580 99302580 1001 86380 86390 1
303053 99303053 1001 86380 86390 1
303013 99303013 1001 86380 86390 1
302937 99302937 1001 86380 86390 1
302952 99302952 1001 86380 86390 1
302801 99302801 1001 86380 86390 1
302867 99302867 1001 86380 86390 1
302842 99302842 1001 86380 86390 1
302613 99302613 1001 86380 86390 1
302627 99302627 1001 86380 86390 1
302606 99302606 1001 86380 86390 1
302700 99302700 1001 86380 86390 1
303385 99303385 1001 86380 86390 1
303230 99303230 1001 86380 86390 1
303308 99303308 1001 86380 86390 1
303406 99303406 1001 86380 86390 1
303395 99303395 1001 86380 86390 1
303832 99303832 1001 86380 86390 1
303925 99303925 1001 86380 86390 1
304018 99304018 1001 86380 86390 1
303875 99303875 1001 86380 86390 1
303752 99303752 1001 86380 86390 1
303780 99303780 1001 86380 86390 1
303651 99303651 1001 86380 86390 1
303669 99303669 1001 86380 86390 1
303773 99303773 1001 86380 86390 1
303450 99303450 1001 86380 86390 1
303582 99303582 1001 86380 86390 1
303447 99303447 1001 86380 86390 1
304118 99304118 1001 86380 86390 1
304721 99304721 1001 86380 86390 1
304723 99304723 1001 86380 86390 1
304711 99304711 1001 86380 86390 1
304621 99304621 1001 86380 86390 1
304558 99304558 1001 86380 86390 1
304585 99304585 1001 86380 86390 1
304561 99304561 1001 86380 86390 1
304549 99304549 1001 86380 86390 1
304386 99304386 1001 86380 86390 1
304399 99304399 1001 86380 86390 1
304920 99304920 1001 86380 86390 1
305044 99305044 1001 86380 86390 1
304980 99304980 1001 86380 86390 1
305504 99305504 1001 86380 86390 1
305517 99305517 1001 86380 86390 1
305556 99305556 1001 86380 86390 1
305610 99305610 1001 86380 86390 1
305656 99305656 1001 86380 86390 1
305502 99305502 1001 86380 86390 1
305567 99305567 1001 86380 86390 1
305353 99305353 1001 86380 86390 1
305356 99305356 1001 86380 86390 1
305398 99305398 1001 86380 86390 1
305386 99305386 1001 86380 86390 1
305310 99305310 1001 86380 86390 1
305236 99305236 1001 86380 86390 1
305136 99305136 1001 86380 86390 1
305085 99305085 1001 86380 86390 1
305215 99305215 1001 86380 86390 1
305166 99305166 1001 86380 86390 1
500127 99500127 1001 86380 86390 1
500014 99500014 1001 86380 86390 1
500182 99500182 1001 86380 86390 1
500002 99500002 1001 86380 86390 1
500042 99500042 1001 86380 86390 1
500150 99500150 1001 86380 86390 1
500646 99500646 1001 86380 86390 1
500711 99500711 1001 86380 86390 1
500648 99500648 1001 86380 86390 1
500650 99500650 1001 86380 86390 1
500639 99500639 1001 86380 86390 1
500744 99500744 1001 86380 86390 1
500806 99500806 1001 86380 86390 1
500505 99500505 1001 86380 86390 1
500546 99500546 1001 86380 86390 1
500559 99500559 1001 86380 86390 1
500485 99500485 1001 86380 86390 1
500434 99500434 1001 86380 86390 1
500248 99500248 1001 86380 86390 1
500342 99500342 1001 86380 86390 1
500331 99500331 1001 86380 86390 1
500371 99500371 1001 86380 86390 1
500307 99500307 1001 86380 86390 1
500979 99500979 1001 86380 86390 1
500837 99500837 1001 86380 86390 1
500870 99500870 1001 86380 86390 1
501621 99501621 1001 86380 86390 1
501484 99501484 1001 86380 86390 1
501417 99501417 1001 86380 86390 1
501088 99501088 1001 86380 86390 1
501153 99501153 1001 86380 86390 1
501209 99501209 1001 86380 86390 1
501042 99501042 1001 86380 86390 1
501766 99501766 1001 86380 86390 1
501792 99501792 1001 86380 86390 1
501840 99501840 1001 86380 86390 1
502401 99502401 1001 86380 86390 1
502350 99502350 1001 86380 86390 1
502440 99502440 1001 86380 86390 1
502412 99502412 1001 86380 86390 1
502310 99502310 1001 86380 86390 1
502349 99502349 1001 86380 86390 1
502082 99502082 1001 86380 86390 1
502098 99502098 1001 86380 86390 1
502100 99502100 1001 86380 86390 1
501957 99501957 1001 86380 86390 1
502633 99502633 1001 86380 86390 1
502646 99502646 1001 86380 86390 1
502481 99502481 1001 86380 86390 1
503233 99503233 1001 86380 86390 1
503094 99503094 1001 86380 86390 1
503197 99503197 1001 86380 86390 1
503095 99503095 1001 86380 86390 1
503133 99503133 1001 86380 86390 1
503086 99503086 1001 86380 86390 1
502934 99502934 1001 86380 86390 1
503001 99503001 1001 86380 86390 1
502865 99502865 1001 86380 86390 1
502841 99502841 1001 86380 86390 1
502874 99502874 1001 86380 86390 1
503444 99503444 1001 86380 86390 1
503332 99503332 1001 86380 86390 1
504095 99504095 1001 86380 86390 1
504098 99504098 1001 86380 86390 1
503983 99503983 1001 86380 86390 1
503936 99503936 1001 86380 86390 1
503874 99503874 1001 86380 86390 1
503708 99503708 1001 86380 86390 1
504125 99504125 1001 86380 86390 1
504746 99504746 1001 86380 86390 1
504823 99504823 1001 86380 86390 1
504586 99504586 1001 86380 86390 1
504629 99504629 1001 86380 86390 1
504591 99504591 1001 86380 86390 1
504670 99504670 1001 86380 86390 1
504480 99504480 1001 86380 86390 1
504354 99504354 1001 86380 86390 1
504380 99504380 1001 86380 86390 1
504355 99504355 1001 86380 86390 1
504396 99504396 1001 86380 86390 1
504981 99504981 1001 86380 86390 1
505140 99505140 1001 86380 86390 1
505732 99505732 1001 86380 86390 1
505685 99505685 1001 86380 86390 1
505634 99505634 1001 86380 86390 1
505587 99505587 1001 86380 86390 1
505361 99505361 1001 86380 86390 1
505556 99505556 1001 86380 86390 1
505394 99505394 1001 86380 86390 1
505332 99505332 1001 86380 86390 1
505340 99505340 1001 86380 86390 1
505263 99505263 1001 86380 86390 1
505831 99505831 1001 86380 86390 1
505918 99505918 1001 86380 86390 1
505842 99505842 1001 86380 86390 1
506520 99506520 1001 86380 86390 1
506534 99506534 1001 86380 86390 1
506497 99506497 1001 86380 86390 1
506523 99506523 1001 86380 86390 1
506420 99506420 1001 86380 86390 1
506409 99506409 1001 86380 86390 1
506377 99506377 1001 86380 86390 1
506379 99506379 1001 86380 86390 1
506290 99506290 1001 86380 86390 1
506214 99506214 1001 86380 86390 1
506344 99506344 1001 86380 86390 1
506231 99506231 1001 86380 86390 1
506081 99506081 1001 86380 86390 1
506173 99506173 1001 86380 86390 1
506045 99506045 1001 86380 86390 1
506026 99506026 1001 86380 86390 1
506614 99506614 1001 86380 86390 1
506655 99506655 1001 86380 86390 1
507385 99507385 1001 86380 86390 1
507387 99507387 1001 86380 86390 1
507231 99507231 1001 86380 86390 1
507257 99507257 1001 86380 86390 1
507325 99507325 1001 86380 86390 1
507227 99507227 1001 86380 86390 1
507166 99507166 1001 86380 86390 1
507205 99507205 1001 86380 86390 1
507120 99507120 1001 86380 86390 1
506856 99506856 1001 86380 86390 1
506909 99506909 1001 86380 86390 1
506913 99506913 1001 86380 86390 1
506954 99506954 1001 86380 86390 1
507545 99507545 1001 86380 86390 1
508146 99508146 1001 86380 86390 1
508199 99508199 1001 86380 86390 1
508091 99508091 1001 86380 86390 1
508054 99508054 1001 86380 86390 1
507929 99507929 1001 86380 86390 1
507867 99507867 1001 86380 86390 1
507843 99507843 1001 86380 86390 1
507911 99507911 1001 86380 86390 1
507847 99507847 1001 86380 86390 1
507809 99507809 1001 86380 86390 1
507700 99507700 1001 86380 86390 1
507792 99507792 1001 86380 86390 1
507819 99507819 1001 86380 86390 1
508354 99508354 1001 86380 86390 1
508396 99508396 1001 86380 86390 1
508397 99508397 1001 86380 86390 1
509037 99509037 1001 86380 86390 1
509025 99509025 1001 86380 86390 1
509046 99509046 1001 86380 86390 1
509003 99509003 1001 86380 86390 1
508996 99508996 1001 86380 86390 1
508932 99508932 1001 86380 86390 1
509022 99509022 1001 86380 86390 1
508755 99508755 1001 86380 86390 1
508763 99508763 1001 86380 86390 1
508519 99508519 1001 86380 86390 1
508637 99508637 1001 86380 86390 1
508458 99508458 1001 86380 86390 1
508485 99508485 1001 86380 86390 1
508590 99508590 1001 86380 86390 1
508503 99508503 1001 86380 86390 1
509094 99509094 1001 86380 86390 1
509840 99509840 1001 86380 86390 1
509829 99509829 1001 86380 86390 1
509894 99509894 1001 86380 86390 1
509542 99509542 1001 86380 86390 1
509586 99509586 1001 86380 86390 1
509370 99509370 1001 86380 86390 1
509371 99509371 1001 86380 86390 1
509339 99509339 1001 86380 86390 1
510092 99510092 1001 86380 86390 1
509913 99509913 1001 86380 86390 1
509943 99509943 1001 86380 86390 1
509970 99509970 1001 86380 86390 1
509983 99509983 1001 86380 86390 1
509999 99509999 1001 86380 86390 1
509921 99509921 1001 86380 86390 1
510725 99510725 1001 86380 86390 1
510535 99510535 1001 86380 86390 1
510666 99510666 1001 86380 86390 1
510482 99510482 1001 86380 86390 1
510380 99510380 1001 86380 86390 1
510389 99510389 1001 86380 86390 1
510313 99510313 1001 86380 86390 1
510108 99510108 1001 86380 86390 1
510189 99510189 1001 86380 86390 1
510281 99510281 1001 86380 86390 1
510192 99510192 1001 86380 86390 1
510789 99510789 1001 86380 86390 1
510857 99510857 1001 86380 86390 1
510860 99510860 1001 86380 86390 1
511386 99511386 1001 86380 86390 1
511401 99511401 1001 86380 86390 1
511466 99511466 1001 86380 86390 1
511352 99511352 1001 86380 86390 1
511533 99511533 1001 86380 86390 1
511183 99511183 1001 86380 86390 1
510997 99510997 1001 86380 86390 1
510933 99510933 1001 86380 86390 1
511065 99511065 1001 86380 86390 1
511021 99511021 1001 86380 86390 1
511744 99511744 1001 86380 86390 1
512378 99512378 1001 86380 86390 1
512330 99512330 1001 86380 86390 1
512137 99512137 1001 86380 86390 1
512017 99512017 1001 86380 86390 1
512455 99512455 1001 86380 86390 1
512382 99512382 1001 86380 86390 1
512436 99512436 1001 86380 86390 1
512528 99512528 1001 86380 86390 1
512568 99512568 1001 86380 86390 1
512517 99512517 1001 86380 86390 1
513156 99513156 1001 86380 86390 1
513055 99513055 1001 86380 86390 1
513083 99513083 1001 86380 86390 1
513032 99513032 1001 86380 86390 1
513008 99513008 1001 86380 86390 1
513124 99513124 1001 86380 86390 1
512905 99512905 1001 86380 86390 1
512869 99512869 1001 86380 86390 1
512895 99512895 1001 86380 86390 1
512680 99512680 1001 86380 86390 1
512706 99512706 1001 86380 86390 1
512634 99512634 1001 86380 86390 1
513293 99513293 1001 86380 86390 1
513359 99513359 1001 86380 86390 1
513321 99513321 1001 86380 86390 1
513232 99513232 1001 86380 86390 1
513301 99513301 1001 86380 86390 1
513890 99513890 1001 86380 86390 1
513839 99513839 1001 86380 86390 1
513881 99513881 1001 86380 86390 1
514009 99514009 1001 86380 86390 1
513663 99513663 1001 86380 86390 1
513639 99513639 1001 86380 86390 1
513527 99513527 1001 86380 86390 1
513558 99513558 1001 86380 86390 1
513485 99513485 1001 86380 86390 1
514193 99514193 1001 86380 86390 1
514677 99514677 1001 86380 86390 1
514658 99514658 1001 86380 86390 1
514763 99514763 1001 86380 86390 1
514661 99514661 1001 86380 86390 1
514673 99514673 1001 86380 86390 1
514850 99514850 1001 86380 86390 1
514804 99514804 1001 86380 86390 1
514512 99514512 1001 86380 86390 1
514621 99514621 1001 86380 86390 1
514495 99514495 1001 86380 86390 1
514353 99514353 1001 86380 86390 1
514419 99514419 1001 86380 86390 1
514279 99514279 1001 86380 86390 1
514241 99514241 1001 86380 86390 1
514373 99514373 1001 86380 86390 1
514399 99514399 1001 86380 86390 1
514285 99514285 1001 86380 86390 1
514312 99514312 1001 86380 86390 1
515009 99515009 1001 86380 86390 1
515061 99515061 1001 86380 86390 1
515039 99515039 1001 86380 86390 1
515018 99515018 1001 86380 86390 1
515045 99515045 1001 86380 86390 1
515548 99515548 1001 86380 86390 1
515670 99515670 1001 86380 86390 1
515275 99515275 1001 86380 86390 1
515355 99515355 1001 86380 86390 1
515334 99515334 1001 86380 86390 1
515259 99515259 1001 86380 86390 1
515108 99515108 1001 86380 86390 1
515694 99515694 1001 86380 86390 1
515763 99515763 1001 86380 86390 1
515726 99515726 1001 86380 86390 1
515770 99515770 1001 86380 86390 1
516480 99516480 1001 86380 86390 1
516320 99516320 1001 86380 86390 1
516308 99516308 1001 86380 86390 1
516220 99516220 1001 86380 86390 1
516157 99516157 1001 86380 86390 1
515957 99515957 1001 86380 86390 1
516035 99516035 1001 86380 86390 1
515937 99515937 1001 86380 86390 1
515899 99515899 1001 86380 86390 1
516589 99516589 1001 86380 86390 1
516642 99516642 1001 86380 86390 1
516669 99516669 1001 86380 86390 1
516513 99516513 1001 86380 86390 1
517241 99517241 1001 86380 86390 1
517323 99517323 1001 86380 86390 1
517139 99517139 1001 86380 86390 1
517065 99517065 1001 86380 86390 1
517117 99517117 1001 86380 86390 1
516950 99516950 1001 86380 86390 1
516989 99516989 1001 86380 86390 1
517029 99517029 1001 86380 86390 1
516992 99516992 1001 86380 86390 1
517073 99517073 1001 86380 86390 1
517061 99517061 1001 86380 86390 1
516805 99516805 1001 86380 86390 1
516911 99516911 1001 86380 86390 1
516913 99516913 1001 86380 86390 1
516891 99516891 1001 86380 86390 1
516751 99516751 1001 86380 86390 1
516816 99516816 1001 86380 86390 1
517489 99517489 1001 86380 86390 1
517493 99517493 1001 86380 86390 1
517342 99517342 1001 86380 86390 1
518049 99518049 1001 86380 86390 1
518089 99518089 1001 86380 86390 1
518001 99518001 1001 86380 86390 1
518105 99518105 1001 86380 86390 1
517800 99517800 1001 86380 86390 1
517739 99517739 1001 86380 86390 1
517649 99517649 1001 86380 86390 1
517653 99517653 1001 86380 86390 1
517562 99517562 1001 86380 86390 1
517706 99517706 1001 86380 86390 1
517707 99517707 1001 86380 86390 1
518250 99518250 1001 86380 86390 1
518302 99518302 1001 86380 86390 1
518264 99518264 1001 86380 86390 1
518242 99518242 1001 86380 86390 1
518179 99518179 1001 86380 86390 1
518232 99518232 1001 86380 86390 1
518194 99518194 1001 86380 86390 1
518809 99518809 1001 86380 86390 1
518988 99518988 1001 86380 86390 1
518914 99518914 1001 86380 86390 1
518837 99518837 1001 86380 86390 1
518790 99518790 1001 86380 86390 1
518949 99518949 1001 86380 86390 1
518678 99518678 1001 86380 86390 1
518682 99518682 1001 86380 86390 1
518780 99518780 1001 86380 86390 1
518405 99518405 1001 86380 86390 1
518419 99518419 1001 86380 86390 1
518499 99518499 1001 86380 86390 1
518565 99518565 1001 86380 86390 1
518553 99518553 1001 86380 86390 1
518566 99518566 1001 86380 86390 1
518567 99518567 1001 86380 86390 1
518469 99518469 1001 86380 86390 1
519105 99519105 1001 86380 86390 1
519093 99519093 1001 86380 86390 1
519663 99519663 1001 86380 86390 1
519666 99519666 1001 86380 86390 1
519466 99519466 1001 86380 86390 1
519609 99519609 1001 86380 86390 1
519379 99519379 1001 86380 86390 1
519380 99519380 1001 86380 86390 1
519291 99519291 1001 86380 86390 1
520001 99520001 1001 86380 86390 1
520590 99520590 1001 86380 86390 1
520438 99520438 1001 86380 86390 1
520618 99520618 1001 86380 86390 1
520505 99520505 1001 86380 86390 1
520636 99520636 1001 86380 86390 1
520358 99520358 1001 86380 86390 1
520346 99520346 1001 86380 86390 1
520375 99520375 1001 86380 86390 1
520181 99520181 1001 86380 86390 1
521326 99521326 1001 86380 86390 1
521275 99521275 1001 86380 86390 1
521321 99521321 1001 86380 86390 1
521374 99521374 1001 86380 86390 1
521388 99521388 1001 86380 86390 1
521184 99521184 1001 86380 86390 1
521226 99521226 1001 86380 86390 1
521040 99521040 1001 86380 86390 1
521053 99521053 1001 86380 86390 1
520903 99520903 1001 86380 86390 1
520917 99520917 1001 86380 86390 1
520918 99520918 1001 86380 86390 1
521009 99521009 1001 86380 86390 1
520921 99520921 1001 86380 86390 1
521478 99521478 1001 86380 86390 1
521495 99521495 1001 86380 86390 1
521586 99521586 1001 86380 86390 1
521615 99521615 1001 86380 86390 1
521475 99521475 1001 86380 86390 1
522154 99522154 1001 86380 86390 1
522092 99522092 1001 86380 86390 1
522208 99522208 1001 86380 86390 1
522210 99522210 1001 86380 86390 1
522249 99522249 1001 86380 86390 1
522213 99522213 1001 86380 86390 1
522039 99522039 1001 86380 86390 1
521993 99521993 1001 86380 86390 1
522045 99522045 1001 86380 86390 1
521699 99521699 1001 86380 86390 1
521797 99521797 1001 86380 86390 1
522437 99522437 1001 86380 86390 1
522428 99522428 1001 86380 86390 1
522455 99522455 1001 86380 86390 1
522956 99522956 1001 86380 86390 1
522945 99522945 1001 86380 86390 1
522962 99522962 1001 86380 86390 1
522851 99522851 1001 86380 86390 1
522764 99522764 1001 86380 86390 1
522818 99522818 1001 86380 86390 1
522563 99522563 1001 86380 86390 1
522564 99522564 1001 86380 86390 1
522634 99522634 1001 86380 86390 1
523240 99523240 1001 86380 86390 1
523202 99523202 1001 86380 86390 1
523589 99523589 1001 86380 86390 1
523554 99523554 1001 86380 86390 1
523724 99523724 1001 86380 86390 1
523506 99523506 1001 86380 86390 1
523367 99523367 1001 86380 86390 1
524148 99524148 1001 86380 86390 1
524021 99524021 1001 86380 86390 1
524093 99524093 1001 86380 86390 1
524662 99524662 1001 86380 86390 1
524576 99524576 1001 86380 86390 1
524477 99524477 1001 86380 86390 1
524556 99524556 1001 86380 86390 1
524492 99524492 1001 86380 86390 1
524560 99524560 1001 86380 86390 1
524344 99524344 1001 86380 86390 1
524160 99524160 1001 86380 86390 1
524252 99524252 1001 86380 86390 1
524822 99524822 1001 86380 86390 1
524869 99524869 1001 86380 86390 1
525547 99525547 1001 86380 86390 1
525549 99525549 1001 86380 86390 1
525528 99525528 1001 86380 86390 1
525503 99525503 1001 86380 86390 1
525592 99525592 1001 86380 86390 1
525252 99525252 1001 86380 86390 1
525284 99525284 1001 86380 86390 1
525095 99525095 1001 86380 86390 1
525059 99525059 1001 86380 86390 1
525034 99525034 1001 86380 86390 1
525086 99525086 1001 86380 86390 1
525074 99525074 1001 86380 86390 1
525610 99525610 1001 86380 86390 1
526352 99526352 1001 86380 86390 1
526237 99526237 1001 86380 86390 1
526289 99526289 1001 86380 86390 1
526037 99526037 1001 86380 86390 1
526162 99526162 1001 86380 86390 1
525866 99525866 1001 86380 86390 1
525905 99525905 1001 86380 86390 1
525959 99525959 1001 86380 86390 1
525973 99525973 1001 86380 86390 1
525926 99525926 1001 86380 86390 1
525811 99525811 1001 86380 86390 1
526510 99526510 1001 86380 86390 1
526562 99526562 1001 86380 86390 1
526428 99526428 1001 86380 86390 1
526482 99526482 1001 86380 86390 1
527221 99527221 1001 86380 86390 1
527054 99527054 1001 86380 86390 1
527006 99527006 1001 86380 86390 1
526840 99526840 1001 86380 86390 1
526984 99526984 1001 86380 86390 1
527023 99527023 1001 86380 86390 1
527025 99527025 1001 86380 86390 1
526784 99526784 1001 86380 86390 1
526672 99526672 1001 86380 86390 1
526673 99526673 1001 86380 86390 1
526688 99526688 1001 86380 86390 1
527442 99527442 1001 86380 86390 1
527954 99527954 1001 86380 86390 1
527968 99527968 1001 86380 86390 1
528034 99528034 1001 86380 86390 1
527773 99527773 1001 86380 86390 1
527761 99527761 1001 86380 86390 1
527841 99527841 1001 86380 86390 1
527547 99527547 1001 86380 86390 1
527638 99527638 1001 86380 86390 1
527630 99527630 1001 86380 86390 1
528229 99528229 1001 86380 86390 1
528100 99528100 1001 86380 86390 1
528087 99528087 1001 86380 86390 1
528275 99528275 1001 86380 86390 1
528837 99528837 1001 86380 86390 1
528898 99528898 1001 86380 86390 1
528725 99528725 1001 86380 86390 1
528781 99528781 1001 86380 86390 1
528756 99528756 1001 86380 86390 1
528796 99528796 1001 86380 86390 1
528556 99528556 1001 86380 86390 1
528689 99528689 1001 86380 86390 1
528297 99528297 1001 86380 86390 1
528473 99528473 1001 86380 86390 1
529016 99529016 1001 86380 86390 1
529031 99529031 1001 86380 86390 1
528994 99528994 1001 86380 86390 1
528904 99528904 1001 86380 86390 1
529088 99529088 1001 86380 86390 1
529631 99529631 1001 86380 86390 1
529710 99529710 1001 86380 86390 1
529555 99529555 1001 86380 86390 1
529545 99529545 1001 86380 86390 1
529597 99529597 1001 86380 86390 1
529488 99529488 1001 86380 86390 1
529390 99529390 1001 86380 86390 1
529338 99529338 1001 86380 86390 1
529780 99529780 1001 86380 86390 1
530517 99530517 1001 86380 86390 1
530389 99530389 1001 86380 86390 1
530482 99530482 1001 86380 86390 1
530530 99530530 1001 86380 86390 1
530397 99530397 1001 86380 86390 1
530549 99530549 1001 86380 86390 1
530270 99530270 1001 86380 86390 1
530167 99530167 1001 86380 86390 1
530233 99530233 1001 86380 86390 1
530277 99530277 1001 86380 86390 1
530187 99530187 1001 86380 86390 1
530163 99530163 1001 86380 86390 1
530307 99530307 1001 86380 86390 1
529948 99529948 1001 86380 86390 1
530045 99530045 1001 86380 86390 1
530098 99530098 1001 86380 86390 1
530615 99530615 1001 86380 86390 1
530641 99530641 1001 86380 86390 1
530630 99530630 1001 86380 86390 1
530711 99530711 1001 86380 86390 1
531349 99531349 1001 86380 86390 1
531233 99531233 1001 86380 86390 1
531093 99531093 1001 86380 86390 1
530941 99530941 1001 86380 86390 1
530878 99530878 1001 86380 86390 1
530775 99530775 1001 86380 86390 1
530925 99530925 1001 86380 86390 1
531409 99531409 1001 86380 86390 1
531569 99531569 1001 86380 86390 1
532013 99532013 1001 86380 86390 1
532079 99532079 1001 86380 86390 1
532192 99532192 1001 86380 86390 1
531965 99531965 1001 86380 86390 1
531914 99531914 1001 86380 86390 1
531966 99531966 1001 86380 86390 1
531967 99531967 1001 86380 86390 1
531943 99531943 1001 86380 86390 1
531867 99531867 1001 86380 86390 1
531945 99531945 1001 86380 86390 1
531688 99531688 1001 86380 86390 1
531664 99531664 1001 86380 86390 1
532269 99532269 1001 86380 86390 1
532282 99532282 1001 86380 86390 1
532297 99532297 1001 86380 86390 1
532350 99532350 1001 86380 86390 1
532277 99532277 1001 86380 86390 1
532997 99532997 1001 86380 86390 1
532974 99532974 1001 86380 86390 1
533023 99533023 1001 86380 86390 1
532914 99532914 1001 86380 86390 1
532816 99532816 1001 86380 86390 1
532666 99532666 1001 86380 86390 1
532796 99532796 1001 86380 86390 1
532681 99532681 1001 86380 86390 1
532695 99532695 1001 86380 86390 1
532532 99532532 1001 86380 86390 1
533069 99533069 1001 86380 86390 1
533046 99533046 1001 86380 86390 1
533194 99533194 1001 86380 86390 1
533679 99533679 1001 86380 86390 1
533751 99533751 1001 86380 86390 1
533459 99533459 1001 86380 86390 1
533460 99533460 1001 86380 86390 1
533610 99533610 1001 86380 86390 1
533265 99533265 1001 86380 86390 1
533278 99533278 1001 86380 86390 1
533400 99533400 1001 86380 86390 1
533388 99533388 1001 86380 86390 1
533417 99533417 1001 86380 86390 1
533866 99533866 1001 86380 86390 1
534558 99534558 1001 86380 86390 1
534640 99534640 1001 86380 86390 1
534629 99534629 1001 86380 86390 1
534672 99534672 1001 86380 86390 1
534552 99534552 1001 86380 86390 1
534351 99534351 1001 86380 86390 1
534097 99534097 1001 86380 86390 1
534252 99534252 1001 86380 86390 1
534071 99534071 1001 86380 86390 1
534243 99534243 1001 86380 86390 1
534692 99534692 1001 86380 86390 1
534835 99534835 1001 86380 86390 1
534848 99534848 1001 86380 86390 1
535345 99535345 1001 86380 86390 1
535494 99535494 1001 86380 86390 1
535024 99535024 1001 86380 86390 1
535590 99535590 1001 86380 86390 1
536249 99536249 1001 86380 86390 1
536131 99536131 1001 86380 86390 1
535969 99535969 1001 86380 86390 1
535728 99535728 1001 86380 86390 1
535851 99535851 1001 86380 86390 1
535918 99535918 1001 86380 86390 1
535791 99535791 1001 86380 86390 1
535804 99535804 1001 86380 86390 1
536430 99536430 1001 86380 86390 1
536469 99536469 1001 86380 86390 1
536366 99536366 1001 86380 86390 1
536986 99536986 1001 86380 86390 1
536854 99536854 1001 86380 86390 1
536908 99536908 1001 86380 86390 1
536913 99536913 1001 86380 86390 1
536902 99536902 1001 86380 86390 1
536928 99536928 1001 86380 86390 1
536739 99536739 1001 86380 86390 1
536552 99536552 1001 86380 86390 1
537238 99537238 1001 86380 86390 1
537349 99537349 1001 86380 86390 1
537838 99537838 1001 86380 86390 1
537960 99537960 1001 86380 86390 1
537905 99537905 1001 86380 86390 1
537804 99537804 1001 86380 86390 1
537907 99537907 1001 86380 86390 1
537699 99537699 1001 86380 86390 1
537499 99537499 1001 86380 86390 1
537412 99537412 1001 86380 86390 1
537418 99537418 1001 86380 86390 1
537431 99537431 1001 86380 86390 1
538077 99538077 1001 86380 86390 1
538028 99538028 1001 86380 86390 1
538002 99538002 1001 86380 86390 1
538091 99538091 1001 86380 86390 1
538149 99538149 1001 86380 86390 1
538764 99538764 1001 86380 86390 1
538722 99538722 1001 86380 86390 1
538453 99538453 1001 86380 86390 1
538435 99538435 1001 86380 86390 1
538488 99538488 1001 86380 86390 1
538579 99538579 1001 86380 86390 1
538349 99538349 1001 86380 86390 1
538223 99538223 1001 86380 86390 1
538237 99538237 1001 86380 86390 1
538394 99538394 1001 86380 86390 1
538267 99538267 1001 86380 86390 1
538876 99538876 1001 86380 86390 1
538402 99538402 1001 86380 86390 1
538832 99538832 1001 86380 86390 1
539512 99539512 1001 86380 86390 1
539590 99539590 1001 86380 86390 1
539502 99539502 1001 86380 86390 1
539618 99539618 1001 86380 86390 1
539561 99539561 1001 86380 86390 1
539633 99539633 1001 86380 86390 1
539589 99539589 1001 86380 86390 1
539420 99539420 1001 86380 86390 1
539395 99539395 1001 86380 86390 1
539041 99539041 1001 86380 86390 1
539741 99539741 1001 86380 86390 1
539683 99539683 1001 86380 86390 1
540279 99540279 1001 86380 86390 1
540294 99540294 1001 86380 86390 1
540347 99540347 1001 86380 86390 1
540457 99540457 1001 86380 86390 1
540084 99540084 1001 86380 86390 1
540123 99540123 1001 86380 86390 1
539951 99539951 1001 86380 86390 1
540009 99540009 1001 86380 86390 1
539919 99539919 1001 86380 86390 1
540023 99540023 1001 86380 86390 1
540619 99540619 1001 86380 86390 1
541106 99541106 1001 86380 86390 1
541148 99541148 1001 86380 86390 1
540936 99540936 1001 86380 86390 1
541017 99541017 1001 86380 86390 1
540685 99540685 1001 86380 86390 1
540780 99540780 1001 86380 86390 1
541465 99541465 1001 86380 86390 1
541467 99541467 1001 86380 86390 1
542082 99542082 1001 86380 86390 1
541995 99541995 1001 86380 86390 1
541934 99541934 1001 86380 86390 1
542039 99542039 1001 86380 86390 1
541728 99541728 1001 86380 86390 1
541635 99541635 1001 86380 86390 1
541600 99541600 1001 86380 86390 1
542180 99542180 1001 86380 86390 1
542247 99542247 1001 86380 86390 1
542147 99542147 1001 86380 86390 1
542281 99542281 1001 86380 86390 1
542295 99542295 1001 86380 86390 1
542923 99542923 1001 86380 86390 1
542637 99542637 1001 86380 86390 1
542651 99542651 1001 86380 86390 1
542652 99542652 1001 86380 86390 1
542601 99542601 1001 86380 86390 1
542667 99542667 1001 86380 86390 1
542707 99542707 1001 86380 86390 1
542721 99542721 1001 86380 86390 1
542353 99542353 1001 86380 86390 1
542382 99542382 1001 86380 86390 1
543021 99543021 1001 86380 86390 1
542964 99542964 1001 86380 86390 1
543652 99543652 1001 86380 86390 1
543422 99543422 1001 86380 86390 1
543539 99543539 1001 86380 86390 1
543219 99543219 1001 86380 86390 1
543324 99543324 1001 86380 86390 1
543303 99543303 1001 86380 86390 1
543794 99543794 1001 86380 86390 1
543151 99543151 1001 86380 86390 1
543849 99543849 1001 86380 86390 1
543876 99543876 1001 86380 86390 1
543791 99543791 1001 86380 86390 1
544430 99544430 1001 86380 86390 1
544505 99544505 1001 86380 86390 1
544591 99544591 1001 86380 86390 1
544277 99544277 1001 86380 86390 1
544333 99544333 1001 86380 86390 1
544017 99544017 1001 86380 86390 1
544640 99544640 1001 86380 86390 1
544631 99544631 1001 86380 86390 1
415272 372 1001 10560 10977 1
425371 236 1001 80820 82077 1
505828 1067 1002 25625 35463 1
519727 656 1002 54641 64839 1
400213 99400213 1001 86380 86390 1
400193 99400193 1001 86380 86390 1
400284 99400284 1001 86380 86390 1
400290 99400290 1001 86380 86390 1
400345 99400345 1001 86380 86390 1
400420 99400420 1001 86380 86390 1
400518 99400518 1001 86380 86390 1
400568 99400568 1001 86380 86390 1
400676 99400676 1001 86380 86390 1
400680 99400680 1001 86380 86390 1
400757 99400757 1001 86380 86390 1
400770 99400770 1001 86380 86390 1
400771 99400771 1001 86380 86390 1
400900 99400900 1001 86380 86390 1
400936 99400936 1001 86380 86390 1
400964 99400964 1001 86380 86390 1
401136 99401136 1001 86380 86390 1
401172 99401172 1001 86380 86390 1
401544 99401544 1001 86380 86390 1
401578 99401578 1001 86380 86390 1
401900 99401900 1001 86380 86390 1
401970 99401970 1001 86380 86390 1
402267 99402267 1001 86380 86390 1
402240 99402240 1001 86380 86390 1
402247 99402247 1001 86380 86390 1
402392 99402392 1001 86380 86390 1
402493 99402493 1001 86380 86390 1
402760 99402760 1001 86380 86390 1
402872 99402872 1001 86380 86390 1
403015 99403015 1001 86380 86390 1
403016 99403016 1001 86380 86390 1
403589 99403589 1001 86380 86390 1
403717 99403717 1001 86380 86390 1
403641 99403641 1001 86380 86390 1
403702 99403702 1001 86380 86390 1
403837 99403837 1001 86380 86390 1
403872 99403872 1001 86380 86390 1
404037 99404037 1001 86380 86390 1
404206 99404206 1001 86380 86390 1
404154 99404154 1001 86380 86390 1
404565 99404565 1001 86380 86390 1
404710 99404710 1001 86380 86390 1
404821 99404821 1001 86380 86390 1
404965 99404965 1001 86380 86390 1
405015 99405015 1001 86380 86390 1
405128 99405128 1001 86380 86390 1
405132 99405132 1001 86380 86390 1
405294 99405294 1001 86380 86390 1
405377 99405377 1001 86380 86390 1
405419 99405419 1001 86380 86390 1
405518 99405518 1001 86380 86390 1
405510 99405510 1001 86380 86390 1
405737 99405737 1001 86380 86390 1
405667 99405667 1001 86380 86390 1
405777 99405777 1001 86380 86390 1
405996 99405996 1001 86380 86390 1
406063 99406063 1001 86380 86390 1
406418 99406418 1001 86380 86390 1
406725 99406725 1001 86380 86390 1
406726 99406726 1001 86380 86390 1
406681 99406681 1001 86380 86390 1
406983 99406983 1001 86380 86390 1
407392 99407392 1001 86380 86390 1
407450 99407450 1001 86380 86390 1
407895 99407895 1001 86380 86390 1
407896 99407896 1001 86380 86390 1
407939 99407939 1001 86380 86390 1
408026 99408026 1001 86380 86390 1
407992 99407992 1001 86380 86390 1
408155 99408155 1001 86380 86390 1
408376 99408376 1001 86380 86390 1
408414 99408414 1001 86380 86390 1
408637 99408637 1001 86380 86390 1
408677 99408677 1001 86380 86390 1
408863 99408863 1001 86380 86390 1
408875 99408875 1001 86380 86390 1
408902 99408902 1001 86380 86390 1
409188 99409188 1001 86380 86390 1
409252 99409252 1001 86380 86390 1
409292 99409292 1001 86380 86390 1
409305 99409305 1001 86380 86390 1
409340 99409340 1001 86380 86390 1
409474 99409474 1001 86380 86390 1
409749 99409749 1001 86380 86390 1
409711 99409711 1001 86380 86390 1
409797 99409797 1001 86380 86390 1
409834 99409834 1001 86380 86390 1
410012 99410012 1001 86380 86390 1
410156 99410156 1001 86380 86390 1
410339 99410339 1001 86380 86390 1
410598 99410598 1001 86380 86390 1
410583 99410583 1001 86380 86390 1
410554 99410554 1001 86380 86390 1
410768 99410768 1001 86380 86390 1
410875 99410875 1001 86380 86390 1
411138 99411138 1001 86380 86390 1
411223 99411223 1001 86380 86390 1
411444 99411444 1001 86380 86390 1
411471 99411471 1001 86380 86390 1
411580 99411580 1001 86380 86390 1
411636 99411636 1001 86380 86390 1
411725 99411725 1001 86380 86390 1
411694 99411694 1001 86380 86390 1
411808 99411808 1001 86380 86390 1
411926 99411926 1001 86380 86390 1
412035 99412035 1001 86380 86390 1
412193 99412193 1001 86380 86390 1
412250 99412250 1001 86380 86390 1
412351 99412351 1001 86380 86390 1
412470 99412470 1001 86380 86390 1
412288 99412288 1001 86380 86390 1
413648 99413648 1001 86380 86390 1
413657 99413657 1001 86380 86390 1
413327 99413327 1001 86380 86390 1
413563 99413563 1001 86380 86390 1
413186 99413186 1001 86380 86390 1
412890 99412890 1001 86380 86390 1
413050 99413050 1001 86380 86390 1
413051 99413051 1001 86380 86390 1
412902 99412902 1001 86380 86390 1
412950 99412950 1001 86380 86390 1
413725 99413725 1001 86380 86390 1
413951 99413951 1001 86380 86390 1
415190 99415190 1001 86380 86390 1
414947 99414947 1001 86380 86390 1
415118 99415118 1001 86380 86390 1
414972 99414972 1001 86380 86390 1
415058 99415058 1001 86380 86390 1
415131 99415131 1001 86380 86390 1
415294 99415294 1001 86380 86390 1
415205 99415205 1001 86380 86390 1
415299 99415299 1001 86380 86390 1
414677 99414677 1001 86380 86390 1
414270 99414270 1001 86380 86390 1
414374 99414374 1001 86380 86390 1
415386 99415386 1001 86380 86390 1
415526 99415526 1001 86380 86390 1
415658 99415658 1001 86380 86390 1
415714 99415714 1001 86380 86390 1
416928 99416928 1001 86380 86390 1
416861 99416861 1001 86380 86390 1
416932 99416932 1001 86380 86390 1
416766 99416766 1001 86380 86390 1
416845 99416845 1001 86380 86390 1
416596 99416596 1001 86380 86390 1
416831 99416831 1001 86380 86390 1
416321 99416321 1001 86380 86390 1
416501 99416501 1001 86380 86390 1
416224 99416224 1001 86380 86390 1
416489 99416489 1001 86380 86390 1
415910 99415910 1001 86380 86390 1
416041 99416041 1001 86380 86390 1
415923 99415923 1001 86380 86390 1
415806 99415806 1001 86380 86390 1
417254 99417254 1001 86380 86390 1
417276 99417276 1001 86380 86390 1
417112 99417112 1001 86380 86390 1
417501 99417501 1001 86380 86390 1
417408 99417408 1001 86380 86390 1
418548 99418548 1001 86380 86390 1
418476 99418476 1001 86380 86390 1
418534 99418534 1001 86380 86390 1
418489 99418489 1001 86380 86390 1
418703 99418703 1001 86380 86390 1
418586 99418586 1001 86380 86390 1
418196 99418196 1001 86380 86390 1
418087 99418087 1001 86380 86390 1
418226 99418226 1001 86380 86390 1
417618 99417618 1001 86380 86390 1
417927 99417927 1001 86380 86390 1
417725 99417725 1001 86380 86390 1
417879 99417879 1001 86380 86390 1
417814 99417814 1001 86380 86390 1
418034 99418034 1001 86380 86390 1
419045 99419045 1001 86380 86390 1
419070 99419070 1001 86380 86390 1
420353 99420353 1001 86380 86390 1
420367 99420367 1001 86380 86390 1
420160 99420160 1001 86380 86390 1
420421 99420421 1001 86380 86390 1
419988 99419988 1001 86380 86390 1
419993 99419993 1001 86380 86390 1
420054 99420054 1001 86380 86390 1
419512 99419512 1001 86380 86390 1
419558 99419558 1001 86380 86390 1
420060 99420060 1001 86380 86390 1
420780 99420780 1001 86380 86390 1
420452 99420452 1001 86380 86390 1
420662 99420662 1001 86380 86390 1
420683 99420683 1001 86380 86390 1
420760 99420760 1001 86380 86390 1
420801 99420801 1001 86380 86390 1
422000 99422000 1001 86380 86390 1
421875 99421875 1001 86380 86390 1
421983 99421983 1001 86380 86390 1
421613 99421613 1001 86380 86390 1
421063 99421063 1001 86380 86390 1
421118 99421118 1001 86380 86390 1
421240 99421240 1001 86380 86390 1
420899 99420899 1001 86380 86390 1
420971 99420971 1001 86380 86390 1
420985 99420985 1001 86380 86390 1
422270 99422270 1001 86380 86390 1
423740 99423740 1001 86380 86390 1
423055 99423055 1001 86380 86390 1
422944 99422944 1001 86380 86390 1
422964 99422964 1001 86380 86390 1
422998 99422998 1001 86380 86390 1
422541 99422541 1001 86380 86390 1
422925 99422925 1001 86380 86390 1
422546 99422546 1001 86380 86390 1
423840 99423840 1001 86380 86390 1
424904 99424904 1001 86380 86390 1
424710 99424710 1001 86380 86390 1
424636 99424636 1001 86380 86390 1
424729 99424729 1001 86380 86390 1
424529 99424529 1001 86380 86390 1
424535 99424535 1001 86380 86390 1
425670 99425670 1001 86380 86390 1
425591 99425591 1001 86380 86390 1
425760 99425760 1001 86380 86390 1
425787 99425787 1001 86380 86390 1
425574 99425574 1001 86380 86390 1
425673 99425673 1001 86380 86390 1
426991 99426991 1001 86380 86390 1
427074 99427074 1001 86380 86390 1
427083 99427083 1001 86380 86390 1
426836 99426836 1001 86380 86390 1
426393 99426393 1001 86380 86390 1
425938 99425938 1001 86380 86390 1
426065 99426065 1001 86380 86390 1
426220 99426220 1001 86380 86390 1
427204 99427204 1001 86380 86390 1
427521 99427521 1001 86380 86390 1
427304 99427304 1001 86380 86390 1
427339 99427339 1001 86380 86390 1
428540 99428540 1001 86380 86390 1
428630 99428630 1001 86380 86390 1
428356 99428356 1001 86380 86390 1
428486 99428486 1001 86380 86390 1
428563 99428563 1001 86380 86390 1
428026 99428026 1001 86380 86390 1
427970 99427970 1001 86380 86390 1
428271 99428271 1001 86380 86390 1
427757 99427757 1001 86380 86390 1
429006 99429006 1001 86380 86390 1
428735 99428735 1001 86380 86390 1
429123 99429123 1001 86380 86390 1
429971 99429971 1001 86380 86390 1
430126 99430126 1001 86380 86390 1
430006 99430006 1001 86380 86390 1
430236 99430236 1001 86380 86390 1
430240 99430240 1001 86380 86390 1
429764 99429764 1001 86380 86390 1
429818 99429818 1001 86380 86390 1
429677 99429677 1001 86380 86390 1
429444 99429444 1001 86380 86390 1
429258 99429258 1001 86380 86390 1
429561 99429561 1001 86380 86390 1
430578 99430578 1001 86380 86390 1
431791 99431791 1001 86380 86390 1
431972 99431972 1001 86380 86390 1
431973 99431973 1001 86380 86390 1
431816 99431816 1001 86380 86390 1
431307 99431307 1001 86380 86390 1
431439 99431439 1001 86380 86390 1
431091 99431091 1001 86380 86390 1
431092 99431092 1001 86380 86390 1
431047 99431047 1001 86380 86390 1
430966 99430966 1001 86380 86390 1
431191 99431191 1001 86380 86390 1
430859 99430859 1001 86380 86390 1
432116 99432116 1001 86380 86390 1
432407 99432407 1001 86380 86390 1
432245 99432245 1001 86380 86390 1
432312 99432312 1001 86380 86390 1
433338 99433338 1001 86380 86390 1
433320 99433320 1001 86380 86390 1
432946 99432946 1001 86380 86390 1
433299 99433299 1001 86380 86390 1
433045 99433045 1001 86380 86390 1
432609 99432609 1001 86380 86390 1
432630 99432630 1001 86380 86390 1
432736 99432736 1001 86380 86390 1
433318 99433318 1001 86380 86390 1
433823 99433823 1001 86380 86390 1
435133 99435133 1001 86380 86390 1
435066 99435066 1001 86380 86390 1
435399 99435399 1001 86380 86390 1
434939 99434939 1001 86380 86390 1
434868 99434868 1001 86380 86390 1
434604 99434604 1001 86380 86390 1
434176 99434176 1001 86380 86390 1
434570 99434570 1001 86380 86390 1
434529 99434529 1001 86380 86390 1
435821 99435821 1001 86380 86390 1
436845 99436845 1001 86380 86390 1
436911 99436911 1001 86380 86390 1
436566 99436566 1001 86380 86390 1
436235 99436235 1001 86380 86390 1
436011 99436011 1001 86380 86390 1
300022 99300022 1001 86380 86390 1
437329 99437329 1001 86380 86390 1
300012 99300012 1001 86380 86390 1
300617 99300617 1001 86380 86390 1
300557 99300557 1001 86380 86390 1
300459 99300459 1001 86380 86390 1
300363 99300363 1001 86380 86390 1
300416 99300416 1001 86380 86390 1
300508 99300508 1001 86380 86390 1
300238 99300238 1001 86380 86390 1
300278 99300278 1001 86380 86390 1
300168 99300168 1001 86380 86390 1
300764 99300764 1001 86380 86390 1
300918 99300918 1001 86380 86390 1
300841 99300841 1001 86380 86390 1
301404 99301404 1001 86380 86390 1
301421 99301421 1001 86380 86390 1
301359 99301359 1001 86380 86390 1
301157 99301157 1001 86380 86390 1
301209 99301209 1001 86380 86390 1
301291 99301291 1001 86380 86390 1
300990 99300990 1001 86380 86390 1
301107 99301107 1001 86380 86390 1
301120 99301120 1001 86380 86390 1
300994 99300994 1001 86380 86390 1
300996 99300996 1001 86380 86390 1
301590 99301590 1001 86380 86390 1
301682 99301682 1001 86380 86390 1
301593 99301593 1001 86380 86390 1
301615 99301615 1001 86380 86390 1
302318 99302318 1001 86380 86390 1
302204 99302204 1001 86380 86390 1
302235 99302235 1001 86380 86390 1
302084 99302084 1001 86380 86390 1
302087 99302087 1001 86380 86390 1
302051 99302051 1001 86380 86390 1
301947 99301947 1001 86380 86390 1
301820 99301820 1001 86380 86390 1
301795 99301795 1001 86380 86390 1
302443 99302443 1001 86380 86390 1
302486 99302486 1001 86380 86390 1
302518 99302518 1001 86380 86390 1
303083 99303083 1001 86380 86390 1
302848 99302848 1001 86380 86390 1
302798 99302798 1001 86380 86390 1
302916 99302916 1001 86380 86390 1
302981 99302981 1001 86380 86390 1
302812 99302812 1001 86380 86390 1
302960 99302960 1001 86380 86390 1
302702 99302702 1001 86380 86390 1
302754 99302754 1001 86380 86390 1
302591 99302591 1001 86380 86390 1
302657 99302657 1001 86380 86390 1
302712 99302712 1001 86380 86390 1
302740 99302740 1001 86380 86390 1
303351 99303351 1001 86380 86390 1
303262 99303262 1001 86380 86390 1
303327 99303327 1001 86380 86390 1
303367 99303367 1001 86380 86390 1
303383 99303383 1001 86380 86390 1
303895 99303895 1001 86380 86390 1
303901 99303901 1001 86380 86390 1
303775 99303775 1001 86380 86390 1
303635 99303635 1001 86380 86390 1
303623 99303623 1001 86380 86390 1
303678 99303678 1001 86380 86390 1
303640 99303640 1001 86380 86390 1
303747 99303747 1001 86380 86390 1
303445 99303445 1001 86380 86390 1
303602 99303602 1001 86380 86390 1
303538 99303538 1001 86380 86390 1
303564 99303564 1001 86380 86390 1
304175 99304175 1001 86380 86390 1
304138 99304138 1001 86380 86390 1
304718 99304718 1001 86380 86390 1
304669 99304669 1001 86380 86390 1
304801 99304801 1001 86380 86390 1
304500 99304500 1001 86380 86390 1
304613 99304613 1001 86380 86390 1
304407 99304407 1001 86380 86390 1
304312 99304312 1001 86380 86390 1
304249 99304249 1001 86380 86390 1
304392 99304392 1001 86380 86390 1
304887 99304887 1001 86380 86390 1
304890 99304890 1001 86380 86390 1
305020 99305020 1001 86380 86390 1
304982 99304982 1001 86380 86390 1
305648 99305648 1001 86380 86390 1
305627 99305627 1001 86380 86390 1
305541 99305541 1001 86380 86390 1
305317 99305317 1001 86380 86390 1
305361 99305361 1001 86380 86390 1
305246 99305246 1001 86380 86390 1
500025 99500025 1001 86380 86390 1
500768 99500768 1001 86380 86390 1
500807 99500807 1001 86380 86390 1
500670 99500670 1001 86380 86390 1
500761 99500761 1001 86380 86390 1
500536 99500536 1001 86380 86390 1
500512 99500512 1001 86380 86390 1
500255 99500255 1001 86380 86390 1
500915 99500915 1001 86380 86390 1
500881 99500881 1001 86380 86390 1
500975 99500975 1001 86380 86390 1
500820 99500820 1001 86380 86390 1
501476 99501476 1001 86380 86390 1
501554 99501554 1001 86380 86390 1
501370 99501370 1001 86380 86390 1
501322 99501322 1001 86380 86390 1
501378 99501378 1001 86380 86390 1
501277 99501277 1001 86380 86390 1
501096 99501096 1001 86380 86390 1
501214 99501214 1001 86380 86390 1
501098 99501098 1001 86380 86390 1
501069 99501069 1001 86380 86390 1
501820 99501820 1001 86380 86390 1
501724 99501724 1001 86380 86390 1
501673 99501673 1001 86380 86390 1
501686 99501686 1001 86380 86390 1
502427 99502427 1001 86380 86390 1
502324 99502324 1001 86380 86390 1
502390 99502390 1001 86380 86390 1
502365 99502365 1001 86380 86390 1
502437 99502437 1001 86380 86390 1
502406 99502406 1001 86380 86390 1
502320 99502320 1001 86380 86390 1
502079 99502079 1001 86380 86390 1
502055 99502055 1001 86380 86390 1
502198 99502198 1001 86380 86390 1
502173 99502173 1001 86380 86390 1
502212 99502212 1001 86380 86390 1
502161 99502161 1001 86380 86390 1
502201 99502201 1001 86380 86390 1
502255 99502255 1001 86380 86390 1
501871 99501871 1001 86380 86390 1
501921 99501921 1001 86380 86390 1
502592 99502592 1001 86380 86390 1
502506 99502506 1001 86380 86390 1
502522 99502522 1001 86380 86390 1
502574 99502574 1001 86380 86390 1
502484 99502484 1001 86380 86390 1
502576 99502576 1001 86380 86390 1
503190 99503190 1001 86380 86390 1
503213 99503213 1001 86380 86390 1
503073 99503073 1001 86380 86390 1
502924 99502924 1001 86380 86390 1
502912 99502912 1001 86380 86390 1
503003 99503003 1001 86380 86390 1
503030 99503030 1001 86380 86390 1
502953 99502953 1001 86380 86390 1
503367 99503367 1001 86380 86390 1
503953 99503953 1001 86380 86390 1
503982 99503982 1001 86380 86390 1
503958 99503958 1001 86380 86390 1
503718 99503718 1001 86380 86390 1
503810 99503810 1001 86380 86390 1
503739 99503739 1001 86380 86390 1
503729 99503729 1001 86380 86390 1
503522 99503522 1001 86380 86390 1
503568 99503568 1001 86380 86390 1
503583 99503583 1001 86380 86390 1
503610 99503610 1001 86380 86390 1
504272 99504272 1001 86380 86390 1
504157 99504157 1001 86380 86390 1
504228 99504228 1001 86380 86390 1
504267 99504267 1001 86380 86390 1
504320 99504320 1001 86380 86390 1
504916 99504916 1001 86380 86390 1
504754 99504754 1001 86380 86390 1
504927 99504927 1001 86380 86390 1
504798 99504798 1001 86380 86390 1
504585 99504585 1001 86380 86390 1
504612 99504612 1001 86380 86390 1
504540 99504540 1001 86380 86390 1
504417 99504417 1001 86380 86390 1
504473 99504473 1001 86380 86390 1
504968 99504968 1001 86380 86390 1
504974 99504974 1001 86380 86390 1
505092 99505092 1001 86380 86390 1
505093 99505093 1001 86380 86390 1
505655 99505655 1001 86380 86390 1
505570 99505570 1001 86380 86390 1
505639 99505639 1001 86380 86390 1
505252 99505252 1001 86380 86390 1
505343 99505343 1001 86380 86390 1
505166 99505166 1001 86380 86390 1
505219 99505219 1001 86380 86390 1
505233 99505233 1001 86380 86390 1
505172 99505172 1001 86380 86390 1
505896 99505896 1001 86380 86390 1
505780 99505780 1001 86380 86390 1
505969 99505969 1001 86380 86390 1
505853 99505853 1001 86380 86390 1
506594 99506594 1001 86380 86390 1
506481 99506481 1001 86380 86390 1
506560 99506560 1001 86380 86390 1
506412 99506412 1001 86380 86390 1
506451 99506451 1001 86380 86390 1
506401 99506401 1001 86380 86390 1
506505 99506505 1001 86380 86390 1
506325 99506325 1001 86380 86390 1
506293 99506293 1001 86380 86390 1
506217 99506217 1001 86380 86390 1
506232 99506232 1001 86380 86390 1
505977 99505977 1001 86380 86390 1
506142 99506142 1001 86380 86390 1
506660 99506660 1001 86380 86390 1
506601 99506601 1001 86380 86390 1
506757 99506757 1001 86380 86390 1
507323 99507323 1001 86380 86390 1
507272 99507272 1001 86380 86390 1
507314 99507314 1001 86380 86390 1
507264 99507264 1001 86380 86390 1
507412 99507412 1001 86380 86390 1
507266 99507266 1001 86380 86390 1
507070 99507070 1001 86380 86390 1
507161 99507161 1001 86380 86390 1
506982 99506982 1001 86380 86390 1
506846 99506846 1001 86380 86390 1
506820 99506820 1001 86380 86390 1
506862 99506862 1001 86380 86390 1
507548 99507548 1001 86380 86390 1
507567 99507567 1001 86380 86390 1
507606 99507606 1001 86380 86390 1
507425 99507425 1001 86380 86390 1
508161 99508161 1001 86380 86390 1
508214 99508214 1001 86380 86390 1
508048 99508048 1001 86380 86390 1
508194 99508194 1001 86380 86390 1
507965 99507965 1001 86380 86390 1
507996 99507996 1001 86380 86390 1
507974 99507974 1001 86380 86390 1
507733 99507733 1001 86380 86390 1
507671 99507671 1001 86380 86390 1
507761 99507761 1001 86380 86390 1
507752 99507752 1001 86380 86390 1
508413 99508413 1001 86380 86390 1
508327 99508327 1001 86380 86390 1
508382 99508382 1001 86380 86390 1
508387 99508387 1001 86380 86390 1
508886 99508886 1001 86380 86390 1
508995 99508995 1001 86380 86390 1
508684 99508684 1001 86380 86390 1
508685 99508685 1001 86380 86390 1
508480 99508480 1001 86380 86390 1
508655 99508655 1001 86380 86390 1
508630 99508630 1001 86380 86390 1
509267 99509267 1001 86380 86390 1
509152 99509152 1001 86380 86390 1
509218 99509218 1001 86380 86390 1
509155 99509155 1001 86380 86390 1
509787 99509787 1001 86380 86390 1
509839 99509839 1001 86380 86390 1
509846 99509846 1001 86380 86390 1
509629 99509629 1001 86380 86390 1
509313 99509313 1001 86380 86390 1
509288 99509288 1001 86380 86390 1
509280 99509280 1001 86380 86390 1
510550 99510550 1001 86380 86390 1
510658 99510658 1001 86380 86390 1
510716 99510716 1001 86380 86390 1
510183 99510183 1001 86380 86390 1
510253 99510253 1001 86380 86390 1
510305 99510305 1001 86380 86390 1
510282 99510282 1001 86380 86390 1
510853 99510853 1001 86380 86390 1
510868 99510868 1001 86380 86390 1
510817 99510817 1001 86380 86390 1
510896 99510896 1001 86380 86390 1
510885 99510885 1001 86380 86390 1
510865 99510865 1001 86380 86390 1
511508 99511508 1001 86380 86390 1
511142 99511142 1001 86380 86390 1
511172 99511172 1001 86380 86390 1
511149 99511149 1001 86380 86390 1
510958 99510958 1001 86380 86390 1
511077 99511077 1001 86380 86390 1
511001 99511001 1001 86380 86390 1
511092 99511092 1001 86380 86390 1
511085 99511085 1001 86380 86390 1
511612 99511612 1001 86380 86390 1
511574 99511574 1001 86380 86390 1
512312 99512312 1001 86380 86390 1
512300 99512300 1001 86380 86390 1
512275 99512275 1001 86380 86390 1
511994 99511994 1001 86380 86390 1
512150 99512150 1001 86380 86390 1
511887 99511887 1001 86380 86390 1
511920 99511920 1001 86380 86390 1
511895 99511895 1001 86380 86390 1
511819 99511819 1001 86380 86390 1
511782 99511782 1001 86380 86390 1
512401 99512401 1001 86380 86390 1
512445 99512445 1001 86380 86390 1
512526 99512526 1001 86380 86390 1
513044 99513044 1001 86380 86390 1
513186 99513186 1001 86380 86390 1
513062 99513062 1001 86380 86390 1
512990 99512990 1001 86380 86390 1
512894 99512894 1001 86380 86390 1
512766 99512766 1001 86380 86390 1
512783 99512783 1001 86380 86390 1
513384 99513384 1001 86380 86390 1
513376 99513376 1001 86380 86390 1
513949 99513949 1001 86380 86390 1
513647 99513647 1001 86380 86390 1
513703 99513703 1001 86380 86390 1
513692 99513692 1001 86380 86390 1
513784 99513784 1001 86380 86390 1
513617 99513617 1001 86380 86390 1
513501 99513501 1001 86380 86390 1
513592 99513592 1001 86380 86390 1
513424 99513424 1001 86380 86390 1
513465 99513465 1001 86380 86390 1
513537 99513537 1001 86380 86390 1
514072 99514072 1001 86380 86390 1
514178 99514178 1001 86380 86390 1
514231 99514231 1001 86380 86390 1
514167 99514167 1001 86380 86390 1
514640 99514640 1001 86380 86390 1
514604 99514604 1001 86380 86390 1
514568 99514568 1001 86380 86390 1
514521 99514521 1001 86380 86390 1
514288 99514288 1001 86380 86390 1
514239 99514239 1001 86380 86390 1
514257 99514257 1001 86380 86390 1
514286 99514286 1001 86380 86390 1
514933 99514933 1001 86380 86390 1
514237 99514237 1001 86380 86390 1
514896 99514896 1001 86380 86390 1
514937 99514937 1001 86380 86390 1
515680 99515680 1001 86380 86390 1
515594 99515594 1001 86380 86390 1
515558 99515558 1001 86380 86390 1
515600 99515600 1001 86380 86390 1
515525 99515525 1001 86380 86390 1
515618 99515618 1001 86380 86390 1
515363 99515363 1001 86380 86390 1
515458 99515458 1001 86380 86390 1
515357 99515357 1001 86380 86390 1
515157 99515157 1001 86380 86390 1
515148 99515148 1001 86380 86390 1
515252 99515252 1001 86380 86390 1
515112 99515112 1001 86380 86390 1
515787 99515787 1001 86380 86390 1
515778 99515778 1001 86380 86390 1
515715 99515715 1001 86380 86390 1
516329 99516329 1001 86380 86390 1
516394 99516394 1001 86380 86390 1
516131 99516131 1001 86380 86390 1
516173 99516173 1001 86380 86390 1
515982 99515982 1001 86380 86390 1
515944 99515944 1001 86380 86390 1
515924 99515924 1001 86380 86390 1
516676 99516676 1001 86380 86390 1
517207 99517207 1001 86380 86390 1
517297 99517297 1001 86380 86390 1
517225 99517225 1001 86380 86390 1
517291 99517291 1001 86380 86390 1
517163 99517163 1001 86380 86390 1
517192 99517192 1001 86380 86390 1
517296 99517296 1001 86380 86390 1
516988 99516988 1001 86380 86390 1
516968 99516968 1001 86380 86390 1
516986 99516986 1001 86380 86390 1
516728 99516728 1001 86380 86390 1
516742 99516742 1001 86380 86390 1
516903 99516903 1001 86380 86390 1
516826 99516826 1001 86380 86390 1
516790 99516790 1001 86380 86390 1
517468 99517468 1001 86380 86390 1
517534 99517534 1001 86380 86390 1
518059 99518059 1001 86380 86390 1
518086 99518086 1001 86380 86390 1
517780 99517780 1001 86380 86390 1
517923 99517923 1001 86380 86390 1
517902 99517902 1001 86380 86390 1
517670 99517670 1001 86380 86390 1
517542 99517542 1001 86380 86390 1
517733 99517733 1001 86380 86390 1
517630 99517630 1001 86380 86390 1
517721 99517721 1001 86380 86390 1
518366 99518366 1001 86380 86390 1
518329 99518329 1001 86380 86390 1
517957 99517957 1001 86380 86390 1
518188 99518188 1001 86380 86390 1
518241 99518241 1001 86380 86390 1
518345 99518345 1001 86380 86390 1
518956 99518956 1001 86380 86390 1
518607 99518607 1001 86380 86390 1
518586 99518586 1001 86380 86390 1
518729 99518729 1001 86380 86390 1
518989 99518989 1001 86380 86390 1
519137 99519137 1001 86380 86390 1
519073 99519073 1001 86380 86390 1
519742 99519742 1001 86380 86390 1
519616 99519616 1001 86380 86390 1
519514 99519514 1001 86380 86390 1
519503 99519503 1001 86380 86390 1
519542 99519542 1001 86380 86390 1
519940 99519940 1001 86380 86390 1
519957 99519957 1001 86380 86390 1
519873 99519873 1001 86380 86390 1
520591 99520591 1001 86380 86390 1
520609 99520609 1001 86380 86390 1
520615 99520615 1001 86380 86390 1
520492 99520492 1001 86380 86390 1
520444 99520444 1001 86380 86390 1
520322 99520322 1001 86380 86390 1
520259 99520259 1001 86380 86390 1
520290 99520290 1001 86380 86390 1
520123 99520123 1001 86380 86390 1
520032 99520032 1001 86380 86390 1
520217 99520217 1001 86380 86390 1
520140 99520140 1001 86380 86390 1
520030 99520030 1001 86380 86390 1
520716 99520716 1001 86380 86390 1
520804 99520804 1001 86380 86390 1
521299 99521299 1001 86380 86390 1
521105 99521105 1001 86380 86390 1
521200 99521200 1001 86380 86390 1
520967 99520967 1001 86380 86390 1
521054 99521054 1001 86380 86390 1
521616 99521616 1001 86380 86390 1
521591 99521591 1001 86380 86390 1
522215 99522215 1001 86380 86390 1
522174 99522174 1001 86380 86390 1
522098 99522098 1001 86380 86390 1
522123 99522123 1001 86380 86390 1
521894 99521894 1001 86380 86390 1
521842 99521842 1001 86380 86390 1
521728 99521728 1001 86380 86390 1
521838 99521838 1001 86380 86390 1
521800 99521800 1001 86380 86390 1
522432 99522432 1001 86380 86390 1
522484 99522484 1001 86380 86390 1
522421 99522421 1001 86380 86390 1
522357 99522357 1001 86380 86390 1
522371 99522371 1001 86380 86390 1
522299 99522299 1001 86380 86390 1
523029 99523029 1001 86380 86390 1
522955 99522955 1001 86380 86390 1
523060 99523060 1001 86380 86390 1
522957 99522957 1001 86380 86390 1
523036 99523036 1001 86380 86390 1
523102 99523102 1001 86380 86390 1
522973 99522973 1001 86380 86390 1
522760 99522760 1001 86380 86390 1
522523 99522523 1001 86380 86390 1
522655 99522655 1001 86380 86390 1
522606 99522606 1001 86380 86390 1
522703 99522703 1001 86380 86390 1
523284 99523284 1001 86380 86390 1
523220 99523220 1001 86380 86390 1
523237 99523237 1001 86380 86390 1
523134 99523134 1001 86380 86390 1
523176 99523176 1001 86380 86390 1
523819 99523819 1001 86380 86390 1
523832 99523832 1001 86380 86390 1
523795 99523795 1001 86380 86390 1
523759 99523759 1001 86380 86390 1
523571 99523571 1001 86380 86390 1
523614 99523614 1001 86380 86390 1
523725 99523725 1001 86380 86390 1
523521 99523521 1001 86380 86390 1
523515 99523515 1001 86380 86390 1
524038 99524038 1001 86380 86390 1
524014 99524014 1001 86380 86390 1
524027 99524027 1001 86380 86390 1
524106 99524106 1001 86380 86390 1
524680 99524680 1001 86380 86390 1
524657 99524657 1001 86380 86390 1
524574 99524574 1001 86380 86390 1
524612 99524612 1001 86380 86390 1
524730 99524730 1001 86380 86390 1
524512 99524512 1001 86380 86390 1
524514 99524514 1001 86380 86390 1
524541 99524541 1001 86380 86390 1
524494 99524494 1001 86380 86390 1
524496 99524496 1001 86380 86390 1
524497 99524497 1001 86380 86390 1
524332 99524332 1001 86380 86390 1
524152 99524152 1001 86380 86390 1
524845 99524845 1001 86380 86390 1
524836 99524836 1001 86380 86390 1
524791 99524791 1001 86380 86390 1
525461 99525461 1001 86380 86390 1
525489 99525489 1001 86380 86390 1
525249 99525249 1001 86380 86390 1
525387 99525387 1001 86380 86390 1
525258 99525258 1001 86380 86390 1
525325 99525325 1001 86380 86390 1
525136 99525136 1001 86380 86390 1
525143 99525143 1001 86380 86390 1
525797 99525797 1001 86380 86390 1
526298 99526298 1001 86380 86390 1
526260 99526260 1001 86380 86390 1
526167 99526167 1001 86380 86390 1
526065 99526065 1001 86380 86390 1
526197 99526197 1001 86380 86390 1
526055 99526055 1001 86380 86390 1
526176 99526176 1001 86380 86390 1
526005 99526005 1001 86380 86390 1
525823 99525823 1001 86380 86390 1
526481 99526481 1001 86380 86390 1
527211 99527211 1001 86380 86390 1
527138 99527138 1001 86380 86390 1
527223 99527223 1001 86380 86390 1
527225 99527225 1001 86380 86390 1
527154 99527154 1001 86380 86390 1
527181 99527181 1001 86380 86390 1
526718 99526718 1001 86380 86390 1
526835 99526835 1001 86380 86390 1
526824 99526824 1001 86380 86390 1
526643 99526643 1001 86380 86390 1
526711 99526711 1001 86380 86390 1
526738 99526738 1001 86380 86390 1
527972 99527972 1001 86380 86390 1
527951 99527951 1001 86380 86390 1
528029 99528029 1001 86380 86390 1
527691 99527691 1001 86380 86390 1
527827 99527827 1001 86380 86390 1
527583 99527583 1001 86380 86390 1
527494 99527494 1001 86380 86390 1
527652 99527652 1001 86380 86390 1
527502 99527502 1001 86380 86390 1
527491 99527491 1001 86380 86390 1
528178 99528178 1001 86380 86390 1
528870 99528870 1001 86380 86390 1
528873 99528873 1001 86380 86390 1
528726 99528726 1001 86380 86390 1
528703 99528703 1001 86380 86390 1
528885 99528885 1001 86380 86390 1
528684 99528684 1001 86380 86390 1
528531 99528531 1001 86380 86390 1
528499 99528499 1001 86380 86390 1
528358 99528358 1001 86380 86390 1
528443 99528443 1001 86380 86390 1
529053 99529053 1001 86380 86390 1
529524 99529524 1001 86380 86390 1
529578 99529578 1001 86380 86390 1
529422 99529422 1001 86380 86390 1
529173 99529173 1001 86380 86390 1
529192 99529192 1001 86380 86390 1
530452 99530452 1001 86380 86390 1
530378 99530378 1001 86380 86390 1
530474 99530474 1001 86380 86390 1
530513 99530513 1001 86380 86390 1
530436 99530436 1001 86380 86390 1
530257 99530257 1001 86380 86390 1
530212 99530212 1001 86380 86390 1
530329 99530329 1001 86380 86390 1
530334 99530334 1001 86380 86390 1
530089 99530089 1001 86380 86390 1
530065 99530065 1001 86380 86390 1
530656 99530656 1001 86380 86390 1
530579 99530579 1001 86380 86390 1
531352 99531352 1001 86380 86390 1
531357 99531357 1001 86380 86390 1
531258 99531258 1001 86380 86390 1
531284 99531284 1001 86380 86390 1
531377 99531377 1001 86380 86390 1
531110 99531110 1001 86380 86390 1
530986 99530986 1001 86380 86390 1
530862 99530862 1001 86380 86390 1
530817 99530817 1001 86380 86390 1
530934 99530934 1001 86380 86390 1
530778 99530778 1001 86380 86390 1
530805 99530805 1001 86380 86390 1
530926 99530926 1001 86380 86390 1
531473 99531473 1001 86380 86390 1
531490 99531490 1001 86380 86390 1
531491 99531491 1001 86380 86390 1
531989 99531989 1001 86380 86390 1
531822 99531822 1001 86380 86390 1
531829 99531829 1001 86380 86390 1
531623 99531623 1001 86380 86390 1
531588 99531588 1001 86380 86390 1
532241 99532241 1001 86380 86390 1
532246 99532246 1001 86380 86390 1
532351 99532351 1001 86380 86390 1
532981 99532981 1001 86380 86390 1
532749 99532749 1001 86380 86390 1
532636 99532636 1001 86380 86390 1
532755 99532755 1001 86380 86390 1
532743 99532743 1001 86380 86390 1
532773 99532773 1001 86380 86390 1
532436 99532436 1001 86380 86390 1
532594 99532594 1001 86380 86390 1
532421 99532421 1001 86380 86390 1
533201 99533201 1001 86380 86390 1
533178 99533178 1001 86380 86390 1
533192 99533192 1001 86380 86390 1
533129 99533129 1001 86380 86390 1
533221 99533221 1001 86380 86390 1
533066 99533066 1001 86380 86390 1
533755 99533755 1001 86380 86390 1
533758 99533758 1001 86380 86390 1
533668 99533668 1001 86380 86390 1
533669 99533669 1001 86380 86390 1
533684 99533684 1001 86380 86390 1
533844 99533844 1001 86380 86390 1
533727 99533727 1001 86380 86390 1
533522 99533522 1001 86380 86390 1
533604 99533604 1001 86380 86390 1
533566 99533566 1001 86380 86390 1
533533 99533533 1001 86380 86390 1
533347 99533347 1001 86380 86390 1
533348 99533348 1001 86380 86390 1
533389 99533389 1001 86380 86390 1
534051 99534051 1001 86380 86390 1
534570 99534570 1001 86380 86390 1
534545 99534545 1001 86380 86390 1
534482 99534482 1001 86380 86390 1
534657 99534657 1001 86380 86390 1
534560 99534560 1001 86380 86390 1
534548 99534548 1001 86380 86390 1
534470 99534470 1001 86380 86390 1
534102 99534102 1001 86380 86390 1
534233 99534233 1001 86380 86390 1
534208 99534208 1001 86380 86390 1
534119 99534119 1001 86380 86390 1
534160 99534160 1001 86380 86390 1
534269 99534269 1001 86380 86390 1
534842 99534842 1001 86380 86390 1
534699 99534699 1001 86380 86390 1
535462 99535462 1001 86380 86390 1
535373 99535373 1001 86380 86390 1
535339 99535339 1001 86380 86390 1
535419 99535419 1001 86380 86390 1
535110 99535110 1001 86380 86390 1
535296 99535296 1001 86380 86390 1
535298 99535298 1001 86380 86390 1
535174 99535174 1001 86380 86390 1
535027 99535027 1001 86380 86390 1
535003 99535003 1001 86380 86390 1
534952 99534952 1001 86380 86390 1
535649 99535649 1001 86380 86390 1
535537 99535537 1001 86380 86390 1
536290 99536290 1001 86380 86390 1
536103 99536103 1001 86380 86390 1
535917 99535917 1001 86380 86390 1
535724 99535724 1001 86380 86390 1
535843 99535843 1001 86380 86390 1
536519 99536519 1001 86380 86390 1
537086 99537086 1001 86380 86390 1
537128 99537128 1001 86380 86390 1
536823 99536823 1001 86380 86390 1
536580 99536580 1001 86380 86390 1
537255 99537255 1001 86380 86390 1
537308 99537308 1001 86380 86390 1
537336 99537336 1001 86380 86390 1
537325 99537325 1001 86380 86390 1
537848 99537848 1001 86380 86390 1
537913 99537913 1001 86380 86390 1
537786 99537786 1001 86380 86390 1
537854 99537854 1001 86380 86390 1
537972 99537972 1001 86380 86390 1
537646 99537646 1001 86380 86390 1
537623 99537623 1001 86380 86390 1
537753 99537753 1001 86380 86390 1
537652 99537652 1001 86380 86390 1
537411 99537411 1001 86380 86390 1
537428 99537428 1001 86380 86390 1
538060 99538060 1001 86380 86390 1
538084 99538084 1001 86380 86390 1
538690 99538690 1001 86380 86390 1
538789 99538789 1001 86380 86390 1
538709 99538709 1001 86380 86390 1
538547 99538547 1001 86380 86390 1
538220 99538220 1001 86380 86390 1
538292 99538292 1001 86380 86390 1
538374 99538374 1001 86380 86390 1
538877 99538877 1001 86380 86390 1
538820 99538820 1001 86380 86390 1
538821 99538821 1001 86380 86390 1
538862 99538862 1001 86380 86390 1
539574 99539574 1001 86380 86390 1
539601 99539601 1001 86380 86390 1
539299 99539299 1001 86380 86390 1
539315 99539315 1001 86380 86390 1
539394 99539394 1001 86380 86390 1
539053 99539053 1001 86380 86390 1
539197 99539197 1001 86380 86390 1
539702 99539702 1001 86380 86390 1
539809 99539809 1001 86380 86390 1
540326 99540326 1001 86380 86390 1
540416 99540416 1001 86380 86390 1
540321 99540321 1001 86380 86390 1
540335 99540335 1001 86380 86390 1
540160 99540160 1001 86380 86390 1
540069 99540069 1001 86380 86390 1
540225 99540225 1001 86380 86390 1
540060 99540060 1001 86380 86390 1
539957 99539957 1001 86380 86390 1
539985 99539985 1001 86380 86390 1
540658 99540658 1001 86380 86390 1
540647 99540647 1001 86380 86390 1
540560 99540560 1001 86380 86390 1
540512 99540512 1001 86380 86390 1
540552 99540552 1001 86380 86390 1
541242 99541242 1001 86380 86390 1
541166 99541166 1001 86380 86390 1
541116 99541116 1001 86380 86390 1
541199 99541199 1001 86380 86390 1
541212 99541212 1001 86380 86390 1
541150 99541150 1001 86380 86390 1
540714 99540714 1001 86380 86390 1
540702 99540702 1001 86380 86390 1
540719 99540719 1001 86380 86390 1
540877 99540877 1001 86380 86390 1
541362 99541362 1001 86380 86390 1
541377 99541377 1001 86380 86390 1
542102 99542102 1001 86380 86390 1
542105 99542105 1001 86380 86390 1
541974 99541974 1001 86380 86390 1
541819 99541819 1001 86380 86390 1
541551 99541551 1001 86380 86390 1
541686 99541686 1001 86380 86390 1
541691 99541691 1001 86380 86390 1
542187 99542187 1001 86380 86390 1
542139 99542139 1001 86380 86390 1
542790 99542790 1001 86380 86390 1
542886 99542886 1001 86380 86390 1
542758 99542758 1001 86380 86390 1
542663 99542663 1001 86380 86390 1
542677 99542677 1001 86380 86390 1
542607 99542607 1001 86380 86390 1
542595 99542595 1001 86380 86390 1
542430 99542430 1001 86380 86390 1
542475 99542475 1001 86380 86390 1
542969 99542969 1001 86380 86390 1
543061 99543061 1001 86380 86390 1
542997 99542997 1001 86380 86390 1
543011 99543011 1001 86380 86390 1
543004 99543004 1001 86380 86390 1
543722 99543722 1001 86380 86390 1
543573 99543573 1001 86380 86390 1
543627 99543627 1001 86380 86390 1
543653 99543653 1001 86380 86390 1
543527 99543527 1001 86380 86390 1
543216 99543216 1001 86380 86390 1
543351 99543351 1001 86380 86390 1
543936 99543936 1001 86380 86390 1
543825 99543825 1001 86380 86390 1
544508 99544508 1001 86380 86390 1
544405 99544405 1001 86380 86390 1
544491 99544491 1001 86380 86390 1
544319 99544319 1001 86380 86390 1
544173 99544173 1001 86380 86390 1
544005 99544005 1001 86380 86390 1
543982 99543982 1001 86380 86390 1
544024 99544024 1001 86380 86390 1
544025 99544025 1001 86380 86390 1
544181 99544181 1001 86380 86390 1
544684 99544684 1001 86380 86390 1
430343 214 1001 65340 65697 1
500437 973 1001 35668 35967 1
505879 767 1002 58364 71428 1
530999 971 1002 49489 49841 1
400006 99400006 1001 86380 86390 1
400033 99400033 1001 86380 86390 1
400301 99400301 1001 86380 86390 1
400370 99400370 1001 86380 86390 1
400454 99400454 1001 86380 86390 1
400531 99400531 1001 86380 86390 1
400563 99400563 1001 86380 86390 1
400543 99400543 1001 86380 86390 1
400742 99400742 1001 86380 86390 1
401236 99401236 1001 86380 86390 1
401246 99401246 1001 86380 86390 1
401464 99401464 1001 86380 86390 1
402058 99402058 1001 86380 86390 1
401956 99401956 1001 86380 86390 1
402139 99402139 1001 86380 86390 1
402071 99402071 1001 86380 86390 1
402436 99402436 1001 86380 86390 1
402512 99402512 1001 86380 86390 1
402642 99402642 1001 86380 86390 1
402678 99402678 1001 86380 86390 1
402826 99402826 1001 86380 86390 1
403161 99403161 1001 86380 86390 1
403437 99403437 1001 86380 86390 1
403445 99403445 1001 86380 86390 1
403597 99403597 1001 86380 86390 1
403728 99403728 1001 86380 86390 1
403762 99403762 1001 86380 86390 1
403833 99403833 1001 86380 86390 1
404031 99404031 1001 86380 86390 1
404218 99404218 1001 86380 86390 1
404389 99404389 1001 86380 86390 1
404455 99404455 1001 86380 86390 1
404526 99404526 1001 86380 86390 1
404688 99404688 1001 86380 86390 1
405089 99405089 1001 86380 86390 1
405195 99405195 1001 86380 86390 1
405641 99405641 1001 86380 86390 1
405755 99405755 1001 86380 86390 1
405828 99405828 1001 86380 86390 1
405941 99405941 1001 86380 86390 1
405972 99405972 1001 86380 86390 1
406216 99406216 1001 86380 86390 1
406182 99406182 1001 86380 86390 1
406391 99406391 1001 86380 86390 1
406316 99406316 1001 86380 86390 1
406575 99406575 1001 86380 86390 1
406605 99406605 1001 86380 86390 1
406608 99406608 1001 86380 86390 1
406777 99406777 1001 86380 86390 1
406878 99406878 1001 86380 86390 1
407657 99407657 1001 86380 86390 1
407689 99407689 1001 86380 86390 1
407858 99407858 1001 86380 86390 1
407940 99407940 1001 86380 86390 1
408061 99408061 1001 86380 86390 1
408729 99408729 1001 86380 86390 1
408803 99408803 1001 86380 86390 1
408879 99408879 1001 86380 86390 1
408971 99408971 1001 86380 86390 1
409126 99409126 1001 86380 86390 1
409316 99409316 1001 86380 86390 1
409506 99409506 1001 86380 86390 1
409561 99409561 1001 86380 86390 1
409822 99409822 1001 86380 86390 1
409807 99409807 1001 86380 86390 1
409808 99409808 1001 86380 86390 1
409927 99409927 1001 86380 86390 1
409898 99409898 1001 86380 86390 1
410014 99410014 1001 86380 86390 1
410095 99410095 1001 86380 86390 1
410210 99410210 1001 86380 86390 1
410259 99410259 1001 86380 86390 1
410299 99410299 1001 86380 86390 1
410384 99410384 1001 86380 86390 1
410439 99410439 1001 86380 86390 1
410683 99410683 1001 86380 86390 1
410640 99410640 1001 86380 86390 1
410891 99410891 1001 86380 86390 1
410905 99410905 1001 86380 86390 1
411163 99411163 1001 86380 86390 1
411303 99411303 1001 86380 86390 1
411863 99411863 1001 86380 86390 1
412022 99412022 1001 86380 86390 1
412025 99412025 1001 86380 86390 1
412102 99412102 1001 86380 86390 1
412277 99412277 1001 86380 86390 1
412200 99412200 1001 86380 86390 1
412230 99412230 1001 86380 86390 1
412472 99412472 1001 86380 86390 1
413297 99413297 1001 86380 86390 1
413320 99413320 1001 86380 86390 1
413306 99413306 1001 86380 86390 1
413357 99413357 1001 86380 86390 1
413183 99413183 1001 86380 86390 1
413017 99413017 1001 86380 86390 1
413063 99413063 1001 86380 86390 1
412941 99412941 1001 86380 86390 1
412946 99412946 1001 86380 86390 1
413081 99413081 1001 86380 86390 1
412640 99412640 1001 86380 86390 1
412709 99412709 1001 86380 86390 1
412768 99412768 1001 86380 86390 1
412497 99412497 1001 86380 86390 1
413929 99413929 1001 86380 86390 1
413703 99413703 1001 86380 86390 1
413875 99413875 1001 86380 86390 1
413934 99413934 1001 86380 86390 1
414052 99414052 1001 86380 86390 1
413712 99413712 1001 86380 86390 1
415257 99415257 1001 86380 86390 1
415103 99415103 1001 86380 86390 1
415303 99415303 1001 86380 86390 1
414804 99414804 1001 86380 86390 1
414828 99414828 1001 86380 86390 1
414649 99414649 1001 86380 86390 1
414480 99414480 1001 86380 86390 1
414367 99414367 1001 86380 86390 1
415442 99415442 1001 86380 86390 1
415700 99415700 1001 86380 86390 1
415666 99415666 1001 86380 86390 1
416613 99416613 1001 86380 86390 1
416692 99416692 1001 86380 86390 1
416779 99416779 1001 86380 86390 1
416926 99416926 1001 86380 86390 1
416160 99416160 1001 86380 86390 1
416226 99416226 1001 86380 86390 1
416248 99416248 1001 86380 86390 1
415810 99415810 1001 86380 86390 1
417311 99417311 1001 86380 86390 1
417105 99417105 1001 86380 86390 1
417245 99417245 1001 86380 86390 1
417193 99417193 1001 86380 86390 1
418739 99418739 1001 86380 86390 1
418674 99418674 1001 86380 86390 1
418600 99418600 1001 86380 86390 1
418636 99418636 1001 86380 86390 1
418278 99418278 1001 86380 86390 1
418324 99418324 1001 86380 86390 1
417769 99417769 1001 86380 86390 1
417800 99417800 1001 86380 86390 1
417979 99417979 1001 86380 86390 1
417754 99417754 1001 86380 86390 1
417756 99417756 1001 86380 86390 1
419019 99419019 1001 86380 86390 1
419166 99419166 1001 86380 86390 1
418938 99418938 1001 86380 86390 1
418830 99418830 1001 86380 86390 1
418806 99418806 1001 86380 86390 1
420235 99420235 1001 86380 86390 1
420174 99420174 1001 86380 86390 1
420265 99420265 1001 86380 86390 1
420166 99420166 1001 86380 86390 1
419720 99419720 1001 86380 86390 1
419806 99419806 1001 86380 86390 1
419444 99419444 1001 86380 86390 1
420679 99420679 1001 86380 86390 1
420570 99420570 1001 86380 86390 1
420638 99420638 1001 86380 86390 1
421965 99421965 1001 86380 86390 1
421688 99421688 1001 86380 86390 1
422007 99422007 1001 86380 86390 1
421639 99421639 1001 86380 86390 1
421270 99421270 1001 86380 86390 1
421672 99421672 1001 86380 86390 1
421577 99421577 1001 86380 86390 1
421624 99421624 1001 86380 86390 1
421174 99421174 1001 86380 86390 1
421062 99421062 1001 86380 86390 1
422330 99422330 1001 86380 86390 1
422482 99422482 1001 86380 86390 1
422412 99422412 1001 86380 86390 1
422124 99422124 1001 86380 86390 1
423389 99423389 1001 86380 86390 1
423190 99423190 1001 86380 86390 1
423283 99423283 1001 86380 86390 1
422996 99422996 1001 86380 86390 1
423300 99423300 1001 86380 86390 1
423121 99423121 1001 86380 86390 1
422939 99422939 1001 86380 86390 1
422748 99422748 1001 86380 86390 1
422697 99422697 1001 86380 86390 1
422886 99422886 1001 86380 86390 1
423820 99423820 1001 86380 86390 1
423943 99423943 1001 86380 86390 1
423952 99423952 1001 86380 86390 1
424109 99424109 1001 86380 86390 1
425117 99425117 1001 86380 86390 1
424611 99424611 1001 86380 86390 1
424833 99424833 1001 86380 86390 1
424902 99424902 1001 86380 86390 1
424287 99424287 1001 86380 86390 1
424362 99424362 1001 86380 86390 1
425689 99425689 1001 86380 86390 1
424591 99424591 1001 86380 86390 1
425573 99425573 1001 86380 86390 1
425703 99425703 1001 86380 86390 1
425599 99425599 1001 86380 86390 1
425684 99425684 1001 86380 86390 1
426745 99426745 1001 86380 86390 1
426979 99426979 1001 86380 86390 1
426996 99426996 1001 86380 86390 1
426892 99426892 1001 86380 86390 1
426597 99426597 1001 86380 86390 1
426434 99426434 1001 86380 86390 1
426652 99426652 1001 86380 86390 1
426506 99426506 1001 86380 86390 1
426515 99426515 1001 86380 86390 1
425946 99425946 1001 86380 86390 1
425922 99425922 1001 86380 86390 1
427311 99427311 1001 86380 86390 1
428680 99428680 1001 86380 86390 1
428600 99428600 1001 86380 86390 1
427958 99427958 1001 86380 86390 1
428244 99428244 1001 86380 86390 1
428247 99428247 1001 86380 86390 1
427801 99427801 1001 86380 86390 1
427820 99427820 1001 86380 86390 1
428810 99428810 1001 86380 86390 1
429158 99429158 1001 86380 86390 1
430217 99430217 1001 86380 86390 1
430147 99430147 1001 86380 86390 1
430075 99430075 1001 86380 86390 1
430102 99430102 1001 86380 86390 1
429731 99429731 1001 86380 86390 1
429320 99429320 1001 86380 86390 1
429456 99429456 1001 86380 86390 1
430685 99430685 1001 86380 86390 1
430798 99430798 1001 86380 86390 1
430462 99430462 1001 86380 86390 1
430464 99430464 1001 86380 86390 1
430813 99430813 1001 86380 86390 1
431861 99431861 1001 86380 86390 1
431360 99431360 1001 86380 86390 1
431267 99431267 1001 86380 86390 1
431620 99431620 1001 86380 86390 1
431023 99431023 1001 86380 86390 1
431245 99431245 1001 86380 86390 1
431130 99431130 1001 86380 86390 1
432221 99432221 1001 86380 86390 1
432252 99432252 1001 86380 86390 1
432384 99432384 1001 86380 86390 1
432363 99432363 1001 86380 86390 1
432264 99432264 1001 86380 86390 1
433212 99433212 1001 86380 86390 1
433052 99433052 1001 86380 86390 1
433160 99433160 1001 86380 86390 1
432991 99432991 1001 86380 86390 1
433272 99433272 1001 86380 86390 1
432866 99432866 1001 86380 86390 1
434038 99434038 1001 86380 86390 1
433740 99433740 1001 86380 86390 1
435260 99435260 1001 86380 86390 1
435145 99435145 1001 86380 86390 1
435354 99435354 1001 86380 86390 1
435051 99435051 1001 86380 86390 1
434828 99434828 1001 86380 86390 1
434750 99434750 1001 86380 86390 1
434752 99434752 1001 86380 86390 1
434321 99434321 1001 86380 86390 1
434289 99434289 1001 86380 86390 1
434251 99434251 1001 86380 86390 1
435860 99435860 1001 86380 86390 1
435862 99435862 1001 86380 86390 1
435841 99435841 1001 86380 86390 1
435723 99435723 1001 86380 86390 1
436917 99436917 1001 86380 86390 1
437090 99437090 1001 86380 86390 1
436594 99436594 1001 86380 86390 1
436669 99436669 1001 86380 86390 1
436426 99436426 1001 86380 86390 1
436080 99436080 1001 86380 86390 1
437325 99437325 1001 86380 86390 1
300561 99300561 1001 86380 86390 1
300654 99300654 1001 86380 86390 1
300671 99300671 1001 86380 86390 1
300650 99300650 1001 86380 86390 1
300485 99300485 1001 86380 86390 1
300435 99300435 1001 86380 86390 1
300325 99300325 1001 86380 86390 1
300495 99300495 1001 86380 86390 1
300184 99300184 1001 86380 86390 1
300785 99300785 1001 86380 86390 1
300864 99300864 1001 86380 86390 1
301456 99301456 1001 86380 86390 1
301531 99301531 1001 86380 86390 1
301358 99301358 1001 86380 86390 1
301412 99301412 1001 86380 86390 1
301173 99301173 1001 86380 86390 1
301201 99301201 1001 86380 86390 1
301321 99301321 1001 86380 86390 1
300989 99300989 1001 86380 86390 1
301109 99301109 1001 86380 86390 1
301136 99301136 1001 86380 86390 1
301645 99301645 1001 86380 86390 1
301658 99301658 1001 86380 86390 1
301649 99301649 1001 86380 86390 1
301729 99301729 1001 86380 86390 1
302181 99302181 1001 86380 86390 1
302337 99302337 1001 86380 86390 1
302286 99302286 1001 86380 86390 1
302312 99302312 1001 86380 86390 1
302366 99302366 1001 86380 86390 1
302302 99302302 1001 86380 86390 1
302073 99302073 1001 86380 86390 1
302048 99302048 1001 86380 86390 1
302039 99302039 1001 86380 86390 1
302104 99302104 1001 86380 86390 1
301850 99301850 1001 86380 86390 1
301825 99301825 1001 86380 86390 1
301906 99301906 1001 86380 86390 1
301804 99301804 1001 86380 86390 1
301766 99301766 1001 86380 86390 1
301818 99301818 1001 86380 86390 1
302507 99302507 1001 86380 86390 1
302434 99302434 1001 86380 86390 1
303117 99303117 1001 86380 86390 1
303082 99303082 1001 86380 86390 1
303138 99303138 1001 86380 86390 1
303010 99303010 1001 86380 86390 1
302976 99302976 1001 86380 86390 1
302796 99302796 1001 86380 86390 1
302983 99302983 1001 86380 86390 1
302694 99302694 1001 86380 86390 1
302595 99302595 1001 86380 86390 1
303269 99303269 1001 86380 86390 1
303311 99303311 1001 86380 86390 1
303211 99303211 1001 86380 86390 1
303355 99303355 1001 86380 86390 1
303951 99303951 1001 86380 86390 1
303714 99303714 1001 86380 86390 1
303811 99303811 1001 86380 86390 1
303619 99303619 1001 86380 86390 1
303581 99303581 1001 86380 86390 1
303482 99303482 1001 86380 86390 1
303508 99303508 1001 86380 86390 1
303473 99303473 1001 86380 86390 1
303462 99303462 1001 86380 86390 1
304133 99304133 1001 86380 86390 1
304078 99304078 1001 86380 86390 1
304788 99304788 1001 86380 86390 1
304750 99304750 1001 86380 86390 1
304816 99304816 1001 86380 86390 1
304653 99304653 1001 86380 86390 1
304489 99304489 1001 86380 86390 1
304567 99304567 1001 86380 86390 1
304636 99304636 1001 86380 86390 1
304495 99304495 1001 86380 86390 1
304271 99304271 1001 86380 86390 1
305050 99305050 1001 86380 86390 1
304885 99304885 1001 86380 86390 1
304977 99304977 1001 86380 86390 1
305062 99305062 1001 86380 86390 1
305512 99305512 1001 86380 86390 1
305590 99305590 1001 86380 86390 1
305442 99305442 1001 86380 86390 1
305316 99305316 1001 86380 86390 1
305077 99305077 1001 86380 86390 1
305165 99305165 1001 86380 86390 1
500139 99500139 1001 86380 86390 1
500081 99500081 1001 86380 86390 1
500107 99500107 1001 86380 86390 1
500187 99500187 1001 86380 86390 1
500059 99500059 1001 86380 86390 1
500061 99500061 1001 86380 86390 1
305694 99305694 1001 86380 86390 1
500725 99500725 1001 86380 86390 1
500751 99500751 1001 86380 86390 1
500645 99500645 1001 86380 86390 1
500467 99500467 1001 86380 86390 1
500447 99500447 1001 86380 86390 1
500339 99500339 1001 86380 86390 1
500301 99500301 1001 86380 86390 1
500316 99500316 1001 86380 86390 1
500217 99500217 1001 86380 86390 1
500867 99500867 1001 86380 86390 1
501516 99501516 1001 86380 86390 1
501631 99501631 1001 86380 86390 1
501369 99501369 1001 86380 86390 1
501292 99501292 1001 86380 86390 1
501267 99501267 1001 86380 86390 1
501212 99501212 1001 86380 86390 1
501129 99501129 1001 86380 86390 1
501080 99501080 1001 86380 86390 1
501805 99501805 1001 86380 86390 1
501657 99501657 1001 86380 86390 1
501829 99501829 1001 86380 86390 1
502298 99502298 1001 86380 86390 1
502393 99502393 1001 86380 86390 1
502292 99502292 1001 86380 86390 1
502413 99502413 1001 86380 86390 1
502148 99502148 1001 86380 86390 1
502189 99502189 1001 86380 86390 1
502242 99502242 1001 86380 86390 1
502126 99502126 1001 86380 86390 1
502166 99502166 1001 86380 86390 1
502077 99502077 1001 86380 86390 1
501962 99501962 1001 86380 86390 1
501978 99501978 1001 86380 86390 1
501875 99501875 1001 86380 86390 1
501888 99501888 1001 86380 86390 1
502010 99502010 1001 86380 86390 1
501855 99501855 1001 86380 86390 1
502485 99502485 1001 86380 86390 1
503166 99503166 1001 86380 86390 1
503275 99503275 1001 86380 86390 1
503285 99503285 1001 86380 86390 1
503201 99503201 1001 86380 86390 1
502910 99502910 1001 86380 86390 1
503004 99503004 1001 86380 86390 1
502900 99502900 1001 86380 86390 1
502821 99502821 1001 86380 86390 1
503316 99503316 1001 86380 86390 1
503386 99503386 1001 86380 86390 1
503426 99503426 1001 86380 86390 1
503389 99503389 1001 86380 86390 1
504052 99504052 1001 86380 86390 1
503707 99503707 1001 86380 86390 1
503824 99503824 1001 86380 86390 1
503817 99503817 1001 86380 86390 1
503678 99503678 1001 86380 86390 1
503669 99503669 1001 86380 86390 1
504182 99504182 1001 86380 86390 1
504240 99504240 1001 86380 86390 1
504215 99504215 1001 86380 86390 1
504137 99504137 1001 86380 86390 1
504178 99504178 1001 86380 86390 1
504883 99504883 1001 86380 86390 1
504833 99504833 1001 86380 86390 1
504923 99504923 1001 86380 86390 1
504902 99504902 1001 86380 86390 1
504595 99504595 1001 86380 86390 1
504736 99504736 1001 86380 86390 1
504646 99504646 1001 86380 86390 1
504361 99504361 1001 86380 86390 1
504466 99504466 1001 86380 86390 1
504488 99504488 1001 86380 86390 1
504947 99504947 1001 86380 86390 1
505595 99505595 1001 86380 86390 1
505518 99505518 1001 86380 86390 1
505482 99505482 1001 86380 86390 1
505239 99505239 1001 86380 86390 1
505175 99505175 1001 86380 86390 1
505188 99505188 1001 86380 86390 1
505275 99505275 1001 86380 86390 1
505916 99505916 1001 86380 86390 1
505895 99505895 1001 86380 86390 1
506472 99506472 1001 86380 86390 1
506434 99506434 1001 86380 86390 1
506577 99506577 1001 86380 86390 1
506440 99506440 1001 86380 86390 1
506199 99506199 1001 86380 86390 1
506310 99506310 1001 86380 86390 1
506148 99506148 1001 86380 86390 1
506123 99506123 1001 86380 86390 1
505984 99505984 1001 86380 86390 1
506129 99506129 1001 86380 86390 1
506672 99506672 1001 86380 86390 1
506799 99506799 1001 86380 86390 1
507142 99507142 1001 86380 86390 1
507155 99507155 1001 86380 86390 1
507012 99507012 1001 86380 86390 1
507135 99507135 1001 86380 86390 1
506828 99506828 1001 86380 86390 1
506935 99506935 1001 86380 86390 1
506819 99506819 1001 86380 86390 1
506863 99506863 1001 86380 86390 1
507535 99507535 1001 86380 86390 1
507561 99507561 1001 86380 86390 1
507454 99507454 1001 86380 86390 1
508210 99508210 1001 86380 86390 1
508097 99508097 1001 86380 86390 1
508192 99508192 1001 86380 86390 1
508067 99508067 1001 86380 86390 1
507980 99507980 1001 86380 86390 1
507959 99507959 1001 86380 86390 1
508001 99508001 1001 86380 86390 1
507800 99507800 1001 86380 86390 1
507762 99507762 1001 86380 86390 1
507727 99507727 1001 86380 86390 1
508407 99508407 1001 86380 86390 1
508318 99508318 1001 86380 86390 1
509016 99509016 1001 86380 86390 1
508875 99508875 1001 86380 86390 1
508701 99508701 1001 86380 86390 1
508823 99508823 1001 86380 86390 1
508673 99508673 1001 86380 86390 1
508584 99508584 1001 86380 86390 1
508482 99508482 1001 86380 86390 1
509221 99509221 1001 86380 86390 1
509119 99509119 1001 86380 86390 1
509107 99509107 1001 86380 86390 1
509197 99509197 1001 86380 86390 1
509890 99509890 1001 86380 86390 1
509781 99509781 1001 86380 86390 1
509562 99509562 1001 86380 86390 1
509391 99509391 1001 86380 86390 1
509472 99509472 1001 86380 86390 1
510014 99510014 1001 86380 86390 1
509938 99509938 1001 86380 86390 1
509951 99509951 1001 86380 86390 1
509953 99509953 1001 86380 86390 1
509981 99509981 1001 86380 86390 1
510536 99510536 1001 86380 86390 1
510655 99510655 1001 86380 86390 1
510632 99510632 1001 86380 86390 1
510671 99510671 1001 86380 86390 1
510675 99510675 1001 86380 86390 1
510462 99510462 1001 86380 86390 1
510412 99510412 1001 86380 86390 1
510403 99510403 1001 86380 86390 1
510172 99510172 1001 86380 86390 1
510150 99510150 1001 86380 86390 1
510840 99510840 1001 86380 86390 1
510106 99510106 1001 86380 86390 1
510770 99510770 1001 86380 86390 1
511481 99511481 1001 86380 86390 1
511537 99511537 1001 86380 86390 1
511393 99511393 1001 86380 86390 1
511348 99511348 1001 86380 86390 1
511202 99511202 1001 86380 86390 1
511035 99511035 1001 86380 86390 1
510987 99510987 1001 86380 86390 1
511059 99511059 1001 86380 86390 1
511649 99511649 1001 86380 86390 1
511730 99511730 1001 86380 86390 1
512317 99512317 1001 86380 86390 1
512228 99512228 1001 86380 86390 1
512333 99512333 1001 86380 86390 1
512094 99512094 1001 86380 86390 1
511789 99511789 1001 86380 86390 1
511958 99511958 1001 86380 86390 1
512492 99512492 1001 86380 86390 1
512497 99512497 1001 86380 86390 1
513024 99513024 1001 86380 86390 1
513128 99513128 1001 86380 86390 1
513067 99513067 1001 86380 86390 1
513136 99513136 1001 86380 86390 1
513099 99513099 1001 86380 86390 1
513164 99513164 1001 86380 86390 1
513088 99513088 1001 86380 86390 1
513127 99513127 1001 86380 86390 1
512988 99512988 1001 86380 86390 1
512980 99512980 1001 86380 86390 1
512971 99512971 1001 86380 86390 1
512637 99512637 1001 86380 86390 1
512754 99512754 1001 86380 86390 1
512751 99512751 1001 86380 86390 1
513268 99513268 1001 86380 86390 1
513259 99513259 1001 86380 86390 1
513288 99513288 1001 86380 86390 1
513328 99513328 1001 86380 86390 1
513652 99513652 1001 86380 86390 1
513717 99513717 1001 86380 86390 1
513440 99513440 1001 86380 86390 1
513556 99513556 1001 86380 86390 1
513480 99513480 1001 86380 86390 1
513415 99513415 1001 86380 86390 1
513471 99513471 1001 86380 86390 1
513576 99513576 1001 86380 86390 1
513603 99513603 1001 86380 86390 1
514035 99514035 1001 86380 86390 1
514152 99514152 1001 86380 86390 1
514204 99514204 1001 86380 86390 1
514776 99514776 1001 86380 86390 1
514805 99514805 1001 86380 86390 1
514592 99514592 1001 86380 86390 1
514543 99514543 1001 86380 86390 1
514582 99514582 1001 86380 86390 1
514269 99514269 1001 86380 86390 1
514869 99514869 1001 86380 86390 1
515490 99515490 1001 86380 86390 1
515669 99515669 1001 86380 86390 1
515513 99515513 1001 86380 86390 1
515540 99515540 1001 86380 86390 1
515470 99515470 1001 86380 86390 1
515333 99515333 1001 86380 86390 1
515102 99515102 1001 86380 86390 1
515129 99515129 1001 86380 86390 1
515176 99515176 1001 86380 86390 1
515823 99515823 1001 86380 86390 1
515764 99515764 1001 86380 86390 1
516357 99516357 1001 86380 86390 1
516493 99516493 1001 86380 86390 1
516501 99516501 1001 86380 86390 1
516314 99516314 1001 86380 86390 1
516203 99516203 1001 86380 86390 1
516100 99516100 1001 86380 86390 1
516170 99516170 1001 86380 86390 1
516211 99516211 1001 86380 86390 1
516005 99516005 1001 86380 86390 1
516085 99516085 1001 86380 86390 1
516015 99516015 1001 86380 86390 1
516533 99516533 1001 86380 86390 1
516572 99516572 1001 86380 86390 1
516575 99516575 1001 86380 86390 1
517204 99517204 1001 86380 86390 1
516961 99516961 1001 86380 86390 1
517041 99517041 1001 86380 86390 1
517021 99517021 1001 86380 86390 1
517038 99517038 1001 86380 86390 1
517508 99517508 1001 86380 86390 1
517382 99517382 1001 86380 86390 1
518131 99518131 1001 86380 86390 1
518044 99518044 1001 86380 86390 1
517816 99517816 1001 86380 86390 1
517844 99517844 1001 86380 86390 1
517833 99517833 1001 86380 86390 1
517846 99517846 1001 86380 86390 1
517683 99517683 1001 86380 86390 1
517661 99517661 1001 86380 86390 1
517740 99517740 1001 86380 86390 1
517678 99517678 1001 86380 86390 1
517745 99517745 1001 86380 86390 1
518314 99518314 1001 86380 86390 1
518289 99518289 1001 86380 86390 1
518343 99518343 1001 86380 86390 1
518305 99518305 1001 86380 86390 1
518348 99518348 1001 86380 86390 1
518336 99518336 1001 86380 86390 1
518965 99518965 1001 86380 86390 1
518724 99518724 1001 86380 86390 1
518661 99518661 1001 86380 86390 1
518598 99518598 1001 86380 86390 1
518768 99518768 1001 86380 86390 1
518466 99518466 1001 86380 86390 1
519192 99519192 1001 86380 86390 1
519150 99519150 1001 86380 86390 1
519686 99519686 1001 86380 86390 1
519441 99519441 1001 86380 86390 1
519213 99519213 1001 86380 86390 1
519240 99519240 1001 86380 86390 1
519396 99519396 1001 86380 86390 1
519280 99519280 1001 86380 86390 1
519320 99519320 1001 86380 86390 1
519295 99519295 1001 86380 86390 1
519914 99519914 1001 86380 86390 1
519979 99519979 1001 86380 86390 1
519878 99519878 1001 86380 86390 1
519988 99519988 1001 86380 86390 1
520004 99520004 1001 86380 86390 1
520485 99520485 1001 86380 86390 1
520519 99520519 1001 86380 86390 1
520468 99520468 1001 86380 86390 1
520497 99520497 1001 86380 86390 1
520423 99520423 1001 86380 86390 1
520417 99520417 1001 86380 86390 1
520191 99520191 1001 86380 86390 1
520206 99520206 1001 86380 86390 1
520221 99520221 1001 86380 86390 1
520664 99520664 1001 86380 86390 1
520436 99520436 1001 86380 86390 1
520797 99520797 1001 86380 86390 1
520763 99520763 1001 86380 86390 1
521406 99521406 1001 86380 86390 1
521307 99521307 1001 86380 86390 1
521349 99521349 1001 86380 86390 1
521462 99521462 1001 86380 86390 1
521094 99521094 1001 86380 86390 1
521085 99521085 1001 86380 86390 1
521026 99521026 1001 86380 86390 1
520939 99520939 1001 86380 86390 1
520875 99520875 1001 86380 86390 1
520865 99520865 1001 86380 86390 1
520905 99520905 1001 86380 86390 1
521035 99521035 1001 86380 86390 1
520984 99520984 1001 86380 86390 1
521497 99521497 1001 86380 86390 1
521537 99521537 1001 86380 86390 1
521667 99521667 1001 86380 86390 1
521527 99521527 1001 86380 86390 1
522206 99522206 1001 86380 86390 1
522239 99522239 1001 86380 86390 1
522286 99522286 1001 86380 86390 1
522110 99522110 1001 86380 86390 1
521953 99521953 1001 86380 86390 1
521828 99521828 1001 86380 86390 1
521727 99521727 1001 86380 86390 1
521729 99521729 1001 86380 86390 1
522474 99522474 1001 86380 86390 1
522411 99522411 1001 86380 86390 1
522348 99522348 1001 86380 86390 1
522327 99522327 1001 86380 86390 1
523115 99523115 1001 86380 86390 1
523061 99523061 1001 86380 86390 1
523023 99523023 1001 86380 86390 1
522976 99522976 1001 86380 86390 1
522747 99522747 1001 86380 86390 1
522589 99522589 1001 86380 86390 1
522551 99522551 1001 86380 86390 1
522539 99522539 1001 86380 86390 1
522633 99522633 1001 86380 86390 1
522587 99522587 1001 86380 86390 1
523167 99523167 1001 86380 86390 1
523148 99523148 1001 86380 86390 1
523213 99523213 1001 86380 86390 1
523122 99523122 1001 86380 86390 1
523767 99523767 1001 86380 86390 1
523938 99523938 1001 86380 86390 1
523535 99523535 1001 86380 86390 1
523479 99523479 1001 86380 86390 1
523417 99523417 1001 86380 86390 1
523394 99523394 1001 86380 86390 1
523396 99523396 1001 86380 86390 1
523986 99523986 1001 86380 86390 1
524706 99524706 1001 86380 86390 1
524737 99524737 1001 86380 86390 1
524713 99524713 1001 86380 86390 1
524561 99524561 1001 86380 86390 1
524350 99524350 1001 86380 86390 1
524353 99524353 1001 86380 86390 1
524795 99524795 1001 86380 86390 1
524963 99524963 1001 86380 86390 1
525404 99525404 1001 86380 86390 1
525395 99525395 1001 86380 86390 1
525478 99525478 1001 86380 86390 1
525506 99525506 1001 86380 86390 1
525369 99525369 1001 86380 86390 1
525231 99525231 1001 86380 86390 1
525296 99525296 1001 86380 86390 1
525246 99525246 1001 86380 86390 1
525002 99525002 1001 86380 86390 1
524984 99524984 1001 86380 86390 1
525154 99525154 1001 86380 86390 1
525673 99525673 1001 86380 86390 1
525681 99525681 1001 86380 86390 1
526333 99526333 1001 86380 86390 1
526402 99526402 1001 86380 86390 1
526416 99526416 1001 86380 86390 1
526114 99526114 1001 86380 86390 1
526128 99526128 1001 86380 86390 1
526066 99526066 1001 86380 86390 1
526094 99526094 1001 86380 86390 1
526029 99526029 1001 86380 86390 1
526211 99526211 1001 86380 86390 1
526045 99526045 1001 86380 86390 1
525918 99525918 1001 86380 86390 1
525869 99525869 1001 86380 86390 1
526556 99526556 1001 86380 86390 1
527116 99527116 1001 86380 86390 1
527117 99527117 1001 86380 86390 1
526953 99526953 1001 86380 86390 1
526915 99526915 1001 86380 86390 1
526865 99526865 1001 86380 86390 1
526960 99526960 1001 86380 86390 1
526848 99526848 1001 86380 86390 1
526816 99526816 1001 86380 86390 1
526766 99526766 1001 86380 86390 1
526650 99526650 1001 86380 86390 1
526628 99526628 1001 86380 86390 1
527355 99527355 1001 86380 86390 1
527434 99527434 1001 86380 86390 1
527985 99527985 1001 86380 86390 1
527874 99527874 1001 86380 86390 1
527879 99527879 1001 86380 86390 1
527699 99527699 1001 86380 86390 1
527686 99527686 1001 86380 86390 1
527624 99527624 1001 86380 86390 1
527495 99527495 1001 86380 86390 1
527553 99527553 1001 86380 86390 1
527463 99527463 1001 86380 86390 1
528163 99528163 1001 86380 86390 1
528208 99528208 1001 86380 86390 1
528132 99528132 1001 86380 86390 1
528096 99528096 1001 86380 86390 1
528239 99528239 1001 86380 86390 1
528605 99528605 1001 86380 86390 1
528589 99528589 1001 86380 86390 1
528693 99528693 1001 86380 86390 1
528371 99528371 1001 86380 86390 1
528415 99528415 1001 86380 86390 1
528326 99528326 1001 86380 86390 1
528352 99528352 1001 86380 86390 1
528431 99528431 1001 86380 86390 1
528989 99528989 1001 86380 86390 1
528966 99528966 1001 86380 86390 1
529690 99529690 1001 86380 86390 1
529694 99529694 1001 86380 86390 1
529653 99529653 1001 86380 86390 1
529666 99529666 1001 86380 86390 1
529679 99529679 1001 86380 86390 1
529629 99529629 1001 86380 86390 1
529581 99529581 1001 86380 86390 1
529647 99529647 1001 86380 86390 1
529353 99529353 1001 86380 86390 1
529337 99529337 1001 86380 86390 1
529134 99529134 1001 86380 86390 1
529162 99529162 1001 86380 86390 1
529849 99529849 1001 86380 86390 1
529812 99529812 1001 86380 86390 1
529813 99529813 1001 86380 86390 1
530490 99530490 1001 86380 86390 1
530522 99530522 1001 86380 86390 1
530443 99530443 1001 86380 86390 1
530437 99530437 1001 86380 86390 1
530264 99530264 1001 86380 86390 1
530254 99530254 1001 86380 86390 1
530023 99530023 1001 86380 86390 1
530084 99530084 1001 86380 86390 1
530136 99530136 1001 86380 86390 1
530565 99530565 1001 86380 86390 1
530606 99530606 1001 86380 86390 1
530739 99530739 1001 86380 86390 1
530740 99530740 1001 86380 86390 1
530587 99530587 1001 86380 86390 1
531239 99531239 1001 86380 86390 1
531267 99531267 1001 86380 86390 1
531205 99531205 1001 86380 86390 1
531368 99531368 1001 86380 86390 1
531236 99531236 1001 86380 86390 1
531145 99531145 1001 86380 86390 1
530773 99530773 1001 86380 86390 1
530865 99530865 1001 86380 86390 1
530918 99530918 1001 86380 86390 1
530897 99530897 1001 86380 86390 1
531468 99531468 1001 86380 86390 1
531392 99531392 1001 86380 86390 1
531450 99531450 1001 86380 86390 1
531399 99531399 1001 86380 86390 1
531387 99531387 1001 86380 86390 1
531872 99531872 1001 86380 86390 1
531924 99531924 1001 86380 86390 1
531942 99531942 1001 86380 86390 1
531865 99531865 1001 86380 86390 1
531828 99531828 1001 86380 86390 1
531636 99531636 1001 86380 86390 1
531633 99531633 1001 86380 86390 1
531711 99531711 1001 86380 86390 1
532298 99532298 1001 86380 86390 1
532395 99532395 1001 86380 86390 1
532834 99532834 1001 86380 86390 1
532963 99532963 1001 86380 86390 1
532838 99532838 1001 86380 86390 1
532826 99532826 1001 86380 86390 1
532678 99532678 1001 86380 86390 1
532730 99532730 1001 86380 86390 1
532809 99532809 1001 86380 86390 1
532745 99532745 1001 86380 86390 1
532734 99532734 1001 86380 86390 1
532579 99532579 1001 86380 86390 1
532490 99532490 1001 86380 86390 1
532431 99532431 1001 86380 86390 1
532496 99532496 1001 86380 86390 1
533174 99533174 1001 86380 86390 1
533098 99533098 1001 86380 86390 1
533163 99533163 1001 86380 86390 1
533035 99533035 1001 86380 86390 1
533139 99533139 1001 86380 86390 1
533807 99533807 1001 86380 86390 1
533736 99533736 1001 86380 86390 1
533725 99533725 1001 86380 86390 1
533642 99533642 1001 86380 86390 1
533293 99533293 1001 86380 86390 1
533922 99533922 1001 86380 86390 1
533953 99533953 1001 86380 86390 1
533994 99533994 1001 86380 86390 1
534046 99534046 1001 86380 86390 1
534008 99534008 1001 86380 86390 1
533957 99533957 1001 86380 86390 1
534516 99534516 1001 86380 86390 1
534625 99534625 1001 86380 86390 1
534509 99534509 1001 86380 86390 1
534614 99534614 1001 86380 86390 1
534681 99534681 1001 86380 86390 1
534341 99534341 1001 86380 86390 1
534435 99534435 1001 86380 86390 1
534702 99534702 1001 86380 86390 1
535426 99535426 1001 86380 86390 1
535439 99535439 1001 86380 86390 1
535418 99535418 1001 86380 86390 1
535182 99535182 1001 86380 86390 1
534904 99534904 1001 86380 86390 1
534958 99534958 1001 86380 86390 1
534950 99534950 1001 86380 86390 1
535597 99535597 1001 86380 86390 1
535692 99535692 1001 86380 86390 1
536299 99536299 1001 86380 86390 1
536133 99536133 1001 86380 86390 1
536288 99536288 1001 86380 86390 1
536309 99536309 1001 86380 86390 1
536323 99536323 1001 86380 86390 1
536081 99536081 1001 86380 86390 1
536035 99536035 1001 86380 86390 1
535883 99535883 1001 86380 86390 1
535859 99535859 1001 86380 86390 1
535743 99535743 1001 86380 86390 1
535770 99535770 1001 86380 86390 1
535825 99535825 1001 86380 86390 1
535890 99535890 1001 86380 86390 1
535787 99535787 1001 86380 86390 1
536352 99536352 1001 86380 86390 1
536537 99536537 1001 86380 86390 1
536539 99536539 1001 86380 86390 1
537003 99537003 1001 86380 86390 1
537045 99537045 1001 86380 86390 1
536856 99536856 1001 86380 86390 1
536949 99536949 1001 86380 86390 1
536850 99536850 1001 86380 86390 1
536813 99536813 1001 86380 86390 1
536635 99536635 1001 86380 86390 1
536687 99536687 1001 86380 86390 1
536584 99536584 1001 86380 86390 1
536577 99536577 1001 86380 86390 1
536592 99536592 1001 86380 86390 1
537340 99537340 1001 86380 86390 1
537785 99537785 1001 86380 86390 1
537894 99537894 1001 86380 86390 1
537793 99537793 1001 86380 86390 1
537680 99537680 1001 86380 86390 1
537769 99537769 1001 86380 86390 1
537453 99537453 1001 86380 86390 1
537570 99537570 1001 86380 86390 1
538076 99538076 1001 86380 86390 1
538012 99538012 1001 86380 86390 1
538015 99538015 1001 86380 86390 1
537989 99537989 1001 86380 86390 1
538635 99538635 1001 86380 86390 1
538780 99538780 1001 86380 86390 1
538656 99538656 1001 86380 86390 1
538485 99538485 1001 86380 86390 1
538513 99538513 1001 86380 86390 1
538328 99538328 1001 86380 86390 1
538201 99538201 1001 86380 86390 1
538216 99538216 1001 86380 86390 1
538373 99538373 1001 86380 86390 1
538865 99538865 1001 86380 86390 1
538929 99538929 1001 86380 86390 1
538826 99538826 1001 86380 86390 1
538853 99538853 1001 86380 86390 1
538983 99538983 1001 86380 86390 1
538841 99538841 1001 86380 86390 1
538958 99538958 1001 86380 86390 1
538822 99538822 1001 86380 86390 1
539462 99539462 1001 86380 86390 1
539508 99539508 1001 86380 86390 1
539631 99539631 1001 86380 86390 1
539483 99539483 1001 86380 86390 1
539563 99539563 1001 86380 86390 1
539423 99539423 1001 86380 86390 1
539320 99539320 1001 86380 86390 1
539333 99539333 1001 86380 86390 1
539259 99539259 1001 86380 86390 1
539312 99539312 1001 86380 86390 1
539327 99539327 1001 86380 86390 1
539277 99539277 1001 86380 86390 1
539251 99539251 1001 86380 86390 1
539123 99539123 1001 86380 86390 1
539087 99539087 1001 86380 86390 1
539042 99539042 1001 86380 86390 1
539745 99539745 1001 86380 86390 1
539827 99539827 1001 86380 86390 1
539765 99539765 1001 86380 86390 1
540435 99540435 1001 86380 86390 1
540447 99540447 1001 86380 86390 1
540133 99540133 1001 86380 86390 1
540167 99540167 1001 86380 86390 1
540064 99540064 1001 86380 86390 1
539949 99539949 1001 86380 86390 1
539933 99539933 1001 86380 86390 1
539959 99539959 1001 86380 86390 1
540025 99540025 1001 86380 86390 1
540613 99540613 1001 86380 86390 1
541128 99541128 1001 86380 86390 1
541278 99541278 1001 86380 86390 1
541123 99541123 1001 86380 86390 1
541024 99541024 1001 86380 86390 1
540992 99540992 1001 86380 86390 1
541020 99541020 1001 86380 86390 1
540727 99540727 1001 86380 86390 1
540832 99540832 1001 86380 86390 1
540704 99540704 1001 86380 86390 1
541317 99541317 1001 86380 86390 1
541339 99541339 1001 86380 86390 1
541839 99541839 1001 86380 86390 1
541880 99541880 1001 86380 86390 1
541756 99541756 1001 86380 86390 1
541770 99541770 1001 86380 86390 1
541628 99541628 1001 86380 86390 1
541644 99541644 1001 86380 86390 1
541555 99541555 1001 86380 86390 1
541702 99541702 1001 86380 86390 1
542245 99542245 1001 86380 86390 1
542258 99542258 1001 86380 86390 1
542142 99542142 1001 86380 86390 1
542233 99542233 1001 86380 86390 1
542169 99542169 1001 86380 86390 1
542261 99542261 1001 86380 86390 1
542138 99542138 1001 86380 86390 1
542779 99542779 1001 86380 86390 1
542857 99542857 1001 86380 86390 1
542787 99542787 1001 86380 86390 1
542639 99542639 1001 86380 86390 1
542563 99542563 1001 86380 86390 1
542736 99542736 1001 86380 86390 1
542699 99542699 1001 86380 86390 1
542480 99542480 1001 86380 86390 1
542445 99542445 1001 86380 86390 1
542527 99542527 1001 86380 86390 1
542346 99542346 1001 86380 86390 1
543110 99543110 1001 86380 86390 1
543040 99543040 1001 86380 86390 1
543616 99543616 1001 86380 86390 1
543607 99543607 1001 86380 86390 1
543651 99543651 1001 86380 86390 1
543761 99543761 1001 86380 86390 1
543450 99543450 1001 86380 86390 1
543463 99543463 1001 86380 86390 1
543399 99543399 1001 86380 86390 1
543454 99543454 1001 86380 86390 1
543523 99543523 1001 86380 86390 1
543244 99543244 1001 86380 86390 1
543296 99543296 1001 86380 86390 1
543287 99543287 1001 86380 86390 1
543300 99543300 1001 86380 86390 1
543210 99543210 1001 86380 86390 1
543352 99543352 1001 86380 86390 1
543250 99543250 1001 86380 86390 1
543265 99543265 1001 86380 86390 1
543872 99543872 1001 86380 86390 1
543898 99543898 1001 86380 86390 1
543823 99543823 1001 86380 86390 1
543788 99543788 1001 86380 86390 1
544575 99544575 1001 86380 86390 1
544514 99544514 1001 86380 86390 1
544399 99544399 1001 86380 86390 1
544275 99544275 1001 86380 86390 1
544301 99544301 1001 86380 86390 1
544257 99544257 1001 86380 86390 1
544042 99544042 1001 86380 86390 1
544135 99544135 1001 86380 86390 1
544637 99544637 1001 86380 86390 1
544677 99544677 1001 86380 86390 1
544641 99544641 1001 86380 86390 1
433268 813 1001 36540 39417 1
408151 209 1001 37980 38397 1
410511 734 1001 12900 16737 1
400037 99400037 1001 86380 86390 1
400067 99400067 1001 86380 86390 1
400121 99400121 1001 86380 86390 1
400053 99400053 1001 86380 86390 1
400036 99400036 1001 86380 86390 1
400298 99400298 1001 86380 86390 1
400377 99400377 1001 86380 86390 1
400339 99400339 1001 86380 86390 1
400394 99400394 1001 86380 86390 1
400462 99400462 1001 86380 86390 1
400684 99400684 1001 86380 86390 1
400733 99400733 1001 86380 86390 1
400746 99400746 1001 86380 86390 1
400723 99400723 1001 86380 86390 1
401089 99401089 1001 86380 86390 1
401093 99401093 1001 86380 86390 1
401440 99401440 1001 86380 86390 1
401386 99401386 1001 86380 86390 1
401567 99401567 1001 86380 86390 1
401899 99401899 1001 86380 86390 1
401930 99401930 1001 86380 86390 1
401881 99401881 1001 86380 86390 1
401855 99401855 1001 86380 86390 1
401947 99401947 1001 86380 86390 1
402270 99402270 1001 86380 86390 1
402271 99402271 1001 86380 86390 1
402471 99402471 1001 86380 86390 1
402682 99402682 1001 86380 86390 1
403061 99403061 1001 86380 86390 1
403110 99403110 1001 86380 86390 1
403201 99403201 1001 86380 86390 1
403097 99403097 1001 86380 86390 1
403569 99403569 1001 86380 86390 1
403617 99403617 1001 86380 86390 1
403618 99403618 1001 86380 86390 1
403684 99403684 1001 86380 86390 1
403817 99403817 1001 86380 86390 1
403770 99403770 1001 86380 86390 1
403981 99403981 1001 86380 86390 1
404214 99404214 1001 86380 86390 1
404460 99404460 1001 86380 86390 1
404582 99404582 1001 86380 86390 1
404593 99404593 1001 86380 86390 1
404595 99404595 1001 86380 86390 1
404727 99404727 1001 86380 86390 1
404753 99404753 1001 86380 86390 1
404759 99404759 1001 86380 86390 1
404715 99404715 1001 86380 86390 1
404848 99404848 1001 86380 86390 1
404975 99404975 1001 86380 86390 1
405458 99405458 1001 86380 86390 1
405505 99405505 1001 86380 86390 1
405746 99405746 1001 86380 86390 1
405779 99405779 1001 86380 86390 1
405974 99405974 1001 86380 86390 1
406127 99406127 1001 86380 86390 1
406185 99406185 1001 86380 86390 1
406186 99406186 1001 86380 86390 1
406192 99406192 1001 86380 86390 1
406227 99406227 1001 86380 86390 1
406255 99406255 1001 86380 86390 1
406313 99406313 1001 86380 86390 1
406488 99406488 1001 86380 86390 1
406733 99406733 1001 86380 86390 1
406787 99406787 1001 86380 86390 1
406944 99406944 1001 86380 86390 1
407070 99407070 1001 86380 86390 1
407246 99407246 1001 86380 86390 1
407360 99407360 1001 86380 86390 1
407414 99407414 1001 86380 86390 1
407640 99407640 1001 86380 86390 1
407742 99407742 1001 86380 86390 1
407805 99407805 1001 86380 86390 1
407874 99407874 1001 86380 86390 1
407964 99407964 1001 86380 86390 1
408035 99408035 1001 86380 86390 1
408131 99408131 1001 86380 86390 1
408494 99408494 1001 86380 86390 1
408605 99408605 1001 86380 86390 1
408966 99408966 1001 86380 86390 1
409092 99409092 1001 86380 86390 1
409174 99409174 1001 86380 86390 1
409204 99409204 1001 86380 86390 1
409218 99409218 1001 86380 86390 1
409378 99409378 1001 86380 86390 1
409313 99409313 1001 86380 86390 1
409520 99409520 1001 86380 86390 1
409651 99409651 1001 86380 86390 1
409812 99409812 1001 86380 86390 1
409949 99409949 1001 86380 86390 1
410015 99410015 1001 86380 86390 1
410426 99410426 1001 86380 86390 1
410709 99410709 1001 86380 86390 1
410636 99410636 1001 86380 86390 1
410786 99410786 1001 86380 86390 1
411057 99411057 1001 86380 86390 1
411187 99411187 1001 86380 86390 1
411286 99411286 1001 86380 86390 1
411443 99411443 1001 86380 86390 1
411773 99411773 1001 86380 86390 1
411872 99411872 1001 86380 86390 1
412248 99412248 1001 86380 86390 1
412257 99412257 1001 86380 86390 1
412298 99412298 1001 86380 86390 1
413618 99413618 1001 86380 86390 1
413383 99413383 1001 86380 86390 1
413470 99413470 1001 86380 86390 1
413179 99413179 1001 86380 86390 1
412907 99412907 1001 86380 86390 1
412891 99412891 1001 86380 86390 1
413039 99413039 1001 86380 86390 1
413193 99413193 1001 86380 86390 1
413287 99413287 1001 86380 86390 1
412904 99412904 1001 86380 86390 1
412821 99412821 1001 86380 86390 1
412549 99412549 1001 86380 86390 1
412557 99412557 1001 86380 86390 1
413930 99413930 1001 86380 86390 1
415115 99415115 1001 86380 86390 1
414946 99414946 1001 86380 86390 1
414973 99414973 1001 86380 86390 1
415068 99415068 1001 86380 86390 1
415022 99415022 1001 86380 86390 1
414818 99414818 1001 86380 86390 1
414640 99414640 1001 86380 86390 1
414577 99414577 1001 86380 86390 1
414240 99414240 1001 86380 86390 1
414134 99414134 1001 86380 86390 1
415644 99415644 1001 86380 86390 1
415608 99415608 1001 86380 86390 1
416715 99416715 1001 86380 86390 1
416538 99416538 1001 86380 86390 1
415964 99415964 1001 86380 86390 1
415790 99415790 1001 86380 86390 1
415728 99415728 1001 86380 86390 1
416000 99416000 1001 86380 86390 1
417382 99417382 1001 86380 86390 1
417150 99417150 1001 86380 86390 1
417012 99417012 1001 86380 86390 1
417015 99417015 1001 86380 86390 1
417475 99417475 1001 86380 86390 1
418735 99418735 1001 86380 86390 1
418598 99418598 1001 86380 86390 1
418705 99418705 1001 86380 86390 1
418711 99418711 1001 86380 86390 1
418082 99418082 1001 86380 86390 1
418188 99418188 1001 86380 86390 1
417915 99417915 1001 86380 86390 1
417937 99417937 1001 86380 86390 1
417848 99417848 1001 86380 86390 1
417716 99417716 1001 86380 86390 1
417933 99417933 1001 86380 86390 1
417652 99417652 1001 86380 86390 1
417935 99417935 1001 86380 86390 1
418844 99418844 1001 86380 86390 1
418804 99418804 1001 86380 86390 1
419169 99419169 1001 86380 86390 1
419118 99419118 1001 86380 86390 1
419203 99419203 1001 86380 86390 1
420147 99420147 1001 86380 86390 1
420323 99420323 1001 86380 86390 1
420106 99420106 1001 86380 86390 1
420116 99420116 1001 86380 86390 1
419938 99419938 1001 86380 86390 1
420051 99420051 1001 86380 86390 1
419267 99419267 1001 86380 86390 1
419610 99419610 1001 86380 86390 1
421817 99421817 1001 86380 86390 1
422004 99422004 1001 86380 86390 1
422048 99422048 1001 86380 86390 1
421818 99421818 1001 86380 86390 1
421693 99421693 1001 86380 86390 1
421851 99421851 1001 86380 86390 1
421476 99421476 1001 86380 86390 1
421686 99421686 1001 86380 86390 1
421064 99421064 1001 86380 86390 1
421148 99421148 1001 86380 86390 1
421215 99421215 1001 86380 86390 1
420847 99420847 1001 86380 86390 1
420955 99420955 1001 86380 86390 1
422150 99422150 1001 86380 86390 1
422328 99422328 1001 86380 86390 1
423585 99423585 1001 86380 86390 1
423665 99423665 1001 86380 86390 1
423668 99423668 1001 86380 86390 1
423022 99423022 1001 86380 86390 1
423269 99423269 1001 86380 86390 1
422992 99422992 1001 86380 86390 1
423161 99423161 1001 86380 86390 1
422574 99422574 1001 86380 86390 1
422815 99422815 1001 86380 86390 1
423769 99423769 1001 86380 86390 1
423306 99423306 1001 86380 86390 1
424108 99424108 1001 86380 86390 1
424146 99424146 1001 86380 86390 1
425125 99425125 1001 86380 86390 1
425172 99425172 1001 86380 86390 1
425065 99425065 1001 86380 86390 1
425361 99425361 1001 86380 86390 1
424996 99424996 1001 86380 86390 1
424532 99424532 1001 86380 86390 1
424329 99424329 1001 86380 86390 1
425640 99425640 1001 86380 86390 1
426871 99426871 1001 86380 86390 1
426983 99426983 1001 86380 86390 1
426954 99426954 1001 86380 86390 1
426751 99426751 1001 86380 86390 1
427066 99427066 1001 86380 86390 1
426772 99426772 1001 86380 86390 1
426906 99426906 1001 86380 86390 1
426522 99426522 1001 86380 86390 1
426623 99426623 1001 86380 86390 1
426598 99426598 1001 86380 86390 1
426442 99426442 1001 86380 86390 1
425834 99425834 1001 86380 86390 1
425868 99425868 1001 86380 86390 1
425969 99425969 1001 86380 86390 1
426213 99426213 1001 86380 86390 1
427368 99427368 1001 86380 86390 1
427500 99427500 1001 86380 86390 1
428518 99428518 1001 86380 86390 1
428623 99428623 1001 86380 86390 1
427923 99427923 1001 86380 86390 1
427932 99427932 1001 86380 86390 1
428269 99428269 1001 86380 86390 1
427571 99427571 1001 86380 86390 1
427800 99427800 1001 86380 86390 1
428759 99428759 1001 86380 86390 1
428855 99428855 1001 86380 86390 1
429141 99429141 1001 86380 86390 1
429035 99429035 1001 86380 86390 1
430027 99430027 1001 86380 86390 1
430005 99430005 1001 86380 86390 1
429733 99429733 1001 86380 86390 1
429909 99429909 1001 86380 86390 1
429748 99429748 1001 86380 86390 1
429797 99429797 1001 86380 86390 1
429681 99429681 1001 86380 86390 1
429365 99429365 1001 86380 86390 1
429433 99429433 1001 86380 86390 1
429371 99429371 1001 86380 86390 1
429542 99429542 1001 86380 86390 1
430597 99430597 1001 86380 86390 1
431868 99431868 1001 86380 86390 1
431925 99431925 1001 86380 86390 1
431489 99431489 1001 86380 86390 1
431115 99431115 1001 86380 86390 1
430836 99430836 1001 86380 86390 1
430911 99430911 1001 86380 86390 1
431257 99431257 1001 86380 86390 1
432061 99432061 1001 86380 86390 1
432236 99432236 1001 86380 86390 1
433468 99433468 1001 86380 86390 1
433694 99433694 1001 86380 86390 1
433447 99433447 1001 86380 86390 1
433404 99433404 1001 86380 86390 1
433483 99433483 1001 86380 86390 1
433053 99433053 1001 86380 86390 1
432603 99432603 1001 86380 86390 1
434130 99434130 1001 86380 86390 1
433873 99433873 1001 86380 86390 1
433806 99433806 1001 86380 86390 1
434132 99434132 1001 86380 86390 1
435157 99435157 1001 86380 86390 1
435050 99435050 1001 86380 86390 1
434919 99434919 1001 86380 86390 1
434850 99434850 1001 86380 86390 1
434928 99434928 1001 86380 86390 1
434957 99434957 1001 86380 86390 1
434699 99434699 1001 86380 86390 1
434509 99434509 1001 86380 86390 1
434161 99434161 1001 86380 86390 1
435724 99435724 1001 86380 86390 1
435622 99435622 1001 86380 86390 1
435767 99435767 1001 86380 86390 1
436470 99436470 1001 86380 86390 1
436472 99436472 1001 86380 86390 1
436404 99436404 1001 86380 86390 1
435983 99435983 1001 86380 86390 1
436302 99436302 1001 86380 86390 1
300035 99300035 1001 86380 86390 1
300087 99300087 1001 86380 86390 1
300641 99300641 1001 86380 86390 1
300527 99300527 1001 86380 86390 1
300367 99300367 1001 86380 86390 1
300359 99300359 1001 86380 86390 1
300453 99300453 1001 86380 86390 1
300390 99300390 1001 86380 86390 1
300147 99300147 1001 86380 86390 1
300232 99300232 1001 86380 86390 1
300194 99300194 1001 86380 86390 1
300169 99300169 1001 86380 86390 1
300896 99300896 1001 86380 86390 1
300860 99300860 1001 86380 86390 1
300735 99300735 1001 86380 86390 1
300789 99300789 1001 86380 86390 1
300815 99300815 1001 86380 86390 1
301467 99301467 1001 86380 86390 1
301459 99301459 1001 86380 86390 1
301206 99301206 1001 86380 86390 1
301294 99301294 1001 86380 86390 1
301308 99301308 1001 86380 86390 1
301017 99301017 1001 86380 86390 1
301108 99301108 1001 86380 86390 1
301059 99301059 1001 86380 86390 1
301707 99301707 1001 86380 86390 1
302360 99302360 1001 86380 86390 1
302260 99302260 1001 86380 86390 1
302314 99302314 1001 86380 86390 1
302327 99302327 1001 86380 86390 1
302315 99302315 1001 86380 86390 1
302050 99302050 1001 86380 86390 1
302089 99302089 1001 86380 86390 1
301863 99301863 1001 86380 86390 1
301770 99301770 1001 86380 86390 1
302445 99302445 1001 86380 86390 1
302436 99302436 1001 86380 86390 1
302567 99302567 1001 86380 86390 1
303011 99303011 1001 86380 86390 1
303116 99303116 1001 86380 86390 1
302830 99302830 1001 86380 86390 1
302935 99302935 1001 86380 86390 1
302638 99302638 1001 86380 86390 1
302652 99302652 1001 86380 86390 1
302736 99302736 1001 86380 86390 1
302698 99302698 1001 86380 86390 1
302673 99302673 1001 86380 86390 1
302687 99302687 1001 86380 86390 1
304012 99304012 1001 86380 86390 1
303976 99303976 1001 86380 86390 1
303836 99303836 1001 86380 86390 1
303738 99303738 1001 86380 86390 1
303677 99303677 1001 86380 86390 1
303720 99303720 1001 86380 86390 1
303494 99303494 1001 86380 86390 1
304073 99304073 1001 86380 86390 1
304192 99304192 1001 86380 86390 1
304822 99304822 1001 86380 86390 1
304828 99304828 1001 86380 86390 1
304642 99304642 1001 86380 86390 1
304568 99304568 1001 86380 86390 1
304598 99304598 1001 86380 86390 1
304587 99304587 1001 86380 86390 1
304419 99304419 1001 86380 86390 1
304265 99304265 1001 86380 86390 1
304306 99304306 1001 86380 86390 1
304934 99304934 1001 86380 86390 1
304967 99304967 1001 86380 86390 1
305636 99305636 1001 86380 86390 1
305495 99305495 1001 86380 86390 1
305560 99305560 1001 86380 86390 1
305628 99305628 1001 86380 86390 1
305617 99305617 1001 86380 86390 1
305671 99305671 1001 86380 86390 1
305673 99305673 1001 86380 86390 1
305607 99305607 1001 86380 86390 1
305364 99305364 1001 86380 86390 1
305403 99305403 1001 86380 86390 1
305404 99305404 1001 86380 86390 1
305475 99305475 1001 86380 86390 1
305452 99305452 1001 86380 86390 1
305210 99305210 1001 86380 86390 1
500119 99500119 1001 86380 86390 1
500135 99500135 1001 86380 86390 1
500020 99500020 1001 86380 86390 1
500647 99500647 1001 86380 86390 1
500752 99500752 1001 86380 86390 1
500728 99500728 1001 86380 86390 1
500626 99500626 1001 86380 86390 1
500732 99500732 1001 86380 86390 1
500630 99500630 1001 86380 86390 1
500722 99500722 1001 86380 86390 1
500443 99500443 1001 86380 86390 1
500535 99500535 1001 86380 86390 1
500502 99500502 1001 86380 86390 1
500309 99500309 1001 86380 86390 1
500361 99500361 1001 86380 86390 1
500272 99500272 1001 86380 86390 1
500367 99500367 1001 86380 86390 1
500995 99500995 1001 86380 86390 1
500932 99500932 1001 86380 86390 1
500990 99500990 1001 86380 86390 1
501473 99501473 1001 86380 86390 1
501512 99501512 1001 86380 86390 1
501461 99501461 1001 86380 86390 1
501595 99501595 1001 86380 86390 1
501395 99501395 1001 86380 86390 1
501256 99501256 1001 86380 86390 1
501060 99501060 1001 86380 86390 1
501139 99501139 1001 86380 86390 1
501756 99501756 1001 86380 86390 1
501732 99501732 1001 86380 86390 1
501824 99501824 1001 86380 86390 1
501722 99501722 1001 86380 86390 1
502389 99502389 1001 86380 86390 1
502276 99502276 1001 86380 86390 1
502343 99502343 1001 86380 86390 1
502453 99502453 1001 86380 86390 1
502296 99502296 1001 86380 86390 1
502066 99502066 1001 86380 86390 1
502086 99502086 1001 86380 86390 1
501961 99501961 1001 86380 86390 1
502000 99502000 1001 86380 86390 1
501956 99501956 1001 86380 86390 1
502518 99502518 1001 86380 86390 1
502560 99502560 1001 86380 86390 1
502630 99502630 1001 86380 86390 1
503192 99503192 1001 86380 86390 1
503234 99503234 1001 86380 86390 1
502984 99502984 1001 86380 86390 1
503010 99503010 1001 86380 86390 1
502979 99502979 1001 86380 86390 1
503019 99503019 1001 86380 86390 1
502672 99502672 1001 86380 86390 1
502876 99502876 1001 86380 86390 1
503472 99503472 1001 86380 86390 1
503449 99503449 1001 86380 86390 1
503425 99503425 1001 86380 86390 1
504085 99504085 1001 86380 86390 1
504056 99504056 1001 86380 86390 1
504062 99504062 1001 86380 86390 1
503743 99503743 1001 86380 86390 1
503782 99503782 1001 86380 86390 1
503876 99503876 1001 86380 86390 1
503773 99503773 1001 86380 86390 1
503787 99503787 1001 86380 86390 1
503853 99503853 1001 86380 86390 1
503905 99503905 1001 86380 86390 1
503696 99503696 1001 86380 86390 1
503650 99503650 1001 86380 86390 1
504205 99504205 1001 86380 86390 1
504127 99504127 1001 86380 86390 1
504751 99504751 1001 86380 86390 1
504781 99504781 1001 86380 86390 1
504918 99504918 1001 86380 86390 1
504749 99504749 1001 86380 86390 1
504608 99504608 1001 86380 86390 1
504337 99504337 1001 86380 86390 1
504327 99504327 1001 86380 86390 1
505021 99505021 1001 86380 86390 1
505386 99505386 1001 86380 86390 1
505406 99505406 1001 86380 86390 1
505304 99505304 1001 86380 86390 1
505281 99505281 1001 86380 86390 1
505315 99505315 1001 86380 86390 1
505925 99505925 1001 86380 86390 1
505822 99505822 1001 86380 86390 1
505813 99505813 1001 86380 86390 1
505854 99505854 1001 86380 86390 1
505816 99505816 1001 86380 86390 1
506558 99506558 1001 86380 86390 1
506470 99506470 1001 86380 86390 1
506555 99506555 1001 86380 86390 1
506388 99506388 1001 86380 86390 1
506079 99506079 1001 86380 86390 1
506122 99506122 1001 86380 86390 1
506140 99506140 1001 86380 86390 1
506025 99506025 1001 86380 86390 1
506659 99506659 1001 86380 86390 1
506711 99506711 1001 86380 86390 1
506648 99506648 1001 86380 86390 1
506663 99506663 1001 86380 86390 1
506682 99506682 1001 86380 86390 1
506798 99506798 1001 86380 86390 1
507389 99507389 1001 86380 86390 1
507321 99507321 1001 86380 86390 1
507236 99507236 1001 86380 86390 1
507318 99507318 1001 86380 86390 1
507032 99507032 1001 86380 86390 1
506996 99506996 1001 86380 86390 1
506936 99506936 1001 86380 86390 1
506950 99506950 1001 86380 86390 1
506887 99506887 1001 86380 86390 1
507491 99507491 1001 86380 86390 1
508247 99508247 1001 86380 86390 1
508102 99508102 1001 86380 86390 1
508234 99508234 1001 86380 86390 1
508093 99508093 1001 86380 86390 1
507878 99507878 1001 86380 86390 1
508034 99508034 1001 86380 86390 1
507870 99507870 1001 86380 86390 1
508029 99508029 1001 86380 86390 1
507628 99507628 1001 86380 86390 1
508420 99508420 1001 86380 86390 1
508920 99508920 1001 86380 86390 1
508987 99508987 1001 86380 86390 1
509060 99509060 1001 86380 86390 1
509023 99509023 1001 86380 86390 1
508731 99508731 1001 86380 86390 1
508864 99508864 1001 86380 86390 1
508653 99508653 1001 86380 86390 1
508488 99508488 1001 86380 86390 1
508605 99508605 1001 86380 86390 1
508621 99508621 1001 86380 86390 1
509113 99509113 1001 86380 86390 1
509179 99509179 1001 86380 86390 1
509130 99509130 1001 86380 86390 1
509709 99509709 1001 86380 86390 1
509710 99509710 1001 86380 86390 1
509728 99509728 1001 86380 86390 1
509731 99509731 1001 86380 86390 1
509683 99509683 1001 86380 86390 1
509544 99509544 1001 86380 86390 1
509613 99509613 1001 86380 86390 1
509510 99509510 1001 86380 86390 1
509331 99509331 1001 86380 86390 1
509306 99509306 1001 86380 86390 1
509322 99509322 1001 86380 86390 1
509456 99509456 1001 86380 86390 1
509916 99509916 1001 86380 86390 1
510546 99510546 1001 86380 86390 1
510537 99510537 1001 86380 86390 1
510597 99510597 1001 86380 86390 1
510443 99510443 1001 86380 86390 1
510500 99510500 1001 86380 86390 1
510425 99510425 1001 86380 86390 1
510174 99510174 1001 86380 86390 1
510279 99510279 1001 86380 86390 1
510241 99510241 1001 86380 86390 1
510267 99510267 1001 86380 86390 1
510208 99510208 1001 86380 86390 1
510221 99510221 1001 86380 86390 1
510750 99510750 1001 86380 86390 1
510907 99510907 1001 86380 86390 1
510872 99510872 1001 86380 86390 1
510771 99510771 1001 86380 86390 1
510901 99510901 1001 86380 86390 1
511141 99511141 1001 86380 86390 1
511264 99511264 1001 86380 86390 1
511317 99511317 1001 86380 86390 1
510978 99510978 1001 86380 86390 1
511553 99511553 1001 86380 86390 1
511737 99511737 1001 86380 86390 1
511569 99511569 1001 86380 86390 1
511727 99511727 1001 86380 86390 1
511559 99511559 1001 86380 86390 1
511677 99511677 1001 86380 86390 1
512201 99512201 1001 86380 86390 1
512222 99512222 1001 86380 86390 1
512235 99512235 1001 86380 86390 1
511977 99511977 1001 86380 86390 1
512030 99512030 1001 86380 86390 1
511965 99511965 1001 86380 86390 1
511810 99511810 1001 86380 86390 1
511930 99511930 1001 86380 86390 1
511801 99511801 1001 86380 86390 1
511805 99511805 1001 86380 86390 1
513026 99513026 1001 86380 86390 1
513092 99513092 1001 86380 86390 1
512934 99512934 1001 86380 86390 1
512991 99512991 1001 86380 86390 1
512856 99512856 1001 86380 86390 1
512707 99512707 1001 86380 86390 1
512604 99512604 1001 86380 86390 1
512725 99512725 1001 86380 86390 1
513405 99513405 1001 86380 86390 1
513876 99513876 1001 86380 86390 1
513829 99513829 1001 86380 86390 1
513974 99513974 1001 86380 86390 1
513816 99513816 1001 86380 86390 1
513665 99513665 1001 86380 86390 1
513734 99513734 1001 86380 86390 1
513528 99513528 1001 86380 86390 1
513583 99513583 1001 86380 86390 1
513545 99513545 1001 86380 86390 1
513559 99513559 1001 86380 86390 1
514171 99514171 1001 86380 86390 1
514034 99514034 1001 86380 86390 1
514074 99514074 1001 86380 86390 1
514229 99514229 1001 86380 86390 1
514115 99514115 1001 86380 86390 1
514038 99514038 1001 86380 86390 1
514830 99514830 1001 86380 86390 1
514698 99514698 1001 86380 86390 1
514779 99514779 1001 86380 86390 1
514486 99514486 1001 86380 86390 1
514492 99514492 1001 86380 86390 1
514518 99514518 1001 86380 86390 1
514453 99514453 1001 86380 86390 1
514385 99514385 1001 86380 86390 1
514425 99514425 1001 86380 86390 1
514948 99514948 1001 86380 86390 1
515026 99515026 1001 86380 86390 1
514990 99514990 1001 86380 86390 1
514926 99514926 1001 86380 86390 1
515595 99515595 1001 86380 86390 1
515526 99515526 1001 86380 86390 1
515440 99515440 1001 86380 86390 1
515391 99515391 1001 86380 86390 1
515393 99515393 1001 86380 86390 1
515105 99515105 1001 86380 86390 1
515235 99515235 1001 86380 86390 1
515125 99515125 1001 86380 86390 1
515138 99515138 1001 86380 86390 1
515750 99515750 1001 86380 86390 1
515699 99515699 1001 86380 86390 1
515739 99515739 1001 86380 86390 1
515690 99515690 1001 86380 86390 1
516474 99516474 1001 86380 86390 1
516326 99516326 1001 86380 86390 1
516151 99516151 1001 86380 86390 1
516257 99516257 1001 86380 86390 1
516159 99516159 1001 86380 86390 1
515901 99515901 1001 86380 86390 1
516060 99516060 1001 86380 86390 1
516074 99516074 1001 86380 86390 1
515907 99515907 1001 86380 86390 1
516653 99516653 1001 86380 86390 1
516554 99516554 1001 86380 86390 1
516542 99516542 1001 86380 86390 1
516684 99516684 1001 86380 86390 1
516698 99516698 1001 86380 86390 1
517220 99517220 1001 86380 86390 1
517298 99517298 1001 86380 86390 1
517306 99517306 1001 86380 86390 1
517200 99517200 1001 86380 86390 1
517149 99517149 1001 86380 86390 1
517215 99517215 1001 86380 86390 1
517324 99517324 1001 86380 86390 1
516957 99516957 1001 86380 86390 1
516779 99516779 1001 86380 86390 1
516750 99516750 1001 86380 86390 1
517426 99517426 1001 86380 86390 1
517414 99517414 1001 86380 86390 1
517349 99517349 1001 86380 86390 1
517536 99517536 1001 86380 86390 1
518112 99518112 1001 86380 86390 1
518102 99518102 1001 86380 86390 1
518041 99518041 1001 86380 86390 1
517921 99517921 1001 86380 86390 1
517916 99517916 1001 86380 86390 1
517715 99517715 1001 86380 86390 1
517613 99517613 1001 86380 86390 1
517691 99517691 1001 86380 86390 1
517656 99517656 1001 86380 86390 1
518224 99518224 1001 86380 86390 1
518251 99518251 1001 86380 86390 1
518219 99518219 1001 86380 86390 1
518961 99518961 1001 86380 86390 1
518981 99518981 1001 86380 86390 1
518605 99518605 1001 86380 86390 1
518684 99518684 1001 86380 86390 1
518738 99518738 1001 86380 86390 1
518624 99518624 1001 86380 86390 1
518537 99518537 1001 86380 86390 1
518373 99518373 1001 86380 86390 1
518532 99518532 1001 86380 86390 1
518482 99518482 1001 86380 86390 1
519028 99519028 1001 86380 86390 1
519121 99519121 1001 86380 86390 1
519032 99519032 1001 86380 86390 1
519149 99519149 1001 86380 86390 1
519034 99519034 1001 86380 86390 1
519126 99519126 1001 86380 86390 1
519724 99519724 1001 86380 86390 1
519639 99519639 1001 86380 86390 1
519799 99519799 1001 86380 86390 1
519749 99519749 1001 86380 86390 1
519588 99519588 1001 86380 86390 1
519461 99519461 1001 86380 86390 1
519309 99519309 1001 86380 86390 1
519288 99519288 1001 86380 86390 1
519289 99519289 1001 86380 86390 1
519369 99519369 1001 86380 86390 1
519266 99519266 1001 86380 86390 1
519877 99519877 1001 86380 86390 1
519892 99519892 1001 86380 86390 1
519918 99519918 1001 86380 86390 1
520014 99520014 1001 86380 86390 1
520573 99520573 1001 86380 86390 1
520522 99520522 1001 86380 86390 1
520523 99520523 1001 86380 86390 1
520562 99520562 1001 86380 86390 1
520411 99520411 1001 86380 86390 1
520262 99520262 1001 86380 86390 1
520162 99520162 1001 86380 86390 1
520196 99520196 1001 86380 86390 1
520095 99520095 1001 86380 86390 1
520766 99520766 1001 86380 86390 1
520754 99520754 1001 86380 86390 1
520823 99520823 1001 86380 86390 1
520700 99520700 1001 86380 86390 1
521437 99521437 1001 86380 86390 1
521280 99521280 1001 86380 86390 1
521384 99521384 1001 86380 86390 1
521348 99521348 1001 86380 86390 1
521068 99521068 1001 86380 86390 1
521097 99521097 1001 86380 86390 1
521227 99521227 1001 86380 86390 1
521253 99521253 1001 86380 86390 1
521254 99521254 1001 86380 86390 1
520987 99520987 1001 86380 86390 1
520975 99520975 1001 86380 86390 1
520947 99520947 1001 86380 86390 1
521492 99521492 1001 86380 86390 1
521505 99521505 1001 86380 86390 1
521650 99521650 1001 86380 86390 1
522255 99522255 1001 86380 86390 1
522261 99522261 1001 86380 86390 1
522168 99522168 1001 86380 86390 1
522162 99522162 1001 86380 86390 1
521909 99521909 1001 86380 86390 1
521967 99521967 1001 86380 86390 1
521807 99521807 1001 86380 86390 1
521851 99521851 1001 86380 86390 1
522471 99522471 1001 86380 86390 1
522415 99522415 1001 86380 86390 1
523093 99523093 1001 86380 86390 1
522984 99522984 1001 86380 86390 1
522922 99522922 1001 86380 86390 1
523014 99523014 1001 86380 86390 1
522787 99522787 1001 86380 86390 1
522710 99522710 1001 86380 86390 1
522908 99522908 1001 86380 86390 1
522536 99522536 1001 86380 86390 1
522555 99522555 1001 86380 86390 1
523170 99523170 1001 86380 86390 1
523222 99523222 1001 86380 86390 1
523277 99523277 1001 86380 86390 1
523229 99523229 1001 86380 86390 1
523308 99523308 1001 86380 86390 1
523855 99523855 1001 86380 86390 1
523838 99523838 1001 86380 86390 1
523601 99523601 1001 86380 86390 1
523555 99523555 1001 86380 86390 1
523634 99523634 1001 86380 86390 1
523375 99523375 1001 86380 86390 1
523338 99523338 1001 86380 86390 1
523431 99523431 1001 86380 86390 1
523471 99523471 1001 86380 86390 1
524058 99524058 1001 86380 86390 1
523962 99523962 1001 86380 86390 1
524109 99524109 1001 86380 86390 1
524636 99524636 1001 86380 86390 1
524502 99524502 1001 86380 86390 1
524465 99524465 1001 86380 86390 1
524467 99524467 1001 86380 86390 1
524407 99524407 1001 86380 86390 1
524193 99524193 1001 86380 86390 1
524807 99524807 1001 86380 86390 1
524912 99524912 1001 86380 86390 1
524940 99524940 1001 86380 86390 1
524841 99524841 1001 86380 86390 1
525456 99525456 1001 86380 86390 1
525409 99525409 1001 86380 86390 1
525539 99525539 1001 86380 86390 1
525466 99525466 1001 86380 86390 1
525263 99525263 1001 86380 86390 1
525305 99525305 1001 86380 86390 1
525282 99525282 1001 86380 86390 1
525272 99525272 1001 86380 86390 1
525066 99525066 1001 86380 86390 1
525105 99525105 1001 86380 86390 1
525098 99525098 1001 86380 86390 1
525009 99525009 1001 86380 86390 1
525050 99525050 1001 86380 86390 1
525181 99525181 1001 86380 86390 1
525770 99525770 1001 86380 86390 1
525601 99525601 1001 86380 86390 1
525722 99525722 1001 86380 86390 1
526405 99526405 1001 86380 86390 1
526280 99526280 1001 86380 86390 1
526049 99526049 1001 86380 86390 1
526062 99526062 1001 86380 86390 1
526206 99526206 1001 86380 86390 1
526168 99526168 1001 86380 86390 1
526111 99526111 1001 86380 86390 1
525975 99525975 1001 86380 86390 1
525963 99525963 1001 86380 86390 1
525889 99525889 1001 86380 86390 1
525981 99525981 1001 86380 86390 1
526591 99526591 1001 86380 86390 1
526475 99526475 1001 86380 86390 1
527215 99527215 1001 86380 86390 1
527136 99527136 1001 86380 86390 1
526940 99526940 1001 86380 86390 1
526931 99526931 1001 86380 86390 1
526958 99526958 1001 86380 86390 1
526809 99526809 1001 86380 86390 1
526694 99526694 1001 86380 86390 1
526728 99526728 1001 86380 86390 1
526729 99526729 1001 86380 86390 1
527428 99527428 1001 86380 86390 1
527328 99527328 1001 86380 86390 1
527368 99527368 1001 86380 86390 1
527395 99527395 1001 86380 86390 1
527319 99527319 1001 86380 86390 1
527411 99527411 1001 86380 86390 1
527425 99527425 1001 86380 86390 1
527897 99527897 1001 86380 86390 1
527930 99527930 1001 86380 86390 1
527715 99527715 1001 86380 86390 1
527797 99527797 1001 86380 86390 1
527684 99527684 1001 86380 86390 1
527496 99527496 1001 86380 86390 1
527485 99527485 1001 86380 86390 1
527615 99527615 1001 86380 86390 1
527591 99527591 1001 86380 86390 1
528148 99528148 1001 86380 86390 1
528824 99528824 1001 86380 86390 1
528801 99528801 1001 86380 86390 1
528853 99528853 1001 86380 86390 1
528763 99528763 1001 86380 86390 1
528886 99528886 1001 86380 86390 1
528822 99528822 1001 86380 86390 1
528823 99528823 1001 86380 86390 1
528849 99528849 1001 86380 86390 1
528695 99528695 1001 86380 86390 1
528544 99528544 1001 86380 86390 1
528596 99528596 1001 86380 86390 1
528449 99528449 1001 86380 86390 1
528414 99528414 1001 86380 86390 1
528453 99528453 1001 86380 86390 1
528444 99528444 1001 86380 86390 1
528447 99528447 1001 86380 86390 1
528937 99528937 1001 86380 86390 1
529081 99529081 1001 86380 86390 1
529096 99529096 1001 86380 86390 1
528980 99528980 1001 86380 86390 1
528945 99528945 1001 86380 86390 1
528973 99528973 1001 86380 86390 1
529025 99529025 1001 86380 86390 1
529013 99529013 1001 86380 86390 1
529530 99529530 1001 86380 86390 1
529635 99529635 1001 86380 86390 1
529359 99529359 1001 86380 86390 1
529506 99529506 1001 86380 86390 1
529351 99529351 1001 86380 86390 1
529305 99529305 1001 86380 86390 1
529189 99529189 1001 86380 86390 1
529168 99529168 1001 86380 86390 1
529763 99529763 1001 86380 86390 1
530552 99530552 1001 86380 86390 1
530283 99530283 1001 86380 86390 1
530259 99530259 1001 86380 86390 1
530198 99530198 1001 86380 86390 1
530173 99530173 1001 86380 86390 1
530190 99530190 1001 86380 86390 1
529998 99529998 1001 86380 86390 1
530077 99530077 1001 86380 86390 1
530066 99530066 1001 86380 86390 1
530110 99530110 1001 86380 86390 1
530033 99530033 1001 86380 86390 1
530645 99530645 1001 86380 86390 1
530557 99530557 1001 86380 86390 1
530676 99530676 1001 86380 86390 1
530678 99530678 1001 86380 86390 1
531200 99531200 1001 86380 86390 1
531266 99531266 1001 86380 86390 1
531318 99531318 1001 86380 86390 1
531307 99531307 1001 86380 86390 1
531324 99531324 1001 86380 86390 1
531369 99531369 1001 86380 86390 1
531033 99531033 1001 86380 86390 1
531072 99531072 1001 86380 86390 1
531056 99531056 1001 86380 86390 1
530808 99530808 1001 86380 86390 1
531389 99531389 1001 86380 86390 1
531390 99531390 1001 86380 86390 1
531976 99531976 1001 86380 86390 1
531913 99531913 1001 86380 86390 1
531991 99531991 1001 86380 86390 1
531814 99531814 1001 86380 86390 1
531722 99531722 1001 86380 86390 1
532404 99532404 1001 86380 86390 1
532407 99532407 1001 86380 86390 1
532852 99532852 1001 86380 86390 1
532932 99532932 1001 86380 86390 1
533007 99533007 1001 86380 86390 1
532857 99532857 1001 86380 86390 1
532901 99532901 1001 86380 86390 1
532764 99532764 1001 86380 86390 1
532782 99532782 1001 86380 86390 1
532482 99532482 1001 86380 86390 1
532434 99532434 1001 86380 86390 1
533210 99533210 1001 86380 86390 1
533156 99533156 1001 86380 86390 1
533769 99533769 1001 86380 86390 1
533706 99533706 1001 86380 86390 1
533831 99533831 1001 86380 86390 1
533658 99533658 1001 86380 86390 1
533789 99533789 1001 86380 86390 1
533626 99533626 1001 86380 86390 1
533489 99533489 1001 86380 86390 1
533529 99533529 1001 86380 86390 1
533625 99533625 1001 86380 86390 1
533283 99533283 1001 86380 86390 1
533390 99533390 1001 86380 86390 1
534001 99534001 1001 86380 86390 1
533942 99533942 1001 86380 86390 1
533943 99533943 1001 86380 86390 1
534611 99534611 1001 86380 86390 1
534615 99534615 1001 86380 86390 1
534643 99534643 1001 86380 86390 1
534068 99534068 1001 86380 86390 1
534189 99534189 1001 86380 86390 1
535414 99535414 1001 86380 86390 1
535389 99535389 1001 86380 86390 1
535353 99535353 1001 86380 86390 1
535366 99535366 1001 86380 86390 1
535131 99535131 1001 86380 86390 1
535249 99535249 1001 86380 86390 1
535276 99535276 1001 86380 86390 1
535120 99535120 1001 86380 86390 1
535199 99535199 1001 86380 86390 1
535052 99535052 1001 86380 86390 1
534925 99534925 1001 86380 86390 1
535638 99535638 1001 86380 86390 1
535656 99535656 1001 86380 86390 1
535669 99535669 1001 86380 86390 1
535672 99535672 1001 86380 86390 1
536156 99536156 1001 86380 86390 1
536157 99536157 1001 86380 86390 1
536170 99536170 1001 86380 86390 1
536213 99536213 1001 86380 86390 1
536080 99536080 1001 86380 86390 1
536003 99536003 1001 86380 86390 1
536452 99536452 1001 86380 86390 1
536467 99536467 1001 86380 86390 1
536457 99536457 1001 86380 86390 1
537028 99537028 1001 86380 86390 1
537019 99537019 1001 86380 86390 1
536791 99536791 1001 86380 86390 1
536804 99536804 1001 86380 86390 1
536794 99536794 1001 86380 86390 1
536955 99536955 1001 86380 86390 1
536749 99536749 1001 86380 86390 1
536673 99536673 1001 86380 86390 1
536563 99536563 1001 86380 86390 1
537228 99537228 1001 86380 86390 1
537254 99537254 1001 86380 86390 1
537273 99537273 1001 86380 86390 1
537964 99537964 1001 86380 86390 1
537839 99537839 1001 86380 86390 1
537868 99537868 1001 86380 86390 1
537986 99537986 1001 86380 86390 1
537770 99537770 1001 86380 86390 1
537648 99537648 1001 86380 86390 1
537510 99537510 1001 86380 86390 1
537448 99537448 1001 86380 86390 1
537553 99537553 1001 86380 86390 1
537483 99537483 1001 86380 86390 1
538013 99538013 1001 86380 86390 1
538044 99538044 1001 86380 86390 1
538142 99538142 1001 86380 86390 1
538188 99538188 1001 86380 86390 1
538678 99538678 1001 86380 86390 1
538618 99538618 1001 86380 86390 1
538492 99538492 1001 86380 86390 1
538245 99538245 1001 86380 86390 1
538235 99538235 1001 86380 86390 1
538339 99538339 1001 86380 86390 1
538327 99538327 1001 86380 86390 1
538384 99538384 1001 86380 86390 1
538348 99538348 1001 86380 86390 1
538905 99538905 1001 86380 86390 1
538908 99538908 1001 86380 86390 1
538910 99538910 1001 86380 86390 1
538964 99538964 1001 86380 86390 1
538953 99538953 1001 86380 86390 1
539545 99539545 1001 86380 86390 1
539290 99539290 1001 86380 86390 1
539218 99539218 1001 86380 86390 1
539038 99539038 1001 86380 86390 1
539054 99539054 1001 86380 86390 1
539223 99539223 1001 86380 86390 1
539663 99539663 1001 86380 86390 1
539769 99539769 1001 86380 86390 1
539679 99539679 1001 86380 86390 1
539824 99539824 1001 86380 86390 1
539725 99539725 1001 86380 86390 1
539841 99539841 1001 86380 86390 1
539674 99539674 1001 86380 86390 1
540394 99540394 1001 86380 86390 1
540398 99540398 1001 86380 86390 1
540373 99540373 1001 86380 86390 1
540402 99540402 1001 86380 86390 1
540158 99540158 1001 86380 86390 1
540108 99540108 1001 86380 86390 1
540139 99540139 1001 86380 86390 1
540165 99540165 1001 86380 86390 1
540258 99540258 1001 86380 86390 1
540103 99540103 1001 86380 86390 1
540168 99540168 1001 86380 86390 1
539954 99539954 1001 86380 86390 1
539894 99539894 1001 86380 86390 1
540011 99540011 1001 86380 86390 1
540503 99540503 1001 86380 86390 1
540581 99540581 1001 86380 86390 1
541229 99541229 1001 86380 86390 1
541222 99541222 1001 86380 86390 1
541161 99541161 1001 86380 86390 1
541026 99541026 1001 86380 86390 1
540993 99540993 1001 86380 86390 1
540788 99540788 1001 86380 86390 1
540738 99540738 1001 86380 86390 1
540728 99540728 1001 86380 86390 1
540707 99540707 1001 86380 86390 1
541318 99541318 1001 86380 86390 1
541346 99541346 1001 86380 86390 1
541374 99541374 1001 86380 86390 1
541404 99541404 1001 86380 86390 1
542020 99542020 1001 86380 86390 1
542002 99542002 1001 86380 86390 1
541719 99541719 1001 86380 86390 1
541863 99541863 1001 86380 86390 1
541883 99541883 1001 86380 86390 1
541767 99541767 1001 86380 86390 1
541884 99541884 1001 86380 86390 1
541742 99541742 1001 86380 86390 1
541706 99541706 1001 86380 86390 1
541642 99541642 1001 86380 86390 1
541553 99541553 1001 86380 86390 1
541704 99541704 1001 86380 86390 1
542156 99542156 1001 86380 86390 1
542236 99542236 1001 86380 86390 1
542185 99542185 1001 86380 86390 1
542919 99542919 1001 86380 86390 1
542877 99542877 1001 86380 86390 1
542588 99542588 1001 86380 86390 1
542708 99542708 1001 86380 86390 1
542622 99542622 1001 86380 86390 1
542442 99542442 1001 86380 86390 1
543087 99543087 1001 86380 86390 1
542958 99542958 1001 86380 86390 1
542998 99542998 1001 86380 86390 1
543117 99543117 1001 86380 86390 1
543082 99543082 1001 86380 86390 1
543096 99543096 1001 86380 86390 1
543135 99543135 1001 86380 86390 1
543737 99543737 1001 86380 86390 1
543590 99543590 1001 86380 86390 1
543361 99543361 1001 86380 86390 1
543427 99543427 1001 86380 86390 1
543420 99543420 1001 86380 86390 1
543395 99543395 1001 86380 86390 1
543409 99543409 1001 86380 86390 1
543232 99543232 1001 86380 86390 1
543289 99543289 1001 86380 86390 1
543809 99543809 1001 86380 86390 1
543901 99543901 1001 86380 86390 1
543773 99543773 1001 86380 86390 1
544236 99544236 1001 86380 86390 1
544317 99544317 1001 86380 86390 1
544204 99544204 1001 86380 86390 1
544169 99544169 1001 86380 86390 1
544653 99544653 1001 86380 86390 1
505907 653 1002 35398 44827 1
525402 861 1002 28073 39274 1
531118 659 1001 47206 47505 1
528175 830 1001 42028 42327 1
400233 99400233 1001 86380 86390 1
400257 99400257 1001 86380 86390 1
400386 99400386 1001 86380 86390 1
400522 99400522 1001 86380 86390 1
400585 99400585 1001 86380 86390 1
400573 99400573 1001 86380 86390 1
401123 99401123 1001 86380 86390 1
401107 99401107 1001 86380 86390 1
401293 99401293 1001 86380 86390 1
401274 99401274 1001 86380 86390 1
401470 99401470 1001 86380 86390 1
401532 99401532 1001 86380 86390 1
401928 99401928 1001 86380 86390 1
402039 99402039 1001 86380 86390 1
401831 99401831 1001 86380 86390 1
402309 99402309 1001 86380 86390 1
402352 99402352 1001 86380 86390 1
402579 99402579 1001 86380 86390 1
402526 99402526 1001 86380 86390 1
402666 99402666 1001 86380 86390 1
402674 99402674 1001 86380 86390 1
402984 99402984 1001 86380 86390 1
402936 99402936 1001 86380 86390 1
402971 99402971 1001 86380 86390 1
403209 99403209 1001 86380 86390 1
403386 99403386 1001 86380 86390 1
403504 99403504 1001 86380 86390 1
403466 99403466 1001 86380 86390 1
403860 99403860 1001 86380 86390 1
403862 99403862 1001 86380 86390 1
403940 99403940 1001 86380 86390 1
404062 99404062 1001 86380 86390 1
404238 99404238 1001 86380 86390 1
404610 99404610 1001 86380 86390 1
404588 99404588 1001 86380 86390 1
404701 99404701 1001 86380 86390 1
404918 99404918 1001 86380 86390 1
404931 99404931 1001 86380 86390 1
405110 99405110 1001 86380 86390 1
405090 99405090 1001 86380 86390 1
405206 99405206 1001 86380 86390 1
405371 99405371 1001 86380 86390 1
405450 99405450 1001 86380 86390 1
405473 99405473 1001 86380 86390 1
405435 99405435 1001 86380 86390 1
405544 99405544 1001 86380 86390 1
405657 99405657 1001 86380 86390 1
405967 99405967 1001 86380 86390 1
405978 99405978 1001 86380 86390 1
406226 99406226 1001 86380 86390 1
406344 99406344 1001 86380 86390 1
406354 99406354 1001 86380 86390 1
406611 99406611 1001 86380 86390 1
406497 99406497 1001 86380 86390 1
406695 99406695 1001 86380 86390 1
406852 99406852 1001 86380 86390 1
406846 99406846 1001 86380 86390 1
406989 99406989 1001 86380 86390 1
406948 99406948 1001 86380 86390 1
407036 99407036 1001 86380 86390 1
407174 99407174 1001 86380 86390 1
407274 99407274 1001 86380 86390 1
407548 99407548 1001 86380 86390 1
407446 99407446 1001 86380 86390 1
407577 99407577 1001 86380 86390 1
407831 99407831 1001 86380 86390 1
408145 99408145 1001 86380 86390 1
408136 99408136 1001 86380 86390 1
408186 99408186 1001 86380 86390 1
408282 99408282 1001 86380 86390 1
408235 99408235 1001 86380 86390 1
408357 99408357 1001 86380 86390 1
408521 99408521 1001 86380 86390 1
408712 99408712 1001 86380 86390 1
409070 99409070 1001 86380 86390 1
409463 99409463 1001 86380 86390 1
409641 99409641 1001 86380 86390 1
409890 99409890 1001 86380 86390 1
409984 99409984 1001 86380 86390 1
410191 99410191 1001 86380 86390 1
410422 99410422 1001 86380 86390 1
410627 99410627 1001 86380 86390 1
410744 99410744 1001 86380 86390 1
411229 99411229 1001 86380 86390 1
411231 99411231 1001 86380 86390 1
411259 99411259 1001 86380 86390 1
411380 99411380 1001 86380 86390 1
411337 99411337 1001 86380 86390 1
411426 99411426 1001 86380 86390 1
411672 99411672 1001 86380 86390 1
411713 99411713 1001 86380 86390 1
411898 99411898 1001 86380 86390 1
411929 99411929 1001 86380 86390 1
412238 99412238 1001 86380 86390 1
412353 99412353 1001 86380 86390 1
412326 99412326 1001 86380 86390 1
412372 99412372 1001 86380 86390 1
412433 99412433 1001 86380 86390 1
413375 99413375 1001 86380 86390 1
413663 99413663 1001 86380 86390 1
413533 99413533 1001 86380 86390 1
413238 99413238 1001 86380 86390 1
412978 99412978 1001 86380 86390 1
413144 99413144 1001 86380 86390 1
413119 99413119 1001 86380 86390 1
413079 99413079 1001 86380 86390 1
413206 99413206 1001 86380 86390 1
412592 99412592 1001 86380 86390 1
412519 99412519 1001 86380 86390 1
413736 99413736 1001 86380 86390 1
415132 99415132 1001 86380 86390 1
415212 99415212 1001 86380 86390 1
414881 99414881 1001 86380 86390 1
414697 99414697 1001 86380 86390 1
414410 99414410 1001 86380 86390 1
414285 99414285 1001 86380 86390 1
414498 99414498 1001 86380 86390 1
414175 99414175 1001 86380 86390 1
415401 99415401 1001 86380 86390 1
415382 99415382 1001 86380 86390 1
416935 99416935 1001 86380 86390 1
416739 99416739 1001 86380 86390 1
416646 99416646 1001 86380 86390 1
416322 99416322 1001 86380 86390 1
416151 99416151 1001 86380 86390 1
416510 99416510 1001 86380 86390 1
416277 99416277 1001 86380 86390 1
415958 99415958 1001 86380 86390 1
417243 99417243 1001 86380 86390 1
417301 99417301 1001 86380 86390 1
417451 99417451 1001 86380 86390 1
417593 99417593 1001 86380 86390 1
418624 99418624 1001 86380 86390 1
418585 99418585 1001 86380 86390 1
418544 99418544 1001 86380 86390 1
418109 99418109 1001 86380 86390 1
418252 99418252 1001 86380 86390 1
418377 99418377 1001 86380 86390 1
418170 99418170 1001 86380 86390 1
418231 99418231 1001 86380 86390 1
418403 99418403 1001 86380 86390 1
417961 99417961 1001 86380 86390 1
417634 99417634 1001 86380 86390 1
417942 99417942 1001 86380 86390 1
417799 99417799 1001 86380 86390 1
417778 99417778 1001 86380 86390 1
417932 99417932 1001 86380 86390 1
419199 99419199 1001 86380 86390 1
418995 99418995 1001 86380 86390 1
420092 99420092 1001 86380 86390 1
420220 99420220 1001 86380 86390 1
420104 99420104 1001 86380 86390 1
420374 99420374 1001 86380 86390 1
419685 99419685 1001 86380 86390 1
419743 99419743 1001 86380 86390 1
419517 99419517 1001 86380 86390 1
419596 99419596 1001 86380 86390 1
419409 99419409 1001 86380 86390 1
419217 99419217 1001 86380 86390 1
419310 99419310 1001 86380 86390 1
420558 99420558 1001 86380 86390 1
421936 99421936 1001 86380 86390 1
421587 99421587 1001 86380 86390 1
421666 99421666 1001 86380 86390 1
421401 99421401 1001 86380 86390 1
421353 99421353 1001 86380 86390 1
421654 99421654 1001 86380 86390 1
420900 99420900 1001 86380 86390 1
421002 99421002 1001 86380 86390 1
421033 99421033 1001 86380 86390 1
422117 99422117 1001 86380 86390 1
422253 99422253 1001 86380 86390 1
422488 99422488 1001 86380 86390 1
422226 99422226 1001 86380 86390 1
422376 99422376 1001 86380 86390 1
423610 99423610 1001 86380 86390 1
423570 99423570 1001 86380 86390 1
423263 99423263 1001 86380 86390 1
422554 99422554 1001 86380 86390 1
422700 99422700 1001 86380 86390 1
422555 99422555 1001 86380 86390 1
422917 99422917 1001 86380 86390 1
422663 99422663 1001 86380 86390 1
422669 99422669 1001 86380 86390 1
424099 99424099 1001 86380 86390 1
423923 99423923 1001 86380 86390 1
423852 99423852 1001 86380 86390 1
423978 99423978 1001 86380 86390 1
425296 99425296 1001 86380 86390 1
425183 99425183 1001 86380 86390 1
425233 99425233 1001 86380 86390 1
425100 99425100 1001 86380 86390 1
425371 99425371 1001 86380 86390 1
424748 99424748 1001 86380 86390 1
424920 99424920 1001 86380 86390 1
424564 99424564 1001 86380 86390 1
424247 99424247 1001 86380 86390 1
424396 99424396 1001 86380 86390 1
424302 99424302 1001 86380 86390 1
424199 99424199 1001 86380 86390 1
425804 99425804 1001 86380 86390 1
425520 99425520 1001 86380 86390 1
425396 99425396 1001 86380 86390 1
427028 99427028 1001 86380 86390 1
426744 99426744 1001 86380 86390 1
426861 99426861 1001 86380 86390 1
426810 99426810 1001 86380 86390 1
426662 99426662 1001 86380 86390 1
426445 99426445 1001 86380 86390 1
426440 99426440 1001 86380 86390 1
426291 99426291 1001 86380 86390 1
426688 99426688 1001 86380 86390 1
425873 99425873 1001 86380 86390 1
426101 99426101 1001 86380 86390 1
426235 99426235 1001 86380 86390 1
425905 99425905 1001 86380 86390 1
425858 99425858 1001 86380 86390 1
425829 99425829 1001 86380 86390 1
427135 99427135 1001 86380 86390 1
428511 99428511 1001 86380 86390 1
428319 99428319 1001 86380 86390 1
427979 99427979 1001 86380 86390 1
428204 99428204 1001 86380 86390 1
428135 99428135 1001 86380 86390 1
428117 99428117 1001 86380 86390 1
428209 99428209 1001 86380 86390 1
427791 99427791 1001 86380 86390 1
428750 99428750 1001 86380 86390 1
429142 99429142 1001 86380 86390 1
429145 99429145 1001 86380 86390 1
430163 99430163 1001 86380 86390 1
430193 99430193 1001 86380 86390 1
429805 99429805 1001 86380 86390 1
429860 99429860 1001 86380 86390 1
429721 99429721 1001 86380 86390 1
429674 99429674 1001 86380 86390 1
429847 99429847 1001 86380 86390 1
429870 99429870 1001 86380 86390 1
429612 99429612 1001 86380 86390 1
429290 99429290 1001 86380 86390 1
429353 99429353 1001 86380 86390 1
429261 99429261 1001 86380 86390 1
430455 99430455 1001 86380 86390 1
430549 99430549 1001 86380 86390 1
430796 99430796 1001 86380 86390 1
430746 99430746 1001 86380 86390 1
430408 99430408 1001 86380 86390 1
430596 99430596 1001 86380 86390 1
430497 99430497 1001 86380 86390 1
430545 99430545 1001 86380 86390 1
431678 99431678 1001 86380 86390 1
431685 99431685 1001 86380 86390 1
431627 99431627 1001 86380 86390 1
431608 99431608 1001 86380 86390 1
431361 99431361 1001 86380 86390 1
431572 99431572 1001 86380 86390 1
431144 99431144 1001 86380 86390 1
431219 99431219 1001 86380 86390 1
431185 99431185 1001 86380 86390 1
432347 99432347 1001 86380 86390 1
432455 99432455 1001 86380 86390 1
432438 99432438 1001 86380 86390 1
432331 99432331 1001 86380 86390 1
433635 99433635 1001 86380 86390 1
433522 99433522 1001 86380 86390 1
433412 99433412 1001 86380 86390 1
433675 99433675 1001 86380 86390 1
433593 99433593 1001 86380 86390 1
433632 99433632 1001 86380 86390 1
433216 99433216 1001 86380 86390 1
432974 99432974 1001 86380 86390 1
433029 99433029 1001 86380 86390 1
433056 99433056 1001 86380 86390 1
432578 99432578 1001 86380 86390 1
432651 99432651 1001 86380 86390 1
432811 99432811 1001 86380 86390 1
432890 99432890 1001 86380 86390 1
434062 99434062 1001 86380 86390 1
433754 99433754 1001 86380 86390 1
433735 99433735 1001 86380 86390 1
434105 99434105 1001 86380 86390 1
435159 99435159 1001 86380 86390 1
435286 99435286 1001 86380 86390 1
435259 99435259 1001 86380 86390 1
435307 99435307 1001 86380 86390 1
435174 99435174 1001 86380 86390 1
434873 99434873 1001 86380 86390 1
434826 99434826 1001 86380 86390 1
434905 99434905 1001 86380 86390 1
434934 99434934 1001 86380 86390 1
434984 99434984 1001 86380 86390 1
434563 99434563 1001 86380 86390 1
434144 99434144 1001 86380 86390 1
435805 99435805 1001 86380 86390 1
435818 99435818 1001 86380 86390 1
436890 99436890 1001 86380 86390 1
436977 99436977 1001 86380 86390 1
437055 99437055 1001 86380 86390 1
437033 99437033 1001 86380 86390 1
436999 99436999 1001 86380 86390 1
436778 99436778 1001 86380 86390 1
437146 99437146 1001 86380 86390 1
436628 99436628 1001 86380 86390 1
436430 99436430 1001 86380 86390 1
300106 99300106 1001 86380 86390 1
437300 99437300 1001 86380 86390 1
437170 99437170 1001 86380 86390 1
437173 99437173 1001 86380 86390 1
300026 99300026 1001 86380 86390 1
300548 99300548 1001 86380 86390 1
300554 99300554 1001 86380 86390 1
300581 99300581 1001 86380 86390 1
300722 99300722 1001 86380 86390 1
300547 99300547 1001 86380 86390 1
300428 99300428 1001 86380 86390 1
300456 99300456 1001 86380 86390 1
300175 99300175 1001 86380 86390 1
300283 99300283 1001 86380 86390 1
300158 99300158 1001 86380 86390 1
300859 99300859 1001 86380 86390 1
300891 99300891 1001 86380 86390 1
300762 99300762 1001 86380 86390 1
301402 99301402 1001 86380 86390 1
301366 99301366 1001 86380 86390 1
301405 99301405 1001 86380 86390 1
301246 99301246 1001 86380 86390 1
301274 99301274 1001 86380 86390 1
301263 99301263 1001 86380 86390 1
301341 99301341 1001 86380 86390 1
301269 99301269 1001 86380 86390 1
301218 99301218 1001 86380 86390 1
301080 99301080 1001 86380 86390 1
301646 99301646 1001 86380 86390 1
301556 99301556 1001 86380 86390 1
302211 99302211 1001 86380 86390 1
302154 99302154 1001 86380 86390 1
302129 99302129 1001 86380 86390 1
301987 99301987 1001 86380 86390 1
302042 99302042 1001 86380 86390 1
301772 99301772 1001 86380 86390 1
301838 99301838 1001 86380 86390 1
301836 99301836 1001 86380 86390 1
301927 99301927 1001 86380 86390 1
302448 99302448 1001 86380 86390 1
302476 99302476 1001 86380 86390 1
302414 99302414 1001 86380 86390 1
303170 99303170 1001 86380 86390 1
303096 99303096 1001 86380 86390 1
303128 99303128 1001 86380 86390 1
302846 99302846 1001 86380 86390 1
302837 99302837 1001 86380 86390 1
302856 99302856 1001 86380 86390 1
302769 99302769 1001 86380 86390 1
302601 99302601 1001 86380 86390 1
302681 99302681 1001 86380 86390 1
302773 99302773 1001 86380 86390 1
302723 99302723 1001 86380 86390 1
302792 99302792 1001 86380 86390 1
303349 99303349 1001 86380 86390 1
303302 99303302 1001 86380 86390 1
303917 99303917 1001 86380 86390 1
303958 99303958 1001 86380 86390 1
304002 99304002 1001 86380 86390 1
303908 99303908 1001 86380 86390 1
303723 99303723 1001 86380 86390 1
303828 99303828 1001 86380 86390 1
303730 99303730 1001 86380 86390 1
303630 99303630 1001 86380 86390 1
303468 99303468 1001 86380 86390 1
303422 99303422 1001 86380 86390 1
303604 99303604 1001 86380 86390 1
304143 99304143 1001 86380 86390 1
304694 99304694 1001 86380 86390 1
304784 99304784 1001 86380 86390 1
304659 99304659 1001 86380 86390 1
304698 99304698 1001 86380 86390 1
304738 99304738 1001 86380 86390 1
304264 99304264 1001 86380 86390 1
304434 99304434 1001 86380 86390 1
304294 99304294 1001 86380 86390 1
304275 99304275 1001 86380 86390 1
304975 99304975 1001 86380 86390 1
305054 99305054 1001 86380 86390 1
305006 99305006 1001 86380 86390 1
304864 99304864 1001 86380 86390 1
304903 99304903 1001 86380 86390 1
305510 99305510 1001 86380 86390 1
305643 99305643 1001 86380 86390 1
305378 99305378 1001 86380 86390 1
305370 99305370 1001 86380 86390 1
305332 99305332 1001 86380 86390 1
305385 99305385 1001 86380 86390 1
305426 99305426 1001 86380 86390 1
305106 99305106 1001 86380 86390 1
500191 99500191 1001 86380 86390 1
500153 99500153 1001 86380 86390 1
500077 99500077 1001 86380 86390 1
500181 99500181 1001 86380 86390 1
500018 99500018 1001 86380 86390 1
500148 99500148 1001 86380 86390 1
500125 99500125 1001 86380 86390 1
500686 99500686 1001 86380 86390 1
500662 99500662 1001 86380 86390 1
500765 99500765 1001 86380 86390 1
500676 99500676 1001 86380 86390 1
500628 99500628 1001 86380 86390 1
500759 99500759 1001 86380 86390 1
500538 99500538 1001 86380 86390 1
500814 99500814 1001 86380 86390 1
500828 99500828 1001 86380 86390 1
500950 99500950 1001 86380 86390 1
500847 99500847 1001 86380 86390 1
500848 99500848 1001 86380 86390 1
501606 99501606 1001 86380 86390 1
501590 99501590 1001 86380 86390 1
501502 99501502 1001 86380 86390 1
501529 99501529 1001 86380 86390 1
501457 99501457 1001 86380 86390 1
501330 99501330 1001 86380 86390 1
501399 99501399 1001 86380 86390 1
501339 99501339 1001 86380 86390 1
501218 99501218 1001 86380 86390 1
501051 99501051 1001 86380 86390 1
501029 99501029 1001 86380 86390 1
501056 99501056 1001 86380 86390 1
501759 99501759 1001 86380 86390 1
502262 99502262 1001 86380 86390 1
502435 99502435 1001 86380 86390 1
502373 99502373 1001 86380 86390 1
502458 99502458 1001 86380 86390 1
502309 99502309 1001 86380 86390 1
502248 99502248 1001 86380 86390 1
502172 99502172 1001 86380 86390 1
502239 99502239 1001 86380 86390 1
502240 99502240 1001 86380 86390 1
501883 99501883 1001 86380 86390 1
501949 99501949 1001 86380 86390 1
501911 99501911 1001 86380 86390 1
501904 99501904 1001 86380 86390 1
502608 99502608 1001 86380 86390 1
503157 99503157 1001 86380 86390 1
503158 99503158 1001 86380 86390 1
502895 99502895 1001 86380 86390 1
503078 99503078 1001 86380 86390 1
502748 99502748 1001 86380 86390 1
502697 99502697 1001 86380 86390 1
502699 99502699 1001 86380 86390 1
502707 99502707 1001 86380 86390 1
502786 99502786 1001 86380 86390 1
503331 99503331 1001 86380 86390 1
503489 99503489 1001 86380 86390 1
503492 99503492 1001 86380 86390 1
503995 99503995 1001 86380 86390 1
503901 99503901 1001 86380 86390 1
503653 99503653 1001 86380 86390 1
503592 99503592 1001 86380 86390 1
503631 99503631 1001 86380 86390 1
503609 99503609 1001 86380 86390 1
503690 99503690 1001 86380 86390 1
504260 99504260 1001 86380 86390 1
504821 99504821 1001 86380 86390 1
504822 99504822 1001 86380 86390 1
504759 99504759 1001 86380 86390 1
504852 99504852 1001 86380 86390 1
504609 99504609 1001 86380 86390 1
504535 99504535 1001 86380 86390 1
504537 99504537 1001 86380 86390 1
504606 99504606 1001 86380 86390 1
504632 99504632 1001 86380 86390 1
504555 99504555 1001 86380 86390 1
504336 99504336 1001 86380 86390 1
504455 99504455 1001 86380 86390 1
504461 99504461 1001 86380 86390 1
504397 99504397 1001 86380 86390 1
505046 99505046 1001 86380 86390 1
505049 99505049 1001 86380 86390 1
505012 99505012 1001 86380 86390 1
505706 99505706 1001 86380 86390 1
505643 99505643 1001 86380 86390 1
505569 99505569 1001 86380 86390 1
505717 99505717 1001 86380 86390 1
505384 99505384 1001 86380 86390 1
505477 99505477 1001 86380 86390 1
505548 99505548 1001 86380 86390 1
505523 99505523 1001 86380 86390 1
505178 99505178 1001 86380 86390 1
505193 99505193 1001 86380 86390 1
505273 99505273 1001 86380 86390 1
505909 99505909 1001 86380 86390 1
505913 99505913 1001 86380 86390 1
505903 99505903 1001 86380 86390 1
505934 99505934 1001 86380 86390 1
506394 99506394 1001 86380 86390 1
506303 99506303 1001 86380 86390 1
506292 99506292 1001 86380 86390 1
506296 99506296 1001 86380 86390 1
506233 99506233 1001 86380 86390 1
506389 99506389 1001 86380 86390 1
506061 99506061 1001 86380 86390 1
506646 99506646 1001 86380 86390 1
506608 99506608 1001 86380 86390 1
506727 99506727 1001 86380 86390 1
507371 99507371 1001 86380 86390 1
507258 99507258 1001 86380 86390 1
507339 99507339 1001 86380 86390 1
507354 99507354 1001 86380 86390 1
507165 99507165 1001 86380 86390 1
507015 99507015 1001 86380 86390 1
507159 99507159 1001 86380 86390 1
507109 99507109 1001 86380 86390 1
507149 99507149 1001 86380 86390 1
506942 99506942 1001 86380 86390 1
507485 99507485 1001 86380 86390 1
507551 99507551 1001 86380 86390 1
507552 99507552 1001 86380 86390 1
507489 99507489 1001 86380 86390 1
507427 99507427 1001 86380 86390 1
507583 99507583 1001 86380 86390 1
507519 99507519 1001 86380 86390 1
507429 99507429 1001 86380 86390 1
508198 99508198 1001 86380 86390 1
508045 99508045 1001 86380 86390 1
508047 99508047 1001 86380 86390 1
508178 99508178 1001 86380 86390 1
507837 99507837 1001 86380 86390 1
507972 99507972 1001 86380 86390 1
507975 99507975 1001 86380 86390 1
507724 99507724 1001 86380 86390 1
507831 99507831 1001 86380 86390 1
508368 99508368 1001 86380 86390 1
508371 99508371 1001 86380 86390 1
508883 99508883 1001 86380 86390 1
508962 99508962 1001 86380 86390 1
508939 99508939 1001 86380 86390 1
509004 99509004 1001 86380 86390 1
509054 99509054 1001 86380 86390 1
509068 99509068 1001 86380 86390 1
508779 99508779 1001 86380 86390 1
508494 99508494 1001 86380 86390 1
508561 99508561 1001 86380 86390 1
508484 99508484 1001 86380 86390 1
508626 99508626 1001 86380 86390 1
508614 99508614 1001 86380 86390 1
508486 99508486 1001 86380 86390 1
508513 99508513 1001 86380 86390 1
508553 99508553 1001 86380 86390 1
509188 99509188 1001 86380 86390 1
509116 99509116 1001 86380 86390 1
509168 99509168 1001 86380 86390 1
509181 99509181 1001 86380 86390 1
509095 99509095 1001 86380 86390 1
509852 99509852 1001 86380 86390 1
509875 99509875 1001 86380 86390 1
509886 99509886 1001 86380 86390 1
509732 99509732 1001 86380 86390 1
509565 99509565 1001 86380 86390 1
509656 99509656 1001 86380 86390 1
509503 99509503 1001 86380 86390 1
509674 99509674 1001 86380 86390 1
509524 99509524 1001 86380 86390 1
509448 99509448 1001 86380 86390 1
509437 99509437 1001 86380 86390 1
509477 99509477 1001 86380 86390 1
509325 99509325 1001 86380 86390 1
509390 99509390 1001 86380 86390 1
509967 99509967 1001 86380 86390 1
510561 99510561 1001 86380 86390 1
510569 99510569 1001 86380 86390 1
510417 99510417 1001 86380 86390 1
510418 99510418 1001 86380 86390 1
510486 99510486 1001 86380 86390 1
510323 99510323 1001 86380 86390 1
510454 99510454 1001 86380 86390 1
510175 99510175 1001 86380 86390 1
510830 99510830 1001 86380 86390 1
510909 99510909 1001 86380 86390 1
510859 99510859 1001 86380 86390 1
510826 99510826 1001 86380 86390 1
511372 99511372 1001 86380 86390 1
511439 99511439 1001 86380 86390 1
511394 99511394 1001 86380 86390 1
511382 99511382 1001 86380 86390 1
511488 99511488 1001 86380 86390 1
511325 99511325 1001 86380 86390 1
511214 99511214 1001 86380 86390 1
511152 99511152 1001 86380 86390 1
510944 99510944 1001 86380 86390 1
511036 99511036 1001 86380 86390 1
511130 99511130 1001 86380 86390 1
511032 99511032 1001 86380 86390 1
511020 99511020 1001 86380 86390 1
511680 99511680 1001 86380 86390 1
511682 99511682 1001 86380 86390 1
511631 99511631 1001 86380 86390 1
511608 99511608 1001 86380 86390 1
511750 99511750 1001 86380 86390 1
511586 99511586 1001 86380 86390 1
512280 99512280 1001 86380 86390 1
512255 99512255 1001 86380 86390 1
511995 99511995 1001 86380 86390 1
512008 99512008 1001 86380 86390 1
512114 99512114 1001 86380 86390 1
512079 99512079 1001 86380 86390 1
511837 99511837 1001 86380 86390 1
511831 99511831 1001 86380 86390 1
511807 99511807 1001 86380 86390 1
512458 99512458 1001 86380 86390 1
512523 99512523 1001 86380 86390 1
512477 99512477 1001 86380 86390 1
513147 99513147 1001 86380 86390 1
513194 99513194 1001 86380 86390 1
512899 99512899 1001 86380 86390 1
512848 99512848 1001 86380 86390 1
512941 99512941 1001 86380 86390 1
512878 99512878 1001 86380 86390 1
512906 99512906 1001 86380 86390 1
512791 99512791 1001 86380 86390 1
512675 99512675 1001 86380 86390 1
512611 99512611 1001 86380 86390 1
512728 99512728 1001 86380 86390 1
512742 99512742 1001 86380 86390 1
512781 99512781 1001 86380 86390 1
512630 99512630 1001 86380 86390 1
512643 99512643 1001 86380 86390 1
512632 99512632 1001 86380 86390 1
512621 99512621 1001 86380 86390 1
513397 99513397 1001 86380 86390 1
513353 99513353 1001 86380 86390 1
513850 99513850 1001 86380 86390 1
513672 99513672 1001 86380 86390 1
513738 99513738 1001 86380 86390 1
513714 99513714 1001 86380 86390 1
513651 99513651 1001 86380 86390 1
513694 99513694 1001 86380 86390 1
513570 99513570 1001 86380 86390 1
513609 99513609 1001 86380 86390 1
513532 99513532 1001 86380 86390 1
513536 99513536 1001 86380 86390 1
513434 99513434 1001 86380 86390 1
514159 99514159 1001 86380 86390 1
514198 99514198 1001 86380 86390 1
514063 99514063 1001 86380 86390 1
514208 99514208 1001 86380 86390 1
514732 99514732 1001 86380 86390 1
514511 99514511 1001 86380 86390 1
514563 99514563 1001 86380 86390 1
514564 99514564 1001 86380 86390 1
514528 99514528 1001 86380 86390 1
514545 99514545 1001 86380 86390 1
514637 99514637 1001 86380 86390 1
514404 99514404 1001 86380 86390 1
514318 99514318 1001 86380 86390 1
514280 99514280 1001 86380 86390 1
514335 99514335 1001 86380 86390 1
514260 99514260 1001 86380 86390 1
514983 99514983 1001 86380 86390 1
515051 99515051 1001 86380 86390 1
515542 99515542 1001 86380 86390 1
515530 99515530 1001 86380 86390 1
515485 99515485 1001 86380 86390 1
515666 99515666 1001 86380 86390 1
515605 99515605 1001 86380 86390 1
515291 99515291 1001 86380 86390 1
515193 99515193 1001 86380 86390 1
515161 99515161 1001 86380 86390 1
515215 99515215 1001 86380 86390 1
515191 99515191 1001 86380 86390 1
515745 99515745 1001 86380 86390 1
515832 99515832 1001 86380 86390 1
516479 99516479 1001 86380 86390 1
516481 99516481 1001 86380 86390 1
515910 99515910 1001 86380 86390 1
515911 99515911 1001 86380 86390 1
515939 99515939 1001 86380 86390 1
516030 99516030 1001 86380 86390 1
516559 99516559 1001 86380 86390 1
516688 99516688 1001 86380 86390 1
516539 99516539 1001 86380 86390 1
516633 99516633 1001 86380 86390 1
516531 99516531 1001 86380 86390 1
517313 99517313 1001 86380 86390 1
517253 99517253 1001 86380 86390 1
516924 99516924 1001 86380 86390 1
517081 99517081 1001 86380 86390 1
516864 99516864 1001 86380 86390 1
517336 99517336 1001 86380 86390 1
517389 99517389 1001 86380 86390 1
517430 99517430 1001 86380 86390 1
517470 99517470 1001 86380 86390 1
517512 99517512 1001 86380 86390 1
518033 99518033 1001 86380 86390 1
518060 99518060 1001 86380 86390 1
518129 99518129 1001 86380 86390 1
517976 99517976 1001 86380 86390 1
518018 99518018 1001 86380 86390 1
518070 99518070 1001 86380 86390 1
518045 99518045 1001 86380 86390 1
517880 99517880 1001 86380 86390 1
517932 99517932 1001 86380 86390 1
517881 99517881 1001 86380 86390 1
517909 99517909 1001 86380 86390 1
517911 99517911 1001 86380 86390 1
517823 99517823 1001 86380 86390 1
517914 99517914 1001 86380 86390 1
517549 99517549 1001 86380 86390 1
517576 99517576 1001 86380 86390 1
518184 99518184 1001 86380 86390 1
518298 99518298 1001 86380 86390 1
518848 99518848 1001 86380 86390 1
518640 99518640 1001 86380 86390 1
518562 99518562 1001 86380 86390 1
518426 99518426 1001 86380 86390 1
518390 99518390 1001 86380 86390 1
518495 99518495 1001 86380 86390 1
519052 99519052 1001 86380 86390 1
519171 99519171 1001 86380 86390 1
519022 99519022 1001 86380 86390 1
519048 99519048 1001 86380 86390 1
519621 99519621 1001 86380 86390 1
519787 99519787 1001 86380 86390 1
519734 99519734 1001 86380 86390 1
519492 99519492 1001 86380 86390 1
519583 99519583 1001 86380 86390 1
519442 99519442 1001 86380 86390 1
519535 99519535 1001 86380 86390 1
519375 99519375 1001 86380 86390 1
519365 99519365 1001 86380 86390 1
519265 99519265 1001 86380 86390 1
519890 99519890 1001 86380 86390 1
519956 99519956 1001 86380 86390 1
519906 99519906 1001 86380 86390 1
519861 99519861 1001 86380 86390 1
520490 99520490 1001 86380 86390 1
520480 99520480 1001 86380 86390 1
520457 99520457 1001 86380 86390 1
520631 99520631 1001 86380 86390 1
520230 99520230 1001 86380 86390 1
520429 99520429 1001 86380 86390 1
520405 99520405 1001 86380 86390 1
520111 99520111 1001 86380 86390 1
520150 99520150 1001 86380 86390 1
520099 99520099 1001 86380 86390 1
520743 99520743 1001 86380 86390 1
520775 99520775 1001 86380 86390 1
520662 99520662 1001 86380 86390 1
521371 99521371 1001 86380 86390 1
521149 99521149 1001 86380 86390 1
521193 99521193 1001 86380 86390 1
521258 99521258 1001 86380 86390 1
520990 99520990 1001 86380 86390 1
520926 99520926 1001 86380 86390 1
520867 99520867 1001 86380 86390 1
521036 99521036 1001 86380 86390 1
520972 99520972 1001 86380 86390 1
520985 99520985 1001 86380 86390 1
521037 99521037 1001 86380 86390 1
521605 99521605 1001 86380 86390 1
521541 99521541 1001 86380 86390 1
522207 99522207 1001 86380 86390 1
522226 99522226 1001 86380 86390 1
521926 99521926 1001 86380 86390 1
521749 99521749 1001 86380 86390 1
521724 99521724 1001 86380 86390 1
521740 99521740 1001 86380 86390 1
521856 99521856 1001 86380 86390 1
521767 99521767 1001 86380 86390 1
521757 99521757 1001 86380 86390 1
521773 99521773 1001 86380 86390 1
521774 99521774 1001 86380 86390 1
522470 99522470 1001 86380 86390 1
522406 99522406 1001 86380 86390 1
522462 99522462 1001 86380 86390 1
522373 99522373 1001 86380 86390 1
522387 99522387 1001 86380 86390 1
522715 99522715 1001 86380 86390 1
522685 99522685 1001 86380 86390 1
522621 99522621 1001 86380 86390 1
522647 99522647 1001 86380 86390 1
522557 99522557 1001 86380 86390 1
522651 99522651 1001 86380 86390 1
523155 99523155 1001 86380 86390 1
523312 99523312 1001 86380 86390 1
523149 99523149 1001 86380 86390 1
523281 99523281 1001 86380 86390 1
523806 99523806 1001 86380 86390 1
523758 99523758 1001 86380 86390 1
523801 99523801 1001 86380 86390 1
523635 99523635 1001 86380 86390 1
523702 99523702 1001 86380 86390 1
523547 99523547 1001 86380 86390 1
523684 99523684 1001 86380 86390 1
523336 99523336 1001 86380 86390 1
523429 99523429 1001 86380 86390 1
523380 99523380 1001 86380 86390 1
523411 99523411 1001 86380 86390 1
524006 99524006 1001 86380 86390 1
524136 99524136 1001 86380 86390 1
524141 99524141 1001 86380 86390 1
523952 99523952 1001 86380 86390 1
524603 99524603 1001 86380 86390 1
524552 99524552 1001 86380 86390 1
524441 99524441 1001 86380 86390 1
524162 99524162 1001 86380 86390 1
524295 99524295 1001 86380 86390 1
524308 99524308 1001 86380 86390 1
524246 99524246 1001 86380 86390 1
524184 99524184 1001 86380 86390 1
524223 99524223 1001 86380 86390 1
524173 99524173 1001 86380 86390 1
524897 99524897 1001 86380 86390 1
524798 99524798 1001 86380 86390 1
525567 99525567 1001 86380 86390 1
525515 99525515 1001 86380 86390 1
525236 99525236 1001 86380 86390 1
525250 99525250 1001 86380 86390 1
525205 99525205 1001 86380 86390 1
525080 99525080 1001 86380 86390 1
525145 99525145 1001 86380 86390 1
525090 99525090 1001 86380 86390 1
525000 99525000 1001 86380 86390 1
525790 99525790 1001 86380 86390 1
525625 99525625 1001 86380 86390 1
525716 99525716 1001 86380 86390 1
525665 99525665 1001 86380 86390 1
525655 99525655 1001 86380 86390 1
525787 99525787 1001 86380 86390 1
526320 99526320 1001 86380 86390 1
526244 99526244 1001 86380 86390 1
526361 99526361 1001 86380 86390 1
526362 99526362 1001 86380 86390 1
526414 99526414 1001 86380 86390 1
526063 99526063 1001 86380 86390 1
526200 99526200 1001 86380 86390 1
525907 99525907 1001 86380 86390 1
525960 99525960 1001 86380 86390 1
525974 99525974 1001 86380 86390 1
525884 99525884 1001 86380 86390 1
526004 99526004 1001 86380 86390 1
525942 99525942 1001 86380 86390 1
526462 99526462 1001 86380 86390 1
526579 99526579 1001 86380 86390 1
526437 99526437 1001 86380 86390 1
527174 99527174 1001 86380 86390 1
527088 99527088 1001 86380 86390 1
526862 99526862 1001 86380 86390 1
527031 99527031 1001 86380 86390 1
526955 99526955 1001 86380 86390 1
526932 99526932 1001 86380 86390 1
526920 99526920 1001 86380 86390 1
526845 99526845 1001 86380 86390 1
526745 99526745 1001 86380 86390 1
526812 99526812 1001 86380 86390 1
527276 99527276 1001 86380 86390 1
527315 99527315 1001 86380 86390 1
527406 99527406 1001 86380 86390 1
527252 99527252 1001 86380 86390 1
527408 99527408 1001 86380 86390 1
527978 99527978 1001 86380 86390 1
527668 99527668 1001 86380 86390 1
527851 99527851 1001 86380 86390 1
527752 99527752 1001 86380 86390 1
527586 99527586 1001 86380 86390 1
527540 99527540 1001 86380 86390 1
528154 99528154 1001 86380 86390 1
528247 99528247 1001 86380 86390 1
528235 99528235 1001 86380 86390 1
528172 99528172 1001 86380 86390 1
528830 99528830 1001 86380 86390 1
528780 99528780 1001 86380 86390 1
528809 99528809 1001 86380 86390 1
528517 99528517 1001 86380 86390 1
528410 99528410 1001 86380 86390 1
528488 99528488 1001 86380 86390 1
528486 99528486 1001 86380 86390 1
528911 99528911 1001 86380 86390 1
528996 99528996 1001 86380 86390 1
529700 99529700 1001 86380 86390 1
529704 99529704 1001 86380 86390 1
529469 99529469 1001 86380 86390 1
529739 99529739 1001 86380 86390 1
529782 99529782 1001 86380 86390 1
529773 99529773 1001 86380 86390 1
530503 99530503 1001 86380 86390 1
530400 99530400 1001 86380 86390 1
530372 99530372 1001 86380 86390 1
530222 99530222 1001 86380 86390 1
530252 99530252 1001 86380 86390 1
530253 99530253 1001 86380 86390 1
530164 99530164 1001 86380 86390 1
530005 99530005 1001 86380 86390 1
529981 99529981 1001 86380 86390 1
530072 99530072 1001 86380 86390 1
529943 99529943 1001 86380 86390 1
530745 99530745 1001 86380 86390 1
530554 99530554 1001 86380 86390 1
530686 99530686 1001 86380 86390 1
530562 99530562 1001 86380 86390 1
531378 99531378 1001 86380 86390 1
531314 99531314 1001 86380 86390 1
531070 99531070 1001 86380 86390 1
531024 99531024 1001 86380 86390 1
531090 99531090 1001 86380 86390 1
530987 99530987 1001 86380 86390 1
531120 99531120 1001 86380 86390 1
531147 99531147 1001 86380 86390 1
531160 99531160 1001 86380 86390 1
530898 99530898 1001 86380 86390 1
530770 99530770 1001 86380 86390 1
531402 99531402 1001 86380 86390 1
531507 99531507 1001 86380 86390 1
531436 99531436 1001 86380 86390 1
531451 99531451 1001 86380 86390 1
531479 99531479 1001 86380 86390 1
532132 99532132 1001 86380 86390 1
532068 99532068 1001 86380 86390 1
531963 99531963 1001 86380 86390 1
531981 99531981 1001 86380 86390 1
531802 99531802 1001 86380 86390 1
531700 99531700 1001 86380 86390 1
532324 99532324 1001 86380 86390 1
532377 99532377 1001 86380 86390 1
532290 99532290 1001 86380 86390 1
532291 99532291 1001 86380 86390 1
532227 99532227 1001 86380 86390 1
532944 99532944 1001 86380 86390 1
532912 99532912 1001 86380 86390 1
532748 99532748 1001 86380 86390 1
532797 99532797 1001 86380 86390 1
532824 99532824 1001 86380 86390 1
532464 99532464 1001 86380 86390 1
532523 99532523 1001 86380 86390 1
532433 99532433 1001 86380 86390 1
532499 99532499 1001 86380 86390 1
533170 99533170 1001 86380 86390 1
533750 99533750 1001 86380 86390 1
533523 99533523 1001 86380 86390 1
533537 99533537 1001 86380 86390 1
533550 99533550 1001 86380 86390 1
533486 99533486 1001 86380 86390 1
533616 99533616 1001 86380 86390 1
533581 99533581 1001 86380 86390 1
533633 99533633 1001 86380 86390 1
533465 99533465 1001 86380 86390 1
533418 99533418 1001 86380 86390 1
533328 99533328 1001 86380 86390 1
533303 99533303 1001 86380 86390 1
533434 99533434 1001 86380 86390 1
533438 99533438 1001 86380 86390 1
533413 99533413 1001 86380 86390 1
533959 99533959 1001 86380 86390 1
533921 99533921 1001 86380 86390 1
533951 99533951 1001 86380 86390 1
534060 99534060 1001 86380 86390 1
534621 99534621 1001 86380 86390 1
534650 99534650 1001 86380 86390 1
534565 99534565 1001 86380 86390 1
534274 99534274 1001 86380 86390 1
534420 99534420 1001 86380 86390 1
534180 99534180 1001 86380 86390 1
534065 99534065 1001 86380 86390 1
534122 99534122 1001 86380 86390 1
534112 99534112 1001 86380 86390 1
534696 99534696 1001 86380 86390 1
534686 99534686 1001 86380 86390 1
534690 99534690 1001 86380 86390 1
535480 99535480 1001 86380 86390 1
535086 99535086 1001 86380 86390 1
535001 99535001 1001 86380 86390 1
534965 99534965 1001 86380 86390 1
535632 99535632 1001 86380 86390 1
535699 99535699 1001 86380 86390 1
535544 99535544 1001 86380 86390 1
536221 99536221 1001 86380 86390 1
536199 99536199 1001 86380 86390 1
536175 99536175 1001 86380 86390 1
536014 99536014 1001 86380 86390 1
535963 99535963 1001 86380 86390 1
536106 99536106 1001 86380 86390 1
536107 99536107 1001 86380 86390 1
536056 99536056 1001 86380 86390 1
536045 99536045 1001 86380 86390 1
536046 99536046 1001 86380 86390 1
535956 99535956 1001 86380 86390 1
536048 99536048 1001 86380 86390 1
536061 99536061 1001 86380 86390 1
535945 99535945 1001 86380 86390 1
536078 99536078 1001 86380 86390 1
535909 99535909 1001 86380 86390 1
536521 99536521 1001 86380 86390 1
536523 99536523 1001 86380 86390 1
536407 99536407 1001 86380 86390 1
537125 99537125 1001 86380 86390 1
537066 99537066 1001 86380 86390 1
537002 99537002 1001 86380 86390 1
537148 99537148 1001 86380 86390 1
537056 99537056 1001 86380 86390 1
537005 99537005 1001 86380 86390 1
536595 99536595 1001 86380 86390 1
536647 99536647 1001 86380 86390 1
536543 99536543 1001 86380 86390 1
536727 99536727 1001 86380 86390 1
536681 99536681 1001 86380 86390 1
536656 99536656 1001 86380 86390 1
536747 99536747 1001 86380 86390 1
537291 99537291 1001 86380 86390 1
537281 99537281 1001 86380 86390 1
537209 99537209 1001 86380 86390 1
537820 99537820 1001 86380 86390 1
537681 99537681 1001 86380 86390 1
537747 99537747 1001 86380 86390 1
537775 99537775 1001 86380 86390 1
537660 99537660 1001 86380 86390 1
537738 99537738 1001 86380 86390 1
537777 99537777 1001 86380 86390 1
537536 99537536 1001 86380 86390 1
537397 99537397 1001 86380 86390 1
538025 99538025 1001 86380 86390 1
538082 99538082 1001 86380 86390 1
538005 99538005 1001 86380 86390 1
538085 99538085 1001 86380 86390 1
538193 99538193 1001 86380 86390 1
538170 99538170 1001 86380 86390 1
538122 99538122 1001 86380 86390 1
538726 99538726 1001 86380 86390 1
538675 99538675 1001 86380 86390 1
538783 99538783 1001 86380 86390 1
538655 99538655 1001 86380 86390 1
538571 99538571 1001 86380 86390 1
538504 99538504 1001 86380 86390 1
538290 99538290 1001 86380 86390 1
538257 99538257 1001 86380 86390 1
538930 99538930 1001 86380 86390 1
539640 99539640 1001 86380 86390 1
539570 99539570 1001 86380 86390 1
539584 99539584 1001 86380 86390 1
539495 99539495 1001 86380 86390 1
539536 99539536 1001 86380 86390 1
539283 99539283 1001 86380 86390 1
539400 99539400 1001 86380 86390 1
539375 99539375 1001 86380 86390 1
539232 99539232 1001 86380 86390 1
539272 99539272 1001 86380 86390 1
539433 99539433 1001 86380 86390 1
539113 99539113 1001 86380 86390 1
539192 99539192 1001 86380 86390 1
539205 99539205 1001 86380 86390 1
539064 99539064 1001 86380 86390 1
539066 99539066 1001 86380 86390 1
539069 99539069 1001 86380 86390 1
539729 99539729 1001 86380 86390 1
540325 99540325 1001 86380 86390 1
540390 99540390 1001 86380 86390 1
540465 99540465 1001 86380 86390 1
540246 99540246 1001 86380 86390 1
539917 99539917 1001 86380 86390 1
540476 99540476 1001 86380 86390 1
540520 99540520 1001 86380 86390 1
540495 99540495 1001 86380 86390 1
541245 99541245 1001 86380 86390 1
541092 99541092 1001 86380 86390 1
541270 99541270 1001 86380 86390 1
540949 99540949 1001 86380 86390 1
540976 99540976 1001 86380 86390 1
540964 99540964 1001 86380 86390 1
540940 99540940 1001 86380 86390 1
540698 99540698 1001 86380 86390 1
540831 99540831 1001 86380 86390 1
540697 99540697 1001 86380 86390 1
541329 99541329 1001 86380 86390 1
541386 99541386 1001 86380 86390 1
541297 99541297 1001 86380 86390 1
542089 99542089 1001 86380 86390 1
542032 99542032 1001 86380 86390 1
541903 99541903 1001 86380 86390 1
541904 99541904 1001 86380 86390 1
541731 99541731 1001 86380 86390 1
541511 99541511 1001 86380 86390 1
541527 99541527 1001 86380 86390 1
541503 99541503 1001 86380 86390 1
542225 99542225 1001 86380 86390 1
542264 99542264 1001 86380 86390 1
542252 99542252 1001 86380 86390 1
542320 99542320 1001 86380 86390 1
542243 99542243 1001 86380 86390 1
542805 99542805 1001 86380 86390 1
542887 99542887 1001 86380 86390 1
542823 99542823 1001 86380 86390 1
542726 99542726 1001 86380 86390 1
542572 99542572 1001 86380 86390 1
542629 99542629 1001 86380 86390 1
542642 99542642 1001 86380 86390 1
542531 99542531 1001 86380 86390 1
542417 99542417 1001 86380 86390 1
542522 99542522 1001 86380 86390 1
542478 99542478 1001 86380 86390 1
543045 99543045 1001 86380 86390 1
543055 99543055 1001 86380 86390 1
543056 99543056 1001 86380 86390 1
543597 99543597 1001 86380 86390 1
543413 99543413 1001 86380 86390 1
543530 99543530 1001 86380 86390 1
543549 99543549 1001 86380 86390 1
543511 99543511 1001 86380 86390 1
543305 99543305 1001 86380 86390 1
543192 99543192 1001 86380 86390 1
543161 99543161 1001 86380 86390 1
543867 99543867 1001 86380 86390 1
543789 99543789 1001 86380 86390 1
543831 99543831 1001 86380 86390 1
544428 99544428 1001 86380 86390 1
544379 99544379 1001 86380 86390 1
544302 99544302 1001 86380 86390 1
544381 99544381 1001 86380 86390 1
544369 99544369 1001 86380 86390 1
544387 99544387 1001 86380 86390 1
544070 99544070 1001 86380 86390 1
543979 99543979 1001 86380 86390 1
544712 99544712 1001 86380 86390 1
544718 99544718 1001 86380 86390 1
406708 1208 1001 67200 76677 1
519718 1044 1001 58340 58640 1
517020 651 1001 37814 38113 1
400157 99400157 1001 86380 86390 1
400260 99400260 1001 86380 86390 1
400562 99400562 1001 86380 86390 1
400634 99400634 1001 86380 86390 1
400673 99400673 1001 86380 86390 1
400795 99400795 1001 86380 86390 1
400852 99400852 1001 86380 86390 1
401033 99401033 1001 86380 86390 1
401156 99401156 1001 86380 86390 1
401157 99401157 1001 86380 86390 1
401075 99401075 1001 86380 86390 1
401235 99401235 1001 86380 86390 1
401285 99401285 1001 86380 86390 1
401558 99401558 1001 86380 86390 1
401685 99401685 1001 86380 86390 1
401725 99401725 1001 86380 86390 1
402104 99402104 1001 86380 86390 1
402334 99402334 1001 86380 86390 1
402296 99402296 1001 86380 86390 1
402381 99402381 1001 86380 86390 1
402425 99402425 1001 86380 86390 1
402413 99402413 1001 86380 86390 1
402813 99402813 1001 86380 86390 1
403178 99403178 1001 86380 86390 1
403213 99403213 1001 86380 86390 1
403793 99403793 1001 86380 86390 1
403827 99403827 1001 86380 86390 1
403984 99403984 1001 86380 86390 1
404419 99404419 1001 86380 86390 1
404404 99404404 1001 86380 86390 1
404555 99404555 1001 86380 86390 1
404536 99404536 1001 86380 86390 1
404558 99404558 1001 86380 86390 1
404747 99404747 1001 86380 86390 1
404768 99404768 1001 86380 86390 1
404804 99404804 1001 86380 86390 1
404793 99404793 1001 86380 86390 1
404933 99404933 1001 86380 86390 1
405032 99405032 1001 86380 86390 1
405064 99405064 1001 86380 86390 1
405196 99405196 1001 86380 86390 1
405346 99405346 1001 86380 86390 1
405453 99405453 1001 86380 86390 1
405456 99405456 1001 86380 86390 1
405863 99405863 1001 86380 86390 1
405953 99405953 1001 86380 86390 1
406154 99406154 1001 86380 86390 1
406264 99406264 1001 86380 86390 1
406930 99406930 1001 86380 86390 1
407038 99407038 1001 86380 86390 1
407151 99407151 1001 86380 86390 1
407222 99407222 1001 86380 86390 1
407637 99407637 1001 86380 86390 1
407807 99407807 1001 86380 86390 1
407857 99407857 1001 86380 86390 1
408002 99408002 1001 86380 86390 1
408102 99408102 1001 86380 86390 1
408299 99408299 1001 86380 86390 1
408267 99408267 1001 86380 86390 1
408488 99408488 1001 86380 86390 1
408702 99408702 1001 86380 86390 1
408846 99408846 1001 86380 86390 1
408987 99408987 1001 86380 86390 1
409007 99409007 1001 86380 86390 1
409225 99409225 1001 86380 86390 1
409268 99409268 1001 86380 86390 1
409386 99409386 1001 86380 86390 1
409478 99409478 1001 86380 86390 1
409560 99409560 1001 86380 86390 1
409686 99409686 1001 86380 86390 1
409742 99409742 1001 86380 86390 1
409763 99409763 1001 86380 86390 1
409792 99409792 1001 86380 86390 1
409942 99409942 1001 86380 86390 1
410180 99410180 1001 86380 86390 1
410144 99410144 1001 86380 86390 1
410295 99410295 1001 86380 86390 1
410464 99410464 1001 86380 86390 1
410425 99410425 1001 86380 86390 1
410652 99410652 1001 86380 86390 1
410806 99410806 1001 86380 86390 1
410771 99410771 1001 86380 86390 1
411084 99411084 1001 86380 86390 1
411204 99411204 1001 86380 86390 1
411323 99411323 1001 86380 86390 1
411293 99411293 1001 86380 86390 1
411336 99411336 1001 86380 86390 1
411726 99411726 1001 86380 86390 1
411845 99411845 1001 86380 86390 1
411963 99411963 1001 86380 86390 1
412251 99412251 1001 86380 86390 1
412280 99412280 1001 86380 86390 1
413493 99413493 1001 86380 86390 1
413477 99413477 1001 86380 86390 1
413109 99413109 1001 86380 86390 1
413165 99413165 1001 86380 86390 1
412998 99412998 1001 86380 86390 1
412590 99412590 1001 86380 86390 1
412538 99412538 1001 86380 86390 1
412657 99412657 1001 86380 86390 1
412637 99412637 1001 86380 86390 1
412500 99412500 1001 86380 86390 1
413833 99413833 1001 86380 86390 1
413968 99413968 1001 86380 86390 1
413972 99413972 1001 86380 86390 1
415026 99415026 1001 86380 86390 1
415017 99415017 1001 86380 86390 1
415070 99415070 1001 86380 86390 1
415088 99415088 1001 86380 86390 1
414863 99414863 1001 86380 86390 1
414895 99414895 1001 86380 86390 1
414455 99414455 1001 86380 86390 1
414436 99414436 1001 86380 86390 1
414488 99414488 1001 86380 86390 1
416887 99416887 1001 86380 86390 1
416663 99416663 1001 86380 86390 1
416139 99416139 1001 86380 86390 1
416531 99416531 1001 86380 86390 1
416490 99416490 1001 86380 86390 1
415877 99415877 1001 86380 86390 1
415981 99415981 1001 86380 86390 1
416138 99416138 1001 86380 86390 1
417296 99417296 1001 86380 86390 1
417111 99417111 1001 86380 86390 1
417062 99417062 1001 86380 86390 1
417530 99417530 1001 86380 86390 1
417431 99417431 1001 86380 86390 1
417414 99417414 1001 86380 86390 1
418502 99418502 1001 86380 86390 1
418435 99418435 1001 86380 86390 1
418431 99418431 1001 86380 86390 1
418305 99418305 1001 86380 86390 1
418341 99418341 1001 86380 86390 1
418149 99418149 1001 86380 86390 1
418242 99418242 1001 86380 86390 1
417895 99417895 1001 86380 86390 1
417745 99417745 1001 86380 86390 1
417791 99417791 1001 86380 86390 1
419191 99419191 1001 86380 86390 1
419077 99419077 1001 86380 86390 1
419144 99419144 1001 86380 86390 1
418819 99418819 1001 86380 86390 1
420409 99420409 1001 86380 86390 1
420073 99420073 1001 86380 86390 1
420327 99420327 1001 86380 86390 1
419967 99419967 1001 86380 86390 1
420005 99420005 1001 86380 86390 1
419851 99419851 1001 86380 86390 1
419984 99419984 1001 86380 86390 1
419936 99419936 1001 86380 86390 1
419211 99419211 1001 86380 86390 1
419392 99419392 1001 86380 86390 1
419482 99419482 1001 86380 86390 1
419312 99419312 1001 86380 86390 1
420674 99420674 1001 86380 86390 1
420553 99420553 1001 86380 86390 1
420827 99420827 1001 86380 86390 1
421890 99421890 1001 86380 86390 1
421821 99421821 1001 86380 86390 1
421804 99421804 1001 86380 86390 1
421828 99421828 1001 86380 86390 1
421737 99421737 1001 86380 86390 1
421593 99421593 1001 86380 86390 1
421283 99421283 1001 86380 86390 1
421089 99421089 1001 86380 86390 1
422499 99422499 1001 86380 86390 1
422222 99422222 1001 86380 86390 1
422344 99422344 1001 86380 86390 1
422395 99422395 1001 86380 86390 1
422158 99422158 1001 86380 86390 1
423600 99423600 1001 86380 86390 1
423492 99423492 1001 86380 86390 1
423646 99423646 1001 86380 86390 1
423088 99423088 1001 86380 86390 1
423034 99423034 1001 86380 86390 1
423285 99423285 1001 86380 86390 1
422860 99422860 1001 86380 86390 1
422711 99422711 1001 86380 86390 1
423846 99423846 1001 86380 86390 1
424100 99424100 1001 86380 86390 1
423829 99423829 1001 86380 86390 1
423847 99423847 1001 86380 86390 1
423753 99423753 1001 86380 86390 1
425321 99425321 1001 86380 86390 1
425056 99425056 1001 86380 86390 1
425357 99425357 1001 86380 86390 1
425289 99425289 1001 86380 86390 1
425122 99425122 1001 86380 86390 1
424640 99424640 1001 86380 86390 1
424974 99424974 1001 86380 86390 1
424223 99424223 1001 86380 86390 1
424540 99424540 1001 86380 86390 1
424557 99424557 1001 86380 86390 1
424363 99424363 1001 86380 86390 1
425459 99425459 1001 86380 86390 1
425545 99425545 1001 86380 86390 1
425791 99425791 1001 86380 86390 1
425600 99425600 1001 86380 86390 1
426456 99426456 1001 86380 86390 1
426409 99426409 1001 86380 86390 1
426629 99426629 1001 86380 86390 1
426461 99426461 1001 86380 86390 1
426642 99426642 1001 86380 86390 1
426047 99426047 1001 86380 86390 1
425959 99425959 1001 86380 86390 1
426094 99426094 1001 86380 86390 1
428366 99428366 1001 86380 86390 1
428413 99428413 1001 86380 86390 1
428354 99428354 1001 86380 86390 1
428659 99428659 1001 86380 86390 1
428627 99428627 1001 86380 86390 1
428388 99428388 1001 86380 86390 1
428228 99428228 1001 86380 86390 1
428215 99428215 1001 86380 86390 1
428014 99428014 1001 86380 86390 1
428333 99428333 1001 86380 86390 1
427647 99427647 1001 86380 86390 1
427896 99427896 1001 86380 86390 1
428986 99428986 1001 86380 86390 1
428763 99428763 1001 86380 86390 1
428792 99428792 1001 86380 86390 1
428737 99428737 1001 86380 86390 1
429104 99429104 1001 86380 86390 1
428863 99428863 1001 86380 86390 1
430295 99430295 1001 86380 86390 1
429862 99429862 1001 86380 86390 1
429647 99429647 1001 86380 86390 1
429655 99429655 1001 86380 86390 1
429527 99429527 1001 86380 86390 1
429474 99429474 1001 86380 86390 1
429277 99429277 1001 86380 86390 1
429532 99429532 1001 86380 86390 1
430500 99430500 1001 86380 86390 1
431888 99431888 1001 86380 86390 1
431897 99431897 1001 86380 86390 1
431946 99431946 1001 86380 86390 1
431806 99431806 1001 86380 86390 1
432047 99432047 1001 86380 86390 1
431550 99431550 1001 86380 86390 1
431459 99431459 1001 86380 86390 1
431371 99431371 1001 86380 86390 1
431146 99431146 1001 86380 86390 1
430872 99430872 1001 86380 86390 1
431215 99431215 1001 86380 86390 1
432201 99432201 1001 86380 86390 1
432226 99432226 1001 86380 86390 1
432186 99432186 1001 86380 86390 1
432260 99432260 1001 86380 86390 1
432285 99432285 1001 86380 86390 1
433486 99433486 1001 86380 86390 1
433416 99433416 1001 86380 86390 1
433627 99433627 1001 86380 86390 1
433649 99433649 1001 86380 86390 1
432971 99432971 1001 86380 86390 1
433065 99433065 1001 86380 86390 1
432983 99432983 1001 86380 86390 1
432730 99432730 1001 86380 86390 1
432632 99432632 1001 86380 86390 1
432565 99432565 1001 86380 86390 1
432804 99432804 1001 86380 86390 1
432781 99432781 1001 86380 86390 1
432783 99432783 1001 86380 86390 1
432843 99432843 1001 86380 86390 1
433897 99433897 1001 86380 86390 1
435338 99435338 1001 86380 86390 1
435011 99435011 1001 86380 86390 1
434817 99434817 1001 86380 86390 1
434532 99434532 1001 86380 86390 1
434232 99434232 1001 86380 86390 1
434477 99434477 1001 86380 86390 1
434269 99434269 1001 86380 86390 1
435830 99435830 1001 86380 86390 1
436802 99436802 1001 86380 86390 1
436630 99436630 1001 86380 86390 1
436508 99436508 1001 86380 86390 1
436361 99436361 1001 86380 86390 1
436561 99436561 1001 86380 86390 1
435938 99435938 1001 86380 86390 1
300030 99300030 1001 86380 86390 1
300076 99300076 1001 86380 86390 1
300529 99300529 1001 86380 86390 1
300594 99300594 1001 86380 86390 1
300622 99300622 1001 86380 86390 1
300369 99300369 1001 86380 86390 1
300379 99300379 1001 86380 86390 1
300263 99300263 1001 86380 86390 1
300309 99300309 1001 86380 86390 1
300193 99300193 1001 86380 86390 1
300795 99300795 1001 86380 86390 1
300835 99300835 1001 86380 86390 1
300802 99300802 1001 86380 86390 1
301492 99301492 1001 86380 86390 1
301368 99301368 1001 86380 86390 1
301460 99301460 1001 86380 86390 1
301423 99301423 1001 86380 86390 1
301547 99301547 1001 86380 86390 1
301310 99301310 1001 86380 86390 1
301224 99301224 1001 86380 86390 1
301318 99301318 1001 86380 86390 1
301179 99301179 1001 86380 86390 1
301643 99301643 1001 86380 86390 1
301580 99301580 1001 86380 86390 1
301710 99301710 1001 86380 86390 1
301699 99301699 1001 86380 86390 1
301738 99301738 1001 86380 86390 1
301716 99301716 1001 86380 86390 1
302253 99302253 1001 86380 86390 1
302231 99302231 1001 86380 86390 1
302058 99302058 1001 86380 86390 1
302098 99302098 1001 86380 86390 1
302137 99302137 1001 86380 86390 1
302060 99302060 1001 86380 86390 1
302023 99302023 1001 86380 86390 1
302088 99302088 1001 86380 86390 1
302068 99302068 1001 86380 86390 1
302083 99302083 1001 86380 86390 1
301842 99301842 1001 86380 86390 1
301874 99301874 1001 86380 86390 1
301760 99301760 1001 86380 86390 1
302565 99302565 1001 86380 86390 1
302480 99302480 1001 86380 86390 1
303179 99303179 1001 86380 86390 1
303149 99303149 1001 86380 86390 1
303189 99303189 1001 86380 86390 1
303188 99303188 1001 86380 86390 1
303115 99303115 1001 86380 86390 1
302962 99302962 1001 86380 86390 1
302808 99302808 1001 86380 86390 1
302977 99302977 1001 86380 86390 1
302824 99302824 1001 86380 86390 1
302803 99302803 1001 86380 86390 1
302715 99302715 1001 86380 86390 1
302760 99302760 1001 86380 86390 1
303252 99303252 1001 86380 86390 1
303332 99303332 1001 86380 86390 1
303974 99303974 1001 86380 86390 1
303965 99303965 1001 86380 86390 1
303675 99303675 1001 86380 86390 1
303689 99303689 1001 86380 86390 1
303667 99303667 1001 86380 86390 1
303695 99303695 1001 86380 86390 1
303568 99303568 1001 86380 86390 1
303523 99303523 1001 86380 86390 1
303592 99303592 1001 86380 86390 1
304081 99304081 1001 86380 86390 1
304094 99304094 1001 86380 86390 1
304146 99304146 1001 86380 86390 1
304048 99304048 1001 86380 86390 1
304736 99304736 1001 86380 86390 1
304601 99304601 1001 86380 86390 1
304628 99304628 1001 86380 86390 1
304637 99304637 1001 86380 86390 1
304420 99304420 1001 86380 86390 1
304396 99304396 1001 86380 86390 1
304241 99304241 1001 86380 86390 1
304311 99304311 1001 86380 86390 1
304389 99304389 1001 86380 86390 1
304301 99304301 1001 86380 86390 1
304908 99304908 1001 86380 86390 1
304915 99304915 1001 86380 86390 1
304863 99304863 1001 86380 86390 1
304997 99304997 1001 86380 86390 1
305624 99305624 1001 86380 86390 1
305511 99305511 1001 86380 86390 1
305555 99305555 1001 86380 86390 1
305298 99305298 1001 86380 86390 1
305363 99305363 1001 86380 86390 1
305405 99305405 1001 86380 86390 1
305288 99305288 1001 86380 86390 1
305380 99305380 1001 86380 86390 1
305308 99305308 1001 86380 86390 1
305284 99305284 1001 86380 86390 1
305197 99305197 1001 86380 86390 1
305084 99305084 1001 86380 86390 1
305217 99305217 1001 86380 86390 1
305154 99305154 1001 86380 86390 1
500149 99500149 1001 86380 86390 1
500812 99500812 1001 86380 86390 1
500809 99500809 1001 86380 86390 1
500486 99500486 1001 86380 86390 1
500347 99500347 1001 86380 86390 1
500274 99500274 1001 86380 86390 1
500340 99500340 1001 86380 86390 1
500276 99500276 1001 86380 86390 1
500940 99500940 1001 86380 86390 1
500953 99500953 1001 86380 86390 1
500842 99500842 1001 86380 86390 1
501491 99501491 1001 86380 86390 1
501479 99501479 1001 86380 86390 1
501533 99501533 1001 86380 86390 1
501547 99501547 1001 86380 86390 1
501586 99501586 1001 86380 86390 1
501356 99501356 1001 86380 86390 1
501280 99501280 1001 86380 86390 1
501306 99501306 1001 86380 86390 1
501384 99501384 1001 86380 86390 1
501346 99501346 1001 86380 86390 1
501263 99501263 1001 86380 86390 1
501087 99501087 1001 86380 86390 1
501779 99501779 1001 86380 86390 1
501642 99501642 1001 86380 86390 1
502402 99502402 1001 86380 86390 1
502057 99502057 1001 86380 86390 1
502123 99502123 1001 86380 86390 1
502063 99502063 1001 86380 86390 1
502064 99502064 1001 86380 86390 1
501987 99501987 1001 86380 86390 1
502015 99502015 1001 86380 86390 1
502041 99502041 1001 86380 86390 1
501955 99501955 1001 86380 86390 1
501945 99501945 1001 86380 86390 1
502632 99502632 1001 86380 86390 1
502531 99502531 1001 86380 86390 1
502651 99502651 1001 86380 86390 1
503253 99503253 1001 86380 86390 1
503165 99503165 1001 86380 86390 1
503274 99503274 1001 86380 86390 1
503171 99503171 1001 86380 86390 1
502893 99502893 1001 86380 86390 1
502988 99502988 1001 86380 86390 1
503029 99503029 1001 86380 86390 1
503045 99503045 1001 86380 86390 1
502696 99502696 1001 86380 86390 1
502853 99502853 1001 86380 86390 1
502791 99502791 1001 86380 86390 1
502741 99502741 1001 86380 86390 1
502835 99502835 1001 86380 86390 1
502682 99502682 1001 86380 86390 1
503406 99503406 1001 86380 86390 1
503395 99503395 1001 86380 86390 1
503411 99503411 1001 86380 86390 1
503323 99503323 1001 86380 86390 1
503430 99503430 1001 86380 86390 1
503919 99503919 1001 86380 86390 1
503946 99503946 1001 86380 86390 1
503797 99503797 1001 86380 86390 1
503704 99503704 1001 86380 86390 1
503563 99503563 1001 86380 86390 1
503654 99503654 1001 86380 86390 1
503667 99503667 1001 86380 86390 1
503673 99503673 1001 86380 86390 1
504142 99504142 1001 86380 86390 1
504155 99504155 1001 86380 86390 1
504261 99504261 1001 86380 86390 1
504160 99504160 1001 86380 86390 1
504190 99504190 1001 86380 86390 1
504764 99504764 1001 86380 86390 1
504830 99504830 1001 86380 86390 1
504912 99504912 1001 86380 86390 1
504792 99504792 1001 86380 86390 1
504831 99504831 1001 86380 86390 1
504745 99504745 1001 86380 86390 1
504876 99504876 1001 86380 86390 1
504905 99504905 1001 86380 86390 1
504611 99504611 1001 86380 86390 1
504702 99504702 1001 86380 86390 1
504737 99504737 1001 86380 86390 1
504414 99504414 1001 86380 86390 1
504509 99504509 1001 86380 86390 1
504497 99504497 1001 86380 86390 1
504395 99504395 1001 86380 86390 1
504526 99504526 1001 86380 86390 1
504373 99504373 1001 86380 86390 1
505100 99505100 1001 86380 86390 1
505040 99505040 1001 86380 86390 1
505621 99505621 1001 86380 86390 1
505622 99505622 1001 86380 86390 1
505576 99505576 1001 86380 86390 1
505464 99505464 1001 86380 86390 1
505362 99505362 1001 86380 86390 1
505418 99505418 1001 86380 86390 1
505177 99505177 1001 86380 86390 1
505308 99505308 1001 86380 86390 1
505961 99505961 1001 86380 86390 1
505949 99505949 1001 86380 86390 1
505962 99505962 1001 86380 86390 1
505786 99505786 1001 86380 86390 1
505955 99505955 1001 86380 86390 1
506415 99506415 1001 86380 86390 1
506493 99506493 1001 86380 86390 1
506494 99506494 1001 86380 86390 1
506595 99506595 1001 86380 86390 1
506535 99506535 1001 86380 86390 1
506500 99506500 1001 86380 86390 1
506554 99506554 1001 86380 86390 1
506414 99506414 1001 86380 86390 1
506275 99506275 1001 86380 86390 1
506213 99506213 1001 86380 86390 1
506320 99506320 1001 86380 86390 1
505978 99505978 1001 86380 86390 1
506165 99506165 1001 86380 86390 1
506154 99506154 1001 86380 86390 1
506615 99506615 1001 86380 86390 1
506603 99506603 1001 86380 86390 1
507393 99507393 1001 86380 86390 1
507395 99507395 1001 86380 86390 1
507292 99507292 1001 86380 86390 1
507093 99507093 1001 86380 86390 1
507071 99507071 1001 86380 86390 1
506930 99506930 1001 86380 86390 1
506999 99506999 1001 86380 86390 1
506873 99506873 1001 86380 86390 1
506838 99506838 1001 86380 86390 1
507562 99507562 1001 86380 86390 1
507618 99507618 1001 86380 86390 1
507528 99507528 1001 86380 86390 1
507581 99507581 1001 86380 86390 1
508208 99508208 1001 86380 86390 1
508017 99508017 1001 86380 86390 1
507876 99507876 1001 86380 86390 1
507930 99507930 1001 86380 86390 1
507657 99507657 1001 86380 86390 1
507774 99507774 1001 86380 86390 1
508284 99508284 1001 86380 86390 1
508323 99508323 1001 86380 86390 1
508427 99508427 1001 86380 86390 1
508338 99508338 1001 86380 86390 1
508444 99508444 1001 86380 86390 1
508432 99508432 1001 86380 86390 1
508448 99508448 1001 86380 86390 1
508689 99508689 1001 86380 86390 1
508692 99508692 1001 86380 86390 1
508707 99508707 1001 86380 86390 1
508801 99508801 1001 86380 86390 1
508457 99508457 1001 86380 86390 1
508543 99508543 1001 86380 86390 1
509114 99509114 1001 86380 86390 1
509849 99509849 1001 86380 86390 1
509865 99509865 1001 86380 86390 1
509708 99509708 1001 86380 86390 1
509806 99509806 1001 86380 86390 1
509553 99509553 1001 86380 86390 1
509595 99509595 1001 86380 86390 1
509476 99509476 1001 86380 86390 1
509381 99509381 1001 86380 86390 1
509394 99509394 1001 86380 86390 1
510586 99510586 1001 86380 86390 1
510623 99510623 1001 86380 86390 1
510430 99510430 1001 86380 86390 1
510355 99510355 1001 86380 86390 1
510473 99510473 1001 86380 86390 1
510334 99510334 1001 86380 86390 1
510171 99510171 1001 86380 86390 1
510250 99510250 1001 86380 86390 1
510136 99510136 1001 86380 86390 1
510228 99510228 1001 86380 86390 1
510268 99510268 1001 86380 86390 1
510169 99510169 1001 86380 86390 1
510918 99510918 1001 86380 86390 1
510792 99510792 1001 86380 86390 1
510819 99510819 1001 86380 86390 1
510874 99510874 1001 86380 86390 1
510837 99510837 1001 86380 86390 1
511516 99511516 1001 86380 86390 1
511520 99511520 1001 86380 86390 1
511504 99511504 1001 86380 86390 1
511357 99511357 1001 86380 86390 1
511206 99511206 1001 86380 86390 1
511197 99511197 1001 86380 86390 1
511126 99511126 1001 86380 86390 1
511015 99511015 1001 86380 86390 1
511082 99511082 1001 86380 86390 1
511070 99511070 1001 86380 86390 1
511645 99511645 1001 86380 86390 1
511738 99511738 1001 86380 86390 1
511751 99511751 1001 86380 86390 1
512212 99512212 1001 86380 86390 1
512322 99512322 1001 86380 86390 1
512325 99512325 1001 86380 86390 1
512091 99512091 1001 86380 86390 1
512068 99512068 1001 86380 86390 1
511812 99511812 1001 86380 86390 1
511851 99511851 1001 86380 86390 1
511917 99511917 1001 86380 86390 1
511803 99511803 1001 86380 86390 1
512416 99512416 1001 86380 86390 1
512577 99512577 1001 86380 86390 1
512386 99512386 1001 86380 86390 1
513038 99513038 1001 86380 86390 1
513160 99513160 1001 86380 86390 1
513072 99513072 1001 86380 86390 1
512793 99512793 1001 86380 86390 1
512937 99512937 1001 86380 86390 1
512717 99512717 1001 86380 86390 1
513350 99513350 1001 86380 86390 1
513351 99513351 1001 86380 86390 1
513364 99513364 1001 86380 86390 1
513352 99513352 1001 86380 86390 1
513392 99513392 1001 86380 86390 1
513929 99513929 1001 86380 86390 1
514013 99514013 1001 86380 86390 1
513846 99513846 1001 86380 86390 1
513825 99513825 1001 86380 86390 1
513494 99513494 1001 86380 86390 1
514095 99514095 1001 86380 86390 1
514123 99514123 1001 86380 86390 1
514136 99514136 1001 86380 86390 1
514234 99514234 1001 86380 86390 1
514690 99514690 1001 86380 86390 1
514742 99514742 1001 86380 86390 1
514730 99514730 1001 86380 86390 1
514825 99514825 1001 86380 86390 1
514707 99514707 1001 86380 86390 1
514785 99514785 1001 86380 86390 1
514787 99514787 1001 86380 86390 1
514750 99514750 1001 86380 86390 1
514447 99514447 1001 86380 86390 1
514474 99514474 1001 86380 86390 1
514539 99514539 1001 86380 86390 1
514556 99514556 1001 86380 86390 1
514611 99514611 1001 86380 86390 1
514599 99514599 1001 86380 86390 1
514314 99514314 1001 86380 86390 1
514266 99514266 1001 86380 86390 1
514396 99514396 1001 86380 86390 1
514360 99514360 1001 86380 86390 1
514403 99514403 1001 86380 86390 1
515062 99515062 1001 86380 86390 1
514886 99514886 1001 86380 86390 1
515017 99515017 1001 86380 86390 1
514968 99514968 1001 86380 86390 1
515047 99515047 1001 86380 86390 1
515664 99515664 1001 86380 86390 1
515489 99515489 1001 86380 86390 1
515592 99515592 1001 86380 86390 1
515515 99515515 1001 86380 86390 1
515362 99515362 1001 86380 86390 1
515298 99515298 1001 86380 86390 1
515466 99515466 1001 86380 86390 1
515365 99515365 1001 86380 86390 1
515302 99515302 1001 86380 86390 1
515473 99515473 1001 86380 86390 1
515160 99515160 1001 86380 86390 1
515135 99515135 1001 86380 86390 1
515083 99515083 1001 86380 86390 1
515762 99515762 1001 86380 86390 1
516360 99516360 1001 86380 86390 1
516323 99516323 1001 86380 86390 1
516313 99516313 1001 86380 86390 1
516180 99516180 1001 86380 86390 1
516147 99516147 1001 86380 86390 1
515992 99515992 1001 86380 86390 1
516090 99516090 1001 86380 86390 1
516017 99516017 1001 86380 86390 1
516701 99516701 1001 86380 86390 1
516516 99516516 1001 86380 86390 1
516687 99516687 1001 86380 86390 1
517194 99517194 1001 86380 86390 1
517260 99517260 1001 86380 86390 1
517132 99517132 1001 86380 86390 1
517265 99517265 1001 86380 86390 1
517295 99517295 1001 86380 86390 1
517245 99517245 1001 86380 86390 1
517036 99517036 1001 86380 86390 1
516945 99516945 1001 86380 86390 1
517051 99517051 1001 86380 86390 1
516857 99516857 1001 86380 86390 1
516886 99516886 1001 86380 86390 1
517338 99517338 1001 86380 86390 1
517417 99517417 1001 86380 86390 1
517998 99517998 1001 86380 86390 1
518067 99518067 1001 86380 86390 1
518110 99518110 1001 86380 86390 1
517811 99517811 1001 86380 86390 1
517588 99517588 1001 86380 86390 1
518201 99518201 1001 86380 86390 1
518310 99518310 1001 86380 86390 1
518349 99518349 1001 86380 86390 1
518363 99518363 1001 86380 86390 1
518846 99518846 1001 86380 86390 1
518823 99518823 1001 86380 86390 1
518865 99518865 1001 86380 86390 1
518805 99518805 1001 86380 86390 1
518679 99518679 1001 86380 86390 1
518668 99518668 1001 86380 86390 1
518736 99518736 1001 86380 86390 1
518634 99518634 1001 86380 86390 1
518442 99518442 1001 86380 86390 1
519106 99519106 1001 86380 86390 1
519124 99519124 1001 86380 86390 1
519779 99519779 1001 86380 86390 1
519688 99519688 1001 86380 86390 1
519716 99519716 1001 86380 86390 1
519642 99519642 1001 86380 86390 1
519630 99519630 1001 86380 86390 1
519760 99519760 1001 86380 86390 1
519415 99519415 1001 86380 86390 1
519572 99519572 1001 86380 86390 1
519547 99519547 1001 86380 86390 1
519573 99519573 1001 86380 86390 1
519489 99519489 1001 86380 86390 1
519348 99519348 1001 86380 86390 1
519290 99519290 1001 86380 86390 1
519852 99519852 1001 86380 86390 1
519827 99519827 1001 86380 86390 1
519854 99519854 1001 86380 86390 1
520012 99520012 1001 86380 86390 1
519937 99519937 1001 86380 86390 1
519900 99519900 1001 86380 86390 1
520477 99520477 1001 86380 86390 1
520622 99520622 1001 86380 86390 1
520558 99520558 1001 86380 86390 1
520443 99520443 1001 86380 86390 1
520559 99520559 1001 86380 86390 1
520388 99520388 1001 86380 86390 1
520288 99520288 1001 86380 86390 1
520381 99520381 1001 86380 86390 1
520714 99520714 1001 86380 86390 1
520690 99520690 1001 86380 86390 1
520834 99520834 1001 86380 86390 1
520746 99520746 1001 86380 86390 1
520670 99520670 1001 86380 86390 1
520749 99520749 1001 86380 86390 1
521285 99521285 1001 86380 86390 1
521433 99521433 1001 86380 86390 1
521355 99521355 1001 86380 86390 1
521318 99521318 1001 86380 86390 1
521069 99521069 1001 86380 86390 1
521126 99521126 1001 86380 86390 1
521179 99521179 1001 86380 86390 1
520974 99520974 1001 86380 86390 1
521044 99521044 1001 86380 86390 1
520902 99520902 1001 86380 86390 1
521023 99521023 1001 86380 86390 1
521051 99521051 1001 86380 86390 1
521669 99521669 1001 86380 86390 1
522003 99522003 1001 86380 86390 1
521980 99521980 1001 86380 86390 1
521817 99521817 1001 86380 86390 1
521714 99521714 1001 86380 86390 1
521796 99521796 1001 86380 86390 1
521837 99521837 1001 86380 86390 1
521682 99521682 1001 86380 86390 1
522407 99522407 1001 86380 86390 1
522317 99522317 1001 86380 86390 1
522927 99522927 1001 86380 86390 1
522941 99522941 1001 86380 86390 1
523073 99523073 1001 86380 86390 1
523076 99523076 1001 86380 86390 1
522796 99522796 1001 86380 86390 1
522887 99522887 1001 86380 86390 1
522877 99522877 1001 86380 86390 1
522816 99522816 1001 86380 86390 1
522842 99522842 1001 86380 86390 1
522653 99522653 1001 86380 86390 1
522643 99522643 1001 86380 86390 1
522501 99522501 1001 86380 86390 1
522663 99522663 1001 86380 86390 1
522625 99522625 1001 86380 86390 1
523275 99523275 1001 86380 86390 1
523188 99523188 1001 86380 86390 1
523228 99523228 1001 86380 86390 1
523752 99523752 1001 86380 86390 1
523871 99523871 1001 86380 86390 1
523887 99523887 1001 86380 86390 1
523520 99523520 1001 86380 86390 1
523497 99523497 1001 86380 86390 1
524149 99524149 1001 86380 86390 1
524022 99524022 1001 86380 86390 1
524010 99524010 1001 86380 86390 1
524105 99524105 1001 86380 86390 1
524054 99524054 1001 86380 86390 1
524605 99524605 1001 86380 86390 1
524598 99524598 1001 86380 86390 1
524678 99524678 1001 86380 86390 1
524243 99524243 1001 86380 86390 1
524226 99524226 1001 86380 86390 1
524910 99524910 1001 86380 86390 1
524929 99524929 1001 86380 86390 1
524852 99524852 1001 86380 86390 1
524944 99524944 1001 86380 86390 1
525541 99525541 1001 86380 86390 1
525313 99525313 1001 86380 86390 1
525237 99525237 1001 86380 86390 1
525267 99525267 1001 86380 86390 1
525310 99525310 1001 86380 86390 1
525336 99525336 1001 86380 86390 1
525014 99525014 1001 86380 86390 1
524988 99524988 1001 86380 86390 1
525030 99525030 1001 86380 86390 1
524994 99524994 1001 86380 86390 1
525124 99525124 1001 86380 86390 1
526270 99526270 1001 86380 86390 1
526325 99526325 1001 86380 86390 1
526327 99526327 1001 86380 86390 1
526264 99526264 1001 86380 86390 1
526123 99526123 1001 86380 86390 1
525936 99525936 1001 86380 86390 1
526008 99526008 1001 86380 86390 1
526489 99526489 1001 86380 86390 1
526440 99526440 1001 86380 86390 1
527102 99527102 1001 86380 86390 1
526979 99526979 1001 86380 86390 1
527019 99527019 1001 86380 86390 1
526803 99526803 1001 86380 86390 1
526806 99526806 1001 86380 86390 1
526665 99526665 1001 86380 86390 1
526730 99526730 1001 86380 86390 1
526834 99526834 1001 86380 86390 1
527259 99527259 1001 86380 86390 1
527910 99527910 1001 86380 86390 1
527924 99527924 1001 86380 86390 1
527913 99527913 1001 86380 86390 1
528032 99528032 1001 86380 86390 1
527956 99527956 1001 86380 86390 1
527741 99527741 1001 86380 86390 1
527862 99527862 1001 86380 86390 1
527853 99527853 1001 86380 86390 1
527776 99527776 1001 86380 86390 1
527828 99527828 1001 86380 86390 1
527487 99527487 1001 86380 86390 1
528215 99528215 1001 86380 86390 1
528152 99528152 1001 86380 86390 1
528076 99528076 1001 86380 86390 1
528130 99528130 1001 86380 86390 1
528263 99528263 1001 86380 86390 1
528097 99528097 1001 86380 86390 1
528825 99528825 1001 86380 86390 1
528875 99528875 1001 86380 86390 1
528862 99528862 1001 86380 86390 1
528670 99528670 1001 86380 86390 1
528632 99528632 1001 86380 86390 1
528595 99528595 1001 86380 86390 1
528674 99528674 1001 86380 86390 1
528535 99528535 1001 86380 86390 1
528337 99528337 1001 86380 86390 1
528480 99528480 1001 86380 86390 1
528457 99528457 1001 86380 86390 1
529074 99529074 1001 86380 86390 1
528962 99528962 1001 86380 86390 1
529677 99529677 1001 86380 86390 1
529536 99529536 1001 86380 86390 1
529432 99529432 1001 86380 86390 1
529385 99529385 1001 86380 86390 1
529321 99529321 1001 86380 86390 1
529187 99529187 1001 86380 86390 1
529291 99529291 1001 86380 86390 1
529843 99529843 1001 86380 86390 1
530387 99530387 1001 86380 86390 1
530220 99530220 1001 86380 86390 1
530576 99530576 1001 86380 86390 1
530693 99530693 1001 86380 86390 1
530643 99530643 1001 86380 86390 1
530592 99530592 1001 86380 86390 1
530569 99530569 1001 86380 86390 1
531243 99531243 1001 86380 86390 1
531358 99531358 1001 86380 86390 1
531311 99531311 1001 86380 86390 1
531224 99531224 1001 86380 86390 1
531237 99531237 1001 86380 86390 1
531084 99531084 1001 86380 86390 1
531009 99531009 1001 86380 86390 1
531001 99531001 1001 86380 86390 1
530989 99530989 1001 86380 86390 1
530911 99530911 1001 86380 86390 1
531559 99531559 1001 86380 86390 1
531549 99531549 1001 86380 86390 1
531383 99531383 1001 86380 86390 1
531540 99531540 1001 86380 86390 1
531426 99531426 1001 86380 86390 1
532142 99532142 1001 86380 86390 1
532017 99532017 1001 86380 86390 1
532122 99532122 1001 86380 86390 1
532045 99532045 1001 86380 86390 1
532071 99532071 1001 86380 86390 1
532115 99532115 1001 86380 86390 1
531886 99531886 1001 86380 86390 1
531862 99531862 1001 86380 86390 1
531628 99531628 1001 86380 86390 1
531736 99531736 1001 86380 86390 1
531777 99531777 1001 86380 86390 1
531609 99531609 1001 86380 86390 1
532348 99532348 1001 86380 86390 1
532311 99532311 1001 86380 86390 1
532304 99532304 1001 86380 86390 1
532930 99532930 1001 86380 86390 1
532832 99532832 1001 86380 86390 1
532725 99532725 1001 86380 86390 1
532674 99532674 1001 86380 86390 1
532817 99532817 1001 86380 86390 1
532542 99532542 1001 86380 86390 1
532607 99532607 1001 86380 86390 1
533096 99533096 1001 86380 86390 1
533112 99533112 1001 86380 86390 1
533061 99533061 1001 86380 86390 1
533232 99533232 1001 86380 86390 1
533103 99533103 1001 86380 86390 1
533051 99533051 1001 86380 86390 1
533654 99533654 1001 86380 86390 1
533670 99533670 1001 86380 86390 1
533791 99533791 1001 86380 86390 1
533591 99533591 1001 86380 86390 1
533622 99533622 1001 86380 86390 1
533420 99533420 1001 86380 86390 1
533349 99533349 1001 86380 86390 1
533990 99533990 1001 86380 86390 1
534512 99534512 1001 86380 86390 1
534515 99534515 1001 86380 86390 1
534426 99534426 1001 86380 86390 1
534300 99534300 1001 86380 86390 1
534445 99534445 1001 86380 86390 1
534369 99534369 1001 86380 86390 1
534370 99534370 1001 86380 86390 1
534461 99534461 1001 86380 86390 1
534296 99534296 1001 86380 86390 1
534161 99534161 1001 86380 86390 1
534139 99534139 1001 86380 86390 1
534720 99534720 1001 86380 86390 1
534748 99534748 1001 86380 86390 1
534844 99534844 1001 86380 86390 1
535446 99535446 1001 86380 86390 1
535327 99535327 1001 86380 86390 1
535291 99535291 1001 86380 86390 1
535177 99535177 1001 86380 86390 1
535116 99535116 1001 86380 86390 1
534891 99534891 1001 86380 86390 1
535049 99535049 1001 86380 86390 1
534934 99534934 1001 86380 86390 1
534936 99534936 1001 86380 86390 1
535056 99535056 1001 86380 86390 1
535585 99535585 1001 86380 86390 1
535666 99535666 1001 86380 86390 1
535603 99535603 1001 86380 86390 1
535648 99535648 1001 86380 86390 1
536251 99536251 1001 86380 86390 1
536217 99536217 1001 86380 86390 1
536027 99536027 1001 86380 86390 1
535822 99535822 1001 86380 86390 1
535841 99535841 1001 86380 86390 1
536490 99536490 1001 86380 86390 1
536504 99536504 1001 86380 86390 1
536365 99536365 1001 86380 86390 1
536975 99536975 1001 86380 86390 1
537029 99537029 1001 86380 86390 1
537120 99537120 1001 86380 86390 1
536858 99536858 1001 86380 86390 1
536824 99536824 1001 86380 86390 1
536569 99536569 1001 86380 86390 1
536599 99536599 1001 86380 86390 1
536653 99536653 1001 86380 86390 1
537334 99537334 1001 86380 86390 1
537218 99537218 1001 86380 86390 1
537223 99537223 1001 86380 86390 1
537902 99537902 1001 86380 86390 1
537968 99537968 1001 86380 86390 1
537892 99537892 1001 86380 86390 1
537867 99537867 1001 86380 86390 1
537710 99537710 1001 86380 86390 1
537582 99537582 1001 86380 86390 1
537665 99537665 1001 86380 86390 1
537459 99537459 1001 86380 86390 1
537451 99537451 1001 86380 86390 1
537442 99537442 1001 86380 86390 1
537481 99537481 1001 86380 86390 1
537509 99537509 1001 86380 86390 1
538066 99538066 1001 86380 86390 1
538055 99538055 1001 86380 86390 1
538139 99538139 1001 86380 86390 1
538131 99538131 1001 86380 86390 1
538092 99538092 1001 86380 86390 1
538624 99538624 1001 86380 86390 1
538732 99538732 1001 86380 86390 1
538407 99538407 1001 86380 86390 1
538603 99538603 1001 86380 86390 1
538500 99538500 1001 86380 86390 1
538553 99538553 1001 86380 86390 1
538477 99538477 1001 86380 86390 1
538542 99538542 1001 86380 86390 1
538363 99538363 1001 86380 86390 1
538274 99538274 1001 86380 86390 1
538291 99538291 1001 86380 86390 1
538397 99538397 1001 86380 86390 1
538863 99538863 1001 86380 86390 1
538989 99538989 1001 86380 86390 1
539527 99539527 1001 86380 86390 1
539440 99539440 1001 86380 86390 1
539594 99539594 1001 86380 86390 1
539468 99539468 1001 86380 86390 1
539635 99539635 1001 86380 86390 1
539523 99539523 1001 86380 86390 1
539257 99539257 1001 86380 86390 1
539250 99539250 1001 86380 86390 1
539264 99539264 1001 86380 86390 1
539239 99539239 1001 86380 86390 1
539356 99539356 1001 86380 86390 1
539106 99539106 1001 86380 86390 1
539055 99539055 1001 86380 86390 1
539225 99539225 1001 86380 86390 1
539161 99539161 1001 86380 86390 1
539664 99539664 1001 86380 86390 1
539716 99539716 1001 86380 86390 1
539724 99539724 1001 86380 86390 1
540408 99540408 1001 86380 86390 1
540281 99540281 1001 86380 86390 1
540363 99540363 1001 86380 86390 1
540093 99540093 1001 86380 86390 1
540073 99540073 1001 86380 86390 1
540104 99540104 1001 86380 86390 1
539950 99539950 1001 86380 86390 1
539928 99539928 1001 86380 86390 1
539931 99539931 1001 86380 86390 1
540039 99540039 1001 86380 86390 1
540505 99540505 1001 86380 86390 1
540604 99540604 1001 86380 86390 1
541093 99541093 1001 86380 86390 1
541185 99541185 1001 86380 86390 1
541075 99541075 1001 86380 86390 1
541041 99541041 1001 86380 86390 1
540901 99540901 1001 86380 86390 1
540827 99540827 1001 86380 86390 1
540854 99540854 1001 86380 86390 1
540677 99540677 1001 86380 86390 1
540782 99540782 1001 86380 86390 1
540745 99540745 1001 86380 86390 1
541410 99541410 1001 86380 86390 1
542024 99542024 1001 86380 86390 1
541923 99541923 1001 86380 86390 1
541836 99541836 1001 86380 86390 1
541750 99541750 1001 86380 86390 1
541893 99541893 1001 86380 86390 1
541817 99541817 1001 86380 86390 1
541713 99541713 1001 86380 86390 1
541654 99541654 1001 86380 86390 1
541504 99541504 1001 86380 86390 1
541506 99541506 1001 86380 86390 1
541558 99541558 1001 86380 86390 1
541508 99541508 1001 86380 86390 1
542129 99542129 1001 86380 86390 1
542277 99542277 1001 86380 86390 1
542214 99542214 1001 86380 86390 1
542178 99542178 1001 86380 86390 1
542842 99542842 1001 86380 86390 1
542793 99542793 1001 86380 86390 1
542624 99542624 1001 86380 86390 1
542591 99542591 1001 86380 86390 1
542672 99542672 1001 86380 86390 1
542471 99542471 1001 86380 86390 1
542368 99542368 1001 86380 86390 1
543008 99543008 1001 86380 86390 1
543091 99543091 1001 86380 86390 1
543720 99543720 1001 86380 86390 1
543619 99543619 1001 86380 86390 1
543754 99543754 1001 86380 86390 1
543732 99543732 1001 86380 86390 1
543552 99543552 1001 86380 86390 1
543541 99543541 1001 86380 86390 1
543375 99543375 1001 86380 86390 1
543393 99543393 1001 86380 86390 1
543283 99543283 1001 86380 86390 1
543261 99543261 1001 86380 86390 1
543236 99543236 1001 86380 86390 1
543276 99543276 1001 86380 86390 1
543824 99543824 1001 86380 86390 1
543839 99543839 1001 86380 86390 1
543774 99543774 1001 86380 86390 1
543906 99543906 1001 86380 86390 1
544469 99544469 1001 86380 86390 1
544523 99544523 1001 86380 86390 1
544395 99544395 1001 86380 86390 1
544321 99544321 1001 86380 86390 1
544337 99544337 1001 86380 86390 1
544208 99544208 1001 86380 86390 1
544132 99544132 1001 86380 86390 1
544120 99544120 1001 86380 86390 1
544161 99544161 1001 86380 86390 1
544174 99544174 1001 86380 86390 1
544019 99544019 1001 86380 86390 1
544008 99544008 1001 86380 86390 1
544010 99544010 1001 86380 86390 1
544602 99544602 1001 86380 86390 1
500457 640 1002 52127 59920 1
511491 624 1002 33999 46350 1
522542 1040 1001 25340 25439 1
400001 99400001 1001 86380 86390 1
400637 99400637 1001 86380 86390 1
400646 99400646 1001 86380 86390 1
400766 99400766 1001 86380 86390 1
400832 99400832 1001 86380 86390 1
400946 99400946 1001 86380 86390 1
401291 99401291 1001 86380 86390 1
401647 99401647 1001 86380 86390 1
402028 99402028 1001 86380 86390 1
402061 99402061 1001 86380 86390 1
402040 99402040 1001 86380 86390 1
402248 99402248 1001 86380 86390 1
402319 99402319 1001 86380 86390 1
402320 99402320 1001 86380 86390 1
402382 99402382 1001 86380 86390 1
402567 99402567 1001 86380 86390 1
402708 99402708 1001 86380 86390 1
402817 99402817 1001 86380 86390 1
402862 99402862 1001 86380 86390 1
402926 99402926 1001 86380 86390 1
403154 99403154 1001 86380 86390 1
403179 99403179 1001 86380 86390 1
403373 99403373 1001 86380 86390 1
403791 99403791 1001 86380 86390 1
404005 99404005 1001 86380 86390 1
404204 99404204 1001 86380 86390 1
404516 99404516 1001 86380 86390 1
404731 99404731 1001 86380 86390 1
405080 99405080 1001 86380 86390 1
405086 99405086 1001 86380 86390 1
405071 99405071 1001 86380 86390 1
405211 99405211 1001 86380 86390 1
405198 99405198 1001 86380 86390 1
405284 99405284 1001 86380 86390 1
405268 99405268 1001 86380 86390 1
405390 99405390 1001 86380 86390 1
405391 99405391 1001 86380 86390 1
405454 99405454 1001 86380 86390 1
405522 99405522 1001 86380 86390 1
405578 99405578 1001 86380 86390 1
405651 99405651 1001 86380 86390 1
406024 99406024 1001 86380 86390 1
406128 99406128 1001 86380 86390 1
406224 99406224 1001 86380 86390 1
406204 99406204 1001 86380 86390 1
406310 99406310 1001 86380 86390 1
406315 99406315 1001 86380 86390 1
406508 99406508 1001 86380 86390 1
406873 99406873 1001 86380 86390 1
406977 99406977 1001 86380 86390 1
407205 99407205 1001 86380 86390 1
407179 99407179 1001 86380 86390 1
407149 99407149 1001 86380 86390 1
407297 99407297 1001 86380 86390 1
407245 99407245 1001 86380 86390 1
407547 99407547 1001 86380 86390 1
407692 99407692 1001 86380 86390 1
407672 99407672 1001 86380 86390 1
407919 99407919 1001 86380 86390 1
408089 99408089 1001 86380 86390 1
408029 99408029 1001 86380 86390 1
408063 99408063 1001 86380 86390 1
408006 99408006 1001 86380 86390 1
407991 99407991 1001 86380 86390 1
408287 99408287 1001 86380 86390 1
408516 99408516 1001 86380 86390 1
408621 99408621 1001 86380 86390 1
408861 99408861 1001 86380 86390 1
409144 99409144 1001 86380 86390 1
409128 99409128 1001 86380 86390 1
409131 99409131 1001 86380 86390 1
409314 99409314 1001 86380 86390 1
409537 99409537 1001 86380 86390 1
409518 99409518 1001 86380 86390 1
409776 99409776 1001 86380 86390 1
409708 99409708 1001 86380 86390 1
409862 99409862 1001 86380 86390 1
409940 99409940 1001 86380 86390 1
410155 99410155 1001 86380 86390 1
410166 99410166 1001 86380 86390 1
410293 99410293 1001 86380 86390 1
410363 99410363 1001 86380 86390 1
410373 99410373 1001 86380 86390 1
410749 99410749 1001 86380 86390 1
410871 99410871 1001 86380 86390 1
410974 99410974 1001 86380 86390 1
411081 99411081 1001 86380 86390 1
411243 99411243 1001 86380 86390 1
411431 99411431 1001 86380 86390 1
411637 99411637 1001 86380 86390 1
411954 99411954 1001 86380 86390 1
411904 99411904 1001 86380 86390 1
412042 99412042 1001 86380 86390 1
412071 99412071 1001 86380 86390 1
412095 99412095 1001 86380 86390 1
412114 99412114 1001 86380 86390 1
413491 99413491 1001 86380 86390 1
413293 99413293 1001 86380 86390 1
413394 99413394 1001 86380 86390 1
413561 99413561 1001 86380 86390 1
413694 99413694 1001 86380 86390 1
413018 99413018 1001 86380 86390 1
413094 99413094 1001 86380 86390 1
413045 99413045 1001 86380 86390 1
413026 99413026 1001 86380 86390 1
412997 99412997 1001 86380 86390 1
412832 99412832 1001 86380 86390 1
412491 99412491 1001 86380 86390 1
412837 99412837 1001 86380 86390 1
412859 99412859 1001 86380 86390 1
412690 99412690 1001 86380 86390 1
413768 99413768 1001 86380 86390 1
414023 99414023 1001 86380 86390 1
413961 99413961 1001 86380 86390 1
414007 99414007 1001 86380 86390 1
415095 99415095 1001 86380 86390 1
415030 99415030 1001 86380 86390 1
415122 99415122 1001 86380 86390 1
414566 99414566 1001 86380 86390 1
414841 99414841 1001 86380 86390 1
414597 99414597 1001 86380 86390 1
414826 99414826 1001 86380 86390 1
414673 99414673 1001 86380 86390 1
414248 99414248 1001 86380 86390 1
414381 99414381 1001 86380 86390 1
414493 99414493 1001 86380 86390 1
414419 99414419 1001 86380 86390 1
415575 99415575 1001 86380 86390 1
415622 99415622 1001 86380 86390 1
415466 99415466 1001 86380 86390 1
416674 99416674 1001 86380 86390 1
416839 99416839 1001 86380 86390 1
416463 99416463 1001 86380 86390 1
416437 99416437 1001 86380 86390 1
416218 99416218 1001 86380 86390 1
416352 99416352 1001 86380 86390 1
416423 99416423 1001 86380 86390 1
416070 99416070 1001 86380 86390 1
417117 99417117 1001 86380 86390 1
417356 99417356 1001 86380 86390 1
417100 99417100 1001 86380 86390 1
417222 99417222 1001 86380 86390 1
417480 99417480 1001 86380 86390 1
417441 99417441 1001 86380 86390 1
418751 99418751 1001 86380 86390 1
418615 99418615 1001 86380 86390 1
418052 99418052 1001 86380 86390 1
418154 99418154 1001 86380 86390 1
417925 99417925 1001 86380 86390 1
417748 99417748 1001 86380 86390 1
417801 99417801 1001 86380 86390 1
417781 99417781 1001 86380 86390 1
418906 99418906 1001 86380 86390 1
419021 99419021 1001 86380 86390 1
419056 99419056 1001 86380 86390 1
419168 99419168 1001 86380 86390 1
419174 99419174 1001 86380 86390 1
419201 99419201 1001 86380 86390 1
418925 99418925 1001 86380 86390 1
419151 99419151 1001 86380 86390 1
418926 99418926 1001 86380 86390 1
420100 99420100 1001 86380 86390 1
420293 99420293 1001 86380 86390 1
420087 99420087 1001 86380 86390 1
420143 99420143 1001 86380 86390 1
419912 99419912 1001 86380 86390 1
419678 99419678 1001 86380 86390 1
419756 99419756 1001 86380 86390 1
419905 99419905 1001 86380 86390 1
419349 99419349 1001 86380 86390 1
419248 99419248 1001 86380 86390 1
420510 99420510 1001 86380 86390 1
420554 99420554 1001 86380 86390 1
420559 99420559 1001 86380 86390 1
421916 99421916 1001 86380 86390 1
421938 99421938 1001 86380 86390 1
422116 99422116 1001 86380 86390 1
421967 99421967 1001 86380 86390 1
422053 99422053 1001 86380 86390 1
421801 99421801 1001 86380 86390 1
421826 99421826 1001 86380 86390 1
422097 99422097 1001 86380 86390 1
421621 99421621 1001 86380 86390 1
421447 99421447 1001 86380 86390 1
421582 99421582 1001 86380 86390 1
421313 99421313 1001 86380 86390 1
421104 99421104 1001 86380 86390 1
422244 99422244 1001 86380 86390 1
422446 99422446 1001 86380 86390 1
422185 99422185 1001 86380 86390 1
422269 99422269 1001 86380 86390 1
423613 99423613 1001 86380 86390 1
423535 99423535 1001 86380 86390 1
423736 99423736 1001 86380 86390 1
422987 99422987 1001 86380 86390 1
423069 99423069 1001 86380 86390 1
422658 99422658 1001 86380 86390 1
422837 99422837 1001 86380 86390 1
422758 99422758 1001 86380 86390 1
422668 99422668 1001 86380 86390 1
422896 99422896 1001 86380 86390 1
422548 99422548 1001 86380 86390 1
423879 99423879 1001 86380 86390 1
424112 99424112 1001 86380 86390 1
424033 99424033 1001 86380 86390 1
424680 99424680 1001 86380 86390 1
424772 99424772 1001 86380 86390 1
424728 99424728 1001 86380 86390 1
424565 99424565 1001 86380 86390 1
424301 99424301 1001 86380 86390 1
424331 99424331 1001 86380 86390 1
425709 99425709 1001 86380 86390 1
425697 99425697 1001 86380 86390 1
426931 99426931 1001 86380 86390 1
426781 99426781 1001 86380 86390 1
426301 99426301 1001 86380 86390 1
426568 99426568 1001 86380 86390 1
426684 99426684 1001 86380 86390 1
426108 99426108 1001 86380 86390 1
427377 99427377 1001 86380 86390 1
427157 99427157 1001 86380 86390 1
427505 99427505 1001 86380 86390 1
428470 99428470 1001 86380 86390 1
428578 99428578 1001 86380 86390 1
428720 99428720 1001 86380 86390 1
428723 99428723 1001 86380 86390 1
428276 99428276 1001 86380 86390 1
428275 99428275 1001 86380 86390 1
427901 99427901 1001 86380 86390 1
429097 99429097 1001 86380 86390 1
430225 99430225 1001 86380 86390 1
430258 99430258 1001 86380 86390 1
429699 99429699 1001 86380 86390 1
429676 99429676 1001 86380 86390 1
429701 99429701 1001 86380 86390 1
429551 99429551 1001 86380 86390 1
429458 99429458 1001 86380 86390 1
430483 99430483 1001 86380 86390 1
430380 99430380 1001 86380 86390 1
430748 99430748 1001 86380 86390 1
430807 99430807 1001 86380 86390 1
432011 99432011 1001 86380 86390 1
431975 99431975 1001 86380 86390 1
431784 99431784 1001 86380 86390 1
431763 99431763 1001 86380 86390 1
431644 99431644 1001 86380 86390 1
431457 99431457 1001 86380 86390 1
431331 99431331 1001 86380 86390 1
431270 99431270 1001 86380 86390 1
431518 99431518 1001 86380 86390 1
430948 99430948 1001 86380 86390 1
431150 99431150 1001 86380 86390 1
431135 99431135 1001 86380 86390 1
430991 99430991 1001 86380 86390 1
431255 99431255 1001 86380 86390 1
432327 99432327 1001 86380 86390 1
432308 99432308 1001 86380 86390 1
432073 99432073 1001 86380 86390 1
432286 99432286 1001 86380 86390 1
433411 99433411 1001 86380 86390 1
433671 99433671 1001 86380 86390 1
433544 99433544 1001 86380 86390 1
433050 99433050 1001 86380 86390 1
433086 99433086 1001 86380 86390 1
433282 99433282 1001 86380 86390 1
432748 99432748 1001 86380 86390 1
432778 99432778 1001 86380 86390 1
432835 99432835 1001 86380 86390 1
432763 99432763 1001 86380 86390 1
432574 99432574 1001 86380 86390 1
432743 99432743 1001 86380 86390 1
433749 99433749 1001 86380 86390 1
433849 99433849 1001 86380 86390 1
435098 99435098 1001 86380 86390 1
435239 99435239 1001 86380 86390 1
435333 99435333 1001 86380 86390 1
434620 99434620 1001 86380 86390 1
434715 99434715 1001 86380 86390 1
434765 99434765 1001 86380 86390 1
434467 99434467 1001 86380 86390 1
434381 99434381 1001 86380 86390 1
434558 99434558 1001 86380 86390 1
435480 99435480 1001 86380 86390 1
435672 99435672 1001 86380 86390 1
435696 99435696 1001 86380 86390 1
437018 99437018 1001 86380 86390 1
436894 99436894 1001 86380 86390 1
437156 99437156 1001 86380 86390 1
436988 99436988 1001 86380 86390 1
437007 99437007 1001 86380 86390 1
436790 99436790 1001 86380 86390 1
436815 99436815 1001 86380 86390 1
436971 99436971 1001 86380 86390 1
436685 99436685 1001 86380 86390 1
436596 99436596 1001 86380 86390 1
436507 99436507 1001 86380 86390 1
436695 99436695 1001 86380 86390 1
436381 99436381 1001 86380 86390 1
436304 99436304 1001 86380 86390 1
436306 99436306 1001 86380 86390 1
437212 99437212 1001 86380 86390 1
300094 99300094 1001 86380 86390 1
437250 99437250 1001 86380 86390 1
437339 99437339 1001 86380 86390 1
300678 99300678 1001 86380 86390 1
300536 99300536 1001 86380 86390 1
300703 99300703 1001 86380 86390 1
300568 99300568 1001 86380 86390 1
300672 99300672 1001 86380 86390 1
300570 99300570 1001 86380 86390 1
300598 99300598 1001 86380 86390 1
300406 99300406 1001 86380 86390 1
300334 99300334 1001 86380 86390 1
300362 99300362 1001 86380 86390 1
300337 99300337 1001 86380 86390 1
300470 99300470 1001 86380 86390 1
300201 99300201 1001 86380 86390 1
300179 99300179 1001 86380 86390 1
300231 99300231 1001 86380 86390 1
300907 99300907 1001 86380 86390 1
300910 99300910 1001 86380 86390 1
300837 99300837 1001 86380 86390 1
300748 99300748 1001 86380 86390 1
301387 99301387 1001 86380 86390 1
301406 99301406 1001 86380 86390 1
301425 99301425 1001 86380 86390 1
301328 99301328 1001 86380 86390 1
301231 99301231 1001 86380 86390 1
300974 99300974 1001 86380 86390 1
301659 99301659 1001 86380 86390 1
302293 99302293 1001 86380 86390 1
302258 99302258 1001 86380 86390 1
302371 99302371 1001 86380 86390 1
302099 99302099 1001 86380 86390 1
301979 99301979 1001 86380 86390 1
302070 99302070 1001 86380 86390 1
301877 99301877 1001 86380 86390 1
301816 99301816 1001 86380 86390 1
301935 99301935 1001 86380 86390 1
302502 99302502 1001 86380 86390 1
302492 99302492 1001 86380 86390 1
303046 99303046 1001 86380 86390 1
303199 99303199 1001 86380 86390 1
302823 99302823 1001 86380 86390 1
302771 99302771 1001 86380 86390 1
302642 99302642 1001 86380 86390 1
302707 99302707 1001 86380 86390 1
302696 99302696 1001 86380 86390 1
302596 99302596 1001 86380 86390 1
303229 99303229 1001 86380 86390 1
303257 99303257 1001 86380 86390 1
303389 99303389 1001 86380 86390 1
303226 99303226 1001 86380 86390 1
303962 99303962 1001 86380 86390 1
303968 99303968 1001 86380 86390 1
303722 99303722 1001 86380 86390 1
303620 99303620 1001 86380 86390 1
303601 99303601 1001 86380 86390 1
304106 99304106 1001 86380 86390 1
304171 99304171 1001 86380 86390 1
304730 99304730 1001 86380 86390 1
304809 99304809 1001 86380 86390 1
304848 99304848 1001 86380 86390 1
304631 99304631 1001 86380 86390 1
304599 99304599 1001 86380 86390 1
304626 99304626 1001 86380 86390 1
304341 99304341 1001 86380 86390 1
304422 99304422 1001 86380 86390 1
304320 99304320 1001 86380 86390 1
304414 99304414 1001 86380 86390 1
304313 99304313 1001 86380 86390 1
305064 99305064 1001 86380 86390 1
304961 99304961 1001 86380 86390 1
304884 99304884 1001 86380 86390 1
304901 99304901 1001 86380 86390 1
305683 99305683 1001 86380 86390 1
305557 99305557 1001 86380 86390 1
305576 99305576 1001 86380 86390 1
305299 99305299 1001 86380 86390 1
305435 99305435 1001 86380 86390 1
305375 99305375 1001 86380 86390 1
305123 99305123 1001 86380 86390 1
305229 99305229 1001 86380 86390 1
305140 99305140 1001 86380 86390 1
500064 99500064 1001 86380 86390 1
500045 99500045 1001 86380 86390 1
500072 99500072 1001 86380 86390 1
500661 99500661 1001 86380 86390 1
500667 99500667 1001 86380 86390 1
500771 99500771 1001 86380 86390 1
500411 99500411 1001 86380 86390 1
500529 99500529 1001 86380 86390 1
500273 99500273 1001 86380 86390 1
500261 99500261 1001 86380 86390 1
500929 99500929 1001 86380 86390 1
500908 99500908 1001 86380 86390 1
500845 99500845 1001 86380 86390 1
501239 99501239 1001 86380 86390 1
501273 99501273 1001 86380 86390 1
501261 99501261 1001 86380 86390 1
501053 99501053 1001 86380 86390 1
501171 99501171 1001 86380 86390 1
501767 99501767 1001 86380 86390 1
501795 99501795 1001 86380 86390 1
501693 99501693 1001 86380 86390 1
501762 99501762 1001 86380 86390 1
501791 99501791 1001 86380 86390 1
502359 99502359 1001 86380 86390 1
502251 99502251 1001 86380 86390 1
502136 99502136 1001 86380 86390 1
501917 99501917 1001 86380 86390 1
501944 99501944 1001 86380 86390 1
503163 99503163 1001 86380 86390 1
503176 99503176 1001 86380 86390 1
503203 99503203 1001 86380 86390 1
503217 99503217 1001 86380 86390 1
503232 99503232 1001 86380 86390 1
503105 99503105 1001 86380 86390 1
503224 99503224 1001 86380 86390 1
503055 99503055 1001 86380 86390 1
503069 99503069 1001 86380 86390 1
503005 99503005 1001 86380 86390 1
502755 99502755 1001 86380 86390 1
502759 99502759 1001 86380 86390 1
502772 99502772 1001 86380 86390 1
503340 99503340 1001 86380 86390 1
503483 99503483 1001 86380 86390 1
503414 99503414 1001 86380 86390 1
503440 99503440 1001 86380 86390 1
503453 99503453 1001 86380 86390 1
503481 99503481 1001 86380 86390 1
504004 99504004 1001 86380 86390 1
504073 99504073 1001 86380 86390 1
504001 99504001 1001 86380 86390 1
503849 99503849 1001 86380 86390 1
503843 99503843 1001 86380 86390 1
503856 99503856 1001 86380 86390 1
503509 99503509 1001 86380 86390 1
503603 99503603 1001 86380 86390 1
503644 99503644 1001 86380 86390 1
503567 99503567 1001 86380 86390 1
503611 99503611 1001 86380 86390 1
504197 99504197 1001 86380 86390 1
504304 99504304 1001 86380 86390 1
504217 99504217 1001 86380 86390 1
504230 99504230 1001 86380 86390 1
504816 99504816 1001 86380 86390 1
504887 99504887 1001 86380 86390 1
504850 99504850 1001 86380 86390 1
504889 99504889 1001 86380 86390 1
504661 99504661 1001 86380 86390 1
504678 99504678 1001 86380 86390 1
504643 99504643 1001 86380 86390 1
504697 99504697 1001 86380 86390 1
504362 99504362 1001 86380 86390 1
504421 99504421 1001 86380 86390 1
504435 99504435 1001 86380 86390 1
505101 99505101 1001 86380 86390 1
505107 99505107 1001 86380 86390 1
505749 99505749 1001 86380 86390 1
505416 99505416 1001 86380 86390 1
505367 99505367 1001 86380 86390 1
505232 99505232 1001 86380 86390 1
505897 99505897 1001 86380 86390 1
505797 99505797 1001 86380 86390 1
506302 99506302 1001 86380 86390 1
506245 99506245 1001 86380 86390 1
506027 99506027 1001 86380 86390 1
506082 99506082 1001 86380 86390 1
506152 99506152 1001 86380 86390 1
506763 99506763 1001 86380 86390 1
506621 99506621 1001 86380 86390 1
506630 99506630 1001 86380 86390 1
506721 99506721 1001 86380 86390 1
507372 99507372 1001 86380 86390 1
507406 99507406 1001 86380 86390 1
507315 99507315 1001 86380 86390 1
507418 99507418 1001 86380 86390 1
507064 99507064 1001 86380 86390 1
506911 99506911 1001 86380 86390 1
506964 99506964 1001 86380 86390 1
506977 99506977 1001 86380 86390 1
506809 99506809 1001 86380 86390 1
506891 99506891 1001 86380 86390 1
507617 99507617 1001 86380 86390 1
507568 99507568 1001 86380 86390 1
507582 99507582 1001 86380 86390 1
508200 99508200 1001 86380 86390 1
508137 99508137 1001 86380 86390 1
508163 99508163 1001 86380 86390 1
508114 99508114 1001 86380 86390 1
508141 99508141 1001 86380 86390 1
507841 99507841 1001 86380 86390 1
507871 99507871 1001 86380 86390 1
507872 99507872 1001 86380 86390 1
507938 99507938 1001 86380 86390 1
508426 99508426 1001 86380 86390 1
508439 99508439 1001 86380 86390 1
508251 99508251 1001 86380 86390 1
508986 99508986 1001 86380 86390 1
508922 99508922 1001 86380 86390 1
508872 99508872 1001 86380 86390 1
508897 99508897 1001 86380 86390 1
509034 99509034 1001 86380 86390 1
508843 99508843 1001 86380 86390 1
508717 99508717 1001 86380 86390 1
508722 99508722 1001 86380 86390 1
508866 99508866 1001 86380 86390 1
508471 99508471 1001 86380 86390 1
509111 99509111 1001 86380 86390 1
509190 99509190 1001 86380 86390 1
509145 99509145 1001 86380 86390 1
509721 99509721 1001 86380 86390 1
509853 99509853 1001 86380 86390 1
509581 99509581 1001 86380 86390 1
509563 99509563 1001 86380 86390 1
509655 99509655 1001 86380 86390 1
509349 99509349 1001 86380 86390 1
509429 99509429 1001 86380 86390 1
509445 99509445 1001 86380 86390 1
510067 99510067 1001 86380 86390 1
509952 99509952 1001 86380 86390 1
510012 99510012 1001 86380 86390 1
510711 99510711 1001 86380 86390 1
510596 99510596 1001 86380 86390 1
510496 99510496 1001 86380 86390 1
510410 99510410 1001 86380 86390 1
510502 99510502 1001 86380 86390 1
510324 99510324 1001 86380 86390 1
510188 99510188 1001 86380 86390 1
510229 99510229 1001 86380 86390 1
510308 99510308 1001 86380 86390 1
510311 99510311 1001 86380 86390 1
510736 99510736 1001 86380 86390 1
510763 99510763 1001 86380 86390 1
510844 99510844 1001 86380 86390 1
510734 99510734 1001 86380 86390 1
511412 99511412 1001 86380 86390 1
511368 99511368 1001 86380 86390 1
511485 99511485 1001 86380 86390 1
511544 99511544 1001 86380 86390 1
511230 99511230 1001 86380 86390 1
510971 99510971 1001 86380 86390 1
511066 99511066 1001 86380 86390 1
510990 99510990 1001 86380 86390 1
511119 99511119 1001 86380 86390 1
511578 99511578 1001 86380 86390 1
511721 99511721 1001 86380 86390 1
511619 99511619 1001 86380 86390 1
511673 99511673 1001 86380 86390 1
511600 99511600 1001 86380 86390 1
512282 99512282 1001 86380 86390 1
512206 99512206 1001 86380 86390 1
512223 99512223 1001 86380 86390 1
512099 99512099 1001 86380 86390 1
512035 99512035 1001 86380 86390 1
512103 99512103 1001 86380 86390 1
511978 99511978 1001 86380 86390 1
512479 99512479 1001 86380 86390 1
512553 99512553 1001 86380 86390 1
513120 99513120 1001 86380 86390 1
513153 99513153 1001 86380 86390 1
512908 99512908 1001 86380 86390 1
512947 99512947 1001 86380 86390 1
512949 99512949 1001 86380 86390 1
512859 99512859 1001 86380 86390 1
512967 99512967 1001 86380 86390 1
512638 99512638 1001 86380 86390 1
512759 99512759 1001 86380 86390 1
513319 99513319 1001 86380 86390 1
513830 99513830 1001 86380 86390 1
513947 99513947 1001 86380 86390 1
513963 99513963 1001 86380 86390 1
513861 99513861 1001 86380 86390 1
514027 99514027 1001 86380 86390 1
513789 99513789 1001 86380 86390 1
513707 99513707 1001 86380 86390 1
513482 99513482 1001 86380 86390 1
513422 99513422 1001 86380 86390 1
514067 99514067 1001 86380 86390 1
514210 99514210 1001 86380 86390 1
514199 99514199 1001 86380 86390 1
514099 99514099 1001 86380 86390 1
514128 99514128 1001 86380 86390 1
514754 99514754 1001 86380 86390 1
514669 99514669 1001 86380 86390 1
514816 99514816 1001 86380 86390 1
514498 99514498 1001 86380 86390 1
514488 99514488 1001 86380 86390 1
515049 99515049 1001 86380 86390 1
514923 99514923 1001 86380 86390 1
514859 99514859 1001 86380 86390 1
514977 99514977 1001 86380 86390 1
515004 99515004 1001 86380 86390 1
515610 99515610 1001 86380 86390 1
515276 99515276 1001 86380 86390 1
515381 99515381 1001 86380 86390 1
515192 99515192 1001 86380 86390 1
515159 99515159 1001 86380 86390 1
515188 99515188 1001 86380 86390 1
515204 99515204 1001 86380 86390 1
515845 99515845 1001 86380 86390 1
516400 99516400 1001 86380 86390 1
516467 99516467 1001 86380 86390 1
516339 99516339 1001 86380 86390 1
516135 99516135 1001 86380 86390 1
516175 99516175 1001 86380 86390 1
516084 99516084 1001 86380 86390 1
515935 99515935 1001 86380 86390 1
516013 99516013 1001 86380 86390 1
515896 99515896 1001 86380 86390 1
516093 99516093 1001 86380 86390 1
516537 99516537 1001 86380 86390 1
516634 99516634 1001 86380 86390 1
516622 99516622 1001 86380 86390 1
517272 99517272 1001 86380 86390 1
517236 99517236 1001 86380 86390 1
517159 99517159 1001 86380 86390 1
517190 99517190 1001 86380 86390 1
517281 99517281 1001 86380 86390 1
517327 99517327 1001 86380 86390 1
517002 99517002 1001 86380 86390 1
516967 99516967 1001 86380 86390 1
516904 99516904 1001 86380 86390 1
516814 99516814 1001 86380 86390 1
516829 99516829 1001 86380 86390 1
517505 99517505 1001 86380 86390 1
517341 99517341 1001 86380 86390 1
517357 99517357 1001 86380 86390 1
517958 99517958 1001 86380 86390 1
518011 99518011 1001 86380 86390 1
518106 99518106 1001 86380 86390 1
517904 99517904 1001 86380 86390 1
517908 99517908 1001 86380 86390 1
517779 99517779 1001 86380 86390 1
517795 99517795 1001 86380 86390 1
517950 99517950 1001 86380 86390 1
517825 99517825 1001 86380 86390 1
517838 99517838 1001 86380 86390 1
517890 99517890 1001 86380 86390 1
517633 99517633 1001 86380 86390 1
517636 99517636 1001 86380 86390 1
517714 99517714 1001 86380 86390 1
517572 99517572 1001 86380 86390 1
517561 99517561 1001 86380 86390 1
517589 99517589 1001 86380 86390 1
517615 99517615 1001 86380 86390 1
517654 99517654 1001 86380 86390 1
518327 99518327 1001 86380 86390 1
518316 99518316 1001 86380 86390 1
518834 99518834 1001 86380 86390 1
518798 99518798 1001 86380 86390 1
518905 99518905 1001 86380 86390 1
518948 99518948 1001 86380 86390 1
518707 99518707 1001 86380 86390 1
518695 99518695 1001 86380 86390 1
518431 99518431 1001 86380 86390 1
518457 99518457 1001 86380 86390 1
518525 99518525 1001 86380 86390 1
519114 99519114 1001 86380 86390 1
519148 99519148 1001 86380 86390 1
519698 99519698 1001 86380 86390 1
519625 99519625 1001 86380 86390 1
519729 99519729 1001 86380 86390 1
519719 99519719 1001 86380 86390 1
519697 99519697 1001 86380 86390 1
519419 99519419 1001 86380 86390 1
519421 99519421 1001 86380 86390 1
519387 99519387 1001 86380 86390 1
519267 99519267 1001 86380 86390 1
519242 99519242 1001 86380 86390 1
519281 99519281 1001 86380 86390 1
519864 99519864 1001 86380 86390 1
519825 99519825 1001 86380 86390 1
520637 99520637 1001 86380 86390 1
520611 99520611 1001 86380 86390 1
520439 99520439 1001 86380 86390 1
520543 99520543 1001 86380 86390 1
520587 99520587 1001 86380 86390 1
520412 99520412 1001 86380 86390 1
520326 99520326 1001 86380 86390 1
520213 99520213 1001 86380 86390 1
520138 99520138 1001 86380 86390 1
520036 99520036 1001 86380 86390 1
520180 99520180 1001 86380 86390 1
520031 99520031 1001 86380 86390 1
520809 99520809 1001 86380 86390 1
520784 99520784 1001 86380 86390 1
520671 99520671 1001 86380 86390 1
521436 99521436 1001 86380 86390 1
521446 99521446 1001 86380 86390 1
521293 99521293 1001 86380 86390 1
521359 99521359 1001 86380 86390 1
521249 99521249 1001 86380 86390 1
521214 99521214 1001 86380 86390 1
521195 99521195 1001 86380 86390 1
520885 99520885 1001 86380 86390 1
520959 99520959 1001 86380 86390 1
521621 99521621 1001 86380 86390 1
521519 99521519 1001 86380 86390 1
521661 99521661 1001 86380 86390 1
521664 99521664 1001 86380 86390 1
521628 99521628 1001 86380 86390 1
522165 99522165 1001 86380 86390 1
522204 99522204 1001 86380 86390 1
522279 99522279 1001 86380 86390 1
522251 99522251 1001 86380 86390 1
522281 99522281 1001 86380 86390 1
521960 99521960 1001 86380 86390 1
522057 99522057 1001 86380 86390 1
521942 99521942 1001 86380 86390 1
521829 99521829 1001 86380 86390 1
521739 99521739 1001 86380 86390 1
521675 99521675 1001 86380 86390 1
521703 99521703 1001 86380 86390 1
521672 99521672 1001 86380 86390 1
522305 99522305 1001 86380 86390 1
522492 99522492 1001 86380 86390 1
523068 99523068 1001 86380 86390 1
523116 99523116 1001 86380 86390 1
522811 99522811 1001 86380 86390 1
522763 99522763 1001 86380 86390 1
522726 99522726 1001 86380 86390 1
522883 99522883 1001 86380 86390 1
522603 99522603 1001 86380 86390 1
522642 99522642 1001 86380 86390 1
522636 99522636 1001 86380 86390 1
522638 99522638 1001 86380 86390 1
523272 99523272 1001 86380 86390 1
523223 99523223 1001 86380 86390 1
523150 99523150 1001 86380 86390 1
523726 99523726 1001 86380 86390 1
523667 99523667 1001 86380 86390 1
523568 99523568 1001 86380 86390 1
523607 99523607 1001 86380 86390 1
523608 99523608 1001 86380 86390 1
523556 99523556 1001 86380 86390 1
523445 99523445 1001 86380 86390 1
523347 99523347 1001 86380 86390 1
524100 99524100 1001 86380 86390 1
524127 99524127 1001 86380 86390 1
524568 99524568 1001 86380 86390 1
524718 99524718 1001 86380 86390 1
524401 99524401 1001 86380 86390 1
524391 99524391 1001 86380 86390 1
524482 99524482 1001 86380 86390 1
524446 99524446 1001 86380 86390 1
524176 99524176 1001 86380 86390 1
524163 99524163 1001 86380 86390 1
524351 99524351 1001 86380 86390 1
524780 99524780 1001 86380 86390 1
524859 99524859 1001 86380 86390 1
524862 99524862 1001 86380 86390 1
524888 99524888 1001 86380 86390 1
524811 99524811 1001 86380 86390 1
525534 99525534 1001 86380 86390 1
525490 99525490 1001 86380 86390 1
525491 99525491 1001 86380 86390 1
525414 99525414 1001 86380 86390 1
525235 99525235 1001 86380 86390 1
525188 99525188 1001 86380 86390 1
525347 99525347 1001 86380 86390 1
525147 99525147 1001 86380 86390 1
525724 99525724 1001 86380 86390 1
525754 99525754 1001 86380 86390 1
525652 99525652 1001 86380 86390 1
525720 99525720 1001 86380 86390 1
525761 99525761 1001 86380 86390 1
526385 99526385 1001 86380 86390 1
526231 99526231 1001 86380 86390 1
526251 99526251 1001 86380 86390 1
526252 99526252 1001 86380 86390 1
526014 99526014 1001 86380 86390 1
526041 99526041 1001 86380 86390 1
526095 99526095 1001 86380 86390 1
526190 99526190 1001 86380 86390 1
525958 99525958 1001 86380 86390 1
525817 99525817 1001 86380 86390 1
525909 99525909 1001 86380 86390 1
525961 99525961 1001 86380 86390 1
525901 99525901 1001 86380 86390 1
525927 99525927 1001 86380 86390 1
526585 99526585 1001 86380 86390 1
527201 99527201 1001 86380 86390 1
527150 99527150 1001 86380 86390 1
527127 99527127 1001 86380 86390 1
527193 99527193 1001 86380 86390 1
527118 99527118 1001 86380 86390 1
527197 99527197 1001 86380 86390 1
527245 99527245 1001 86380 86390 1
526978 99526978 1001 86380 86390 1
526991 99526991 1001 86380 86390 1
527035 99527035 1001 86380 86390 1
526986 99526986 1001 86380 86390 1
527014 99527014 1001 86380 86390 1
526964 99526964 1001 86380 86390 1
527003 99527003 1001 86380 86390 1
526774 99526774 1001 86380 86390 1
526802 99526802 1001 86380 86390 1
526751 99526751 1001 86380 86390 1
527275 99527275 1001 86380 86390 1
527277 99527277 1001 86380 86390 1
527264 99527264 1001 86380 86390 1
527397 99527397 1001 86380 86390 1
527320 99527320 1001 86380 86390 1
528073 99528073 1001 86380 86390 1
527976 99527976 1001 86380 86390 1
527889 99527889 1001 86380 86390 1
527957 99527957 1001 86380 86390 1
527688 99527688 1001 86380 86390 1
527701 99527701 1001 86380 86390 1
527818 99527818 1001 86380 86390 1
527710 99527710 1001 86380 86390 1
527865 99527865 1001 86380 86390 1
527514 99527514 1001 86380 86390 1
527516 99527516 1001 86380 86390 1
527530 99527530 1001 86380 86390 1
528851 99528851 1001 86380 86390 1
528864 99528864 1001 86380 86390 1
528712 99528712 1001 86380 86390 1
528745 99528745 1001 86380 86390 1
528797 99528797 1001 86380 86390 1
528503 99528503 1001 86380 86390 1
528518 99528518 1001 86380 86390 1
528661 99528661 1001 86380 86390 1
528509 99528509 1001 86380 86390 1
528424 99528424 1001 86380 86390 1
528288 99528288 1001 86380 86390 1
528981 99528981 1001 86380 86390 1
529062 99529062 1001 86380 86390 1
528960 99528960 1001 86380 86390 1
529538 99529538 1001 86380 86390 1
529643 99529643 1001 86380 86390 1
529706 99529706 1001 86380 86390 1
529510 99529510 1001 86380 86390 1
529395 99529395 1001 86380 86390 1
529434 99529434 1001 86380 86390 1
529317 99529317 1001 86380 86390 1
529462 99529462 1001 86380 86390 1
529375 99529375 1001 86380 86390 1
529388 99529388 1001 86380 86390 1
529492 99529492 1001 86380 86390 1
529210 99529210 1001 86380 86390 1
529249 99529249 1001 86380 86390 1
529151 99529151 1001 86380 86390 1
529256 99529256 1001 86380 86390 1
529247 99529247 1001 86380 86390 1
529741 99529741 1001 86380 86390 1
530386 99530386 1001 86380 86390 1
530516 99530516 1001 86380 86390 1
530232 99530232 1001 86380 86390 1
530258 99530258 1001 86380 86390 1
530337 99530337 1001 86380 86390 1
530185 99530185 1001 86380 86390 1
530238 99530238 1001 86380 86390 1
530280 99530280 1001 86380 86390 1
529950 99529950 1001 86380 86390 1
530132 99530132 1001 86380 86390 1
529995 99529995 1001 86380 86390 1
530702 99530702 1001 86380 86390 1
531251 99531251 1001 86380 86390 1
531303 99531303 1001 86380 86390 1
531319 99531319 1001 86380 86390 1
531245 99531245 1001 86380 86390 1
531327 99531327 1001 86380 86390 1
531023 99531023 1001 86380 86390 1
530977 99530977 1001 86380 86390 1
531146 99531146 1001 86380 86390 1
530978 99530978 1001 86380 86390 1
531030 99531030 1001 86380 86390 1
531134 99531134 1001 86380 86390 1
530776 99530776 1001 86380 86390 1
530834 99530834 1001 86380 86390 1
531497 99531497 1001 86380 86390 1
531488 99531488 1001 86380 86390 1
531515 99531515 1001 86380 86390 1
532080 99532080 1001 86380 86390 1
532085 99532085 1001 86380 86390 1
532099 99532099 1001 86380 86390 1
531820 99531820 1001 86380 86390 1
531812 99531812 1001 86380 86390 1
531903 99531903 1001 86380 86390 1
531679 99531679 1001 86380 86390 1
531601 99531601 1001 86380 86390 1
531645 99531645 1001 86380 86390 1
531739 99531739 1001 86380 86390 1
532247 99532247 1001 86380 86390 1
532287 99532287 1001 86380 86390 1
532352 99532352 1001 86380 86390 1
532921 99532921 1001 86380 86390 1
532976 99532976 1001 86380 86390 1
532804 99532804 1001 86380 86390 1
532680 99532680 1001 86380 86390 1
532629 99532629 1001 86380 86390 1
532484 99532484 1001 86380 86390 1
533115 99533115 1001 86380 86390 1
533079 99533079 1001 86380 86390 1
533687 99533687 1001 86380 86390 1
533675 99533675 1001 86380 86390 1
533548 99533548 1001 86380 86390 1
533538 99533538 1001 86380 86390 1
533618 99533618 1001 86380 86390 1
533644 99533644 1001 86380 86390 1
533583 99533583 1001 86380 86390 1
533291 99533291 1001 86380 86390 1
533343 99533343 1001 86380 86390 1
533357 99533357 1001 86380 86390 1
533383 99533383 1001 86380 86390 1
533267 99533267 1001 86380 86390 1
533280 99533280 1001 86380 86390 1
533359 99533359 1001 86380 86390 1
533416 99533416 1001 86380 86390 1
533442 99533442 1001 86380 86390 1
533913 99533913 1001 86380 86390 1
533991 99533991 1001 86380 86390 1
534572 99534572 1001 86380 86390 1
534535 99534535 1001 86380 86390 1
534600 99534600 1001 86380 86390 1
534641 99534641 1001 86380 86390 1
534551 99534551 1001 86380 86390 1
534527 99534527 1001 86380 86390 1
534617 99534617 1001 86380 86390 1
534284 99534284 1001 86380 86390 1
534331 99534331 1001 86380 86390 1
534385 99534385 1001 86380 86390 1
534076 99534076 1001 86380 86390 1
534117 99534117 1001 86380 86390 1
534209 99534209 1001 86380 86390 1
534184 99534184 1001 86380 86390 1
534212 99534212 1001 86380 86390 1
534784 99534784 1001 86380 86390 1
535482 99535482 1001 86380 86390 1
535149 99535149 1001 86380 86390 1
535274 99535274 1001 86380 86390 1
535289 99535289 1001 86380 86390 1
535021 99535021 1001 86380 86390 1
535034 99535034 1001 86380 86390 1
534998 99534998 1001 86380 86390 1
534987 99534987 1001 86380 86390 1
534897 99534897 1001 86380 86390 1
535536 99535536 1001 86380 86390 1
535707 99535707 1001 86380 86390 1
535658 99535658 1001 86380 86390 1
535697 99535697 1001 86380 86390 1
536185 99536185 1001 86380 86390 1
536187 99536187 1001 86380 86390 1
536176 99536176 1001 86380 86390 1
536254 99536254 1001 86380 86390 1
536324 99536324 1001 86380 86390 1
536269 99536269 1001 86380 86390 1
536051 99536051 1001 86380 86390 1
536013 99536013 1001 86380 86390 1
535899 99535899 1001 86380 86390 1
535900 99535900 1001 86380 86390 1
536379 99536379 1001 86380 86390 1
536419 99536419 1001 86380 86390 1
536525 99536525 1001 86380 86390 1
536816 99536816 1001 86380 86390 1
536779 99536779 1001 86380 86390 1
536844 99536844 1001 86380 86390 1
536758 99536758 1001 86380 86390 1
536695 99536695 1001 86380 86390 1
536696 99536696 1001 86380 86390 1
537199 99537199 1001 86380 86390 1
537264 99537264 1001 86380 86390 1
537214 99537214 1001 86380 86390 1
537352 99537352 1001 86380 86390 1
537197 99537197 1001 86380 86390 1
537953 99537953 1001 86380 86390 1
537864 99537864 1001 86380 86390 1
537916 99537916 1001 86380 86390 1
537878 99537878 1001 86380 86390 1
537893 99537893 1001 86380 86390 1
537842 99537842 1001 86380 86390 1
537883 99537883 1001 86380 86390 1
537693 99537693 1001 86380 86390 1
537717 99537717 1001 86380 86390 1
537501 99537501 1001 86380 86390 1
537516 99537516 1001 86380 86390 1
537992 99537992 1001 86380 86390 1
538112 99538112 1001 86380 86390 1
538103 99538103 1001 86380 86390 1
538146 99538146 1001 86380 86390 1
538107 99538107 1001 86380 86390 1
538532 99538532 1001 86380 86390 1
538465 99538465 1001 86380 86390 1
538337 99538337 1001 86380 86390 1
538222 99538222 1001 86380 86390 1
538342 99538342 1001 86380 86390 1
538281 99538281 1001 86380 86390 1
538943 99538943 1001 86380 86390 1
538920 99538920 1001 86380 86390 1
538935 99538935 1001 86380 86390 1
539453 99539453 1001 86380 86390 1
539255 99539255 1001 86380 86390 1
539260 99539260 1001 86380 86390 1
539317 99539317 1001 86380 86390 1
539046 99539046 1001 86380 86390 1
539048 99539048 1001 86380 86390 1
539195 99539195 1001 86380 86390 1
539080 99539080 1001 86380 86390 1
539173 99539173 1001 86380 86390 1
539665 99539665 1001 86380 86390 1
539695 99539695 1001 86380 86390 1
539761 99539761 1001 86380 86390 1
539701 99539701 1001 86380 86390 1
540300 99540300 1001 86380 86390 1
540293 99540293 1001 86380 86390 1
540306 99540306 1001 86380 86390 1
540371 99540371 1001 86380 86390 1
540427 99540427 1001 86380 86390 1
540462 99540462 1001 86380 86390 1
540125 99540125 1001 86380 86390 1
540166 99540166 1001 86380 86390 1
540076 99540076 1001 86380 86390 1
539887 99539887 1001 86380 86390 1
540043 99540043 1001 86380 86390 1
540035 99540035 1001 86380 86390 1
539971 99539971 1001 86380 86390 1
540515 99540515 1001 86380 86390 1
540504 99540504 1001 86380 86390 1
541224 99541224 1001 86380 86390 1
541189 99541189 1001 86380 86390 1
541061 99541061 1001 86380 86390 1
540882 99540882 1001 86380 86390 1
540895 99540895 1001 86380 86390 1
541003 99541003 1001 86380 86390 1
540981 99540981 1001 86380 86390 1
540890 99540890 1001 86380 86390 1
540809 99540809 1001 86380 86390 1
541461 99541461 1001 86380 86390 1
541437 99541437 1001 86380 86390 1
541951 99541951 1001 86380 86390 1
541919 99541919 1001 86380 86390 1
542027 99542027 1001 86380 86390 1
541876 99541876 1001 86380 86390 1
541773 99541773 1001 86380 86390 1
541754 99541754 1001 86380 86390 1
541796 99541796 1001 86380 86390 1
541662 99541662 1001 86380 86390 1
542322 99542322 1001 86380 86390 1
542742 99542742 1001 86380 86390 1
542862 99542862 1001 86380 86390 1
542864 99542864 1001 86380 86390 1
542717 99542717 1001 86380 86390 1
542706 99542706 1001 86380 86390 1
542360 99542360 1001 86380 86390 1
543136 99543136 1001 86380 86390 1
543090 99543090 1001 86380 86390 1
543054 99543054 1001 86380 86390 1
543120 99543120 1001 86380 86390 1
543708 99543708 1001 86380 86390 1
543726 99543726 1001 86380 86390 1
543589 99543589 1001 86380 86390 1
543496 99543496 1001 86380 86390 1
543548 99543548 1001 86380 86390 1
543513 99543513 1001 86380 86390 1
543297 99543297 1001 86380 86390 1
543262 99543262 1001 86380 86390 1
543239 99543239 1001 86380 86390 1
543848 99543848 1001 86380 86390 1
543904 99543904 1001 86380 86390 1
543802 99543802 1001 86380 86390 1
543792 99543792 1001 86380 86390 1
544444 99544444 1001 86380 86390 1
544509 99544509 1001 86380 86390 1
544402 99544402 1001 86380 86390 1
544592 99544592 1001 86380 86390 1
544342 99544342 1001 86380 86390 1
544189 99544189 1001 86380 86390 1
544320 99544320 1001 86380 86390 1
544346 99544346 1001 86380 86390 1
544217 99544217 1001 86380 86390 1
544243 99544243 1001 86380 86390 1
544389 99544389 1001 86380 86390 1
544391 99544391 1001 86380 86390 1
544002 99544002 1001 86380 86390 1
543985 99543985 1001 86380 86390 1
544077 99544077 1001 86380 86390 1
544685 99544685 1001 86380 86390 1
544736 99544736 1001 86380 86390 1
432419 676 1001 13380 16317 1
503258 1045 1001 33676 33975 1
400104 99400104 1001 86380 86390 1
400294 99400294 1001 86380 86390 1
400350 99400350 1001 86380 86390 1
400495 99400495 1001 86380 86390 1
400617 99400617 1001 86380 86390 1
400528 99400528 1001 86380 86390 1
400710 99400710 1001 86380 86390 1
400632 99400632 1001 86380 86390 1
400724 99400724 1001 86380 86390 1
400910 99400910 1001 86380 86390 1
400975 99400975 1001 86380 86390 1
401223 99401223 1001 86380 86390 1
401325 99401325 1001 86380 86390 1
401360 99401360 1001 86380 86390 1
401342 99401342 1001 86380 86390 1
401391 99401391 1001 86380 86390 1
401498 99401498 1001 86380 86390 1
401562 99401562 1001 86380 86390 1
401929 99401929 1001 86380 86390 1
402110 99402110 1001 86380 86390 1
402135 99402135 1001 86380 86390 1
402234 99402234 1001 86380 86390 1
402223 99402223 1001 86380 86390 1
402295 99402295 1001 86380 86390 1
402463 99402463 1001 86380 86390 1
402555 99402555 1001 86380 86390 1
402651 99402651 1001 86380 86390 1
402811 99402811 1001 86380 86390 1
402958 99402958 1001 86380 86390 1
402916 99402916 1001 86380 86390 1
403269 99403269 1001 86380 86390 1
403527 99403527 1001 86380 86390 1
403486 99403486 1001 86380 86390 1
403512 99403512 1001 86380 86390 1
403513 99403513 1001 86380 86390 1
403561 99403561 1001 86380 86390 1
403727 99403727 1001 86380 86390 1
403736 99403736 1001 86380 86390 1
403836 99403836 1001 86380 86390 1
403880 99403880 1001 86380 86390 1
404217 99404217 1001 86380 86390 1
404637 99404637 1001 86380 86390 1
404744 99404744 1001 86380 86390 1
404908 99404908 1001 86380 86390 1
404790 99404790 1001 86380 86390 1
404987 99404987 1001 86380 86390 1
405193 99405193 1001 86380 86390 1
405296 99405296 1001 86380 86390 1
405403 99405403 1001 86380 86390 1
405334 99405334 1001 86380 86390 1
405368 99405368 1001 86380 86390 1
405535 99405535 1001 86380 86390 1
405593 99405593 1001 86380 86390 1
405605 99405605 1001 86380 86390 1
405606 99405606 1001 86380 86390 1
405699 99405699 1001 86380 86390 1
405738 99405738 1001 86380 86390 1
406113 99406113 1001 86380 86390 1
406219 99406219 1001 86380 86390 1
406270 99406270 1001 86380 86390 1
406228 99406228 1001 86380 86390 1
406491 99406491 1001 86380 86390 1
406679 99406679 1001 86380 86390 1
406643 99406643 1001 86380 86390 1
406803 99406803 1001 86380 86390 1
406868 99406868 1001 86380 86390 1
406888 99406888 1001 86380 86390 1
406957 99406957 1001 86380 86390 1
406958 99406958 1001 86380 86390 1
407129 99407129 1001 86380 86390 1
407541 99407541 1001 86380 86390 1
407571 99407571 1001 86380 86390 1
407660 99407660 1001 86380 86390 1
407616 99407616 1001 86380 86390 1
407729 99407729 1001 86380 86390 1
408184 99408184 1001 86380 86390 1
408257 99408257 1001 86380 86390 1
408524 99408524 1001 86380 86390 1
408435 99408435 1001 86380 86390 1
408716 99408716 1001 86380 86390 1
408828 99408828 1001 86380 86390 1
409041 99409041 1001 86380 86390 1
409058 99409058 1001 86380 86390 1
409472 99409472 1001 86380 86390 1
409473 99409473 1001 86380 86390 1
409459 99409459 1001 86380 86390 1
409593 99409593 1001 86380 86390 1
409555 99409555 1001 86380 86390 1
409727 99409727 1001 86380 86390 1
410073 99410073 1001 86380 86390 1
410018 99410018 1001 86380 86390 1
410852 99410852 1001 86380 86390 1
410912 99410912 1001 86380 86390 1
411503 99411503 1001 86380 86390 1
411591 99411591 1001 86380 86390 1
411799 99411799 1001 86380 86390 1
411949 99411949 1001 86380 86390 1
411896 99411896 1001 86380 86390 1
412018 99412018 1001 86380 86390 1
412217 99412217 1001 86380 86390 1
412337 99412337 1001 86380 86390 1
413698 99413698 1001 86380 86390 1
413385 99413385 1001 86380 86390 1
413570 99413570 1001 86380 86390 1
413082 99413082 1001 86380 86390 1
412932 99412932 1001 86380 86390 1
412943 99412943 1001 86380 86390 1
412796 99412796 1001 86380 86390 1
412623 99412623 1001 86380 86390 1
414040 99414040 1001 86380 86390 1
415074 99415074 1001 86380 86390 1
415096 99415096 1001 86380 86390 1
414951 99414951 1001 86380 86390 1
415269 99415269 1001 86380 86390 1
415036 99415036 1001 86380 86390 1
414795 99414795 1001 86380 86390 1
414625 99414625 1001 86380 86390 1
414887 99414887 1001 86380 86390 1
414456 99414456 1001 86380 86390 1
415576 99415576 1001 86380 86390 1
415486 99415486 1001 86380 86390 1
415490 99415490 1001 86380 86390 1
416751 99416751 1001 86380 86390 1
416697 99416697 1001 86380 86390 1
416701 99416701 1001 86380 86390 1
416936 99416936 1001 86380 86390 1
416939 99416939 1001 86380 86390 1
416856 99416856 1001 86380 86390 1
416416 99416416 1001 86380 86390 1
416168 99416168 1001 86380 86390 1
416206 99416206 1001 86380 86390 1
416032 99416032 1001 86380 86390 1
416040 99416040 1001 86380 86390 1
417235 99417235 1001 86380 86390 1
417312 99417312 1001 86380 86390 1
417042 99417042 1001 86380 86390 1
417521 99417521 1001 86380 86390 1
418766 99418766 1001 86380 86390 1
418333 99418333 1001 86380 86390 1
418182 99418182 1001 86380 86390 1
418265 99418265 1001 86380 86390 1
417723 99417723 1001 86380 86390 1
417812 99417812 1001 86380 86390 1
417989 99417989 1001 86380 86390 1
418881 99418881 1001 86380 86390 1
418805 99418805 1001 86380 86390 1
420278 99420278 1001 86380 86390 1
420208 99420208 1001 86380 86390 1
420425 99420425 1001 86380 86390 1
419830 99419830 1001 86380 86390 1
419835 99419835 1001 86380 86390 1
419592 99419592 1001 86380 86390 1
419242 99419242 1001 86380 86390 1
419594 99419594 1001 86380 86390 1
419390 99419390 1001 86380 86390 1
419622 99419622 1001 86380 86390 1
420590 99420590 1001 86380 86390 1
420502 99420502 1001 86380 86390 1
420704 99420704 1001 86380 86390 1
422111 99422111 1001 86380 86390 1
422065 99422065 1001 86380 86390 1
421694 99421694 1001 86380 86390 1
422106 99422106 1001 86380 86390 1
422113 99422113 1001 86380 86390 1
421346 99421346 1001 86380 86390 1
421589 99421589 1001 86380 86390 1
420896 99420896 1001 86380 86390 1
421102 99421102 1001 86380 86390 1
421245 99421245 1001 86380 86390 1
420909 99420909 1001 86380 86390 1
422197 99422197 1001 86380 86390 1
422251 99422251 1001 86380 86390 1
422200 99422200 1001 86380 86390 1
422409 99422409 1001 86380 86390 1
422497 99422497 1001 86380 86390 1
423345 99423345 1001 86380 86390 1
423525 99423525 1001 86380 86390 1
423207 99423207 1001 86380 86390 1
423163 99423163 1001 86380 86390 1
422735 99422735 1001 86380 86390 1
422736 99422736 1001 86380 86390 1
422865 99422865 1001 86380 86390 1
422763 99422763 1001 86380 86390 1
422850 99422850 1001 86380 86390 1
424130 99424130 1001 86380 86390 1
424055 99424055 1001 86380 86390 1
424058 99424058 1001 86380 86390 1
424065 99424065 1001 86380 86390 1
425199 99425199 1001 86380 86390 1
425185 99425185 1001 86380 86390 1
425271 99425271 1001 86380 86390 1
425043 99425043 1001 86380 86390 1
424598 99424598 1001 86380 86390 1
424830 99424830 1001 86380 86390 1
424689 99424689 1001 86380 86390 1
424875 99424875 1001 86380 86390 1
424242 99424242 1001 86380 86390 1
424261 99424261 1001 86380 86390 1
424369 99424369 1001 86380 86390 1
424232 99424232 1001 86380 86390 1
424383 99424383 1001 86380 86390 1
425444 99425444 1001 86380 86390 1
425480 99425480 1001 86380 86390 1
425515 99425515 1001 86380 86390 1
425456 99425456 1001 86380 86390 1
425578 99425578 1001 86380 86390 1
427030 99427030 1001 86380 86390 1
427033 99427033 1001 86380 86390 1
427012 99427012 1001 86380 86390 1
426769 99426769 1001 86380 86390 1
426933 99426933 1001 86380 86390 1
426422 99426422 1001 86380 86390 1
426574 99426574 1001 86380 86390 1
426668 99426668 1001 86380 86390 1
426330 99426330 1001 86380 86390 1
426252 99426252 1001 86380 86390 1
426073 99426073 1001 86380 86390 1
426256 99426256 1001 86380 86390 1
426146 99426146 1001 86380 86390 1
427150 99427150 1001 86380 86390 1
427410 99427410 1001 86380 86390 1
428573 99428573 1001 86380 86390 1
428591 99428591 1001 86380 86390 1
428427 99428427 1001 86380 86390 1
428725 99428725 1001 86380 86390 1
428155 99428155 1001 86380 86390 1
428261 99428261 1001 86380 86390 1
428217 99428217 1001 86380 86390 1
428147 99428147 1001 86380 86390 1
427602 99427602 1001 86380 86390 1
427882 99427882 1001 86380 86390 1
428774 99428774 1001 86380 86390 1
430150 99430150 1001 86380 86390 1
430055 99430055 1001 86380 86390 1
430129 99430129 1001 86380 86390 1
430261 99430261 1001 86380 86390 1
429780 99429780 1001 86380 86390 1
429782 99429782 1001 86380 86390 1
429575 99429575 1001 86380 86390 1
429888 99429888 1001 86380 86390 1
429895 99429895 1001 86380 86390 1
429247 99429247 1001 86380 86390 1
429535 99429535 1001 86380 86390 1
429402 99429402 1001 86380 86390 1
430527 99430527 1001 86380 86390 1
430740 99430740 1001 86380 86390 1
430509 99430509 1001 86380 86390 1
430534 99430534 1001 86380 86390 1
430467 99430467 1001 86380 86390 1
431978 99431978 1001 86380 86390 1
431788 99431788 1001 86380 86390 1
431521 99431521 1001 86380 86390 1
430891 99430891 1001 86380 86390 1
431123 99431123 1001 86380 86390 1
431211 99431211 1001 86380 86390 1
430873 99430873 1001 86380 86390 1
430969 99430969 1001 86380 86390 1
432268 99432268 1001 86380 86390 1
432123 99432123 1001 86380 86390 1
432249 99432249 1001 86380 86390 1
433585 99433585 1001 86380 86390 1
433322 99433322 1001 86380 86390 1
433691 99433691 1001 86380 86390 1
433545 99433545 1001 86380 86390 1
433159 99433159 1001 86380 86390 1
433268 99433268 1001 86380 86390 1
433080 99433080 1001 86380 86390 1
433055 99433055 1001 86380 86390 1
433003 99433003 1001 86380 86390 1
433281 99433281 1001 86380 86390 1
432936 99432936 1001 86380 86390 1
432824 99432824 1001 86380 86390 1
432898 99432898 1001 86380 86390 1
432498 99432498 1001 86380 86390 1
432640 99432640 1001 86380 86390 1
432592 99432592 1001 86380 86390 1
433995 99433995 1001 86380 86390 1
433828 99433828 1001 86380 86390 1
434003 99434003 1001 86380 86390 1
434043 99434043 1001 86380 86390 1
433737 99433737 1001 86380 86390 1
435214 99435214 1001 86380 86390 1
435162 99435162 1001 86380 86390 1
435102 99435102 1001 86380 86390 1
435242 99435242 1001 86380 86390 1
434659 99434659 1001 86380 86390 1
434664 99434664 1001 86380 86390 1
434914 99434914 1001 86380 86390 1
434783 99434783 1001 86380 86390 1
434283 99434283 1001 86380 86390 1
434290 99434290 1001 86380 86390 1
435452 99435452 1001 86380 86390 1
437048 99437048 1001 86380 86390 1
437101 99437101 1001 86380 86390 1
436970 99436970 1001 86380 86390 1
436370 99436370 1001 86380 86390 1
436463 99436463 1001 86380 86390 1
436482 99436482 1001 86380 86390 1
435908 99435908 1001 86380 86390 1
436173 99436173 1001 86380 86390 1
435909 99435909 1001 86380 86390 1
436028 99436028 1001 86380 86390 1
436280 99436280 1001 86380 86390 1
437259 99437259 1001 86380 86390 1
300103 99300103 1001 86380 86390 1
300690 99300690 1001 86380 86390 1
300626 99300626 1001 86380 86390 1
300698 99300698 1001 86380 86390 1
300699 99300699 1001 86380 86390 1
300676 99300676 1001 86380 86390 1
300474 99300474 1001 86380 86390 1
300172 99300172 1001 86380 86390 1
300160 99300160 1001 86380 86390 1
300148 99300148 1001 86380 86390 1
300244 99300244 1001 86380 86390 1
300131 99300131 1001 86380 86390 1
300739 99300739 1001 86380 86390 1
300740 99300740 1001 86380 86390 1
300756 99300756 1001 86380 86390 1
300823 99300823 1001 86380 86390 1
301479 99301479 1001 86380 86390 1
301522 99301522 1001 86380 86390 1
301415 99301415 1001 86380 86390 1
301325 99301325 1001 86380 86390 1
301340 99301340 1001 86380 86390 1
301191 99301191 1001 86380 86390 1
301002 99301002 1001 86380 86390 1
301093 99301093 1001 86380 86390 1
301044 99301044 1001 86380 86390 1
301137 99301137 1001 86380 86390 1
300970 99300970 1001 86380 86390 1
301675 99301675 1001 86380 86390 1
302229 99302229 1001 86380 86390 1
302209 99302209 1001 86380 86390 1
302198 99302198 1001 86380 86390 1
302011 99302011 1001 86380 86390 1
302000 99302000 1001 86380 86390 1
302134 99302134 1001 86380 86390 1
301873 99301873 1001 86380 86390 1
301966 99301966 1001 86380 86390 1
302468 99302468 1001 86380 86390 1
302460 99302460 1001 86380 86390 1
302473 99302473 1001 86380 86390 1
302540 99302540 1001 86380 86390 1
303131 99303131 1001 86380 86390 1
303158 99303158 1001 86380 86390 1
303049 99303049 1001 86380 86390 1
302936 99302936 1001 86380 86390 1
302913 99302913 1001 86380 86390 1
302970 99302970 1001 86380 86390 1
302894 99302894 1001 86380 86390 1
302948 99302948 1001 86380 86390 1
302598 99302598 1001 86380 86390 1
302666 99302666 1001 86380 86390 1
302719 99302719 1001 86380 86390 1
302630 99302630 1001 86380 86390 1
302633 99302633 1001 86380 86390 1
302699 99302699 1001 86380 86390 1
302610 99302610 1001 86380 86390 1
302662 99302662 1001 86380 86390 1
303210 99303210 1001 86380 86390 1
303407 99303407 1001 86380 86390 1
303879 99303879 1001 86380 86390 1
304027 99304027 1001 86380 86390 1
303864 99303864 1001 86380 86390 1
304029 99304029 1001 86380 86390 1
303712 99303712 1001 86380 86390 1
303715 99303715 1001 86380 86390 1
303548 99303548 1001 86380 86390 1
303448 99303448 1001 86380 86390 1
303578 99303578 1001 86380 86390 1
304148 99304148 1001 86380 86390 1
304756 99304756 1001 86380 86390 1
304811 99304811 1001 86380 86390 1
304684 99304684 1001 86380 86390 1
304712 99304712 1001 86380 86390 1
304674 99304674 1001 86380 86390 1
304791 99304791 1001 86380 86390 1
304641 99304641 1001 86380 86390 1
304590 99304590 1001 86380 86390 1
304252 99304252 1001 86380 86390 1
304334 99304334 1001 86380 86390 1
304326 99304326 1001 86380 86390 1
304946 99304946 1001 86380 86390 1
304973 99304973 1001 86380 86390 1
304968 99304968 1001 86380 86390 1
304918 99304918 1001 86380 86390 1
305036 99305036 1001 86380 86390 1
305377 99305377 1001 86380 86390 1
305287 99305287 1001 86380 86390 1
305341 99305341 1001 86380 86390 1
305395 99305395 1001 86380 86390 1
305292 99305292 1001 86380 86390 1
305124 99305124 1001 86380 86390 1
500621 99500621 1001 86380 86390 1
500714 99500714 1001 86380 86390 1
500796 99500796 1001 86380 86390 1
500617 99500617 1001 86380 86390 1
500773 99500773 1001 86380 86390 1
500453 99500453 1001 86380 86390 1
500604 99500604 1001 86380 86390 1
500390 99500390 1001 86380 86390 1
500291 99500291 1001 86380 86390 1
500333 99500333 1001 86380 86390 1
501014 99501014 1001 86380 86390 1
500821 99500821 1001 86380 86390 1
501565 99501565 1001 86380 86390 1
501593 99501593 1001 86380 86390 1
501455 99501455 1001 86380 86390 1
501573 99501573 1001 86380 86390 1
501291 99501291 1001 86380 86390 1
501396 99501396 1001 86380 86390 1
501175 99501175 1001 86380 86390 1
502356 99502356 1001 86380 86390 1
502170 99502170 1001 86380 86390 1
502084 99502084 1001 86380 86390 1
502151 99502151 1001 86380 86390 1
502152 99502152 1001 86380 86390 1
502243 99502243 1001 86380 86390 1
501999 99501999 1001 86380 86390 1
502555 99502555 1001 86380 86390 1
502661 99502661 1001 86380 86390 1
502471 99502471 1001 86380 86390 1
502627 99502627 1001 86380 86390 1
503254 99503254 1001 86380 86390 1
503289 99503289 1001 86380 86390 1
502896 99502896 1001 86380 86390 1
503020 99503020 1001 86380 86390 1
502674 99502674 1001 86380 86390 1
502859 99502859 1001 86380 86390 1
503405 99503405 1001 86380 86390 1
503446 99503446 1001 86380 86390 1
503412 99503412 1001 86380 86390 1
503377 99503377 1001 86380 86390 1
503495 99503495 1001 86380 86390 1
503991 99503991 1001 86380 86390 1
504092 99504092 1001 86380 86390 1
503944 99503944 1001 86380 86390 1
504063 99504063 1001 86380 86390 1
503757 99503757 1001 86380 86390 1
503839 99503839 1001 86380 86390 1
503728 99503728 1001 86380 86390 1
504301 99504301 1001 86380 86390 1
504201 99504201 1001 86380 86390 1
504138 99504138 1001 86380 86390 1
504914 99504914 1001 86380 86390 1
504825 99504825 1001 86380 86390 1
504699 99504699 1001 86380 86390 1
504599 99504599 1001 86380 86390 1
504587 99504587 1001 86380 86390 1
504548 99504548 1001 86380 86390 1
504679 99504679 1001 86380 86390 1
504428 99504428 1001 86380 86390 1
504326 99504326 1001 86380 86390 1
504443 99504443 1001 86380 86390 1
504524 99504524 1001 86380 86390 1
504475 99504475 1001 86380 86390 1
505148 99505148 1001 86380 86390 1
505733 99505733 1001 86380 86390 1
505257 99505257 1001 86380 86390 1
505845 99505845 1001 86380 86390 1
505907 99505907 1001 86380 86390 1
505817 99505817 1001 86380 86390 1
505921 99505921 1001 86380 86390 1
506455 99506455 1001 86380 86390 1
506443 99506443 1001 86380 86390 1
506316 99506316 1001 86380 86390 1
506201 99506201 1001 86380 86390 1
506170 99506170 1001 86380 86390 1
506087 99506087 1001 86380 86390 1
506049 99506049 1001 86380 86390 1
506101 99506101 1001 86380 86390 1
507358 99507358 1001 86380 86390 1
507420 99507420 1001 86380 86390 1
507255 99507255 1001 86380 86390 1
507398 99507398 1001 86380 86390 1
507172 99507172 1001 86380 86390 1
507045 99507045 1001 86380 86390 1
506969 99506969 1001 86380 86390 1
506944 99506944 1001 86380 86390 1
507570 99507570 1001 86380 86390 1
507470 99507470 1001 86380 86390 1
508050 99508050 1001 86380 86390 1
508182 99508182 1001 86380 86390 1
507875 99507875 1001 86380 86390 1
507928 99507928 1001 86380 86390 1
508006 99508006 1001 86380 86390 1
508039 99508039 1001 86380 86390 1
508344 99508344 1001 86380 86390 1
508280 99508280 1001 86380 86390 1
508308 99508308 1001 86380 86390 1
508921 99508921 1001 86380 86390 1
508989 99508989 1001 86380 86390 1
508791 99508791 1001 86380 86390 1
508688 99508688 1001 86380 86390 1
508719 99508719 1001 86380 86390 1
508737 99508737 1001 86380 86390 1
508841 99508841 1001 86380 86390 1
509240 99509240 1001 86380 86390 1
508870 99508870 1001 86380 86390 1
509245 99509245 1001 86380 86390 1
509134 99509134 1001 86380 86390 1
509135 99509135 1001 86380 86390 1
509823 99509823 1001 86380 86390 1
509900 99509900 1001 86380 86390 1
509870 99509870 1001 86380 86390 1
509763 99509763 1001 86380 86390 1
509844 99509844 1001 86380 86390 1
509592 99509592 1001 86380 86390 1
509282 99509282 1001 86380 86390 1
509296 99509296 1001 86380 86390 1
509354 99509354 1001 86380 86390 1
509291 99509291 1001 86380 86390 1
509945 99509945 1001 86380 86390 1
510077 99510077 1001 86380 86390 1
510613 99510613 1001 86380 86390 1
510557 99510557 1001 86380 86390 1
510399 99510399 1001 86380 86390 1
510491 99510491 1001 86380 86390 1
510207 99510207 1001 86380 86390 1
510866 99510866 1001 86380 86390 1
510929 99510929 1001 86380 86390 1
511399 99511399 1001 86380 86390 1
511468 99511468 1001 86380 86390 1
511380 99511380 1001 86380 86390 1
511484 99511484 1001 86380 86390 1
511459 99511459 1001 86380 86390 1
511245 99511245 1001 86380 86390 1
511258 99511258 1001 86380 86390 1
511301 99511301 1001 86380 86390 1
511158 99511158 1001 86380 86390 1
511175 99511175 1001 86380 86390 1
511107 99511107 1001 86380 86390 1
511590 99511590 1001 86380 86390 1
511748 99511748 1001 86380 86390 1
511672 99511672 1001 86380 86390 1
511688 99511688 1001 86380 86390 1
511740 99511740 1001 86380 86390 1
511650 99511650 1001 86380 86390 1
511676 99511676 1001 86380 86390 1
512254 99512254 1001 86380 86390 1
512324 99512324 1001 86380 86390 1
512286 99512286 1001 86380 86390 1
512007 99512007 1001 86380 86390 1
512047 99512047 1001 86380 86390 1
511982 99511982 1001 86380 86390 1
512024 99512024 1001 86380 86390 1
512050 99512050 1001 86380 86390 1
511850 99511850 1001 86380 86390 1
511825 99511825 1001 86380 86390 1
511814 99511814 1001 86380 86390 1
511945 99511945 1001 86380 86390 1
511899 99511899 1001 86380 86390 1
512524 99512524 1001 86380 86390 1
512421 99512421 1001 86380 86390 1
512525 99512525 1001 86380 86390 1
512489 99512489 1001 86380 86390 1
513167 99513167 1001 86380 86390 1
513053 99513053 1001 86380 86390 1
513095 99513095 1001 86380 86390 1
513006 99513006 1001 86380 86390 1
512846 99512846 1001 86380 86390 1
512825 99512825 1001 86380 86390 1
512804 99512804 1001 86380 86390 1
512668 99512668 1001 86380 86390 1
512772 99512772 1001 86380 86390 1
512709 99512709 1001 86380 86390 1
512710 99512710 1001 86380 86390 1
512699 99512699 1001 86380 86390 1
513331 99513331 1001 86380 86390 1
513387 99513387 1001 86380 86390 1
513311 99513311 1001 86380 86390 1
513851 99513851 1001 86380 86390 1
513932 99513932 1001 86380 86390 1
513800 99513800 1001 86380 86390 1
513802 99513802 1001 86380 86390 1
513560 99513560 1001 86380 86390 1
513496 99513496 1001 86380 86390 1
514081 99514081 1001 86380 86390 1
514146 99514146 1001 86380 86390 1
514172 99514172 1001 86380 86390 1
514085 99514085 1001 86380 86390 1
514076 99514076 1001 86380 86390 1
514780 99514780 1001 86380 86390 1
514655 99514655 1001 86380 86390 1
514831 99514831 1001 86380 86390 1
514696 99514696 1001 86380 86390 1
514712 99514712 1001 86380 86390 1
514407 99514407 1001 86380 86390 1
514306 99514306 1001 86380 86390 1
514387 99514387 1001 86380 86390 1
514326 99514326 1001 86380 86390 1
514988 99514988 1001 86380 86390 1
514942 99514942 1001 86380 86390 1
514995 99514995 1001 86380 86390 1
515486 99515486 1001 86380 86390 1
515602 99515602 1001 86380 86390 1
515487 99515487 1001 86380 86390 1
515617 99515617 1001 86380 86390 1
515501 99515501 1001 86380 86390 1
515324 99515324 1001 86380 86390 1
515405 99515405 1001 86380 86390 1
515088 99515088 1001 86380 86390 1
515231 99515231 1001 86380 86390 1
515181 99515181 1001 86380 86390 1
515246 99515246 1001 86380 86390 1
515221 99515221 1001 86380 86390 1
515197 99515197 1001 86380 86390 1
515121 99515121 1001 86380 86390 1
515086 99515086 1001 86380 86390 1
515777 99515777 1001 86380 86390 1
515806 99515806 1001 86380 86390 1
515835 99515835 1001 86380 86390 1
516336 99516336 1001 86380 86390 1
516405 99516405 1001 86380 86390 1
516256 99516256 1001 86380 86390 1
516295 99516295 1001 86380 86390 1
515904 99515904 1001 86380 86390 1
515984 99515984 1001 86380 86390 1
516023 99516023 1001 86380 86390 1
516064 99516064 1001 86380 86390 1
515897 99515897 1001 86380 86390 1
516028 99516028 1001 86380 86390 1
516588 99516588 1001 86380 86390 1
516577 99516577 1001 86380 86390 1
516526 99516526 1001 86380 86390 1
516528 99516528 1001 86380 86390 1
517234 99517234 1001 86380 86390 1
517310 99517310 1001 86380 86390 1
517251 99517251 1001 86380 86390 1
517206 99517206 1001 86380 86390 1
517087 99517087 1001 86380 86390 1
517088 99517088 1001 86380 86390 1
516910 99516910 1001 86380 86390 1
516782 99516782 1001 86380 86390 1
516862 99516862 1001 86380 86390 1
516735 99516735 1001 86380 86390 1
516723 99516723 1001 86380 86390 1
516867 99516867 1001 86380 86390 1
517360 99517360 1001 86380 86390 1
517450 99517450 1001 86380 86390 1
517463 99517463 1001 86380 86390 1
517440 99517440 1001 86380 86390 1
517407 99517407 1001 86380 86390 1
517473 99517473 1001 86380 86390 1
518111 99518111 1001 86380 86390 1
518061 99518061 1001 86380 86390 1
518113 99518113 1001 86380 86390 1
518010 99518010 1001 86380 86390 1
518064 99518064 1001 86380 86390 1
518013 99518013 1001 86380 86390 1
518080 99518080 1001 86380 86390 1
518016 99518016 1001 86380 86390 1
517775 99517775 1001 86380 86390 1
517764 99517764 1001 86380 86390 1
517771 99517771 1001 86380 86390 1
517748 99517748 1001 86380 86390 1
517743 99517743 1001 86380 86390 1
518180 99518180 1001 86380 86390 1
518986 99518986 1001 86380 86390 1
518810 99518810 1001 86380 86390 1
518967 99518967 1001 86380 86390 1
518803 99518803 1001 86380 86390 1
518982 99518982 1001 86380 86390 1
518757 99518757 1001 86380 86390 1
518680 99518680 1001 86380 86390 1
518710 99518710 1001 86380 86390 1
518649 99518649 1001 86380 86390 1
518550 99518550 1001 86380 86390 1
519054 99519054 1001 86380 86390 1
519055 99519055 1001 86380 86390 1
519083 99519083 1001 86380 86390 1
519109 99519109 1001 86380 86390 1
519661 99519661 1001 86380 86390 1
519753 99519753 1001 86380 86390 1
519664 99519664 1001 86380 86390 1
519743 99519743 1001 86380 86390 1
519745 99519745 1001 86380 86390 1
519629 99519629 1001 86380 86390 1
519469 99519469 1001 86380 86390 1
519598 99519598 1001 86380 86390 1
519577 99519577 1001 86380 86390 1
519194 99519194 1001 86380 86390 1
519352 99519352 1001 86380 86390 1
519355 99519355 1001 86380 86390 1
519889 99519889 1001 86380 86390 1
519846 99519846 1001 86380 86390 1
520567 99520567 1001 86380 86390 1
520410 99520410 1001 86380 86390 1
520255 99520255 1001 86380 86390 1
520281 99520281 1001 86380 86390 1
520350 99520350 1001 86380 86390 1
520179 99520179 1001 86380 86390 1
520171 99520171 1001 86380 86390 1
520211 99520211 1001 86380 86390 1
520686 99520686 1001 86380 86390 1
520752 99520752 1001 86380 86390 1
521286 99521286 1001 86380 86390 1
521210 99521210 1001 86380 86390 1
521137 99521137 1001 86380 86390 1
521074 99521074 1001 86380 86390 1
521075 99521075 1001 86380 86390 1
521219 99521219 1001 86380 86390 1
521182 99521182 1001 86380 86390 1
521016 99521016 1001 86380 86390 1
521046 99521046 1001 86380 86390 1
520906 99520906 1001 86380 86390 1
520971 99520971 1001 86380 86390 1
521571 99521571 1001 86380 86390 1
522254 99522254 1001 86380 86390 1
522156 99522156 1001 86380 86390 1
522169 99522169 1001 86380 86390 1
522022 99522022 1001 86380 86390 1
522025 99522025 1001 86380 86390 1
521939 99521939 1001 86380 86390 1
522007 99522007 1001 86380 86390 1
521903 99521903 1001 86380 86390 1
521806 99521806 1001 86380 86390 1
521755 99521755 1001 86380 86390 1
[truncated: 4,064,358 more chars]
